# Supplementary material for: A dyadic stimulus set of audiovisual affective displays for the study of multisensory, emotional, social interactions
Source: Behav Res Methods. 2015 Nov 5;48(4):1285–95. doi: 10.3758/s13428-015-0654-4 (PMC5101291; doi:10.3758/s13428-015-0654-4)
Supplement: Supplementary file 1 — (ZIP 270 MB) [file 13428_2015_654_MOESM1_ESM.zip › supplementary_material_2_stimuli_set_files/F/F24.txt]

-536.423767	106.170204	875.994629	-514.740662	-56.344814	871.258850	-589.682739	139.751007	500.686798	-566.018372	-115.928909	503.646759	-590.796814	136.067810	89.071922	-538.997070	-116.575470	88.457260	-508.443665	195.907593	1369.701660	-476.126923	-141.857056	1376.317993	-463.472198	38.050465	1390.634521	-456.171326	47.131493	1670.012451	-547.935852	295.985901	1135.255249	-495.533844	-250.830215	1148.708984	-375.406616	123.952019	1071.523804	-345.923737	-62.325554	1087.599854	-486.848694	27.394985	965.787170	594.544373	-9.870065	938.378235	593.184448	146.554031
-535.765381	106.409172	876.004150	-514.010681	-56.223969	871.243652	-589.133240	139.832932	500.666687	-565.732849	-115.785629	503.724976	-590.714783	136.052307	89.107292	-538.953796	-116.522964	88.466530	-508.487152	195.920502	1369.789185	-476.199371	-141.803711	1376.420044	-463.618134	38.165649	1390.755371	-457.023621	47.264839	1670.182861	-547.339050	296.280243	1135.396362	-495.487152	-250.700485	1148.756348	-374.966187	123.911140	1072.170288	-345.744751	-62.250904	1088.042480	-486.250183	27.562147	965.824890	594.554321	-9.801051	938.239380	593.312744	146.650620
-535.110718	106.611526	875.962463	-513.341125	-56.053089	871.212219	-588.559692	139.845673	500.628052	-565.440857	-115.663437	503.774872	-590.443604	135.919937	89.019867	-538.864258	-116.498741	88.463524	-508.580933	195.992203	1369.936157	-476.257904	-141.698029	1376.490967	-463.750366	38.254169	1390.879883	-457.907318	47.407413	1670.338379	-546.723999	296.552124	1135.544067	-495.377655	-250.609360	1148.804321	-374.475464	123.788094	1072.918701	-345.638214	-62.256912	1088.667480	-485.659943	27.747166	965.818420	594.603760	-9.653543	938.404114	593.380432	146.653076
-534.423279	106.723198	875.941345	-512.646301	-55.937801	871.196472	-588.096863	139.950668	500.638672	-565.105835	-115.517387	503.787140	-590.339722	135.935028	89.062126	-538.681458	-116.462936	88.456703	-508.740234	196.142609	1370.139893	-476.297516	-141.621689	1376.554932	-463.843384	38.357212	1390.982666	-458.752106	47.527630	1670.497070	-545.945190	296.572083	1135.552979	-495.184418	-250.562332	1148.886841	-374.153290	123.693329	1073.327881	-345.505219	-62.118042	1089.170410	-485.045929	27.854225	965.832397	594.511780	-9.629381	938.403015	593.454590	146.690018
-533.759521	106.768166	875.921143	-511.975983	-55.768185	871.179626	-587.625061	139.965454	500.597198	-564.739685	-115.382599	503.842194	-590.244995	135.915298	89.081741	-538.522644	-116.433762	88.481750	-508.773590	196.229919	1370.317261	-476.338837	-141.521622	1376.636230	-463.919403	38.429302	1391.114990	-459.581604	47.651527	1670.659912	-545.307129	296.853821	1135.746216	-494.929047	-250.624527	1149.026855	-373.733765	123.577881	1073.911011	-345.352386	-61.839672	1089.598022	-484.448547	27.956690	965.843018	594.476013	-9.590300	938.427795	593.569336	146.736496
-533.099487	106.869133	875.865723	-511.296143	-55.646778	871.171631	-587.169067	140.025909	500.615234	-564.397522	-115.247093	503.885040	-590.144226	135.927399	89.124428	-538.564941	-116.399590	88.489464	-508.777069	196.295364	1370.468994	-476.378296	-141.397446	1376.712524	-463.965820	38.498169	1391.252075	-460.421875	47.775024	1670.830688	-544.667664	297.160645	1135.949219	-494.658722	-250.583389	1149.156982	-373.345245	123.445290	1074.470703	-345.348694	-61.738544	1090.298340	-483.844604	28.090160	965.838135	594.437744	-9.577107	938.462341	593.808838	146.930801
-532.468201	107.046089	875.863708	-510.741089	-55.083466	871.227966	-586.755615	140.166031	500.590240	-563.899170	-115.037331	503.870300	-590.017395	135.940872	89.131416	-538.380371	-116.347275	88.504433	-508.752869	196.357803	1370.621460	-476.419647	-141.284042	1376.833374	-463.991119	38.605476	1391.355347	-461.243927	47.902790	1671.001221	-544.061340	297.580566	1136.100220	-494.218781	-250.765106	1149.340820	-372.954895	123.403641	1074.961182	-345.256744	-61.472473	1090.918701	-483.329803	28.469954	965.897583	594.385925	-9.505483	938.470825	593.933594	147.006271
-531.841858	107.197624	875.870300	-509.970886	-54.957458	871.162781	-586.421753	140.291977	500.611053	-563.465515	-114.837830	503.956055	-589.985352	135.922699	89.150635	-538.258423	-116.320099	88.557144	-508.673950	196.435257	1370.762207	-476.458588	-141.172577	1376.940308	-464.016388	38.702839	1391.434082	-462.047791	48.008900	1671.158691	-543.414001	297.968536	1136.304688	-493.735535	-250.955215	1149.528687	-372.523926	123.414719	1075.467407	-345.136169	-61.238842	1091.553711	-482.689331	28.592888	965.892639	593.932312	-10.014305	938.612549	593.929626	146.842056
-531.187134	107.450684	875.875916	-509.224731	-54.953049	871.171997	-586.041809	140.418716	500.616547	-562.998779	-114.675529	504.058777	-589.911621	135.945328	89.158707	-538.194153	-116.299210	88.598480	-508.558655	196.489685	1370.900513	-476.507782	-141.036789	1377.070190	-464.048553	38.806110	1391.559570	-462.838409	48.100403	1671.343872	-542.769897	298.313080	1136.495605	-493.132935	-251.296143	1149.845459	-372.127380	123.494034	1075.888184	-345.029999	-61.018288	1092.179443	-482.065552	28.730154	965.931519	593.994507	-9.910986	938.581726	594.094971	146.900208
-530.539307	107.612732	875.898499	-508.574554	-54.883240	871.267761	-585.603455	140.444016	500.591858	-562.620239	-114.528343	504.162903	-589.781738	135.966583	89.154343	-538.178589	-116.240593	88.613068	-508.514221	196.557907	1371.073364	-476.557007	-140.886749	1377.206543	-464.088989	38.914436	1391.702515	-463.629761	48.195789	1671.515869	-542.180664	298.635406	1136.710693	-492.529053	-251.587662	1150.075195	-371.678589	123.623505	1076.321411	-344.859070	-60.894905	1092.815674	-481.500885	28.874470	966.024658	594.065796	-9.866232	938.565430	594.257019	146.894730
-529.877075	107.774841	875.944275	-507.987488	-54.740139	871.394226	-585.234985	140.491714	500.629333	-562.226013	-114.451378	504.213562	-589.740601	135.979416	89.187805	-538.152954	-116.185936	88.632332	-508.464508	196.632446	1371.270386	-476.616852	-140.726486	1377.340942	-464.130585	38.994053	1391.866577	-464.421448	48.276257	1671.699707	-541.532959	298.985352	1136.928467	-491.725433	-252.097153	1150.393799	-371.209503	123.696327	1076.834839	-344.662170	-60.793201	1093.469604	-480.951538	29.044039	966.141296	594.094055	-9.871779	938.556152	594.356689	146.845642
-529.203735	107.944496	875.964783	-507.399475	-54.602207	871.504272	-584.800110	140.543732	500.642426	-561.742676	-114.292435	504.258545	-589.618835	135.979828	89.211304	-537.995422	-116.139145	88.626343	-508.386169	196.713974	1371.472046	-476.661224	-140.561432	1377.450439	-464.172638	39.093777	1392.035400	-465.170746	48.336758	1671.877441	-540.930908	299.389221	1137.218872	-491.158142	-252.213593	1150.632202	-370.792480	123.788063	1077.294678	-344.353333	-60.675926	1094.097534	-480.401825	29.216619	966.239258	594.155457	-9.899333	938.549988	594.443604	146.786957
-528.541687	108.030563	875.985840	-506.793182	-54.475967	871.610413	-584.571716	140.700638	500.695526	-561.248474	-114.132904	504.299347	-589.640564	135.950256	89.258926	-538.011230	-116.062805	88.623177	-508.317291	196.780975	1371.639648	-476.678040	-140.404510	1377.603882	-464.218140	39.204334	1392.201050	-465.950043	48.379852	1672.065430	-540.385986	299.857910	1137.484009	-490.389801	-252.531845	1150.936523	-370.365601	123.945435	1077.792725	-344.004150	-60.678158	1094.664429	-479.848145	29.347176	966.335144	594.179688	-9.922638	938.523254	594.459595	146.701553
-527.884949	108.293915	876.007690	-506.195709	-54.253410	871.692261	-584.075928	140.795807	500.688751	-560.632996	-113.888145	504.290863	-589.549622	135.970413	89.268646	-537.932617	-116.020744	88.645874	-508.268311	196.848785	1371.792847	-476.709991	-140.243698	1377.741211	-464.255096	39.319286	1392.320557	-466.676178	48.425903	1672.217041	-539.794312	300.245331	1137.699463	-489.603577	-252.849167	1151.262573	-369.970276	124.246857	1078.153931	-343.535339	-60.695873	1095.253784	-479.293182	29.599459	966.416199	594.226563	-10.002538	938.513367	594.512268	146.617050
-527.223328	108.615501	876.009888	-505.565521	-53.955666	871.697266	-583.723755	141.042160	500.746948	-559.989258	-113.738609	504.310364	-589.531921	135.939102	89.315674	-537.830261	-115.987617	88.684715	-508.206085	196.932114	1371.924927	-476.730530	-140.084991	1377.894653	-464.282288	39.426441	1392.451538	-467.400635	48.470474	1672.381836	-539.253357	300.711700	1137.926636	-488.666595	-253.357590	1151.629028	-369.532257	124.518394	1078.377563	-342.995087	-60.747280	1095.795410	-478.704407	29.894833	966.443420	594.252075	-10.031178	938.485657	594.481995	146.576080
-526.605652	108.890770	876.067444	-504.941406	-53.560680	871.665405	-583.287720	141.223389	500.775635	-559.328308	-113.557503	504.320160	-589.503845	135.948792	89.328835	-537.811340	-115.897820	88.701584	-508.125702	197.054459	1372.067017	-476.737427	-139.919617	1378.063110	-464.294647	39.557423	1392.539917	-468.101196	48.500618	1672.535645	-538.712158	301.223694	1138.104858	-487.816223	-254.214127	1152.091309	-369.089325	124.827049	1078.737061	-342.334137	-60.698429	1096.182007	-478.124817	30.176384	966.474548	594.277100	-10.081597	938.470825	594.491394	146.517441
-525.886963	109.186378	876.111267	-504.284058	-53.209217	871.662659	-582.800110	141.445206	500.778809	-558.729614	-113.388718	504.337708	-589.475647	135.938187	89.368202	-537.703796	-115.862236	88.736763	-508.070190	197.122284	1372.208252	-476.751892	-139.781006	1378.231567	-464.309845	39.682976	1392.688110	-468.796783	48.511292	1672.693848	-538.188477	301.686249	1138.304077	-486.936127	-254.424408	1152.400269	-368.576996	125.225578	1079.070923	-341.699768	-60.845871	1096.822144	-477.508850	30.449564	966.525757	594.307678	-10.040456	938.463074	594.473694	146.429657
-525.182678	109.384651	876.138916	-503.598755	-53.021854	871.715454	-582.281494	141.647354	500.814453	-558.034119	-113.183304	504.360199	-589.408142	135.948074	89.389664	-537.671814	-115.800987	88.782875	-508.016663	197.194580	1372.343750	-476.785706	-139.631195	1378.403564	-464.306427	39.786926	1392.841309	-469.474548	48.511345	1672.851807	-537.666443	302.041412	1138.520996	-486.195343	-253.953064	1152.565552	-368.121857	125.530319	1079.451782	-340.924377	-60.806259	1097.356689	-476.900421	30.639740	966.600952	594.273804	-9.988574	938.441833	594.451904	146.383041
-524.417175	109.580902	876.124817	-502.916290	-52.765465	871.712769	-581.666260	141.806259	500.803833	-557.344482	-113.052635	504.395599	-589.336914	135.952530	89.420464	-537.614258	-115.751205	88.804726	-507.985321	197.308624	1372.500366	-476.836487	-139.469849	1378.532959	-464.332062	39.890900	1393.007813	-470.163940	48.523846	1673.001953	-537.087769	302.494598	1138.738770	-485.162048	-254.907593	1153.036743	-367.646912	125.818825	1079.765991	-340.161835	-60.783737	1097.802002	-476.255646	30.842888	966.625183	594.306152	-9.939772	938.430237	594.462402	146.341309
-523.609558	109.808678	876.108032	-502.222992	-52.538918	871.740417	-580.930847	141.942490	500.751617	-556.573547	-112.877258	504.426575	-589.271790	135.905869	89.426788	-537.481812	-115.709869	88.850487	-507.968811	197.401642	1372.629028	-476.896301	-139.294113	1378.649414	-464.345978	40.034866	1393.134033	-470.808838	48.514210	1673.153198	-536.582642	302.900513	1138.914063	-484.293854	-254.506302	1153.127075	-367.132813	126.201309	1079.949219	-339.477631	-60.711304	1098.557495	-475.591980	31.056717	966.665955	594.286072	-9.858765	938.398743	594.447449	146.292358
-522.904480	110.071732	876.110046	-501.555511	-52.292370	871.778870	-580.349182	142.165451	500.749176	-555.736328	-112.672806	504.393402	-589.281311	135.903458	89.474731	-537.420654	-115.692635	88.860695	-507.946442	197.497986	1372.736450	-476.930267	-139.143967	1378.792236	-464.366760	40.149063	1393.273560	-471.476593	48.514858	1673.296265	-536.046631	303.247375	1139.119873	-483.479401	-254.416977	1153.339844	-366.642883	126.492104	1080.073975	-338.677826	-60.423649	1098.980591	-475.017029	31.307610	966.731018	594.298645	-9.820117	938.362305	594.445190	146.308685
-522.111145	110.382126	876.082520	-500.869354	-52.059788	871.814270	-579.641235	142.470520	500.716064	-554.926392	-112.571930	504.388733	-589.214478	135.899597	89.543533	-537.388123	-115.629646	88.883545	-507.930542	197.624786	1372.823730	-476.954071	-138.993317	1378.893921	-464.381134	40.273186	1393.411499	-472.098450	48.514053	1673.440918	-535.447205	303.579620	1139.268433	-482.422272	-255.226624	1153.627075	-366.085602	126.766022	1080.200928	-338.082275	-60.344101	1099.855713	-474.377197	31.575193	966.775085	594.342590	-9.738053	938.321289	594.442871	146.306961
-521.375244	110.601067	876.076111	-500.200897	-51.869553	871.834290	-578.875854	142.727234	500.641693	-554.110779	-112.434227	504.402954	-589.267517	135.985580	89.607735	-537.346924	-115.588593	88.900604	-507.898102	197.726273	1372.940918	-476.948975	-138.828583	1378.972778	-464.381714	40.394970	1393.523926	-472.704193	48.525047	1673.561279	-534.972900	304.061188	1139.567505	-481.406403	-255.658752	1153.910278	-365.543243	127.096092	1080.369751	-337.397675	-59.988365	1100.101440	-473.764343	31.766500	966.817871	594.365967	-9.725888	938.297424	594.454163	146.299271
-520.632629	110.770020	876.067383	-499.482147	-51.705475	871.899719	-578.037537	142.922653	500.623047	-553.182983	-112.297714	504.438507	-589.294617	135.970139	89.668427	-537.304749	-115.534805	88.937592	-507.891541	197.873734	1373.022217	-476.963409	-138.643555	1379.058716	-464.362915	40.522255	1393.672607	-473.296661	48.525188	1673.695190	-534.290588	303.958679	1139.474487	-480.728821	-255.105453	1153.996582	-364.933899	127.230286	1080.504272	-336.706177	-59.679714	1100.584106	-473.145325	31.954224	966.890137	594.445618	-9.707775	938.276306	594.471191	146.309021
-519.792297	110.963364	876.060974	-498.786041	-51.480007	871.923401	-577.124695	143.123001	500.560028	-552.179443	-112.118050	504.391235	-589.177612	135.956223	89.705719	-537.291504	-115.453293	88.996086	-507.854553	197.991470	1373.115112	-476.937775	-138.470062	1379.132324	-464.345581	40.626656	1393.822754	-473.876099	48.522415	1673.831299	-533.726074	304.132111	1139.544800	-479.934357	-254.663193	1153.997803	-364.293823	127.335960	1080.611694	-336.158081	-59.378666	1101.249146	-472.488220	32.133007	966.943665	594.500305	-9.708474	938.242371	594.478516	146.298752
-519.058289	111.122650	876.056091	-498.080292	-51.362598	871.934570	-576.239990	143.454773	500.524841	-551.122314	-112.009178	504.391663	-588.956177	135.853745	89.708954	-537.138916	-115.405296	89.046204	-507.816742	198.124771	1373.192139	-476.920349	-138.317230	1379.189209	-464.203217	40.715767	1394.059082	-474.447906	48.519321	1673.954102	-533.172974	304.241119	1139.572876	-479.084564	-255.019531	1154.216675	-363.629700	127.458229	1080.771973	-335.519836	-58.953323	1101.551147	-471.879761	32.257984	966.991150	594.569702	-9.726727	938.226074	594.484802	146.294968
-518.278748	111.315613	876.041138	-497.334290	-51.248138	871.973267	-575.123718	143.730286	500.412476	-550.031860	-111.876099	504.368835	-588.912598	135.811752	89.780647	-537.116211	-115.343521	89.094185	-507.770477	198.256683	1373.257080	-476.892639	-138.147949	1379.245605	-464.140076	40.840446	1394.176147	-474.988983	48.514214	1674.059937	-532.678040	304.388580	1139.556030	-478.372803	-254.309158	1154.062744	-362.991669	127.603561	1080.936035	-334.983154	-58.559193	1102.078125	-471.228943	32.418171	967.046936	594.610474	-9.744789	938.206116	594.498657	146.293564
-517.509827	111.516991	875.989685	-496.653290	-51.024738	871.990051	-573.966187	143.954865	500.292725	-548.744080	-111.748444	504.340790	-588.878723	135.747726	89.798248	-537.031433	-115.282692	89.165245	-507.709259	198.389496	1373.272583	-476.833557	-137.990967	1379.296143	-464.065918	40.997566	1394.264282	-475.502441	48.513210	1674.155273	-532.242554	304.480743	1139.474487	-477.497131	-254.661148	1154.211548	-362.371185	127.781517	1081.143066	-334.370209	-58.187271	1102.470703	-470.614594	32.634914	967.072937	594.659668	-9.810781	938.209534	594.501770	146.256332
-516.795532	111.630592	875.935913	-495.988251	-50.896954	872.013367	-572.754700	144.289841	500.142883	-547.324890	-111.566505	504.250458	-588.970764	135.772949	89.894760	-536.860840	-115.177139	89.194832	-507.602966	198.528687	1373.287964	-476.724213	-137.880661	1379.294556	-464.092834	41.189499	1394.195190	-476.015991	48.516670	1674.229126	-531.797058	304.491455	1139.409302	-476.841248	-254.363571	1154.192871	-361.703979	128.056885	1081.623779	-333.692505	-57.727859	1102.989258	-470.033203	32.774048	967.099548	594.696899	-9.848126	938.202759	594.496826	146.276855
-516.050354	111.798882	875.876526	-495.320343	-50.739639	872.022949	-571.313477	144.577820	499.923615	-545.983276	-111.562134	504.165558	-588.903992	135.734421	89.949081	-536.769836	-115.083717	89.273689	-507.490051	198.680222	1373.291626	-476.618256	-137.739487	1379.294800	-463.986725	41.341499	1394.274170	-476.484283	48.519058	1674.303711	-531.421204	304.536011	1139.341064	-476.319061	-253.995209	1154.054077	-361.128174	128.247330	1081.650024	-333.092560	-57.283752	1103.325317	-469.429230	32.944874	967.114441	594.748108	-9.881952	938.217651	594.491028	146.268188
-515.365234	111.890503	875.854553	-494.667023	-50.623589	872.031067	-569.768250	144.901642	499.745148	-544.281921	-111.473846	504.046448	-588.778625	135.697540	89.970230	-536.653992	-115.010674	89.336670	-507.396271	198.843170	1373.285400	-476.497528	-137.582870	1379.266479	-463.758423	41.441216	1394.451294	-476.961639	48.480972	1674.345825	-531.026611	304.546631	1139.271851	-475.704987	-253.116440	1153.875122	-360.578888	128.411575	1081.912598	-332.444519	-56.754726	1103.681152	-468.868286	33.044453	967.149658	594.830383	-9.973986	938.297852	594.473877	146.269638
-514.681519	111.995903	875.831726	-494.010132	-50.515251	872.060242	-568.090820	145.241043	499.530029	-542.498413	-111.387108	503.955505	-588.761230	135.611404	90.057594	-536.436768	-114.942352	89.416801	-507.261322	199.013107	1373.289551	-476.330841	-137.428619	1379.227783	-463.615051	41.598671	1394.509155	-477.349243	48.518078	1674.439819	-530.675720	304.536133	1139.229248	-475.283203	-253.300842	1153.796021	-360.085541	128.501923	1082.203735	-331.788116	-56.225479	1103.823242	-468.324982	33.157928	967.201843	594.888184	-9.997811	938.293030	594.467529	146.274811
-513.963135	112.195869	875.776489	-493.348663	-50.348354	872.078308	-566.162537	145.594116	499.342529	-540.607483	-111.420662	503.885376	-588.529480	135.548721	90.092857	-536.361450	-114.885704	89.533546	-507.128723	199.202240	1373.292236	-476.134888	-137.287613	1379.160278	-463.440704	41.757130	1394.555786	-477.712799	48.524078	1674.494873	-530.373779	304.568390	1139.170044	-475.088043	-252.235703	1153.460938	-359.692169	128.543137	1082.494385	-331.260925	-55.825993	1104.443115	-467.765381	33.352669	967.233215	594.955994	-10.043577	938.328003	594.392639	146.178467
-513.258423	112.220512	875.707825	-492.722687	-50.255802	872.107300	-564.092773	145.937424	498.969910	-538.447693	-111.356621	503.729462	-588.177368	135.400391	90.089775	-536.372498	-114.859390	89.640785	-506.983429	199.379395	1373.281372	-475.906738	-137.143707	1379.048828	-463.262482	41.925941	1394.551880	-478.048950	48.530651	1674.527100	-530.062622	304.591858	1139.104858	-474.829590	-251.184174	1153.044067	-359.341339	128.569229	1082.706543	-330.599762	-55.161713	1104.639404	-467.238953	33.432228	967.266113	595.009766	-10.028206	938.301636	594.363892	146.201401
-512.587280	112.312012	875.585144	-492.116943	-50.153759	872.110168	-561.964294	146.396301	498.711090	-536.265381	-111.401207	503.598236	-588.096252	135.330124	90.202614	-536.293701	-114.816193	89.754158	-506.831543	199.584244	1373.251099	-475.630493	-136.983551	1378.952026	-463.177643	42.142052	1394.371094	-478.380707	48.499870	1674.510498	-529.801392	304.620728	1139.018677	-474.339752	-251.586884	1152.970215	-359.070801	128.464630	1082.845215	-330.146027	-54.691711	1104.909424	-466.752106	33.566605	967.263123	595.061707	-10.037979	938.276001	594.339172	146.211029
-511.947540	112.437546	875.419250	-491.521118	-50.066570	872.091797	-559.630188	146.784515	498.341888	-533.806885	-111.404900	503.442169	-587.994080	135.288376	90.316322	-536.252869	-114.797455	89.923904	-506.671509	199.790176	1373.224243	-475.374969	-136.855270	1378.818726	-462.975311	42.327759	1394.322632	-478.594177	48.537788	1674.493652	-529.507507	304.704254	1138.949585	-474.084625	-250.877380	1152.680420	-358.854523	128.335205	1083.072388	-329.677185	-54.199692	1105.120972	-466.288879	33.726963	967.228271	595.081909	-10.029388	938.228577	594.280762	146.194809
-511.321716	112.514870	875.290405	-490.919800	-49.900829	872.075317	-557.485901	147.321136	497.954010	-531.189514	-111.469223	503.291260	-587.910828	135.260864	90.475357	-536.277161	-114.766724	90.099792	-506.567230	199.999466	1373.162231	-475.158112	-136.701157	1378.685791	-462.615479	42.481045	1394.421021	-478.820618	48.534935	1674.460815	-529.207703	304.721313	1138.848267	-473.886932	-250.301971	1152.398560	-358.725708	128.166443	1083.414429	-329.385437	-53.745487	1105.404419	-465.854248	33.885387	967.222290	595.056641	-10.089588	938.195618	594.225342	146.109268
-510.750336	112.557114	875.139343	-490.356232	-49.787411	872.064026	-555.057495	147.769669	497.454956	-528.253906	-111.522217	503.041473	-587.772949	135.254211	90.614449	-536.318665	-114.768951	90.265350	-506.406586	200.182526	1373.129272	-474.872925	-136.541595	1378.526733	-462.365570	42.694038	1394.368774	-479.033325	48.519894	1674.391724	-528.921692	304.725006	1138.742554	-473.862518	-249.016785	1151.973755	-358.540436	127.907967	1083.523071	-328.865906	-53.080013	1105.349487	-465.462280	34.019917	967.205566	595.010925	-10.105176	938.173401	594.151184	146.063065
-510.136108	112.626007	874.949341	-489.772308	-49.681396	872.003540	-552.435852	148.263214	497.005798	-525.215881	-111.712791	502.777924	-587.446289	135.223511	90.682526	-536.237915	-114.748970	90.445381	-506.225922	200.392700	1373.074829	-474.597870	-136.373001	1378.348022	-462.099304	42.899242	1394.283203	-479.152252	48.576332	1674.333496	-528.592224	304.628021	1138.602051	-473.643860	-248.437622	1151.599976	-358.345520	127.560783	1083.801025	-328.417480	-52.624233	1105.450562	-465.052704	34.151093	967.149841	594.961853	-10.155178	938.147278	594.182983	146.209000
-509.626709	112.672630	874.748352	-489.277740	-49.609455	871.929932	-550.151550	148.900299	496.623016	-521.951660	-111.839638	502.473358	-587.367004	135.121979	90.807846	-536.241516	-114.735519	90.660347	-506.029938	200.594910	1373.010986	-474.307220	-136.185410	1378.138794	-461.930695	43.154129	1394.039795	-479.276672	48.584831	1674.215820	-528.283447	304.548859	1138.507080	-473.496490	-247.831711	1151.252075	-358.178192	127.155228	1084.010620	-328.169861	-52.055256	1105.386475	-464.743866	34.255661	967.082947	594.876343	-10.221791	938.149658	594.095032	146.130951
-509.143219	112.676338	874.502747	-488.775665	-49.545273	871.795959	-547.504028	149.413116	496.096588	-518.541382	-112.078415	502.134552	-587.107544	135.074875	90.928505	-536.270386	-114.696960	90.887367	-505.817596	200.814148	1372.906128	-474.020813	-136.003036	1377.893188	-461.642181	43.359085	1393.885498	-479.372589	48.617134	1674.058838	-527.974976	304.388794	1138.332397	-473.363037	-247.264343	1150.858154	-357.961761	126.732635	1084.107056	-327.851288	-51.567051	1105.250610	-464.458893	34.331799	966.968628	594.751587	-10.277361	938.150391	593.985718	146.055923
-508.659668	112.619499	874.207886	-488.354736	-49.395142	871.621826	-544.988220	150.058014	495.511658	-515.123962	-112.408478	501.766876	-586.939636	135.002991	91.071236	-536.185547	-114.639778	91.127693	-505.576691	201.020599	1372.768677	-473.739868	-135.832108	1377.610596	-461.358704	43.563293	1393.644287	-479.459717	48.633598	1673.826538	-527.664917	304.250427	1138.086792	-473.213928	-246.749771	1150.491577	-357.759186	126.312065	1084.123535	-327.591095	-51.112564	1104.993042	-464.226379	34.409710	966.813721	594.593567	-10.360066	938.166016	593.786072	145.795105
-508.220306	112.694145	873.873474	-487.962738	-49.272106	871.406616	-542.320313	150.629089	495.005524	-511.849731	-112.819901	501.376221	-586.712402	135.005951	91.210533	-536.169739	-114.607979	91.412125	-505.324738	201.238571	1372.597412	-473.460968	-135.632294	1377.280762	-461.091278	43.749397	1393.390259	-479.507324	48.663132	1673.546387	-527.321899	304.073395	1137.809937	-473.025208	-246.205841	1150.071289	-357.563324	125.963493	1084.057007	-327.289978	-50.743862	1104.668213	-464.029083	34.539986	966.617432	594.453918	-10.417293	938.168945	593.684998	145.743576
-507.743530	112.721397	873.460693	-487.548157	-49.150505	871.137512	-539.699524	151.265823	494.538086	-508.704071	-113.296234	500.968079	-586.441589	135.011917	91.419319	-536.288757	-114.548141	91.693176	-505.097198	201.452316	1372.399292	-473.163574	-135.455215	1376.902344	-460.697052	43.899670	1393.236572	-479.574341	48.668461	1673.212158	-527.011475	303.894867	1137.501221	-472.690521	-246.424500	1149.731689	-357.362000	125.509544	1083.954346	-327.116913	-50.387451	1104.288208	-463.827454	34.654652	966.363342	594.302002	-10.503398	938.181091	593.611572	145.651611
-507.287292	112.764175	873.017090	-487.115326	-49.002243	870.808472	-537.109619	151.843491	494.007294	-505.728363	-113.828804	500.472015	-586.166992	135.098419	91.660202	-536.468384	-114.542191	92.008629	-504.846893	201.608917	1372.179932	-472.851715	-135.312714	1376.452515	-460.417786	44.054142	1392.864868	-479.658203	48.641346	1672.825439	-526.739746	303.686981	1137.174438	-472.491211	-245.635086	1149.165405	-357.170227	124.990990	1083.962646	-326.942963	-50.064507	1104.086304	-463.647400	34.779514	966.070801	594.164185	-10.592192	938.190002	593.534058	145.583679
-506.890656	112.820732	872.517151	-486.712616	-48.875473	870.423462	-534.583923	152.394211	493.412476	-502.936249	-114.312492	499.941223	-586.048462	135.063904	91.877968	-536.524658	-114.515427	92.334045	-504.560089	201.750412	1371.908936	-472.548767	-135.140442	1375.952148	-460.270691	44.238468	1392.345093	-479.748505	48.606457	1672.384766	-526.445862	303.425018	1136.815063	-472.497406	-245.000366	1148.591064	-356.916992	124.584618	1083.815308	-326.595856	-49.638046	1103.507446	-463.510498	34.906647	965.720459	594.042358	-10.576563	938.204834	593.421265	145.663040
-506.469116	112.875610	871.999451	-486.245209	-48.686577	869.990479	-532.203735	152.918610	492.832855	-500.434448	-114.694916	499.459137	-585.744263	135.048950	91.978142	-536.997498	-114.470200	92.677185	-504.326599	201.929321	1371.584106	-472.272064	-134.973724	1375.432739	-459.906708	44.379955	1392.035889	-479.790192	48.638630	1671.967285	-526.214417	303.182373	1136.445190	-472.107849	-244.901306	1148.066284	-356.646210	124.296593	1083.607910	-326.323730	-49.422348	1103.047119	-463.348907	35.053219	965.343811	593.975647	-10.604071	938.219482	593.358276	145.638565
-506.033630	112.953171	871.478516	-485.750183	-48.434170	869.514282	-529.957092	153.500275	492.313324	-498.152039	-114.984230	499.040070	-585.489136	135.022873	92.081413	-537.053833	-114.309883	92.916016	-504.146759	202.050385	1371.212769	-471.997345	-134.833298	1374.892700	-459.649994	44.513779	1391.557983	-479.895020	48.623295	1671.512695	-526.036133	303.036041	1136.073853	-471.885895	-244.787476	1147.509277	-356.411743	124.043869	1083.413086	-326.067505	-49.360847	1102.779053	-463.187317	35.220272	964.950867	593.908142	-10.591988	938.223816	593.322876	145.637238
-505.574677	113.071648	870.960876	-485.185303	-48.136265	869.030640	-527.913086	153.970474	491.761658	-495.956848	-115.074928	498.622009	-585.185669	135.020706	92.203743	-536.914368	-114.178696	93.145195	-503.960693	202.134689	1370.801270	-471.737762	-134.736755	1374.417480	-459.400848	44.660728	1391.114136	-480.000610	48.604843	1671.043579	-525.891174	302.856201	1135.659546	-471.713715	-244.585861	1146.917236	-356.225494	123.849625	1083.229980	-325.694550	-49.154072	1102.128296	-462.999634	35.430801	964.561768	593.831543	-10.567708	938.201538	593.263367	145.670853
-505.123871	113.201111	870.461121	-484.552917	-47.904694	868.539917	-526.156921	154.412659	491.364594	-494.231842	-115.201263	498.313416	-585.002075	135.051727	92.311424	-536.856384	-114.068352	93.342827	-503.838806	202.214615	1370.421997	-471.463806	-134.648575	1373.859619	-459.156494	44.764427	1390.638184	-480.131927	48.567486	1670.604492	-525.762817	302.688446	1135.208130	-471.674805	-243.833542	1146.208130	-356.029388	123.688782	1083.026978	-325.281891	-49.120594	1101.737793	-462.789185	35.611397	964.179260	593.785461	-10.507941	938.186829	593.230896	145.704300
-504.656738	113.332184	869.950439	-483.919006	-47.631958	868.040527	-524.567871	154.863022	491.026428	-492.565369	-115.166092	498.006042	-584.797119	135.067810	92.461998	-536.634644	-113.946190	93.471687	-503.755920	202.259811	1370.044800	-471.203339	-134.597488	1373.316040	-458.910950	44.850689	1390.179199	-480.293030	48.508598	1670.207520	-525.690125	302.526031	1134.825195	-471.542023	-243.631073	1145.652954	-355.879669	123.531876	1082.828857	-324.798645	-49.091221	1101.081665	-462.544250	35.815178	963.777100	594.044312	-9.982541	937.934937	593.342529	146.005600
-504.243896	113.492104	869.510742	-483.324799	-47.305656	867.602600	-523.205811	155.281601	490.682312	-491.196564	-115.146461	497.695099	-584.640320	135.110382	92.600883	-536.676880	-113.917778	93.623619	-503.691895	202.273560	1369.687378	-470.918457	-134.540253	1372.878662	-458.837372	44.968124	1389.643311	-480.475647	48.425159	1669.837158	-525.652649	302.387848	1134.484009	-471.216522	-244.202118	1145.241943	-355.743103	123.410713	1082.643677	-324.334076	-49.336800	1100.701660	-462.293427	36.064316	963.422363	593.638367	-10.299793	938.094238	593.172729	145.866058
-503.762695	113.611214	869.135010	-482.618958	-46.929531	867.224976	-521.949402	155.565048	490.396393	-489.907013	-115.098755	497.509155	-584.403748	135.111450	92.736069	-536.754211	-113.893524	93.763268	-503.762604	202.311905	1369.338745	-470.687683	-134.501999	1372.461670	-458.491730	44.989754	1389.459351	-480.669098	48.357651	1669.561646	-525.674438	302.253601	1134.156738	-471.183624	-243.267502	1144.593140	-355.652039	123.259979	1082.480103	-323.867432	-49.382580	1100.238159	-461.966400	36.323494	963.133362	593.544067	-10.209079	938.055969	593.122437	145.922348
-503.334015	113.858589	868.872559	-481.929169	-46.633579	866.912292	-520.906921	155.823853	490.213165	-488.674377	-114.899986	497.299500	-584.273865	135.093903	92.931328	-536.610107	-113.861237	93.809540	-503.844574	202.368347	1369.020386	-470.410675	-134.483368	1372.110229	-458.261444	45.055935	1389.178345	-480.860291	48.311813	1669.365967	-525.721802	302.125305	1133.833618	-471.014374	-243.123642	1144.199829	-355.607697	123.174469	1082.352051	-323.284119	-49.550594	1099.704590	-461.632385	36.586178	962.919800	593.429993	-10.119007	938.027527	593.159851	146.160492
-502.911346	113.993210	868.697693	-481.223389	-46.400162	866.690796	-520.127686	156.078171	490.134918	-487.522949	-114.713417	497.153717	-584.077209	135.102249	93.044807	-536.406494	-113.847603	93.895729	-503.933258	202.437515	1368.812500	-470.071625	-134.453796	1371.844849	-458.224792	45.206421	1388.842163	-481.096191	48.243095	1669.230103	-525.787720	302.059296	1133.628784	-470.838531	-242.991409	1143.922974	-355.640625	123.101608	1082.239136	-322.784454	-49.588627	1099.141235	-461.258331	36.772663	962.783386	593.253113	-9.927533	937.977295	593.003052	146.516159
-502.465424	114.241882	868.650024	-480.487396	-46.200596	866.576965	-519.694458	156.235855	490.185974	-486.674225	-114.595245	497.090210	-583.957336	135.141281	93.152527	-536.232788	-113.838936	93.938484	-504.077881	202.497040	1368.678711	-469.737335	-134.447693	1371.728760	-458.074219	45.318920	1388.744751	-481.359497	48.145863	1669.186279	-525.929749	301.990723	1133.519531	-470.526031	-243.677917	1143.927490	-355.731628	123.024879	1082.164551	-322.510345	-49.663845	1098.863525	-460.843231	36.987537	962.759766	593.123047	-9.866025	937.935059	592.961792	146.521515
-501.970398	114.286514	868.726563	-479.727631	-46.052483	866.786194	-519.511597	156.313675	490.282837	-486.092743	-114.531082	497.081879	-583.737244	135.201447	93.195847	-536.245911	-113.872742	94.035431	-504.275177	202.585724	1368.641235	-469.413422	-134.386826	1371.700684	-457.725403	45.394844	1388.971802	-481.672546	48.022621	1669.211426	-526.080994	301.933960	1133.504150	-470.355103	-243.594818	1143.829224	-355.861938	122.981033	1082.129883	-322.005463	-49.806870	1098.620483	-460.431793	37.184368	962.968689	593.026367	-9.824682	937.864807	592.887329	146.241119
-501.663452	114.447685	868.880005	-479.142975	-46.120098	866.732422	-519.701172	156.344025	490.485321	-485.830170	-114.586525	497.167786	-583.630127	135.237808	93.228394	-536.226318	-113.874908	94.086403	-504.484863	202.661789	1368.722412	-469.039124	-134.327866	1371.800171	-457.563965	45.540482	1389.113892	-481.984985	47.924377	1669.336426	-526.306335	301.876831	1133.551880	-470.337555	-242.672302	1143.708984	-356.026550	122.930550	1082.176880	-321.741791	-49.684849	1098.546387	-460.025574	37.150757	963.033752	592.954346	-9.788210	937.822632	592.899658	146.177063
-501.366608	114.454170	869.077820	-478.550659	-46.097225	866.856140	-520.158875	156.328094	490.797546	-485.732727	-114.611969	497.280212	-583.647766	135.254272	93.356346	-536.201111	-113.880440	94.121056	-504.690399	202.769516	1368.917603	-468.658234	-134.245270	1371.997314	-457.408630	45.663586	1389.355347	-482.303894	47.846752	1669.564453	-526.562744	301.782135	1133.732300	-470.109314	-242.471130	1143.820801	-356.229889	122.862305	1082.320557	-321.539307	-49.655270	1098.782959	-459.605774	37.174065	963.202087	592.903137	-9.619479	937.746643	592.897827	146.221725
-501.067261	114.481232	869.369934	-477.911530	-46.041775	866.995544	-520.899048	156.240021	491.166077	-485.796570	-114.539978	497.464417	-583.694763	135.312119	93.438683	-536.122986	-113.875511	94.163330	-504.885284	202.866852	1369.202881	-468.213593	-134.121109	1372.285522	-457.264008	45.815765	1389.682617	-482.653229	47.749474	1669.841064	-526.867981	301.686401	1133.957520	-469.852020	-242.490005	1144.111206	-356.446838	122.830536	1082.527466	-321.165131	-49.542011	1098.748535	-459.125275	37.191151	963.415039	592.834290	-9.545938	937.710266	592.855591	146.283661
-500.823944	114.505325	869.773193	-477.283539	-46.041519	867.154419	-521.847656	156.076080	491.637024	-486.101593	-114.517662	497.681030	-583.783508	135.322006	93.484016	-536.162781	-113.873314	94.220596	-505.062347	202.897476	1369.583496	-467.787384	-134.004669	1372.728394	-457.128906	45.968647	1390.053955	-483.025818	47.647823	1670.172241	-527.260620	301.572418	1134.272583	-469.518951	-242.121429	1144.408569	-356.650940	122.879433	1082.784790	-321.010590	-49.383701	1099.245483	-458.620361	37.141171	963.675903	592.740234	-9.442316	937.709229	592.791809	146.399216
-500.646179	114.482674	870.232178	-476.742462	-46.165295	867.452332	-522.874268	155.753876	492.022247	-486.622131	-114.456459	498.003662	-583.739990	135.462570	93.481110	-536.240051	-113.856094	94.285645	-505.156677	202.894897	1370.017456	-467.256714	-133.927124	1373.263672	-457.239624	46.158703	1390.279541	-483.446564	47.559002	1670.572021	-527.661865	301.470001	1134.634766	-469.174072	-241.908325	1144.922485	-356.866516	123.026672	1083.127197	-320.723602	-49.054752	1099.656128	-458.135345	37.058880	964.014404	592.649048	-9.300972	937.706970	592.738037	146.594574
-500.532440	114.416969	870.727722	-476.282501	-46.321426	867.890015	-524.087341	155.460403	492.586304	-487.458282	-114.548317	498.419495	-583.788879	135.512146	93.520554	-536.371399	-113.854660	94.387039	-505.352264	202.902649	1370.523926	-466.801910	-133.820908	1373.877441	-457.119934	46.265606	1390.803589	-483.881927	47.478775	1671.022949	-528.149231	301.370880	1135.088745	-468.668335	-242.486008	1145.616333	-357.057007	123.163322	1083.560547	-320.586182	-48.782799	1100.262817	-457.734619	36.995743	964.442932	592.687073	-9.076740	937.762695	592.688782	146.798965
-500.487213	114.310875	871.270630	-475.896332	-46.558922	868.381592	-525.366272	155.056412	493.055847	-488.296356	-114.468925	498.820801	-583.804565	135.571976	93.509483	-536.385132	-113.847359	94.427055	-505.651611	202.916412	1371.055542	-466.368530	-133.736526	1374.573486	-456.768707	46.299267	1391.599121	-484.369659	47.393475	1671.507324	-528.663086	301.253479	1135.603760	-468.196747	-241.954437	1146.201416	-357.241882	123.393608	1084.065430	-320.530884	-48.455585	1101.024902	-457.345886	36.883667	964.902283	592.649719	-8.924682	937.724182	592.741028	147.184662
-500.453064	114.173851	871.822815	-475.513458	-46.846340	868.922241	-527.011108	154.682648	493.690704	-489.365356	-114.469032	499.301727	-584.003723	135.639206	93.553078	-536.453796	-113.828232	94.437424	-505.825989	202.832291	1371.610962	-465.919250	-133.689392	1375.295898	-456.667542	46.370380	1392.195435	-484.837280	47.354527	1672.045410	-529.163452	301.189087	1136.164673	-467.895813	-241.569016	1146.813721	-357.325439	123.783379	1084.566162	-320.353363	-47.924194	1101.713257	-456.961517	36.756969	965.388733	592.612366	-8.774126	937.672607	592.697205	147.395432
-500.489868	114.002457	872.399353	-475.235413	-47.105534	869.489685	-528.759094	154.154785	494.269012	-490.543518	-114.393494	499.774658	-584.007446	135.732269	93.506935	-536.508301	-113.784935	94.426842	-505.946106	202.760010	1372.166626	-465.425018	-133.669739	1376.040405	-456.559937	46.422581	1392.775757	-485.356018	47.307732	1672.570068	-529.691711	301.221222	1136.771973	-467.291046	-241.529129	1147.526367	-357.431274	124.211639	1085.191895	-320.173004	-47.551281	1102.589844	-456.643341	36.627403	965.893188	592.556519	-8.619090	937.584412	592.633972	147.601685
-500.600281	113.826347	872.964722	-475.057800	-47.366184	870.029297	-530.762634	153.663223	494.857727	-491.946045	-114.423248	500.255737	-584.169189	135.750488	93.449547	-536.632935	-113.798798	94.434494	-506.061859	202.655502	1372.714966	-464.960754	-133.631271	1376.778198	-456.449677	46.449360	1393.356323	-485.899872	47.252808	1673.121216	-530.248291	301.233765	1137.340698	-466.516083	-241.759995	1148.328003	-357.539764	124.700356	1085.887817	-320.152313	-47.208721	1103.830078	-456.374084	36.486771	966.365234	592.555298	-8.520203	937.486877	592.608521	147.696350
-500.724945	113.620087	873.538208	-474.869446	-47.664944	870.579956	-532.862488	153.065247	495.377197	-493.388092	-114.368401	500.788055	-584.232849	135.760483	93.319817	-536.724121	-113.848907	94.385925	-506.219757	202.557480	1373.254761	-464.499176	-133.607971	1377.593872	-456.295624	46.502079	1393.961548	-486.470490	47.219128	1673.628174	-530.782654	301.268555	1137.947998	-465.808777	-241.794403	1149.117554	-357.584442	125.383087	1086.543701	-319.885681	-46.666332	1104.603027	-456.128754	36.315632	966.853455	592.369995	-8.595127	937.429993	592.483948	147.773300
-500.920685	113.330566	874.067871	-474.685577	-48.022964	871.159180	-534.941467	152.301102	495.918121	-494.975128	-114.322830	501.304199	-584.297546	135.384125	92.729836	-536.816650	-113.879059	94.314186	-506.348999	202.402328	1373.756470	-464.047058	-133.624817	1378.317261	-456.178314	46.520443	1394.500000	-487.044586	47.227299	1674.179321	-531.290833	301.360992	1138.559814	-465.085236	-241.858643	1149.889893	-357.571411	126.087624	1087.295654	-319.802704	-46.361557	1105.539429	-455.893066	36.134899	967.321655	592.341492	-8.487469	937.289551	592.442139	147.932983
-501.192719	113.114967	874.564819	-474.664612	-48.331112	871.666199	-537.463562	151.684189	496.504425	-496.694000	-114.236389	501.786926	-584.423706	135.790421	92.915512	-536.914795	-113.928337	94.238876	-506.451660	202.277237	1374.220459	-463.579651	-133.651062	1379.081665	-456.061371	46.550766	1395.046509	-487.652893	47.213112	1674.676147	-531.880615	301.711609	1139.205811	-464.424622	-241.711212	1150.663452	-357.490875	126.802170	1088.063354	-319.580078	-45.807842	1106.317383	-455.778717	35.975788	967.738647	592.302979	-8.389941	937.172058	592.322754	147.844009
-501.491882	112.852615	875.025879	-474.603516	-48.672440	872.163147	-540.009094	150.896149	496.965881	-498.519257	-114.179802	502.270477	-584.660828	135.801636	92.720390	-536.976990	-113.972740	94.127632	-506.497284	202.143509	1374.635986	-463.081024	-133.652939	1379.833984	-456.127106	46.630394	1395.304199	-488.281250	47.170197	1675.109375	-532.270752	301.649536	1139.624756	-463.419006	-242.072433	1151.454102	-357.241455	127.606323	1089.140747	-319.377014	-45.554237	1107.321533	-455.669312	35.804451	968.134644	592.277344	-8.362013	937.107056	592.339844	148.084717
-501.827881	112.636284	875.418335	-474.625946	-48.978142	872.558716	-542.574524	149.904388	497.491760	-500.438995	-114.158081	502.670013	-584.830566	135.837753	92.487602	-537.241516	-114.082115	94.029167	-506.634033	202.008423	1374.979126	-462.686005	-133.650787	1380.417236	-455.757172	46.578178	1395.982788	-488.875305	47.212540	1675.580688	-532.725037	301.823029	1140.096924	-462.682922	-241.952484	1152.094727	-357.085510	128.388565	1089.924927	-318.946930	-45.121174	1108.056396	-455.603485	35.648808	968.440186	592.199524	-8.302917	937.021118	592.164551	147.947571
-502.184784	112.361084	875.768188	-474.654572	-49.240288	872.931458	-545.404846	149.097977	497.960663	-502.413605	-114.001572	503.079651	-585.093994	135.917847	92.269852	-537.426331	-114.149406	93.837257	-506.648407	201.798584	1375.285889	-462.181183	-133.631241	1381.033081	-455.587585	46.586048	1396.395508	-489.501770	47.211235	1675.952393	-533.086121	302.035400	1140.555298	-461.643311	-242.168472	1152.817261	-356.906860	129.143982	1090.647217	-318.703552	-44.884548	1108.939331	-455.571716	35.499798	968.718750	592.143860	-8.274932	936.953918	592.069092	148.000290
-502.488312	112.597214	876.023926	-474.720734	-49.445576	873.213501	-548.340454	148.198029	498.608154	-504.524200	-113.943169	503.392578	-585.402283	136.034332	92.124870	-537.674622	-114.230614	93.658112	-506.742340	201.629028	1375.574463	-461.706787	-133.639511	1381.543945	-455.437103	46.600143	1396.751343	-490.096039	47.240559	1676.321167	-533.451904	302.259186	1140.964111	-460.497894	-242.598526	1153.492188	-356.696808	129.941116	1091.264404	-318.280426	-44.489811	1109.419800	-455.529510	35.608288	968.904358	592.083252	-8.257517	936.909668	591.997742	148.037430
-503.099335	111.865067	876.373108	-474.908386	-49.793110	873.488098	-551.366028	147.178177	499.004364	-506.806000	-113.929993	503.782257	-585.617126	136.093674	91.843628	-537.920410	-114.261276	93.402855	-506.885071	201.510223	1375.768066	-461.237549	-133.633347	1382.003784	-455.290710	46.601978	1397.066528	-490.687500	47.246376	1676.664307	-533.944580	303.967499	1141.886963	-459.735748	-242.378403	1153.941895	-356.545654	130.799316	1091.913818	-317.983032	-44.179237	1110.208618	-455.682648	35.165699	969.125305	591.987976	-8.248211	936.874329	591.918762	148.059784
-503.584930	111.577728	876.572876	-475.069489	-50.079723	873.685181	-554.571289	146.293381	499.541595	-509.235840	-114.000549	504.095520	-586.051819	136.212982	91.582657	-538.109436	-114.271469	93.223633	-507.042206	201.362518	1375.929565	-460.708496	-133.628235	1382.421875	-455.186432	46.629356	1397.356323	-491.279785	47.235867	1676.953613	-534.143616	304.008484	1142.092896	-458.582977	-242.698486	1154.461670	-356.252777	131.486252	1092.489014	-317.515350	-43.972099	1110.697144	-455.785126	34.984501	969.240601	591.909729	-8.258012	936.845215	591.845459	148.086487
-504.081085	111.394608	876.770142	-475.269287	-50.326351	873.869568	-557.514709	145.109726	499.945923	-511.712494	-113.959480	504.471954	-586.210022	136.288376	91.201431	-538.341064	-114.353943	93.007790	-507.320587	201.305542	1376.086914	-460.247375	-133.595108	1382.765747	-455.080017	46.656822	1397.597900	-491.831543	47.231323	1677.204834	-534.309509	303.247528	1142.079590	-457.483093	-242.836075	1154.908569	-355.840851	132.198380	1092.920776	-316.940613	-43.581501	1110.866455	-455.906219	34.863888	969.346008	591.795593	-8.229606	936.826965	591.757019	148.139359
-504.661072	111.197937	876.950562	-475.502258	-50.563587	874.018677	-561.056763	144.241623	500.439117	-514.414551	-114.100578	504.849609	-586.688782	136.219025	90.941658	-538.578430	-114.418884	92.788712	-507.523926	201.161179	1376.166504	-459.731964	-133.582336	1383.043457	-454.991699	46.682617	1397.784180	-492.367065	47.215855	1677.395020	-534.445068	304.266083	1142.453613	-456.492920	-242.891754	1155.262695	-355.499725	132.965759	1093.335205	-316.489044	-43.221973	1111.226685	-456.080780	34.743488	969.422607	591.693054	-8.180078	936.804688	591.682678	148.214050
-505.295471	110.942886	877.072754	-475.723358	-50.825886	874.140991	-564.141357	143.233521	500.779022	-517.149841	-114.159584	505.178436	-587.067871	136.355743	90.686104	-538.908630	-114.502831	92.565887	-507.701904	201.033829	1376.178101	-459.121429	-133.515427	1383.232056	-454.865875	46.732506	1397.919800	-492.899292	47.157307	1677.518555	-534.501038	304.421356	1142.525757	-455.493622	-242.764938	1155.505615	-355.083862	133.575211	1093.706909	-315.821533	-42.929482	1111.455322	-456.278870	34.615185	969.455200	591.549866	-8.140057	936.815796	591.569641	148.264435
-505.906982	110.680801	877.174927	-476.002045	-51.037567	874.250610	-567.366272	142.221893	501.139252	-520.082581	-114.309669	505.509369	-587.706970	136.536316	90.446358	-539.059570	-114.587379	92.298889	-507.874115	200.843735	1376.077148	-458.616028	-133.412994	1383.364624	-454.782471	46.796642	1397.980103	-493.346863	47.161880	1677.646118	-534.517883	304.359741	1142.444946	-454.357819	-242.868454	1155.709595	-354.568420	134.151382	1094.039917	-315.323975	-42.606873	1111.654541	-456.474609	34.502369	969.463623	591.406799	-8.086416	936.827820	591.475525	148.334885
-506.513275	110.437126	877.191040	-476.276428	-51.249428	874.307373	-570.389954	141.329865	501.408447	-523.168274	-114.440689	505.847076	-588.133972	136.545380	90.152054	-539.200684	-114.622383	92.037117	-508.091309	200.742538	1375.976807	-458.028320	-133.335007	1383.427368	-454.659973	46.847183	1398.031128	-493.791534	47.132526	1677.699951	-534.489807	304.399292	1142.380005	-453.070526	-243.217148	1155.968872	-354.064026	134.664352	1094.344116	-314.754242	-42.349068	1111.738525	-456.658539	34.419624	969.398071	591.267395	-8.016686	936.861572	591.402405	148.433929
-507.165802	110.187035	877.163208	-476.537964	-51.548416	874.331604	-573.324890	140.498306	501.662231	-526.366272	-114.540138	506.241241	-588.505981	136.633438	89.892647	-539.342957	-114.729004	91.789223	-508.278992	200.680222	1375.841309	-457.430267	-133.238174	1383.450073	-454.554047	46.917347	1398.020386	-494.197449	47.068310	1677.722534	-534.443237	304.499542	1142.281250	-452.111633	-243.066513	1156.056274	-353.576141	135.192764	1094.534180	-314.200165	-42.107689	1111.980103	-456.859314	34.308098	969.292236	591.138489	-7.973579	936.918091	591.339905	148.518478
-507.813568	109.989067	877.188599	-476.848114	-51.730896	874.313538	-575.988647	139.717743	501.936371	-529.770752	-114.623283	506.593994	-588.794189	136.811325	89.620705	-539.188293	-114.838936	91.559692	-508.558990	200.733826	1375.770386	-456.884277	-133.163589	1383.420532	-454.453400	47.015022	1397.960205	-494.600311	47.007900	1677.675171	-534.416199	304.486511	1142.103638	-450.895294	-243.289291	1156.088501	-353.066956	135.642929	1094.636597	-313.593079	-41.921780	1111.968872	-457.063629	34.220802	969.187134	590.990662	-7.917842	936.985229	591.284058	148.563110
-508.515198	109.835396	877.169250	-477.192749	-51.891376	874.245789	-578.600525	138.890259	502.172943	-533.366211	-114.822685	506.970459	-589.150024	136.964661	89.298912	-539.274902	-114.969116	91.313087	-508.732727	200.720978	1375.597656	-456.266235	-133.043961	1383.354248	-454.342560	47.096523	1397.887451	-494.930328	46.945759	1677.599121	-534.394409	304.418243	1141.856323	-450.119080	-243.058914	1156.044312	-352.530304	136.050018	1094.681396	-313.023895	-41.643246	1111.933594	-457.282013	34.174603	969.021912	590.866394	-7.850083	937.066589	591.220642	148.671616
-509.147125	109.726517	877.079102	-477.425171	-52.093098	874.102173	-581.040222	138.256485	502.388306	-536.970032	-114.902458	507.220398	-589.308533	137.181137	89.119713	-539.181763	-115.073242	91.020920	-508.868835	200.718002	1375.363037	-455.718811	-132.906418	1383.216797	-454.228607	47.233208	1397.767700	-495.217346	46.865494	1677.473633	-534.344421	304.415588	1141.594849	-448.962616	-243.340988	1156.008545	-351.963104	136.470688	1094.591919	-312.512634	-41.278545	1111.740601	-457.406403	34.135941	968.780457	590.744995	-7.809801	937.120422	591.175415	148.739059
-509.871124	109.460739	877.003845	-477.743317	-52.263840	873.897949	-583.390991	137.826920	502.620026	-540.801758	-115.095665	507.518829	-589.468872	137.321152	88.905685	-539.234680	-115.202095	90.768372	-508.975891	200.718658	1375.081543	-455.132172	-132.739182	1383.014160	-454.113678	47.324909	1397.586060	-495.445831	46.782780	1677.315674	-534.339355	304.296112	1141.236206	-447.952209	-243.427109	1155.882935	-351.505554	136.832901	1094.426758	-311.950165	-41.020435	1111.652832	-457.596436	34.004860	968.507629	590.785461	-7.449913	937.047119	591.219666	148.940567
-510.636688	109.238312	876.929565	-478.067566	-52.393040	873.677979	-585.622742	137.390945	502.744446	-544.578735	-115.165833	507.766663	-589.635132	137.654953	88.992607	-539.105957	-115.344330	90.547485	-509.076447	200.710968	1374.730591	-454.553253	-132.613800	1382.781128	-453.990845	47.409084	1397.349731	-495.618378	46.706966	1677.112671	-534.383301	304.156586	1140.836304	-447.100586	-243.337982	1155.632813	-350.998444	137.245422	1094.111206	-311.275848	-40.837708	1111.516968	-457.804352	33.917820	968.223450	590.672424	-7.359296	937.067993	591.182617	149.009964
-511.362427	109.033813	876.820190	-478.384125	-52.520290	873.353760	-587.851563	137.087372	503.091644	-548.175354	-115.141411	507.912567	-589.872437	137.722656	88.745804	-538.788208	-115.496170	90.327423	-509.165375	200.708923	1374.349121	-453.991882	-132.534988	1382.498169	-453.897461	47.538841	1397.069824	-495.751892	46.620514	1676.863525	-534.445801	304.038452	1140.392212	-446.269989	-243.293381	1155.368774	-350.574127	137.636185	1093.736572	-310.824066	-40.548676	1111.459717	-457.960785	33.801159	967.859436	590.610168	-7.380227	937.090149	591.250610	148.893036
-512.126526	108.885307	876.720215	-478.740021	-52.586391	872.979309	-589.598999	136.450027	503.158356	-551.535950	-115.154694	507.992371	-589.888306	137.475647	88.223946	-538.740723	-115.731880	90.065491	-509.190796	200.705643	1373.918457	-453.414368	-132.493103	1382.192505	-453.764984	47.618134	1396.730347	-495.810974	46.529663	1676.610962	-534.524902	303.934967	1139.896973	-445.459412	-243.265564	1155.051880	-350.169312	138.022003	1093.311646	-310.314575	-40.429085	1111.470459	-458.135345	33.715607	967.466614	590.502930	-7.317543	937.096130	591.231812	148.958664
-512.970215	108.831459	876.647461	-479.266479	-52.486790	872.519104	-591.628479	136.256851	503.467773	-554.347412	-115.116928	507.907898	-590.061035	138.142746	88.663895	-538.740784	-116.160072	89.809929	-509.248749	200.674774	1373.434692	-452.954590	-132.415085	1381.822632	-453.688568	47.713161	1396.385254	-495.839813	46.474209	1676.325928	-534.692383	303.712646	1139.214478	-444.716125	-243.177338	1154.694702	-349.804291	138.431366	1092.830933	-309.645966	-40.180904	1111.221436	-458.384705	33.690147	967.026367	590.362488	-7.291204	937.102600	591.202148	148.984543
-513.864136	108.790756	876.547424	-479.780487	-52.533413	872.111816	-593.189148	135.792114	503.531738	-556.406799	-114.982681	507.723724	-590.021851	138.371674	88.640121	-538.515137	-116.466621	89.510963	-509.282990	200.664459	1372.899292	-452.514648	-132.361237	1381.448853	-453.548950	47.763908	1396.037476	-495.842499	46.387650	1676.006592	-534.870239	303.639465	1138.582275	-444.022339	-243.038132	1154.258789	-349.551331	138.837952	1092.295288	-308.914276	-40.038593	1111.066162	-458.669098	33.652485	966.600037	590.255432	-7.239501	937.116333	591.136108	149.049301
-514.833252	108.824287	876.468140	-480.503754	-52.320366	871.631836	-594.450500	135.252686	503.430023	-557.700684	-114.831078	507.413055	-589.960632	138.453720	88.511635	-538.431580	-116.801292	89.215904	-509.321960	200.644211	1372.293579	-452.094879	-132.402481	1381.058594	-453.383087	47.787144	1395.673340	-495.811646	46.316315	1675.708496	-535.100281	303.431396	1137.877075	-443.315796	-243.029266	1153.810181	-349.304871	139.163574	1091.750488	-308.409943	-39.839493	1110.905762	-459.044861	33.716713	966.127930	590.116638	-7.197919	937.117432	591.078247	149.054428
-515.753601	108.894341	876.431946	-481.249817	-52.285233	871.229248	-595.906555	135.006805	503.640656	-558.382324	-114.814064	507.091919	-589.935425	138.378433	88.308968	-538.328918	-117.050262	89.019371	-509.340424	200.627213	1371.774536	-451.647980	-132.450760	1380.644775	-453.204071	47.793850	1395.333008	-495.732574	46.237755	1675.493530	-535.332520	303.263611	1137.156738	-442.717072	-243.016251	1153.440552	-349.034515	139.479050	1091.250977	-308.096039	-39.539410	1110.857788	-459.452698	33.697247	965.733215	589.971313	-7.139831	937.108704	591.000549	149.110703
-516.650696	108.723442	876.372559	-482.061829	-52.191803	870.904175	-596.829285	134.686829	503.549530	-558.627686	-114.921021	506.817413	-589.740173	138.517609	88.249496	-538.304382	-117.201111	88.911819	-509.345276	200.622467	1371.266235	-451.276764	-132.549820	1380.325439	-453.054443	47.789902	1395.035767	-495.575867	46.181290	1675.396851	-535.611633	302.991394	1136.420898	-442.132751	-242.922867	1152.981323	-348.817871	139.824615	1090.737549	-307.758820	-39.418106	1110.878906	-459.932800	33.622147	965.383118	589.863281	-7.052181	937.116211	590.917542	149.202499
-517.558350	108.569656	876.284058	-482.969910	-52.236000	870.666992	-597.744202	134.432846	503.480286	-558.486572	-115.139038	506.514679	-589.775513	138.547974	88.249779	-538.437622	-117.258789	88.850441	-509.351685	200.678070	1370.738159	-450.901520	-132.632370	1380.052246	-452.892670	47.790241	1394.808472	-495.406006	46.131020	1675.350464	-535.849426	302.425690	1135.503418	-441.533630	-242.977859	1152.712646	-348.674530	140.028000	1090.241943	-307.368561	-39.099106	1110.578735	-460.476227	33.525764	965.062683	589.752014	-6.996260	937.111145	590.829346	149.271530
-518.387268	108.365837	876.184143	-483.794037	-52.448368	870.572754	-598.446045	134.329361	503.392090	-558.140442	-115.424072	506.325592	-589.642822	138.614410	88.206360	-538.406555	-117.230537	88.797958	-509.320801	200.773727	1370.297974	-450.512848	-132.694321	1379.838379	-452.758270	47.801674	1394.632690	-495.193970	46.086319	1675.343018	-536.230225	302.059296	1134.802124	-441.159760	-242.619232	1152.331543	-348.538483	140.242371	1089.713379	-306.898285	-39.022835	1110.525391	-461.006104	33.390316	964.831848	589.623840	-6.980520	937.093384	590.742920	149.339249
-519.111206	108.263268	876.168457	-484.648895	-52.596252	870.639954	-599.043335	134.232010	503.332977	-557.749756	-115.729813	506.153381	-589.550598	138.771393	88.184898	-538.634949	-117.196274	88.835808	-509.275696	200.883789	1369.976440	-450.166870	-132.721527	1379.698853	-452.603699	47.821522	1394.509521	-494.944672	46.056629	1675.385132	-536.771057	301.884827	1134.440918	-440.736237	-242.455795	1152.102661	-348.439728	140.445847	1089.231934	-306.552734	-38.672482	1110.244141	-461.570313	33.329849	964.754700	589.500366	-6.908858	937.112976	590.662964	149.430389
-519.778503	107.945099	876.144714	-485.455139	-52.880688	870.826660	-599.594910	134.169815	503.258301	-557.405884	-116.078033	506.079193	-589.473145	138.880646	88.171783	-538.811096	-117.130272	88.876816	-509.225342	201.015015	1369.744263	-449.863617	-132.712860	1379.668823	-452.436951	47.843136	1394.460083	-494.627472	46.015507	1675.471802	-537.203735	301.427856	1133.982056	-440.404785	-242.249588	1151.951660	-348.402466	140.584290	1088.776733	-306.432709	-38.439323	1110.284546	-462.162537	33.147598	964.765076	589.710510	-6.465236	937.142273	590.663147	149.625458
-520.268677	107.640808	876.142395	-486.110382	-53.236481	871.077637	-600.071899	134.116287	503.175781	-557.169495	-116.458549	506.143097	-589.396057	139.004562	88.142799	-539.078369	-117.074165	88.927597	-509.147217	201.141846	1369.574829	-449.589844	-132.628555	1379.704468	-452.281586	47.863953	1394.445435	-494.310303	45.995071	1675.577881	-537.568176	300.522156	1133.378174	-440.149078	-242.046005	1151.924561	-348.303772	140.624268	1088.342285	-306.236328	-38.179646	1110.176758	-462.664337	32.934250	964.850647	589.531555	-6.381867	937.163818	590.596191	149.675369
-520.660034	107.362991	876.146667	-486.735474	-53.538654	871.371948	-600.524170	134.020248	503.138672	-556.989624	-116.807587	506.242188	-589.285828	139.115524	88.109627	-539.230896	-117.023613	88.981293	-509.026001	201.240082	1369.535645	-449.333405	-132.530487	1379.851440	-452.131165	47.879795	1394.482422	-493.951843	45.997421	1675.698730	-538.148560	300.064209	1133.315308	-439.957062	-241.821869	1151.989136	-348.272125	140.688400	1087.997314	-306.066650	-37.883724	1110.069458	-463.149414	32.754341	964.982666	589.370728	-6.260367	937.206055	590.543457	149.781250
-521.011963	107.116158	876.145447	-487.308380	-53.867085	871.728210	-600.904358	133.916962	503.086670	-556.888428	-117.056427	506.338165	-589.143311	139.248917	88.087006	-539.456604	-116.990311	89.108727	-508.874359	201.334076	1369.570068	-449.149597	-132.417191	1380.070435	-451.992188	47.937920	1394.554810	-493.592865	45.990944	1675.813477	-538.680908	299.414642	1133.204956	-439.827911	-241.602570	1152.120728	-348.279236	140.683044	1087.698120	-305.965302	-37.640076	1110.017334	-463.636810	32.605415	965.162292	589.217957	-6.130866	937.264465	590.486877	149.834946
-521.329224	106.801033	876.153931	-487.710785	-54.235397	872.078369	-601.292175	133.811905	503.059387	-556.881897	-117.312904	506.515350	-588.969788	139.325378	88.055885	-539.653687	-116.988007	89.165176	-508.785522	201.413254	1369.670776	-449.023346	-132.291824	1380.319458	-451.887665	47.975651	1394.631226	-493.208130	46.021912	1675.941284	-539.204163	298.651093	1133.106445	-439.762085	-241.399460	1152.325684	-348.320343	140.608231	1087.439575	-305.950287	-37.452290	1110.013550	-464.073486	32.417160	965.365540	589.137146	-6.074032	937.309387	590.520020	149.931122
-521.591370	106.557961	876.179260	-488.062134	-54.540047	872.382629	-601.709839	133.692459	502.997681	-556.909668	-117.478088	506.673462	-588.881470	139.415436	88.020515	-539.791626	-116.968536	89.249413	-508.598724	201.461517	1369.829346	-448.937714	-132.195328	1380.563599	-451.794586	48.009953	1394.737549	-492.811523	46.075325	1676.087036	-539.760620	297.929871	1133.161133	-439.761658	-241.204559	1152.539063	-348.410309	140.548065	1087.249634	-305.997498	-37.269001	1110.055298	-464.487152	32.253384	965.570190	589.074768	-5.973492	937.352722	590.531433	150.054291
-521.853943	106.320541	876.151672	-488.371460	-54.818584	872.618591	-602.115051	133.527298	503.008728	-556.903748	-117.547081	506.761444	-588.758301	139.470535	88.014572	-539.840515	-116.932487	89.314377	-508.417572	201.488480	1370.031250	-448.850922	-132.128387	1380.798096	-451.720398	48.032036	1394.835693	-492.411499	46.121166	1676.204102	-540.311096	297.223114	1133.235962	-439.787354	-241.081375	1152.802124	-348.496307	140.459854	1087.172729	-306.106354	-37.146790	1110.187256	-464.883606	32.107571	965.715393	589.041016	-5.933766	937.397766	590.553223	150.133041
-521.983887	106.251106	876.125305	-488.520020	-54.934055	872.740479	-602.466003	133.363541	503.028168	-556.847412	-117.550827	506.824799	-588.673462	139.501373	88.013321	-539.846069	-116.883148	89.367729	-508.285370	201.498459	1370.230225	-448.796326	-132.050705	1381.035645	-451.666962	48.019405	1394.936646	-492.002441	46.171051	1676.306641	-540.700256	296.280640	1133.105347	-439.880463	-241.036911	1153.063354	-348.624084	140.279282	1087.151123	-306.313019	-36.880352	1110.150391	-465.148956	32.065365	965.815063	588.824280	-6.126095	937.416382	590.554932	150.188950
-522.160522	106.137299	876.074951	-488.621429	-55.020653	872.800232	-602.767883	133.183472	503.041321	-556.768555	-117.447266	506.878510	-588.609192	139.473358	88.020775	-539.861633	-116.804802	89.416733	-508.177063	201.478561	1370.458374	-448.795624	-132.033890	1381.236938	-451.607971	48.000443	1395.029419	-491.561340	46.242962	1676.444092	-541.379089	295.873993	1133.410400	-439.996918	-241.017899	1153.257568	-348.810516	140.140182	1087.223755	-306.506592	-36.974556	1110.520874	-465.413605	32.020218	965.870911	588.851929	-6.090033	937.488464	590.574463	150.262756
-522.310242	106.072052	876.011230	-488.647705	-55.088417	872.801086	-603.073181	132.974808	503.006042	-556.602905	-117.243088	506.909485	-588.591980	139.414398	87.993736	-539.753784	-116.717201	89.436676	-508.113861	201.461975	1370.677246	-448.824219	-132.079865	1381.391479	-451.597076	47.972332	1395.084595	-491.166595	46.307648	1676.522461	-541.772705	295.128723	1133.295410	-440.065582	-241.274002	1153.528320	-349.053833	139.972916	1087.343384	-306.838776	-37.023762	1110.567139	-465.634949	31.991919	965.894958	588.865540	-5.980641	937.533997	590.544067	150.450928
-522.443359	105.951981	875.914307	-488.595123	-55.126976	872.750916	-603.256287	132.797470	502.939819	-556.391846	-117.047768	506.942230	-588.509766	139.345276	87.977776	-539.632690	-116.644821	89.470795	-508.053558	201.432068	1370.842529	-448.838409	-132.108093	1381.510132	-451.591461	47.927849	1395.138428	-490.798553	46.379860	1676.548340	-542.351440	294.962250	1133.596802	-440.340729	-241.271149	1153.603271	-349.408173	139.862885	1087.443481	-307.261200	-36.999348	1110.791626	-465.797150	31.961790	965.870911	588.904236	-5.934573	937.541016	590.590027	150.489334
-522.547485	105.969124	875.827637	-488.511749	-55.120502	872.670532	-603.431335	132.651550	502.879974	-556.068054	-116.767090	506.924072	-588.450317	139.272736	87.999466	-539.427368	-116.523033	89.492142	-508.020935	201.459854	1370.960205	-448.880890	-132.152145	1381.550293	-451.620422	47.882168	1395.141968	-490.433685	46.476238	1676.579712	-542.689087	294.410919	1133.449951	-440.561584	-241.445068	1153.712524	-349.737427	139.728699	1087.554810	-307.485077	-37.006958	1110.781128	-465.908356	32.000866	965.829102	588.927490	-5.883318	937.555603	590.676208	150.514389
-522.635681	105.967804	875.754211	-488.409882	-55.034653	872.589783	-603.540283	132.503433	502.808472	-555.810303	-116.565002	506.931732	-588.356567	139.187607	87.980530	-539.289978	-116.430794	89.528915	-508.048187	201.451492	1371.075684	-448.964508	-132.237717	1381.561279	-451.661499	47.822430	1395.122925	-490.072510	46.556458	1676.600464	-543.044739	294.203796	1133.519409	-440.766418	-241.674942	1153.742676	-350.110382	139.604889	1087.670044	-307.808411	-37.159603	1110.917358	-465.976257	32.072803	965.782227	588.980957	-5.949351	937.548645	590.790649	150.418259
-522.701294	106.055939	875.695740	-488.252228	-54.947426	872.476868	-603.546997	132.425964	502.770599	-555.544312	-116.387779	506.905853	-588.244873	139.048325	87.942619	-539.202209	-116.352608	89.555168	-508.152039	201.436874	1371.158325	-449.121033	-132.327042	1381.504517	-451.721069	47.765846	1395.109009	-489.739441	46.624660	1676.620728	-543.364624	294.079376	1133.567017	-440.976440	-241.894913	1153.731445	-350.498901	139.448486	1087.822632	-307.962341	-37.402744	1111.092407	-465.985565	32.171993	965.719543	589.001465	-5.913104	937.543823	590.846863	150.507950
-522.736511	106.150681	875.663025	-488.065186	-54.875458	872.376099	-603.433838	132.342087	502.787720	-555.341125	-116.275574	506.913147	-588.169922	138.879517	87.942131	-539.109680	-116.261551	89.530495	-508.283417	201.420303	1371.219604	-449.276337	-132.435715	1381.434448	-451.793427	47.681625	1395.087158	-489.426880	46.703514	1676.629395	-543.646423	294.034393	1133.600830	-441.225647	-242.136963	1153.726685	-350.907623	139.248199	1087.962402	-308.278839	-37.638088	1111.042603	-465.955475	32.259914	965.672180	588.973938	-5.831279	937.551880	590.799316	150.689987
-522.729187	106.244438	875.657288	-487.809723	-54.793667	872.278625	-603.227295	132.287170	502.754578	-555.196899	-116.181961	506.888855	-588.029480	138.731445	87.939430	-539.024719	-116.196175	89.509415	-508.495392	201.342056	1371.262573	-449.493744	-132.547623	1381.334229	-451.885529	47.573330	1395.053833	-489.134155	46.772091	1676.636841	-544.019897	294.351440	1133.851929	-441.486206	-242.426254	1153.684937	-351.336792	139.048309	1088.131348	-308.678436	-38.017498	1111.247437	-465.851807	32.349510	965.632385	588.934692	-5.693224	937.547913	590.897156	150.809387
-522.713562	106.309906	875.649963	-487.577118	-54.689243	872.163757	-602.967407	132.261520	502.739716	-555.116028	-116.165749	506.856049	-587.866821	138.567673	87.931175	-538.953979	-116.184135	89.457413	-508.747314	201.289551	1371.284790	-449.696808	-132.673355	1381.248901	-452.028870	47.484745	1395.021240	-488.873413	46.841251	1676.630615	-544.191284	294.450012	1133.936401	-441.772766	-242.686676	1153.639648	-351.692871	138.869049	1088.288574	-308.993134	-38.305965	1111.273438	-465.732483	32.426895	965.573914	588.900085	-5.630888	937.545410	590.945374	150.872223
-522.662476	106.427490	875.671692	-487.339447	-54.529556	872.073853	-602.587585	132.273499	502.671783	-555.108215	-116.205376	506.813019	-587.739868	138.372406	87.913284	-539.031494	-116.189560	89.434990	-509.035095	201.220901	1371.257813	-449.893463	-132.798721	1381.150391	-452.189026	47.398857	1394.978516	-488.634186	46.911407	1676.609131	-544.308105	294.578705	1133.927124	-442.032623	-242.998337	1153.600220	-351.968475	138.706284	1088.393066	-309.263367	-38.580280	1111.224365	-465.577240	32.551800	965.536133	588.915833	-5.630452	937.521423	591.126038	150.972763
-522.583008	106.537155	875.676208	-487.097443	-54.395065	872.001831	-602.148987	132.371429	502.625702	-555.122803	-116.223846	506.769379	-587.629456	138.269211	87.950035	-539.067871	-116.183838	89.385269	-509.343781	201.098343	1371.220093	-450.118408	-132.952026	1381.054443	-452.372681	47.339611	1394.880981	-488.442291	46.965923	1676.568970	-544.346863	294.780457	1133.941895	-442.336517	-243.255920	1153.523438	-352.246704	138.597275	1088.416016	-309.468384	-38.729927	1111.017212	-465.394592	32.676167	965.492798	588.907410	-5.561394	937.496338	591.203003	151.079834
-522.496216	106.642120	875.713379	-486.890076	-54.190891	871.928040	-601.706970	132.495224	502.562134	-555.107544	-116.258499	506.719086	-587.562439	138.142548	87.950089	-539.170471	-116.202972	89.358170	-509.682404	201.022888	1371.170044	-450.317902	-133.076126	1380.969971	-452.582855	47.263290	1394.825317	-488.217377	47.047665	1676.538696	-544.361206	294.936768	1133.928589	-442.658234	-243.477432	1153.475708	-352.426666	138.513596	1088.401001	-309.756897	-38.932789	1110.868042	-465.227234	32.805828	965.467529	588.873901	-5.508712	937.447144	591.285950	151.199783
-522.372742	106.756233	875.764832	-486.673309	-54.013008	871.896729	-601.265320	132.643066	502.504730	-555.187073	-116.342720	506.726624	-587.502319	138.053055	88.008255	-539.330872	-116.222908	89.351448	-509.998596	200.891113	1371.109985	-450.501740	-133.211273	1380.923462	-452.782684	47.155056	1394.797119	-488.058197	47.081093	1676.492554	-544.309143	295.110199	1133.950317	-442.963837	-243.677994	1153.409912	-352.576508	138.477463	1088.386108	-310.126434	-39.263847	1110.889893	-465.053741	32.930897	965.477661	588.829590	-5.480262	937.422363	591.347473	151.229874
-522.192566	106.881790	875.820374	-486.426025	-53.807320	871.876221	-600.866455	132.837128	502.511322	-555.227417	-116.360245	506.721924	-587.415833	137.971268	88.017410	-539.372192	-116.248108	89.356331	-510.290253	200.783524	1371.101440	-450.662506	-133.293350	1380.889038	-452.992676	47.033981	1394.812256	-487.877197	47.141174	1676.500366	-544.231750	295.247284	1133.995850	-443.269806	-243.809982	1153.390381	-352.648041	138.430191	1088.390869	-310.344177	-39.342934	1110.597656	-464.852570	33.069931	965.502502	588.756714	-5.494805	937.418884	591.421997	151.285355
-521.994751	107.033707	875.887146	-486.205292	-53.614376	871.882629	-600.499939	133.051727	502.568665	-555.222717	-116.358185	506.670013	-587.306091	137.937668	88.093102	-539.403809	-116.271805	89.374489	-510.603027	200.653488	1371.112549	-450.830841	-133.415894	1380.907227	-453.196869	46.935474	1394.844849	-487.746216	47.172363	1676.524780	-544.044189	295.177582	1133.905884	-443.627472	-243.958191	1153.388916	-352.654022	138.425201	1088.362427	-310.667877	-39.469612	1110.469116	-464.666351	33.209816	965.551331	588.655334	-5.509493	937.428345	591.398987	151.141785
-521.749939	107.113930	875.942993	-485.963196	-53.430042	871.900391	-600.136230	133.200699	502.567749	-555.198242	-116.323685	506.700928	-587.291016	137.922760	88.132103	-539.327148	-116.298279	89.387123	-510.906586	200.493881	1371.159668	-451.013733	-133.537445	1380.957031	-453.430450	46.854721	1394.920654	-487.652283	47.203369	1676.548462	-544.107361	295.513885	1134.218140	-443.904480	-244.075455	1153.407959	-352.676849	138.461700	1088.382690	-311.071381	-39.693947	1110.494873	-464.472229	33.312279	965.611450	588.591187	-5.543973	937.412292	591.482544	151.131622
-521.479065	107.226097	875.970947	-485.729675	-53.305130	871.925476	-599.760498	133.351807	502.557526	-555.149597	-116.315811	506.724091	-587.232056	137.876633	88.104088	-539.280090	-116.304329	89.374344	-511.187592	200.380417	1371.205811	-451.176270	-133.628052	1381.006348	-453.649994	46.723133	1394.977295	-487.582275	47.226501	1676.570435	-544.066406	295.630737	1134.365234	-444.212219	-244.185135	1153.424072	-352.650177	138.515472	1088.359009	-311.381439	-39.817223	1110.361328	-464.289734	33.404171	965.669739	588.605835	-5.518403	937.389832	591.591187	151.186798
-521.228760	107.290253	875.990112	-485.500183	-53.211834	871.963989	-599.421814	133.525406	502.527161	-555.078247	-116.266373	506.709381	-587.174561	137.881653	88.141548	-539.247314	-116.293991	89.357903	-511.434753	200.243530	1371.252197	-451.285248	-133.725906	1381.076904	-453.849762	46.614025	1395.047852	-487.512939	47.254768	1676.587402	-544.000305	295.702698	1134.488770	-444.459747	-244.262741	1153.440063	-352.593872	138.593002	1088.346680	-311.700592	-39.882900	1110.224609	-464.116699	33.474430	965.727783	588.739990	-5.430789	937.336060	591.762695	151.319031
-520.964233	107.360191	875.996033	-485.288361	-53.117855	871.977478	-599.143250	133.673843	502.499725	-554.874329	-116.227554	506.696625	-587.210754	137.806381	88.143181	-539.165466	-116.290794	89.341583	-511.655029	200.120316	1371.323364	-451.407867	-133.831192	1381.117798	-454.039246	46.477642	1395.108154	-487.443451	47.285263	1676.587036	-543.908142	295.788116	1134.619751	-444.692963	-244.355118	1153.459473	-352.505798	138.706650	1088.316772	-311.908234	-39.837894	1109.953491	-463.952545	33.531525	965.770874	588.878723	-5.316485	937.267883	591.900146	151.410873
-520.693604	107.393463	875.980408	-485.070404	-53.103630	871.986084	-598.914307	133.777939	502.466187	-554.673584	-116.181900	506.683807	-587.240051	137.756866	88.186180	-539.111511	-116.290680	89.345383	-511.813293	200.001587	1371.408569	-451.514801	-133.926743	1381.140015	-454.236084	46.348820	1395.164795	-487.394287	47.306831	1676.597412	-543.805237	295.793579	1134.734497	-444.890198	-244.435059	1153.458008	-352.430237	138.803772	1088.353638	-312.153748	-39.881992	1109.821777	-463.794006	33.535519	965.805298	589.124512	-5.071064	937.166687	592.075317	151.576004
-520.399902	107.436050	875.959412	-484.871368	-53.069881	871.991577	-598.689636	133.853775	502.479675	-554.428772	-116.101570	506.652985	-587.250366	137.696564	88.207901	-539.094788	-116.261353	89.372231	-511.934113	199.906860	1371.516357	-451.630463	-134.039642	1381.175537	-454.401550	46.221592	1395.241821	-487.362152	47.325275	1676.608521	-543.752014	295.818176	1134.859985	-445.066498	-244.484039	1153.470825	-352.383484	138.844070	1088.422485	-312.466888	-39.834484	1109.983276	-463.624146	33.547642	965.831909	589.084473	-5.033051	937.145386	592.206726	151.837982
-520.090698	107.425156	875.927979	-484.678101	-53.044098	872.003357	-598.485291	133.931168	502.481964	-554.184082	-116.062325	506.678162	-587.243774	137.636230	88.236572	-539.090088	-116.246750	89.380577	-512.038086	199.782227	1371.642944	-451.767487	-134.163208	1381.199097	-454.531158	46.088612	1395.309692	-487.317017	47.343887	1676.628662	-543.679199	295.880585	1135.020020	-445.211334	-244.547287	1153.449585	-352.370758	138.874756	1088.544434	-312.638824	-39.872307	1109.921143	-463.455200	33.534054	965.858459	589.047485	-5.046144	937.148071	592.281616	151.862427
-519.807922	107.415741	875.906982	-484.496765	-53.086151	872.005676	-598.261230	133.963638	502.490265	-553.955872	-116.008766	506.712067	-587.234375	137.577682	88.267799	-539.103455	-116.199944	89.406441	-512.106689	199.679840	1371.753174	-451.950653	-134.276581	1381.200073	-454.651703	45.927776	1395.372681	-487.279053	47.368088	1676.644775	-543.648804	295.979614	1135.174438	-445.322998	-244.564774	1153.407837	-352.405060	138.870239	1088.666748	-312.782837	-39.892807	1109.894897	-463.295715	33.479004	965.881775	589.016724	-5.003554	937.131775	592.234558	151.639603
-519.564270	107.432945	875.881042	-484.380219	-53.109081	871.989441	-598.060303	134.004242	502.481689	-553.758545	-115.912567	506.729858	-587.031067	137.172607	88.050636	-539.030640	-116.147057	89.420128	-512.148010	199.572662	1371.870728	-452.153717	-134.398270	1381.191772	-454.788818	45.788055	1395.413940	-487.253235	47.384907	1676.641846	-543.617676	296.048737	1135.333008	-445.420135	-244.673981	1153.374023	-352.455353	138.869827	1088.814087	-313.005859	-40.058117	1110.040894	-463.171173	33.436565	965.886902	588.955811	-5.014130	937.113342	592.287048	151.641876
-519.298096	107.440346	875.851074	-484.237183	-53.147049	871.974548	-597.856873	134.025070	502.494202	-553.537170	-115.808113	506.731842	-587.000000	137.094116	88.060768	-539.019653	-116.077484	89.424889	-512.174194	199.450775	1372.011353	-452.362579	-134.526611	1381.135864	-454.899994	45.650810	1395.450806	-487.213867	47.398113	1676.643799	-543.594910	296.130005	1135.436401	-445.541412	-244.710388	1153.323975	-352.525208	138.863678	1088.941895	-313.081116	-40.098671	1110.092163	-463.030579	33.383682	965.893982	588.882996	-5.054363	937.104797	592.338867	151.616531
-519.086426	107.447395	875.820374	-484.126892	-53.195702	871.940125	-597.721924	134.051422	502.508087	-553.369751	-115.702950	506.750488	-586.994629	137.042038	88.063995	-538.883362	-115.998413	89.444267	-512.157043	199.380630	1372.057983	-452.583405	-134.660690	1381.090210	-455.013947	45.510666	1395.491821	-487.161072	47.413536	1676.631104	-543.537720	296.228882	1135.608398	-445.608063	-244.781662	1153.233643	-352.596466	138.858978	1089.086304	-313.132202	-40.148956	1110.168091	-462.906738	33.325596	965.879578	588.833008	-5.065988	937.075684	592.328369	151.615479
-518.867981	107.417351	875.799561	-484.052399	-53.226727	871.917725	-597.578125	134.098572	502.509460	-553.264160	-115.582016	506.750885	-586.997742	136.962433	88.087662	-538.824829	-115.922112	89.408073	-512.111511	199.297165	1372.147583	-452.796814	-134.787262	1381.005859	-455.109467	45.364830	1395.517212	-487.104401	47.429340	1676.633179	-543.492493	296.314392	1135.746582	-445.732178	-244.852753	1153.150391	-352.640198	138.803680	1089.235229	-313.161743	-40.222248	1110.097656	-462.788513	33.252979	965.872681	588.769226	-5.089148	937.052612	592.323486	151.596298
-518.637268	107.389732	875.789795	-483.928253	-53.264832	871.898926	-597.394592	134.145172	502.513336	-553.099182	-115.442459	506.775665	-587.013000	136.883682	88.113518	-538.703491	-115.803642	89.382622	-512.085876	199.224442	1372.261597	-453.045624	-134.958450	1380.956787	-455.197327	45.225464	1395.544556	-487.030334	47.424198	1676.627197	-543.414795	296.397247	1135.916504	-445.835266	-244.904938	1153.070068	-352.694458	138.739105	1089.395264	-313.160675	-40.297886	1110.214600	-462.639709	33.182365	965.872925	588.657288	-5.168883	937.036133	592.272217	151.520691
-518.399414	107.330002	875.799377	-483.801178	-53.275013	871.883484	-597.190674	134.224838	502.531647	-552.995850	-115.336105	506.774811	-586.947937	136.863754	88.136765	-538.686646	-115.739868	89.418037	-512.010376	199.152267	1372.356445	-453.277496	-135.102463	1380.888916	-455.267212	45.088146	1395.581909	-486.960480	47.417107	1676.633789	-543.322449	296.500946	1136.096069	-445.930939	-244.962357	1152.974854	-352.745667	138.673355	1089.557373	-313.040253	-40.279232	1110.214233	-462.479706	33.103180	965.882385	588.580200	-5.244473	937.031738	592.225037	151.481720
-518.173035	107.370056	875.824341	-483.665131	-53.264656	871.878052	-597.008972	134.312912	502.559967	-552.789490	-115.154366	506.786896	-586.993347	136.833496	88.169319	-538.574585	-115.660027	89.431786	-511.923889	199.107971	1372.455688	-453.481598	-135.226044	1380.849365	-455.315857	44.969921	1395.620239	-486.857788	47.425228	1676.641846	-543.191223	296.558929	1136.255981	-445.993134	-244.987213	1152.898438	-352.768921	138.611908	1089.723145	-313.034180	-40.439621	1110.625732	-462.322510	33.082626	965.905212	588.484802	-5.263610	937.028992	592.147827	151.433746
-517.939148	107.369278	875.835693	-483.519409	-53.273293	871.896057	-596.760681	134.421722	502.557281	-552.650818	-115.036949	506.813141	-586.960022	136.828629	88.196892	-538.563110	-115.589500	89.461685	-511.815735	199.054977	1372.545898	-453.693359	-135.345917	1380.840942	-455.366547	44.865761	1395.680054	-486.788483	47.381588	1676.629517	-543.082031	296.620392	1136.386597	-446.110474	-245.014160	1152.840454	-352.769348	138.540955	1089.889771	-312.986725	-40.525063	1110.729492	-462.160522	33.053940	965.933105	588.217957	-5.471574	937.094299	591.980225	151.300369
-517.661682	107.436119	875.849792	-483.330261	-53.241058	871.924316	-596.540527	134.516510	502.556335	-552.432739	-114.878532	506.816498	-587.008850	136.814453	88.209488	-538.503357	-115.525871	89.487785	-511.739746	199.007690	1372.654297	-453.897186	-135.469986	1380.846313	-455.409424	44.782822	1395.750854	-486.693146	47.353687	1676.651367	-542.943542	296.671417	1136.476563	-446.223572	-245.013870	1152.820801	-352.727997	138.526398	1090.041748	-312.747375	-40.528595	1110.717529	-461.976532	33.078049	965.976563	588.322388	-5.387121	937.052795	591.965759	151.312851
-517.367737	107.525620	875.854553	-483.123749	-53.221272	871.963562	-596.322266	134.646255	502.549988	-552.273499	-114.767517	506.846466	-587.056580	136.783249	88.249451	-538.491211	-115.466835	89.516205	-511.653687	198.981339	1372.782227	-454.079407	-135.577133	1380.886230	-455.462219	44.706089	1395.844238	-486.600830	47.321892	1676.659058	-542.828491	296.708344	1136.604980	-446.380920	-245.019821	1152.833252	-352.696045	138.451752	1090.222656	-312.753235	-40.650158	1110.770264	-461.779175	33.117065	966.021729	588.268921	-5.429701	937.062256	591.971619	151.523117
-517.070129	107.633835	875.884216	-482.910614	-53.188442	872.010681	-596.023804	134.755600	502.572906	-552.085938	-114.718018	506.878174	-587.202576	137.092209	88.480865	-538.448059	-115.427498	89.530487	-511.586792	198.955627	1372.902100	-454.275391	-135.672974	1380.923218	-455.485931	44.633640	1395.942993	-486.508087	47.275162	1676.680298	-542.665100	296.755402	1136.742676	-446.537628	-245.028244	1152.826904	-352.634430	138.433868	1090.389771	-312.838989	-40.823463	1111.102539	-461.585785	33.160801	966.087708	588.217041	-5.470317	937.088501	591.875305	151.485703
-516.782898	107.713776	875.945984	-482.716003	-53.075809	872.049500	-595.671509	134.894440	502.562378	-551.925720	-114.684868	506.930542	-587.194824	137.086563	88.510872	-538.462097	-115.421669	89.533241	-511.496887	198.969284	1373.027832	-454.403290	-135.732803	1380.961670	-455.513336	44.541084	1396.062256	-486.404846	47.215786	1676.695557	-542.487244	296.791016	1136.880737	-446.707336	-245.047653	1152.864502	-352.541931	138.383926	1090.593872	-312.874207	-40.923096	1111.272705	-461.399078	33.210861	966.163574	588.179993	-5.500961	937.128723	591.770203	151.406021
-516.515015	107.795975	875.987061	-482.501495	-52.997654	872.100159	-595.406921	135.028046	502.585602	-551.759094	-114.684067	506.934265	-587.190002	137.069702	88.525269	-538.433411	-115.413498	89.531876	-511.430908	198.947571	1373.133423	-454.534485	-135.764557	1381.003418	-455.511292	44.500332	1396.150146	-486.271759	47.187775	1676.732422	-542.293884	296.803162	1137.010498	-446.842560	-245.083221	1152.888062	-352.416687	138.306793	1090.789673	-312.787689	-40.906044	1111.365601	-461.210968	33.271873	966.232666	588.101013	-5.511982	937.139160	591.521729	151.169220
-516.238281	107.910942	876.049500	-482.271667	-52.897156	872.154053	-595.150269	135.198868	502.658875	-551.599121	-114.668152	506.921082	-587.166016	137.049896	88.582001	-538.530457	-115.432915	89.568802	-511.330505	198.966660	1373.215454	-454.624908	-135.816910	1381.057739	-455.491180	44.464455	1396.211914	-486.159912	47.135174	1676.744141	-542.063232	296.828491	1137.101929	-446.946747	-245.116119	1152.916260	-352.242340	138.233093	1090.974731	-312.789032	-41.008488	1111.481934	-461.017181	33.349808	966.317444	588.050476	-5.582501	937.171875	591.391418	151.108688
-515.982849	108.000908	876.095093	-482.055634	-52.783985	872.201538	-594.869324	135.353195	502.727020	-551.372742	-114.621536	506.910065	-587.142639	137.037003	88.628815	-538.501892	-115.449539	89.573753	-511.228516	198.966248	1373.300049	-454.697968	-135.834091	1381.102173	-455.470703	44.425442	1396.255859	-486.037506	47.080250	1676.748535	-541.812378	296.861206	1137.171143	-447.069672	-245.174927	1152.989746	-352.054596	138.168549	1091.179810	-312.882172	-41.220936	1111.720337	-460.822266	33.434879	966.381958	587.995178	-5.624104	937.208862	591.265320	151.053528
-515.715088	108.126900	876.124817	-481.845764	-52.651649	872.227539	-594.574768	135.521439	502.770599	-551.178528	-114.571083	506.872589	-587.167053	136.970779	88.631012	-538.500488	-115.466652	89.598831	-511.126343	198.995148	1373.368286	-454.744049	-135.859512	1381.184570	-455.442535	44.406906	1396.307495	-485.926605	47.034077	1676.746094	-541.547058	296.918701	1137.267090	-447.188904	-245.246567	1153.073975	-351.863159	138.170090	1091.337036	-313.011627	-41.282845	1111.819946	-460.631592	33.537727	966.431396	587.970459	-5.659056	937.236450	591.155029	151.066864
-515.409912	108.328011	876.151123	-481.632996	-52.514397	872.240417	-594.235596	135.668839	502.809387	-551.042786	-114.566727	506.867218	-587.164429	136.955750	88.653236	-538.491760	-115.470367	89.605377	-511.002014	198.997467	1373.423950	-454.780548	-135.881836	1381.234985	-455.388275	44.383030	1396.373291	-485.812592	46.959846	1676.734131	-541.167847	296.834686	1137.160767	-447.290070	-245.280807	1153.140747	-351.624207	138.072571	1091.526245	-312.867737	-41.493065	1111.858765	-460.413208	33.665977	966.470337	587.955139	-5.675784	937.247437	591.044983	151.020325
-515.138916	108.481537	876.169861	-481.455505	-52.381695	872.233093	-593.867371	135.784012	502.763275	-550.847717	-114.503654	506.844879	-587.149292	136.917633	88.655983	-538.403564	-115.476128	89.614120	-510.889679	199.036942	1373.479492	-454.860962	-135.888458	1381.271729	-455.363586	44.380322	1396.416992	-485.693970	46.904064	1676.722412	-540.968140	297.090637	1137.410645	-447.394562	-245.360489	1153.176025	-351.381989	137.988495	1091.660522	-312.859314	-41.643066	1112.044189	-460.213776	33.765743	966.488953	587.915527	-5.732167	937.247925	590.942566	150.987930
-514.898621	108.576218	876.185303	-481.267120	-52.258190	872.212158	-593.276855	135.687332	502.568817	-550.747620	-114.449715	506.829285	-587.092468	136.923889	88.638260	-538.341248	-115.475395	89.600883	-510.727081	199.036911	1373.513794	-454.858856	-135.922958	1381.296753	-455.284302	44.355156	1396.440918	-485.559753	46.849457	1676.700684	-540.652466	297.161987	1137.461792	-447.651062	-245.162643	1153.172729	-351.132904	137.937088	1091.775146	-312.794525	-41.779449	1112.097534	-460.010986	33.840134	966.493103	587.909058	-5.712972	937.216858	590.837341	151.008224
-514.647339	108.667023	876.224976	-481.056793	-52.184933	872.203430	-592.927551	135.775009	502.571930	-550.655396	-114.382889	506.829773	-587.089172	136.877533	88.626266	-538.319702	-115.477585	89.578018	-510.612762	199.036896	1373.540161	-454.912201	-135.928482	1381.298218	-455.199615	44.323448	1396.465088	-485.432190	46.787926	1676.686523	-540.286743	297.270233	1137.516113	-447.707977	-245.240616	1153.175293	-350.899811	137.923187	1091.882446	-312.729034	-41.941257	1112.110840	-459.792236	33.881332	966.516052	587.853027	-5.748170	937.205627	590.729797	150.999283
-514.411377	108.715286	876.239624	-480.857910	-52.104084	872.175964	-592.839661	136.120239	502.726135	-550.597900	-114.289734	506.787506	-586.966492	136.530762	88.425575	-538.370972	-115.417267	89.574699	-510.430450	199.054352	1373.558838	-454.923431	-135.960526	1381.305054	-455.121124	44.314804	1396.495728	-485.284851	46.756866	1676.671997	-539.930054	297.388092	1137.566650	-447.737396	-245.348846	1153.212646	-350.663025	137.857086	1091.984863	-312.614716	-42.091728	1112.112549	-459.577637	33.913429	966.512817	587.812134	-5.712451	937.182190	590.631531	151.017059
-514.171509	108.761971	876.250916	-480.677704	-51.987553	872.159485	-592.553284	136.263580	502.714478	-550.546570	-114.195618	506.794220	-587.060852	136.899933	88.702843	-538.284119	-115.382584	89.553757	-510.260742	199.080719	1373.572144	-454.917877	-135.969223	1381.309692	-455.015503	44.310696	1396.490967	-485.136719	46.717785	1676.651611	-539.577515	297.479614	1137.593262	-447.748413	-245.433594	1153.238037	-350.415771	137.785324	1092.043213	-312.660431	-42.170166	1112.221558	-459.354950	33.970150	966.506531	587.772278	-5.731289	937.163147	590.553894	151.029007
-513.954468	108.846153	876.270874	-480.504425	-51.911755	872.143860	-592.288696	136.384354	502.686890	-550.519836	-114.057716	506.791992	-587.071777	136.898819	88.694527	-538.302612	-115.355225	89.572433	-510.100098	199.108948	1373.575073	-454.962616	-135.974304	1381.329102	-454.918396	44.320709	1396.532104	-484.970276	46.691227	1676.623291	-539.184326	297.650879	1137.633179	-447.570343	-245.803650	1153.337158	-350.158936	137.751801	1092.089844	-312.600433	-42.296089	1112.235596	-459.156555	34.019714	966.509155	587.600098	-5.789824	937.186646	590.446289	150.962326
-513.723877	108.940094	876.259766	-480.356537	-51.838474	872.124146	-592.048157	136.475937	502.634033	-550.533386	-114.008247	506.836823	-587.041687	136.907944	88.727272	-538.297485	-115.313622	89.572990	-509.896942	199.133621	1373.578735	-454.956818	-135.993576	1381.340210	-454.819336	44.332642	1396.541504	-484.800140	46.674698	1676.610596	-538.797241	297.734985	1137.656738	-447.571716	-245.886337	1153.389648	-349.916260	137.736740	1092.124146	-312.501526	-42.428452	1112.244873	-458.960846	34.079453	966.492554	587.680298	-5.695325	937.134155	590.514709	151.201874
-513.455078	109.058487	876.276489	-480.177246	-51.759251	872.115295	-591.577881	136.311798	502.441956	-550.501953	-113.893600	506.864777	-586.966736	136.946396	88.671608	-538.243591	-115.263115	89.562958	-509.680481	199.167191	1373.590454	-454.953735	-136.017838	1381.368164	-454.683044	44.338413	1396.566895	-484.626038	46.658878	1676.583374	-538.424683	297.910583	1137.714111	-447.561707	-245.936218	1153.414673	-349.650391	137.739120	1092.134155	-312.383301	-42.547268	1112.269775	-458.747314	34.138702	966.503174	587.664429	-5.665926	937.101807	590.489136	151.281906
-513.209290	109.161087	876.271912	-480.008606	-51.708099	872.096985	-591.701050	136.694031	502.638184	-550.442871	-113.765266	506.886902	-587.036255	136.843689	88.729172	-538.225403	-115.220825	89.567635	-509.431671	199.197403	1373.639526	-454.930817	-136.033371	1381.377686	-454.547760	44.325001	1396.581421	-484.419159	46.644951	1676.578125	-538.015869	298.044220	1137.757568	-447.510101	-245.998505	1153.460693	-349.346497	137.710587	1092.135498	-312.249512	-42.667465	1112.264526	-458.547119	34.186096	966.496338	587.641846	-5.656237	937.071167	590.456970	151.272797
-512.987244	109.226013	876.290039	-479.843903	-51.671455	872.097412	-591.561035	136.778503	502.667969	-550.391357	-113.668564	506.924591	-587.069092	136.826416	88.753883	-538.288147	-115.189911	89.593033	-509.173431	199.201645	1373.651001	-454.884491	-136.042450	1381.388916	-454.389008	44.318054	1396.586060	-484.205750	46.630463	1676.552734	-537.600525	298.140137	1137.776001	-447.439484	-246.020920	1153.473877	-349.040833	137.647461	1092.125122	-311.840851	-42.928116	1112.137085	-458.359772	34.210888	966.509644	587.591370	-5.620475	937.041687	590.334961	151.135513
-512.742493	109.319115	876.298767	-479.667603	-51.594265	872.090332	-591.409607	136.858368	502.703308	-550.288025	-113.559830	506.927216	-587.048157	136.824844	88.758667	-538.220520	-115.156090	89.607002	-508.887848	199.072815	1373.533813	-454.827728	-136.036346	1381.420532	-454.220764	44.287426	1396.596802	-483.988617	46.626823	1676.545654	-537.071533	297.912781	1137.562012	-447.347809	-246.061234	1153.498047	-348.703857	137.553787	1092.125488	-311.674042	-43.025257	1112.105103	-458.152863	34.269421	966.513489	587.561401	-5.614166	937.034363	590.323242	151.140213
-512.507141	109.407600	876.330261	-479.515656	-51.533962	872.101501	-591.033508	136.663574	502.526398	-550.172607	-113.452835	506.933319	-586.942932	136.808167	88.759781	-538.203613	-115.119827	89.620934	-508.580994	199.098404	1373.554199	-454.751312	-136.011826	1381.442505	-454.046295	44.272377	1396.641479	-483.760620	46.638561	1676.533325	-536.773376	298.323730	1137.883179	-447.236023	-246.095551	1153.548096	-348.433289	137.548035	1092.119263	-311.484100	-43.148445	1112.077881	-457.972351	34.308567	966.542297	587.509399	-5.585468	937.041809	590.294189	151.133224
-512.254456	109.493690	876.319824	-479.371674	-51.481033	872.117310	-590.914429	136.758286	502.531860	-550.003357	-113.346764	506.947784	-586.962402	136.763977	88.767349	-538.140869	-115.058983	89.635582	-508.335571	199.291016	1373.775269	-454.682922	-136.009323	1381.448486	-453.851776	44.256084	1396.666260	-483.523468	46.658489	1676.533203	-536.355835	298.421814	1137.971436	-447.320709	-245.827530	1153.538086	-348.147369	137.539444	1092.104370	-311.284088	-43.205948	1112.048218	-457.785034	34.363941	966.550415	587.499451	-5.577741	937.050293	590.298706	151.180817
-511.987854	109.623573	876.322266	-479.249481	-51.387642	872.139709	-591.012329	137.082993	502.716583	-549.851196	-113.267807	506.969574	-587.020691	136.703171	88.841660	-538.079468	-114.996140	89.645439	-508.029572	199.323578	1373.809937	-454.586182	-135.981430	1381.490601	-453.682465	44.258667	1396.682617	-483.255371	46.689941	1676.520508	-535.973267	298.513092	1138.016479	-447.022736	-246.152298	1153.675659	-347.879181	137.531586	1092.080322	-311.120239	-43.332005	1112.048340	-457.601654	34.449306	966.568848	587.495178	-5.546059	937.061279	590.325317	151.169693
-511.704987	109.656357	876.285400	-479.081879	-51.365257	872.152832	-590.835144	137.194763	502.711548	-549.663025	-113.152557	506.967133	-587.009888	136.683517	88.856255	-538.032166	-114.984612	89.682663	-507.719543	199.345108	1373.851196	-454.504456	-135.970901	1381.503296	-453.489532	44.259094	1396.707520	-482.995941	46.714390	1676.501343	-535.554199	298.643127	1138.106812	-446.886597	-246.203384	1153.720215	-347.598846	137.563522	1092.070313	-310.988434	-43.414555	1112.034668	-457.388947	34.475315	966.562256	587.457581	-5.564539	937.059937	590.323364	151.154648
-511.420227	109.690750	876.278442	-478.933502	-51.267975	872.153015	-590.557068	137.226074	502.672241	-549.488525	-113.104530	506.950409	-586.938110	136.638397	88.841698	-538.121887	-114.960571	89.679482	-507.394714	199.384293	1373.892944	-454.390350	-135.947510	1381.535889	-453.269501	44.256710	1396.737061	-482.709778	46.742668	1676.481201	-535.147827	298.748413	1138.183228	-446.767426	-246.287582	1153.793335	-347.296722	137.552994	1092.096680	-310.976196	-43.433453	1112.081665	-457.177460	34.514019	966.562500	587.448364	-5.537158	937.064209	590.349182	151.171875
-511.111237	109.752357	876.277954	-478.743408	-51.198696	872.160095	-589.966797	136.985428	502.471588	-549.215088	-113.012436	506.931091	-586.804016	136.671234	88.811996	-537.998962	-114.938644	89.677567	-507.029541	199.420349	1373.970215	-454.270966	-135.934174	1381.543945	-453.027130	44.262306	1396.765381	-482.411346	46.779228	1676.473022	-534.737000	298.936859	1138.309204	-446.638092	-246.345734	1153.813232	-347.000092	137.576370	1092.106812	-310.818573	-43.512226	1112.034546	-456.933807	34.554707	966.569641	587.456360	-5.529098	937.064453	590.375793	151.184311
-510.834869	109.795776	876.272522	-478.597473	-51.118889	872.182434	-590.035339	137.433197	502.670502	-549.004333	-112.988388	506.932373	-586.866089	136.622192	88.902130	-538.015259	-114.915802	89.678131	-506.666656	199.438309	1374.042969	-454.142883	-135.914368	1381.525024	-452.768341	44.271297	1396.782349	-482.098022	46.822624	1676.461670	-534.179077	298.748383	1138.173950	-446.492767	-246.399445	1153.839111	-346.705139	137.524033	1092.133667	-310.689545	-43.572189	1112.033203	-456.719421	34.603336	966.577515	587.276184	-5.648030	937.115417	590.320496	151.117767
-510.560486	109.920860	876.300598	-478.416168	-51.039467	872.195923	-589.801025	137.525284	502.657990	-548.768494	-112.920113	506.942780	-586.898254	136.580902	88.907524	-537.899841	-114.897179	89.724442	-506.326233	199.479126	1374.109863	-453.985229	-135.908997	1381.572632	-452.492950	44.283169	1396.807739	-481.773865	46.858669	1676.457275	-533.807495	298.880035	1138.270752	-446.358795	-246.449112	1153.874634	-346.441315	137.488281	1092.172607	-310.552673	-43.617649	1112.036865	-456.495453	34.672901	966.601746	587.436646	-5.515083	937.083252	590.382813	151.237610
-510.278320	110.031746	876.293762	-478.220428	-50.954670	872.194214	-589.503601	137.607376	502.627228	-548.524292	-112.878151	506.949371	-586.849548	136.580429	88.932999	-537.909302	-114.899857	89.732697	-505.976563	199.507614	1374.168945	-453.843658	-135.909286	1381.572510	-452.240631	44.300949	1396.816040	-481.450195	46.896267	1676.447632	-533.422119	299.068359	1138.372437	-446.241699	-246.502762	1153.904053	-346.155426	137.493271	1092.244507	-310.442596	-43.639935	1112.047729	-456.253906	34.752926	966.597412	587.452637	-5.525259	937.074341	590.434753	151.248245
-510.025238	110.139153	876.305237	-478.033752	-50.869957	872.218445	-589.222839	137.679977	502.608734	-548.329834	-112.834381	506.950287	-586.858093	136.583038	88.916641	-537.941772	-114.871437	89.730431	-505.566254	199.403275	1374.106445	-453.678894	-135.894913	1381.573364	-451.958435	44.333714	1396.825562	-481.116547	46.949200	1676.421631	-532.989624	299.232422	1138.432739	-446.329926	-246.248779	1153.848389	-345.887054	137.533112	1092.295166	-310.319153	-43.635723	1112.054565	-456.031952	34.840328	966.614868	587.464844	-5.494081	937.058350	590.470764	151.239426
-509.786774	110.220543	876.315125	-477.837250	-50.808777	872.222290	-588.993103	137.820267	502.607666	-548.164734	-112.801163	506.973999	-586.827087	136.582443	88.895607	-537.841553	-114.855782	89.752739	-505.249451	199.620621	1374.307861	-453.508270	-135.855560	1381.568970	-451.676208	44.370213	1396.842529	-480.753906	46.990597	1676.409424	-532.610107	299.367126	1138.571411	-445.897705	-246.695923	1154.005737	-345.595001	137.571671	1092.364258	-310.230682	-43.723534	1112.066284	-455.802490	34.900074	966.617493	587.484375	-5.506489	937.067566	590.501038	151.267456
-509.502045	110.326469	876.347778	-477.597717	-50.715042	872.241028	-588.725586	137.900192	502.621643	-547.990479	-112.738167	506.950287	-586.864929	136.576492	88.937714	-537.826904	-114.844467	89.769684	-504.891357	199.669815	1374.352173	-453.325989	-135.823196	1381.551758	-451.364868	44.383999	1396.874146	-480.396545	47.014091	1676.393311	-532.214478	299.516510	1138.659668	-445.775299	-246.725464	1154.023926	-345.305878	137.659515	1092.411499	-310.009430	-43.663933	1111.920166	-455.538208	34.981297	966.643372	587.536133	-5.500442	937.043518	590.550415	151.270935
-509.236877	110.435204	876.366211	-477.367950	-50.632629	872.227295	-588.446045	137.934433	502.623596	-547.857971	-112.694420	506.922943	-586.805176	136.571701	88.933563	-537.836426	-114.839523	89.757202	-504.513947	199.723633	1374.417236	-453.116119	-135.798096	1381.540894	-451.042908	44.414391	1396.901855	-480.028381	47.051586	1676.375488	-531.798828	299.688110	1138.765137	-445.636536	-246.698013	1154.026367	-345.008575	137.680084	1092.488037	-309.842010	-43.683006	1111.898560	-455.280243	35.051373	966.642822	587.541382	-5.487340	937.032166	590.569885	151.275497
-508.981323	110.548187	876.382202	-477.139191	-50.550671	872.205750	-588.205627	138.000137	502.645020	-547.726501	-112.578903	506.925568	-586.788757	136.554459	88.982109	-537.797424	-114.796036	89.739136	-504.145264	199.798996	1374.495483	-452.873535	-135.757416	1381.553955	-450.759094	44.442417	1396.904053	-479.656738	47.104725	1676.369995	-531.372681	299.879883	1138.866577	-445.495300	-246.719666	1154.064697	-344.660461	137.840027	1092.482178	-309.687439	-43.703629	1111.882446	-455.027008	35.122299	966.636963	587.601563	-5.523108	937.023376	590.644958	151.258209
-508.691559	110.618645	876.380737	-476.900421	-50.484100	872.213562	-587.768982	137.917023	502.571075	-547.647278	-112.536423	506.952423	-586.723145	136.575333	88.995392	-537.734619	-114.791954	89.766296	-503.816010	199.848999	1374.576294	-452.671356	-135.710007	1381.565063	-450.447083	44.503399	1396.920044	-479.272552	47.144901	1676.357910	-530.957336	300.041443	1138.995728	-445.497772	-246.530380	1154.041992	-344.370514	137.923843	1092.544067	-309.542175	-43.707203	1111.897827	-454.757355	35.185055	966.638245	587.646423	-5.511004	937.016235	590.678040	151.258484
-508.406219	110.708168	876.403748	-476.693634	-50.381454	872.196472	-587.529602	137.972656	502.573639	-547.558289	-112.458473	506.983459	-586.690063	136.522751	88.998123	-537.717957	-114.783218	89.775856	-503.455017	199.907944	1374.652832	-452.431610	-135.687775	1381.614136	-450.153625	44.569099	1396.954712	-478.893463	47.191792	1676.354492	-530.582947	300.248871	1139.135864	-445.429565	-246.355515	1154.085449	-344.207672	137.820892	1092.694702	-309.375366	-43.703926	1111.904175	-454.496857	35.242954	966.637329	587.709351	-5.523614	936.992371	590.730103	151.280243
-508.118713	110.742851	876.390198	-476.440918	-50.307487	872.178589	-587.272522	138.015457	502.562164	-547.436096	-112.403801	506.997009	-586.685486	136.507996	89.020241	-537.578918	-114.724014	89.777222	-503.031311	199.826736	1374.574585	-452.165955	-135.630417	1381.632568	-449.817810	44.609406	1396.995605	-478.502075	47.246128	1676.348999	-530.185852	300.449280	1139.202515	-445.356934	-246.197403	1154.050781	-343.780090	138.108673	1092.633789	-309.281219	-43.774300	1112.054688	-454.216156	35.290005	966.617676	587.735107	-5.554097	936.969421	590.753723	151.259048
-507.854309	110.766945	876.380127	-476.223816	-50.245533	872.157104	-587.046692	138.070007	502.598175	-547.307739	-112.308655	507.010498	-586.634399	136.535324	89.036705	-537.578979	-114.715477	89.801720	-502.660095	199.910965	1374.604492	-451.885437	-135.582504	1381.640869	-449.508484	44.677052	1396.993286	-478.110138	47.256771	1676.298706	-529.716919	300.608429	1139.259766	-445.191132	-246.186508	1154.087524	-343.432159	138.257217	1092.633179	-309.019836	-43.641087	1111.897949	-453.952576	35.321243	966.593079	587.769836	-5.565959	936.946838	590.776794	151.259048
-507.536591	110.784904	876.376404	-475.924133	-50.180168	872.126221	-586.822449	138.160355	502.590393	-547.125977	-112.217194	506.974396	-586.631531	136.492615	89.043083	-537.552063	-114.698212	89.825768	-502.303406	200.068832	1374.749634	-451.557587	-135.544144	1381.663208	-449.157684	44.715992	1396.980469	-477.662903	47.328243	1676.284546	-529.284424	300.750031	1139.343750	-444.967194	-246.143448	1154.120972	-343.046051	138.360901	1092.632690	-308.813782	-43.607960	1111.890503	-453.638489	35.345596	966.574524	587.789734	-5.539591	936.928589	590.793091	151.263062
-507.252960	110.866440	876.379517	-475.700592	-50.109207	872.108521	-586.651978	138.206680	502.628357	-547.025391	-112.177719	506.960632	-586.623962	136.469543	89.099541	-537.599792	-114.693550	89.830238	-501.933899	200.110458	1374.790771	-451.230438	-135.496109	1381.672852	-448.772095	44.755466	1396.990356	-477.250183	47.378830	1676.254395	-528.887024	300.937988	1139.393555	-444.569092	-246.343719	1154.214600	-342.713409	138.395950	1092.692627	-308.631989	-43.608570	1111.905884	-453.364807	35.399536	966.560120	587.792175	-5.597143	936.900696	590.796387	151.247894
-506.955536	110.992897	876.383911	-475.461823	-50.057163	872.109680	-586.410828	138.232086	502.626251	-546.878174	-112.157784	506.976807	-586.602417	136.483017	89.102417	-537.533081	-114.672005	89.824936	-501.553772	200.184235	1374.834595	-450.940216	-135.440445	1381.690674	-448.415100	44.802094	1397.008789	-476.827393	47.437393	1676.237915	-528.519348	301.178101	1139.510620	-444.319611	-246.316086	1154.217407	-342.500061	138.322021	1092.857056	-308.495087	-43.634869	1112.074829	-453.083710	35.473354	966.558350	587.809753	-5.587400	936.887146	590.800232	151.231918
-506.702637	111.061897	876.376221	-475.246735	-50.048782	872.114258	-586.171204	138.287827	502.627716	-546.727844	-112.108017	507.003815	-586.512268	136.466095	89.122826	-537.543396	-114.672302	89.820114	-501.171417	200.264679	1374.882324	-450.635132	-135.401978	1381.712524	-448.087372	44.889603	1397.034790	-476.421753	47.497856	1676.231934	-528.100403	301.357971	1139.589966	-444.104095	-246.260605	1154.243164	-342.040527	138.679642	1092.775757	-308.299133	-43.573444	1112.081421	-452.833618	35.511570	966.550232	587.828003	-5.611978	936.899658	590.812439	151.191818
-506.440277	111.088524	876.356262	-475.013458	-50.072563	872.136719	-585.810852	138.134125	502.502075	-546.585205	-112.068726	507.036377	-586.476929	136.471069	89.125893	-537.457581	-114.642761	89.827538	-500.817688	200.342621	1374.927734	-450.302887	-135.337326	1381.744507	-447.751099	44.963364	1397.079346	-476.006561	47.554577	1676.223511	-527.706177	301.465271	1139.633911	-443.827301	-246.248032	1154.262695	-341.650055	138.862793	1092.778320	-308.015625	-43.399338	1111.932373	-452.574249	35.531261	966.545715	587.838501	-5.641036	936.867554	590.811035	151.209518
-506.149689	111.161568	876.345215	-474.765778	-50.032459	872.123413	-585.632874	138.198288	502.499847	-546.406250	-112.064774	507.033203	-586.506226	136.463867	89.133087	-537.473572	-114.616707	89.837234	-500.442383	200.407440	1374.964844	-449.997131	-135.281281	1381.771973	-447.382538	45.012196	1397.090454	-475.576202	47.614693	1676.205200	-527.350708	301.604858	1139.681030	-443.431091	-246.358414	1154.329590	-341.318115	138.977676	1092.789307	-307.772644	-43.352261	1111.905640	-452.294037	35.577606	966.529480	587.828125	-5.650269	936.858826	590.806702	151.184006
-505.848602	111.222221	876.331848	-474.527069	-49.952026	872.117859	-585.400146	138.257919	502.464264	-546.232544	-112.076790	507.048462	-586.457458	136.501404	89.136909	-537.477905	-114.618782	89.887939	-500.021912	200.332947	1374.826660	-449.637329	-135.210739	1381.771851	-447.023468	45.087791	1397.087769	-475.135376	47.688171	1676.179077	-526.909424	301.730957	1139.686523	-443.078094	-246.320251	1154.318237	-340.935944	139.117630	1092.778320	-307.566833	-43.359993	1112.020386	-452.014038	35.640511	966.516296	587.808289	-5.639698	936.845154	590.779846	151.195740
-505.499847	111.284340	876.311218	-474.242157	-49.868538	872.097534	-585.208008	138.289200	502.490204	-546.000366	-112.040451	507.023895	-586.457947	136.486008	89.169029	-537.571472	-114.598259	89.891502	-499.692047	200.551315	1374.981201	-449.230499	-135.121841	1381.768311	-446.655518	45.152111	1397.040405	-474.701508	47.784241	1676.149170	-526.523682	301.840668	1139.714844	-442.822693	-246.103897	1154.256714	-340.531830	139.260712	1092.756104	-307.219818	-43.247936	1111.950928	-451.676483	35.703300	966.487793	587.803711	-5.640931	936.846069	590.756042	151.203979
-505.159302	111.325844	876.302429	-473.929504	-49.817039	872.102600	-585.019958	138.314545	502.503784	-545.771912	-111.984161	507.058319	-586.430603	136.478180	89.229088	-537.573181	-114.572693	89.924995	-499.319824	200.615967	1374.994629	-448.828400	-135.040894	1381.794556	-446.286133	45.215965	1397.042725	-474.253662	47.867783	1676.128662	-526.110413	301.928772	1139.752686	-442.430359	-246.058044	1154.276978	-340.103882	139.420471	1092.736694	-306.812469	-43.072105	1111.765015	-451.344330	35.752529	966.483459	587.797852	-5.623355	936.858948	590.746826	151.202698
-504.839020	111.304138	876.286011	-473.631683	-49.802425	872.104309	-584.786377	138.289856	502.490356	-545.552368	-111.967209	507.099640	-586.383850	136.453186	89.208176	-537.538696	-114.564751	89.939606	-498.949402	200.675674	1375.033813	-448.481262	-134.977112	1381.798950	-445.928101	45.272480	1397.057739	-473.823151	47.934185	1676.125122	-525.704224	302.067657	1139.836914	-442.073608	-245.989975	1154.296021	-339.723297	139.472168	1092.753418	-306.561340	-43.095516	1111.884155	-451.021698	35.757992	966.470032	587.782532	-5.623771	936.869507	590.730103	151.192307
-504.510223	111.323578	876.287964	-473.349274	-49.775707	872.121887	-584.615845	138.321915	502.517029	-545.354126	-111.966438	507.109467	-586.391113	136.438477	89.219185	-537.512939	-114.540718	89.976311	-498.547882	200.750443	1375.078491	-448.111359	-134.899048	1381.798584	-445.568970	45.354427	1397.084106	-473.399353	48.008106	1676.118652	-525.315918	302.187927	1139.865112	-441.723877	-245.885742	1154.294434	-339.357452	139.581741	1092.734741	-306.190125	-43.000381	1111.828003	-450.700531	35.782425	966.473206	587.785461	-5.625645	936.892151	590.741272	151.204010
-504.193817	111.400955	876.307861	-473.042877	-49.767441	872.132202	-584.433411	138.320770	502.519958	-545.129028	-111.950691	507.163971	-586.382446	136.448105	89.223297	-537.520874	-114.521118	89.974754	-498.168213	200.840897	1375.109985	-447.756348	-134.848480	1381.807983	-445.184265	45.430775	1397.113892	-472.969940	48.069027	1676.103271	-525.003418	302.480133	1140.108398	-441.292297	-245.819473	1154.311035	-338.968842	139.712646	1092.744995	-305.823242	-42.920704	1111.795166	-450.369934	35.819153	966.480713	587.747620	-5.644869	936.908936	590.725830	151.211731
-503.847107	111.503975	876.309570	-472.715271	-49.682114	872.127747	-584.209045	138.285828	502.485107	-544.881653	-111.896103	507.160736	-586.358215	136.436096	89.215797	-537.448975	-114.522964	90.000671	-497.802124	200.945068	1375.142456	-447.379913	-134.775360	1381.813721	-444.801727	45.521519	1397.149780	-472.542480	48.146404	1676.091431	-524.543213	302.397675	1140.007202	-440.847992	-245.756424	1154.325195	-338.516876	139.860107	1092.677002	-305.444122	-42.827778	1111.785889	-450.016876	35.907928	966.473083	587.740295	-5.658114	936.918091	590.742188	151.184433
-503.496490	111.586517	876.321045	-472.353546	-49.666630	872.147217	-584.091248	138.324112	502.532410	-544.621521	-111.879799	507.168701	-586.401611	136.420792	89.254166	-537.507263	-114.527359	90.020203	-497.428345	200.999283	1375.178833	-447.022614	-134.671646	1381.817261	-444.453003	45.583836	1397.177124	-472.099579	48.224266	1676.073730	-524.119324	302.417419	1139.993530	-440.588715	-245.478531	1154.253418	-338.090210	139.945435	1092.669189	-304.964020	-42.593922	1111.601685	-449.662689	35.961674	966.489075	587.732605	-5.622694	936.910217	590.747070	151.211639
-503.180420	111.605087	876.342163	-472.015900	-49.578297	872.143677	-583.907654	138.366440	502.546753	-544.338257	-111.823982	507.161530	-586.322571	136.444794	89.301689	-537.472412	-114.507286	90.033836	-497.027954	201.043060	1375.191772	-446.606262	-134.605408	1381.844727	-444.058746	45.667076	1397.201782	-471.645264	48.305019	1676.073486	-523.724670	302.536407	1140.005371	-439.972534	-245.663376	1154.348267	-337.717499	139.980347	1092.684448	-304.579651	-42.503536	1111.585083	-449.316284	36.012276	966.489929	587.708252	-5.602582	936.922913	590.734192	151.231415
-502.842560	111.570313	876.328430	-471.668457	-49.530914	872.154663	-583.719910	138.373444	502.573090	-544.099670	-111.824417	507.161072	-586.310303	136.425385	89.311020	-537.457214	-114.515289	90.031326	-496.635986	201.117874	1375.209961	-446.164063	-134.523743	1381.876099	-443.675537	45.727196	1397.223511	-471.203949	48.378021	1676.049805	-523.308289	302.591919	1140.020386	-439.529022	-245.609039	1154.359253	-337.442474	139.897598	1092.779541	-304.286285	-42.510735	1111.712646	-448.964325	36.039497	966.483582	587.668335	-5.583245	936.922302	590.740234	151.240662
-502.507538	111.560066	876.302490	-471.329376	-49.483925	872.135193	-583.533691	138.358780	502.594543	-543.847900	-111.821541	507.182190	-586.278076	136.392639	89.302193	-537.377319	-114.491241	90.038742	-496.211029	201.198318	1375.230103	-445.703369	-134.439026	1381.904541	-443.240112	45.784386	1397.254272	-470.785767	48.455837	1676.033081	-522.881531	302.675079	1140.053223	-439.096100	-245.561798	1154.391724	-336.936584	140.128662	1092.708740	-303.921082	-42.421280	1111.706665	-448.603302	36.069229	966.450256	587.630615	-5.620368	936.927979	590.737366	151.208527
-502.128998	111.629196	876.282898	-470.957062	-49.450520	872.127014	-583.301941	138.337830	502.580414	-543.638367	-111.828918	507.198853	-586.247742	136.407394	89.320793	-537.395142	-114.507500	90.066376	-495.869385	201.256317	1375.221191	-445.346802	-134.337204	1381.917236	-442.861877	45.849785	1397.249756	-470.360107	48.520733	1676.001953	-522.519775	302.755707	1140.054810	-438.646088	-245.486832	1154.433594	-336.539642	140.234589	1092.711670	-303.505219	-42.362511	1111.706299	-448.211731	36.127766	966.429260	587.579773	-5.599312	936.910828	590.712830	151.203766
-501.774628	111.625381	876.259705	-470.563477	-49.460903	872.141785	-583.123413	138.391785	502.586243	-543.420959	-111.791733	507.257813	-586.164917	136.424988	89.348152	-537.428955	-114.505913	90.102158	-495.482422	201.331345	1375.208252	-444.937744	-134.281982	1381.932373	-442.462616	45.944344	1397.278687	-469.923065	48.609226	1675.979126	-522.085144	302.855560	1140.048828	-438.170959	-245.440369	1154.466553	-336.126953	140.292374	1092.759521	-302.967590	-42.194019	1111.567993	-447.830963	36.152958	966.420532	587.567932	-5.601767	936.884888	590.737488	151.234650
-501.452454	111.686508	876.259216	-470.200195	-49.405006	872.113403	-582.895691	138.372864	502.611450	-543.198364	-111.805649	507.279907	-586.130859	136.435150	89.366005	-537.381714	-114.523216	90.105110	-495.048126	201.423431	1375.223877	-444.486633	-134.184769	1381.954224	-442.080414	46.027863	1397.302979	-469.486389	48.698540	1675.953003	-521.684387	302.948181	1140.080322	-437.712646	-245.391739	1154.487305	-335.712524	140.363571	1092.775146	-302.594849	-42.207497	1111.739868	-447.471497	36.208508	966.399231	587.548218	-5.613133	936.890198	590.773254	151.225128
-501.106110	111.755608	876.259460	-469.825806	-49.305214	872.087402	-582.696899	138.382019	502.602997	-542.993896	-111.789848	507.307526	-586.095520	136.414612	89.365295	-537.406433	-114.512718	90.128113	-494.602448	201.486572	1375.257202	-444.000610	-134.126434	1382.009399	-441.654694	46.094440	1397.351196	-469.063446	48.800991	1675.949829	-521.285522	303.013855	1140.112061	-437.269867	-245.361420	1154.557861	-335.285065	140.466156	1092.791748	-302.091553	-42.088684	1111.634521	-447.092743	36.289349	966.378906	587.552124	-5.575026	936.884827	590.786499	151.259796
-500.757538	111.793060	876.251404	-469.469604	-49.264469	872.087830	-582.475952	138.334457	502.615143	-542.789978	-111.776482	507.318115	-586.063293	136.429123	89.359344	-537.327209	-114.530434	90.133659	-494.249847	201.387070	1375.142578	-443.564728	-134.071716	1382.054688	-441.254761	46.166729	1397.390991	-468.669556	48.871181	1675.931152	-520.863159	303.115723	1140.093872	-436.785828	-245.365112	1154.630005	-334.830872	140.586578	1092.801758	-301.836578	-42.107296	1111.854248	-446.719482	36.339527	966.365784	587.533325	-5.555974	936.896545	590.799072	151.231842
-500.394775	111.847618	876.246094	-469.094910	-49.170246	872.070313	-582.234680	138.293625	502.603882	-542.542908	-111.759346	507.320129	-585.982727	136.447067	89.420586	-537.323730	-114.513397	90.146454	-493.908081	201.572845	1375.308472	-443.117950	-134.006134	1382.123169	-440.837280	46.195786	1397.400146	-468.207977	49.020248	1675.947754	-520.457764	303.188019	1140.158203	-436.172760	-245.569702	1154.793701	-334.407684	140.659836	1092.836182	-301.487213	-42.065197	1111.899902	-446.326904	36.415951	966.344360	587.569092	-5.516445	936.899231	590.851746	151.265060
-500.017395	111.865341	876.221558	-468.671844	-49.143406	872.068420	-582.048828	138.276779	502.619354	-542.336487	-111.798622	507.367279	-585.987244	136.413712	89.403984	-537.298401	-114.508186	90.168388	-493.490692	201.617767	1375.325806	-442.666107	-133.915802	1382.163818	-440.404846	46.237175	1397.434814	-467.764008	49.140087	1675.946289	-520.041809	303.243103	1140.173096	-435.698700	-245.533188	1154.848755	-333.944031	140.693665	1092.890503	-301.031830	-42.049145	1111.966797	-445.915527	36.464684	966.325012	587.546692	-5.520253	936.903931	590.862427	151.243958
-499.651947	111.874229	876.226135	-468.284119	-49.076920	872.076538	-581.842834	138.292404	502.605988	-542.092529	-111.813370	507.355835	-585.931885	136.416183	89.411133	-537.376892	-114.544449	90.175285	-493.112335	201.707932	1375.355225	-442.208771	-133.831329	1382.197754	-439.933563	46.249561	1397.495850	-467.313538	49.270416	1675.942871	-519.617371	303.289581	1140.213379	-435.326477	-245.311798	1154.815430	-333.500793	140.802048	1092.870483	-300.359467	-41.978840	1111.878174	-445.527283	36.513973	966.325867	587.569824	-5.536043	936.908936	590.899109	151.235291
-499.284790	111.872078	876.216125	-467.876953	-49.031719	872.031799	-581.631592	138.333389	502.621429	-541.855530	-111.851631	507.334015	-585.913513	136.430527	89.431374	-537.324341	-114.572258	90.156364	-492.720032	201.770813	1375.355713	-441.726379	-133.716858	1382.168823	-439.473022	46.253620	1397.569214	-466.837524	49.417618	1675.927368	-519.166626	303.327576	1140.226929	-435.013031	-244.990860	1154.761230	-333.012451	140.928665	1092.832153	-299.719696	-42.156361	1112.165039	-445.118164	36.531155	966.289551	587.604370	-5.544798	936.908691	590.934265	151.246002
-498.846100	111.928299	876.189087	-467.436737	-48.952629	871.996216	-581.355347	138.292572	502.601837	-541.506897	-111.833076	507.304840	-585.872803	136.443253	89.445824	-537.283325	-114.586021	90.173424	-492.331421	201.813446	1375.378906	-441.244263	-133.579315	1382.118530	-438.997833	46.247829	1397.645874	-466.319733	49.574131	1675.916748	-518.706665	303.427246	1140.273071	-434.350586	-245.218307	1154.892700	-332.595917	140.936737	1092.842529	-298.902283	-42.396732	1112.515869	-444.668182	36.597206	966.253967	587.675476	-5.510440	936.914917	590.991577	151.281921
-498.443542	112.000305	876.191223	-467.008087	-48.907310	871.970154	-581.142639	138.326874	502.581818	-541.187622	-111.823975	507.304901	-585.829163	136.458679	89.448318	-537.216919	-114.614441	90.169365	-491.949402	201.865265	1375.417603	-440.714783	-133.383194	1382.019165	-438.497192	46.238445	1397.750610	-465.807281	49.741116	1675.942871	-518.308105	303.409210	1140.314331	-433.914154	-245.072281	1154.965088	-332.177734	140.906891	1092.828735	-297.750214	-42.914860	1113.083862	-444.248871	36.645851	966.240967	587.745850	-5.509582	936.936890	591.041199	151.261124
-498.063782	112.100128	876.211304	-466.574646	-48.863514	871.968201	-580.887695	138.341385	502.623962	-540.916321	-111.874275	507.348877	-585.809143	136.438049	89.433151	-537.252014	-114.660919	90.195999	-491.595917	201.919769	1375.415894	-440.172882	-133.120071	1381.890015	-437.944672	46.188328	1397.842285	-465.267853	49.917778	1675.978394	-517.891479	303.423767	1140.414673	-433.564941	-244.840500	1155.031372	-331.762390	140.893356	1092.861816	-296.266846	-43.698734	1114.167847	-443.846100	36.715321	966.251770	587.690613	-5.596218	937.005981	591.049438	151.209045
-497.673157	112.080933	876.229065	-466.145081	-48.857304	872.010376	-580.611450	138.377426	502.636963	-540.649170	-111.968117	507.371094	-585.759277	136.412384	89.452782	-537.214355	-114.667137	90.207153	-491.171204	201.848969	1375.313477	-439.559204	-132.802460	1381.663818	-437.345123	46.143360	1397.920898	-464.681671	50.127666	1676.008301	-517.459900	303.469055	1140.466187	-433.327759	-244.505310	1155.077148	-331.371765	140.955460	1092.855225	-294.204437	-44.798603	1115.591187	-443.465973	36.726738	966.293274	587.888855	-5.502124	936.994507	591.168335	151.283310
-497.282715	112.084267	876.223511	-465.692627	-48.780807	871.995300	-580.339844	138.431961	502.641144	-540.312683	-112.002930	507.398895	-585.688721	136.417328	89.511490	-537.135925	-114.728416	90.244011	-490.839325	202.057632	1375.466431	-439.004364	-132.451981	1381.388794	-436.715332	46.180534	1397.947388	-464.049622	50.363884	1676.008789	-517.080078	303.493134	1140.590698	-433.167908	-244.153030	1155.096802	-330.999237	140.984528	1092.897095	-291.860687	-46.361774	1117.883179	-443.055542	36.776077	966.287048	587.960815	-5.493141	937.031372	591.304382	151.497849
-496.894073	112.050064	876.204407	-465.253387	-48.672966	871.975464	-580.072266	138.474045	502.651489	-539.973511	-112.032722	507.397369	-585.654602	136.430328	89.520142	-537.206177	-114.740669	90.232300	-490.407440	202.148636	1375.504761	-438.392365	-132.140381	1381.090088	-436.078552	46.304131	1397.929077	-463.338379	50.609486	1676.014771	-516.766418	303.549530	1140.755371	-433.047241	-243.772934	1155.089233	-330.674683	140.982315	1093.027344	-288.630859	-48.516155	1121.151733	-442.656250	36.826084	966.272949	588.002625	-5.509233	937.034668	591.225525	151.262711
-496.559326	112.097954	876.193115	-464.830322	-48.590519	871.936646	-579.789124	138.498856	502.635773	-539.637207	-112.021332	507.372711	-585.590332	136.417145	89.505730	-537.194153	-114.766655	90.235870	-489.899689	202.225632	1375.578125	-437.826965	-131.925613	1380.742798	-435.408295	46.493114	1397.940552	-462.555267	50.860676	1676.017944	-516.479309	303.604614	1140.961304	-432.855621	-243.838715	1155.027710	-330.341736	141.134644	1093.196899	-284.695648	-51.380798	1125.229004	-442.291779	36.894680	966.253662	588.103333	-5.527445	937.015137	591.302002	151.256943
-496.245422	112.152748	876.174133	-464.419098	-48.512505	871.895325	-579.546082	138.524323	502.612183	-539.354492	-112.059334	507.347137	-585.606384	136.403320	89.530457	-537.208435	-114.805969	90.203865	-489.425629	202.336075	1375.683350	-437.350830	-131.811325	1380.417114	-434.714691	46.608871	1397.931030	-461.661896	51.111431	1675.988037	-516.266663	303.652954	1141.188843	-432.657684	-243.416565	1154.870117	-330.039673	141.421844	1093.443848	-280.703583	-54.606918	1130.219238	-441.946594	36.968639	966.230408	588.212830	-5.520813	937.015381	591.373535	151.261337
-496.030579	112.179832	876.163208	-464.006012	-48.481792	871.867676	-579.344299	138.533096	502.598724	-539.096863	-112.122986	507.354462	-585.544373	136.416245	89.537086	-537.304810	-114.819870	90.235489	-488.919250	202.455719	1375.825562	-436.956604	-131.771164	1380.065063	-434.034119	46.738647	1397.949463	-460.659424	51.358303	1675.984009	-516.147888	303.732147	1141.445068	-432.457977	-243.393097	1154.742065	-329.816986	141.714767	1093.774048	-276.655701	-58.248344	1136.149414	-441.650116	37.031780	966.216431	588.316040	-5.536777	937.026978	591.560547	151.490814
-495.833221	112.194519	876.134583	-463.596466	-48.403225	871.830017	-579.195068	138.553955	502.572754	-538.851013	-112.193779	507.400269	-585.527100	136.416718	89.552803	-537.259827	-114.827293	90.261780	-488.425720	202.622894	1376.007813	-436.587769	-131.747421	1379.791626	-433.325867	46.871265	1397.954590	-459.523590	51.588902	1675.965332	-516.096436	303.922943	1141.758057	-431.985046	-244.497665	1154.704346	-329.635071	141.939209	1094.076050	-272.577820	-62.483292	1143.000854	-441.362366	37.122738	966.187317	588.437439	-5.499651	936.999207	591.528381	151.249557
-495.707886	112.249268	876.110596	-463.209290	-48.276020	871.786133	-579.107483	138.540466	502.550476	-538.564148	-112.219635	507.396698	-585.491028	136.387802	89.539978	-537.263000	-114.820450	90.280930	-487.926666	202.786957	1376.257813	-436.252045	-131.801132	1379.586060	-432.589417	47.063644	1397.981079	-458.290894	51.758526	1675.918457	-516.123718	304.143799	1142.128662	-431.280792	-245.300171	1154.982788	-329.448273	142.417206	1094.325439	-268.160797	-67.297195	1151.083374	-441.098145	37.268986	966.146912	588.587769	-5.497134	936.999573	591.734314	151.509537
-495.653992	112.377174	876.096558	-462.854065	-48.090038	871.723999	-579.015686	138.561691	502.529907	-538.309814	-112.238220	507.393890	-585.455444	136.413330	89.563843	-537.317322	-114.820190	90.301666	-487.333282	202.964691	1376.455688	-435.897217	-131.830933	1379.455688	-431.780334	47.244076	1397.957764	-456.907135	51.989956	1675.878906	-516.199097	304.377777	1142.473022	-430.624817	-245.581482	1155.076782	-329.308807	143.000092	1094.518555	-263.973969	-72.264435	1159.817871	-440.873627	37.476589	966.097595	588.716553	-5.484640	936.997131	591.825867	151.510773
-495.652374	112.517769	876.074158	-462.525238	-47.881466	871.659424	-579.024292	138.627808	502.542053	-538.023193	-112.179710	507.378326	-585.434265	136.430725	89.576134	-537.385925	-114.793663	90.321854	-486.698303	203.123611	1376.624146	-435.580078	-131.848389	1379.453491	-430.844635	47.349834	1397.961914	-455.320313	52.224815	1675.840942	-516.352356	304.699829	1142.821777	-429.775635	-246.221680	1155.371948	-329.148071	143.728653	1094.684692	-260.013702	-77.954292	1169.826538	-440.678253	37.714172	966.037903	588.838379	-5.473330	936.975769	591.823425	151.281540
-495.678558	112.688438	876.046997	-462.217590	-47.697105	871.595215	-579.030701	138.659164	502.550049	-537.868896	-112.232452	507.410645	-585.412659	136.492249	89.591980	-537.540894	-114.791245	90.347504	-485.943878	203.287354	1376.794189	-435.140442	-131.801300	1379.599243	-429.956543	47.601978	1397.855835	-453.647522	52.418400	1675.791748	-516.573730	305.049896	1143.215332	-428.632294	-246.676437	1155.724731	-329.194702	144.602402	1094.856812	-255.857346	-84.541191	1181.020386	-440.501068	37.958958	965.973022	588.947449	-5.459247	936.983521	591.886536	151.297638
-495.742462	112.773232	876.013306	-461.939819	-47.457672	871.516296	-579.060059	138.697372	502.552094	-537.701416	-112.179802	507.410431	-585.411621	136.541748	89.594604	-537.608582	-114.761650	90.343666	-485.217621	203.430496	1376.891724	-434.754517	-131.773193	1379.855347	-428.997131	47.797508	1397.817017	-451.852722	52.554321	1675.715210	-516.838501	305.494568	1143.582397	-427.324310	-246.620560	1155.984741	-329.131897	145.523621	1094.808105	-252.040298	-91.575676	1192.981689	-440.343292	38.193779	965.891174	589.129944	-5.431245	936.968140	592.033386	151.279327
-495.850555	112.871010	876.023560	-461.668121	-47.201599	871.427246	-579.163269	138.730682	502.593201	-537.435913	-112.044533	507.371002	-585.408691	136.648987	89.620071	-537.612488	-114.758194	90.312332	-484.444031	203.532318	1376.926392	-434.405853	-131.717621	1380.226318	-427.940521	47.925369	1397.746460	-449.849548	52.787067	1675.666016	-517.162231	305.984955	1143.900391	-425.651154	-246.709274	1156.340698	-329.130188	146.594452	1094.655151	-248.445328	-99.226891	1205.746094	-440.186584	38.427330	965.817017	589.294189	-5.419976	936.973145	592.272583	151.561646
-496.083618	113.072105	876.051941	-461.460175	-46.957142	871.375916	-579.266846	138.788147	502.633453	-537.213196	-111.956184	507.349152	-585.427429	136.717316	89.683235	-537.645630	-114.747025	90.323570	-483.615570	203.610916	1376.946777	-433.998505	-131.708862	1380.749268	-426.812134	48.089600	1397.676025	-447.784119	52.996891	1675.603394	-517.517578	306.496704	1144.187378	-423.559235	-246.537796	1156.750854	-329.230072	147.779663	1094.468994	-245.061523	-107.256401	1218.498779	-440.112885	38.731937	965.764343	589.451233	-5.442789	936.988831	592.381165	151.557861
-496.383850	113.362442	876.152344	-461.336548	-46.725723	871.375488	-579.399414	138.862869	502.715820	-537.122864	-111.975380	507.382507	-585.462524	136.774719	89.706223	-537.695374	-114.721054	90.328102	-482.727386	203.669098	1376.884521	-433.553101	-131.717133	1381.361084	-425.630676	48.277168	1397.569336	-445.573975	53.243961	1675.540039	-517.909851	307.056824	1144.444092	-421.098389	-246.355469	1157.282349	-329.255432	149.077057	1094.082642	-242.090454	-115.566055	1231.322754	-440.106506	39.057140	965.770569	589.643005	-5.444390	937.006226	592.528931	151.531708
-496.701050	113.630028	876.242065	-461.259216	-46.458866	871.376648	-579.433044	138.868835	502.800385	-537.049133	-111.985626	507.390869	-585.450378	136.847778	89.765099	-537.861145	-114.739578	90.351959	-481.787842	203.770050	1376.777954	-433.027100	-131.678101	1382.104980	-424.388641	48.465706	1397.558960	-443.271484	53.454742	1675.473633	-518.476135	307.917755	1144.903320	-418.183746	-246.124466	1157.963135	-329.382172	150.413879	1093.542114	-239.500229	-124.162010	1244.083984	-440.107422	39.396931	965.761169	589.800598	-5.451574	937.038025	592.515869	151.281906
-497.068604	113.797089	876.346802	-461.253937	-46.151920	871.406738	-579.493530	138.863174	502.849426	-537.037842	-112.043861	507.430023	-585.420410	136.931213	89.797356	-537.919373	-114.760887	90.425385	-480.847504	203.803528	1376.643921	-432.568085	-131.617920	1382.964111	-423.149384	48.636009	1397.520630	-440.820892	53.794971	1675.467407	-518.868774	308.483795	1145.057861	-415.026917	-245.891983	1158.812012	-329.473541	151.766220	1092.882202	-237.348099	-132.831573	1256.150269	-440.145874	39.720722	965.762634	590.020935	-5.453623	937.078247	592.794739	151.527481
-497.613007	114.042587	876.500977	-461.350037	-45.902222	871.483459	-579.725952	138.931381	502.954712	-537.024231	-112.054855	507.473663	-585.380554	136.995422	89.886894	-537.987427	-114.768051	90.464333	-479.803467	203.924576	1376.439453	-432.006744	-131.428345	1383.843140	-421.723053	48.803108	1397.602173	-438.319733	54.134972	1675.415039	-519.315979	309.009857	1145.120239	-411.584351	-245.776550	1159.756714	-329.573456	153.255554	1092.006714	-235.461411	-141.634705	1267.519775	-440.291870	40.075390	965.796936	590.180969	-5.509326	937.104248	592.956238	151.528915
-498.204926	114.311577	876.712280	-461.573364	-45.555435	871.566833	-579.981567	138.946640	503.064209	-537.076416	-112.143730	507.497650	-585.379639	137.055573	89.922264	-538.036438	-114.830559	90.528900	-478.716705	204.083023	1376.196899	-431.309326	-131.186066	1384.701050	-420.580109	49.182228	1397.457153	-435.784241	54.530285	1675.333984	-519.776672	309.508301	1145.143921	-407.981354	-245.868393	1160.823853	-329.612122	154.652496	1090.902954	-234.053680	-150.466019	1278.193970	-440.518799	40.447109	965.862732	590.328491	-5.553817	937.116455	593.073486	151.475601
-498.774078	114.407532	876.881531	-461.805847	-45.279915	871.682495	-580.304321	138.946991	503.185791	-537.094910	-112.120369	507.504547	-585.341797	137.138535	89.981453	-538.112427	-114.796463	90.543610	-477.683411	204.289581	1376.005615	-430.574158	-130.911285	1385.407959	-419.008545	49.523300	1397.741211	-433.221741	54.954468	1675.246582	-520.221924	309.977203	1145.080933	-404.459106	-246.232941	1162.026123	-329.729370	156.138718	1089.774658	-232.461929	-159.089951	1287.176514	-440.741089	40.735966	965.921448	590.490112	-5.555466	937.113403	593.197205	151.499756
-499.369293	114.579918	877.104431	-462.087250	-45.102776	871.820923	-580.690063	138.974121	503.288605	-537.212708	-112.218018	507.523285	-585.323120	137.219757	90.033073	-538.222900	-114.805717	90.576988	-476.525330	204.600906	1375.612671	-429.634979	-130.597717	1386.084839	-417.892731	50.021759	1397.557251	-430.643555	55.419720	1675.130615	-520.641663	310.360321	1144.986084	-401.065033	-246.865448	1163.237671	-329.773743	157.572861	1088.420410	-230.751907	-167.454681	1294.783691	-440.996948	40.985538	966.018127	590.663269	-5.579686	937.098145	593.328552	151.497406
-499.975250	114.745827	877.309814	-462.426758	-45.007877	871.957336	-581.048401	138.885925	503.388458	-537.344055	-112.304443	507.541809	-585.269775	137.319199	90.066963	-538.249939	-114.835747	90.613686	-475.568970	204.882706	1375.504028	-428.703094	-130.249634	1386.513184	-416.404266	50.321854	1397.604980	-428.061768	55.951427	1674.999512	-521.044006	310.678436	1144.825562	-398.017670	-247.858978	1164.455811	-329.771881	158.931915	1086.974365	-228.991592	-175.283020	1301.222778	-441.270935	41.189655	966.097473	590.822144	-5.607634	937.119080	593.444153	151.463669
-500.545563	114.752907	877.467712	-462.835541	-44.935524	872.088745	-581.592712	138.887314	503.483643	-537.516357	-112.416412	507.571014	-585.221680	137.080093	89.814781	-538.292053	-114.828758	90.621552	-474.573486	205.204193	1375.046387	-427.632751	-129.981369	1386.814819	-415.063446	50.811775	1397.493286	-425.506287	56.507820	1674.889282	-521.422058	310.932465	1144.535156	-395.373596	-249.191010	1165.674927	-329.681824	160.253799	1085.359375	-226.750427	-182.449219	1306.016724	-441.565277	41.306347	966.151245	590.951294	-5.620188	937.134949	593.561829	151.429688
-501.142609	114.580582	877.617249	-463.256195	-44.989174	872.231262	-582.237793	138.913788	503.605896	-537.674072	-112.466377	507.569611	-585.335266	137.479660	90.128799	-538.344971	-114.873940	90.637070	-473.459839	205.733002	1374.663696	-426.487183	-129.569809	1386.974609	-413.712585	51.398350	1397.372925	-422.957947	57.101112	1674.748779	-521.722290	311.116730	1144.332886	-393.078705	-250.961227	1166.958984	-329.617981	161.488388	1083.687744	-224.072006	-188.890503	1309.443726	-441.872009	41.289669	966.201477	591.116150	-5.570777	937.131287	593.679321	151.458649
-501.717957	114.406769	877.710449	-463.713409	-45.100311	872.334473	-582.864624	138.839340	503.648895	-537.928650	-112.644325	507.601105	-585.290344	137.604065	90.174698	-538.374512	-114.965897	90.662231	-472.494873	206.165085	1374.341187	-425.462494	-129.125107	1386.994995	-412.354431	51.920937	1397.169434	-420.457733	57.744446	1674.570557	-522.075195	311.160492	1144.010620	-391.211304	-253.143753	1168.357910	-329.507446	162.548965	1082.021606	-220.973663	-194.490463	1311.376709	-442.176422	41.239212	966.199219	591.272766	-5.573232	937.149780	593.795715	151.440369
-502.275482	114.216728	877.750061	-464.198517	-45.234337	872.389587	-583.609314	138.812027	503.699921	-538.204041	-112.789726	507.643036	-585.340637	137.685776	90.173302	-538.392029	-115.078339	90.689934	-471.444153	206.609909	1373.917358	-424.403992	-128.481796	1386.899536	-410.982666	52.530117	1396.918701	-417.942200	58.396881	1674.344238	-522.335449	311.153046	1143.622925	-389.584106	-255.579575	1169.895508	-329.437927	163.493134	1080.321045	-217.175186	-199.493683	1311.969604	-442.471588	41.164391	966.139282	591.403320	-5.609596	937.157104	593.897827	151.441025
-502.912933	114.176331	877.778015	-465.153809	-45.159077	872.467468	-584.428345	138.628372	503.747650	-538.687988	-113.135124	507.596497	-585.412720	137.756729	90.172806	-538.505737	-115.221992	90.681252	-470.384949	207.008316	1373.436768	-423.501892	-127.799820	1386.787964	-409.604156	53.100632	1396.580200	-415.451782	59.061817	1674.060547	-522.610840	311.082611	1143.177612	-388.380646	-258.168945	1171.571167	-329.273376	164.458511	1078.514038	-213.328400	-203.508224	1311.455444	-442.998596	41.201775	966.069702	591.515442	-5.600706	937.144531	593.981140	151.410370
-503.437592	113.983215	877.672058	-465.709686	-44.945164	872.221436	-585.368774	138.681793	503.857758	-539.015381	-113.352974	507.482208	-585.491028	137.764603	90.184921	-538.539856	-115.370453	90.624489	-469.186646	207.487640	1372.935547	-422.576447	-126.972214	1386.632446	-408.199280	53.688358	1396.160156	-412.982208	59.736370	1673.738281	-522.812073	310.923828	1142.803101	-387.523346	-260.793030	1173.308838	-329.139343	165.321808	1076.797974	-209.170380	-206.879303	1309.842407	-443.206299	41.225266	965.741943	591.638794	-5.628423	937.149353	594.070129	151.390533
-503.826630	113.630821	877.516846	-465.871643	-45.445122	872.153137	-586.180908	138.505798	503.845917	-539.396667	-113.628639	507.484711	-585.578369	137.798569	90.117767	-538.473816	-115.531532	90.548225	-467.915436	207.946640	1372.380981	-421.615936	-126.181030	1386.442871	-406.763794	54.221615	1395.649048	-410.532684	60.392532	1673.373291	-523.045166	310.751648	1142.274658	-387.048920	-263.346558	1174.970581	-329.011169	166.020691	1075.200684	-205.265884	-209.380264	1307.327148	-443.258575	40.958660	965.516235	591.771301	-5.655706	937.125488	594.180786	151.357437
-504.270386	113.254829	877.337402	-466.318970	-45.900063	872.129578	-586.965149	138.305222	503.802917	-539.833496	-113.917999	507.475220	-585.637207	137.825226	90.072220	-538.472290	-115.682426	90.496735	-466.612213	208.314026	1371.748657	-420.643738	-125.404053	1386.234131	-405.305786	54.749897	1395.142212	-408.121918	61.035072	1673.006592	-523.250244	310.560028	1141.800781	-387.015015	-265.733795	1176.445068	-328.914093	166.671921	1073.669678	-201.476837	-211.253860	1303.963379	-443.459320	40.690071	965.290833	591.839355	-5.695910	937.115601	594.242432	151.341248
-504.695648	113.004356	877.136108	-466.841980	-46.076981	872.031311	-587.458679	137.806625	503.557068	-540.315979	-114.173645	507.441833	-585.617371	137.882111	89.958923	-538.445557	-115.851883	90.444984	-465.288574	208.720795	1371.048096	-419.552399	-124.641647	1385.977295	-403.821381	55.284168	1394.558472	-405.700195	61.671829	1672.620605	-523.460632	310.304321	1141.255127	-387.289337	-267.839813	1177.631104	-328.871246	167.218033	1072.248047	-198.072327	-212.579071	1299.833618	-443.664307	40.580887	965.007996	591.960205	-5.699849	937.116211	594.327454	151.304199
-505.144257	112.711037	876.916321	-467.394318	-46.265045	871.912659	-588.511169	137.877808	503.675812	-540.792847	-114.502869	507.394806	-585.761841	137.853897	89.918930	-538.471069	-116.024223	90.418533	-463.821106	209.150101	1370.240479	-418.336975	-123.959938	1385.678833	-402.273956	55.752441	1393.982422	-403.267639	62.347328	1672.222046	-523.618896	310.066681	1140.670532	-387.901489	-269.636475	1178.486694	-328.786621	167.674667	1070.929077	-195.205688	-213.375412	1295.009521	-443.887146	40.445210	964.700684	592.093323	-5.695787	937.108154	594.421753	151.301529
-505.616455	112.536331	876.605530	-467.969879	-46.497223	871.761963	-589.114014	137.685028	503.614746	-541.295898	-114.879501	507.383179	-585.778625	137.900970	89.832840	-538.398010	-116.188416	90.421776	-462.368988	209.541534	1369.576904	-416.950104	-123.357445	1385.304199	-400.756256	56.217789	1393.388428	-400.852631	63.008369	1671.800537	-523.757568	309.788788	1140.075317	-388.826263	-270.985199	1178.947998	-328.707733	168.061569	1069.680542	-193.043854	-213.621613	1289.847046	-444.109802	40.378479	964.316833	592.161682	-5.742795	937.122620	594.482605	151.247940
-506.048737	112.307121	876.355225	-468.508881	-46.686832	871.593994	-589.733276	137.473190	503.508026	-541.807739	-115.281639	507.355835	-585.823486	137.897781	89.728844	-538.352966	-116.323853	90.374863	-460.858795	209.953094	1368.789185	-415.345093	-122.847397	1384.840454	-399.189453	56.690880	1392.813354	-398.479309	63.675655	1671.364258	-523.882141	309.416443	1139.434570	-390.143188	-271.803711	1179.000488	-328.617188	168.353546	1068.453247	-191.707458	-213.346588	1284.298950	-444.300903	40.262882	963.959961	592.291809	-5.763101	937.108154	594.557495	151.239639
-506.565216	111.955757	876.145935	-469.046082	-47.013210	871.448303	-590.292297	137.271133	503.390411	-542.266357	-115.577164	507.323151	-585.879639	137.904709	89.676720	-538.405396	-116.479095	90.355247	-459.366272	210.281174	1368.024780	-413.543762	-122.392220	1384.310425	-397.716492	56.943657	1392.074951	-396.142365	64.351181	1670.922119	-523.960938	309.066040	1138.717163	-391.935211	-272.121246	1178.608276	-328.500732	168.588974	1067.224609	-191.236023	-212.622131	1278.664185	-444.518738	40.033165	963.625061	592.370911	-5.805161	937.093140	594.613037	151.185440
-507.075714	111.439644	876.001160	-469.520752	-47.339912	871.320862	-590.765564	137.132950	503.275696	-542.690002	-115.858955	507.306793	-585.948425	137.942749	89.610657	-538.389893	-116.604446	90.323006	-457.898743	210.682007	1367.032715	-411.631500	-122.117126	1383.725586	-396.095703	57.374092	1391.382690	-393.836426	65.034821	1670.479004	-523.849670	308.446289	1137.849609	-394.066864	-272.014374	1177.869995	-328.261322	168.795288	1066.105591	-191.429169	-211.623383	1273.002197	-444.725250	39.712376	963.341980	592.477966	-5.853950	937.078186	594.657471	151.138443
-507.463135	111.225365	875.746948	-469.968842	-47.633442	871.202209	-591.154663	136.986023	503.226563	-543.129089	-116.118797	507.290344	-585.978271	138.049377	89.562729	-538.405640	-116.698158	90.279762	-456.447937	210.986572	1366.236938	-409.553436	-121.904877	1383.114868	-394.512421	57.809570	1390.760132	-391.567322	65.713448	1670.060303	-523.929504	308.197418	1137.368164	-396.546082	-271.357666	1176.749023	-328.102081	168.835159	1065.019165	-192.405853	-210.125183	1267.413940	-444.855072	39.586803	963.004028	592.550171	-5.913923	937.082764	594.684021	151.099716
-508.002960	110.623154	875.680786	-470.470459	-47.954384	871.081848	-591.612000	136.862793	503.099792	-543.507568	-116.427361	507.285645	-586.081055	138.099396	89.457794	-538.439514	-116.807098	90.276924	-455.016510	211.320465	1365.591431	-407.381287	-121.784332	1382.407471	-392.877686	58.125851	1390.195190	-389.349701	66.406158	1669.645508	-523.848572	307.664520	1136.678955	-399.164337	-270.236084	1175.391846	-327.886475	168.868729	1063.934814	-193.822021	-208.443039	1262.033813	-445.098511	39.188801	962.768860	592.474976	-6.077273	937.105164	594.675781	150.951584
-508.533051	110.152496	875.585144	-470.932770	-48.300571	870.982117	-592.055725	136.792618	503.015259	-543.912231	-116.765633	507.327759	-586.166687	138.187729	89.419777	-538.502014	-116.871727	90.260162	-453.647675	211.582642	1364.827148	-405.130371	-121.757599	1381.692749	-391.242493	58.418194	1389.649658	-387.156189	67.122360	1669.230225	-523.604919	306.912720	1135.855713	-401.960358	-268.689453	1173.862549	-327.605957	168.695923	1062.868164	-195.485001	-206.436279	1256.588989	-445.316101	38.873459	962.524780	592.716675	-6.024072	937.083801	594.752197	150.970032
-509.049561	109.771523	875.507263	-471.362579	-48.594948	870.894409	-592.533630	136.747131	502.989929	-544.174377	-117.062180	507.364441	-586.217957	138.266357	89.393784	-538.565369	-116.945786	90.265244	-452.282867	211.810776	1364.169067	-402.883698	-121.778473	1380.973755	-389.593445	58.720814	1389.163696	-384.986023	67.819115	1668.825562	-523.391296	306.322449	1135.297974	-404.846375	-266.773956	1172.174438	-327.395294	168.556152	1061.766235	-197.279755	-204.053497	1251.090820	-445.505096	38.630924	962.291443	592.822327	-6.060315	937.073303	594.791565	150.954651
-509.559509	109.423668	875.469360	-471.738098	-48.893017	870.855713	-592.968323	136.677155	502.934418	-544.419495	-117.352936	507.373871	-586.302734	138.362885	89.382072	-538.595947	-117.027283	90.250763	-450.884308	212.001022	1363.591431	-400.712494	-121.844063	1380.247437	-387.926636	58.980896	1388.634399	-382.871460	68.558640	1668.433594	-523.264893	305.862305	1134.853882	-407.843201	-264.533752	1170.413086	-327.124390	168.262192	1060.727051	-199.011002	-201.290741	1245.155518	-445.672943	38.417995	962.104675	592.888245	-6.106042	937.062622	594.791321	150.901093
-510.011475	109.173645	875.465942	-472.050690	-49.168736	870.857239	-593.351318	136.553818	502.926849	-544.637695	-117.628105	507.398346	-586.358948	138.423706	89.383331	-538.627502	-117.109261	90.264214	-449.520599	212.190231	1363.071899	-398.713135	-121.983894	1379.585693	-386.324066	59.156204	1388.169678	-380.801239	69.309196	1668.043213	-522.939819	305.103699	1134.287231	-410.915558	-262.197510	1168.714722	-326.813446	167.932419	1059.556885	-200.880127	-198.020950	1239.086548	-445.796906	38.262184	961.962769	592.987854	-6.177784	937.081421	594.839600	150.826996
-510.434540	109.028648	875.422424	-472.367493	-49.373550	870.829590	-593.665955	136.442764	502.891479	-544.819092	-117.868103	507.403107	-586.315552	138.486862	89.365501	-538.662170	-117.191284	90.259056	-448.027618	212.393692	1362.630493	-396.694794	-122.125870	1378.964111	-384.637573	59.352364	1387.721924	-378.815033	70.035095	1667.646973	-522.667236	304.505157	1133.919800	-413.994415	-259.881226	1167.091309	-326.560730	167.462524	1058.426392	-202.802231	-194.308655	1232.624512	-445.911407	38.188862	961.787048	593.067444	-6.261559	937.081238	594.883606	150.763077
-510.899689	108.837646	875.474365	-472.727264	-49.603302	870.891113	-594.031250	136.305496	502.883789	-545.081543	-118.244873	507.443207	-586.376526	138.501541	89.381020	-538.757141	-117.324425	90.274712	-446.495728	212.532623	1362.224365	-394.836639	-122.332947	1378.323120	-383.135864	59.456028	1387.026733	-376.892273	70.784538	1667.291626	-522.327881	303.869080	1133.593384	-417.008270	-257.534454	1165.604614	-326.428680	167.084549	1057.561279	-204.692993	-190.082932	1225.909668	-446.052582	38.081726	961.694275	593.154297	-6.336645	937.079407	594.913147	150.711960
-511.289703	108.636230	875.497253	-473.030884	-49.738316	870.924194	-594.322388	136.079636	502.877472	-545.309082	-118.504105	507.461609	-586.350769	138.581650	89.347641	-538.837280	-117.428650	90.275780	-444.943512	212.671661	1361.868652	-393.143250	-122.522354	1377.757935	-381.501495	59.558113	1386.549194	-375.001984	71.501976	1666.922119	-521.916138	303.197113	1133.320679	-419.979767	-255.346268	1164.220703	-326.148163	166.388336	1056.578857	-206.756775	-185.512207	1218.735840	-446.136993	38.015347	961.576294	593.218994	-6.405998	937.082764	594.932007	150.679062
-511.643188	108.469414	875.501892	-473.295380	-49.853821	870.902039	-594.605042	135.847565	502.872040	-545.589172	-118.812317	507.477020	-586.311340	138.614487	89.313271	-538.953491	-117.565689	90.290497	-443.279205	212.875946	1361.503296	-391.478302	-122.680252	1377.199829	-379.830841	59.591087	1386.107910	-373.149048	72.222588	1666.548706	-521.418884	302.523407	1133.107788	-422.876678	-253.245361	1163.007813	-326.027740	165.828003	1055.835449	-208.673920	-180.513260	1211.247803	-446.181396	37.956184	961.421204	593.294983	-6.470152	937.082092	594.959351	150.607758
-511.890015	108.321007	875.468445	-473.521301	-49.937435	870.901306	-594.933350	135.654266	502.902252	-545.821228	-119.088158	507.518585	-586.296509	138.668610	89.340500	-538.967712	-117.681129	90.294022	-441.604218	212.956940	1361.127197	-389.903290	-122.863495	1376.690186	-378.266602	59.634819	1385.711792	-371.335815	72.924767	1666.183716	-520.934753	301.964752	1132.911499	-425.629883	-251.267700	1161.910522	-325.720551	164.974991	1054.808838	-210.604324	-175.343857	1203.286011	-446.164459	37.933594	961.261536	593.347351	-6.522365	937.087585	594.978577	150.558060
-512.038940	108.283348	875.440674	-473.685455	-50.030582	870.916260	-595.250061	135.490250	502.966858	-546.055908	-119.307770	507.529541	-586.262390	138.684219	89.360321	-539.067444	-117.793610	90.326927	-439.972046	213.043503	1360.736450	-388.397217	-123.000885	1376.217041	-376.720398	59.646465	1385.320923	-369.524658	73.587440	1665.782715	-520.249878	301.369537	1132.635742	-428.224182	-249.441040	1161.033691	-325.501007	164.301086	1054.001099	-212.816849	-169.783676	1195.156860	-446.095062	37.942818	961.127930	593.454834	-6.557523	937.078430	595.041504	150.482239
-512.081787	108.293182	875.390076	-473.822662	-50.108021	870.921753	-595.556213	135.333572	503.051849	-546.236084	-119.453934	507.540405	-586.283569	138.675720	89.439217	-539.074463	-117.896339	90.330780	-438.337738	213.160202	1360.395508	-386.956909	-123.104057	1375.793335	-375.190948	59.689682	1385.054688	-367.751190	74.274460	1665.424805	-519.657104	300.960815	1132.447632	-430.659882	-247.740295	1160.314209	-325.303925	163.395767	1053.155151	-214.904526	-164.157104	1186.776245	-445.984314	37.959095	960.993225	593.549377	-6.635521	937.101379	595.072998	150.408722
-512.091187	108.217674	875.376831	-473.943024	-50.144817	870.885193	-595.858093	135.232178	503.106628	-546.366150	-119.561417	507.526245	-586.317871	138.686844	89.507652	-539.058044	-117.964500	90.319931	-436.708923	213.245377	1360.055542	-385.556671	-123.128365	1375.352783	-373.854919	59.684399	1384.539917	-365.967560	74.855042	1665.066650	-518.893555	300.546783	1132.171997	-432.950439	-246.281342	1159.782959	-325.176422	162.521515	1052.480835	-217.189117	-158.136734	1178.159912	-445.860229	37.907684	960.866577	593.637695	-6.695535	937.113831	595.105469	150.343033
-512.060669	108.078743	875.322815	-473.917114	-50.744877	870.811707	-596.108154	135.135559	503.178131	-546.508667	-119.669006	507.606659	-586.325134	138.726105	89.531776	-539.095276	-117.990311	90.336411	-435.145386	213.340759	1359.665527	-384.212982	-123.162636	1374.927979	-372.417358	59.707298	1384.267456	-364.213531	75.434647	1664.709106	-518.063843	300.211609	1131.925293	-434.961578	-245.025177	1159.372314	-324.947418	161.405060	1051.818115	-219.724075	-152.057526	1169.385010	-445.656097	37.545273	960.707336	593.716797	-6.761800	937.118347	595.142517	150.258560
-511.954041	107.913551	875.253601	-474.001984	-50.870197	870.771179	-596.294800	135.109909	503.177399	-546.567261	-119.715897	507.595917	-586.309814	138.724838	89.548431	-539.075134	-118.008659	90.346947	-433.639526	213.417572	1359.289429	-382.989563	-123.139313	1374.548584	-371.179871	59.741539	1383.852783	-362.448822	75.928696	1664.318970	-517.139160	299.935455	1131.616333	-436.663879	-243.999084	1159.116333	-324.666046	160.200012	1051.455933	-222.464111	-145.879120	1160.623413	-445.471924	37.405029	960.558167	593.813416	-6.825089	937.139648	595.197449	150.176987
-511.867920	107.763710	875.203918	-474.102356	-50.975880	870.738464	-596.477783	135.084183	503.178467	-546.629822	-119.783913	507.595459	-586.365601	138.749252	89.576591	-539.168091	-118.041786	90.349426	-432.203491	213.482819	1358.855225	-381.784058	-123.070526	1374.130249	-370.040039	59.758175	1383.385742	-360.710999	76.391991	1663.919067	-516.143372	299.757965	1131.319336	-437.941956	-243.102402	1158.903809	-324.562683	159.205109	1050.738403	-225.368622	-139.714066	1151.872437	-445.303345	37.277794	960.421326	593.869385	-6.901667	937.145874	595.218689	150.096771
-511.743744	107.607635	875.188843	-474.229462	-51.213284	870.806213	-596.631592	135.100128	503.206635	-546.728455	-119.845268	507.613342	-586.420898	138.756302	89.633598	-539.324463	-118.051773	90.386063	-430.840363	213.590790	1358.432617	-380.576233	-122.994942	1373.757568	-368.825226	59.864967	1383.021606	-358.975677	76.808876	1663.543579	-515.083557	299.670410	1130.953857	-438.810669	-242.361710	1158.717773	-324.227722	157.988510	1050.232666	-228.521088	-133.586502	1143.278198	-445.165985	37.081577	960.371765	593.932495	-6.976940	937.161743	595.240417	150.014557
-511.552887	107.543633	875.128723	-474.196381	-51.340141	870.746948	-596.684631	135.129974	503.253723	-546.765381	-119.861839	507.656464	-586.384766	138.795746	89.697105	-539.296204	-118.043884	90.418594	-429.659363	213.611130	1357.998047	-379.558105	-122.904282	1373.455566	-367.666046	59.889706	1382.635010	-357.249390	77.218582	1663.190918	-514.031677	299.696533	1130.544556	-439.385956	-241.677582	1158.640503	-323.844299	156.622955	1049.758911	-231.939087	-127.238838	1134.590454	-444.901459	36.973755	960.229614	594.006042	-7.043072	937.169434	595.277222	149.963013
-511.329651	107.372322	875.045776	-474.210144	-51.508991	870.733276	-596.748901	135.170990	503.300507	-546.934570	-119.885735	507.736206	-586.396423	138.838516	89.797272	-539.364990	-118.023666	90.456505	-428.476105	213.727081	1357.570190	-378.435638	-122.737991	1373.105469	-366.537048	60.056927	1382.251099	-355.558777	77.579422	1662.874756	-512.917358	299.733185	1130.129272	-439.609894	-241.052521	1158.510742	-323.517578	155.334610	1049.381470	-235.463760	-121.171959	1126.218140	-444.655182	36.805481	960.103210	594.110413	-7.092275	937.185364	595.333679	149.896072
-511.095337	107.276222	875.005432	-474.231140	-51.629959	870.701660	-596.830811	135.195908	503.370972	-547.081970	-119.940643	507.817963	-586.425964	138.832336	89.879662	-539.337097	-118.003502	90.498955	-427.282745	213.824402	1357.152466	-377.299286	-122.549942	1372.773193	-365.490265	60.193741	1381.864624	-353.877502	77.940483	1662.563965	-511.592224	299.438873	1129.578857	-439.564270	-240.473053	1158.299316	-323.229492	154.228058	1048.917114	-239.236862	-115.291092	1118.220459	-444.406250	36.658119	959.992554	594.185669	-7.163087	937.183105	595.402588	149.844803
-510.835907	107.176720	875.000854	-474.238495	-51.694809	870.678772	-596.921753	135.214066	503.454285	-547.244751	-119.941063	507.899445	-586.381592	138.871185	89.981247	-539.308228	-117.986687	90.528770	-426.289642	213.971710	1356.750732	-376.148712	-122.341057	1372.358887	-364.429688	60.342518	1381.491943	-352.226440	78.291374	1662.224854	-510.378326	299.260620	1129.127808	-439.334625	-239.926865	1158.019043	-322.938080	153.137589	1048.485840	-243.098495	-109.592964	1110.453979	-444.146301	36.519466	959.910217	594.274353	-7.218001	937.179016	595.461304	149.761185
-510.633514	106.925217	874.974609	-474.257111	-51.803795	870.651611	-596.967773	135.217804	503.530426	-547.416199	-119.962601	507.976471	-586.359863	138.859390	90.070526	-539.307739	-117.971695	90.572060	-425.282318	214.095047	1356.291016	-374.994629	-122.086784	1371.897217	-363.386383	60.448036	1381.174072	-350.569061	78.609955	1661.874268	-509.208221	299.218872	1128.726563	-438.926208	-239.467728	1157.551392	-322.580170	152.048935	1048.082520	-246.919418	-104.027275	1103.079956	-443.913239	36.313641	959.807556	594.338196	-7.242859	937.183594	595.471558	149.707108
-510.390686	106.743225	874.981018	-474.208862	-51.705185	870.540527	-596.989075	135.243301	503.610931	-547.467285	-119.893097	507.948456	-586.325867	138.854950	90.170975	-539.310852	-117.964195	90.598137	-424.329163	214.218048	1355.867798	-373.787231	-121.892525	1371.362183	-362.428040	60.594738	1380.847046	-348.933167	78.955803	1661.511475	-508.098907	299.327454	1128.242920	-438.350952	-238.990631	1156.975098	-322.280731	151.036911	1047.694214	-250.679565	-98.848503	1096.508789	-443.612518	36.201023	959.675537	594.377502	-7.329629	937.193726	595.493469	149.621902
-510.182831	106.715378	874.982727	-474.199860	-51.769264	870.542358	-596.992798	135.222977	503.667328	-547.562805	-119.822250	507.971405	-586.304749	138.782242	90.271568	-539.348694	-117.928963	90.638779	-423.420715	214.319839	1355.453613	-372.579956	-121.690819	1370.744629	-361.526245	60.767620	1380.491455	-347.266541	79.310905	1661.132324	-506.953125	299.097961	1127.740234	-437.664551	-238.563690	1156.272949	-321.824341	150.101654	1047.214233	-254.840683	-93.650597	1090.441895	-443.370392	36.124424	959.605347	594.431641	-7.370416	937.177246	595.529602	149.584564
-509.914642	106.947487	874.955933	-474.180511	-51.732582	870.483948	-596.997864	135.190506	503.771149	-547.618469	-119.795807	507.951843	-586.241333	138.693558	90.354378	-539.352173	-117.894905	90.674561	-422.521912	214.405151	1355.077271	-371.403198	-121.480255	1370.105225	-360.579956	60.928463	1380.243042	-345.644623	79.684090	1660.749512	-505.877411	299.190582	1127.291992	-436.847137	-238.184921	1155.483398	-321.442871	149.122238	1046.992065	-258.514648	-88.816055	1084.989380	-443.092743	36.186378	959.494507	594.468994	-7.435751	937.174927	595.551697	149.515030
-509.721832	107.021233	874.957275	-474.142883	-51.747372	870.481567	-596.979553	135.178436	503.829803	-547.665955	-119.742622	507.970367	-586.208496	138.570755	90.455399	-539.381104	-117.855957	90.705872	-421.682129	214.544678	1354.708862	-370.178162	-121.313210	1369.499756	-359.710114	61.040829	1379.909790	-344.045593	80.065933	1660.381348	-504.834167	299.081177	1126.886963	-435.950348	-237.823074	1154.769775	-320.993195	148.176300	1046.695190	-262.098419	-84.176781	1080.183594	-442.848816	36.192009	959.423584	594.501892	-7.498302	937.183838	595.576050	149.473206
-509.600433	106.988838	874.955750	-474.121460	-51.753422	870.464172	-597.003113	135.182388	503.850311	-547.672058	-119.710716	507.997284	-586.128235	138.485962	90.549919	-539.278625	-117.809837	90.727638	-420.789001	214.616409	1354.460083	-369.011139	-121.132095	1368.973022	-358.872742	61.199799	1379.615723	-342.459412	80.421715	1660.032349	-503.744080	298.614960	1126.517700	-434.951447	-237.381927	1154.073486	-320.611115	147.194550	1046.457886	-265.435455	-79.782623	1076.017944	-442.658112	36.163212	959.347473	594.562439	-7.541516	937.177368	595.621582	149.446869
-509.434540	106.958260	874.927002	-474.106781	-51.703548	870.444824	-596.960754	135.157211	503.860138	-547.671753	-119.699821	508.003662	-586.028320	138.363052	90.602730	-539.241272	-117.813423	90.783234	-419.935883	214.731918	1354.242065	-367.858612	-120.955788	1368.510620	-358.077209	61.334740	1379.353516	-340.919312	80.777206	1659.651367	-502.708344	298.306976	1126.201904	-433.936859	-236.910294	1153.538696	-320.206024	146.228622	1046.451660	-268.661255	-75.613419	1072.243286	-442.452057	36.163010	959.258545	594.612488	-7.582423	937.165527	595.521851	149.139267
-509.292328	106.863609	874.890564	-474.097290	-51.641342	870.427002	-596.910583	135.139648	503.838318	-547.631409	-119.665924	508.001190	-585.999695	138.242737	90.659103	-539.283936	-117.814484	90.822914	-419.112000	214.864517	1354.083252	-366.754089	-120.751907	1368.169800	-357.213531	61.427792	1379.061646	-339.420227	81.125557	1659.323120	-501.815002	298.284729	1126.033325	-432.858429	-235.823471	1152.917847	-319.965729	145.301865	1046.089355	-271.543945	-71.749962	1069.022827	-442.260468	36.151657	959.164917	594.650818	-7.615839	937.172058	595.650085	149.345688
-509.142792	106.938324	874.852661	-474.073486	-51.549335	870.419373	-596.880432	135.147354	503.875580	-547.624573	-119.669540	508.008026	-585.925842	138.173416	90.729576	-539.122925	-117.819344	90.826508	-418.215790	214.921417	1353.955933	-365.629089	-120.602432	1367.876709	-356.399170	61.560005	1378.811646	-337.967102	81.398094	1658.969849	-500.875763	298.262787	1125.832031	-431.913422	-235.399429	1152.410278	-319.794983	144.284058	1045.751953	-274.055298	-68.842087	1066.259521	-442.067566	36.238468	959.080994	594.692383	-7.667373	937.182922	595.684204	149.312286
-508.955658	107.180252	874.750916	-474.040710	-51.412552	870.368042	-596.861206	135.173691	503.923950	-547.618164	-119.644295	508.014923	-585.797180	137.786377	90.546249	-539.243103	-117.885483	90.884499	-417.442139	214.990707	1353.792603	-364.633545	-120.447067	1367.682739	-355.648254	61.679512	1378.563599	-336.532257	81.757111	1658.679199	-500.020813	298.398285	1125.687744	-431.030914	-234.538986	1151.940308	-319.664490	143.349503	1045.792725	-276.523743	-65.657524	1063.696533	-441.848419	36.427212	958.941833	594.724609	-7.709207	937.173096	595.579773	149.008957
-508.842224	107.239395	874.726501	-474.001160	-51.307716	870.349121	-596.875061	135.192413	503.990906	-547.637085	-119.643333	508.061951	-585.769165	137.746597	90.602005	-539.236328	-117.908737	90.899780	-416.644928	215.065948	1353.683594	-363.613007	-120.291443	1367.512451	-354.860046	61.810707	1378.283325	-335.174530	82.028938	1658.386719	-499.149078	298.342163	1125.541382	-430.291473	-233.999237	1151.601807	-319.450958	142.374146	1045.939819	-278.876373	-62.647118	1061.518921	-441.676880	36.513931	958.865051	594.745300	-7.768769	937.164307	595.576416	148.958313
-508.754913	107.299965	874.698730	-474.002991	-51.237686	870.363953	-596.939026	135.209320	504.037262	-547.717224	-119.610138	508.099762	-585.740784	137.736877	90.674095	-539.178894	-117.936180	90.936653	-415.906464	215.164627	1353.513062	-362.615143	-120.135918	1367.400879	-354.115234	61.963726	1378.059082	-333.891205	82.294632	1658.116577	-498.354187	298.543396	1125.450562	-429.596924	-233.429825	1151.305664	-319.454193	141.550400	1045.851929	-280.922455	-59.961578	1059.761108	-441.527008	36.600212	958.794617	594.785034	-7.835907	937.149658	595.625122	148.905411
-508.679077	107.296738	874.690613	-473.920258	-51.229946	870.365845	-596.947937	135.258072	504.078613	-547.749023	-119.588371	508.165222	-585.727783	137.710419	90.746605	-539.229736	-117.957901	90.998909	-415.172150	215.224518	1353.385620	-361.671173	-119.924446	1367.269287	-353.379028	62.146294	1377.831299	-332.675079	82.563904	1657.872559	-497.596008	298.661987	1125.315308	-428.903778	-233.079605	1151.006226	-319.380066	140.786148	1045.944092	-283.045807	-57.188076	1058.453857	-441.354340	36.632710	958.734497	594.790161	-7.837029	937.137817	595.587646	148.891953
-508.672913	107.227928	874.757385	-473.894226	-51.174000	870.370728	-596.980530	135.312119	504.132172	-547.803223	-119.544319	508.225586	-585.700378	137.717178	90.852760	-539.233337	-117.942131	91.070198	-414.486481	215.370453	1353.289185	-360.701111	-119.743439	1367.154907	-352.626648	62.306866	1377.620728	-331.506500	82.785751	1657.626953	-496.857971	298.722687	1125.242188	-428.141510	-232.902466	1150.858765	-319.295227	140.076859	1045.998291	-285.123688	-54.692924	1057.317017	-441.242462	36.628208	958.714539	594.867432	-7.853103	937.134460	595.637146	148.879532
-508.553558	107.395195	874.745361	-473.816162	-51.033184	870.358948	-596.960327	135.299500	504.219177	-547.776550	-119.470070	508.236694	-585.768188	138.004868	91.130630	-539.220520	-117.908073	91.088997	-413.803101	215.491989	1353.165894	-359.766541	-119.531952	1367.070068	-351.861847	62.443771	1377.416382	-330.407074	82.970955	1657.411011	-496.194824	298.802643	1125.150269	-427.337891	-232.751984	1150.724609	-319.143921	139.424225	1046.130615	-286.989716	-52.422020	1056.615723	-441.041779	36.791916	958.642395	594.893555	-7.907110	937.145386	595.660706	148.808258
-508.506317	107.454292	874.797852	-473.747559	-50.976116	870.382568	-596.908264	135.340286	504.257568	-547.766174	-119.392426	508.274384	-585.734375	137.986725	91.223396	-539.223938	-117.884285	91.132698	-413.120544	215.615219	1353.046265	-358.919128	-119.335793	1367.027954	-351.173126	62.641190	1377.224976	-329.393036	83.146019	1657.220947	-495.593140	298.886749	1125.081421	-426.488312	-232.714279	1150.655029	-318.941803	138.865158	1046.200928	-288.711945	-50.272221	1056.307495	-440.876282	36.866364	958.616028	594.920593	-7.932760	937.151306	595.675598	148.794022
-508.491516	107.516388	874.860962	-473.697937	-50.866795	870.388245	-596.828125	135.349274	504.318604	-547.713318	-119.346054	508.313690	-585.530090	137.660446	91.021194	-538.988953	-117.818787	91.148956	-412.487000	215.780594	1352.967773	-358.126465	-119.095451	1366.996582	-350.481049	62.799404	1377.034302	-328.434204	83.289818	1657.044800	-495.046783	298.983124	1125.027344	-425.614380	-232.854584	1150.687500	-318.824005	138.592850	1046.202515	-290.281097	-48.466873	1056.121948	-440.736206	36.959976	958.586548	594.953186	-7.922218	937.143921	595.691040	148.768570
-508.453766	107.624641	874.915955	-473.610840	-50.771702	870.405701	-596.740173	135.390472	504.331665	-547.639282	-119.322472	508.348694	-585.499634	137.630493	91.058647	-539.032776	-117.777542	91.169365	-411.887726	215.934128	1352.869995	-357.361481	-118.947403	1367.046509	-349.826294	62.939575	1376.854614	-327.545441	83.448624	1656.851196	-494.623383	299.072968	1124.985962	-424.670197	-233.174194	1150.816406	-318.639648	138.462418	1046.079346	-291.560852	-47.010471	1056.135742	-440.582550	37.077915	958.567627	594.964478	-7.993328	937.149048	595.707275	148.719177
-508.424500	107.789864	874.955566	-473.565277	-50.670135	870.442200	-596.594238	135.403748	504.322479	-547.592773	-119.348755	508.371246	-585.415833	137.595154	91.088524	-539.057068	-117.779549	91.165550	-411.274963	216.050552	1352.755005	-356.715912	-118.770416	1367.054688	-349.187134	63.066429	1376.683228	-326.747253	83.604469	1656.675049	-494.335876	299.175629	1124.965698	-423.882965	-233.433060	1150.941772	-318.393280	138.632675	1045.893311	-292.479645	-45.942287	1056.296265	-440.458740	37.231850	958.552795	594.932495	-8.004982	937.151001	595.693909	148.699158
-508.432800	107.707802	875.036194	-473.486694	-50.604218	870.486328	-596.461060	135.433197	504.273132	-547.501343	-119.346069	508.348053	-585.398560	137.528259	91.115364	-539.276428	-117.797241	91.196770	-410.716888	216.169662	1352.614502	-356.085358	-118.603058	1367.070435	-348.590790	63.165722	1376.501953	-325.982513	83.731506	1656.495850	-494.180725	299.385742	1124.971558	-423.264313	-233.648010	1151.030151	-318.204926	139.050934	1045.647827	-293.023773	-45.247509	1056.450928	-440.347137	37.258068	958.566650	594.946838	-8.016918	937.130676	595.693787	148.707153
-508.304596	108.043564	874.998291	-473.381561	-50.443481	870.486816	-596.313049	135.472397	504.300995	-547.412720	-119.359421	508.341370	-585.476685	137.769119	91.358551	-539.401917	-117.824020	91.205711	-410.131531	216.313354	1352.504639	-355.538666	-118.428032	1367.122559	-348.043488	63.285576	1376.369629	-325.285767	83.839211	1656.316162	-494.182831	299.556519	1124.999023	-422.681824	-233.933014	1151.189087	-318.016968	139.760696	1045.369019	-293.269257	-44.841526	1056.640747	-440.160370	37.526810	958.504517	594.952393	-8.048301	937.132996	595.691589	148.662308
-508.266144	107.976868	875.064697	-473.275726	-50.381016	870.508606	-596.188354	135.497421	504.286163	-547.326111	-119.342461	508.350281	-585.431519	137.699738	91.415314	-539.356140	-117.811043	91.204605	-409.621826	216.437592	1352.399658	-355.045502	-118.268417	1367.222412	-347.514130	63.407154	1376.250122	-324.666321	83.938690	1656.179565	-494.272339	299.828308	1125.062744	-422.092987	-234.232666	1151.448975	-317.828583	140.509476	1045.083496	-293.293884	-44.684151	1056.794800	-440.037872	37.541256	958.517090	594.972229	-8.056978	937.140564	595.721802	148.638535
-508.148254	107.968140	875.036682	-473.150024	-50.285080	870.502686	-596.106140	135.473740	504.245331	-547.347229	-119.400345	508.402313	-585.402344	137.638443	91.452316	-539.395935	-117.835243	91.226204	-409.162872	216.606827	1352.328857	-354.602112	-118.131561	1367.299438	-347.047455	63.546516	1376.186157	-324.096771	84.037971	1656.074097	-494.398254	300.096985	1125.178711	-421.423859	-234.762909	1151.766724	-317.674500	141.225769	1044.779297	-293.186768	-44.693748	1056.904785	-439.874451	37.615131	958.472412	594.973145	-8.077309	937.141907	595.722900	148.634537
-508.011505	108.053650	874.993835	-473.039795	-50.227577	870.484192	-596.083008	135.529358	504.293671	-547.319153	-119.347870	508.423004	-585.392517	137.579666	91.475700	-539.257935	-117.808220	91.263359	-408.744781	216.764786	1352.250977	-354.180969	-118.030060	1367.426270	-346.632050	63.652283	1376.103394	-323.606293	84.126617	1655.981079	-494.500610	300.414246	1125.270630	-420.969086	-234.990295	1151.990356	-317.478973	141.934235	1044.490112	-292.901550	-44.809196	1056.927124	-439.710236	37.699467	958.416260	594.958496	-8.089876	937.143860	595.717590	148.610992
-507.854370	108.112610	874.948669	-472.886810	-50.146065	870.460815	-596.083740	135.547440	504.286652	-547.342896	-119.338928	508.472656	-585.364502	137.540298	91.500351	-539.149597	-117.814209	91.285355	-408.386536	216.912613	1352.167114	-353.802948	-117.928185	1367.542603	-346.268616	63.778084	1375.998047	-323.153137	84.208626	1655.899414	-494.524506	300.724792	1125.338989	-420.335297	-235.366562	1152.271362	-317.322083	142.574646	1044.229736	-292.475403	-45.080872	1056.846191	-439.524170	37.788857	958.361633	594.946838	-8.085861	937.135071	595.716492	148.604004
-507.657410	108.164009	874.876282	-472.742554	-50.117886	870.413330	-596.135986	135.570297	504.295197	-547.336182	-119.273293	508.493805	-585.403137	137.479492	91.505211	-539.184204	-117.803268	91.294525	-408.101227	217.066132	1352.124512	-353.502747	-117.835228	1367.652344	-345.909119	63.908695	1375.877441	-322.737305	84.292259	1655.829834	-494.478119	300.992554	1125.403687	-419.624786	-235.798431	1152.554321	-317.219910	143.059372	1044.026855	-292.001404	-45.337776	1056.743652	-439.319855	37.831894	958.281372	594.744446	-8.234297	937.175659	595.653748	148.525711
-507.393829	108.289833	874.779358	-472.561401	-50.085281	870.357910	-596.101929	135.603516	504.348724	-547.246643	-119.162910	508.467468	-585.369446	137.484222	91.549988	-539.084595	-117.806129	91.289322	-407.875092	217.193268	1352.102051	-353.248138	-117.708672	1367.769775	-345.591614	64.033340	1375.769165	-322.388275	84.357628	1655.749146	-494.387543	301.283112	1125.509766	-418.775879	-236.292999	1152.809448	-317.125122	143.412704	1043.887451	-291.469849	-45.677315	1056.621582	-439.084106	37.905029	958.197876	594.916626	-8.093865	937.113403	595.719055	148.612335
-507.162567	108.393082	874.713745	-472.392456	-50.046955	870.301208	-596.058350	135.633423	504.380676	-547.164124	-119.084534	508.460114	-585.347778	137.487381	91.563118	-539.148987	-117.792007	91.281731	-407.679352	217.302780	1352.111450	-352.995667	-117.561127	1367.857666	-345.352081	64.144196	1375.697388	-322.065155	84.437035	1655.696289	-494.246460	301.544098	1125.595947	-418.096893	-236.436981	1152.919434	-317.051941	143.599976	1043.799561	-290.927582	-45.918583	1056.493774	-438.864532	37.961613	958.126587	594.879578	-8.092533	937.108948	595.705261	148.580902
-506.930573	108.379395	874.691528	-472.184753	-50.046963	870.267761	-595.987061	135.691635	504.416870	-547.044250	-119.013153	508.483276	-585.359436	137.478058	91.608200	-539.120667	-117.782341	91.302109	-407.539246	217.393784	1352.164795	-352.915955	-117.428818	1368.089478	-345.152527	64.270805	1375.665649	-321.800781	84.510361	1655.674072	-494.041870	301.793488	1125.668335	-417.290894	-236.792343	1153.097290	-317.040802	143.614594	1043.818970	-290.402130	-46.128025	1056.464600	-438.628510	37.945377	958.090088	594.875671	-8.094916	937.105591	595.704407	148.600510
-506.709747	108.448860	874.689209	-471.977234	-50.071846	870.265442	-595.895691	135.733734	504.434387	-546.923279	-118.926491	508.499451	-585.364441	137.457413	91.617943	-538.926086	-117.719681	91.332573	-407.430817	217.481079	1352.218384	-352.603088	-117.271515	1368.046021	-345.004639	64.398430	1375.688110	-321.595673	84.588676	1655.683838	-493.780121	301.997986	1125.753784	-416.506287	-236.980164	1153.227295	-317.049438	143.454437	1043.921265	-289.852325	-46.298897	1056.491089	-438.403290	37.960796	958.081909	594.841248	-8.093663	937.093140	595.694031	148.588470
-506.507629	108.470543	874.708862	-471.795349	-50.052635	870.288269	-595.783813	135.762955	504.457306	-546.758606	-118.832100	508.533966	-585.358826	137.434158	91.660789	-538.947571	-117.701874	91.358101	-407.345001	217.566849	1352.287720	-352.631348	-117.099098	1368.217407	-344.925903	64.512833	1375.727417	-321.425537	84.661118	1655.714966	-493.501434	302.184174	1125.778442	-415.646301	-237.384811	1153.384033	-317.123352	143.134918	1044.056519	-289.421875	-46.364727	1056.628784	-438.204254	37.977936	958.099304	594.821655	-8.065086	937.086182	595.683167	148.601227
-506.273132	108.482063	874.709290	-471.577911	-50.054276	870.314819	-595.599548	135.808014	504.488464	-546.636353	-118.747520	508.593658	-585.296387	137.430450	91.666122	-538.900696	-117.657372	91.416687	-407.298523	217.633423	1352.363403	-352.479950	-116.936264	1368.271973	-344.860443	64.641060	1375.800293	-321.311096	84.724030	1655.767090	-493.225952	302.319214	1125.812622	-414.811768	-237.659180	1153.466064	-317.228302	142.670990	1044.215454	-288.999298	-46.421402	1056.793457	-437.977966	37.990852	958.111755	594.781921	-8.071952	937.100525	595.660706	148.627090
-506.064087	108.477852	874.747864	-471.351105	-50.091358	870.373657	-595.483093	135.885147	504.517914	-546.484314	-118.663216	508.639648	-585.275757	137.431732	91.722862	-538.852173	-117.607307	91.473816	-407.254242	217.705795	1352.439941	-352.388580	-116.781815	1368.345337	-344.816772	64.753754	1375.891113	-321.238556	84.788681	1655.843018	-492.956238	302.400238	1125.809814	-413.963776	-237.953033	1153.596191	-317.375244	142.172424	1044.386841	-288.621124	-46.437523	1057.008545	-437.773987	37.981846	958.167603	594.748291	-8.060594	937.103088	595.650696	148.621140
-505.833008	108.390465	874.812805	-471.095276	-50.120155	870.407715	-595.302551	135.955353	504.545258	-546.352539	-118.581680	508.685608	-585.222595	137.451263	91.787300	-538.750122	-117.576820	91.522171	-407.230042	217.801697	1352.559814	-352.280945	-116.637398	1368.434448	-344.817261	64.835709	1375.976563	-321.231232	84.841293	1655.944336	-492.708801	302.438599	1125.838257	-413.154663	-238.241684	1153.753540	-317.592346	141.654053	1044.594360	-288.297913	-46.416832	1057.293457	-437.561218	37.910973	958.236633	594.740173	-8.038114	937.096436	595.655884	148.620361
-505.600677	108.460968	874.833740	-470.843964	-50.135258	870.432190	-595.174988	136.017365	504.614929	-546.212952	-118.497093	508.710632	-585.130798	137.116913	91.592545	-538.788635	-117.538315	91.542038	-407.226959	217.881485	1352.670410	-352.221771	-116.467293	1368.525146	-344.834351	64.918724	1376.121460	-321.280640	84.870476	1656.062988	-492.502167	302.483704	1125.858765	-412.280792	-238.640945	1153.969116	-317.819580	141.071701	1044.859253	-287.946869	-46.374260	1057.662842	-437.338226	37.937500	958.270630	594.706055	-8.025829	937.092346	595.632202	148.639984
-505.343811	108.492218	874.915894	-470.588226	-50.130543	870.461853	-595.032959	136.049271	504.658569	-546.092285	-118.431831	508.776276	-585.201660	137.377533	91.889038	-538.611450	-117.502586	91.599754	-407.220123	217.944275	1352.786987	-352.229706	-116.336464	1368.672485	-344.894714	64.964500	1376.275879	-321.402985	84.885307	1656.194580	-492.354248	302.479767	1125.913452	-411.688446	-238.728851	1154.069336	-318.074127	140.506714	1045.137451	-287.552582	-46.346554	1058.022705	-437.113342	37.917797	958.349121	594.696106	-8.025849	937.106995	595.765686	148.895248
-505.090668	108.615646	874.925171	-470.326996	-50.143192	870.503845	-594.891724	136.088898	504.742157	-545.951904	-118.382713	508.797760	-585.096619	137.088577	91.680199	-538.582825	-117.468170	91.647903	-407.236847	217.995544	1352.891113	-352.273682	-116.204285	1368.817505	-344.986389	65.011719	1376.432739	-321.569122	84.879051	1656.313232	-492.264679	302.449585	1125.929565	-411.088226	-238.908157	1154.232910	-318.269592	140.046906	1045.437012	-287.167480	-46.335949	1058.437378	-436.894226	37.976971	958.396912	594.664368	-8.017906	937.092468	595.751587	148.921555
-504.858917	108.689575	874.949524	-470.078400	-50.124626	870.552734	-594.741455	136.106445	504.769531	-545.846985	-118.332428	508.844299	-585.140869	137.391098	91.948311	-538.636353	-117.434822	91.658089	-407.258362	218.036819	1352.993042	-352.252380	-116.103111	1368.861938	-345.094482	65.057243	1376.572998	-321.796783	84.845505	1656.447266	-492.240997	302.390442	1125.958496	-410.511505	-239.110550	1154.422974	-318.442749	139.614594	1045.734985	-286.718628	-46.389606	1058.882568	-436.699707	38.028099	958.460083	594.588257	-8.012100	937.092590	595.599426	148.672424
-504.648712	108.736336	874.948120	-469.817841	-50.102955	870.565918	-594.625244	136.093781	504.787476	-545.670837	-118.272415	508.882996	-585.139832	137.325729	91.938499	-538.599915	-117.453163	91.709816	-407.310120	218.056747	1353.054077	-352.385925	-116.014740	1369.022705	-345.195587	65.092377	1376.713135	-322.063202	84.801483	1656.572998	-492.281525	302.257111	1125.971069	-410.066284	-239.241531	1154.559326	-318.540192	139.284805	1046.032471	-286.240082	-46.464855	1059.368774	-436.501617	38.076141	958.486633	594.551941	-8.009586	937.075500	595.593750	148.682648
-504.429688	108.797890	874.946838	-469.537292	-50.049427	870.567078	-594.487183	136.097275	504.799896	-545.502563	-118.236076	508.893066	-585.084961	137.329742	91.941635	-538.572388	-117.445129	91.730171	-407.369904	218.090317	1353.122559	-352.565094	-115.943550	1369.161621	-345.296112	65.138046	1376.864624	-322.354553	84.741135	1656.714966	-492.367065	302.113281	1125.994263	-409.664703	-239.391495	1154.737305	-318.594360	139.054153	1046.324829	-285.733826	-46.505630	1059.844971	-436.291595	38.144852	958.508972	594.507690	-7.994376	937.078125	595.591492	148.685760
-504.185577	108.840332	874.940063	-469.282196	-49.986370	870.555603	-594.314270	136.052078	504.820190	-545.344116	-118.174347	508.905548	-584.925842	137.004990	91.700348	-538.502258	-117.425514	91.735832	-407.483368	218.102875	1353.188354	-352.769745	-115.895279	1369.341675	-345.424530	65.162636	1376.996460	-322.708923	84.678650	1656.859375	-492.474457	301.937500	1126.031982	-409.297089	-239.544174	1154.892822	-318.589874	138.937881	1046.591187	-285.185791	-46.597092	1060.351929	-436.082397	38.190136	958.524475	594.492249	-8.016651	937.082581	595.592224	148.709000
-503.972626	108.838966	874.917603	-469.047729	-49.956326	870.532654	-594.196838	136.020538	504.840637	-545.203491	-118.173958	508.915222	-585.026550	137.237152	91.965088	-538.457458	-117.433411	91.774292	-407.659576	218.091461	1353.259644	-352.990662	-115.905754	1369.501099	-345.569244	65.158974	1377.135498	-323.128204	84.593086	1657.032227	-492.585602	301.766266	1126.057983	-409.020020	-239.638535	1155.020020	-318.574829	138.824692	1046.850952	-284.712708	-46.689114	1060.861450	-435.900909	38.202824	958.526855	594.441467	-7.981254	937.075012	595.563904	148.735382
-503.805969	108.759712	874.939148	-468.830078	-49.943069	870.512451	-594.072815	135.978165	504.840607	-545.054993	-118.140816	508.901062	-584.993164	137.172745	91.938797	-538.455017	-117.433609	91.773445	-407.884796	218.085617	1353.339600	-353.225372	-115.918236	1369.635864	-345.787170	65.129669	1377.259277	-323.597595	84.533409	1657.209106	-492.702637	301.632782	1126.104980	-408.740326	-239.751724	1155.102539	-318.522949	138.766693	1047.158691	-284.161316	-46.783386	1061.362061	-435.750305	38.158768	958.553162	594.450439	-7.972927	937.061279	595.706909	149.009918
-503.508087	108.902039	874.832214	-468.568024	-49.877766	870.448853	-593.916626	135.923691	504.842621	-544.896057	-118.070076	508.874237	-584.981995	137.116821	91.929779	-538.383240	-117.393600	91.769470	-408.163422	218.091278	1353.428101	-353.498291	-115.926018	1369.763306	-346.010071	65.081688	1377.347656	-324.117188	84.455429	1657.367432	-492.837616	301.487091	1126.106323	-408.431671	-239.857101	1155.181274	-318.414734	138.735352	1047.471924	-283.635406	-46.843189	1061.918823	-435.515045	38.259758	958.494507	594.436218	-7.942502	937.050415	595.701721	149.030411
-503.263092	108.937546	874.764893	-468.326172	-49.908588	870.411011	-593.771484	135.883240	504.829987	-544.752075	-117.992973	508.880127	-584.905823	137.064972	91.876877	-538.400818	-117.358788	91.779884	-408.475739	218.077957	1353.523682	-353.777649	-115.947884	1369.850586	-346.294495	65.036690	1377.424927	-324.689453	84.394127	1657.525513	-492.916412	301.326874	1126.090820	-408.072662	-239.940445	1155.229614	-318.341461	138.608871	1047.859863	-283.077057	-46.836205	1062.582031	-435.323639	38.261116	958.472656	594.369751	-7.929909	937.036255	595.544250	148.779236
-503.017303	108.972862	874.709473	-468.085602	-49.913368	870.391479	-593.598083	135.820541	504.799866	-544.665771	-117.973404	508.890320	-585.212891	137.190109	91.980263	-538.343079	-117.321487	91.798134	-408.815002	218.053192	1353.635132	-354.113403	-115.986000	1369.941528	-346.582153	64.986618	1377.509888	-325.299286	84.324326	1657.685303	-492.968872	301.201599	1126.085693	-407.717590	-240.001480	1155.270874	-318.258820	138.396088	1048.184204	-282.629242	-46.684044	1063.311890	-435.141357	38.277569	958.470764	594.326172	-7.920560	937.033569	595.515747	148.795486
-502.764221	108.963676	874.655334	-467.840912	-49.985680	870.376892	-593.422424	135.786880	504.770172	-544.610962	-117.935349	508.922974	-585.165344	137.098602	91.968483	-538.351440	-117.293358	91.792229	-409.211304	217.981812	1353.750244	-354.472046	-116.013947	1370.053833	-346.912018	64.945412	1377.591431	-325.996643	84.273880	1657.848511	-492.966309	301.054108	1126.054443	-407.281738	-240.002014	1155.248657	-318.237671	138.136093	1048.505981	-282.038208	-46.477955	1064.104736	-434.959656	38.236248	958.475830	594.296021	-7.916213	937.043213	595.505127	148.791550
-502.530487	108.962265	874.590027	-467.610016	-50.053345	870.359253	-593.161560	135.693115	504.585938	-544.594055	-117.905968	508.976166	-584.723572	136.823944	91.753471	-538.262634	-117.271927	91.811691	-409.611145	217.926147	1353.855957	-354.810089	-116.062553	1370.179443	-347.290344	64.935677	1377.752563	-326.738312	84.248535	1657.996826	-492.903076	300.899445	1126.031738	-406.788452	-239.893814	1155.228271	-318.208313	137.738785	1048.901855	-281.443207	-46.249004	1064.956665	-434.795105	38.207020	958.473511	594.268372	-7.864737	937.047180	595.481140	148.831726
-502.284637	108.995819	874.535522	-467.380402	-50.069134	870.330994	-592.970947	135.579391	504.522156	-544.536499	-117.832596	508.980133	-585.030212	136.946411	91.836990	-538.175415	-117.218178	91.830673	-410.000641	217.842804	1353.941650	-355.158722	-116.099136	1370.307251	-347.708466	64.914276	1377.926147	-327.518799	84.231949	1658.144287	-492.813263	300.735352	1126.014282	-406.352570	-239.675812	1155.152100	-318.207794	137.305923	1049.353638	-280.725830	-45.895786	1065.890991	-434.640259	38.202740	958.481873	594.252747	-7.837691	937.039978	595.479858	148.841782
-502.058441	108.942764	874.491516	-467.169067	-50.112202	870.278625	-592.990540	135.655441	504.647858	-544.543640	-117.789047	508.996094	-585.092651	136.840103	91.833054	-538.215942	-117.171059	91.821800	-410.436188	217.760651	1354.056274	-355.519196	-116.136452	1370.420410	-348.133331	64.845222	1378.092651	-328.347046	84.259544	1658.305786	-492.715790	300.522034	1125.952026	-405.954651	-239.321045	1155.038208	-318.202454	136.787064	1049.931152	-279.851929	-45.603294	1066.907349	-434.498901	38.127739	958.481506	594.235229	-7.799475	937.026001	595.453186	148.871414
-501.784088	108.949989	874.423950	-466.958435	-50.118221	870.233215	-592.893982	135.612778	504.611725	-544.483704	-117.675781	508.961456	-585.084778	136.777267	91.787476	-538.166626	-117.150635	91.829262	-410.898010	217.666687	1354.136108	-355.908600	-116.210075	1370.529663	-348.572113	64.734848	1378.254761	-329.216309	84.331238	1658.472656	-492.607758	300.307861	1125.884888	-405.610229	-238.856461	1154.860718	-318.156403	136.221008	1050.526611	-278.817627	-45.228142	1068.105103	-434.338654	38.100189	958.475708	594.227539	-7.778064	937.025513	595.565125	149.123245
-501.560852	108.934143	874.358276	-466.790558	-50.177933	870.200256	-592.791321	135.577621	504.592560	-544.467529	-117.624535	508.964722	-585.052490	136.750320	91.777214	-538.100891	-117.119812	91.821518	-411.312805	217.563660	1354.216064	-356.284424	-116.277435	1370.635986	-349.049377	64.614632	1378.454834	-330.110535	84.450409	1658.623291	-492.489197	300.024323	1125.785889	-405.361389	-238.282349	1154.620728	-318.081360	135.696930	1051.132935	-277.655640	-44.796463	1069.488281	-434.220032	38.042301	958.473022	594.177734	-7.746997	936.999878	595.422485	148.915985
-501.347443	108.929794	874.348877	-466.659363	-50.185650	870.178162	-592.731323	135.533630	504.609955	-544.493835	-117.605362	508.970093	-585.092773	136.681763	91.726402	-538.162476	-117.091515	91.793541	-411.731018	217.412125	1354.311768	-356.609314	-116.396645	1370.713623	-349.527191	64.496918	1378.631104	-331.052704	84.624344	1658.781250	-492.400055	299.734894	1125.714355	-405.142822	-237.597794	1154.319702	-318.019440	135.121368	1051.839233	-276.405029	-44.245670	1071.163818	-434.125702	37.985088	958.507568	594.155884	-7.714217	936.993896	595.406311	148.917938
-501.113770	108.889488	874.314392	-466.535217	-50.183868	870.143921	-592.668457	135.546997	504.599823	-544.496399	-117.519165	508.968201	-585.048950	136.682755	91.715210	-538.098572	-117.102127	91.795593	-412.162994	217.224380	1354.380981	-356.952881	-116.570862	1370.820801	-350.040283	64.340141	1378.852539	-331.996277	84.813522	1658.942261	-492.269012	299.355774	1125.645752	-404.987152	-236.817032	1154.017578	-317.862152	134.602951	1052.514038	-275.075378	-43.614201	1073.065796	-434.015961	37.917683	958.517883	594.143372	-7.724999	937.002625	595.512085	149.189163
-500.888489	108.852379	874.287659	-466.419861	-50.212837	870.112061	-592.651855	135.534607	504.621674	-544.465393	-117.437828	508.945465	-585.072388	136.658279	91.701637	-537.990601	-117.079933	91.793289	-412.551147	217.028732	1354.505493	-357.317871	-116.741318	1370.956787	-350.570160	64.163170	1379.083374	-332.955292	85.090286	1659.109741	-492.207275	298.893616	1125.638794	-404.888153	-235.908310	1153.650513	-317.644501	134.106415	1053.219727	-273.567261	-43.007668	1075.067383	-433.915314	37.831596	958.534058	594.086853	-7.675287	936.989014	595.471619	149.238815
-500.661743	108.916199	874.277771	-466.339020	-50.985611	870.262451	-592.595825	135.553162	504.659027	-544.625488	-117.501274	509.116943	-585.064453	136.675186	91.677528	-538.116760	-117.073105	91.787987	-412.958099	216.816971	1354.689941	-357.761414	-116.986877	1371.141479	-351.132751	63.956303	1379.351074	-333.907715	85.395500	1659.275146	-492.180054	298.418976	1125.612427	-404.821411	-235.066681	1153.322266	-317.368866	133.691513	1053.942993	-272.107422	-42.273499	1077.426025	-433.844666	37.454620	958.654358	594.067017	-7.647672	937.005554	595.453430	149.211411
-500.388306	108.926437	874.249756	-466.279205	-50.918575	870.304871	-592.491089	135.526825	504.632202	-544.637939	-117.431236	509.088318	-585.089111	136.661240	91.671761	-538.076233	-117.082626	91.803001	-413.397797	216.608582	1354.832275	-358.233063	-117.195229	1371.381226	-351.716827	63.722397	1379.655029	-334.861206	85.763557	1659.453125	-492.218567	297.909332	1125.616821	-404.720398	-234.234009	1152.983887	-317.076843	133.297745	1054.716553	-270.536682	-41.517811	1079.888306	-433.761963	37.448772	958.714111	594.049805	-7.625358	937.002502	595.442993	149.229126
-500.154480	108.976418	874.263977	-466.250488	-50.586922	870.320068	-592.425354	135.555038	504.660645	-544.629761	-117.352676	509.049408	-585.114868	136.669571	91.652954	-538.017700	-117.087936	91.800835	-413.790680	216.385605	1355.042969	-358.833405	-117.439285	1371.635376	-352.370300	63.470512	1379.949829	-335.794800	86.154297	1659.625854	-492.300751	297.375305	1125.673950	-404.834412	-233.031769	1152.573975	-316.724030	133.042816	1055.385376	-268.922272	-40.639858	1082.554688	-433.698517	37.575756	958.773926	594.039063	-7.607168	937.005005	595.435242	149.265305
-499.882111	109.051186	874.246826	-466.150330	-50.335865	870.300720	-592.320618	135.571289	504.668854	-544.597900	-117.236572	509.033478	-585.136292	136.660339	91.668892	-537.916565	-117.074615	91.844543	-414.190033	216.158585	1355.280029	-359.462799	-117.742706	1371.958984	-353.047394	63.245564	1380.254028	-336.724365	86.577133	1659.807495	-492.437866	296.764557	1125.794312	-404.887054	-231.927689	1152.241577	-316.342651	132.884109	1056.021606	-267.070557	-40.039539	1084.962891	-433.574524	37.679081	958.796997	594.044250	-7.567018	936.997131	595.435974	149.279465
-499.620880	109.103638	874.268494	-465.984589	-50.198242	870.275635	-592.241760	135.587341	504.692108	-544.613770	-117.153984	509.030548	-585.124329	136.678436	91.661720	-537.858582	-117.105614	91.862686	-414.627106	215.949982	1355.549438	-360.219482	-118.063904	1372.369629	-353.732361	62.977215	1380.592041	-337.773407	86.931747	1659.904541	-492.675476	296.132904	1125.866211	-404.786438	-231.046600	1152.071899	-315.912384	132.725906	1056.655640	-265.369934	-39.431091	1087.079834	-433.434235	37.706886	958.843567	594.050171	-7.525533	937.004578	595.421448	149.319138
-499.330139	109.091667	874.285889	-465.782837	-50.184902	870.262390	-592.131836	135.602585	504.738861	-544.571655	-117.027687	509.056427	-585.164734	136.685532	91.680855	-537.693420	-117.084900	91.874321	-415.118073	215.697037	1355.739014	-361.038818	-118.407715	1372.783936	-354.441345	62.659554	1380.926270	-338.657623	87.486908	1660.116577	-492.917542	295.575470	1125.929810	-405.048218	-229.597794	1151.721680	-315.339996	132.581848	1057.333252	-263.337799	-38.832253	1089.431396	-433.264191	37.647343	958.894714	594.035400	-7.541984	937.009521	595.412659	149.338715
-499.038239	109.142769	874.325867	-465.547150	-50.278461	870.249084	-591.974121	135.622543	504.734619	-544.562256	-116.963806	509.119019	-585.120056	136.691727	91.654083	-537.694641	-117.047867	91.910797	-415.638062	215.525330	1356.021362	-361.951599	-118.782166	1373.249146	-355.161133	62.383694	1381.302124	-339.735229	87.877708	1660.258179	-493.189758	294.989410	1125.974609	-405.111420	-228.452042	1151.582397	-314.791565	132.615845	1058.106079	-261.670471	-38.598495	1091.500488	-433.076050	37.555183	958.957764	594.023254	-7.467588	936.997009	595.382263	149.353439
-498.686218	109.116837	874.347046	-465.234436	-50.405380	870.191833	-591.570190	135.419464	504.605011	-544.521423	-116.870773	509.180481	-585.052063	136.754318	91.629906	-537.604187	-117.004616	91.951599	-416.201294	215.357239	1356.251099	-362.897491	-119.174690	1373.743286	-355.955536	62.073391	1381.670776	-340.730103	88.397781	1660.454712	-493.483551	294.380127	1125.985718	-405.111267	-227.516327	1151.575195	-314.183136	132.659103	1058.958130	-260.184113	-38.208084	1093.697510	-432.829468	37.399406	958.995789	594.015076	-7.452261	937.003540	595.364685	149.366119
-498.357147	109.092354	874.369690	-465.022369	-50.504715	870.269836	-591.636841	135.701614	504.802490	-544.531738	-116.779396	509.247955	-585.113403	136.770462	91.671677	-537.571899	-116.983360	91.999016	-416.828766	215.218918	1356.505981	-363.851715	-119.531273	1374.266235	-356.711395	61.809654	1382.018188	-341.837097	88.867760	1660.631470	-493.773529	293.823486	1125.975464	-405.133331	-226.324005	1151.558350	-313.571411	132.782303	1059.869385	-258.109650	-38.180759	1095.542480	-432.665314	37.303940	959.109436	593.993042	-7.412364	937.009583	595.326294	149.420013
-498.043304	109.072487	874.420715	-464.856079	-50.609051	870.365784	-591.506836	135.759872	504.820068	-544.517700	-116.685860	509.318848	-584.793030	136.596527	91.559517	-537.523376	-116.932213	92.034760	-417.501373	215.035568	1356.729248	-364.845795	-119.884674	1374.787842	-357.531219	61.550163	1382.375122	-343.155975	89.102486	1660.695068	-494.084198	293.307617	1125.960571	-405.070465	-225.521408	1151.690186	-313.015961	132.825302	1060.911255	-256.978546	-37.668461	1097.451416	-432.536255	37.191956	959.250061	593.997253	-7.373651	937.015015	595.324951	149.438568
-497.686920	109.134911	874.470886	-464.668365	-50.617271	870.416687	-591.378662	135.782379	504.876678	-544.501892	-116.569061	509.351257	-584.861084	136.602600	91.570511	-537.403687	-116.861771	92.077103	-418.220276	214.901581	1356.987305	-365.899292	-120.219307	1375.313599	-358.335815	61.334991	1382.753174	-344.221436	89.692894	1661.021851	-494.348846	292.873047	1125.943726	-404.894836	-224.905151	1151.834961	-312.488373	132.833740	1062.030762	-255.846558	-37.411861	1099.339111	-432.384033	37.137608	959.375427	594.001038	-7.345173	937.008545	595.310181	149.487061
-497.375732	109.047546	874.532715	-464.538422	-50.666706	870.521912	-591.277039	135.854568	504.913208	-544.509338	-116.525558	509.395416	-584.866211	136.668930	91.647934	-537.407104	-116.812683	92.111794	-418.963196	214.782776	1357.225464	-366.906189	-120.471931	1375.835449	-359.180267	61.112171	1383.125732	-345.586090	89.958267	1661.156250	-494.540985	292.557465	1125.913452	-404.664520	-224.370316	1151.966431	-311.981293	132.764832	1063.215454	-254.688950	-37.388630	1100.660522	-432.284393	37.012627	959.531799	593.967163	-7.284116	936.995422	595.268799	149.531219
-497.086853	109.084541	874.629700	-464.386993	-50.756725	870.622437	-591.217407	135.902313	505.026672	-544.529053	-116.441597	509.463806	-584.910400	136.688705	91.720985	-537.408325	-116.776199	92.157982	-419.702240	214.685913	1357.486328	-367.999695	-120.662025	1376.336792	-360.043732	60.862350	1383.460693	-346.966888	90.204529	1661.370239	-494.699188	292.237976	1125.889526	-404.388855	-223.985550	1152.177856	-311.641205	132.682739	1064.384766	-253.848999	-37.116310	1102.110352	-432.197174	36.910774	959.711548	593.961975	-7.243670	936.982422	595.231018	149.554337
-496.793335	109.086082	874.721436	-464.267120	-50.827621	870.737610	-591.111267	135.916794	505.119049	-544.557312	-116.357857	509.517883	-584.881348	136.702972	91.766464	-537.386475	-116.720673	92.242210	-420.478699	214.605515	1357.720215	-369.086884	-120.833092	1376.823120	-360.970032	60.699638	1383.796265	-348.255310	90.583237	1661.692505	-494.780945	291.969543	1125.904419	-404.022339	-223.780502	1152.426025	-311.409729	132.405182	1065.662231	-252.995682	-36.950371	1103.350586	-432.125580	36.803101	959.896606	593.961121	-7.164395	936.957214	595.193604	149.634918
-496.479340	109.143074	874.795959	-464.129181	-50.938732	870.856750	-591.031433	135.927307	505.212128	-544.594177	-116.272018	509.608673	-585.178833	136.892334	91.997513	-537.375244	-116.678337	92.295242	-421.229431	214.541580	1358.016724	-370.170441	-120.920334	1377.354004	-361.910278	60.569160	1384.119629	-349.634766	90.855827	1661.980347	-494.780396	291.850067	1125.949097	-403.610443	-223.682327	1152.747925	-311.242096	132.098282	1066.879883	-252.292709	-36.913036	1104.491333	-432.046204	36.707294	960.080750	593.904663	-7.121316	936.934631	594.998169	149.407135
-496.209656	109.108322	874.851318	-464.039154	-50.974674	870.951538	-590.864746	135.947281	505.325409	-544.621948	-116.239807	509.709991	-584.835022	136.669022	91.956436	-537.393311	-116.672104	92.352890	-422.024658	214.472351	1358.253174	-371.316895	-120.961479	1377.884521	-362.883789	60.391327	1384.455322	-351.001221	91.136261	1662.309570	-494.727905	291.766571	1125.952148	-403.202667	-223.664810	1153.103027	-311.214569	131.773972	1068.058716	-251.745239	-36.765865	1105.445679	-431.999176	36.610600	960.234436	593.894226	-7.078950	936.929016	595.081970	149.730316
-495.955688	109.151825	874.897766	-463.964142	-51.059021	871.052368	-590.456970	135.678879	505.205231	-544.668518	-116.153130	509.795410	-584.707397	136.649399	92.025803	-537.307434	-116.639755	92.447296	-422.806915	214.375885	1358.460083	-372.434845	-121.014076	1378.379639	-363.891296	60.255585	1384.770996	-352.450989	91.374916	1662.632568	-494.657867	291.741943	1125.960571	-402.758026	-223.743942	1153.404663	-311.191589	131.383072	1069.180786	-251.195770	-36.879292	1106.380127	-431.973541	36.530388	960.389587	593.871521	-7.014521	936.933655	594.907166	149.548096
-495.807831	109.095299	875.024353	-463.956604	-51.125652	871.172668	-590.355225	135.703568	505.308594	-544.762207	-116.081841	509.905487	-584.698792	136.567612	92.153763	-537.291931	-116.651947	92.482086	-423.685547	214.335495	1358.741821	-373.619659	-121.033516	1378.885986	-364.885864	60.149864	1385.177612	-353.931915	91.573013	1662.961304	-494.543884	291.790070	1125.956299	-402.345612	-223.921722	1153.733765	-311.192810	130.997147	1070.283081	-250.906799	-36.820778	1107.171387	-432.033417	36.393551	960.594849	593.868103	-6.938243	936.919434	594.845337	149.627747
-495.607635	109.151306	875.105469	-463.933685	-51.128056	871.296936	-590.483582	136.010101	505.607910	-544.790039	-115.983856	509.972107	-584.778137	136.450592	92.250519	-537.241211	-116.651932	92.583626	-424.495178	214.231964	1358.955933	-374.740204	-121.059235	1379.328857	-366.011536	60.081841	1385.392334	-355.365173	91.833961	1663.343262	-494.417877	291.843597	1125.946167	-401.981567	-224.129486	1154.069214	-311.217957	130.643799	1071.205566	-250.771805	-36.720776	1107.837769	-432.053711	36.360401	960.774536	593.863037	-6.867834	936.894775	594.779907	149.687668
-495.463531	109.117203	875.182495	-463.955170	-51.158257	871.429260	-590.015259	135.729538	505.482178	-544.811768	-115.919472	510.036987	-584.590149	136.453232	92.302788	-537.143616	-116.630692	92.653397	-425.339233	214.156845	1359.152466	-375.879395	-121.051300	1379.786255	-366.942230	59.968964	1385.800659	-357.066315	91.807594	1663.550781	-494.243500	291.991699	1125.916870	-401.635040	-224.438675	1154.414551	-311.263580	130.300583	1072.140381	-250.743179	-36.661572	1108.439209	-432.108948	36.284859	960.946228	593.856201	-6.754319	936.890808	594.678284	149.782364
-495.329132	109.131699	875.298706	-463.984436	-51.140198	871.550110	-590.094055	135.976776	505.696869	-544.871216	-115.854530	510.133850	-584.660400	136.371735	92.429588	-537.174866	-116.636520	92.711052	-426.243835	214.083176	1359.339966	-376.980927	-121.064629	1380.181274	-368.105499	59.881863	1386.013062	-358.601990	91.940201	1663.855957	-494.071075	292.126282	1125.871582	-401.299133	-224.884018	1154.732544	-311.389709	129.901825	1072.950562	-250.899734	-36.567787	1108.932617	-432.178619	36.229652	961.136963	593.874207	-6.638276	936.871216	594.586975	149.911072
-495.255432	109.142891	875.387207	-463.999207	-51.196396	871.679688	-589.947693	135.962814	505.755341	-544.852661	-115.731995	510.176819	-584.630676	136.311417	92.456596	-537.050964	-116.614975	92.768898	-427.159912	213.954163	1359.496704	-378.041748	-121.070053	1380.529541	-369.054535	59.806805	1386.372559	-359.954041	92.288666	1664.294312	-493.926605	292.334015	1125.820557	-401.101593	-225.250565	1155.017456	-311.603516	129.510406	1073.716797	-251.052322	-36.509045	1109.474243	-432.270752	36.175060	961.314331	593.872803	-6.507625	936.863770	594.420654	150.072159
-495.140106	109.210281	875.352722	-464.038361	-51.246857	871.790039	-589.739441	135.964676	505.742828	-544.899048	-115.671028	510.254028	-584.590942	136.288757	92.494095	-537.091858	-116.608994	92.789352	-428.099335	213.888779	1359.676880	-379.136444	-121.077637	1380.826538	-370.045807	59.680645	1386.628784	-361.585602	92.334030	1664.524048	-493.795380	292.563141	1125.759766	-401.033783	-225.525436	1155.271362	-311.805603	129.168518	1074.437744	-251.328018	-36.497200	1109.822754	-432.336212	36.190598	961.407532	593.965698	-6.439374	936.867432	594.412720	150.086395
-495.155426	109.255898	875.403931	-464.146240	-51.272060	871.893982	-589.646179	135.990219	505.770691	-544.933716	-115.590195	510.245392	-584.603394	136.285965	92.493698	-537.011780	-116.554893	92.830894	-429.072632	213.814346	1359.826660	-380.181396	-121.095062	1381.086426	-371.080933	59.611877	1386.829712	-363.145477	92.419334	1664.758667	-493.732422	292.847687	1125.732300	-401.011719	-225.899872	1155.544800	-312.148895	128.801727	1075.065308	-251.628433	-36.656475	1109.844360	-432.502106	36.177814	961.542969	594.001892	-6.376283	936.907104	594.301453	150.153870
-495.177948	109.313774	875.428528	-464.244965	-51.286449	871.984192	-589.545715	136.046783	505.751953	-545.005737	-115.569878	510.261414	-584.599792	136.265488	92.471550	-537.036621	-116.559700	92.799820	-430.100464	213.705399	1359.960449	-381.269257	-121.139526	1381.289307	-372.261749	59.504173	1386.905640	-364.705109	92.541931	1664.958130	-493.680756	293.177124	1125.680542	-401.090546	-226.237122	1155.703979	-312.537537	128.363098	1075.672852	-251.972229	-36.856800	1110.069824	-432.671295	36.187695	961.659546	594.119690	-6.349675	936.947144	594.245422	150.173401
-495.251373	109.431549	875.447449	-464.382172	-51.279785	871.997314	-589.507568	136.107452	505.697723	-545.044800	-115.488434	510.213501	-584.631836	136.253922	92.437622	-536.981628	-116.527519	92.724434	-431.095764	213.627014	1360.132935	-382.344147	-121.190544	1381.478516	-373.183319	59.397709	1387.184204	-366.277283	92.627304	1665.118896	-493.673615	293.517029	1125.653198	-401.221008	-226.787216	1155.929688	-313.048340	127.894051	1076.228271	-252.847122	-36.426105	1110.083130	-432.874054	36.203186	961.731384	594.193176	-6.344356	936.993530	594.176575	150.199036
-495.334900	109.488060	875.410217	-464.504944	-51.254845	871.975159	-589.480713	136.158478	505.641571	-545.054138	-115.375145	510.084320	-584.658936	136.270004	92.367714	-536.948486	-116.479752	92.634010	-432.089478	213.558151	1360.248657	-383.426941	-121.204758	1381.600708	-374.263153	59.339787	1387.314453	-367.957581	92.623764	1665.197754	-493.689423	293.828827	1125.647217	-401.461121	-227.081070	1156.021118	-313.542419	127.426216	1076.727661	-253.446442	-36.409428	1109.981934	-433.078918	36.218632	961.757935	594.317017	-6.314707	937.047668	594.086426	150.192749
-495.452515	109.520256	875.340515	-464.636017	-51.267456	871.928894	-589.459717	136.200684	505.540222	-545.034607	-115.283730	509.924835	-584.677917	136.257187	92.297371	-536.917358	-116.415817	92.511406	-433.095673	213.462357	1360.349609	-384.496460	-121.307884	1381.704224	-375.328339	59.217793	1387.407715	-369.366821	92.874275	1665.375244	-493.770966	294.163788	1125.633911	-401.912415	-227.139648	1156.018799	-314.154816	127.018837	1077.239624	-254.091370	-36.322456	1109.890259	-433.311066	36.213440	961.758362	594.383423	-6.296067	937.095703	593.999573	150.145523
-495.629364	109.513596	875.244385	-464.782593	-51.259178	871.831238	-589.563049	136.251251	505.461792	-545.043823	-115.163826	509.763428	-585.046570	136.462738	92.341988	-536.891174	-116.346024	92.360619	-434.105316	213.388290	1360.441406	-385.584717	-121.361473	1381.755005	-376.372040	59.132462	1387.463379	-371.005493	92.887711	1665.395752	-493.932739	294.428833	1125.602173	-402.366882	-227.338181	1156.030640	-314.821503	126.670753	1077.785034	-254.843414	-36.190517	1109.590942	-433.578949	36.201302	961.718750	594.476929	-6.317557	937.137939	594.020935	150.307877
-495.810669	109.585388	875.133118	-464.921356	-51.196194	871.697632	-589.680664	136.303497	505.326660	-545.023682	-115.033119	509.562622	-584.802185	136.280579	92.096634	-536.872620	-116.276711	92.169502	-435.056091	213.284302	1360.473755	-386.640320	-121.476059	1381.771851	-377.589203	59.043610	1387.377563	-372.513611	93.037827	1665.470459	-494.183807	294.678497	1125.595215	-402.845673	-227.622757	1156.003296	-315.435455	126.318283	1078.352783	-255.642624	-36.138474	1109.306641	-433.869507	36.241776	961.667358	594.544556	-6.299634	937.161865	593.934204	150.261902
-496.059601	109.711449	874.997742	-465.060547	-51.113304	871.509644	-589.852966	136.346756	505.215607	-545.103210	-114.964729	509.380981	-584.895569	136.265274	91.958206	-536.978027	-116.169937	91.994041	-436.092590	213.186768	1360.485352	-387.767761	-121.573418	1381.703979	-378.529633	58.944569	1387.532104	-374.126770	93.052879	1665.436768	-494.498688	294.936676	1125.538940	-403.560333	-227.626862	1155.859985	-316.122162	126.011780	1078.908447	-256.449921	-36.098454	1108.963745	-434.184479	36.322491	961.571167	594.618896	-6.300961	937.169128	593.910645	150.268234
-496.347443	109.927879	874.870239	-465.269745	-50.935989	871.288391	-589.754028	136.083969	504.942078	-545.209106	-114.878876	509.163544	-585.172546	136.525024	91.890305	-537.027100	-116.094543	91.810722	-437.037720	213.060425	1360.467773	-388.834015	-121.687637	1381.628174	-379.771393	58.873222	1387.415649	-375.633759	93.214287	1665.464111	-494.874756	295.179138	1125.459229	-404.346619	-227.673264	1155.641724	-316.812927	125.828865	1079.515869	-257.347046	-35.975094	1108.666626	-434.546173	36.465584	961.460388	594.759460	-6.267787	937.175781	593.931030	150.299576
-496.646088	110.107117	874.700928	-465.470673	-50.754337	871.053528	-590.200562	136.393250	504.970581	-545.340454	-114.834274	509.006500	-585.027466	136.361206	91.549660	-537.020264	-116.012291	91.659126	-438.038147	212.966614	1360.394287	-389.869202	-121.849701	1381.492432	-380.885193	58.807407	1387.352417	-377.233948	93.222168	1665.383545	-495.357300	295.406860	1125.361694	-405.367004	-227.449936	1155.338135	-317.529175	125.621780	1080.059937	-258.127289	-35.948750	1108.203491	-434.901581	36.616432	961.315796	594.841736	-6.284467	937.204346	593.923767	150.177826
-496.952301	110.299347	874.492432	-465.801361	-49.861084	870.604736	-590.374573	136.432419	504.811615	-545.426941	-114.709206	508.668182	-585.105408	136.414139	91.299034	-537.110535	-115.977081	91.501297	-439.066467	212.889420	1360.359131	-390.939148	-121.987724	1381.358276	-382.028290	58.720612	1387.342651	-378.774506	93.292488	1665.326660	-495.884735	295.681244	1125.278320	-406.255951	-227.541870	1155.085571	-318.288422	125.494102	1080.513794	-259.005646	-35.969578	1107.651611	-435.269928	37.039246	961.022522	594.997375	-6.253072	937.212097	594.055481	150.330353
-497.308289	110.385963	874.298584	-466.134888	-49.810631	870.520081	-590.514893	136.407730	504.546753	-545.674500	-114.692474	508.558319	-585.225159	136.449295	90.980331	-537.150940	-115.928665	91.354202	-440.141052	212.756836	1360.273560	-391.978210	-122.114151	1381.143799	-383.131012	58.619724	1387.243408	-380.271576	93.335960	1665.273682	-496.434998	295.937439	1125.162720	-407.428253	-227.275879	1154.679199	-319.102844	125.387497	1081.029175	-259.865356	-35.996410	1107.350708	-435.737579	37.147640	960.944153	595.152344	-6.253389	937.238770	594.181335	150.359131
-497.679565	110.527672	874.088867	-466.293304	-49.930202	870.421143	-590.720215	136.447540	504.279205	-545.956970	-114.711006	508.478394	-585.333374	136.491409	90.685066	-537.305542	-115.923920	91.204948	-441.269135	212.707687	1360.144409	-392.995422	-122.247711	1380.933472	-384.182739	58.560825	1387.323364	-381.785919	93.364456	1665.214844	-497.106812	296.169769	1125.076416	-408.403259	-227.287949	1154.305664	-319.860565	125.263557	1081.441895	-260.731781	-35.961407	1106.500366	-436.141693	37.240955	960.855591	595.219055	-6.131087	937.239563	594.076111	150.334564
-498.063843	110.712250	873.869934	-466.251709	-49.964710	870.120056	-590.968506	136.517059	504.089355	-546.090942	-114.606400	508.428833	-585.388855	136.576401	90.473633	-537.263916	-115.958290	91.081718	-442.405243	212.648499	1360.090698	-394.018555	-122.328506	1380.724487	-385.328888	58.486530	1387.236816	-383.174683	93.335594	1665.257813	-497.778992	296.401306	1124.996338	-409.621490	-226.951584	1153.832275	-320.649963	125.266327	1081.765015	-261.665161	-36.008953	1106.030762	-436.422455	37.359837	960.648682	595.475098	-6.325522	937.269897	594.593872	150.210373
-498.373077	110.911613	873.664551	-466.409454	-49.731945	869.891357	-591.173828	136.511383	503.856384	-546.279785	-114.548874	508.309509	-585.440063	136.596909	90.286316	-537.330627	-115.958076	90.964867	-443.599274	212.605927	1360.016602	-395.007355	-122.459259	1380.478149	-386.657684	58.454170	1387.085205	-384.819672	93.338127	1665.183105	-498.422546	296.646362	1124.912476	-410.739655	-226.887222	1153.457520	-321.690582	125.777290	1082.143799	-262.701996	-35.918545	1105.450317	-436.770691	37.583363	960.490173	595.626465	-6.378698	937.277588	594.832214	150.231201
-498.738495	111.135597	873.504822	-466.612305	-49.481930	869.745605	-591.395935	136.548843	503.727112	-546.417175	-114.442360	508.234131	-585.440247	136.664764	90.170662	-537.333252	-116.023331	90.867058	-444.878967	212.618179	1360.018311	-396.066559	-122.547783	1380.253784	-387.665253	58.419556	1387.216431	-386.264526	93.323776	1665.256836	-499.177795	296.862091	1124.887451	-412.046143	-226.542236	1153.030151	-322.337585	125.617912	1082.201050	-263.624939	-35.785290	1104.752808	-437.160461	37.853096	960.389099	595.887634	-6.564457	937.320251	595.230042	149.861130
-499.139404	111.423622	873.422485	-466.796967	-49.240532	869.661316	-591.745728	136.607559	503.707825	-546.532593	-114.380928	508.189819	-585.519897	136.723312	90.112061	-537.368958	-116.061928	90.803024	-446.137238	212.639313	1360.043823	-397.102814	-122.586189	1380.072021	-388.828766	58.368927	1387.228271	-387.766205	93.235542	1665.317139	-499.946350	297.083893	1124.841187	-413.222107	-226.349869	1152.588623	-323.257599	126.018738	1082.467163	-264.692047	-35.708565	1104.229492	-437.573242	38.150417	960.364563	595.890442	-6.332984	937.329651	595.213379	150.262421
-499.535034	111.679398	873.369873	-466.987732	-48.949932	869.571777	-592.130188	136.705154	503.734467	-546.574768	-114.244637	508.104309	-585.544312	136.780548	90.043007	-537.417969	-116.089348	90.778824	-447.449829	212.678635	1360.157227	-398.147186	-122.644569	1379.919556	-390.046631	58.427982	1387.298950	-389.343353	93.033730	1665.394775	-500.728119	297.325592	1124.914429	-414.398834	-226.206024	1152.274414	-323.972015	126.055122	1082.463379	-265.755524	-35.582306	1103.868408	-437.967133	38.441025	960.343506	596.073059	-6.312655	937.358032	595.609436	150.265076
-499.898865	111.803452	873.337646	-467.180908	-48.657307	869.527161	-592.406616	136.765457	503.704468	-546.614990	-114.089317	508.081573	-585.542664	136.873337	90.006973	-537.351379	-116.081482	90.754196	-448.752228	212.712219	1360.284302	-399.161346	-122.647118	1379.860962	-391.237610	58.407341	1387.434937	-390.802338	92.917267	1665.592651	-501.553619	297.433136	1125.017334	-415.651154	-225.973434	1152.023315	-324.762939	126.453102	1082.709351	-266.963196	-35.499672	1103.526978	-438.335297	38.678783	960.348389	596.281982	-6.265932	937.393799	596.088562	150.263428
-500.300537	112.131638	873.395996	-467.367523	-48.338703	869.517578	-592.652710	136.843109	503.693512	-546.627502	-113.882362	508.051392	-585.584717	137.002899	89.942909	-537.356323	-116.063995	90.736603	-450.085236	212.745316	1360.506592	-400.131165	-122.652527	1379.806519	-392.676514	58.498714	1387.462524	-392.399170	92.637390	1665.752075	-502.423920	297.608337	1125.158813	-416.741669	-225.895248	1151.850586	-325.486084	126.694786	1082.791382	-268.049408	-35.386898	1103.259766	-438.731079	39.002602	960.424316	596.422180	-6.294091	937.450195	596.605774	150.212280
-500.685120	112.492699	873.449524	-467.539459	-48.034683	869.556702	-592.849121	136.920471	503.682556	-546.626953	-113.677422	508.003601	-585.592041	137.135254	89.883842	-537.315125	-116.058464	90.719452	-451.465485	212.775513	1360.761353	-401.236908	-122.629356	1379.814331	-393.713409	58.545212	1387.824341	-393.912292	92.481346	1665.982666	-503.327393	297.795044	1125.345581	-417.938843	-225.736526	1151.770996	-326.108826	127.092400	1082.967896	-269.197968	-35.063904	1102.637817	-439.115021	39.361320	960.522095	596.569214	-6.217525	937.478516	597.109070	150.191483
-501.010315	112.752029	873.492065	-467.680634	-47.687653	869.622864	-593.039246	137.038498	503.634979	-546.706726	-113.501373	508.017365	-585.704773	137.213272	89.807381	-537.365417	-116.017776	90.708946	-452.858459	212.813187	1361.015259	-402.284698	-122.590660	1379.855225	-394.947998	58.594265	1388.062378	-395.561707	92.158676	1666.137085	-504.272003	297.959930	1125.608887	-419.129272	-225.486252	1151.652832	-326.869232	127.508026	1083.120850	-270.415436	-34.897957	1102.513916	-439.459625	39.708694	960.629089	596.664063	-6.243632	937.544312	597.612915	150.188873
-501.432587	113.081627	873.588318	-467.803192	-47.384979	869.674500	-593.189941	137.186371	503.559296	-546.789856	-113.294151	508.018677	-585.784363	137.332321	89.701118	-537.455811	-116.007217	90.706421	-454.213531	212.806793	1361.317383	-403.365417	-122.532433	1379.937500	-396.213837	58.631573	1388.244629	-397.146301	91.957253	1666.356567	-505.273956	298.160339	1125.840942	-420.390045	-225.140808	1151.606079	-327.591217	127.935921	1083.283569	-271.519684	-34.592495	1101.787720	-439.846497	40.057373	960.757996	597.193726	-6.151735	937.701599	598.743591	150.583160
-501.800934	113.453873	873.666138	-467.904419	-47.027721	869.741821	-593.330627	137.381439	503.514160	-546.874878	-113.095482	508.052155	-585.843323	137.456131	89.649017	-537.583801	-115.986298	90.678421	-455.630737	212.837036	1361.620972	-404.407593	-122.504150	1380.027344	-397.444031	58.649075	1388.463623	-398.826843	91.605583	1666.520020	-506.283691	298.426056	1126.091309	-421.379944	-225.067123	1151.629883	-328.276215	128.392639	1083.428711	-272.653717	-34.321335	1101.659302	-440.199921	40.463722	960.886719	597.612000	-5.707311	937.371399	599.486328	150.733353
-502.111908	113.747520	873.706787	-467.926483	-46.678978	869.797424	-593.454346	137.590088	503.442749	-546.930237	-112.842377	508.071289	-585.917786	137.584793	89.554893	-537.510071	-115.941467	90.703415	-457.035065	212.814240	1361.945923	-405.479736	-122.459351	1380.140259	-398.761261	58.710297	1388.745239	-400.506561	91.319519	1666.740356	-507.318054	298.623322	1126.425415	-422.582062	-224.660782	1151.541138	-329.035065	129.000153	1083.659668	-273.742615	-34.030621	1101.373779	-440.506714	40.844639	961.000061	597.582336	-5.922898	937.692200	599.941956	150.487595
-502.438812	114.191109	873.813293	-468.014465	-46.224113	869.860962	-593.619934	137.827438	503.417572	-547.017883	-112.590332	508.122772	-585.832947	137.407684	89.299461	-537.493286	-115.889450	90.706970	-458.472809	212.803116	1362.267456	-406.507385	-122.416840	1380.246582	-400.070465	58.679958	1388.985229	-402.213318	91.008621	1666.990356	-508.401703	298.953369	1126.766357	-423.611298	-224.488861	1151.582642	-329.803375	129.461639	1083.936646	-274.866638	-33.779209	1101.199219	-440.859375	41.303856	961.156555	597.691956	-6.013251	937.733887	600.651489	150.316269
-502.701416	114.491928	873.879333	-468.044983	-45.789024	869.897034	-593.685181	137.973129	503.361481	-547.048584	-112.308792	508.147064	-586.001404	137.790665	89.458214	-537.478821	-115.864662	90.725998	-459.938354	212.752808	1362.634521	-407.586304	-122.447624	1380.354736	-401.425171	58.716503	1389.286621	-403.940826	90.710274	1667.269897	-509.484070	299.222961	1127.131104	-424.578217	-224.379242	1151.582764	-330.582855	130.119019	1084.230957	-275.977112	-33.476280	1101.207275	-441.146912	41.693291	961.275757	597.752747	-6.087671	937.788086	601.233887	150.142838
-502.979065	114.907333	873.951843	-468.033417	-45.345627	869.919495	-593.806946	138.130630	503.321747	-547.003479	-111.936546	508.167786	-586.006470	137.887375	89.437454	-537.485046	-115.789139	90.719635	-461.401917	212.706772	1362.965698	-408.653717	-122.454720	1380.400757	-402.771576	58.691490	1389.567139	-405.706818	90.400139	1667.487183	-510.570679	299.570221	1127.556519	-425.594635	-224.088501	1151.464233	-331.354919	130.747635	1084.630127	-277.093964	-33.139027	1101.470093	-441.435120	42.140129	961.398376	597.797119	-6.213762	937.653625	601.986877	150.093430
-503.253571	115.351517	874.006042	-468.025146	-44.861004	869.935852	-593.987976	138.327728	503.280365	-546.983643	-111.566673	508.141785	-586.078003	137.937347	89.414787	-537.464539	-115.709167	90.709839	-462.929077	212.631348	1363.296997	-409.733704	-122.491013	1380.479004	-404.190002	58.691074	1389.786011	-407.429291	90.150009	1667.737061	-511.680145	299.983215	1127.867676	-426.388367	-224.092545	1151.379395	-332.151794	131.489029	1085.024902	-278.145172	-32.711781	1101.372803	-441.735504	42.624241	961.514221	597.528992	-6.774617	937.881348	602.514526	149.718277
-503.459900	115.686935	873.989868	-467.978180	-44.374912	869.881958	-594.157166	138.553787	503.161530	-546.959778	-111.251801	508.129272	-586.098633	138.006683	89.374786	-537.488892	-115.641251	90.703430	-464.457977	212.589752	1363.572998	-410.805023	-122.555687	1380.455200	-405.644318	58.712551	1390.019653	-409.302734	89.795288	1667.875366	-512.833252	300.242004	1128.148926	-427.232941	-223.983063	1151.262817	-332.954346	132.221680	1085.454712	-279.302094	-32.287331	1101.484131	-441.987640	43.049961	961.562317	597.629761	-6.921313	937.894592	603.354614	149.710297
-503.708282	116.247330	873.999451	-467.909332	-43.916958	869.846741	-594.381775	138.804779	503.131683	-546.930664	-110.991928	508.088135	-586.170288	138.054886	89.331749	-537.578491	-115.571815	90.655869	-466.031708	212.514221	1363.831909	-411.850037	-122.595665	1380.433594	-407.219055	58.785622	1390.031372	-411.109894	89.500389	1668.025879	-513.970093	300.332367	1128.355103	-427.979767	-223.923615	1151.015259	-333.734863	132.901855	1085.946777	-280.317444	-31.838909	1101.577515	-442.263031	43.572144	961.638794	597.711914	-6.969153	937.898560	604.017700	149.605927
-503.959259	116.779480	874.037231	-468.059723	-42.980064	869.838196	-594.506714	139.060349	503.141174	-546.774780	-110.652756	507.909668	-586.168396	138.141342	89.319153	-537.622314	-115.478767	90.636772	-467.627563	212.446045	1364.111206	-412.955048	-122.648407	1380.402588	-408.684784	58.739784	1390.206787	-412.899658	89.257210	1668.224854	-515.104248	301.008453	1128.791870	-428.595032	-223.966125	1150.783569	-334.576385	133.647400	1086.467285	-281.351837	-31.391609	1101.633179	-442.627808	44.287815	961.734375	597.806274	-6.979488	937.899780	604.685059	149.583496
-504.158508	117.229584	874.067017	-468.011780	-42.423843	869.760437	-594.599243	139.233307	503.115173	-546.605347	-110.308647	507.842407	-586.172729	138.170151	89.283096	-537.665588	-115.382500	90.592903	-469.255646	212.348175	1364.423462	-414.065308	-122.713997	1380.366699	-410.150238	58.720642	1390.392090	-414.803802	88.827957	1668.327271	-516.395264	301.833374	1129.411255	-429.310760	-223.837708	1150.544556	-335.373260	134.285553	1087.114136	-282.439972	-30.824741	1101.784546	-442.865448	44.763756	961.790710	597.940247	-7.029290	937.945251	605.394531	149.562958
-504.348602	117.717560	874.086182	-467.940338	-41.886150	869.689087	-594.680908	139.370163	503.118744	-546.491211	-109.907883	507.796814	-586.173157	138.246277	89.253334	-537.640991	-115.304268	90.582008	-470.913757	212.199539	1364.718140	-415.195404	-122.782982	1380.330688	-411.636505	58.629116	1390.603882	-416.578491	88.590652	1668.522461	-517.583130	301.932770	1129.673950	-429.783112	-223.926453	1150.351440	-336.104736	134.909805	1087.705200	-283.551056	-30.395956	1102.082642	-443.093262	45.258007	961.846985	598.091919	-7.040410	937.985657	606.047607	149.433487
-504.536285	118.181313	874.127441	-467.874176	-41.316212	869.656616	-594.704529	139.511414	503.067352	-546.375732	-109.607986	507.802856	-586.177124	138.314468	89.223831	-537.728699	-115.249062	90.577240	-472.630981	212.087448	1365.010376	-416.291290	-122.866898	1380.300415	-413.133331	58.515263	1390.827759	-418.356659	88.272675	1668.672241	-518.623413	301.941467	1129.975464	-430.269653	-223.922623	1150.141235	-336.848694	135.519211	1088.320679	-284.473694	-29.710838	1102.191162	-443.348358	45.759369	961.945374	598.225708	-7.115940	938.046570	606.627319	149.404343
-504.713898	118.634270	874.141052	-467.813446	-40.762993	869.633362	-594.698120	139.706177	502.999573	-546.320984	-109.335976	507.813477	-586.151917	138.324265	89.175316	-537.724915	-115.150810	90.584328	-474.370270	211.939102	1365.289673	-417.393799	-122.905403	1380.312378	-414.682739	58.459785	1390.975708	-420.147034	87.970207	1668.828857	-519.902039	302.483398	1130.359985	-430.728180	-223.807602	1149.860229	-337.577484	136.158020	1088.857056	-285.270721	-29.265518	1102.323120	-443.584473	46.266827	962.024536	598.383667	-7.232877	938.099182	607.231750	149.254959
-504.926971	119.198601	874.184814	-467.768799	-40.226299	869.577820	-594.690063	139.938370	502.917206	-546.259155	-109.091499	507.774750	-586.116333	138.381943	89.142677	-537.807800	-115.106781	90.596359	-476.111328	211.784470	1365.572632	-418.453827	-123.001671	1380.215332	-416.233063	58.384983	1391.143921	-421.857025	87.647491	1668.921875	-521.028992	302.736267	1130.661499	-431.158569	-223.707535	1149.590210	-338.306671	136.839600	1089.357178	-286.218475	-28.633720	1102.441162	-443.843262	46.785782	962.103638	598.584167	-7.367895	938.131958	607.753845	149.208420
-505.077972	119.705406	874.184387	-467.692627	-39.671059	869.490662	-594.709839	140.227661	502.847351	-546.205750	-108.837830	507.746704	-586.142517	138.414841	89.119545	-537.827454	-115.071136	90.580894	-477.827606	211.618774	1365.833130	-419.500031	-123.066528	1380.145020	-417.772217	58.313049	1391.294434	-423.562439	87.373383	1669.025635	-522.205872	302.945984	1130.944458	-431.548401	-223.605835	1149.314941	-339.049713	137.426834	1089.847900	-287.143127	-28.186646	1102.585327	-444.062195	47.285328	962.147705	598.745117	-7.482541	938.160461	608.237366	149.062347
-505.256866	120.181595	874.214233	-467.576691	-39.139385	869.448059	-594.703064	140.484039	502.828003	-546.166870	-108.599564	507.709015	-586.148682	138.411819	89.092445	-537.874634	-115.015572	90.573074	-479.642029	211.439789	1366.100830	-420.602203	-123.143951	1380.048828	-419.289886	58.199039	1391.467407	-425.216400	87.033577	1669.081543	-523.355164	303.321899	1131.315430	-431.912811	-223.445557	1148.994995	-339.771240	138.062363	1090.292358	-287.683411	-27.678432	1102.628052	-444.293427	47.779007	962.235474	598.880188	-7.628663	938.193115	608.692688	148.916946
-505.440399	120.677887	874.290466	-467.518951	-38.627937	869.423340	-594.673828	140.665817	502.824829	-546.050049	-108.289902	507.652466	-586.091187	138.435287	89.090294	-537.888672	-114.932022	90.527046	-481.417389	211.270340	1366.461060	-421.623810	-123.210495	1379.933716	-420.814392	58.107075	1391.609985	-426.809143	86.687340	1669.149902	-524.727112	304.561127	1131.870728	-432.368408	-223.264008	1148.700562	-340.611603	138.708237	1090.867676	-288.488983	-27.052006	1102.851563	-444.546661	48.241959	962.352966	599.054138	-7.792434	938.236694	609.201172	148.720688
-505.569946	121.009750	874.346802	-467.469482	-38.153606	869.444580	-594.622864	140.797729	502.814178	-545.945251	-108.025902	507.636963	-586.083130	138.483795	89.088768	-537.975769	-114.863693	90.509262	-483.213257	211.077316	1366.712158	-422.675201	-123.238411	1379.832642	-422.297028	58.012058	1391.814697	-428.328491	86.343727	1669.271606	-525.971741	304.603607	1132.168213	-432.735687	-223.106140	1148.424805	-341.303772	139.318436	1091.352295	-289.273346	-26.638784	1103.218750	-444.776520	48.630535	962.480591	599.171997	-7.854788	938.283386	609.467896	148.566696
-505.808197	121.511940	874.463135	-467.473541	-37.610367	869.439331	-594.709351	140.986633	502.884949	-545.807434	-107.762810	507.609436	-586.120422	138.489273	89.095299	-538.034851	-114.783447	90.528946	-485.012421	210.925674	1367.016479	-423.741364	-123.268120	1379.755127	-423.786957	57.993717	1392.031616	-429.815002	86.016624	1669.336914	-527.218201	304.709900	1132.520752	-433.073395	-222.992447	1148.171631	-342.022400	139.922806	1091.881470	-289.968292	-26.088871	1103.487305	-445.062469	49.105141	962.615723	599.436768	-7.910100	938.451538	609.768921	148.472076
-506.009796	122.000366	874.542969	-467.439880	-37.158863	869.454590	-594.747314	141.193558	502.931763	-545.584534	-107.482788	507.594177	-586.114014	138.505722	89.115532	-537.995911	-114.693100	90.532150	-486.765411	210.736816	1367.306396	-424.781738	-123.348381	1379.734863	-425.260620	57.931629	1392.196167	-431.229034	85.681465	1669.419800	-528.574463	304.913696	1132.851685	-433.417816	-222.892746	1147.938477	-342.757141	140.689529	1092.305542	-290.574982	-25.451635	1103.531128	-445.334137	49.549809	962.751160	599.576782	-8.001040	938.528320	610.020142	148.312775
-506.168213	122.301292	874.562012	-467.411469	-36.718658	869.463196	-594.725159	141.384964	502.923767	-545.344727	-107.196289	507.560455	-586.094360	138.509293	89.116821	-538.002136	-114.577217	90.509331	-488.520721	210.633087	1367.588135	-425.837738	-123.412666	1379.649902	-426.759064	57.897293	1392.325806	-432.598083	85.349777	1669.440186	-529.900085	305.023285	1133.179688	-433.777924	-222.762054	1147.718140	-343.546204	141.341156	1092.779297	-291.331329	-24.831404	1103.729492	-445.581635	49.922115	962.847839	599.841492	-7.890000	938.524414	610.282227	148.242691
-506.336914	122.671143	874.590271	-467.389526	-36.346027	869.478577	-594.695618	141.534409	502.910339	-545.161987	-106.925591	507.518036	-586.069702	138.514862	89.106598	-538.042725	-114.463814	90.486610	-490.226593	210.465149	1367.848633	-426.911194	-123.488533	1379.614136	-428.169220	57.839924	1392.442383	-433.945679	84.962814	1669.428833	-531.097229	304.068451	1133.212402	-434.243805	-222.432800	1147.473389	-344.224487	142.012924	1093.250854	-292.017029	-24.244427	1103.994507	-445.840088	50.287533	962.953857	599.866943	-7.990041	938.489624	610.416992	148.143311
-506.448792	123.638611	874.634216	-467.325378	-35.901546	869.454773	-594.717590	141.666656	503.016998	-544.893311	-106.627106	507.425415	-586.058289	138.528305	89.111443	-537.908569	-114.346130	90.438004	-491.948639	210.343643	1368.129150	-427.945129	-123.575401	1379.523315	-429.592957	57.769283	1392.586304	-435.125458	84.743904	1669.501343	-532.741455	305.440125	1133.944458	-434.454865	-222.490891	1147.322876	-345.183258	142.649445	1093.743286	-292.908630	-23.766607	1104.406372	-446.050018	50.928295	963.052673	599.916687	-8.407784	938.700012	610.412903	147.947418
-506.642792	123.908531	874.664917	-467.326447	-35.586567	869.431641	-594.673401	141.751846	503.017792	-544.694458	-106.408920	507.369843	-586.031494	138.538834	89.105652	-538.022156	-114.267494	90.420410	-493.558044	210.123367	1368.364258	-428.954773	-123.633530	1379.430298	-430.940460	57.656796	1392.708984	-436.399841	84.334015	1669.496826	-534.115540	305.524261	1134.252930	-434.727936	-222.319672	1147.076660	-346.098694	143.124435	1094.274658	-293.287842	-23.489414	1104.420166	-446.320679	51.196095	963.135864	599.973999	-8.545261	938.760132	610.391235	147.826584
-506.822327	124.136749	874.695129	-467.322144	-35.255688	869.402588	-594.690063	141.859329	503.041931	-544.498657	-106.132095	507.295013	-586.032532	138.542633	89.111198	-538.031982	-114.179802	90.353081	-495.179504	209.975586	1368.628418	-429.990540	-123.719437	1379.397217	-432.279297	57.579952	1392.820190	-437.578033	83.987892	1669.507813	-535.487671	305.539124	1134.511719	-434.995392	-222.175690	1146.871948	-347.064148	143.601868	1094.789063	-293.844177	-23.049877	1104.626099	-446.581390	51.447708	963.215698	600.032593	-8.635543	938.791016	610.336121	147.712677
-507.078461	124.423477	874.779663	-467.333588	-34.928539	869.414795	-594.699280	141.952850	503.025818	-544.385559	-105.961273	507.282928	-586.012085	138.550659	89.098885	-538.628601	-114.321945	90.678162	-496.749390	209.810913	1368.804443	-430.977386	-123.806519	1379.342896	-433.595764	57.479042	1392.916748	-438.763062	83.687408	1669.523926	-536.857544	305.538025	1134.727539	-435.251709	-222.075638	1146.699829	-348.071075	143.994507	1095.264526	-294.404816	-22.358646	1104.766846	-446.883331	51.732704	963.340210	600.084534	-8.717602	938.836548	610.241577	147.625458
-507.302856	124.638184	874.795471	-467.317322	-34.594147	869.416504	-594.676453	142.074814	502.974152	-544.278320	-105.768585	507.249603	-586.057373	138.558456	89.064507	-538.730713	-114.299324	90.702370	-498.315613	209.649887	1368.972290	-431.959564	-123.848656	1379.299194	-434.875031	57.399345	1392.989258	-439.892273	83.408165	1669.520142	-538.222717	305.428680	1134.875122	-435.599396	-221.761139	1146.506348	-349.076843	144.452942	1095.671875	-294.998230	-21.980970	1105.095215	-447.175446	52.015411	963.431274	599.922058	-8.995773	938.786865	610.153198	147.313110
-507.559601	124.876358	874.812134	-467.341797	-34.348175	869.419434	-594.617554	142.211838	502.888641	-544.257507	-105.657692	507.296997	-586.052368	138.599625	89.043015	-538.733643	-114.239021	90.729652	-499.818237	209.473999	1369.126343	-432.888855	-123.929764	1379.254761	-436.197906	57.375710	1393.075073	-441.041443	83.095932	1669.472290	-539.568115	305.592499	1135.092285	-435.848907	-221.612686	1146.402466	-350.220825	144.855988	1096.028931	-295.506256	-21.545609	1105.296387	-447.475922	52.265709	963.510498	599.930969	-8.986236	938.803528	609.977844	147.380096
-507.859253	125.187126	874.838013	-467.396393	-34.085526	869.413269	-594.564636	142.399536	502.846741	-544.213257	-105.556358	507.275787	-586.070923	138.619507	88.994301	-538.697449	-114.199135	90.705444	-501.289246	209.331802	1369.259888	-433.863831	-123.970688	1379.220459	-437.444000	57.301163	1393.149658	-442.064148	82.926071	1669.493530	-540.963379	305.459290	1135.223267	-436.099701	-221.502579	1146.297241	-351.338501	145.209946	1096.333374	-296.031555	-21.083700	1105.542114	-447.812103	52.550678	963.589905	599.887939	-8.939309	938.788513	609.706482	147.674026
-508.154144	125.352699	874.862488	-467.447693	-33.793598	869.342285	-594.470154	142.540604	502.782959	-544.178711	-105.418816	507.240295	-586.098816	138.649643	88.958321	-538.654175	-114.162193	90.672523	-502.777649	209.147827	1369.441650	-434.833710	-124.036812	1379.190063	-438.667999	57.244678	1393.200684	-443.167389	82.668991	1669.498901	-542.297974	305.633240	1135.491821	-436.293182	-221.593475	1146.225464	-352.456024	145.516266	1096.664795	-296.673553	-20.704479	1105.830078	-448.129150	52.751999	963.631226	599.881226	-8.903034	938.766052	609.479980	147.709991
-508.455109	125.529251	874.926758	-467.500244	-33.535782	869.280762	-594.378845	142.667984	502.759155	-544.116638	-105.321709	507.195709	-586.082764	138.636276	88.921165	-538.611877	-114.146347	90.593987	-504.144379	209.000565	1369.581665	-435.753937	-124.051155	1379.093750	-439.873596	57.160633	1393.307983	-444.306641	82.361740	1669.445801	-543.672119	305.578308	1135.672363	-436.454834	-221.702103	1146.178711	-353.594513	145.738007	1097.009277	-297.223358	-20.402119	1106.020752	-448.451935	52.922340	963.699341	599.844177	-8.861895	938.750000	609.171326	147.696747
-508.775879	125.704628	874.955261	-467.620453	-33.280048	869.247253	-594.307068	142.785339	502.759094	-544.090759	-105.260796	507.093811	-586.086060	138.651566	88.938446	-538.591797	-114.111588	90.504166	-505.512207	208.870071	1369.729004	-436.632751	-124.115364	1379.074585	-441.024750	57.044956	1393.366455	-445.402740	82.166412	1669.429810	-545.086975	305.454529	1135.815918	-436.689087	-221.690964	1146.080078	-354.676422	146.003342	1097.259644	-297.746643	-20.086411	1106.201538	-448.805267	53.119026	963.755493	599.784912	-8.851508	938.739807	608.890198	147.680115
-509.112213	125.986633	875.022034	-467.851593	-33.063858	869.316162	-594.288635	142.940826	502.787170	-544.057068	-105.231873	507.010742	-586.072266	138.631958	88.953049	-538.518555	-114.087013	90.432518	-506.795532	208.725342	1369.852051	-437.471863	-124.178444	1379.065552	-442.183167	57.028141	1393.439575	-446.472473	82.001099	1669.415527	-546.362122	305.517578	1135.977539	-436.984039	-221.707092	1146.003784	-355.711945	146.259583	1097.411987	-298.239655	-19.681557	1106.231567	-449.249115	53.348553	963.893433	599.692871	-8.835769	938.717651	608.535034	147.712448
-509.428101	126.195984	875.005127	-467.874786	-32.803692	869.158447	-594.216675	143.076477	502.757141	-543.942566	-105.126709	506.936249	-586.095947	138.630737	88.953926	-538.490540	-114.062454	90.358894	-508.044983	208.612747	1369.920166	-438.292175	-124.193108	1379.031982	-443.255157	56.965336	1393.455566	-447.478333	81.880371	1669.419556	-547.686157	305.496857	1136.101318	-437.304626	-221.657745	1145.913696	-356.787384	146.553955	1097.494263	-298.922607	-19.480820	1106.437622	-449.527435	53.546265	963.855347	599.586609	-8.806537	938.711487	608.153870	147.751816
-509.793762	126.296082	875.028015	-468.146973	-32.700794	869.242126	-594.144287	143.211853	502.704529	-543.929443	-105.112572	506.916260	-586.083130	138.636215	88.938881	-538.486572	-114.048523	90.337486	-509.312927	208.535889	1369.985107	-439.085358	-124.218506	1379.029541	-444.350311	56.941334	1393.468384	-448.647461	81.667854	1669.326416	-548.959473	305.422058	1136.148315	-437.783081	-221.496292	1145.836548	-357.849854	146.838913	1097.498779	-299.594269	-19.166300	1106.608398	-449.981964	53.668385	963.964783	599.467651	-8.784858	938.699402	607.720032	147.844757
-510.187042	126.460678	875.039795	-468.215881	-32.378952	869.070496	-594.118286	143.320923	502.684143	-543.831726	-105.039047	506.846954	-586.066711	138.642151	88.965324	-538.502380	-114.049767	90.322388	-510.490295	208.439133	1370.009644	-439.804016	-124.285805	1379.058716	-445.391418	56.940071	1393.514038	-449.665466	81.618134	1669.319824	-550.249634	305.292236	1136.195190	-438.086578	-221.573181	1145.850830	-358.806152	147.000351	1097.563721	-300.145538	-19.031616	1106.684448	-450.288666	53.870701	963.919983	599.401367	-8.744282	938.656982	607.306335	147.920517
-510.636169	126.579079	875.073120	-468.424683	-32.187122	869.054199	-594.167664	143.385620	502.670929	-543.820435	-105.009857	506.806091	-586.099609	138.636978	88.965973	-538.578857	-114.070465	90.323380	-511.644684	208.343002	1370.088257	-440.467560	-124.309113	1379.079224	-446.390228	56.859047	1393.572754	-450.667206	81.577911	1669.353516	-551.474548	305.025146	1136.226563	-438.320435	-221.825058	1145.938965	-359.896820	147.368729	1097.581543	-300.785370	-18.726212	1106.678589	-450.712494	54.032406	963.968140	599.314270	-8.755987	938.665649	606.891907	147.870911
-511.010468	126.722961	875.130310	-468.655365	-31.959036	869.055969	-594.179871	143.446854	502.679840	-543.818237	-104.994301	506.743042	-586.086792	138.596283	88.962326	-538.604309	-114.096481	90.305527	-512.823730	208.244690	1370.126709	-441.193359	-124.282478	1379.109131	-447.352631	56.804871	1393.637939	-451.819214	81.452522	1669.312256	-552.624756	304.891876	1136.253784	-438.696960	-221.890366	1145.968140	-360.784210	147.391891	1097.742065	-301.529419	-18.693899	1106.853271	-451.111328	54.197746	964.039795	599.232300	-8.723124	938.658691	606.455750	147.906219
-511.376312	126.820961	875.170288	-468.888214	-31.775307	869.052063	-594.212219	143.496841	502.656616	-543.859863	-104.978447	506.701172	-586.078186	138.566589	88.936409	-538.615784	-114.107903	90.278343	-513.959351	208.125626	1370.143555	-441.810486	-124.331039	1379.128662	-448.299835	56.773254	1393.706909	-452.812836	81.480042	1669.355591	-553.760803	304.666565	1136.267334	-438.884277	-222.214600	1146.095337	-361.672058	147.557114	1097.817749	-302.131744	-18.467274	1106.773804	-451.495148	54.325321	964.094299	599.116821	-8.695622	938.648682	605.968140	147.989410
-511.847839	126.892365	875.185608	-469.117615	-31.684845	869.054260	-594.299194	143.560928	502.629456	-543.930054	-104.968315	506.680359	-586.100403	138.558685	88.933311	-538.621216	-114.110474	90.253693	-515.077209	208.002243	1370.164307	-442.383606	-124.336121	1379.191040	-449.198761	56.726021	1393.730591	-453.854889	81.466789	1669.340942	-554.814087	304.484406	1136.249268	-439.231873	-222.281723	1146.192749	-362.502777	147.645020	1097.888794	-302.768219	-18.497120	1106.816650	-451.924042	54.436092	964.133728	598.993591	-8.683449	938.645264	605.480225	148.102966
-512.291931	127.018700	875.213013	-469.389099	-31.568356	869.051697	-594.411987	143.654190	502.591095	-544.049561	-104.974770	506.671997	-586.147278	138.549179	88.933815	-538.643005	-114.122963	90.227325	-516.168701	207.936890	1370.116089	-442.980286	-124.301178	1379.240845	-450.119995	56.706631	1393.729980	-454.816406	81.572533	1669.333252	-555.849670	304.290619	1136.190186	-439.580597	-222.423187	1146.255371	-363.137268	147.526840	1097.879150	-303.316925	-18.266148	1106.609131	-452.339294	54.565170	964.169678	598.840332	-8.687953	938.630615	604.996704	148.083450
-512.687195	127.065674	875.186890	-469.645599	-31.470284	869.061035	-594.473633	143.711716	502.537811	-544.133240	-104.956001	506.659027	-586.113403	138.590515	88.899078	-538.675232	-114.111618	90.204018	-517.223511	207.815781	1370.083374	-443.523163	-124.252251	1379.279175	-451.011261	56.731998	1393.724365	-455.819519	81.614876	1669.306885	-556.829346	304.084198	1136.090942	-440.001312	-222.455826	1146.330811	-363.992340	147.858307	1098.021606	-304.353760	-18.052927	1106.747925	-452.734528	54.674400	964.187561	598.708679	-8.686076	938.622437	604.546936	148.143066
-513.163025	127.118431	875.221619	-469.955994	-31.325706	869.083191	-594.616089	143.734299	502.510651	-544.266602	-104.942711	506.625580	-586.156799	138.593918	88.857674	-538.688171	-114.144165	90.197289	-518.261414	207.754379	1370.041382	-444.073090	-124.225113	1379.333130	-451.839355	56.737877	1393.727051	-456.846130	81.623589	1669.261475	-557.779175	303.848846	1135.992920	-440.308044	-222.584991	1146.432373	-364.690277	147.964157	1098.058838	-304.864502	-18.004028	1106.596436	-453.181183	54.794437	964.236694	598.600586	-8.623919	938.619934	604.117004	148.251251
-513.603638	127.207291	875.281799	-470.282349	-31.166378	869.093262	-594.696228	143.769455	502.495728	-544.362549	-104.957977	506.583344	-586.155334	138.606354	88.833817	-538.691223	-114.148933	90.184654	-519.200684	207.656662	1370.039673	-444.548126	-124.227303	1379.421143	-452.612823	56.724579	1393.765381	-457.759155	81.752922	1669.293457	-558.709167	303.683929	1135.935547	-440.647491	-222.690002	1146.542603	-365.369171	147.909225	1098.159912	-305.300079	-18.102800	1106.434570	-453.620514	54.903954	964.296204	598.468750	-8.532833	938.594971	603.682190	148.305420
-513.998718	127.285904	875.326172	-470.530487	-31.081383	869.107056	-594.833923	143.786774	502.503174	-544.482239	-104.975426	506.569855	-586.151917	138.627472	88.852371	-538.719421	-114.173584	90.168617	-520.241943	207.577927	1370.025635	-445.123993	-124.200027	1379.515869	-453.465942	56.827675	1393.906250	-458.766022	81.763374	1669.283813	-559.624817	303.460724	1135.904541	-440.994019	-222.813553	1146.661987	-365.967865	147.912354	1098.272461	-305.907898	-18.097164	1106.296265	-454.010223	54.983974	964.353699	598.363647	-8.460411	938.584473	603.278870	148.365921
-514.421387	127.268890	875.331665	-470.804108	-31.058023	869.142761	-594.974304	143.800186	502.484253	-544.569214	-104.954994	506.550262	-586.120483	138.665756	88.829834	-538.710083	-114.168678	90.138161	-521.207336	207.524933	1369.971802	-445.627014	-124.152550	1379.627808	-454.259369	56.829266	1393.951660	-459.669922	81.829185	1669.289673	-560.495422	303.253510	1135.807983	-441.520294	-222.738510	1146.752563	-366.603394	147.929108	1098.392700	-306.570892	-17.743790	1106.084717	-454.409546	55.027699	964.392517	598.216064	-8.368854	938.557129	602.877625	148.389389
-514.893860	127.249908	875.363281	-471.117676	-31.056509	869.174927	-595.211304	143.809036	502.428101	-544.636047	-104.946999	506.528473	-585.979187	138.379074	88.581497	-538.782166	-114.194153	90.112404	-522.142456	207.509628	1369.888184	-446.104370	-124.096573	1379.734497	-455.022369	56.789852	1393.875732	-460.602264	81.911713	1669.265503	-561.314087	303.043427	1135.743530	-441.711426	-223.071991	1146.965576	-367.155762	147.937103	1098.409180	-307.348297	-17.742304	1106.045654	-454.846405	55.045773	964.440552	598.035522	-8.313090	938.529846	602.491577	148.498230
-515.349365	127.306847	875.367126	-471.447418	-31.000950	869.191467	-595.413757	143.812775	502.411133	-544.678467	-104.965729	506.524994	-586.172058	138.715775	88.748909	-538.796143	-114.194534	90.085541	-523.064148	207.439926	1369.811890	-446.605591	-124.060623	1379.805176	-455.809875	56.929386	1393.982544	-461.457520	82.000084	1669.245972	-562.134644	302.938782	1135.595093	-442.010681	-223.129547	1147.073120	-367.621704	148.037415	1098.427124	-307.567932	-17.999815	1105.676147	-455.272736	55.129868	964.462585	597.848877	-8.257901	938.484375	602.153015	148.603226
-515.733582	127.394821	875.368042	-471.720764	-30.934975	869.197388	-595.620544	143.852737	502.358307	-544.733826	-104.978516	506.486359	-586.002563	138.419189	88.527534	-538.821472	-114.198715	90.081833	-523.924133	207.422394	1369.732056	-447.092682	-123.999168	1379.873169	-456.523041	56.907555	1393.838989	-462.348877	82.084854	1669.202515	-562.926941	302.795624	1135.460693	-442.439209	-223.040970	1147.188599	-368.161743	148.169327	1098.425903	-308.051971	-17.993435	1105.514526	-455.645538	55.222561	964.482971	597.668762	-8.198913	938.462280	601.857666	148.661240
-516.129700	127.401031	875.345764	-472.009033	-30.886019	869.189575	-595.853638	143.832642	502.337433	-544.778503	-104.967613	506.463837	-585.983887	138.437683	88.482162	-538.799011	-114.205612	90.067177	-524.802185	207.376633	1369.634033	-447.569031	-123.943108	1379.967773	-457.234497	56.938351	1393.823853	-463.209900	82.099609	1669.185791	-563.677368	302.614105	1135.313354	-442.727783	-223.154831	1147.320679	-368.647552	148.279724	1098.456299	-308.478943	-18.031715	1105.386230	-456.020081	55.276943	964.479248	597.489136	-8.149320	938.460266	601.593262	148.722626
-516.508240	127.277290	875.348083	-472.276245	-30.881763	869.225159	-596.043396	143.810867	502.296173	-544.808716	-104.952271	506.429688	-586.175354	138.719650	88.688339	-538.792664	-114.204819	90.047020	-525.629028	207.325073	1369.521729	-448.025360	-123.911125	1380.062134	-457.930573	56.966400	1393.857910	-464.026550	82.197639	1669.204224	-564.380920	302.469727	1135.202637	-442.815491	-223.495728	1147.492798	-369.119324	148.307175	1098.506104	-308.897919	-18.131472	1105.278320	-456.394257	55.254028	964.516541	597.330505	-8.102210	938.437744	601.380676	148.754395
-516.885742	127.254684	875.358948	-472.582001	-30.844288	869.244385	-596.216736	143.838638	502.294769	-544.923706	-105.014114	506.393799	-586.128723	138.750580	88.687416	-538.848022	-114.235573	90.028732	-526.426025	207.272842	1369.450195	-448.478455	-123.866600	1380.136963	-458.594788	56.990528	1393.867188	-464.833252	82.271133	1669.207642	-565.135803	302.415222	1135.094971	-443.238159	-223.375092	1147.555054	-369.644836	148.352631	1098.580688	-309.236359	-18.172352	1105.205200	-456.777588	55.273933	964.547852	597.209229	-8.068757	938.442139	601.221252	148.769470
-517.249451	127.291855	875.370911	-472.840057	-30.846594	869.266663	-596.366638	143.799164	502.281555	-545.009155	-105.061646	506.375580	-586.159668	138.756805	88.705025	-538.929749	-114.281097	90.004616	-527.205750	207.248199	1369.374634	-448.961029	-123.805206	1380.220703	-459.303772	57.143353	1394.012329	-465.557556	82.360146	1669.238037	-565.788879	302.360840	1135.014893	-443.491760	-223.474960	1147.665649	-370.127899	148.508499	1098.598877	-309.541351	-18.236269	1105.205811	-457.143829	55.304596	964.586670	597.093018	-8.061362	938.433899	601.098999	148.814621
-517.635498	127.384346	875.399353	-473.113892	-30.861164	869.296753	-596.587402	143.797668	502.251251	-545.139160	-105.109711	506.370514	-586.155457	138.754410	88.706650	-538.930054	-114.279068	90.000465	-527.988647	207.220352	1369.312500	-449.459106	-123.781578	1380.302612	-459.949951	57.206734	1394.031616	-466.319031	82.412865	1669.225830	-566.445068	302.321167	1134.886841	-443.756805	-223.645599	1147.802368	-370.637299	148.653320	1098.618164	-310.017151	-18.107983	1105.279175	-457.517548	55.353600	964.633179	596.974915	-8.069847	938.430908	600.999756	148.823578
-518.021484	127.412025	875.404968	-473.416260	-30.819921	869.319397	-596.755066	143.801178	502.222443	-545.312927	-105.147118	506.355316	-586.173401	138.720856	88.677216	-538.966431	-114.300461	89.989983	-528.693115	207.239944	1369.234375	-449.898834	-123.714363	1380.401245	-460.587524	57.173370	1393.866211	-467.072205	82.469261	1669.250732	-567.060486	302.277954	1134.834839	-444.014893	-223.711243	1147.956177	-371.143066	148.734467	1098.645874	-310.139099	-18.076281	1105.151855	-457.898956	55.407616	964.661011	596.850830	-8.065024	938.430115	600.931152	148.848175
-518.381836	127.334297	875.385742	-473.696686	-30.807276	869.345093	-596.848633	143.789795	502.121552	-545.467590	-105.167252	506.357483	-586.138733	138.734726	88.665382	-539.003601	-114.348602	89.997734	-529.394470	207.192261	1369.204468	-450.391418	-123.718536	1380.495483	-461.224762	57.338604	1394.016357	-467.842499	82.498131	1669.211792	-567.661743	302.257080	1134.769531	-444.085693	-223.993530	1148.160156	-371.667053	148.811966	1098.627319	-310.444366	-18.284302	1105.340576	-458.251343	55.415066	964.674316	596.739136	-8.063296	938.452942	600.843079	148.850830
-518.688049	127.317589	875.379700	-473.915283	-30.762852	869.375061	-596.963745	143.820450	502.086731	-545.593140	-105.169594	506.352722	-586.143005	138.733292	88.673210	-539.017517	-114.350304	89.989914	-530.108032	207.202072	1369.203613	-450.901825	-123.658730	1380.589844	-461.822388	57.388004	1394.023682	-468.605469	82.467392	1669.205566	-568.242126	302.227264	1134.772949	-444.292755	-224.066986	1148.304932	-372.162140	148.818344	1098.619507	-310.625549	-18.362476	1105.415527	-458.564148	55.458660	964.704590	596.651733	-8.066638	938.453857	600.809448	148.861313
-518.984863	127.304062	875.384216	-474.150208	-30.725027	869.381287	-597.062256	143.793884	502.101105	-545.731995	-105.176201	506.346008	-586.152710	138.744873	88.630592	-539.054016	-114.394066	89.958214	-530.753479	207.164719	1369.201538	-451.350433	-123.592690	1380.667603	-462.399261	57.401077	1394.042358	-469.257904	82.560539	1669.277344	-568.751831	302.169983	1134.763794	-444.441254	-224.147888	1148.440063	-372.656097	148.815598	1098.641113	-310.738922	-18.320282	1105.427002	-458.872375	55.476273	964.726807	596.555603	-8.089142	938.475037	600.762756	148.835266
-519.303528	127.299400	875.415222	-474.362762	-30.692961	869.396667	-597.161377	143.769623	502.072174	-545.839478	-105.186272	506.307678	-586.123840	138.763840	88.651360	-539.098022	-114.418633	89.941338	-531.384766	207.123398	1369.237671	-451.812744	-123.544891	1380.748535	-462.975250	57.387974	1394.083618	-470.022766	82.504890	1669.263550	-569.232239	302.084625	1134.751343	-444.585480	-224.269211	1148.575806	-373.102966	148.770859	1098.692627	-310.960510	-18.368256	1105.463257	-459.190033	55.492218	964.771118	596.512451	-8.055363	938.469360	600.741760	148.835236
-519.632935	127.318108	875.455444	-474.585266	-30.696283	869.430298	-597.311829	143.764084	502.057678	-545.956726	-105.201729	506.294373	-586.163513	138.731796	88.647507	-539.060791	-114.432228	89.901184	-532.004150	207.133621	1369.240723	-452.295319	-123.492722	1380.798828	-463.522491	57.403419	1394.079346	-470.730774	82.504074	1669.281494	-569.654846	301.996002	1134.769897	-444.771484	-224.353210	1148.679810	-373.524597	148.696564	1098.751831	-311.358673	-18.343126	1105.520752	-459.514160	55.506039	964.827148	596.439331	-8.088452	938.479370	600.721924	148.810394
-519.917542	127.364517	875.457825	-474.797363	-30.687134	869.436096	-597.455811	143.801498	502.041107	-546.035156	-105.180939	506.276215	-586.172363	138.717972	88.632484	-539.154602	-114.463081	89.925430	-532.601379	207.114395	1369.226196	-452.770538	-123.436028	1380.871460	-464.086975	57.400074	1394.085815	-471.405609	82.485985	1669.271484	-570.071777	301.968781	1134.770264	-444.933014	-224.459930	1148.790771	-373.951599	148.713043	1098.746826	-311.586975	-18.543880	1105.647461	-459.809692	55.537155	964.850159	596.396484	-8.145725	938.483215	600.717041	148.781845
-520.200012	127.381325	875.446655	-475.013672	-30.727337	869.467468	-597.616333	143.832367	502.032166	-546.120972	-105.193787	506.270203	-586.216370	138.710617	88.619858	-539.107239	-114.459915	89.944969	-533.200806	207.067001	1369.197021	-453.227722	-123.433708	1380.974121	-464.622070	57.438702	1394.099731	-472.105347	82.434875	1669.282349	-570.462341	301.953247	1134.746704	-445.105103	-224.596970	1148.923462	-374.365875	148.678192	1098.731567	-311.961426	-18.299456	1105.746948	-460.103851	55.550076	964.876526	596.365417	-8.158936	938.474976	600.711060	148.765381
-520.478271	127.411240	875.453369	-475.243927	-30.711506	869.479858	-597.739014	143.802444	502.005402	-546.190491	-105.182510	506.283234	-586.271423	138.718964	88.608376	-539.178223	-114.457970	89.913643	-533.745544	207.063492	1369.167114	-453.637024	-123.406891	1381.043945	-465.132904	57.426868	1394.132202	-472.703125	82.526871	1669.330566	-570.809082	301.915192	1134.722412	-445.240997	-224.683929	1149.033203	-374.692383	148.672745	1098.717163	-312.066406	-18.248793	1105.757446	-460.390472	55.577244	964.898865	596.309326	-8.214408	938.483276	600.686279	148.718094
-520.742676	127.393761	875.460571	-475.483093	-30.652189	869.489502	-597.909790	143.782227	501.996796	-546.245667	-105.186768	506.259003	-586.270630	138.701904	88.604675	-539.154541	-114.424629	89.913185	-534.328003	207.013916	1369.166626	-454.021881	-123.374649	1381.078979	-465.652161	57.418938	1394.161743	-473.368744	82.449295	1669.347046	-571.134644	301.866974	1134.717651	-445.371063	-224.711746	1149.106934	-375.061523	148.586548	1098.710083	-312.602173	-18.333855	1106.217285	-460.665955	55.601948	964.916626	596.269409	-8.269155	938.496338	600.671021	148.647125
-521.005371	127.316391	875.472168	-475.714661	-30.645054	869.539917	-598.013977	143.733643	501.949646	-546.317871	-105.175804	506.257141	-586.270142	138.750351	88.594322	-539.133362	-114.399757	89.933006	-534.883240	206.956924	1369.183838	-454.456573	-123.375824	1381.102173	-466.162872	57.376987	1394.207153	-474.051300	82.345444	1669.336670	-571.460388	301.845703	1134.716064	-445.490082	-224.755264	1149.158447	-375.447632	148.425690	1098.774536	-313.102875	-18.072128	1106.647583	-460.946655	55.590775	964.959290	596.226257	-8.339913	938.506348	600.630249	148.578964
-521.236450	127.238091	875.498535	-475.890930	-30.661167	869.564087	-598.160828	143.712234	501.937500	-546.348816	-105.159210	506.231781	-586.286560	138.744186	88.598137	-539.160156	-114.375259	89.914719	-535.411621	206.921936	1369.218140	-454.882141	-123.358650	1381.128418	-466.650116	57.342262	1394.213989	-474.614838	82.365158	1669.373413	-571.753723	301.822968	1134.738525	-445.604675	-224.699417	1149.159912	-375.804260	148.305603	1098.837891	-313.133301	-17.971230	1106.758423	-461.195953	55.544308	965.002930	596.209900	-8.394476	938.497925	600.607971	148.491440
-521.465027	127.234215	875.517944	-476.080536	-30.673628	869.600647	-598.281372	143.714142	501.927246	-546.408630	-105.162453	506.226898	-586.317688	138.737061	88.577156	-539.243774	-114.385963	89.899200	-535.927979	206.897324	1369.229248	-455.311554	-123.357147	1381.172241	-467.153534	57.310513	1394.231201	-475.202271	82.322220	1669.374756	-572.048645	301.793793	1134.740112	-445.729004	-224.650269	1149.161987	-376.106415	148.193756	1098.894043	-313.322906	-17.847982	1106.982788	-461.451538	55.540947	965.049377	596.231506	-8.448733	938.500916	600.606384	148.456757
-521.701416	127.246521	875.546082	-476.275238	-30.704002	869.630249	-598.421326	143.753799	501.945190	-546.437073	-105.185760	506.220917	-586.315491	138.746750	88.563324	-539.265442	-114.388931	89.900795	-536.384216	206.901382	1369.228516	-455.727112	-123.389587	1381.205688	-467.627502	57.269382	1394.224976	-475.778870	82.285805	1669.358521	-572.311218	301.794586	1134.751099	-445.878693	-224.613663	1149.175903	-376.386139	148.131073	1098.951660	-313.670532	-17.608692	1107.255493	-461.707581	55.528366	965.094788	596.254944	-8.531622	938.494263	600.590393	148.439209
-521.925232	127.296021	875.554810	-476.469299	-30.707075	869.666443	-598.569092	143.791061	501.912476	-546.529114	-105.198898	506.240021	-586.348633	138.736786	88.551819	-539.352600	-114.387741	89.907631	-536.908569	206.828751	1369.244507	-456.125793	-123.416115	1381.248779	-468.110535	57.254845	1394.224854	-476.289856	82.210030	1669.371948	-572.565796	301.790985	1134.738525	-446.091492	-224.576736	1149.196655	-376.654816	148.131256	1098.986816	-314.378052	-17.236954	1107.732544	-461.962677	55.558346	965.135315	596.275635	-8.592168	938.480347	600.584961	148.377304
-522.147034	127.264954	875.540039	-476.662659	-30.722776	869.682556	-598.644714	143.820419	501.873077	-546.599426	-105.214577	506.232361	-586.341919	138.772461	88.554359	-539.349304	-114.394920	89.886688	-537.367004	206.790695	1369.261841	-456.530426	-123.424538	1381.287354	-468.553619	57.199261	1394.214722	-476.916290	82.079178	1669.311035	-572.785156	301.791534	1134.757446	-446.270538	-224.465530	1149.220947	-376.945740	148.118820	1099.054321	-314.650330	-16.860746	1107.858887	-462.224091	55.544189	965.156921	596.311096	-8.643842	938.458984	600.585693	148.342529
-522.363892	127.243332	875.549133	-476.846680	-30.736477	869.688782	-598.748352	143.840271	501.876007	-546.667358	-105.255119	506.251984	-586.366882	138.753525	88.555275	-539.368958	-114.397560	89.889305	-537.815796	206.701157	1369.311157	-456.931641	-123.460152	1381.305664	-468.990662	57.156490	1394.245850	-477.425659	81.998619	1669.312988	-573.014893	301.777771	1134.786377	-446.407288	-224.356155	1149.220459	-377.211090	148.112000	1099.140869	-314.899689	-16.637161	1108.131226	-462.474091	55.517868	965.185181	596.370728	-8.677711	938.445618	600.610474	148.303726
-522.587585	127.205811	875.572021	-476.977386	-30.768335	869.688171	-598.795898	143.849213	501.896301	-546.687927	-105.230591	506.227051	-586.354614	138.757553	88.558060	-539.341858	-114.390083	89.890266	-538.200684	206.660355	1369.332520	-457.352661	-123.486000	1381.321899	-469.437378	57.081745	1394.293335	-477.841553	81.969513	1669.358643	-573.185913	301.900085	1134.891479	-446.766327	-223.999283	1149.154785	-377.557983	148.101578	1099.198730	-315.322998	-16.240211	1108.503662	-462.691650	55.479248	965.212769	596.419006	-8.703049	938.449097	600.589233	148.267349
-522.815369	127.126968	875.566956	-477.135376	-30.784712	869.692993	-598.861023	143.879913	501.864075	-546.731018	-105.222778	506.216522	-586.350891	138.763596	88.561310	-539.392273	-114.399849	89.874657	-538.640076	206.582748	1369.356689	-457.754700	-123.510483	1381.332031	-469.868500	57.016670	1394.309082	-478.312317	81.909767	1669.361084	-573.450073	301.933411	1134.946289	-446.911713	-223.813385	1149.078613	-377.825592	148.152084	1099.260498	-315.339813	-16.166786	1108.768677	-462.927643	55.443657	965.228943	596.431763	-8.747766	938.450195	600.549683	148.252228
-523.056152	127.122482	875.595703	-477.306824	-30.760750	869.684143	-598.904541	143.884415	501.850281	-546.780518	-105.227386	506.160980	-586.380798	138.750977	88.562813	-539.355408	-114.383598	89.832817	-539.110535	206.458740	1369.387573	-458.159241	-123.585762	1381.308716	-470.260864	56.963886	1394.287109	-478.748230	81.841972	1669.350098	-573.704346	302.034943	1134.968994	-446.904663	-224.011566	1149.082642	-378.123474	148.240524	1099.290161	-315.728516	-15.847812	1109.196655	-463.172241	55.437141	965.255554	596.477051	-8.762924	938.424255	600.510254	148.246078
-523.286987	127.141159	875.575623	-477.478363	-30.750502	869.683044	-598.937744	143.949936	501.794281	-546.788940	-105.250572	506.137665	-586.373474	138.741409	88.540421	-539.348755	-114.365929	89.821526	-539.489441	206.444885	1369.361328	-458.477814	-123.641838	1381.287231	-470.659882	56.921360	1394.278076	-479.094299	81.843216	1669.368042	-573.963928	302.103333	1135.025146	-447.059753	-223.895477	1149.003296	-378.411377	148.344315	1099.288086	-315.703156	-15.835129	1109.515503	-463.411774	55.464588	965.259338	596.530762	-8.828745	938.419067	600.484009	148.257858
-523.546082	127.221420	875.573547	-477.674713	-30.714645	869.667175	-598.982605	143.988266	501.755035	-546.836487	-105.276314	506.114349	-586.384766	138.738022	88.531921	-539.359497	-114.374748	89.826248	-539.889282	206.396378	1369.400513	-458.826385	-123.702072	1381.262451	-471.028778	56.869591	1394.257690	-479.471649	81.801117	1669.354858	-574.193726	302.213074	1135.104492	-447.237488	-223.809357	1148.947876	-378.603027	148.735519	1099.139648	-315.812714	-15.633418	1109.830933	-463.667572	55.518650	965.261841	596.572632	-8.873393	938.395508	600.452454	148.220444
-523.819763	127.245163	875.590332	-477.934143	-30.656097	869.668823	-598.999023	144.001526	501.729675	-546.864136	-105.305977	506.089813	-586.387390	138.732651	88.516785	-539.388123	-114.384361	89.819672	-540.322510	206.337799	1369.460083	-459.140503	-123.758614	1381.281982	-471.391754	56.828804	1394.295410	-479.882996	81.686378	1669.316406	-574.445923	302.319122	1135.186279	-447.372467	-223.858124	1148.983765	-378.872101	148.824783	1099.219238	-316.149628	-15.537333	1110.373901	-463.953461	55.549892	965.279541	596.613647	-8.909416	938.389709	600.381592	148.211243
-524.100159	127.245758	875.648621	-478.124542	-30.662334	869.687439	-599.040283	144.034500	501.737061	-546.837646	-105.292297	506.047211	-586.401367	138.699524	88.550499	-539.418579	-114.384460	89.789787	-540.702087	206.297684	1369.568359	-459.436646	-123.829575	1381.287476	-471.748474	56.753441	1394.311279	-480.223755	81.615646	1669.321289	-574.663147	302.386414	1135.315552	-447.607208	-223.759857	1148.881470	-379.140564	148.871429	1099.323120	-316.387085	-15.310036	1110.696777	-464.218170	55.535500	965.330627	596.698059	-8.936926	938.358765	600.356201	148.263535
-524.354126	127.184006	875.694092	-478.345734	-30.630920	869.705444	-599.051819	144.027145	501.706787	-546.846069	-105.325470	505.997467	-586.198364	138.438431	88.356010	-539.406616	-114.379120	89.774086	-541.026917	206.246185	1369.681763	-459.713776	-123.873367	1381.297485	-472.099182	56.691010	1394.340454	-480.513214	81.566895	1669.330322	-574.841797	302.439636	1135.477539	-447.707336	-223.796814	1148.872192	-379.389893	148.886032	1099.424683	-316.853821	-15.199965	1111.186646	-464.472076	55.511139	965.369507	596.745667	-8.970012	938.334961	600.287659	148.294983
-524.625549	127.139084	875.716614	-478.553833	-30.608402	869.716248	-599.057556	144.026047	501.696442	-546.843689	-105.338242	505.982117	-586.194702	138.438232	88.349525	-539.417358	-114.377235	89.769279	-541.384155	206.158508	1369.823608	-459.978882	-123.906723	1381.313843	-472.410278	56.637119	1394.354736	-480.804016	81.504349	1669.346680	-575.008484	302.460907	1135.641235	-447.743591	-223.939865	1148.907837	-379.623993	148.896042	1099.557983	-317.265198	-14.994944	1111.603638	-464.729919	55.505371	965.392944	596.773621	-8.976500	938.296265	600.182922	148.276596
-524.864990	127.117416	875.735840	-478.758209	-30.605627	869.746033	-599.064697	144.034027	501.678833	-546.836365	-105.327492	505.938660	-586.169556	138.432129	88.342575	-539.385132	-114.380424	89.730141	-541.708374	206.144470	1369.932007	-460.214417	-123.913902	1381.344971	-472.701263	56.624275	1394.342773	-481.099365	81.428917	1669.330200	-575.165833	302.491180	1135.836182	-447.703308	-224.111191	1148.996460	-379.852936	148.960327	1099.619507	-317.803101	-14.757645	1111.993530	-464.975830	55.504124	965.426331	596.770569	-9.011443	938.259583	600.033569	148.185547
-525.145203	127.105682	875.747559	-478.940308	-30.616997	869.773560	-599.119812	144.074310	501.617432	-546.801025	-105.345970	505.913544	-586.183044	138.400787	88.340851	-539.345703	-114.374222	89.740341	-542.044189	206.086761	1370.059814	-460.492462	-123.919609	1381.390503	-472.995148	56.591068	1394.289673	-481.320923	81.418854	1669.377197	-575.312073	302.538971	1136.034912	-447.596771	-224.375427	1149.091919	-380.056732	149.028366	1099.690430	-318.331085	-14.535016	1112.356812	-465.220978	55.520550	965.449341	596.788757	-9.042275	938.206970	599.927795	148.207565
-525.417725	127.117516	875.761108	-479.157684	-30.601910	869.796326	-599.188660	144.092926	501.578003	-546.800293	-105.355179	505.881073	-586.172058	138.409576	88.341423	-539.304321	-114.383591	89.731522	-542.313782	206.036057	1370.198486	-460.719757	-123.899994	1381.452393	-473.242584	56.556618	1394.304443	-481.621338	81.307755	1669.359863	-575.470032	302.602051	1136.247803	-447.451935	-224.647751	1149.224609	-380.267334	149.113266	1099.740967	-318.881744	-14.349710	1112.705566	-465.476624	55.549213	965.470581	596.782837	-9.056151	938.173889	599.782654	148.241196
-525.705688	127.093674	875.791199	-479.359802	-30.615837	869.833252	-599.270935	144.075836	501.565704	-546.814209	-105.371490	505.902466	-586.193054	138.404297	88.335846	-539.341797	-114.395401	89.726341	-542.583374	205.994156	1370.339600	-460.951324	-123.868523	1381.503662	-473.509003	56.524349	1394.323608	-481.900665	81.204132	1669.372803	-575.620178	302.611603	1136.476318	-447.317993	-224.925247	1149.407837	-380.454834	149.200272	1099.809082	-319.464996	-14.185199	1113.118530	-465.728790	55.552696	965.505127	596.778259	-9.070638	938.135620	599.668457	148.258835
-526.006409	127.143242	875.867432	-479.583862	-30.595648	869.848450	-599.375000	144.041870	501.568573	-546.828430	-105.390030	505.873199	-586.210022	138.392792	88.340546	-539.358459	-114.407295	89.746536	-542.819031	205.935150	1370.520874	-461.158875	-123.821693	1381.580444	-473.769806	56.493958	1394.377563	-482.133698	81.170120	1669.433594	-575.791382	302.721619	1136.740601	-447.379364	-225.013397	1149.563110	-380.674805	149.253250	1099.879517	-320.253967	-13.711388	1113.531738	-465.998016	55.566051	965.555298	596.766052	-9.068175	938.116882	599.542053	148.263885
-526.280884	127.100677	875.908325	-479.753082	-30.582409	869.881226	-599.469727	144.003983	501.563660	-546.809143	-105.394875	505.870697	-586.236267	138.398163	88.351501	-539.329285	-114.385422	89.733223	-543.070374	205.888367	1370.717163	-461.321472	-123.796684	1381.654175	-474.018280	56.480835	1394.429932	-482.307556	81.134148	1669.500977	-575.919250	302.835236	1136.966919	-446.962433	-225.591919	1149.814209	-380.903351	149.348969	1099.915894	-320.476166	-13.867943	1113.763184	-466.235138	55.569069	965.596802	596.793640	-9.000308	938.079895	599.432861	148.313477
-526.563293	127.088928	875.959167	-479.973053	-30.595707	869.936584	-599.584778	144.003052	501.576263	-546.817383	-105.418427	505.854401	-586.225342	138.400085	88.332840	-539.321899	-114.371567	89.705284	-543.310364	205.839508	1370.882690	-461.444672	-123.754318	1381.735840	-474.248169	56.465389	1394.461426	-482.547821	81.067841	1669.520752	-576.064575	302.933441	1137.185791	-446.957245	-225.681061	1149.965454	-381.136444	149.418427	1099.896729	-320.902161	-13.787091	1114.144409	-466.492126	55.571960	965.650940	596.801208	-8.980439	938.074036	599.321350	148.342697
-526.856873	127.093468	876.009033	-480.199554	-30.568350	869.971680	-599.710571	144.007751	501.553894	-546.827087	-105.405266	505.838196	-586.206360	138.416245	88.329422	-539.314392	-114.371788	89.712296	-543.561462	205.787445	1370.994263	-461.553741	-123.719490	1381.841431	-474.461761	56.483810	1394.472046	-482.813385	80.945328	1669.520386	-576.221130	303.069397	1137.409424	-446.787567	-226.016968	1150.139282	-381.367157	149.473969	1099.879028	-321.488953	-13.745996	1114.721313	-466.749237	55.596851	965.691589	596.818298	-8.937349	938.065247	599.199768	148.413620
-527.088501	127.121223	876.011414	-480.410339	-30.542391	869.988037	-599.815369	143.989914	501.524536	-546.852966	-105.427292	505.822205	-586.188660	138.423965	88.332626	-539.259644	-114.365677	89.713058	-543.812256	205.758209	1371.127319	-461.613312	-123.659073	1381.918213	-474.678467	56.492077	1394.483276	-483.032043	80.882675	1669.540283	-576.344116	303.290771	1137.621826	-446.580383	-226.462555	1150.332886	-381.622437	149.546616	1099.838501	-322.043823	-13.622702	1115.202759	-466.965332	55.638336	965.697754	597.337402	-8.259251	937.774597	599.291931	148.781647
-527.331177	127.042091	876.018188	-480.592773	-30.533476	870.014526	-599.917114	144.005951	501.467499	-546.893066	-105.461960	505.836029	-586.217529	138.448257	88.338715	-539.297363	-114.384232	89.685509	-544.057800	205.725571	1371.193848	-461.650299	-123.586052	1381.979370	-474.856476	56.539467	1394.469849	-483.256500	80.822258	1669.546509	-576.439636	303.487335	1137.818481	-446.088409	-227.157547	1150.605835	-381.841431	149.658798	1099.793579	-322.292755	-13.641407	1115.443481	-467.170502	55.635410	965.708923	597.278748	-8.280649	937.978882	599.041443	148.732834
-527.598328	127.028664	876.031616	-480.801178	-30.517689	870.035034	-600.040222	143.976303	501.438629	-546.929321	-105.474541	505.800964	-586.218872	138.456970	88.331825	-539.240723	-114.391083	89.683708	-544.318054	205.692154	1371.297119	-461.691162	-123.519302	1382.042236	-475.077087	56.541069	1394.453003	-483.498718	80.748764	1669.560181	-576.556091	303.654877	1137.978638	-445.794922	-227.526077	1150.838379	-382.065094	149.720001	1099.797974	-322.834778	-13.631961	1115.970459	-467.395569	55.659870	965.718933	597.396240	-8.241190	937.957214	598.964844	148.866440
-527.829102	127.015915	876.068665	-480.970276	-30.489920	870.040283	-600.160217	143.938766	501.400452	-546.955688	-105.469116	505.791931	-586.236877	138.452408	88.325691	-539.251282	-114.395035	89.670258	-544.531860	205.607605	1371.398804	-461.700317	-123.472015	1382.125244	-475.266418	56.531906	1394.449585	-483.733826	80.682358	1669.585449	-576.657104	303.819092	1138.133911	-445.503143	-227.951996	1151.078003	-382.266693	149.792328	1099.801392	-323.371765	-13.529056	1116.463257	-467.575928	55.671104	965.732056	597.459290	-8.134977	937.927917	598.808044	148.972137
-528.053772	126.999130	876.092468	-481.105865	-30.474014	870.066528	-600.281372	143.948914	501.404053	-546.997314	-105.524429	505.792145	-586.207825	138.493347	88.334602	-539.194214	-114.401863	89.681671	-544.759583	205.573151	1371.456909	-461.708893	-123.400543	1382.194824	-475.436005	56.532951	1394.456421	-483.940918	80.667641	1669.626221	-576.772339	303.953156	1138.266602	-445.166504	-228.388092	1151.323975	-382.464508	149.824387	1099.841797	-323.980591	-13.375161	1116.996704	-467.749084	55.696754	965.752197	597.538513	-8.013140	937.910339	598.588013	149.111176
-528.284668	127.047791	876.134338	-481.231506	-30.451569	870.079102	-600.430298	143.951691	501.392731	-547.005859	-105.535706	505.783508	-586.247131	138.525360	88.319801	-539.185791	-114.426247	89.682022	-545.006042	205.510559	1371.513550	-461.762024	-123.356247	1382.278687	-475.629425	56.536556	1394.432251	-484.197296	80.606430	1669.614380	-576.843445	304.039551	1138.340088	-444.881836	-228.811935	1151.523315	-382.653412	149.891479	1099.895752	-324.455750	-13.336783	1117.493652	-467.906830	55.744923	965.770264	597.623474	-7.916602	937.895325	598.375244	149.291092
-528.520386	127.075546	876.149780	-481.360321	-30.445810	870.086243	-600.587036	143.960205	501.361725	-547.058838	-105.531013	505.799408	-586.454346	138.775528	88.469566	-539.176270	-114.427261	89.676956	-545.237854	205.504486	1371.544067	-461.748993	-123.274887	1382.367920	-475.790985	56.571762	1394.398438	-484.451080	80.565651	1669.605469	-576.921631	304.096436	1138.420654	-444.559784	-229.193970	1151.709961	-382.785278	149.933197	1099.931763	-324.894440	-13.313135	1117.916992	-468.058136	55.790611	965.766846	597.710754	-7.814543	937.907410	598.144226	149.462067
-528.714111	127.117096	876.161865	-481.419434	-30.438540	870.090759	-600.740356	143.957733	501.340240	-547.082642	-105.507439	505.776917	-586.462769	138.773026	88.471405	-539.111267	-114.447350	89.699173	-545.495117	205.462555	1371.550537	-461.743561	-123.209908	1382.433960	-475.980804	56.605900	1394.379028	-484.761047	80.485382	1669.575928	-576.973755	304.191559	1138.486206	-444.212555	-229.598007	1151.908569	-382.920471	149.936523	1100.047852	-325.343994	-13.265512	1118.384888	-468.159454	55.848473	965.762512	597.456421	-8.145093	937.900269	597.784119	149.500320
-528.874512	127.187416	876.176880	-481.483490	-30.361464	870.071838	-600.826050	143.930252	501.318390	-547.138977	-105.548546	505.775757	-586.431763	138.806473	88.462029	-539.133545	-114.475418	89.707466	-545.768250	205.402740	1371.589966	-461.761658	-123.156685	1382.488281	-476.182068	56.609085	1394.338135	-485.032562	80.451782	1669.578857	-577.027771	304.267944	1138.555664	-443.706970	-230.162857	1152.127319	-382.999207	149.943329	1100.183350	-325.856842	-13.213280	1118.905640	-468.246338	55.933128	965.749573	597.540039	-7.973977	937.876892	597.490173	149.690872
-529.011475	127.186470	876.181641	-481.531281	-30.286873	870.053223	-600.991943	143.934052	501.348724	-547.201477	-105.550453	505.759033	-586.436951	138.859589	88.431274	-539.152344	-114.476906	89.643600	-545.989563	205.361359	1371.611694	-461.697845	-123.107666	1382.522095	-476.350739	56.625851	1394.318359	-485.334930	80.436172	1669.569580	-577.067810	304.355927	1138.635986	-443.381409	-230.395187	1152.263672	-383.115112	149.919922	1100.348389	-326.032440	-13.226331	1119.223511	-468.308807	55.990292	965.729065	597.563721	-7.707242	937.843323	596.802063	149.516006
-529.134033	127.219162	876.206726	-481.533539	-30.223194	870.030701	-601.113647	143.886826	501.369934	-547.255371	-105.504280	505.751831	-586.437195	138.847626	88.446930	-539.136963	-114.485825	89.647499	-546.287415	205.298096	1371.630005	-461.669891	-123.061813	1382.521729	-476.522583	56.634586	1394.308105	-485.674866	80.389809	1669.556885	-577.107178	304.462311	1138.705688	-443.228394	-230.400803	1152.288452	-383.252350	149.879333	1100.526367	-326.396454	-13.122018	1119.674072	-468.350311	56.046883	965.721313	597.675354	-7.486124	937.816284	596.406128	149.724487
-529.256714	127.239220	876.208679	-481.525665	-30.149754	870.021912	-601.209839	143.861420	501.354279	-547.305115	-105.539322	505.741730	-586.418030	138.866730	88.447823	-539.152222	-114.508461	89.619087	-546.531555	205.241638	1371.650635	-461.590363	-122.985985	1382.540771	-476.720947	56.643990	1394.310547	-486.022003	80.400558	1669.537964	-577.151306	304.596222	1138.808838	-442.860016	-230.648819	1152.364380	-383.424988	149.866165	1100.708374	-326.589172	-13.054101	1120.101440	-468.389191	56.126526	965.707764	597.719116	-7.259372	937.791199	595.957520	149.880829
-529.337769	127.266319	876.234375	-481.480316	-30.026632	870.005127	-601.341675	143.847687	501.326019	-547.389404	-105.531952	505.765625	-586.388672	138.884048	88.431808	-539.186401	-114.516190	89.624161	-546.823364	205.164413	1371.676880	-461.531464	-122.943947	1382.541382	-476.921204	56.675995	1394.287964	-486.403351	80.404175	1669.544434	-577.250977	304.810089	1138.939209	-442.341705	-231.082520	1152.505127	-383.745850	149.558136	1100.989990	-326.806274	-13.070726	1120.719482	-468.394196	56.215164	965.705994	597.656067	-6.903780	937.749023	595.162170	149.739883
-529.445129	127.289268	876.237305	-481.399200	-29.978796	870.005737	-601.458923	143.828979	501.297333	-547.432129	-105.506027	505.786865	-586.408630	138.880844	88.431007	-539.183411	-114.535561	89.621674	-547.071777	205.116119	1371.686890	-461.450226	-122.901390	1382.537598	-477.071960	56.701694	1394.268188	-486.791290	80.399910	1669.532715	-577.280701	304.952271	1139.032471	-442.104126	-231.061386	1152.512085	-383.860809	149.800613	1100.999756	-326.981720	-12.949651	1120.989258	-468.402008	56.296635	965.701843	597.810913	-6.790814	937.745483	594.984497	150.223953
-529.524841	127.327240	876.263367	-481.323914	-29.869555	869.989197	-601.567444	143.836853	501.278931	-547.460205	-105.499969	505.817291	-586.388489	138.885483	88.417374	-539.113342	-114.540955	89.640762	-547.377197	204.988876	1371.739258	-461.354004	-122.867043	1382.548950	-477.247070	56.710972	1394.258057	-487.173828	80.417206	1669.528076	-577.361511	305.151031	1139.144165	-441.673981	-231.259689	1152.630127	-384.121704	149.776703	1101.147339	-327.147552	-12.902715	1121.602295	-468.405884	56.384640	965.706116	598.065857	-6.835137	937.733643	595.104065	150.440903
-529.582703	127.374336	876.277039	-481.222015	-29.770987	869.968018	-601.646362	143.783401	501.242645	-547.504028	-105.517365	505.847809	-586.370850	138.892151	88.415504	-539.156250	-114.557945	89.662521	-547.652954	204.901611	1371.772827	-461.275818	-122.849091	1382.545898	-477.398315	56.713982	1394.246094	-487.639099	80.398026	1669.492798	-577.462158	305.330719	1139.273804	-441.258453	-231.418900	1152.745361	-384.401581	149.705719	1101.268799	-327.403534	-12.742682	1122.160400	-468.380188	56.478329	965.699158	597.900757	-6.253934	937.640686	594.105896	150.655838
-529.615051	127.469879	876.305725	-481.073883	-29.626041	869.946716	-601.716553	143.755142	501.277832	-547.500488	-105.503197	505.822052	-586.413452	138.892334	88.413391	-539.160339	-114.564117	89.640518	-547.895752	204.798859	1371.841675	-461.142639	-122.799438	1382.528931	-477.548096	56.688866	1394.261475	-488.025940	80.442802	1669.532104	-577.562012	305.594696	1139.520752	-440.672455	-231.764847	1152.876831	-384.683197	149.629761	1101.404541	-327.482605	-12.646912	1122.678467	-468.335449	56.609844	965.707153	597.861633	-5.975008	937.576660	593.611328	150.858719
-529.640259	127.558762	876.331360	-480.896973	-29.508120	869.929565	-601.791809	143.718811	501.269135	-547.480652	-105.451065	505.808136	-586.402283	138.912537	88.427345	-539.168884	-114.569023	89.616135	-548.154785	204.685745	1371.904541	-461.059937	-122.763580	1382.501587	-477.709320	56.666790	1394.265625	-488.494934	80.437546	1669.526123	-577.622437	305.806244	1139.757202	-440.409882	-231.624512	1152.849121	-384.937408	149.517105	1101.575684	-327.443176	-12.442104	1123.121582	-468.272034	56.733044	965.714722	597.832642	-5.650778	937.483826	593.104248	151.104858
-529.659912	127.678810	876.368530	-480.751312	-29.350981	869.923401	-601.836548	143.731613	501.283905	-547.396912	-105.356926	505.806549	-586.403809	138.911560	88.417542	-539.130981	-114.564537	89.607956	-548.440552	204.569214	1371.974487	-460.972260	-122.732147	1382.523682	-477.870697	56.670940	1394.274170	-488.980164	80.456467	1669.530151	-577.725891	305.989624	1139.964844	-439.970551	-231.693497	1152.910767	-385.298492	149.135269	1101.870117	-327.536682	-12.214226	1123.702271	-468.221985	56.882629	965.734497	597.776611	-5.360757	937.397583	592.662292	151.360611
-529.647522	127.785904	876.399231	-480.566528	-29.184431	869.911438	-601.872742	143.667755	501.267334	-547.346863	-105.340584	505.822327	-586.389465	138.910614	88.409592	-539.170898	-114.550873	89.631363	-548.769775	204.454773	1372.019409	-460.885803	-122.710640	1382.533691	-478.049225	56.663937	1394.304565	-489.464539	80.461555	1669.551880	-577.789429	306.125458	1140.109863	-439.291260	-232.022552	1153.017456	-385.520844	148.973404	1102.069702	-327.566284	-12.008195	1124.272583	-468.147217	57.030033	965.752441	597.656860	-5.023615	937.309387	592.025574	151.405731
-529.644043	127.897369	876.417603	-480.354187	-29.083164	869.911011	-601.925049	143.693420	501.243805	-547.270142	-105.322906	505.884399	-586.342163	138.934631	88.410278	-539.154541	-114.542442	89.661461	-549.081421	204.326645	1372.093018	-460.784027	-122.690773	1382.547241	-478.218719	56.663467	1394.323853	-489.978821	80.461731	1669.543701	-577.860840	306.225189	1140.244141	-438.987427	-231.714600	1152.928711	-385.753326	148.834076	1102.229614	-327.520294	-11.684468	1124.844849	-468.066559	57.165077	965.769897	597.652283	-4.879359	937.244507	591.859131	151.367905
-529.595337	128.020737	876.438538	-480.154968	-28.896837	869.914917	-601.940002	143.697647	501.214600	-547.194336	-105.337425	505.918182	-586.347839	138.932190	88.395172	-539.304993	-114.529884	89.695618	-549.339783	204.221588	1372.136597	-460.670471	-122.666435	1382.556030	-478.395477	56.636261	1394.334839	-490.536926	80.495415	1669.550293	-577.934448	306.290619	1140.362305	-438.300659	-231.896011	1153.011353	-385.938904	148.702530	1102.377930	-327.425598	-11.403775	1125.408691	-467.969116	57.339687	965.791260	597.542847	-4.576483	937.133972	591.447083	151.573532
-529.514709	128.081039	876.458008	-479.896820	-28.742563	869.898438	-601.895996	143.695908	501.218506	-546.982422	-105.239502	505.915009	-586.320862	138.952667	88.385231	-539.332642	-114.527954	89.704170	-549.636475	204.082428	1372.204712	-460.581909	-122.662567	1382.526489	-478.571716	56.613163	1394.398804	-491.064880	80.526627	1669.574829	-578.036560	306.316833	1140.468628	-437.999237	-231.472549	1152.845337	-386.082794	148.588272	1102.562622	-327.247925	-11.055655	1125.922852	-467.855957	57.453476	965.814575	597.468506	-4.338617	937.010315	591.148865	151.775162
-529.416626	128.173599	876.496887	-479.647583	-28.562717	869.893860	-601.903625	143.684753	501.244202	-546.867310	-105.189209	505.947968	-586.312378	138.947662	88.409325	-539.356812	-114.499214	89.733147	-549.900818	203.948898	1372.290527	-460.478851	-122.663506	1382.489258	-478.735992	56.593662	1394.454712	-491.681793	80.537521	1669.562988	-578.134094	306.298737	1140.556152	-437.471619	-231.325699	1152.789429	-386.158356	148.529755	1102.701904	-327.075653	-10.697086	1126.401978	-467.724121	57.589909	965.848389	597.326904	-4.156678	936.891479	590.849731	151.919449
-529.313721	128.310532	876.553528	-479.356232	-28.393236	869.885681	-601.891541	143.640244	501.252869	-546.619873	-105.107277	505.948669	-586.285645	138.915695	88.401039	-539.370972	-114.488525	89.718727	-550.159424	203.835617	1372.346191	-460.396942	-122.690887	1382.443359	-478.899261	56.542519	1394.490967	-492.239838	80.586517	1669.588501	-578.236206	306.262329	1140.598999	-436.898987	-231.157516	1152.704590	-386.203247	148.538971	1102.824585	-326.856384	-10.337866	1126.832153	-467.570648	57.735992	965.890503	597.200012	-3.968996	936.770325	590.542419	152.113617
-529.173828	128.396820	876.565674	-479.064362	-28.209808	869.885193	-601.847961	143.632721	501.251953	-546.355408	-104.984840	505.946045	-586.242798	138.906708	88.420853	-539.314941	-114.453735	89.722359	-550.430542	203.709930	1372.422485	-460.305664	-122.712555	1382.367920	-479.054352	56.505070	1394.526123	-492.858978	80.629333	1669.585938	-578.391235	306.207428	1140.655151	-436.303619	-230.944046	1152.564087	-386.164581	148.585205	1102.897339	-326.601227	-9.903848	1127.233398	-467.398224	57.889282	965.912048	597.116516	-3.788279	936.648865	590.266602	152.285858
-529.045471	128.499725	876.599915	-478.781250	-28.039930	869.873535	-601.844299	143.608139	501.256409	-546.109070	-104.911697	505.943085	-586.037231	138.655518	88.255119	-539.363464	-114.449066	89.732109	-550.710815	203.562119	1372.515381	-460.226715	-122.768639	1382.304443	-479.190277	56.464130	1394.543701	-493.486267	80.668205	1669.586792	-578.557068	306.136627	1140.668457	-435.699371	-230.730225	1152.492310	-386.221924	148.747910	1102.979980	-326.340790	-9.491250	1127.569824	-467.236511	58.023247	965.940918	597.033752	-3.642625	936.542786	589.976074	152.440735
-528.910645	128.598434	876.631042	-478.461639	-27.923872	869.877136	-601.802185	143.580551	501.238556	-545.894470	-104.839233	505.972168	-586.029175	138.613525	88.251305	-539.339172	-114.404800	89.750610	-550.997070	203.424149	1372.567627	-460.155518	-122.814972	1382.240356	-479.342651	56.413422	1394.545898	-494.142548	80.727234	1669.566162	-578.765198	306.039642	1140.669556	-434.878265	-230.726700	1152.491333	-386.205261	148.899048	1103.036011	-325.978302	-9.087909	1127.867920	-467.056946	58.142368	965.976135	596.968445	-3.529974	936.461975	589.738892	152.537109
-528.766907	128.734604	876.666199	-478.149384	-27.748587	869.871948	-601.800171	143.553482	501.264587	-545.695313	-104.836441	506.046997	-586.017090	138.626633	88.259911	-539.375000	-114.368629	89.752960	-551.274597	203.288818	1372.600342	-460.106323	-122.898949	1382.152710	-479.495789	56.365665	1394.588013	-494.785187	80.761894	1669.572998	-579.003967	305.975952	1140.708130	-434.422211	-230.142029	1152.261475	-386.213226	149.089737	1103.100464	-325.455261	-8.563595	1128.168335	-466.874481	58.300079	966.008911	596.904175	-3.390312	936.379333	589.472473	152.624481
-528.589661	128.812958	876.675659	-477.792480	-27.576344	869.876282	-601.787170	143.519119	501.283905	-545.498718	-104.787727	506.069946	-585.990417	138.588089	88.291573	-539.383301	-114.372032	89.788986	-551.561218	203.087997	1372.635864	-460.058807	-122.990067	1382.077393	-479.649384	56.299404	1394.630737	-495.449646	80.792770	1669.587280	-579.244324	305.911469	1140.779907	-433.770905	-229.776108	1152.166016	-386.247925	149.265991	1103.204712	-324.899078	-8.108932	1128.394043	-466.664276	58.449703	966.036255	596.780334	-3.325798	936.307556	589.182068	152.698257
-528.430908	128.910309	876.709351	-477.436371	-27.433853	869.874390	-601.792847	143.470963	501.282043	-545.309204	-104.753082	506.085663	-585.970825	138.577591	88.314331	-539.387573	-114.326263	89.815857	-551.843140	202.916336	1372.698853	-460.036865	-123.095497	1381.999634	-479.794403	56.219650	1394.671143	-496.117462	80.827621	1669.590576	-579.509216	305.896759	1140.855347	-433.157532	-229.340225	1152.037231	-386.285095	149.476746	1103.334961	-324.272797	-7.731548	1128.543213	-466.461395	58.578171	966.072876	596.563965	-3.101688	936.228455	588.552551	153.091812
-528.303528	128.985123	876.725037	-477.133392	-27.246744	869.872620	-601.817627	143.430725	501.288666	-545.082214	-104.681686	506.121307	-585.908142	138.597198	88.325066	-539.462341	-114.327698	89.845451	-552.159607	202.736603	1372.767090	-460.011108	-123.202019	1381.927246	-479.934631	56.149426	1394.717896	-496.761902	80.842178	1669.604858	-579.746399	305.887848	1140.958496	-432.548187	-228.851776	1151.845459	-386.350525	149.681412	1103.500854	-323.506165	-7.287587	1128.618774	-466.295868	58.728352	966.097717	596.629150	-3.239650	936.190979	588.737732	152.899643
-528.155762	129.084183	876.723999	-476.785278	-27.074646	869.847778	-601.886353	143.387863	501.306061	-544.850952	-104.567459	506.109558	-585.906555	138.573898	88.343964	-539.432312	-114.283684	89.857231	-552.483826	202.575485	1372.843262	-459.970825	-123.308319	1381.853516	-480.085632	56.097534	1394.751221	-497.460815	80.869255	1669.598389	-579.981628	305.873535	1141.051880	-431.959259	-228.425293	1151.663940	-386.382751	149.873962	1103.696533	-322.832642	-6.841250	1128.819580	-466.099243	58.882488	966.103333	596.582458	-3.273871	936.155212	588.725159	152.862778
-528.055237	129.200836	876.747925	-476.471619	-26.902191	869.802307	-601.996582	143.345093	501.298981	-544.633789	-104.490883	506.117188	-585.836792	138.557037	88.362885	-539.497070	-114.269463	89.855263	-552.881897	202.357422	1372.915894	-459.913818	-123.400803	1381.758911	-480.238281	56.031059	1394.754395	-498.151855	80.886116	1669.570557	-580.164124	305.859711	1141.152832	-431.333221	-227.930405	1151.490234	-386.370575	150.096252	1103.895264	-321.772675	-6.539848	1128.766724	-465.924927	59.026848	966.105408	596.525330	-3.339421	936.147217	588.755432	152.811401
-527.944641	129.272614	876.792297	-476.109924	-26.743265	869.805237	-602.061951	143.297928	501.306549	-544.412964	-104.396294	506.123383	-585.832214	138.558517	88.361130	-539.465454	-114.230804	89.886848	-553.244385	202.112534	1372.974121	-459.799408	-123.509537	1381.666504	-480.373047	55.966526	1394.779053	-498.861633	80.882240	1669.538574	-580.341675	305.835876	1141.304443	-430.666351	-227.441299	1151.348511	-386.308502	150.305542	1104.121460	-320.804840	-6.094890	1128.851929	-465.712219	59.172363	966.135620	596.443359	-3.384326	936.165100	588.778931	152.783829
-527.798645	129.349411	876.800354	-475.698547	-26.563808	869.779480	-602.122864	143.203735	501.333252	-544.232178	-104.312126	506.154968	-585.750488	138.561356	88.386307	-539.573425	-114.224907	89.878647	-553.627441	201.862671	1373.037720	-459.665558	-123.594345	1381.558472	-480.532684	55.902229	1394.833130	-499.583252	80.889404	1669.528687	-580.492310	305.798065	1141.511719	-429.764587	-227.304108	1151.218750	-386.212494	150.515244	1104.401489	-319.881165	-5.632922	1128.936279	-465.476501	59.332363	966.140869	596.350647	-3.472057	936.201843	588.840820	152.684250
-527.733643	129.442749	876.850708	-475.371582	-26.347202	869.756042	-602.206299	143.086639	501.347717	-544.071777	-104.252747	506.200928	-585.733704	138.545517	88.395508	-539.592651	-114.212639	89.914619	-553.970459	201.637650	1373.182007	-459.475586	-123.653206	1381.417725	-480.680817	55.831154	1394.866943	-500.293488	80.857140	1669.533691	-580.599731	305.773224	1141.741699	-429.227417	-226.613602	1150.883545	-386.056915	150.761536	1104.685303	-319.127319	-5.148022	1129.053589	-465.325226	59.494873	966.171143	596.251465	-3.527946	936.235535	588.914673	152.641373
-527.674316	129.545334	876.895813	-475.039551	-26.130356	869.729797	-602.284790	142.962265	501.363556	-543.924377	-104.191956	506.198547	-585.676270	138.558807	88.421196	-539.614075	-114.172722	89.925003	-554.286560	201.415482	1373.279419	-459.177032	-123.689346	1381.284058	-480.781738	55.764233	1394.940552	-501.050079	80.841240	1669.526855	-580.604736	305.726807	1141.893066	-428.445679	-226.219009	1150.705566	-385.896729	150.981644	1105.005615	-318.536530	-4.675398	1128.966064	-465.156891	59.671627	966.189758	596.113464	-3.639816	936.271179	588.998230	152.514648
-527.640747	129.629135	876.938599	-474.762146	-25.921087	869.739563	-602.360718	142.883575	501.365906	-543.810608	-104.134712	506.242798	-585.603638	138.525070	88.422256	-539.688232	-114.177948	89.938217	-554.699158	201.117676	1373.355347	-458.914368	-123.750389	1381.128540	-480.942200	55.692551	1394.986816	-501.791565	80.796120	1669.531494	-580.590515	305.697693	1141.981934	-427.603607	-225.894196	1150.498779	-385.751617	151.180969	1105.324097	-318.133881	-4.076199	1129.249146	-465.033051	59.850437	966.225586	595.974915	-3.785805	936.324585	589.126587	152.376755
-527.637695	129.690567	876.958496	-474.424133	-25.779562	869.737793	-602.408203	142.765610	501.351288	-543.655884	-104.066490	506.251831	-585.529175	138.550079	88.440819	-539.670654	-114.138908	89.929375	-555.062927	200.809036	1373.448364	-458.666412	-123.811646	1380.989502	-481.091003	55.619400	1395.043457	-502.545441	80.755424	1669.553101	-580.582703	305.650940	1142.104858	-426.729156	-225.651993	1150.294434	-385.515198	151.486862	1105.691650	-317.603607	-3.598408	1129.345703	-464.888458	60.011887	966.239563	595.803040	-3.911896	936.332153	589.278503	152.261505
-527.652344	129.773041	876.994385	-474.156769	-25.556581	869.734985	-602.460754	142.675583	501.347382	-543.545593	-104.021172	506.251526	-585.459229	138.522614	88.458618	-539.752319	-114.142792	89.946152	-555.382263	200.586182	1373.534058	-458.398743	-123.860153	1380.811890	-481.240967	55.583244	1395.083862	-503.315857	80.694199	1669.525635	-580.551941	305.592316	1142.240723	-425.627045	-225.629410	1150.105835	-385.247467	151.792145	1106.143433	-317.057373	-3.166396	1129.438721	-464.776611	60.209290	966.257874	595.555847	-4.040460	936.325195	589.411804	152.130447
-527.723938	129.813568	877.020447	-473.873627	-25.429731	869.745056	-602.523743	142.573044	501.352753	-543.444153	-104.005867	506.278748	-585.388428	138.540680	88.469757	-539.741699	-114.135681	89.949844	-555.751770	200.324554	1373.597412	-458.090424	-123.903610	1380.660889	-481.371704	55.517509	1395.161377	-504.080627	80.606758	1669.539917	-580.507568	305.528168	1142.368164	-424.904144	-225.076447	1149.836304	-384.885193	152.173492	1106.677246	-316.530670	-2.661831	1129.503662	-464.683899	60.366016	966.274658	595.290466	-4.120087	936.317627	589.565369	152.058167
-527.874023	129.719589	877.090637	-473.634033	-25.361267	869.758667	-602.656555	142.498779	501.335999	-543.415466	-104.010048	506.305145	-585.333740	138.499924	88.472961	-539.829041	-114.141373	89.968628	-556.098755	199.993866	1373.714600	-457.791382	-123.953835	1380.519897	-481.508240	55.475220	1395.218384	-504.902679	80.468491	1669.542603	-580.476929	305.469788	1142.513916	-424.030304	-224.788086	1149.684814	-384.456604	152.579819	1107.368652	-315.989502	-2.241983	1129.536621	-464.651428	60.414429	966.315857	594.953430	-4.216418	936.278381	589.725952	151.919571
-528.024048	129.751068	877.110657	-473.451447	-25.244629	869.761597	-602.742310	142.390793	501.336151	-543.371643	-104.018112	506.307526	-585.323730	138.495148	88.488884	-539.898376	-114.140907	89.977348	-556.435730	199.719574	1373.842163	-457.434204	-124.067780	1380.422852	-481.615723	55.380474	1395.283936	-505.695313	80.355400	1669.532349	-580.431458	305.427185	1142.683472	-423.167236	-224.506241	1149.561157	-384.005066	152.916031	1108.226318	-315.406525	-1.897465	1129.570313	-464.631042	60.562073	966.319214	594.637878	-4.296104	936.240051	589.934143	151.837936
-528.186890	129.832596	877.104675	-473.316254	-25.107693	869.750488	-602.828491	142.261932	501.324768	-543.323181	-104.060936	506.356812	-585.281677	138.487762	88.457916	-539.945679	-114.142471	89.989105	-556.824951	199.429901	1373.948975	-457.095093	-124.121788	1380.334961	-481.742615	55.310989	1395.329956	-506.430237	80.189072	1669.600952	-580.405762	305.399750	1142.880981	-422.334808	-224.197556	1149.460938	-383.531342	153.279129	1109.185425	-314.815002	-1.518503	1129.591187	-464.626526	60.747795	966.296631	594.271790	-4.428593	936.206421	590.106201	151.751114
-528.440125	129.689148	877.125549	-473.234039	-25.015305	869.754089	-602.965027	142.188736	501.303986	-543.304504	-104.079773	506.371368	-585.210693	138.512863	88.509430	-539.982483	-114.166870	90.030296	-557.220825	199.127121	1374.075928	-456.754578	-124.172623	1380.254272	-481.846497	55.256653	1395.410889	-507.181671	80.016388	1669.611816	-580.303833	305.356049	1143.053101	-421.488678	-223.933289	1149.364868	-382.968628	153.659042	1110.265869	-314.260162	-1.109023	1129.569702	-464.687378	60.812656	966.291077	593.934753	-4.569422	936.197266	590.333008	151.638672
-528.680420	129.574860	877.131775	-473.055054	-24.968216	869.734985	-603.101868	142.088455	501.268402	-543.265869	-104.081795	506.376678	-585.194885	138.520325	88.507393	-540.122131	-114.177505	90.064644	-557.628540	198.829391	1374.263306	-456.348999	-124.249619	1380.207886	-481.937164	55.207439	1395.485962	-507.967194	79.871002	1669.683716	-580.197815	305.307251	1143.284546	-420.718628	-223.610641	1149.300781	-382.445282	153.987778	1111.359131	-313.736664	-0.681855	1129.591919	-464.701385	60.877491	966.269165	593.597900	-4.693661	936.200256	590.594604	151.550095
-528.969910	129.505035	877.132324	-472.932220	-24.884781	869.747559	-603.238708	141.994766	501.245087	-543.248169	-104.114960	506.398804	-585.156921	138.534897	88.480644	-540.313049	-114.220734	90.097099	-558.066772	198.471573	1374.440796	-455.972351	-124.306526	1380.169312	-482.033875	55.155651	1395.567505	-508.793884	79.793388	1669.703491	-580.036743	305.280762	1143.587524	-419.989441	-223.287430	1149.199219	-381.941528	154.343475	1112.440430	-313.133759	-0.306380	1129.702637	-464.764099	61.005005	966.256409	593.240906	-4.826624	936.203125	590.971069	151.704926
-529.304871	129.487228	877.125061	-472.848419	-24.783375	869.722778	-603.397949	141.875458	501.226807	-543.218384	-104.137688	506.422577	-585.171631	138.523148	88.474625	-540.315552	-114.224136	90.162788	-558.488647	198.099503	1374.616211	-455.535767	-124.363167	1380.130371	-482.097015	55.072948	1395.665894	-509.512146	79.565384	1669.754639	-579.853271	305.268433	1143.943237	-419.308685	-222.950653	1149.083008	-381.433350	154.595169	1113.444092	-312.557587	0.094318	1129.824219	-464.848663	61.157513	966.213989	592.746033	-4.836012	936.180847	591.026062	151.548630
-529.647278	129.454712	877.141174	-472.765564	-24.710644	869.716553	-603.492065	141.720688	501.190643	-543.222473	-104.154388	506.431763	-585.087463	138.545364	88.450546	-540.521973	-114.251587	90.204491	-558.907898	197.739731	1374.825928	-455.080017	-124.454826	1380.114380	-482.193817	54.989269	1395.756592	-510.209412	79.510712	1669.825195	-579.628296	305.232880	1144.282959	-418.521545	-222.619919	1149.022217	-380.902039	154.855545	1114.393677	-311.981689	0.556259	1130.012085	-464.939148	61.285843	966.193237	592.351990	-4.964547	936.144653	591.020264	151.185440
-530.021240	129.263489	877.140808	-472.727783	-24.645247	869.704529	-603.658386	141.566559	501.118042	-543.220947	-104.166252	506.469269	-585.055847	138.556870	88.417114	-540.601501	-114.251442	90.227501	-559.280396	197.327515	1375.158081	-454.569763	-124.556206	1380.096680	-482.229156	54.880959	1395.869629	-510.957458	79.307953	1669.878540	-579.346191	305.206055	1144.704468	-417.790680	-222.302353	1148.919922	-380.341125	155.032455	1115.366821	-311.369476	0.946961	1130.280518	-465.070251	61.342869	966.160950	592.021179	-5.031488	936.123962	591.212769	151.143250
-530.406982	129.125900	877.147827	-472.655609	-24.578438	869.675842	-603.792053	141.363342	501.058960	-543.219910	-104.224281	506.459625	-584.961365	138.596207	88.385704	-540.634949	-114.289421	90.231918	-559.695007	196.944382	1375.327393	-454.098480	-124.625595	1380.068970	-482.284332	54.788712	1395.981689	-511.671265	79.084213	1669.939209	-579.040588	305.217468	1145.169922	-417.087646	-221.969742	1148.742920	-379.749298	155.357269	1116.279785	-310.776154	1.345173	1130.555298	-465.198364	61.417938	966.128052	591.675659	-5.037483	936.059692	591.342896	151.136948
-530.859985	129.086395	877.205933	-472.750000	-24.343197	869.687073	-603.962219	141.213379	501.027039	-543.268494	-104.339462	506.455109	-584.934143	138.655045	88.377075	-540.063721	-114.034225	89.928535	-560.100342	196.551270	1375.584717	-453.653107	-124.724815	1380.003784	-482.343628	54.702698	1396.100952	-512.405640	78.919182	1670.000977	-578.704163	305.212433	1145.583984	-416.176971	-221.933792	1148.692017	-379.100708	155.661942	1117.181763	-310.239807	1.710010	1130.910889	-465.424347	61.608200	966.134888	591.310791	-5.101326	936.016846	591.564026	151.248718
-531.311279	128.950638	877.246582	-472.549255	-24.413042	869.682617	-604.163940	141.060760	501.007477	-543.294067	-104.378922	506.501221	-584.861145	138.657410	88.341774	-540.674255	-114.291176	90.187653	-560.451172	196.128067	1375.846680	-453.085327	-124.850060	1379.943115	-482.404694	54.586952	1396.194580	-513.038391	78.428917	1670.071899	-578.346741	305.235809	1146.050781	-415.622101	-221.344757	1148.523560	-378.429718	156.077011	1118.102905	-309.706696	2.145904	1131.362305	-465.535675	61.643085	966.133667	590.872803	-5.137423	935.987854	591.688171	151.235550
-531.783081	128.833588	877.288940	-472.521942	-24.344893	869.697815	-604.360962	140.837753	500.917175	-543.351074	-104.491043	506.559174	-584.844788	138.699768	88.315308	-540.142883	-114.078308	89.942429	-560.776733	195.706604	1376.158813	-452.713348	-125.014740	1379.884644	-482.455383	54.450706	1396.309082	-513.732361	78.248589	1670.159546	-577.984497	305.258606	1146.528198	-414.627441	-221.442017	1148.475708	-377.643158	156.551987	1119.044922	-309.257111	2.480047	1131.850830	-465.744751	61.738083	966.145142	590.478638	-5.160659	935.913696	591.808899	151.193878
-532.276245	128.704742	877.371765	-472.606262	-24.199722	869.712891	-604.510864	140.626160	500.864624	-543.397583	-104.637466	506.568481	-584.812927	138.738266	88.275627	-540.585022	-114.303864	90.124199	-561.105652	195.274811	1376.454712	-452.388062	-125.167854	1379.851318	-482.525970	54.291927	1396.401123	-514.291077	77.842209	1670.199097	-577.593567	305.267029	1146.991211	-413.900543	-221.266754	1148.321289	-376.896240	157.044571	1120.029907	-308.785339	2.851560	1132.339966	-466.010101	61.829556	966.176270	590.090210	-5.200969	935.872498	591.928772	151.181290
-532.842651	128.575775	877.463806	-472.593750	-24.153444	869.707275	-604.701904	140.440964	500.862946	-543.434143	-104.808784	506.591003	-584.767944	138.783844	88.223808	-540.629150	-114.337067	90.133308	-561.403137	194.820999	1376.734741	-452.054626	-125.339249	1379.830322	-482.600067	54.125332	1396.475830	-514.902466	77.610794	1670.223389	-577.151428	305.338257	1147.521240	-413.331268	-220.794006	1148.157104	-376.112762	157.449387	1121.079102	-308.376282	3.289723	1132.824097	-466.270111	61.885628	966.202698	589.730164	-5.186287	935.825806	592.051270	151.170517
-533.349609	128.385406	877.517212	-472.562592	-24.103611	869.707092	-604.891846	140.245361	500.855133	-543.411255	-104.936409	506.608093	-584.692017	138.792770	88.176712	-540.705627	-114.364433	90.107483	-561.697449	194.343445	1377.068237	-451.645172	-125.493118	1379.812256	-482.649872	53.949970	1396.554077	-515.476074	77.590759	1670.243530	-576.596619	305.443176	1148.042358	-412.271027	-220.831573	1148.159546	-375.265503	157.911758	1122.115479	-308.063049	3.713860	1133.335938	-466.500977	61.930210	966.214478	589.386902	-5.158598	935.783813	592.167725	151.197495
-533.828125	127.664536	877.530518	-472.554626	-24.135727	869.725342	-605.101074	140.044159	500.755157	-543.378906	-105.106163	506.625305	-584.652100	138.860107	88.164192	-540.718750	-114.391510	90.080360	-562.017578	193.872589	1377.268677	-451.230896	-125.634544	1379.782349	-482.715515	53.766384	1396.643188	-515.925964	77.039436	1670.308472	-576.022522	305.539368	1148.529907	-411.592255	-220.437500	1148.043945	-374.396393	158.529526	1122.887329	-307.740234	4.183021	1133.822998	-466.740692	61.717014	966.214600	589.042908	-5.145011	935.726318	592.252197	151.237839
-534.386230	127.429939	877.614380	-472.565460	-24.075676	869.743530	-605.337830	139.826355	500.738068	-543.371460	-105.254028	506.650757	-584.564148	138.906631	88.120903	-540.493286	-114.321518	89.974075	-562.313293	193.457016	1377.542480	-450.841492	-125.762726	1379.800415	-482.786011	53.616684	1396.721802	-516.375000	76.793671	1670.334473	-575.436523	305.741760	1149.127197	-410.780670	-220.326706	1147.950806	-373.577332	158.740082	1123.898926	-307.543518	4.615435	1134.368042	-467.040039	61.734840	966.260132	588.709961	-5.152928	935.662292	592.420288	151.444901
-534.765320	127.303009	877.661377	-472.134979	-24.174192	869.722290	-605.465149	139.546097	500.690979	-543.243042	-105.352119	506.709564	-584.478394	138.971497	88.075104	-540.539490	-114.378777	89.995911	-562.642639	192.926758	1377.825928	-450.482758	-125.924278	1379.833496	-482.877289	53.434925	1396.833374	-516.806885	76.368904	1670.422852	-574.803955	305.861328	1149.631470	-409.906738	-220.226318	1147.982178	-372.578278	159.475372	1124.592529	-307.461853	5.057360	1135.003052	-467.082367	61.748192	966.285950	588.408447	-5.162830	935.628967	592.474609	151.472305
-535.426025	127.219795	877.754883	-472.640076	-23.863426	869.792542	-605.767456	139.366577	500.684784	-543.263062	-105.635887	506.744110	-584.484985	139.025482	88.059914	-540.646301	-114.436623	90.018990	-562.859375	192.523651	1378.215942	-450.060150	-126.091606	1379.883789	-482.964264	53.260258	1396.962891	-517.201355	76.214073	1670.446045	-574.210876	306.010437	1150.294800	-409.116272	-220.172775	1147.997559	-371.695404	160.096542	1125.351318	-307.410065	5.521362	1135.632568	-467.651337	61.918156	966.356201	588.188293	-5.157876	935.602539	592.533997	151.454468
-535.910156	127.017326	877.824097	-472.634796	-23.796616	869.805237	-605.962036	139.133148	500.659454	-543.188660	-105.752510	506.758484	-584.475159	139.040451	88.026558	-540.770935	-114.501678	90.019333	-563.187195	191.960739	1378.465088	-449.657593	-126.267868	1379.903564	-483.056000	53.066490	1397.075439	-517.575623	75.874931	1670.477295	-573.653320	306.156647	1150.835815	-408.140442	-220.529343	1147.991333	-370.713074	160.749435	1126.147949	-307.600342	5.826149	1136.480591	-467.945221	61.928444	966.409851	588.001465	-5.180088	935.594727	592.552429	151.441223
-536.377258	126.958382	877.903931	-472.613708	-23.712950	869.793091	-606.184631	138.891769	500.652039	-543.093689	-105.892143	506.721924	-584.457825	139.058929	87.997017	-540.776184	-114.525650	89.989639	-563.375122	191.531952	1378.801758	-449.274475	-126.425186	1379.905762	-483.116028	52.865921	1397.175781	-517.933960	75.564529	1670.484497	-573.093262	306.320587	1151.437866	-407.355774	-220.609756	1147.930908	-369.748505	161.545273	1126.846313	-307.722565	6.124081	1137.310791	-468.219574	61.989250	966.458374	587.804810	-5.204873	935.585571	592.548706	151.410858
-536.853699	126.747498	877.974426	-472.534027	-23.769758	869.788452	-606.310730	138.684601	500.611237	-542.975098	-106.012749	506.730469	-584.333313	139.175644	87.972435	-540.884338	-114.591217	90.023453	-563.573242	191.057098	1379.095215	-448.909058	-126.536407	1379.923218	-483.164032	52.614399	1397.222778	-518.208984	75.233551	1670.492188	-572.582642	306.461914	1152.001465	-406.611908	-220.733231	1147.919800	-368.776733	162.365067	1127.621582	-308.038727	6.431086	1138.130859	-468.462128	61.934444	966.499756	587.645752	-5.169421	935.548706	592.463806	151.455704
-537.232422	126.562973	878.019409	-472.478333	-23.737310	869.782410	-606.415527	138.514587	500.588104	-542.912537	-106.200874	506.764862	-584.251099	139.221695	87.907005	-540.992432	-114.618912	90.034302	-563.779358	190.612015	1379.389404	-448.509186	-126.671288	1379.950195	-483.216431	52.387325	1397.309814	-518.464111	74.911385	1670.503418	-572.152222	306.641907	1152.544800	-405.880829	-220.931137	1147.902832	-367.876801	163.162460	1128.399780	-308.437195	6.676008	1138.957520	-468.677826	61.922684	966.533142	587.490295	-5.164174	935.547974	592.395203	151.418640
-537.664124	126.470116	878.110229	-472.374390	-23.666105	869.755127	-606.552917	138.336227	500.590912	-542.826965	-106.345093	506.829132	-584.237732	139.263702	87.882393	-541.033875	-114.661064	90.057678	-563.983948	190.142578	1379.692505	-448.126495	-126.859726	1379.991333	-483.265717	52.138592	1397.440063	-518.628662	74.585495	1670.496216	-571.777100	306.803955	1153.109131	-405.234467	-221.228928	1147.872192	-367.116455	163.897446	1129.241211	-308.914948	6.853685	1139.788818	-468.907288	61.949829	966.586182	587.406494	-5.159414	935.560120	592.312073	151.376114
-538.075745	126.342506	878.194397	-472.269684	-23.671469	869.767090	-606.661865	138.167374	500.564056	-542.779968	-106.504410	506.914307	-584.167664	139.324722	87.850044	-541.114746	-114.696762	90.089279	-564.170105	189.708679	1380.015869	-447.765137	-127.073677	1380.065674	-483.348938	51.878262	1397.539429	-518.865356	74.282791	1670.529297	-571.508301	307.113342	1153.733276	-404.726044	-221.555664	1147.865479	-366.524353	164.538376	1130.063965	-309.471985	7.023125	1140.584961	-469.133301	61.938583	966.656189	587.338928	-5.156161	935.596741	592.234741	151.354858
-538.356079	126.250610	878.259216	-472.264313	-23.602745	869.785950	-606.696289	138.032883	500.529114	-542.716187	-106.630417	506.930939	-584.296265	139.609100	88.033417	-541.191589	-114.733849	90.115417	-564.329590	189.290268	1380.339600	-447.440063	-127.226570	1380.128662	-483.457367	51.628262	1397.628662	-518.983643	73.891342	1670.527832	-571.278992	307.413483	1154.374268	-404.208557	-221.847870	1147.831543	-366.101929	165.061157	1130.803955	-309.684326	6.816079	1141.207275	-469.337891	61.947716	966.721741	587.290039	-5.122002	935.622314	592.120056	151.341415
-538.615906	126.059174	878.319397	-472.136536	-23.646427	869.798950	-606.729675	137.918106	500.550232	-542.640381	-106.758881	506.982300	-584.236511	139.645584	88.006256	-541.224304	-114.748245	90.129684	-564.496704	188.848541	1380.662720	-447.097687	-127.418037	1380.193726	-483.523590	51.408348	1397.736206	-519.078979	73.534439	1670.522583	-571.094238	307.766907	1155.050659	-403.771942	-222.232651	1147.838013	-365.849365	165.444183	1131.545654	-310.230896	6.854417	1141.716919	-469.494385	61.862614	966.789612	587.246460	-5.068964	935.627380	591.964600	151.362885
-538.888123	125.833801	878.390564	-472.024414	-23.698122	869.800354	-606.772095	137.783203	500.528625	-542.617798	-106.883255	507.007385	-584.214111	139.672562	88.007759	-541.378357	-114.800362	90.111702	-564.765930	188.271301	1380.926147	-446.728546	-127.634300	1380.272461	-483.602753	51.139030	1397.855591	-519.133057	73.201309	1670.548218	-570.952637	308.096527	1155.676880	-403.442719	-222.587311	1147.823853	-365.749329	165.672501	1132.240479	-310.820496	6.888858	1142.073853	-469.662659	61.744133	966.857727	587.210022	-5.047261	935.610413	591.712463	151.108292
-539.049683	125.767776	878.479126	-471.919800	-23.666945	869.801086	-606.779175	137.687943	500.576477	-542.545349	-107.001160	506.975739	-584.178467	139.672440	88.012939	-541.497375	-114.827583	90.123871	-564.846130	187.944550	1381.306885	-446.360046	-127.808243	1380.365234	-483.677734	50.890934	1397.950195	-519.157471	72.867180	1670.549805	-570.843140	308.490143	1156.453979	-403.221222	-222.957428	1147.890991	-365.813019	165.785767	1132.864014	-311.449646	6.871694	1142.312134	-469.776031	61.702663	966.937805	587.195435	-4.991373	935.624023	591.532837	151.079193
-539.172485	125.705132	878.598145	-471.757965	-23.708101	869.819641	-606.774353	137.634491	500.638855	-542.465759	-107.065407	507.034698	-583.941772	139.443085	87.825241	-541.497009	-114.824394	90.151909	-565.059998	187.461304	1381.619263	-446.043762	-128.014923	1380.463745	-483.741547	50.614956	1398.078247	-519.145203	72.532219	1670.558228	-570.841553	308.826752	1157.204590	-403.063141	-223.403000	1147.983032	-366.081696	165.758942	1133.398560	-312.155853	6.751144	1142.444458	-469.831940	61.622040	967.038879	587.181335	-4.961318	935.617981	591.337219	151.025650
-539.312256	125.523819	878.709534	-471.680176	-23.771965	869.859802	-606.731079	137.518814	500.607086	-542.436218	-107.150597	507.083801	-584.124146	139.691620	88.017242	-541.432434	-114.799667	90.131538	-565.261353	186.947006	1382.004028	-445.749542	-128.200348	1380.557739	-483.818390	50.347641	1398.208008	-519.125183	72.194054	1670.574463	-570.864807	309.205566	1157.999512	-402.968872	-223.888214	1148.048462	-366.492004	165.650696	1133.806763	-312.917358	6.551387	1142.509155	-469.936066	61.480473	967.144897	587.169617	-4.947136	935.628540	591.126343	150.991226
-539.386169	125.349747	878.809265	-471.545013	-23.888088	869.872925	-606.629028	137.427933	500.580078	-542.364319	-107.178452	507.129211	-584.084351	139.702545	88.015114	-541.451721	-114.814072	90.171738	-565.437500	186.437225	1382.359985	-445.474945	-128.399704	1380.648438	-483.870209	50.069912	1398.307983	-519.070923	71.843575	1670.584106	-571.000671	309.525299	1158.742065	-402.932343	-224.415161	1148.130249	-366.982758	165.495560	1134.078735	-313.669830	6.292787	1142.521851	-469.975250	61.301907	967.231812	587.191833	-4.952157	935.679321	590.934875	150.936005
-539.432312	125.143913	878.877563	-471.463684	-23.995010	869.920349	-606.526184	137.399780	500.555786	-542.315063	-107.234833	507.159332	-584.052124	139.716202	88.005028	-541.498779	-114.807472	90.188019	-565.536377	185.964081	1382.687988	-445.203033	-128.617905	1380.700073	-483.898102	49.791786	1398.422485	-519.000000	71.527519	1670.591675	-571.167847	309.848419	1159.460327	-402.944611	-224.938492	1148.161865	-367.568695	165.336929	1134.172974	-314.399780	6.003747	1142.498291	-470.022308	61.138847	967.315125	587.224670	-4.947692	935.701782	590.758850	150.901047
-539.462585	124.976280	878.952637	-471.412506	-24.084154	869.956055	-606.428772	137.362244	500.610046	-542.258118	-107.320114	507.150879	-583.860474	139.443207	87.818253	-541.604126	-114.790375	90.225494	-565.598572	185.473602	1383.027222	-444.947693	-128.859909	1380.742310	-483.900970	49.510406	1398.514526	-518.898499	71.219337	1670.586426	-571.396545	310.083038	1160.155518	-402.930481	-225.519958	1148.225464	-368.233032	165.144440	1134.201904	-315.173218	5.660936	1142.471191	-470.071503	60.982033	967.396423	587.283386	-4.940542	935.746521	590.581299	150.911346
-539.374207	125.453514	879.049988	-471.261871	-24.098072	869.977234	-606.280090	137.327728	500.755798	-542.157288	-107.326279	507.133026	-583.845215	139.399536	87.850471	-541.598633	-114.777832	90.250015	-565.607910	184.997864	1383.365967	-444.713715	-129.109573	1380.755737	-483.889648	49.188118	1398.600464	-518.803833	70.892532	1670.610596	-571.673767	310.221161	1160.736694	-403.134216	-225.970596	1148.189087	-368.846252	164.931412	1134.220703	-315.950439	5.354501	1142.479126	-470.025116	61.110813	967.495117	587.348206	-4.933049	935.794189	590.402649	150.841705
-539.312988	125.313057	879.120850	-471.165497	-24.237730	870.043030	-606.157593	137.284546	500.798737	-542.101929	-107.354706	507.137665	-584.017212	139.662491	88.053345	-541.635437	-114.781540	90.239441	-565.630005	184.612183	1383.711304	-444.525726	-129.350952	1380.782959	-483.888580	48.877701	1398.701172	-518.699890	70.590874	1670.592773	-572.008423	310.327759	1161.316650	-403.185089	-226.491577	1148.245117	-369.508057	164.611526	1134.234497	-316.695465	4.980057	1142.488770	-470.014587	60.943092	967.592468	587.430420	-4.912372	935.832275	590.177368	150.691010
-539.284485	125.143898	879.166809	-471.190155	-24.373783	870.074036	-606.029480	137.261169	500.813019	-542.103394	-107.440483	507.175812	-584.028687	139.659897	88.067902	-541.606201	-114.754807	90.214752	-565.620728	184.202347	1383.981079	-444.415955	-129.651245	1380.774780	-483.908417	48.548340	1398.792969	-518.534790	70.269440	1670.589844	-572.354126	310.364777	1161.774536	-403.395660	-226.951233	1148.231079	-370.191772	164.238129	1134.199707	-317.435608	4.605931	1142.516724	-470.052246	60.751743	967.650208	587.510193	-4.899527	935.877136	589.969849	150.643539
-539.196777	125.018524	879.226257	-471.124390	-24.543489	870.097229	-605.879272	137.238419	500.847931	-542.038147	-107.467506	507.183411	-584.029480	139.623581	88.045547	-541.502625	-114.708595	90.211227	-565.543335	183.864487	1384.216187	-444.347687	-129.946259	1380.747070	-483.939392	48.243793	1398.856323	-518.403259	69.969368	1670.579346	-572.715149	310.310974	1162.156006	-403.673523	-227.451981	1148.179077	-370.841827	163.870163	1134.159058	-318.159546	4.229099	1142.563721	-470.025024	60.549400	967.716370	587.527588	-4.892736	935.900513	589.754211	150.648178
-539.080017	124.840134	879.262573	-471.050476	-24.786148	870.129822	-605.688538	137.226379	500.815216	-542.011047	-107.530121	507.193176	-584.054443	139.549683	88.045303	-541.475830	-114.702286	90.218231	-565.460022	183.540756	1384.406006	-444.313049	-130.239685	1380.689819	-483.922913	47.936623	1398.917114	-518.256104	69.712189	1670.559448	-573.090698	310.245453	1162.458252	-403.989594	-227.898651	1148.073120	-371.500641	163.402588	1134.034302	-318.739441	3.878453	1142.574585	-469.976746	60.299313	967.772949	587.591003	-4.849473	935.943237	589.613953	150.751343
-539.138428	124.804482	879.353394	-471.645264	-24.785492	870.228455	-605.599609	137.244537	500.842987	-542.032471	-107.693855	507.122314	-584.071960	139.532547	88.077896	-541.589233	-114.718536	90.247704	-565.356323	183.231537	1384.539795	-444.334534	-130.589661	1380.629395	-483.907532	47.582825	1398.944824	-518.074341	69.424904	1670.535645	-573.413208	310.117401	1162.645386	-404.334137	-228.245331	1147.949097	-372.123383	162.886078	1133.922485	-319.128967	3.389937	1142.696411	-470.275513	60.175808	967.868774	587.571777	-4.864271	935.971802	589.273132	150.475952
-538.792786	124.520271	879.320496	-470.988464	-25.270117	870.177368	-605.299500	137.255890	500.829956	-541.919617	-107.669312	507.152527	-584.019165	139.517319	88.097427	-541.652710	-114.691505	90.224266	-565.205750	182.975250	1384.646606	-444.346313	-130.925262	1380.546753	-483.840637	47.265720	1398.970581	-517.860352	69.167831	1670.523560	-573.695435	309.939423	1162.796387	-404.689850	-228.580093	1147.856567	-372.797272	162.310516	1133.790405	-319.443756	2.939931	1142.549316	-469.869904	59.794029	967.862549	587.645264	-4.836706	936.005798	589.187012	150.671082
-538.684631	124.387733	879.356812	-470.991913	-25.533020	870.192383	-605.082886	137.237503	500.843567	-541.928528	-107.765244	507.152985	-584.074219	139.492401	88.122261	-541.607361	-114.696808	90.208870	-565.094604	182.748856	1384.739990	-444.430359	-131.293427	1380.497925	-483.774139	46.967003	1399.013306	-517.633728	68.902992	1670.519043	-573.948669	309.697021	1162.896484	-405.126251	-228.873489	1147.768433	-373.329315	161.661026	1133.541992	-319.675537	2.534516	1142.332764	-469.839844	59.537163	967.903015	587.682739	-4.838508	936.048096	588.950745	150.638351
-538.768372	124.338753	879.421326	-471.723602	-25.484797	870.282471	-604.985840	137.221741	500.863403	-542.057434	-107.931030	507.064362	-584.145996	139.419159	88.123940	-541.645813	-114.700516	90.217773	-565.001587	182.515656	1384.827026	-444.538788	-131.655670	1380.435669	-483.714752	46.696568	1399.060059	-517.396545	68.637009	1670.517334	-574.132385	309.420258	1162.960083	-405.631989	-229.150833	1147.650024	-373.884155	160.868027	1133.296143	-319.840881	2.165560	1142.084839	-470.212067	59.423855	967.979187	587.719604	-4.822888	936.101379	588.610535	150.331345
-538.671997	124.229790	879.457947	-471.857056	-25.698689	870.311707	-604.824707	137.159317	500.869720	-542.215942	-108.040688	507.081573	-584.170349	139.365585	88.084389	-541.634338	-114.680000	90.202347	-564.911316	182.302307	1384.854004	-444.693268	-131.989227	1380.388428	-483.684967	46.447529	1399.089600	-517.157104	68.396492	1670.519043	-574.198303	309.029816	1162.953369	-406.092163	-229.389526	1147.529907	-374.283813	160.027740	1132.937012	-319.907715	1.741489	1141.753418	-470.247864	59.188549	968.026489	587.763000	-4.816299	936.148132	588.417908	150.292847
-538.501160	124.010902	879.439514	-471.808075	-26.040760	870.300842	-604.643433	137.153030	500.844269	-542.329651	-108.124870	507.082733	-584.192505	139.314407	88.106651	-541.529846	-114.650429	90.203346	-564.830811	182.115036	1384.848267	-444.876587	-132.331924	1380.281494	-483.654816	46.194897	1399.104736	-516.843140	68.184303	1670.568604	-574.177551	308.644409	1162.884644	-406.493530	-229.595261	1147.403564	-374.709229	158.792969	1132.683838	-319.916138	1.337053	1141.374634	-470.157990	58.866573	968.023804	587.815674	-4.822175	936.217102	588.252686	150.289597
-538.388000	123.776161	879.415405	-471.918701	-26.323406	870.277466	-604.473572	137.178543	500.802399	-542.484436	-108.220596	507.090607	-584.227356	139.284637	88.111855	-541.502686	-114.646980	90.189079	-564.656372	181.987015	1384.827637	-444.998901	-132.657364	1380.164185	-483.588165	45.944157	1399.080811	-516.626038	67.945923	1670.503784	-573.989258	308.166870	1162.704346	-406.922028	-229.730759	1147.248779	-374.759460	157.969528	1132.067749	-319.907013	1.067074	1140.781982	-470.149628	58.555950	968.002869	587.717468	-4.700310	936.259766	587.848328	150.565155
-538.093018	123.469398	879.352905	-471.365173	-26.904699	870.181885	-604.228394	137.170868	500.757355	-542.561340	-108.178474	507.117798	-584.216553	139.263275	88.086937	-541.514587	-114.678123	90.173073	-564.501770	181.831848	1384.743774	-445.152527	-132.987686	1380.012451	-483.535645	45.693447	1399.053345	-516.318054	67.747597	1670.479370	-573.712402	307.661896	1162.458130	-407.343231	-229.819443	1147.041016	-374.877686	156.893372	1131.522095	-319.784851	0.765023	1140.437012	-469.771881	58.111988	967.941284	587.636841	-4.723553	936.322754	587.614014	150.571930
-538.016357	123.269783	879.362244	-471.515533	-27.212666	870.182129	-604.056335	137.147858	500.743561	-542.776062	-108.219887	507.094696	-584.211121	139.212219	88.107964	-541.482727	-114.642731	90.142822	-564.339722	181.682373	1384.646606	-445.331543	-133.277145	1379.886108	-483.487915	45.445915	1399.052734	-516.022095	67.577538	1670.453369	-573.364075	307.154816	1162.161133	-407.745300	-229.878693	1146.780518	-375.060333	155.507935	1131.221924	-319.555115	0.402633	1140.131714	-469.790985	57.800617	967.945496	587.619263	-4.724962	936.380432	587.512390	150.537323
-537.941650	123.107231	879.366028	-471.588470	-27.557903	870.156067	-603.966187	137.155212	500.791687	-543.014404	-108.263191	507.104767	-584.248352	139.166458	88.157455	-541.323914	-114.601433	90.106430	-564.141724	181.594849	1384.582275	-445.517578	-133.561050	1379.777100	-483.439209	45.213799	1399.055908	-515.696777	67.421570	1670.449219	-572.977539	306.570099	1161.849609	-408.102905	-229.895157	1146.574585	-375.059052	154.259598	1130.784058	-319.275909	0.023127	1139.936035	-469.778900	57.486916	967.936340	587.573059	-4.749561	936.448547	587.432983	150.500519
-537.908386	122.918358	879.384338	-471.855621	-27.782179	870.168213	-603.933716	137.131882	500.789917	-543.290405	-108.294075	507.111847	-584.294189	139.119385	88.145760	-541.250916	-114.586334	90.073036	-564.014648	181.421707	1384.498657	-445.724731	-133.860596	1379.687134	-483.380310	45.023525	1399.074951	-515.374329	67.250809	1670.443726	-572.556519	306.000977	1161.470703	-408.542511	-229.907318	1146.398315	-374.958771	153.105301	1130.382690	-318.991547	-0.316165	1139.771851	-469.872406	57.214931	967.949585	587.505310	-4.772181	936.504150	587.381165	150.459442
-538.063171	122.827637	879.420288	-472.712250	-27.824503	870.263184	-603.967285	137.096512	500.813843	-543.732666	-108.509804	507.096497	-584.355347	139.055588	88.151466	-541.305603	-114.615715	90.073906	-563.762146	181.367889	1384.375488	-445.922394	-134.187775	1379.590210	-483.319672	44.809994	1399.056519	-515.043884	67.127991	1670.426270	-572.048584	305.305023	1161.009399	-409.156769	-229.730194	1146.187744	-374.750366	151.962006	1130.111450	-318.640900	-0.628310	1139.672363	-470.305481	57.057526	967.997070	587.491394	-4.740710	936.544067	587.393738	150.448410
-537.912903	122.513557	879.359680	-472.441620	-28.359325	870.161438	-603.871155	137.041428	500.757385	-543.930603	-108.474968	507.094391	-584.395630	139.024841	88.132980	-541.232727	-114.608284	90.029289	-563.458191	181.439880	1384.239136	-446.204254	-134.486465	1379.468018	-483.255798	44.610783	1399.021362	-514.635864	67.036339	1670.458984	-571.551941	304.676636	1160.571777	-409.469971	-230.001038	1146.000244	-374.462891	150.847107	1129.855225	-318.176300	-1.119408	1139.577393	-470.097900	56.620293	967.918274	587.427551	-4.767396	936.569519	587.383057	150.438782
-537.912231	122.298111	879.304138	-472.628448	-28.726942	870.118958	-603.853271	136.952759	500.742432	-544.210815	-108.547066	507.062195	-584.231628	138.748596	87.947258	-541.214905	-114.572937	89.957085	-563.190857	181.451920	1384.079468	-446.425476	-134.755112	1379.352417	-483.145844	44.429565	1398.951050	-514.269409	66.933311	1670.422363	-570.975586	303.926331	1160.065796	-409.908356	-230.047104	1145.875488	-374.114166	149.756561	1129.660034	-317.719635	-1.539128	1139.498047	-470.146423	56.303738	967.855103	587.347290	-4.722708	936.585999	587.367859	150.455551
-537.932922	122.076126	879.303162	-472.825226	-29.075634	870.092957	-603.872864	136.907669	500.712952	-544.553528	-108.702621	507.084534	-584.462341	138.984375	88.144539	-541.137756	-114.595779	89.944427	-562.940491	181.463516	1383.910034	-446.690247	-135.029037	1379.278687	-483.021118	44.278271	1398.907349	-513.949707	66.835167	1670.364258	-570.438293	303.320282	1159.617920	-410.349701	-230.087341	1145.770630	-373.730042	148.681244	1129.596069	-317.225677	-2.017467	1139.451294	-470.206512	55.975899	967.827515	587.282043	-4.720483	936.606506	587.381653	150.489273
-538.145569	121.995537	879.340271	-473.707245	-29.099047	870.181213	-604.010986	136.859940	500.755554	-544.920044	-108.874451	507.003082	-584.535461	138.939346	88.139954	-541.162964	-114.609688	89.939011	-562.697144	181.427490	1383.786743	-446.930817	-135.276443	1379.252808	-482.898529	44.138805	1398.887939	-513.557678	66.801743	1670.373535	-569.861572	302.563354	1159.160034	-410.875671	-230.145370	1145.666626	-373.267487	147.587494	1129.563965	-316.686584	-2.555782	1139.506226	-470.651764	55.848614	967.859253	587.169556	-4.738266	936.639648	587.380066	150.531845
-538.091675	121.709244	879.307495	-473.547119	-29.653744	870.105286	-604.007813	136.743073	500.739716	-545.192993	-108.925415	507.029144	-584.576904	138.918915	88.150658	-541.121277	-114.609329	89.901756	-562.331116	181.537704	1383.674438	-447.204010	-135.530045	1379.263550	-482.753052	44.019691	1398.888062	-513.162354	66.799026	1670.399170	-569.274597	301.885651	1158.754272	-411.478638	-230.171448	1145.570923	-372.847687	146.512665	1129.567871	-316.166412	-3.091993	1139.622070	-470.516266	55.422455	967.794678	587.068481	-4.745886	936.698242	587.377869	150.536850
-538.178772	121.463272	879.310913	-473.863342	-30.000299	870.101074	-604.091431	136.646881	500.734772	-545.475159	-109.031288	507.051300	-584.577637	138.948746	88.138283	-541.121460	-114.621407	89.880249	-562.055603	181.574783	1383.590698	-447.481537	-135.763824	1379.255005	-482.586792	43.908466	1398.888184	-512.712036	66.836823	1670.476196	-568.646851	301.276978	1158.381836	-412.037567	-230.211838	1145.522949	-372.440002	145.383942	1129.587402	-315.729767	-3.629488	1139.769043	-470.648010	55.092941	967.771057	586.972229	-4.731127	936.725769	587.383911	150.569855
-538.295532	121.173195	879.282471	-474.263885	-30.312641	870.115845	-604.204773	136.538757	500.683868	-545.700439	-109.091866	507.034485	-584.658997	138.906418	88.106613	-540.971680	-114.621284	89.852097	-561.742371	181.604935	1383.467163	-447.719513	-135.988876	1379.251099	-482.414124	43.814857	1398.887695	-512.352295	66.861099	1670.432129	-567.994690	300.621216	1157.991699	-412.605072	-230.331940	1145.499512	-372.023010	144.226807	1129.586060	-315.319427	-4.196245	1139.939575	-470.831451	54.784100	967.736389	586.864319	-4.740907	936.747192	587.397217	150.568161
-538.558411	120.999367	879.290649	-475.120361	-30.403738	870.201477	-604.375732	136.484039	500.679352	-546.045227	-109.277489	506.927582	-584.699768	138.903030	88.116776	-541.124329	-114.649460	89.815102	-561.419128	181.642273	1383.357300	-447.956940	-136.226089	1379.257813	-482.201477	43.736965	1398.905762	-511.923096	66.936012	1670.418701	-567.318604	300.028320	1157.615112	-413.223999	-230.511520	1145.443970	-371.589966	143.115784	1129.572144	-314.963562	-4.759222	1140.138062	-471.277924	54.615185	967.743713	586.756531	-4.770175	936.778442	587.439819	150.525101
-538.669434	120.712646	879.264343	-475.473297	-30.778124	870.217773	-604.488159	136.372009	500.675293	-546.320435	-109.385170	506.907593	-584.728088	138.941788	88.109131	-541.070129	-114.676788	89.783257	-561.084167	181.665192	1383.257080	-448.141327	-136.416611	1379.261597	-482.013519	43.661945	1398.882202	-511.479858	67.040100	1670.454712	-566.606873	299.433594	1157.270142	-414.015503	-230.391861	1145.402466	-371.217377	141.937698	1129.566528	-314.746826	-5.249579	1140.367920	-471.435486	54.281330	967.710571	586.711304	-4.803434	936.818237	587.543091	150.487625
-538.799194	120.445801	879.253906	-475.817413	-31.140062	870.237488	-604.611633	136.239594	500.647797	-546.614258	-109.569778	506.926605	-584.748718	138.927170	88.093697	-541.108887	-114.718498	89.784195	-560.675110	181.784821	1383.234741	-448.320892	-136.602478	1379.283081	-481.794128	43.595165	1398.875244	-511.031006	67.173553	1670.476563	-565.935242	298.852112	1156.993530	-414.363525	-230.837860	1145.492432	-370.843292	140.826447	1129.528076	-314.622589	-5.819889	1140.582397	-471.585724	53.967197	967.681885	586.692505	-4.897756	936.883545	587.777466	150.259964
-538.970520	120.163185	879.261780	-476.208374	-31.481718	870.313660	-604.752014	136.122040	500.646301	-546.854675	-109.712532	506.911194	-584.800781	138.919205	88.123924	-541.092163	-114.725365	89.776817	-560.316162	181.860031	1383.173584	-448.523041	-136.738022	1379.295776	-481.596527	43.539719	1398.921997	-510.579742	67.338165	1670.488159	-565.234253	298.349609	1156.692383	-414.955170	-231.091766	1145.572021	-370.539490	139.728012	1129.468384	-314.552979	-6.379304	1140.796265	-471.796265	53.672489	967.695007	586.640320	-4.926826	936.922241	587.860657	150.230057
-539.147888	119.896744	879.291931	-476.539825	-31.790848	870.367188	-604.969238	135.958603	500.626312	-547.074951	-109.830360	506.934570	-584.830811	138.905334	88.104904	-540.951538	-114.721817	89.737976	-559.880432	181.975464	1383.135742	-448.728394	-136.876266	1379.332764	-481.373871	43.488056	1398.933838	-510.099701	67.502998	1670.496094	-564.564453	297.856567	1156.452393	-415.524292	-231.352280	1145.614746	-370.233459	138.708191	1129.403442	-314.588287	-6.881405	1141.004517	-471.969818	53.395279	967.704590	586.551697	-4.895248	936.962830	587.868530	150.254135
-539.193665	119.485657	879.270203	-476.325775	-32.452991	870.369568	-605.099731	135.811920	500.566193	-547.235168	-109.876396	506.995636	-584.674683	138.649506	87.874840	-540.801758	-114.751091	89.732849	-559.442871	182.066040	1383.053711	-448.940002	-136.998856	1379.342529	-481.148407	43.448627	1398.956909	-509.629578	67.682922	1670.490723	-563.956909	297.375427	1156.158325	-416.035889	-231.590561	1145.666260	-369.919189	137.767944	1129.306396	-314.621674	-7.484042	1141.142090	-471.849823	52.935448	967.673279	586.504761	-4.908607	936.990723	587.903870	150.271225
-539.357666	119.239937	879.294373	-476.622467	-32.789520	870.427185	-605.290588	135.701660	500.559509	-547.506958	-109.997925	507.008026	-584.723999	138.673721	87.892044	-540.839600	-114.788757	89.741837	-558.996338	182.175980	1382.974609	-449.163879	-137.115173	1379.343262	-480.910553	43.429127	1398.952393	-509.153961	67.875984	1670.476074	-563.392883	297.000916	1155.875488	-416.559174	-231.905838	1145.797363	-369.639893	136.999176	1129.190796	-314.679504	-8.009682	1141.237549	-472.003418	52.661266	967.682800	586.446533	-4.897872	937.017761	587.923401	150.276367
-539.691406	119.096870	879.353943	-477.532043	-32.771996	870.537842	-605.566406	135.558975	500.575928	-547.851746	-110.180908	506.957123	-584.791565	138.700562	87.890678	-540.902893	-114.835297	89.724304	-558.573120	182.269470	1382.884644	-449.461578	-137.233612	1379.340210	-480.726074	43.412415	1398.947876	-508.684387	68.101776	1670.465088	-562.837036	296.629395	1155.601318	-417.278870	-231.992325	1145.863525	-369.388824	136.202759	1129.108276	-314.761902	-8.570505	1141.510986	-472.501587	52.556347	967.724182	586.430725	-4.903866	937.044067	587.977478	150.252731
-539.669556	118.757072	879.343506	-477.254333	-33.395744	870.561707	-605.662781	135.428024	500.542633	-548.066345	-110.215454	507.036224	-584.828430	138.741150	87.876823	-540.854065	-114.882416	89.743263	-558.167236	182.386398	1382.818726	-449.704315	-137.322235	1379.365234	-480.528229	43.407478	1398.943848	-508.217041	68.331833	1670.460449	-562.364258	296.407990	1155.318481	-417.803680	-232.357529	1145.994385	-369.190033	135.635895	1128.986084	-314.906464	-9.124523	1141.564941	-472.343658	52.142574	967.720825	586.425232	-4.925402	937.065613	587.989075	150.263000
-539.826355	118.531891	879.373474	-477.532166	-33.673668	870.620056	-605.858521	135.323318	500.559875	-548.338379	-110.355263	507.031403	-584.865906	138.773376	87.875320	-540.797485	-114.900955	89.724121	-557.670410	182.535065	1382.778564	-449.945984	-137.406036	1379.380737	-480.339874	43.408390	1398.924316	-507.760498	68.564514	1670.442139	-561.951355	296.236389	1155.105957	-418.081024	-232.991196	1146.150879	-369.011292	135.064606	1128.853760	-315.117645	-9.687015	1141.536499	-472.495056	51.904881	967.737854	586.401428	-4.924599	937.088379	588.016113	150.266632
-539.978210	118.322571	879.399170	-477.866180	-33.872643	870.675842	-606.027100	135.189331	500.568512	-548.613586	-110.473610	507.034607	-584.876709	138.822571	87.876633	-540.735474	-114.946609	89.726059	-557.240540	182.695877	1382.728394	-450.176392	-137.490921	1379.433472	-480.159363	43.384995	1398.908447	-507.333435	68.799126	1670.415649	-561.548401	296.086212	1154.939697	-418.815002	-233.120987	1146.245483	-368.875275	134.551743	1128.658203	-315.291199	-10.190413	1141.458618	-472.674683	51.703671	967.753601	586.404358	-4.890652	937.095459	588.020264	150.289734
-540.270203	118.231186	879.471497	-478.642029	-33.837471	870.732971	-606.301208	135.082413	500.622894	-548.916931	-110.650894	506.980865	-584.963684	138.856232	87.840622	-540.674072	-114.978622	89.694275	-556.836609	182.845322	1382.654297	-450.411285	-137.576050	1379.477295	-479.996246	43.393311	1398.910400	-506.886627	69.028091	1670.387451	-561.181335	295.980927	1154.806763	-419.277283	-233.517471	1146.372925	-368.776703	134.135712	1128.414673	-315.462250	-10.709460	1141.337158	-473.085632	51.611050	967.776733	586.408020	-4.895195	937.087463	588.030884	150.320648
-540.249207	117.358803	879.365784	-478.390808	-34.469044	870.686523	-606.330811	134.950363	500.519012	-549.133972	-110.672302	507.054962	-584.942322	138.930756	87.830666	-540.667480	-115.039017	89.664528	-556.400269	182.979553	1382.612061	-450.607971	-137.640198	1379.504272	-479.826416	43.386242	1398.882568	-506.472107	69.247932	1670.349609	-560.888428	295.993103	1154.696045	-419.679657	-233.918472	1146.584351	-368.696350	133.812027	1128.088745	-315.642090	-11.196682	1141.162964	-472.930573	50.974201	967.681458	586.446960	-4.867370	937.088318	588.071167	150.354904
-540.359863	117.736542	879.434875	-478.733765	-34.466118	870.700684	-606.509583	134.876312	500.601654	-549.410889	-110.791695	507.030334	-585.218445	139.232269	88.021080	-540.632446	-115.075951	89.652908	-556.015869	183.066727	1382.546021	-450.770050	-137.687592	1379.503174	-479.654968	43.412025	1398.813599	-506.086060	69.475868	1670.313232	-560.631409	296.074799	1154.571411	-419.862183	-234.555405	1146.798096	-368.678925	133.571213	1127.667969	-315.820923	-11.744556	1140.962158	-473.087677	51.081364	967.704163	586.475342	-4.836758	937.090881	588.069946	150.372375
-540.532654	117.035927	879.393860	-479.062836	-34.788097	870.746216	-606.679871	134.766693	500.525726	-549.704773	-110.924797	507.069031	-585.320435	139.276505	88.007668	-540.656372	-115.116295	89.660744	-555.705139	183.148285	1382.472900	-450.922943	-137.710983	1379.509888	-479.470795	43.441219	1398.760010	-505.697876	69.694786	1670.263550	-560.398499	296.181580	1154.470093	-420.271484	-234.916641	1146.905884	-368.679321	133.439590	1127.213867	-315.981659	-12.215008	1140.758179	-473.273224	50.637253	967.673828	586.531738	-4.832540	937.113220	588.107910	150.414841
-540.635315	116.912613	879.381653	-479.406158	-34.822018	870.753662	-606.813416	134.681641	500.514404	-549.940430	-110.977097	507.028320	-585.368469	139.309219	87.999481	-540.629517	-115.142509	89.618912	-555.430542	183.227814	1382.424805	-451.059174	-137.722137	1379.527832	-479.338898	43.499599	1398.723877	-505.351074	69.924118	1670.224365	-560.212830	296.319427	1154.403442	-420.679352	-235.243027	1147.009888	-368.709747	133.338974	1126.722534	-316.155212	-12.624994	1140.535278	-473.443604	50.540600	967.652527	586.615845	-4.790794	937.110718	588.163940	150.424438
-540.703247	116.825439	879.385071	-479.569672	-34.927029	870.770874	-606.992065	134.591064	500.545929	-550.144470	-111.041222	507.066162	-585.431519	139.375168	87.967529	-540.552429	-115.156380	89.624779	-555.189880	183.291473	1382.372803	-451.159943	-137.721802	1379.550415	-479.212036	43.552834	1398.696167	-504.965210	70.154892	1670.246948	-560.071716	296.515015	1154.349487	-421.036652	-235.589035	1147.139282	-368.756592	133.294830	1126.229370	-316.380768	-13.000965	1140.305420	-473.529999	50.441219	967.651550	586.721191	-4.711576	937.138550	588.203064	150.474762
-540.733032	116.713860	879.373718	-479.696747	-35.053219	870.779602	-607.121826	134.530075	500.558594	-550.314758	-111.070717	507.090485	-585.454346	139.453812	87.962257	-540.506714	-115.175140	89.648750	-554.999695	183.343277	1382.330200	-451.257416	-137.716751	1379.571411	-479.116669	43.623581	1398.671143	-504.713348	70.336090	1670.154175	-559.961426	296.702301	1154.305176	-421.367218	-235.866409	1147.255615	-368.824738	133.326141	1125.730469	-316.654846	-13.307444	1140.042480	-473.577271	50.323448	967.637817	586.828308	-4.663817	937.162170	588.269470	150.508194
-540.741272	116.679710	879.383179	-479.778381	-35.182629	870.774414	-607.242432	134.466736	500.580078	-550.426575	-111.105347	507.113556	-585.495117	139.526917	87.934189	-540.433350	-115.191551	89.640701	-554.834229	183.421417	1382.268677	-451.324097	-137.694855	1379.591553	-479.029694	43.652569	1398.636597	-504.436157	70.530167	1670.108643	-559.909302	296.929810	1154.263306	-421.680756	-236.122803	1147.351196	-368.928070	133.344131	1125.210571	-316.963470	-13.549761	1139.715942	-473.596863	50.219677	967.632141	586.937988	-4.611608	937.183655	588.317322	150.558640
-540.722473	116.683449	879.379639	-479.856049	-35.219761	870.785645	-607.337952	134.451752	500.604065	-550.538452	-111.135162	507.097137	-585.577515	139.586487	87.948296	-540.427795	-115.189148	89.625587	-554.687256	183.488235	1382.210449	-451.360870	-137.684204	1379.593262	-478.978271	43.698452	1398.608521	-504.087189	70.751503	1670.130249	-559.887939	297.141327	1154.226074	-421.942963	-236.334885	1147.450562	-369.016968	133.421783	1124.687744	-317.245544	-13.765404	1139.355591	-473.614594	50.191055	967.632568	587.110474	-4.550568	937.213196	588.495605	150.819168
-540.667053	116.720497	879.370361	-479.880524	-35.257778	870.771484	-607.426758	134.439850	500.657501	-550.596863	-111.143898	507.083344	-585.599915	139.713425	87.928680	-540.452454	-115.213326	89.603310	-554.613464	183.557236	1382.130737	-451.396881	-137.638458	1379.603149	-478.934052	43.747219	1398.553711	-503.917450	70.926971	1670.020508	-559.936096	297.348175	1154.180420	-422.156708	-236.513062	1147.507568	-369.125610	133.565109	1124.196777	-317.512695	-13.929219	1138.935791	-473.587036	50.168591	967.618347	587.222412	-4.512446	937.233643	588.557495	150.870667
-540.603882	116.704605	879.355408	-479.875610	-35.315155	870.777893	-607.479065	134.468857	500.669830	-550.614380	-111.089211	507.081146	-585.693176	139.820374	87.943047	-540.450745	-115.208488	89.621834	-554.593018	183.616745	1382.047363	-451.412689	-137.582260	1379.609131	-478.902069	43.827198	1398.531006	-503.693481	71.128700	1669.991699	-560.018494	297.549866	1154.099731	-422.390442	-236.632156	1147.579224	-369.277344	133.786041	1123.720337	-317.873779	-14.022846	1138.543823	-473.553436	50.128128	967.614624	587.372314	-4.441761	937.253052	588.684448	150.938339
-540.583984	117.417595	879.503174	-479.847565	-35.179306	870.793274	-607.553406	134.503159	500.821686	-550.580811	-111.033783	507.054718	-585.796631	139.934250	87.936478	-540.350342	-115.192696	89.600304	-554.590088	183.669144	1382.001465	-451.427002	-137.521820	1379.603760	-478.917175	43.887638	1398.500610	-503.493073	71.298080	1669.948364	-560.182678	297.740021	1154.032104	-422.606537	-236.745514	1147.633911	-369.414520	134.052200	1123.219604	-318.222870	-14.044930	1138.194336	-473.553345	50.427792	967.718262	587.476501	-4.387786	937.245422	588.686523	150.825272
-540.470947	117.497688	879.501038	-479.817871	-35.162922	870.815125	-607.554565	134.559540	500.840637	-550.534546	-110.962250	507.069122	-585.870544	140.081924	87.889221	-540.359619	-115.182350	89.620819	-554.611084	183.733841	1381.945801	-451.435791	-137.452072	1379.601685	-478.922394	43.948124	1398.497681	-503.332733	71.455643	1669.908691	-560.429016	297.899170	1153.956543	-422.799622	-236.841171	1147.701172	-369.556030	134.327133	1122.737549	-318.612244	-14.075558	1137.867065	-473.509308	50.455055	967.741028	587.647339	-4.349129	937.245605	588.911682	151.093567
-540.330505	117.562523	879.489807	-479.764923	-35.096943	870.815613	-607.532227	134.616302	500.878357	-550.485046	-110.912766	507.078430	-585.984802	140.236908	87.885056	-540.306824	-115.133179	89.613907	-554.644897	183.762955	1381.907593	-451.432678	-137.407059	1379.598267	-478.962799	44.004272	1398.494751	-503.169250	71.597260	1669.861694	-560.740479	298.049591	1153.885620	-422.975128	-236.878815	1147.707764	-369.760834	134.651672	1122.304321	-318.977570	-14.045012	1137.630127	-473.443512	50.493523	967.750610	587.750244	-4.345782	937.253479	589.056641	151.110672
-540.179077	117.655800	879.485962	-479.608734	-35.040405	870.791748	-607.485901	134.702301	500.902496	-550.342346	-110.748886	507.069702	-586.023560	140.438995	87.811470	-540.262268	-115.092270	89.591774	-554.732971	183.811890	1381.839844	-451.404144	-137.338409	1379.565918	-478.997162	44.063442	1398.492676	-502.963135	71.760925	1669.877197	-561.140442	298.206696	1153.800293	-423.095642	-236.886795	1147.684448	-369.953186	135.055405	1121.845703	-319.266724	-14.023325	1137.437744	-473.320343	50.542278	967.751465	587.875916	-4.349377	937.261841	589.235413	151.155273
-540.037781	117.759232	879.486267	-479.540619	-34.906219	870.800781	-607.436768	134.806610	500.943481	-550.224243	-110.618591	507.065948	-586.153748	140.632736	87.744453	-540.305359	-115.065720	89.596954	-554.858887	183.843735	1381.818481	-451.355255	-137.260056	1379.532227	-479.042236	44.143009	1398.485352	-502.909210	71.859001	1669.775391	-561.578430	298.284546	1153.725708	-423.185120	-236.880295	1147.660889	-370.162140	135.483170	1121.431030	-319.580566	-13.953286	1137.268799	-473.247803	50.637043	967.771240	588.029602	-4.338155	937.291138	589.442444	151.164505
-539.859497	117.833511	879.472595	-479.317719	-34.859268	870.799805	-607.414063	134.937256	500.987976	-550.102539	-110.510178	507.090698	-586.112366	140.615646	87.486923	-540.281616	-115.033203	89.619019	-554.990723	183.892212	1381.779785	-451.323822	-137.199677	1379.485352	-479.110901	44.226242	1398.485474	-502.757263	72.001427	1669.812988	-562.080627	298.357819	1153.655518	-423.452026	-236.565811	1147.557617	-370.400513	135.867020	1121.050293	-319.845123	-13.817087	1137.156006	-473.103943	50.690624	967.786987	588.189392	-4.333948	937.322632	589.635559	151.197998
-539.672852	117.983459	879.470215	-479.091827	-34.746239	870.800293	-607.388550	135.059906	501.043396	-549.934753	-110.372025	507.136780	-586.396240	141.163971	87.636276	-540.290466	-115.011795	89.639786	-555.179810	183.944672	1381.732910	-451.290192	-137.099930	1379.430176	-479.205841	44.316936	1398.485474	-502.756683	72.071304	1669.727295	-562.649414	298.354248	1153.563110	-423.478149	-236.504135	1147.513062	-370.605042	136.323166	1120.730835	-320.122101	-13.680209	1137.097778	-472.955109	50.806831	967.810120	588.324646	-4.319997	937.380981	589.829468	151.237778
-539.484558	118.181732	879.487427	-478.918304	-34.494244	870.788757	-607.374756	135.158020	501.088745	-549.760254	-110.235054	507.157654	-586.525635	141.404526	87.585320	-540.355591	-114.972755	89.662567	-555.398315	183.998199	1381.714111	-451.243866	-137.007690	1379.396729	-479.296997	44.382362	1398.492188	-502.718018	72.155571	1669.710205	-563.268433	298.373413	1153.513794	-423.498962	-236.411026	1147.469604	-370.853912	136.748459	1120.452271	-320.378265	-13.520469	1137.109131	-472.822266	50.993847	967.835632	588.456543	-4.297318	937.421692	589.991089	151.268539
-539.291382	118.391693	879.524414	-478.681671	-34.274979	870.786316	-607.412659	135.294067	501.161285	-549.566101	-110.089211	507.181946	-586.673950	141.652100	87.566017	-540.367065	-114.901810	89.680267	-555.649414	184.044250	1381.711914	-451.197144	-136.936279	1379.350342	-479.418945	44.436096	1398.506348	-502.688507	72.242500	1669.703735	-563.955872	298.306946	1153.423096	-423.485931	-236.290939	1147.428833	-371.109985	137.233215	1120.206177	-320.627808	-13.322630	1137.189087	-472.662109	51.172298	967.877930	588.562927	-4.287255	937.477905	590.144897	151.305893
-539.057800	118.671219	879.573242	-478.429260	-33.965889	870.788574	-607.432678	135.439728	501.295746	-549.287842	-109.895348	507.159668	-586.691650	141.652924	87.334320	-540.305664	-114.838272	89.697762	-555.943420	184.084671	1381.722412	-451.163635	-136.842468	1379.303589	-479.546600	44.517372	1398.544434	-502.671356	72.299622	1669.698975	-564.655823	298.251678	1153.380249	-423.427216	-236.155746	1147.386963	-371.394135	137.679428	1119.991821	-320.833954	-13.124872	1137.310303	-472.493744	51.412910	967.937927	588.670837	-4.257197	937.511536	590.292969	151.322479
-538.799438	118.857452	879.608276	-478.090454	-33.711193	870.791748	-607.467102	135.591263	501.398712	-548.964844	-109.664795	507.178070	-586.963074	142.259689	87.536346	-540.357422	-114.792320	89.697678	-556.251465	184.123947	1381.744995	-451.107910	-136.750046	1379.250122	-479.657562	44.591965	1398.574585	-502.616089	72.379715	1669.757446	-565.413147	298.114105	1153.308960	-423.317352	-235.997101	1147.339844	-371.677032	138.118805	1119.838379	-320.990936	-12.880301	1137.406616	-472.268585	51.606178	967.988342	588.793884	-4.207562	937.536011	590.493164	151.483948
-538.566589	119.092796	879.657776	-477.802826	-33.353298	870.810547	-607.525208	135.776001	501.503632	-548.560425	-109.409599	507.144135	-586.934326	142.238907	87.257736	-540.301819	-114.732445	89.719414	-556.581055	184.178375	1381.742798	-451.081177	-136.666367	1379.197876	-479.773224	44.674004	1398.597412	-502.699280	72.383934	1669.674561	-566.203857	298.033539	1153.211792	-423.029907	-236.065872	1147.367432	-371.952515	138.539780	1119.704956	-321.192352	-12.774116	1137.537109	-472.078583	51.874641	968.052612	588.848145	-4.169305	937.577698	590.519470	151.368225
-538.294739	119.353363	879.715393	-477.339539	-33.126324	870.817749	-607.579834	135.959244	501.607391	-548.225037	-109.244125	507.210754	-587.184326	142.841522	87.462875	-540.324280	-114.679047	89.712791	-556.917969	184.220352	1381.766357	-451.047058	-136.580215	1379.166138	-479.921112	44.757896	1398.640259	-502.746002	72.407120	1669.666748	-567.009644	297.842773	1153.146973	-422.778473	-235.897934	1147.385864	-372.258453	138.991364	1119.570923	-321.150421	-12.438029	1137.688477	-471.800201	52.093243	968.122070	588.920654	-4.159522	937.596008	590.657104	151.387955
-538.110596	119.662529	879.787720	-477.084839	-32.695652	870.841736	-607.625793	136.136078	501.693634	-547.915527	-109.091843	507.217346	-587.278687	143.154465	87.424522	-540.337524	-114.633499	89.742371	-557.293457	184.255615	1381.767944	-451.004669	-136.462555	1379.129883	-480.082062	44.838253	1398.661499	-502.808594	72.426369	1669.645142	-567.833923	297.688019	1153.057983	-422.530914	-235.790939	1147.413452	-372.573242	139.453674	1119.420776	-321.335052	-12.209799	1137.825439	-471.652252	52.427063	968.201416	588.981812	-4.092803	937.622559	590.829773	151.614655
-537.853882	119.958420	879.819153	-476.610260	-32.363235	870.847168	-607.643127	136.238174	501.773102	-547.478577	-108.918518	507.269226	-587.355042	143.411118	87.392532	-540.353210	-114.588707	89.802437	-557.704529	184.276566	1381.753906	-450.975037	-136.357574	1379.075562	-480.257294	44.898102	1398.678223	-502.893768	72.427750	1669.610840	-568.692139	297.479767	1152.936279	-422.263153	-235.595245	1147.373535	-372.933929	139.832306	1119.283203	-321.376617	-11.805492	1137.942993	-471.380341	52.739109	968.256287	589.014282	-4.037644	937.630798	590.901611	151.660385
-537.601501	120.241829	879.849731	-476.178345	-31.955471	870.841980	-607.629150	136.366455	501.851868	-546.951782	-108.646416	507.238892	-587.406738	143.636932	87.362236	-540.321472	-114.525169	89.825165	-558.080811	184.308167	1381.719727	-450.935669	-136.240631	1379.005981	-480.404846	44.972752	1398.680664	-502.904114	72.463028	1669.638672	-569.509094	297.236603	1152.827881	-421.988342	-235.257095	1147.275635	-373.277740	140.168915	1119.195435	-321.268250	-11.244059	1138.097778	-471.119598	53.077709	968.300964	589.065125	-3.983885	937.629578	591.001892	151.740067
-537.329712	120.588913	879.882263	-475.691467	-31.583364	870.835632	-607.575928	136.445435	501.935028	-546.390991	-108.382896	507.208649	-587.442749	143.837891	87.325073	-540.216797	-114.445724	89.846512	-558.515564	184.312714	1381.700439	-450.878937	-136.109360	1378.928711	-480.575195	45.058872	1398.661987	-503.061676	72.423790	1669.541016	-570.334900	297.005188	1152.705444	-421.622894	-234.872787	1147.130981	-373.634186	140.516891	1119.065552	-321.405914	-10.873777	1138.262329	-470.845551	53.420422	968.356140	589.098633	-3.885402	937.613403	591.061279	151.800858
-537.045654	120.983147	879.939148	-475.153839	-31.163795	870.822510	-607.517883	136.560287	502.028473	-545.829468	-108.153564	507.234650	-587.492249	144.003784	87.301323	-540.151794	-114.345909	89.875511	-558.939697	184.305634	1381.686279	-450.787903	-135.980164	1378.837158	-480.757233	45.146065	1398.682373	-503.093964	72.427162	1669.555176	-571.121399	296.734985	1152.565674	-421.144257	-234.387894	1146.951660	-374.014923	140.788452	1119.005981	-321.223724	-10.201257	1138.405640	-470.548889	53.796227	968.424744	589.116089	-3.831367	937.602051	591.134888	151.845276
-536.742065	121.398117	879.977966	-474.602295	-30.687733	870.804993	-607.392700	136.647461	502.135681	-545.266907	-107.998528	507.236176	-587.505188	144.158859	87.326973	-540.246033	-114.293411	89.920067	-559.367981	184.339981	1381.679199	-450.661560	-135.840164	1378.740723	-480.959351	45.256195	1398.680420	-503.275391	72.374504	1669.451904	-571.966980	296.493805	1152.429688	-420.644318	-234.066971	1146.836182	-374.395782	141.005676	1118.979736	-321.207184	-9.652052	1138.542114	-470.256042	54.210453	968.489746	589.157410	-3.786772	937.586487	591.203918	151.880585
-536.493164	121.784164	880.012024	-474.142517	-30.176548	870.793274	-607.284607	136.788452	502.192627	-544.608093	-107.805267	507.239288	-587.495972	144.287598	87.315140	-540.215698	-114.233963	89.945839	-559.851501	184.381088	1381.654663	-450.535889	-135.679245	1378.629883	-481.192413	45.344456	1398.669312	-503.323578	72.368309	1669.470703	-572.781006	296.274139	1152.262329	-420.129700	-233.689560	1146.709717	-374.773041	141.181671	1118.976440	-321.244873	-9.071408	1138.649902	-470.031738	54.630936	968.552917	589.233765	-3.740753	937.559448	591.313538	151.933548
-536.129944	122.107536	880.002747	-473.292511	-29.895506	870.731079	-607.073059	136.936783	502.235901	-543.875488	-107.475464	507.286591	-587.439026	144.427170	87.271637	-540.156189	-114.132187	89.982880	-560.357178	184.358582	1381.629150	-450.382538	-135.511963	1378.523071	-481.412292	45.429001	1398.653687	-503.457153	72.319656	1669.413086	-573.583008	296.078674	1152.120361	-419.586426	-233.265381	1146.518433	-375.156128	141.367142	1118.917358	-321.254639	-8.412271	1138.746338	-469.592224	54.938354	968.579834	589.266602	-3.727208	937.541931	591.394714	151.978088
-535.788391	122.443748	879.988953	-472.576874	-29.499361	870.658875	-606.852600	137.075714	502.286713	-543.190247	-107.201180	507.326782	-587.408569	144.530914	87.250450	-540.233032	-114.051910	89.991440	-560.879089	184.375473	1381.571167	-450.186188	-135.325958	1378.365967	-481.643890	45.543289	1398.634766	-503.657715	72.237289	1669.293091	-574.314514	295.867676	1151.935303	-419.022430	-232.879166	1146.318237	-375.565125	141.590515	1118.869263	-321.232269	-7.735873	1138.798096	-469.220184	55.289837	968.597046	589.345337	-3.709433	937.525635	591.497498	151.980835
-535.643677	122.919464	880.018860	-472.602051	-28.673590	870.697327	-606.676331	137.228500	502.358246	-542.531128	-107.046982	507.227264	-587.387024	144.624008	87.257393	-540.331787	-113.972809	90.041840	-561.336914	184.372284	1381.532227	-449.972046	-135.142166	1378.209717	-481.858612	45.609802	1398.593506	-503.716003	72.224907	1669.296387	-575.064697	295.625000	1151.799927	-418.383514	-232.449677	1146.141113	-375.954926	141.753952	1118.822388	-321.148560	-7.060349	1138.723999	-469.255737	55.884872	968.672180	589.394775	-3.669892	937.502441	591.564087	152.020508
-535.319702	123.256859	879.982910	-472.040894	-28.207430	870.641357	-606.439148	137.388260	502.439728	-541.742615	-106.811310	507.139771	-587.344543	144.744095	87.270020	-540.509583	-113.965271	90.090179	-561.885010	184.327148	1381.493042	-449.733490	-134.946304	1378.056152	-482.054810	45.734100	1398.539795	-503.897095	72.149826	1669.176025	-575.762634	295.460815	1151.630981	-417.776764	-231.953949	1145.927002	-376.321045	141.909683	1118.801636	-321.028015	-6.385488	1138.622192	-468.960907	56.271149	968.682678	589.451660	-3.635659	937.474304	591.655701	152.069458
-534.843201	123.557472	879.927368	-470.924835	-27.975754	870.540100	-606.134338	137.519730	502.497070	-540.889709	-106.534172	507.223145	-587.323242	144.814987	87.282509	-540.479675	-113.884216	90.150108	-562.390076	184.306061	1381.452026	-449.449646	-134.724808	1377.912476	-482.268738	45.850632	1398.504639	-504.011871	72.105072	1669.111084	-576.468323	295.251190	1151.514771	-417.110229	-231.523315	1145.694214	-376.695831	142.069717	1118.805420	-320.937073	-5.654836	1138.514893	-468.366852	56.561905	968.676941	589.545166	-3.576523	937.450195	591.718933	152.127167
-534.479492	124.003807	879.915649	-470.243896	-27.475647	870.496826	-605.828430	137.677109	502.553528	-540.055054	-106.302925	507.222504	-587.240540	144.900543	87.262276	-540.409790	-113.825089	90.212982	-562.941223	184.251297	1381.358398	-449.174927	-134.512482	1377.758423	-482.497314	45.988110	1398.448730	-504.135681	72.065697	1669.045898	-577.132629	295.067688	1151.434692	-416.433105	-231.029602	1145.489624	-377.093750	142.237518	1118.841797	-320.843903	-4.948872	1138.347290	-468.012909	57.015675	968.713318	589.656006	-3.583832	937.446899	591.835693	152.114594
-534.217529	124.415718	879.914307	-469.800079	-26.881863	870.465027	-605.569275	137.877716	502.612976	-539.270935	-106.071388	507.175842	-587.198547	144.954422	87.233940	-540.429138	-113.750786	90.258049	-563.520630	184.197784	1381.314087	-448.884247	-134.302063	1377.615479	-482.711853	46.120529	1398.411621	-504.256104	72.003189	1668.992798	-577.799072	294.952698	1151.402954	-415.824646	-230.499344	1145.327271	-377.499023	142.477692	1118.877563	-320.758575	-4.202470	1138.215576	-467.797150	57.489807	968.749695	589.777771	-3.594518	937.458923	591.964355	152.122772
-533.901184	124.788368	879.913025	-469.223907	-26.415930	870.433289	-605.280945	138.054108	502.634949	-538.398682	-105.819824	507.215668	-587.136169	145.023407	87.228951	-540.481140	-113.710983	90.336891	-564.083496	184.155670	1381.262207	-448.572296	-134.074097	1377.476440	-482.935669	46.238197	1398.348022	-504.364594	71.958679	1668.919922	-578.474915	294.850159	1151.322388	-415.213074	-230.015823	1145.103638	-377.905243	142.729691	1118.914551	-320.682312	-3.452858	1138.069580	-467.486481	57.893227	968.784119	589.889893	-3.615904	937.454529	591.997437	151.923462
-533.502502	125.075119	879.876343	-468.503052	-25.993076	870.400513	-604.942993	138.211288	502.684784	-537.495422	-105.624878	507.169617	-587.061340	145.076721	87.231682	-540.464844	-113.678101	90.373352	-564.645813	184.078201	1381.223022	-448.242218	-133.852097	1377.315674	-483.154510	46.334766	1398.294434	-504.462799	71.918953	1668.847656	-579.144287	294.875519	1151.322144	-414.591553	-229.426865	1144.833496	-378.231293	142.981552	1118.958740	-320.495789	-2.753508	1137.895630	-467.091461	58.256413	968.808411	589.992065	-3.622797	937.454712	592.184692	152.127747
-533.162292	125.449699	879.884155	-467.990997	-25.499218	870.383728	-604.589844	138.395187	502.739105	-536.635559	-105.445969	507.103241	-586.989319	145.089340	87.244904	-540.557129	-113.626633	90.426941	-565.195801	183.971588	1381.161377	-447.870361	-133.632767	1377.144165	-483.331940	46.416775	1398.232666	-504.554016	71.866989	1668.768555	-579.825623	294.846344	1151.293945	-413.991119	-228.885010	1144.599243	-378.583649	143.330414	1118.982300	-320.255463	-2.083141	1137.734619	-466.802216	58.658478	968.856323	590.118774	-3.659580	937.445007	592.308167	152.112793
-532.828918	125.751038	879.897156	-467.587891	-24.951056	870.395447	-604.212952	138.546631	502.781036	-535.745361	-105.280624	507.037506	-586.886169	145.135635	87.261093	-540.702148	-113.581993	90.473129	-565.737488	183.781158	1381.082642	-447.432312	-133.392166	1376.965454	-483.464264	46.540810	1398.168335	-504.561218	71.844551	1668.764893	-580.492981	294.896576	1151.300659	-413.433228	-228.369598	1144.353149	-378.971863	143.766678	1119.040161	-319.943939	-1.436289	1137.601929	-466.543732	59.062122	968.910156	590.197327	-3.683535	937.425842	592.281921	151.905930
-532.461365	126.034164	879.899902	-466.950928	-24.549585	870.371033	-603.827820	138.704620	502.825684	-534.753357	-104.952682	506.976471	-586.805542	145.108902	87.258514	-540.646118	-113.519089	90.518532	-566.190857	183.823441	1381.124634	-447.043579	-133.151321	1376.822510	-483.624878	46.659077	1398.099121	-504.628601	71.788513	1668.696289	-581.222900	294.939880	1151.404663	-412.776947	-227.830627	1144.116943	-379.301849	144.246872	1119.103516	-319.627930	-0.862250	1137.443115	-466.159668	59.400398	968.942017	590.237671	-3.711498	937.429077	592.426575	152.067764
-532.094299	126.339333	879.893921	-466.293152	-24.144588	870.317322	-603.357300	138.914444	502.871155	-533.907471	-104.887276	506.990204	-586.673157	145.104736	87.287056	-540.646790	-113.415283	90.564758	-566.769592	183.725098	1381.104858	-446.744812	-132.938705	1376.667480	-483.816223	46.783920	1398.055054	-504.708893	71.730675	1668.634033	-581.911560	295.080902	1151.450928	-412.199677	-227.348892	1143.844971	-379.541229	144.751892	1119.211670	-319.304749	-0.120911	1137.314819	-465.764069	59.742470	968.955078	590.288025	-3.787750	937.440002	592.491211	152.019577
-531.752197	126.635857	879.893799	-465.731140	-23.728188	870.293152	-602.971375	139.032837	502.892059	-533.032654	-104.675117	506.899200	-586.589661	145.072525	87.270866	-540.640259	-113.350739	90.610962	-567.297424	183.648087	1381.098633	-446.388123	-132.707367	1376.511841	-483.970917	46.897255	1397.989136	-504.778503	71.662491	1668.575439	-582.579224	295.153961	1151.503906	-411.674530	-226.903580	1143.616699	-379.817871	145.413895	1119.323730	-319.045746	0.328512	1137.276367	-465.429565	60.085358	968.985962	590.315430	-3.832211	937.429199	592.527649	151.974899
-531.392883	126.907364	879.868103	-465.109314	-23.361444	870.252563	-602.566650	139.155930	502.913422	-532.127808	-104.470825	506.886932	-586.465637	145.071045	87.290230	-540.759705	-113.325615	90.688110	-567.838928	183.421829	1381.083252	-445.959229	-132.492233	1376.375122	-484.065582	47.039837	1397.952637	-504.832062	71.612968	1668.485962	-583.280334	295.298828	1151.536987	-411.081543	-226.426514	1143.400513	-380.045227	146.049683	1119.379883	-318.721832	0.977854	1137.082764	-465.046478	60.409035	968.990479	590.327148	-3.870704	937.429749	592.531860	151.956329
-531.020081	127.168289	879.851440	-464.507080	-23.034510	870.275269	-602.129456	139.297668	502.930695	-531.358093	-104.312035	506.836639	-586.352051	145.020355	87.300140	-540.910828	-113.339714	90.746880	-568.133301	183.472366	1381.073242	-445.564362	-132.295410	1376.235718	-484.165283	47.145329	1397.906006	-504.868622	71.544678	1668.420044	-583.944275	295.405487	1151.645874	-410.487610	-225.962418	1143.147339	-380.243988	146.686096	1119.466187	-318.360474	1.525406	1137.011597	-464.674469	60.728500	969.031921	590.340576	-3.866701	937.427917	592.532654	151.914871
-530.628357	127.418114	879.846924	-463.950989	-22.674013	870.279480	-601.643372	139.421005	502.983704	-530.574036	-104.189842	506.802429	-586.221985	144.965790	87.308258	-541.006165	-113.297424	90.814758	-568.516174	183.372650	1381.072632	-445.189789	-132.130020	1376.128174	-484.248932	47.249378	1397.884521	-504.965698	71.441872	1668.284302	-584.568848	295.501617	1151.710815	-409.843048	-225.544647	1142.954468	-380.468597	147.423111	1119.530640	-317.979614	2.045375	1136.963013	-464.303833	61.033554	969.068054	590.289734	-3.923279	937.439270	592.485718	151.856552
-530.203125	127.660416	879.829590	-463.316071	-22.337257	870.275452	-601.189331	139.508789	503.034393	-529.820862	-104.096092	506.803986	-586.124268	144.934494	87.333092	-540.960266	-113.258179	90.866150	-568.902588	183.298080	1381.107910	-444.824951	-131.951828	1376.035522	-484.346649	47.316296	1397.860718	-504.955170	71.364822	1668.212402	-585.209778	295.624725	1151.807251	-409.126678	-225.178268	1142.840088	-380.689758	148.093445	1119.600830	-317.611542	2.618354	1136.930786	-463.872528	61.336815	969.090698	590.252991	-3.933727	937.449585	592.350647	151.583557
-529.824097	127.864616	879.815918	-462.721710	-22.007286	870.249939	-600.760254	139.595367	503.069214	-529.143555	-103.939171	506.803131	-586.017029	144.921783	87.328346	-540.924438	-113.245506	90.931870	-569.288086	183.205978	1381.086426	-444.498322	-131.763123	1375.936035	-484.429047	47.395199	1397.819580	-504.926056	71.276451	1668.137939	-585.775391	295.774933	1151.859009	-408.482300	-224.707932	1142.695313	-380.889404	148.714676	1119.620117	-317.265411	3.178197	1136.929443	-463.481415	61.606083	969.104309	590.223999	-3.981166	937.467529	592.383545	151.737244
-529.426453	128.102249	879.794006	-462.161133	-21.682772	870.204346	-600.301514	139.688019	503.094147	-528.471741	-103.843491	506.784180	-585.932068	144.903519	87.327957	-540.895020	-113.166626	90.962311	-569.585266	183.147430	1381.094238	-444.179993	-131.611084	1375.838379	-484.503662	47.463146	1397.781738	-504.894653	71.157272	1668.048462	-586.301025	295.930298	1151.911987	-407.812225	-224.336884	1142.566528	-381.106659	149.433197	1119.575439	-316.978302	3.699714	1136.942627	-463.087891	61.872555	969.101685	590.132690	-4.022834	937.444763	592.205566	151.538483
-528.970276	128.371872	879.780396	-461.576996	-21.378746	870.175842	-599.999146	139.758102	503.132294	-527.763672	-103.703598	506.752258	-585.886353	144.884018	87.329147	-540.870850	-113.136024	91.036980	-569.825684	183.068985	1381.083008	-443.870239	-131.464905	1375.736694	-484.550507	47.542706	1397.717285	-504.818939	71.051697	1667.942017	-586.830444	296.115326	1151.994873	-407.099609	-223.973099	1142.466187	-381.329376	149.953171	1119.614014	-316.598206	4.257004	1136.988892	-462.643402	62.144142	969.108276	590.033203	-4.086925	937.424500	592.100464	151.480774
-528.474548	128.548065	879.732422	-460.991455	-21.057373	870.184753	-599.590271	139.814697	503.135559	-527.100342	-103.569847	506.721649	-585.831116	144.885132	87.318268	-540.833191	-113.085495	91.106247	-570.101685	183.009674	1381.067871	-443.592194	-131.308304	1375.635620	-484.603424	47.587952	1397.658325	-504.691772	70.941452	1667.851807	-587.240845	296.298737	1152.042114	-406.373688	-223.472610	1142.331055	-381.510712	150.400635	1119.648804	-316.143768	4.761173	1137.037598	-462.191223	62.414955	969.117310	589.921204	-4.130625	937.411499	591.988586	151.413971
-527.954285	128.680496	879.696533	-460.283020	-20.886980	870.172546	-599.116272	139.853363	503.120209	-526.386597	-103.484283	506.702942	-585.718140	144.918045	87.335243	-540.866272	-113.073540	91.174675	-570.305298	182.948380	1381.033081	-443.312500	-131.169724	1375.537354	-484.643158	47.630638	1397.596313	-504.459106	70.840919	1667.817383	-587.555908	296.450653	1152.097290	-405.624023	-223.114197	1142.274658	-381.699066	150.844986	1119.714233	-315.712555	5.297069	1137.126465	-461.675232	62.577816	969.126160	589.829468	-4.158488	937.382324	591.906616	151.372559
-527.475647	128.764740	879.700867	-459.589661	-20.802038	870.165710	-598.759644	139.910156	503.192627	-525.638489	-103.272598	506.660797	-585.633301	144.899597	87.359184	-540.764771	-113.029816	91.219017	-570.420837	182.877930	1381.048584	-442.996857	-131.062973	1375.496338	-484.626251	47.677532	1397.535034	-504.346100	70.665588	1667.669922	-587.840271	296.556030	1152.163452	-404.895142	-222.730484	1142.215454	-381.842163	151.233917	1119.874878	-315.198761	5.781676	1137.268188	-461.170563	62.663319	969.152832	589.728027	-4.196848	937.379028	591.868713	151.476868
-526.926758	128.870804	879.689514	-458.881622	-20.678612	870.177612	-598.353699	139.997299	503.238251	-524.957764	-103.110405	506.654175	-585.563232	144.888458	87.358932	-540.783936	-113.018127	91.251274	-570.557129	182.791626	1381.014771	-442.745911	-130.959198	1375.452148	-484.641968	47.715015	1397.500854	-504.068512	70.511963	1667.593384	-588.054077	296.864502	1152.291626	-404.147339	-222.362915	1142.163696	-381.962860	151.596466	1120.083862	-314.699127	6.261151	1137.454468	-460.650269	62.776577	969.190308	589.604614	-4.221840	937.361267	591.707397	151.295395
-526.390320	129.007248	879.700562	-458.309143	-20.513424	870.207886	-598.007141	140.021545	503.266144	-524.370850	-103.074074	506.685303	-585.513306	144.844711	87.344620	-540.767517	-113.000473	91.315140	-570.746826	182.737808	1380.969360	-442.526276	-130.824036	1375.412109	-484.671265	47.762238	1397.422363	-503.746613	70.352592	1667.478394	-588.178345	297.048798	1152.338135	-403.386261	-222.042755	1142.110107	-382.011139	151.906464	1120.318604	-314.186707	6.706801	1137.667480	-460.182892	62.907303	969.242554	589.465515	-4.229751	937.344727	591.576416	151.289185
-525.870789	129.097290	879.682007	-457.712006	-20.341722	870.182068	-597.719849	140.078186	503.293304	-523.746521	-103.011269	506.663666	-585.473694	144.794907	87.351753	-540.820984	-112.998169	91.328667	-570.902832	182.628082	1380.862671	-442.289398	-130.702682	1375.378540	-484.644623	47.814213	1397.349854	-503.340637	70.178535	1667.354614	-588.196106	297.230896	1152.354736	-402.672638	-221.669937	1142.064819	-381.928894	152.148056	1120.591675	-313.656555	7.124339	1137.935791	-459.658478	63.038818	969.231873	589.350098	-4.243163	937.302673	591.468384	151.300812
-525.367371	129.128937	879.676392	-457.070770	-20.229355	870.139465	-597.365295	140.134567	503.312317	-523.151489	-102.940521	506.645203	-585.444031	144.757629	87.327957	-540.817017	-112.975128	91.390396	-570.994141	182.528885	1380.760254	-442.034821	-130.608765	1375.355835	-484.602844	47.842606	1397.263550	-502.865631	69.990234	1667.251343	-588.092896	297.357422	1152.345581	-402.015747	-221.250763	1142.068970	-381.745148	152.392120	1120.910278	-313.059875	7.493433	1138.226563	-459.134796	63.098438	969.225464	589.168274	-4.276637	937.268860	591.325684	151.277069
-524.777527	129.128769	879.659729	-456.330475	-20.210953	870.123230	-596.905640	140.212418	503.319946	-522.549377	-102.776756	506.617279	-585.370850	144.751770	87.378342	-540.892395	-113.017799	91.422569	-571.082031	182.460281	1380.692993	-441.801758	-130.510178	1375.354980	-484.566803	47.867023	1397.186768	-502.287750	69.780838	1667.104614	-587.892700	297.447662	1152.325439	-401.146332	-221.076172	1142.140137	-381.452271	152.615051	1121.299194	-312.488281	7.815504	1138.529907	-458.549469	63.102886	969.236572	589.026733	-4.282729	937.265015	591.214294	151.244370
-524.193604	129.225754	879.648682	-455.783600	-20.104124	870.124512	-596.343811	140.241486	503.328522	-521.985107	-102.777245	506.638184	-585.217773	144.754272	87.382423	-540.828552	-112.988792	91.433289	-571.196899	182.375595	1380.592407	-441.613068	-130.454147	1375.366943	-484.519012	47.909473	1397.157959	-501.632690	69.562828	1666.955200	-587.592834	297.481689	1152.307495	-400.462280	-220.798096	1142.171753	-381.010040	152.831573	1121.701660	-311.841400	8.160871	1138.856201	-458.051270	63.172810	969.257385	588.878418	-4.318429	937.251587	591.088623	151.227844
-523.579041	129.302261	879.639709	-455.099182	-20.074738	870.101440	-595.905396	140.260208	503.304291	-521.423340	-102.714104	506.670746	-585.218018	144.649490	87.368286	-540.772827	-112.962677	91.466667	-571.329712	182.318924	1380.478760	-441.462860	-130.367783	1375.404419	-484.476532	47.911953	1397.143433	-500.906067	69.350655	1666.787109	-587.179871	297.581726	1152.285400	-399.890686	-220.459976	1142.211548	-380.503448	153.060989	1122.107300	-311.241699	8.486664	1139.247681	-457.466461	63.197865	969.265747	588.752869	-4.324328	937.226318	590.985107	151.236664
-523.005554	129.220734	879.635681	-454.386169	-20.095379	870.098083	-595.461853	140.322174	503.328796	-520.913025	-102.719154	506.673187	-585.176208	144.591278	87.380493	-540.755371	-112.964951	91.514313	-571.445801	182.250763	1380.391113	-441.335602	-130.344772	1375.460693	-484.487701	47.933197	1397.089111	-500.135437	69.102470	1666.652710	-586.690125	297.677032	1152.290283	-399.039551	-220.292404	1142.361450	-379.884125	153.285553	1122.583252	-310.602814	8.710668	1139.662842	-456.885620	63.150478	969.282776	588.626099	-4.336975	937.217041	590.880188	151.255600
-522.447815	129.236481	879.645203	-453.748810	-20.064785	870.113281	-594.988098	140.421326	503.363373	-520.338684	-102.707954	506.648956	-585.151123	144.542206	87.391754	-540.757629	-112.966141	91.554222	-571.665344	182.049255	1380.284058	-441.238922	-130.317474	1375.516357	-484.487823	47.915672	1397.020264	-499.165680	68.850060	1666.460449	-586.132141	297.718231	1152.181152	-398.394073	-220.019897	1142.367676	-379.132233	153.580536	1122.937622	-309.826630	9.001520	1140.132324	-456.356354	63.162125	969.319153	588.510620	-4.309294	937.215637	590.781860	151.237381
-521.858765	129.321960	879.641479	-453.225281	-19.952492	870.107178	-594.463928	140.473907	503.373749	-519.796936	-102.725243	506.648743	-585.077026	144.547913	87.399704	-540.754700	-112.981522	91.609901	-571.619202	182.093414	1380.155518	-441.125214	-130.309830	1375.570190	-484.505096	47.863804	1396.846924	-498.143829	68.597046	1666.244873	-585.442810	297.833160	1152.179932	-397.873993	-219.603821	1142.383789	-378.387604	153.856033	1123.352539	-309.047302	9.271547	1140.652100	-455.852081	63.221821	969.335266	588.393066	-4.323807	937.208191	590.676086	151.253143
-521.232483	129.347504	879.594971	-452.630615	-19.920124	870.093994	-593.863708	140.560135	503.371216	-519.223083	-102.685196	506.619751	-584.999084	144.509888	87.402931	-540.747681	-113.004868	91.647896	-571.723877	182.002319	1379.970947	-441.070282	-130.329361	1375.639648	-484.481598	47.826748	1396.778931	-497.028870	68.311737	1665.989258	-584.662842	297.941132	1152.081177	-397.051117	-219.375748	1142.530396	-377.490204	154.036682	1123.760254	-308.128998	9.437907	1141.214355	-455.316010	63.229645	969.332214	588.282288	-4.331628	937.211975	590.587891	151.240906
-520.636719	129.270538	879.566650	-451.934052	-20.033504	870.078979	-593.330627	140.653885	503.342194	-518.686646	-102.705338	506.631622	-584.906677	144.494370	87.427216	-540.714050	-112.987595	91.689377	-571.737915	181.939209	1379.809082	-441.061798	-130.365219	1375.708252	-484.443420	47.777809	1396.703247	-495.820557	68.036011	1665.756714	-583.835815	298.161865	1152.018066	-396.406494	-219.063248	1142.625366	-376.624176	154.122803	1124.275146	-307.144684	9.592578	1141.871094	-454.747772	63.124603	969.337524	588.158997	-4.359952	937.199219	590.477173	151.231125
-520.009827	129.219650	879.539551	-451.216736	-20.171261	870.114990	-592.730835	140.679504	503.357086	-518.097351	-102.578239	506.641907	-584.852417	144.438293	87.414589	-540.636841	-112.968773	91.699677	-571.745361	181.865723	1379.627930	-441.061462	-130.402267	1375.786621	-484.416931	47.692966	1396.650146	-494.514557	67.700691	1665.488892	-582.894287	298.365540	1151.926636	-395.946686	-218.672989	1142.649048	-375.626160	154.304214	1124.796387	-306.156677	9.776311	1142.550293	-454.171204	63.038418	969.373047	588.048157	-4.372985	937.197876	590.395081	151.224426
-519.434875	129.250732	879.565735	-450.696747	-20.179003	870.184143	-592.163757	140.733109	503.368866	-517.628418	-102.623726	506.680634	-584.804626	144.385315	87.443512	-540.627930	-112.959755	91.753799	-571.703369	181.798172	1379.481567	-441.107788	-130.507324	1375.877930	-484.368774	47.615147	1396.588501	-493.134827	67.338242	1665.216675	-581.897888	298.518097	1151.828491	-395.186462	-218.466843	1142.788696	-374.621124	154.387741	1125.426147	-305.124664	9.882539	1143.337646	-453.677216	63.037701	969.439575	587.951416	-4.371857	937.199341	590.318542	151.218475
-518.848328	129.220444	879.550903	-450.114349	-20.237720	870.228821	-591.618530	140.858688	503.408142	-517.155823	-102.654236	506.699829	-584.745850	144.326324	87.459732	-540.601868	-112.911888	91.812874	-571.604919	181.759064	1379.308838	-441.181458	-130.595825	1375.975708	-484.324066	47.513840	1396.557495	-491.723511	67.020393	1664.910889	-580.815308	298.659241	1151.724121	-394.503937	-218.217270	1142.910278	-373.585175	154.458313	1126.136963	-304.060242	9.933290	1144.141479	-453.173859	62.989407	969.481750	587.823303	-4.356450	937.193909	590.214111	151.225647
-518.255127	128.527115	879.454041	-449.496063	-20.509756	870.273743	-590.978882	140.938644	503.294830	-516.702759	-102.676926	506.751129	-584.724060	144.243988	87.453979	-540.656372	-112.942673	91.868317	-571.484192	181.752472	1379.101685	-441.247711	-130.684723	1376.073120	-484.235962	47.393703	1396.484619	-490.200989	66.605484	1664.575195	-579.689209	298.840057	1151.634888	-394.053528	-217.758667	1142.935669	-372.455109	154.472733	1126.844971	-302.910645	10.010598	1144.956543	-452.654266	62.584900	969.477234	587.705078	-4.409812	937.203979	590.138611	151.216339
-517.612915	128.433334	879.438110	-448.962616	-20.589458	870.295959	-590.303772	141.062317	503.248535	-516.174500	-102.721283	506.745697	-584.660461	144.173721	87.438988	-540.643250	-112.914719	91.929657	-571.419556	181.588943	1378.868408	-441.275513	-130.813751	1376.181519	-484.150574	47.299244	1396.434937	-488.545471	66.123619	1664.231445	-578.479797	299.019897	1151.507813	-393.352173	-217.724884	1143.053345	-371.325409	154.456558	1127.645264	-301.753235	9.987109	1145.738770	-452.116943	62.475983	969.498962	587.622559	-4.415955	937.216919	590.074402	151.221619
-516.965942	128.406586	879.456909	-448.332001	-20.740152	870.334839	-589.694763	141.113297	503.244049	-515.683533	-102.721313	506.763550	-584.661560	144.063828	87.460594	-540.583069	-112.873756	91.968269	-571.085205	181.707291	1378.674438	-441.295105	-130.955917	1376.289917	-484.030670	47.175762	1396.349854	-486.910156	65.740517	1663.871216	-577.186340	299.183502	1151.460449	-392.746613	-217.581451	1143.239624	-370.141388	154.349243	1128.504517	-300.750916	10.091638	1146.241821	-451.544312	62.357491	969.552307	587.541626	-4.400165	937.226074	590.023804	151.227921
-516.361755	128.356369	879.472534	-447.713928	-20.908527	870.356201	-588.980164	141.207062	503.277191	-515.235107	-102.799278	506.782654	-584.544373	144.041412	87.519371	-540.647766	-112.898666	92.039322	-570.820862	181.731995	1378.525879	-441.445953	-131.126724	1376.475342	-483.867554	47.051563	1396.292969	-485.151337	65.197128	1663.510010	-575.851807	299.286194	1151.408325	-392.180786	-217.442307	1143.420654	-368.961243	154.298721	1129.434326	-299.525879	10.025371	1146.917969	-451.021820	62.205246	969.603760	587.479858	-4.418988	937.222595	589.975708	151.205551
-515.740112	128.376495	879.516785	-447.258057	-20.924448	870.384583	-588.306519	141.304443	503.316742	-514.724976	-102.822823	506.715240	-584.489929	143.945786	87.520294	-540.650269	-112.880867	92.059662	-570.536316	181.731354	1378.372803	-441.374176	-131.256546	1376.596436	-483.710907	46.908493	1396.238892	-483.437164	64.749443	1663.116577	-574.494385	299.376495	1151.347778	-391.684113	-217.306534	1143.645874	-367.681702	154.135559	1130.445190	-298.339600	9.873224	1147.584473	-450.549957	62.128330	969.668945	587.402588	-4.415233	937.235901	589.902100	151.219620
-515.034119	128.287048	879.503967	-446.697723	-21.060465	870.381714	-587.571411	141.474533	503.333801	-514.143188	-102.836159	506.679352	-584.407104	143.888382	87.566353	-540.521301	-112.819572	92.099510	-570.226013	181.724182	1378.273560	-441.765625	-131.449707	1376.704590	-483.528503	46.792927	1396.213013	-481.668274	64.248276	1662.687500	-573.090149	299.409912	1151.320923	-391.226685	-217.172913	1143.770508	-366.363434	153.950806	1131.437500	-297.184387	9.718812	1148.208740	-449.985291	61.956078	969.688721	587.331970	-4.438342	937.222961	589.830078	151.194656
-514.343201	128.195557	879.503357	-446.150085	-21.282099	870.393860	-586.835327	141.528198	503.263428	-513.589600	-102.871109	506.684448	-584.356384	143.800812	87.558235	-540.442444	-112.803444	92.138840	-569.857056	181.758270	1378.149780	-441.966797	-131.628708	1376.806519	-483.295227	46.634502	1396.158081	-479.803894	63.638409	1662.301636	-571.633057	299.383057	1151.252686	-390.847961	-217.028305	1143.918579	-364.989075	153.864990	1132.358398	-295.909760	9.473422	1148.865601	-449.425659	61.742062	969.718994	587.223328	-4.499185	937.236328	589.759949	151.120346
-513.682190	128.135254	879.498779	-445.647278	-21.505672	870.428345	-586.021545	141.651779	503.220215	-513.049927	-102.880554	506.669586	-584.254883	143.708740	87.558586	-540.348145	-112.796768	92.186020	-569.425598	181.829193	1378.041260	-442.165222	-131.762421	1376.925659	-483.050171	46.509602	1396.122681	-477.979340	63.051243	1661.884277	-570.197998	299.368713	1151.189697	-390.686096	-216.748657	1144.011963	-363.690308	153.522720	1133.305176	-294.795807	9.262672	1149.479736	-448.902832	61.554989	969.757019	587.193115	-4.477809	937.225830	589.716064	151.125595
-512.947021	127.979469	879.460632	-445.238739	-21.662193	870.497925	-585.148315	141.780807	503.222046	-512.580139	-102.945961	506.700134	-584.184875	143.613159	87.563889	-540.354065	-112.797531	92.216202	-568.893921	181.881454	1377.947510	-442.346985	-131.933334	1377.015991	-482.775360	46.365730	1396.101929	-476.126740	62.503807	1661.455322	-568.711914	299.345337	1151.144165	-390.339020	-216.710922	1144.155273	-362.351257	153.253387	1134.180542	-293.520813	8.884072	1149.984009	-448.387695	61.372974	969.793396	587.172485	-4.505753	937.230652	589.705444	151.117661
-512.152832	127.843819	879.423157	-444.669525	-21.952124	870.502502	-584.261169	141.920715	503.197510	-512.045593	-103.052200	506.748383	-584.155701	143.488861	87.590042	-540.287537	-112.789474	92.286057	-568.462708	181.792938	1377.803467	-442.530029	-132.138916	1377.104126	-482.466370	46.212708	1396.059204	-474.191559	61.824615	1661.007202	-567.211975	299.303619	1151.082397	-389.793182	-217.036011	1144.353394	-360.999725	152.950302	1134.991089	-292.318878	8.474094	1150.467896	-447.762573	61.105354	969.799927	587.138672	-4.505983	937.240540	589.664978	151.132202
-511.442688	127.762856	879.450317	-444.105865	-22.298088	870.549133	-583.353943	142.106964	503.181519	-511.479340	-103.089684	506.741302	-584.146362	143.397446	87.601379	-540.177673	-112.762741	92.320465	-567.759644	182.027649	1377.806396	-442.716827	-132.352112	1377.144775	-482.051117	46.082382	1396.089233	-472.318024	61.112106	1660.595459	-565.665100	299.220032	1151.110840	-389.577545	-217.017120	1144.439941	-359.669769	152.598343	1135.720215	-291.088409	8.108599	1150.927979	-447.186768	60.830940	969.861816	587.132629	-4.486261	937.229431	589.670471	151.135376
-510.559906	127.499496	879.410278	-443.558167	-22.632202	870.600159	-582.383362	142.306305	503.175934	-510.922791	-103.153893	506.696503	-583.984131	143.265152	87.630974	-540.198669	-112.800087	92.397682	-567.089172	182.104538	1377.765137	-442.887695	-132.561127	1377.187012	-481.677399	45.881393	1396.047607	-470.390442	60.399231	1660.159058	-564.158936	299.149750	1151.112183	-389.348236	-217.102936	1144.546875	-358.383759	152.196213	1136.412598	-289.921082	7.637655	1151.358521	-446.550201	60.480824	969.897034	587.090820	-4.491500	937.234375	589.625671	151.119263
-509.779602	127.379906	879.410767	-443.112366	-22.910851	870.634949	-581.495178	142.517746	503.161652	-510.381348	-103.255470	506.672028	-583.986267	143.072464	87.667007	-540.123657	-112.789986	92.441589	-566.510071	182.046997	1377.613159	-443.053375	-132.786026	1377.211914	-481.315216	45.635197	1395.906738	-468.456390	59.691013	1659.677002	-562.585510	299.075775	1150.989868	-389.188568	-217.206177	1144.631226	-357.023926	152.030746	1136.875977	-288.714996	7.081414	1151.665649	-445.990570	60.201862	969.938538	587.070007	-4.462173	937.215210	589.609619	151.126083
-508.870544	127.882538	879.465393	-442.562592	-23.101313	870.601563	-580.471985	142.690659	503.217743	-509.788910	-103.306099	506.623749	-583.917542	142.909912	87.675072	-540.018555	-112.757202	92.486435	-565.742981	182.145218	1377.599487	-443.192566	-133.055145	1377.226074	-480.903046	45.433590	1395.898071	-466.542419	58.980434	1659.245972	-561.110718	298.957977	1150.994507	-389.114319	-217.342941	1144.693481	-355.868408	151.372284	1137.587891	-287.639740	6.545249	1151.943726	-445.292786	60.178223	969.974243	587.043457	-4.481540	937.217957	589.607666	151.093796
-507.999817	127.684578	879.461670	-442.052765	-23.503475	870.667053	-579.513794	143.032059	503.235352	-509.181274	-103.375359	506.607025	-583.910339	142.740341	87.756607	-539.949097	-112.749527	92.540344	-564.826904	182.410690	1377.714111	-443.374634	-133.305679	1377.240601	-480.460510	45.261929	1395.876953	-464.528625	58.240639	1658.799316	-559.644470	298.868347	1151.004028	-389.269196	-217.212921	1144.693115	-354.636261	151.005676	1138.083862	-286.489838	5.963585	1152.188599	-444.665863	59.809284	970.031006	587.042725	-4.493053	937.212158	589.616516	151.105392
-507.307709	127.636185	879.456116	-442.279297	-23.554279	870.762695	-578.333557	143.152588	503.037109	-508.705811	-103.596397	506.505615	-583.801941	142.607407	87.810936	-539.923706	-112.726021	92.593102	-563.985046	182.538116	1377.695435	-443.565613	-133.575378	1377.243042	-479.960541	45.075054	1395.847290	-462.673798	57.496643	1658.322998	-558.169739	298.755096	1150.943115	-389.315552	-217.376236	1144.717896	-353.534393	150.527222	1138.545288	-285.294983	5.241583	1152.176392	-444.419861	59.644073	970.081177	587.058472	-4.516531	937.217651	589.626404	151.117096
-506.223541	127.461899	879.402954	-441.225708	-24.173063	870.716919	-577.442566	143.591217	503.129669	-507.950195	-103.594872	506.549591	-583.822021	142.403336	87.887772	-539.824951	-112.690865	92.659431	-563.069702	182.656998	1377.682129	-443.695129	-133.832977	1377.238281	-479.412445	44.836155	1395.807129	-460.643433	56.702621	1657.809570	-556.771240	298.716919	1150.882202	-389.233856	-217.853226	1144.795044	-352.429230	150.097214	1138.911011	-284.183807	4.486392	1152.139771	-443.436310	59.185326	970.063904	587.039978	-4.517018	937.198792	589.627441	151.112991
-505.269714	127.161018	879.312927	-440.694458	-24.681198	870.754700	-576.236267	143.843872	502.989380	-507.234406	-103.645416	506.488403	-583.688782	142.292725	87.951363	-539.775208	-112.683380	92.749222	-562.128662	182.783386	1377.703369	-443.882111	-134.114960	1377.213013	-478.855255	44.596611	1395.734741	-458.660431	55.943665	1657.321777	-555.389648	298.578766	1150.809570	-389.333344	-218.092468	1144.788330	-351.253265	149.722458	1139.185913	-282.918274	3.619861	1152.444214	-442.755707	58.738571	970.060791	587.086975	-4.490279	937.206360	589.656799	151.130127
-504.279388	127.028816	879.263367	-440.232544	-25.095490	870.830261	-574.633057	143.607788	502.643188	-506.590393	-103.715408	506.433624	-583.574646	142.122086	87.947586	-539.710693	-112.631676	92.820427	-561.190735	182.824387	1377.618164	-444.072601	-134.454178	1377.156128	-478.274780	44.349922	1395.682617	-456.674866	55.197029	1656.845337	-553.999512	298.481873	1150.722290	-389.508179	-218.315018	1144.739746	-350.179993	149.231857	1139.440918	-281.773407	2.779678	1152.310425	-442.091522	58.397114	970.098877	587.093506	-4.485638	937.203247	589.663757	151.117126
-503.312256	126.770065	879.198486	-439.775940	-25.515383	870.838928	-573.707214	144.182205	502.765900	-505.825867	-103.785980	506.398560	-583.597656	141.927994	88.026627	-539.596924	-112.611809	92.923553	-560.139099	182.945068	1377.650635	-444.252655	-134.801453	1377.088501	-477.666229	44.124660	1395.620361	-454.694824	54.449326	1656.350220	-552.626892	298.340240	1150.659058	-389.766998	-218.577942	1144.674683	-349.179993	148.795990	1139.666138	-280.654114	1.893184	1151.923340	-441.425446	57.974461	970.091736	587.126526	-4.462927	937.206482	589.672241	151.139587
-502.329498	126.600739	879.151001	-439.182068	-26.064827	870.829224	-572.104431	144.099213	502.466339	-505.087494	-103.870064	506.359222	-583.435303	141.798401	88.065453	-539.476501	-112.553474	92.978409	-559.107483	183.116806	1377.669067	-444.425598	-135.126663	1377.010254	-477.038086	43.891720	1395.536499	-452.737549	53.718983	1655.863525	-551.250549	298.177185	1150.580688	-390.109985	-218.903183	1144.567139	-348.029266	148.351974	1139.808838	-279.556183	0.981105	1151.856567	-440.686035	57.522133	970.085815	587.141052	-4.459631	937.206543	589.692993	151.141006
-501.311249	126.364975	879.099609	-438.806580	-26.420118	870.849243	-570.710999	144.350571	502.361633	-504.434845	-103.947021	506.292847	-583.306274	141.573914	88.102386	-539.427307	-112.530716	93.045357	-557.962891	183.269348	1377.666382	-444.566071	-135.474731	1376.915527	-476.360443	43.622334	1395.439575	-450.781097	52.996651	1655.386108	-549.921387	298.049255	1150.470093	-390.150024	-219.602676	1144.700562	-347.038513	147.858078	1139.917358	-278.642761	-0.027438	1151.597412	-440.040588	57.116497	970.094666	587.197510	-4.465240	937.205505	589.742737	151.132568
-500.577728	126.402687	879.094910	-439.093475	-26.562052	870.919067	-569.301758	144.439819	502.204803	-503.841461	-104.152924	506.151764	-583.275574	141.270020	88.124672	-539.317200	-112.490318	93.151863	-556.834595	183.397278	1377.699463	-444.698883	-135.805557	1376.798096	-475.664337	43.320206	1395.338379	-448.854919	52.236309	1654.883301	-548.559998	297.841919	1150.357422	-390.571014	-219.986221	1144.588257	-346.027496	147.334167	1139.957275	-277.738037	-0.987885	1151.001221	-439.806580	56.905968	970.135620	587.255615	-4.463388	937.219849	589.798462	151.136658
-499.365051	125.995354	878.975342	-437.951233	-27.400660	870.847595	-567.737976	144.677887	502.009125	-503.006348	-104.184265	506.196289	-583.238770	141.042175	88.223450	-539.101196	-112.421806	93.214638	-555.623596	183.519791	1377.739380	-444.812988	-136.200958	1376.682495	-474.979156	43.028473	1395.243042	-446.893799	51.524174	1654.425659	-547.164185	297.639008	1150.270996	-391.340179	-220.103806	1144.352539	-344.948181	146.785538	1140.036255	-276.887634	-1.960318	1150.583008	-438.734314	56.235298	970.076721	587.317749	-4.454707	937.219543	589.843750	151.131317
-498.306671	126.035812	878.893616	-437.528259	-27.784803	870.862488	-566.086426	144.842422	501.904694	-502.327026	-104.336609	506.196625	-583.072510	140.843552	88.325432	-538.990784	-112.391136	93.292213	-554.459229	183.656815	1377.770996	-444.959595	-136.586639	1376.575195	-474.238190	42.745266	1395.151611	-444.987183	50.785042	1653.950073	-545.785400	297.450745	1150.181519	-391.879578	-220.496582	1144.176758	-343.818726	146.165482	1140.080811	-276.221436	-2.943838	1150.145630	-438.054535	55.955036	970.070313	587.333984	-4.456696	937.242310	589.919739	151.285339
-497.348755	125.731270	878.828186	-437.208191	-28.171097	870.915894	-564.593506	145.166473	501.774536	-501.607025	-104.521133	506.167419	-582.970947	140.641815	88.454971	-538.862122	-112.352539	93.368896	-553.182312	183.798294	1377.891602	-445.016022	-136.963806	1376.456421	-473.684113	42.505806	1395.269409	-443.072540	50.121910	1653.524658	-544.357056	297.202698	1150.075684	-392.483673	-220.996063	1143.995850	-342.537323	145.302399	1140.065308	-275.601929	-3.979061	1149.645752	-437.467957	55.534111	970.086121	587.415833	-4.439122	937.223694	589.927124	151.185776
-496.409637	125.442825	878.763184	-436.787506	-28.642694	870.924011	-563.083496	145.484985	501.630707	-500.882721	-104.649422	506.165710	-582.933228	140.430557	88.547066	-538.737976	-112.347961	93.491524	-551.951904	183.952850	1377.958374	-445.089478	-137.305283	1376.319702	-472.991211	42.264587	1395.215454	-441.144958	49.389797	1653.087646	-542.901917	296.984680	1150.035645	-393.156799	-221.462448	1143.800903	-341.392120	144.555450	1140.057617	-275.126617	-5.053070	1149.149170	-436.852112	55.064793	970.083984	587.475525	-4.426128	937.226685	589.982422	151.192551
-495.402344	125.389420	878.704468	-436.421631	-29.019791	870.948792	-561.585938	145.752472	501.479706	-500.126312	-104.766663	506.094299	-582.877869	140.188461	88.661865	-538.668274	-112.331329	93.622459	-550.752136	184.084579	1378.045776	-445.141449	-137.678009	1376.229980	-472.267456	42.007355	1395.187378	-439.273743	48.694225	1652.643188	-541.405640	296.735016	1149.981445	-393.652679	-222.338669	1143.682739	-340.151794	143.739105	1139.961426	-274.802246	-6.134837	1148.658081	-436.239868	54.733543	970.098206	587.549194	-4.415470	937.240845	590.057495	151.196442
-494.514679	125.240837	878.632813	-436.223907	-29.375443	870.968872	-560.186646	146.139999	501.401550	-499.418335	-104.880745	506.042175	-582.849976	139.933929	88.806999	-538.640320	-112.296005	93.753738	-549.450195	184.200058	1378.125610	-445.148529	-138.005737	1376.129883	-471.502350	41.601654	1394.929443	-437.406921	47.980072	1652.212402	-539.820374	296.460724	1149.912842	-394.625916	-222.532776	1143.379395	-338.908691	142.859650	1139.908813	-274.430084	-7.207114	1148.165527	-435.734222	54.381920	970.090759	587.606079	-4.422380	937.235962	590.116455	151.201324
-493.712952	125.200897	878.607971	-436.343842	-29.558973	871.044861	-558.772522	146.393845	501.278564	-498.719330	-105.010117	505.914307	-582.868835	139.697510	88.977646	-538.670654	-112.264717	93.923447	-548.180054	184.292084	1378.232788	-445.141632	-138.401474	1376.043945	-470.798889	41.494789	1395.100342	-435.560822	47.273026	1651.777100	-538.244934	296.143036	1149.892944	-395.412659	-223.129929	1143.200806	-337.583038	142.010864	1139.797729	-274.214355	-8.320151	1147.624512	-435.432068	54.134407	970.137451	587.670105	-4.429770	937.244934	590.183960	151.205109
-492.609070	124.918770	878.482422	-435.485168	-30.161020	871.002747	-557.193604	146.720535	501.147614	-497.895569	-104.957756	505.915802	-582.854675	139.491714	89.143013	-538.578125	-112.203056	94.034798	-546.901367	184.363358	1378.365723	-445.128845	-138.763260	1375.915894	-470.049530	41.247150	1395.070435	-433.752228	46.545792	1651.375610	-536.624207	295.804962	1149.843018	-396.274811	-223.708191	1142.928467	-336.247101	141.110016	1139.715698	-274.075348	-9.476789	1147.096191	-434.531952	53.652546	970.081421	587.716187	-4.458687	937.266418	590.327942	151.346390
-491.797668	124.706253	878.449585	-435.245422	-30.550375	871.056763	-555.566406	146.966843	500.935211	-497.188507	-105.076912	505.902374	-582.839783	139.241028	89.304420	-538.393799	-112.034477	94.131142	-545.654236	184.472076	1378.564209	-445.188812	-139.094696	1375.809937	-469.226868	40.798935	1394.837524	-431.993958	45.826492	1650.973145	-534.951294	295.426270	1149.844238	-397.189575	-224.316315	1142.744019	-334.853821	140.183289	1139.684204	-273.986298	-10.644980	1146.530884	-434.059479	53.268757	970.113831	587.775879	-4.459286	937.264038	590.392151	151.358047
-490.878632	124.491241	878.405273	-434.925232	-30.943830	871.114990	-553.883606	147.253189	500.761047	-496.527924	-105.181404	505.903320	-582.841797	139.039505	89.466873	-538.337585	-111.975334	94.267319	-544.407166	184.581924	1378.669434	-445.205719	-139.432114	1375.706787	-468.447235	40.483292	1394.806641	-430.259796	45.098747	1650.630615	-533.291382	295.071045	1149.822998	-398.217834	-224.900482	1142.490723	-333.482269	139.340591	1139.666748	-274.047913	-11.799524	1146.026978	-433.489685	52.887875	970.141113	587.840637	-4.468480	937.257202	590.477966	151.352844
-490.173615	124.364670	878.391663	-434.735474	-31.308231	871.137939	-552.256226	147.594711	500.619751	-495.909760	-105.234070	505.929321	-582.889893	138.840439	89.627083	-538.309326	-111.927460	94.420914	-543.093323	184.635574	1378.768188	-445.225739	-139.815002	1375.601563	-467.690765	40.167091	1394.784668	-428.569214	44.304806	1650.239136	-531.632446	294.711670	1149.771484	-399.193909	-225.504333	1142.257935	-332.075684	138.611420	1139.584961	-274.060272	-12.989197	1145.490845	-433.048309	52.555656	970.153198	587.893555	-4.466812	937.276245	590.544189	151.356903
-489.402618	124.026649	878.305603	-434.481750	-31.742289	871.159363	-550.466858	147.900528	500.423157	-495.351501	-105.390778	505.979126	-582.874573	138.696625	89.847710	-538.280212	-111.858574	94.589661	-541.777649	184.683868	1378.962524	-445.230225	-140.236374	1375.494629	-466.983185	40.041847	1394.899048	-426.884705	43.598511	1649.894287	-529.993652	294.335846	1149.749634	-400.048981	-226.376724	1142.091431	-330.614594	137.951431	1139.528809	-274.161713	-14.178574	1144.959229	-432.564056	52.123615	970.132446	587.942505	-4.453608	937.278748	590.613892	151.348465
-488.661560	123.964600	878.290710	-434.265167	-32.096626	871.245483	-548.826416	148.294891	500.194366	-494.781036	-105.521545	506.012909	-582.879761	138.548767	90.068962	-538.207764	-111.793129	94.739609	-540.337830	184.757339	1379.118774	-445.173615	-140.579681	1375.389526	-466.149414	39.599518	1394.787354	-425.232819	42.884617	1649.554443	-528.339417	293.985870	1149.735107	-401.161865	-227.079926	1141.915771	-329.160248	137.272736	1139.479980	-274.311218	-15.362151	1144.454102	-432.130280	51.850723	970.185913	587.975647	-4.453895	937.283936	590.688232	151.385696
-487.987274	123.656616	878.249817	-434.117981	-32.480431	871.360718	-547.184998	148.624557	499.982574	-494.284851	-105.617508	505.994537	-582.838196	138.367828	90.265068	-538.143860	-111.731636	94.849106	-539.017639	184.794159	1379.273315	-445.129822	-140.979797	1375.278564	-465.428833	39.362720	1394.871826	-423.538910	42.280476	1649.279175	-526.714111	293.670135	1149.679199	-402.104340	-227.594971	1141.685547	-327.729797	136.639389	1139.383789	-274.399475	-16.576424	1143.965210	-431.759613	51.483925	970.236694	587.999512	-4.462591	937.280029	590.736572	151.375381
-487.296234	123.471817	878.199646	-433.833923	-32.872368	871.396179	-545.625000	148.998718	499.833618	-493.796417	-105.724266	506.034088	-582.813477	138.185104	90.482986	-538.094727	-111.732964	94.983734	-537.672119	184.863770	1379.426636	-445.160889	-141.372513	1375.177368	-464.638824	38.872883	1394.772827	-421.928558	41.575249	1648.959717	-525.111511	293.390350	1149.678345	-403.255402	-228.073227	1141.318726	-326.334045	136.022263	1139.254395	-274.562500	-17.713648	1143.503174	-431.318573	51.147099	970.246582	588.046326	-4.462886	937.265747	590.809814	151.418869
-486.698944	123.335495	878.176147	-433.667267	-33.220013	871.446106	-544.177002	149.272675	499.668610	-493.422150	-105.856682	506.094055	-582.645020	138.026932	90.646782	-538.029724	-111.741142	95.117249	-536.332031	184.844727	1379.598389	-445.162903	-141.781647	1375.088013	-463.874268	38.516357	1394.781860	-420.330658	40.859058	1648.656250	-523.630493	293.136932	1149.736206	-404.415619	-228.526230	1141.083252	-324.992462	135.374939	1139.087769	-274.781616	-18.798862	1143.095703	-430.963074	50.852081	970.271118	588.062927	-4.485081	937.272034	590.856445	151.415543
-486.150574	123.102814	878.187927	-433.554932	-33.529758	871.476685	-542.771912	149.619965	499.523346	-493.099792	-106.030937	506.163086	-582.554504	137.888580	90.807121	-537.988403	-111.741821	95.225815	-534.934631	184.850204	1379.837524	-445.204041	-142.192047	1374.987549	-463.117615	38.165165	1394.761597	-418.816101	40.008358	1648.306030	-522.145691	292.971527	1149.854248	-405.839600	-228.571869	1140.481567	-323.741760	134.758316	1138.870361	-274.876251	-19.823240	1142.695679	-430.646606	50.503082	970.301270	588.108887	-4.459443	937.276917	590.942078	151.389313
-485.638336	122.918556	878.171570	-433.433228	-33.862335	871.512390	-541.434692	149.835129	499.343933	-492.811737	-106.214401	506.222748	-582.415955	137.785492	90.963364	-537.944946	-111.753227	95.343025	-533.600403	184.814896	1380.014771	-445.288116	-142.597076	1374.875244	-462.355621	37.768295	1394.689453	-417.278931	39.265289	1647.979248	-520.706299	292.843628	1149.971436	-406.937469	-229.014130	1140.168823	-322.571960	134.100082	1138.585449	-275.030334	-20.876192	1142.337524	-430.358459	50.188095	970.323120	588.131592	-4.465663	937.253723	590.993713	151.410812
-485.116577	122.725456	878.137207	-433.286102	-34.230331	871.548584	-540.236877	150.132904	499.216644	-492.561676	-106.442986	506.267761	-582.382935	137.682465	91.132568	-537.920105	-111.760849	95.431480	-532.312988	184.756851	1380.176025	-445.310577	-143.048874	1374.760742	-461.643555	37.410698	1394.634888	-415.691315	38.652355	1647.673462	-519.318542	292.730804	1150.067627	-407.997894	-229.390121	1139.880493	-321.521698	133.440399	1138.285034	-275.168915	-21.850241	1141.949341	-430.010864	49.878967	970.321716	588.169739	-4.478133	937.257019	591.048035	151.448792
-484.671356	122.516197	878.080017	-433.227051	-34.551960	871.514587	-539.042053	150.406464	499.050598	-492.330475	-106.595634	506.297028	-582.239685	137.632797	91.289330	-537.872620	-111.735878	95.497437	-530.985779	184.665543	1380.306396	-445.363892	-143.513397	1374.604492	-460.955292	37.044495	1394.619995	-414.147125	37.978981	1647.297974	-517.939087	292.661194	1150.207153	-409.130768	-229.583588	1139.565063	-320.549866	132.744644	1137.883301	-275.260010	-22.776741	1141.629395	-429.743958	49.556732	970.274902	588.181274	-4.476176	937.226990	591.104248	151.436829
-484.235168	122.302910	878.050781	-433.165344	-34.848812	871.495117	-538.221680	150.684418	498.936737	-492.111969	-106.798485	506.336426	-582.269287	137.486160	91.496330	-537.880798	-111.760567	95.590408	-529.749939	184.568634	1380.509888	-445.453430	-143.958496	1374.443115	-460.264954	36.657005	1394.592407	-412.622833	37.409313	1646.977539	-516.417664	292.295898	1150.139526	-410.307587	-229.680939	1139.094482	-319.647461	132.052719	1137.481934	-275.224457	-23.692142	1141.315308	-429.494385	49.235050	970.254272	588.179688	-4.512814	937.244629	591.139404	151.444199
-483.827515	122.086205	878.009216	-433.154175	-35.181870	871.488037	-536.995239	150.900986	498.821838	-491.980560	-107.013794	506.369263	-582.139893	137.456848	91.679718	-537.880737	-111.800224	95.664398	-528.474121	184.467422	1380.708374	-445.503143	-144.374557	1374.309692	-459.580750	36.291897	1394.579590	-411.178070	36.559101	1646.558105	-515.204407	292.412140	1150.493774	-411.341278	-229.848129	1138.656128	-318.852325	131.310837	1137.046631	-275.184509	-24.631676	1140.996582	-429.280334	48.904865	970.231689	588.223328	-4.460905	937.243530	591.185059	151.434631
-483.427521	121.868721	877.965637	-433.147278	-35.498634	871.482239	-536.010742	151.099274	498.691986	-491.873505	-107.135818	506.387848	-582.066162	137.402786	91.850174	-537.902710	-111.815002	95.692833	-527.265686	184.362015	1380.882568	-445.623901	-144.795380	1374.133667	-458.910492	35.876919	1394.518677	-409.646637	35.943493	1646.217896	-513.963867	292.325348	1150.640869	-412.177673	-230.195511	1138.308228	-318.217621	130.528595	1136.638916	-275.150635	-25.507385	1140.722656	-429.078186	48.583660	970.210510	588.236938	-4.481904	937.248474	591.234253	151.422699
-483.057709	121.686790	877.897644	-433.199280	-35.797100	871.434021	-535.174316	151.243820	498.541138	-491.791229	-107.238464	506.382599	-582.109436	137.286453	91.960907	-537.764465	-111.761414	95.656792	-526.139771	184.172180	1381.069336	-445.764709	-145.232498	1373.949951	-458.242096	35.497932	1394.425781	-408.209045	35.284733	1645.820068	-512.660461	292.061737	1150.668579	-413.080627	-230.470734	1137.979126	-317.559235	129.738144	1136.198242	-275.092407	-26.421913	1140.427368	-428.904205	48.278030	970.151428	588.246948	-4.508289	937.255554	591.263306	151.424500
-482.751862	121.439262	877.792114	-433.325745	-36.099350	871.364380	-534.570984	151.483917	498.399506	-491.747345	-107.398972	506.314636	-582.250916	137.171021	92.094604	-537.786133	-111.772125	95.658142	-524.984680	184.067673	1381.207886	-445.881348	-145.651978	1373.703979	-457.616699	35.147640	1394.354980	-406.751282	34.585163	1645.439697	-511.519592	291.975891	1150.811157	-413.954529	-230.756546	1137.771973	-317.057068	128.971405	1135.739258	-275.074036	-27.248503	1140.050781	-428.792389	47.949944	970.059998	588.282654	-4.536447	937.245239	591.311157	151.382248
-482.439545	121.181419	877.683655	-433.426971	-36.378269	871.317261	-533.685547	151.659897	498.259125	-491.680634	-107.497627	506.254852	-582.234253	137.112442	92.175812	-537.764465	-111.781258	95.616096	-523.890320	183.925247	1381.347534	-445.957794	-146.080887	1373.440674	-456.975983	34.765022	1394.266357	-405.327301	33.916882	1645.012085	-510.477417	291.931213	1150.960693	-414.863312	-230.966843	1137.300049	-316.578430	128.162582	1135.315308	-275.064728	-28.030273	1139.392212	-428.674744	47.645138	969.980530	588.280212	-4.554185	937.239075	591.339355	151.387100
-482.137390	120.906395	877.617188	-433.497467	-36.562721	871.360962	-533.031494	151.757614	498.099945	-491.655579	-107.608826	506.175415	-582.228638	137.011322	92.226097	-537.708191	-111.795731	95.563507	-522.815002	183.834183	1381.488403	-446.015045	-146.492188	1373.179688	-456.372040	34.384953	1394.157104	-403.921539	33.219646	1644.596802	-509.453827	291.809662	1151.072266	-415.748016	-230.893509	1136.849731	-316.130310	127.462875	1134.856934	-274.963348	-28.781353	1139.043457	-428.591614	47.405445	969.979736	588.303406	-4.541840	937.229187	591.355591	151.403214
-481.956146	120.642319	877.501282	-433.678009	-37.108624	871.210815	-532.382751	151.868500	497.942291	-491.733856	-107.791710	506.187775	-582.175720	136.961960	92.316605	-537.650757	-111.788368	95.531975	-521.746948	183.690475	1381.630249	-446.075134	-146.888000	1372.937378	-455.787384	34.016994	1394.071777	-402.542999	32.550426	1644.192383	-508.538086	291.729919	1151.172729	-416.480011	-231.277618	1136.419189	-315.798279	126.728333	1134.429932	-274.943329	-29.570869	1138.473755	-428.530365	46.922527	969.832275	588.307678	-4.569010	937.222107	591.380493	151.374664
-481.687836	120.287247	877.390198	-433.811554	-37.486279	871.149109	-531.812134	152.038681	497.803741	-491.841614	-107.957062	506.145660	-582.153076	136.860016	92.366531	-537.621460	-111.797791	95.483932	-520.746948	183.606155	1381.788330	-446.144958	-147.241516	1372.684448	-455.191498	33.672291	1393.994019	-401.162781	31.864367	1643.794922	-507.668396	291.554352	1151.313965	-417.170380	-231.565033	1136.032837	-315.356689	126.019928	1133.998535	-274.930237	-30.299765	1137.980713	-428.457458	46.512405	969.746521	588.312622	-4.591784	937.217285	591.305664	151.130951
-481.519836	120.014091	877.295471	-434.012146	-37.834797	871.078491	-531.225586	152.127106	497.687408	-491.990417	-108.123337	506.097107	-582.114990	136.766281	92.403000	-537.584473	-111.830055	95.439316	-519.769531	183.431137	1381.936157	-446.212738	-147.644791	1372.403442	-454.586121	33.330620	1393.894165	-399.820435	31.191639	1643.396362	-506.859100	291.360474	1151.368530	-417.910736	-231.739990	1135.579712	-315.009430	125.334221	1133.593384	-274.813080	-31.060875	1137.359985	-428.456787	46.150505	969.661377	588.315613	-4.614149	937.221436	591.314209	151.119705
-481.345551	119.805664	877.205933	-434.139771	-38.158077	871.063049	-530.686218	152.137451	497.577667	-492.105469	-108.206299	506.069702	-582.093018	136.681747	92.404457	-537.627991	-111.844116	95.366646	-518.775696	183.313522	1382.058350	-446.235046	-148.028381	1372.096191	-454.008667	32.971672	1393.792969	-398.503113	30.537613	1642.994995	-506.136047	291.135162	1151.419067	-418.608459	-231.880692	1135.188721	-314.678528	124.657951	1133.154785	-274.857025	-31.725599	1136.940186	-428.445831	45.865856	969.613708	588.337952	-4.642988	937.216980	591.331665	151.090134
-481.205261	119.496216	877.089417	-434.326080	-38.549549	871.054749	-530.206177	152.171616	497.437500	-492.184692	-108.300659	506.027740	-582.045227	136.617722	92.441795	-537.561768	-111.841232	95.298500	-517.875305	183.188751	1382.190552	-446.239990	-148.381805	1371.815552	-453.471497	32.620808	1393.703125	-397.224396	29.888584	1642.565674	-505.426727	290.863251	1151.462402	-419.267029	-232.058090	1134.765869	-314.373871	124.021378	1132.691895	-274.750305	-32.444157	1136.553711	-428.482361	45.513443	969.555481	588.381409	-4.639977	937.211609	591.359619	151.082779
-481.068573	119.171974	876.955200	-434.608429	-38.890720	870.983398	-529.781494	152.244080	497.349182	-492.356537	-108.471985	505.985992	-582.081055	136.525665	92.462051	-537.515320	-111.895515	95.260635	-516.958008	183.022308	1382.295288	-446.309052	-148.722336	1371.521851	-452.955292	32.297371	1393.621582	-395.957336	29.125746	1642.187134	-504.844971	290.582947	1151.510620	-419.937195	-232.246704	1134.371582	-314.057648	123.390205	1132.246826	-274.775299	-33.117332	1136.001221	-428.531311	45.147762	969.447144	588.385193	-4.680854	937.218994	591.378418	151.041672
-480.979034	118.895226	876.839233	-434.904663	-39.236328	870.941223	-529.387634	152.260452	497.233154	-492.508667	-108.636177	505.974274	-582.015198	136.457993	92.490974	-537.461060	-111.921432	95.225418	-516.122314	182.854095	1382.388184	-446.335999	-149.061081	1371.282471	-452.416382	31.966322	1393.525269	-394.675568	28.540390	1641.838379	-504.282837	290.327850	1151.568115	-420.545959	-232.496704	1133.991089	-313.927887	122.770103	1131.723755	-274.738373	-33.811417	1135.524414	-428.612946	44.814003	969.362610	588.423340	-4.703231	937.215210	591.417480	151.009262
-480.966095	118.707314	876.765930	-435.235138	-39.565506	870.884705	-529.107361	152.284225	497.139954	-492.676300	-108.813332	505.941833	-582.006714	136.382996	92.518143	-537.491882	-111.963051	95.175117	-515.288025	182.713852	1382.504761	-446.318756	-149.410217	1371.033325	-451.911285	31.627523	1393.435791	-393.490601	27.913757	1641.470947	-503.788544	290.121094	1151.610840	-421.194824	-232.701065	1133.632568	-313.769348	122.192192	1131.199219	-274.771362	-34.425587	1134.832764	-428.734772	44.508518	969.288757	588.449463	-4.735458	937.228821	591.445984	151.016769
-480.983368	118.561798	876.708069	-435.603210	-39.867702	870.825073	-528.837708	152.273773	497.052673	-492.824829	-108.976830	505.891663	-581.985596	136.264923	92.507034	-537.355774	-111.955956	95.092133	-514.551147	182.534027	1382.622559	-446.325256	-149.746201	1370.807373	-451.420746	31.284363	1393.350952	-392.286743	27.207928	1641.166382	-503.381897	289.869171	1151.620850	-421.826416	-232.908081	1133.240112	-313.668243	121.611641	1130.646118	-274.872772	-35.049160	1134.529785	-428.884552	44.226341	969.219788	588.511230	-4.722370	937.227478	591.463196	150.988098
-481.021027	118.316437	876.633850	-435.964386	-40.258671	870.814026	-528.612671	152.255783	496.968872	-492.975830	-109.104691	505.873566	-581.980530	136.204178	92.579857	-537.350525	-111.983612	95.039696	-513.772278	182.404037	1382.707764	-446.330811	-150.085663	1370.600098	-450.956055	30.946705	1393.272461	-391.145233	26.554005	1640.860718	-502.984009	289.560822	1151.640015	-422.395905	-233.150940	1132.937622	-313.538361	121.172195	1130.053223	-274.987213	-35.627613	1133.841919	-429.047363	43.892494	969.166626	588.510498	-4.769170	937.235718	591.479736	150.969650
-481.071198	118.031242	876.582764	-436.382935	-40.561176	870.825439	-528.372803	152.260147	496.920776	-493.134796	-109.253807	505.824860	-581.941284	136.144119	92.579811	-537.237488	-112.004585	95.024712	-513.033875	182.240768	1382.817261	-446.267395	-150.396576	1370.420410	-450.493286	30.574556	1393.215576	-390.102631	25.837070	1640.549683	-502.619568	289.253662	1151.630981	-422.930176	-233.285294	1132.610718	-313.379517	120.691925	1129.516113	-275.099670	-36.678608	1133.711914	-429.241577	43.579063	969.135437	588.532410	-4.797236	937.243103	591.482666	150.935242
[truncated: 82 more rows]
[truncated: 40 more columns]
