# Supplementary material for: A dyadic stimulus set of audiovisual affective displays for the study of multisensory, emotional, social interactions
Source: Behav Res Methods. 2015 Nov 5;48(4):1285–95. doi: 10.3758/s13428-015-0654-4 (PMC5101291; doi:10.3758/s13428-015-0654-4)
Supplement: Supplementary file 1 — (ZIP 270 MB) [file 13428_2015_654_MOESM1_ESM.zip › supplementary_material_2_stimuli_set_files/F/F25.txt]

-588.611145	134.402328	874.080811	-550.870911	-25.581390	868.749329	-664.684204	167.200394	500.725281	-611.057861	-99.014763	504.509613	-667.025818	175.235199	87.437111	-600.029663	-106.296379	89.742691	-621.567139	209.838120	1370.695068	-548.961365	-128.301071	1368.051514	-556.769592	55.434689	1392.112061	-579.571350	47.417740	1671.102905	-677.004883	288.939056	1126.834595	-568.860657	-223.525940	1129.795776	-559.015808	310.141083	880.581116	-446.399628	-181.172287	893.026123	-534.688416	59.563049	964.928467	483.536469	-58.527458	932.808167	503.149597	94.784424
-588.668701	134.444122	874.079407	-550.940430	-25.551998	868.760559	-664.736938	167.276154	500.751801	-611.008606	-98.932320	504.503082	-667.064331	175.220871	87.446503	-600.025085	-106.291023	89.730156	-621.540100	209.895203	1370.686890	-548.920776	-128.231705	1368.074707	-556.763672	55.477291	1392.123535	-579.490051	47.480717	1671.104858	-677.042297	288.973846	1126.819702	-568.885193	-223.449570	1129.781494	-559.151978	310.227936	880.547974	-446.459503	-181.109085	893.005615	-534.742249	59.605389	964.929443	483.479950	-58.350307	932.683289	502.795959	95.258492
-588.779785	134.510406	874.082581	-551.200073	-25.278963	868.753052	-664.807007	167.344559	500.738342	-611.015442	-98.979958	504.459747	-667.091125	175.210724	87.445663	-600.042114	-106.300949	89.749275	-621.487427	209.940186	1370.674072	-548.905640	-128.191437	1368.060303	-556.721985	55.525608	1392.116333	-579.402161	47.550507	1671.114868	-677.061096	289.058929	1126.852417	-568.905762	-223.271530	1129.691528	-559.332214	310.340912	880.524414	-446.501404	-181.056854	893.008789	-534.891907	59.751686	964.915161	483.434753	-58.236866	932.609863	502.584747	95.356781
-588.818848	134.552444	874.079529	-551.262573	-25.259586	868.766174	-664.781494	167.329483	500.716034	-610.945007	-98.913177	504.411591	-667.089661	175.238815	87.455116	-600.043335	-106.301567	89.743614	-621.439758	210.008957	1370.706299	-548.868530	-128.128860	1368.066772	-556.691040	55.572117	1392.115356	-579.301270	47.613758	1671.115723	-677.082458	289.127014	1126.874268	-568.922729	-223.363510	1129.817383	-559.469666	310.443970	880.473206	-446.559418	-180.977768	892.982666	-534.933899	59.788219	964.916565	483.338440	-58.155083	932.584351	502.302673	95.517792
-588.808472	134.498276	874.074097	-551.101868	-25.476128	868.772461	-664.774963	167.356705	500.717133	-610.983154	-98.893875	504.463684	-667.087158	175.244095	87.436279	-599.993286	-106.254562	89.706711	-621.391846	210.048508	1370.724487	-548.842285	-128.075912	1368.074585	-556.644287	55.628654	1392.103516	-579.211609	47.688519	1671.121826	-677.097778	289.210846	1126.885742	-568.958435	-223.140594	1129.702759	-559.641357	310.561035	880.444580	-446.602875	-180.948593	892.971741	-534.854980	59.685886	964.917664	482.973358	-58.415066	933.089478	501.976105	94.953384
-588.849670	134.535995	874.076294	-551.156128	-25.449133	868.775146	-664.796021	167.374771	500.711517	-610.990967	-98.878502	504.475098	-667.083862	175.242905	87.454613	-599.995850	-106.246506	89.711235	-621.347473	210.087830	1370.704590	-548.815857	-128.018570	1368.077881	-556.602600	55.681496	1392.111206	-579.110046	47.750889	1671.126587	-677.131165	289.305756	1126.923096	-568.969055	-223.270218	1129.839722	-559.801880	310.673279	880.417969	-446.694489	-180.938599	892.972046	-534.887695	59.718998	964.914429	482.959412	-58.385136	933.181519	501.728973	95.017647
-588.873657	134.549484	874.080444	-551.189148	-25.453478	868.797180	-664.823425	167.370972	500.743500	-611.031555	-98.853668	504.486420	-667.110168	175.231842	87.436165	-600.054810	-106.276573	89.718521	-621.285095	210.148056	1370.731689	-548.797668	-127.959732	1368.069336	-556.570679	55.738308	1392.125000	-579.025269	47.818851	1671.132813	-677.154419	289.400421	1126.983154	-568.995667	-223.251312	1129.848022	-559.988647	310.795013	880.379150	-446.748627	-180.914642	892.973267	-534.907593	59.733665	964.923706	482.968536	-58.111206	933.037537	501.387329	95.495743
-588.885620	134.569992	874.080017	-551.226013	-25.401907	868.794617	-664.880676	167.416306	500.751770	-611.028198	-98.812019	504.466827	-667.101440	175.242081	87.440315	-600.008606	-106.286232	89.726326	-621.221619	210.216171	1370.750122	-548.778442	-127.906746	1368.065186	-556.512512	55.787197	1392.119751	-578.924316	47.888477	1671.131348	-677.176331	289.504700	1127.005371	-569.050049	-223.032867	1129.739380	-560.139221	310.923462	880.346130	-446.829163	-180.947510	892.934570	-534.920044	59.766964	964.917908	482.735687	-58.109375	933.182800	501.044800	95.509506
-588.924438	134.632019	874.088806	-551.257202	-25.371437	868.800049	-664.896423	167.420059	500.762054	-611.084412	-98.802994	504.486084	-667.100647	175.237701	87.434036	-600.054688	-106.284988	89.736397	-621.173889	210.241730	1370.743042	-548.745300	-127.869598	1368.084961	-556.465942	55.833904	1392.112427	-578.819763	47.948257	1671.128296	-677.196655	289.636536	1127.030762	-569.068848	-223.019531	1129.766113	-560.291870	311.057465	880.307007	-446.927734	-180.987152	892.914551	-534.942993	59.814869	964.920349	482.602661	-57.980373	933.184082	500.779877	95.655548
-588.943848	134.664520	874.092590	-551.298645	-25.347153	868.811523	-664.970825	167.479004	500.771271	-611.153381	-98.760483	504.480194	-667.123901	175.261414	87.450233	-600.056274	-106.283478	89.762611	-621.088684	210.321335	1370.752686	-548.712708	-127.806664	1368.099609	-556.401306	55.881313	1392.119995	-578.697266	48.007168	1671.127197	-677.223816	289.781281	1127.067749	-569.122864	-222.957764	1129.801636	-560.453979	311.193726	880.276428	-447.000610	-181.000458	892.901917	-534.960388	59.845871	964.922913	482.445251	-57.886814	933.168640	500.549774	95.735992
-588.941223	134.686798	874.084534	-551.330444	-25.297709	868.799072	-665.020508	167.465149	500.770996	-611.251648	-98.775330	504.479889	-667.116455	175.259552	87.421112	-600.056213	-106.269913	89.748543	-621.028259	210.385773	1370.767334	-548.670410	-127.754906	1368.098877	-556.343506	55.939709	1392.106079	-578.586548	48.062721	1671.128540	-677.231934	289.894440	1127.103882	-569.146057	-222.951279	1129.833008	-560.579163	311.335754	880.244751	-447.116058	-181.097305	892.868347	-534.956604	59.877022	964.906006	482.265991	-57.783417	933.153442	500.316956	95.861420
-588.999146	134.789780	874.093689	-551.527100	-25.062466	868.801453	-665.066345	167.496536	500.794647	-611.315674	-98.754982	504.457977	-667.108582	175.274841	87.424583	-600.040405	-106.282646	89.702209	-620.959412	210.437515	1370.784180	-548.661499	-127.708069	1368.086182	-556.278259	55.997284	1392.101318	-578.459595	48.136753	1671.132080	-677.235901	290.011200	1127.138062	-569.178345	-222.963577	1129.843628	-560.713684	311.476257	880.234863	-447.218811	-181.159485	892.838379	-535.053955	60.023285	964.901794	482.067841	-57.652142	933.130859	500.103821	95.962524
-588.967651	134.792404	874.077881	-551.372070	-25.231266	868.790710	-665.105225	167.494690	500.819366	-611.287903	-98.677040	504.470886	-667.113098	175.268723	87.418716	-599.996887	-106.269089	89.702362	-620.865845	210.524048	1370.784058	-548.635315	-127.676659	1368.098877	-556.239197	56.050465	1392.099976	-578.341858	48.195282	1671.136475	-677.245300	290.140930	1127.191528	-569.227112	-222.917282	1129.861450	-560.836670	311.614899	880.205383	-447.348206	-181.263092	892.797607	-534.969055	59.962769	964.890442	481.891907	-57.481586	933.109375	499.886047	96.116959
-588.966492	134.809692	874.082092	-551.384827	-25.226006	868.793762	-665.186829	167.503769	500.830109	-611.398193	-98.689735	504.493744	-667.153870	175.290848	87.427559	-600.076965	-106.287025	89.731606	-620.793152	210.567398	1370.808228	-548.597900	-127.620247	1368.096191	-556.166626	56.111916	1392.099609	-578.215454	48.262215	1671.136963	-677.249756	290.239868	1127.212524	-569.275146	-222.919144	1129.873779	-560.933838	311.761261	880.191284	-447.453186	-181.349655	892.771423	-534.971497	59.970741	964.893005	481.714020	-57.459576	933.111877	499.836487	95.871658
-589.007080	134.900055	874.103088	-551.588623	-24.966888	868.789368	-665.268066	167.508560	500.855042	-611.403137	-98.591530	504.434174	-667.175049	175.289398	87.434311	-600.036011	-106.284370	89.722321	-620.710876	210.640488	1370.808105	-548.578430	-127.571129	1368.099609	-556.104431	56.167870	1392.079468	-578.083618	48.330097	1671.126709	-677.240906	290.349701	1127.237671	-569.324707	-222.928635	1129.912354	-561.025574	311.918701	880.147522	-447.611816	-181.464279	892.711060	-535.055908	60.109417	964.889038	481.494232	-57.305435	933.117432	499.606415	96.016525
-588.981079	134.893814	874.067627	-551.604736	-24.949175	868.779236	-665.274414	167.546158	500.871124	-611.451843	-98.586586	504.422089	-667.164429	175.293045	87.438263	-600.021851	-106.283348	89.725533	-620.626221	210.693497	1370.774780	-548.545593	-127.509514	1368.086426	-556.058472	56.233524	1392.071533	-577.961731	48.387516	1671.103027	-677.224060	290.479492	1127.259521	-569.334900	-223.104156	1130.064453	-561.120850	312.092468	880.120605	-447.737762	-181.560577	892.696045	-535.042725	60.123493	964.862671	481.164398	-57.020142	933.102966	499.208160	96.448051
-588.967346	134.907516	874.062134	-551.605591	-24.946949	868.783386	-665.318298	167.533432	500.870087	-611.442749	-98.512108	504.426575	-667.157776	175.291183	87.443939	-600.030029	-106.268730	89.706062	-620.544189	210.755157	1370.774414	-548.529236	-127.458221	1368.088257	-556.002747	56.284779	1392.062500	-577.811523	48.463570	1671.104980	-677.205383	290.551941	1127.261353	-569.413635	-222.935638	1129.963623	-561.199951	312.256317	880.086426	-447.868713	-181.691788	892.628418	-535.030090	60.135025	964.859436	480.939758	-56.993427	933.128723	499.147583	96.210258
-588.926880	134.924500	874.060303	-551.601807	-24.928730	868.785400	-665.304688	167.528809	500.871002	-611.507507	-98.520309	504.438324	-667.152893	175.287811	87.423035	-600.030334	-106.267891	89.730003	-620.451050	210.801468	1370.781128	-548.496094	-127.407387	1368.085327	-555.944153	56.329777	1392.074097	-577.673218	48.530499	1671.084961	-677.180725	290.637085	1127.264282	-569.478149	-222.915268	1129.984741	-561.245728	312.415497	880.080444	-448.016357	-181.776550	892.581360	-535.004211	60.147778	964.858398	480.641449	-56.860031	933.156006	498.967560	96.276169
-588.860291	134.857468	874.051697	-551.430542	-25.171141	868.788635	-665.357727	167.524841	500.884857	-611.592712	-98.528328	504.515778	-667.148071	175.289383	87.424263	-600.023560	-106.269585	89.727524	-620.354675	210.868149	1370.777954	-548.473999	-127.345825	1368.083374	-555.888611	56.379509	1392.055054	-577.517273	48.597691	1671.086792	-677.151428	290.744720	1127.272949	-569.533875	-222.939087	1130.019409	-561.307800	312.546082	880.061401	-448.151489	-181.910049	892.545288	-534.888550	60.016594	964.855652	480.280334	-56.639526	933.193298	498.605682	96.683601
-588.856934	134.925888	874.057434	-551.604004	-24.933695	868.798584	-665.395142	167.533691	500.916260	-611.619873	-98.513580	504.468414	-667.133484	175.294785	87.426750	-600.039978	-106.295326	89.731232	-620.281738	210.928589	1370.756348	-548.463806	-127.303467	1368.073975	-555.811279	56.428104	1392.056885	-577.377319	48.639862	1671.058350	-677.118652	290.859344	1127.302612	-569.603149	-222.945267	1130.051392	-561.343506	312.704163	880.046997	-448.289581	-182.013763	892.512573	-534.954407	60.143131	964.857727	480.066101	-56.638241	933.203918	498.633453	96.483727
-588.809387	134.934677	874.050415	-551.611328	-24.933586	868.798523	-665.422852	167.527328	500.911774	-611.690247	-98.542076	504.483826	-666.960510	175.011673	87.221085	-600.024292	-106.289085	89.727547	-620.202881	210.976257	1370.758667	-548.438538	-127.250679	1368.065552	-555.763489	56.483517	1392.049194	-577.233398	48.719868	1671.068604	-677.084351	290.958069	1127.303345	-569.673340	-222.945847	1130.076416	-561.355591	312.826996	880.028992	-448.446503	-182.170074	892.477295	-534.929016	60.140545	964.852600	479.797302	-56.489231	933.190979	498.534637	96.584068
-588.779297	134.947998	874.046265	-551.600464	-24.950670	868.789795	-665.415100	167.515839	500.904999	-611.817322	-98.582771	504.509644	-667.125732	175.296219	87.425896	-600.106873	-106.295868	89.722763	-620.122498	211.040512	1370.739502	-548.410034	-127.211617	1368.076172	-555.700745	56.542408	1392.039673	-577.096008	48.784081	1671.049072	-677.026062	291.073212	1127.312378	-569.748047	-222.926987	1130.113159	-561.364746	312.958771	880.009094	-448.599762	-182.285706	892.455383	-534.895203	60.134010	964.841309	479.483032	-56.349560	933.187256	498.421570	96.713173
-588.689087	134.903961	874.032654	-551.405334	-25.183317	868.786865	-665.437927	167.539063	500.906403	-611.885925	-98.607872	504.586700	-667.141968	175.299194	87.435760	-600.069702	-106.315704	89.743675	-620.036011	211.100052	1370.717285	-548.411377	-127.173943	1368.072510	-555.629333	56.591843	1392.034546	-576.970825	48.842148	1671.022827	-676.973755	291.174896	1127.286499	-569.822571	-222.929520	1130.133057	-561.350830	313.056213	879.993713	-448.735199	-182.407120	892.438660	-534.764893	60.016037	964.836609	479.210022	-56.153355	933.195557	498.334686	96.873451
-588.619629	134.932037	874.017273	-551.390808	-25.163136	868.785217	-665.499268	167.561020	500.926239	-611.852234	-98.528503	504.552246	-667.164978	175.283630	87.443405	-599.985962	-106.307793	89.724403	-619.944397	211.161942	1370.713013	-548.407959	-127.121552	1368.090088	-555.558228	56.630142	1392.015381	-576.833984	48.900925	1671.013428	-676.905151	291.275208	1127.278809	-569.898804	-222.955154	1130.175537	-561.322083	313.155579	879.983215	-448.875549	-182.504028	892.431030	-534.724060	60.035484	964.828796	478.918457	-55.984119	933.203796	498.266785	97.029861
-588.555664	134.955032	874.041565	-551.381348	-25.145731	868.796448	-665.487122	167.554642	500.941406	-611.975830	-98.615128	504.596466	-667.150330	175.291031	87.437202	-600.072937	-106.332146	89.728241	-619.861755	211.203506	1370.692749	-548.396362	-127.083450	1368.106323	-555.505798	56.676941	1391.992920	-576.666382	48.966835	1671.021729	-676.837952	291.367157	1127.286255	-569.976929	-222.953217	1130.205200	-561.287415	313.256683	879.968506	-449.003632	-182.633087	892.416870	-534.687927	60.035671	964.847900	478.379028	-55.659260	933.253662	498.002197	97.322655
-588.518860	134.959396	874.026489	-551.393372	-25.147635	868.781311	-665.510559	167.540024	500.954712	-612.008728	-98.608147	504.578064	-667.153687	175.289856	87.436562	-600.126831	-106.351181	89.735168	-619.752197	211.273560	1370.686646	-548.408508	-127.051674	1368.112061	-555.447205	56.709187	1392.006836	-576.526733	49.023201	1671.013550	-676.749756	291.423706	1127.266113	-570.067627	-222.966721	1130.230713	-561.228577	313.328308	879.943787	-449.145477	-182.746567	892.406433	-534.663696	60.028828	964.828735	477.893341	-55.543125	933.307617	497.942291	97.272171
-588.424561	134.984879	874.011841	-551.366150	-25.147497	868.780396	-665.568909	167.578354	500.969574	-612.041443	-98.595856	504.595154	-667.160522	175.283356	87.447708	-600.203735	-106.348633	89.716789	-619.645386	211.326767	1370.646118	-548.401672	-127.021561	1368.122925	-555.378174	56.729286	1392.007568	-576.379517	49.097633	1671.003662	-676.666504	291.513916	1127.243774	-570.149109	-223.107010	1130.368042	-561.168762	313.408783	879.908752	-449.301270	-182.866638	892.390076	-534.604004	60.033760	964.821777	477.574188	-55.318924	933.281189	497.931641	97.317451
-588.424316	135.078049	874.019897	-551.565063	-24.871202	868.761841	-665.619995	167.586639	500.966217	-612.021912	-98.556633	504.528748	-667.203064	175.309799	87.442390	-600.042419	-106.329803	89.721497	-619.513184	211.379700	1370.627075	-548.401611	-127.010529	1368.140137	-555.323486	56.747326	1391.998291	-576.241577	49.147762	1670.986084	-676.543640	291.581573	1127.216919	-570.228271	-223.115356	1130.393555	-561.103821	313.491028	879.884033	-449.440643	-182.990433	892.378174	-534.669800	60.172951	964.806335	477.260590	-55.133560	933.283813	497.952148	97.401527
-588.298523	135.038696	873.998779	-551.367249	-25.101942	868.760681	-665.625671	167.587784	500.966522	-612.062500	-98.566093	504.580658	-667.203552	175.325272	87.443451	-600.057617	-106.332191	89.721870	-619.409851	211.413879	1370.593018	-548.439453	-126.993347	1368.148560	-555.243652	56.792259	1391.979004	-576.102295	49.205677	1670.977173	-676.449402	291.700806	1127.210693	-570.331238	-223.160767	1130.445923	-561.042053	313.543274	879.851379	-449.583557	-183.084625	892.357727	-534.523804	60.055561	964.800232	477.006744	-54.906994	933.247925	498.001373	97.525421
-588.240784	135.065506	873.976318	-551.361938	-25.096075	868.760925	-665.631104	167.600861	500.966248	-612.187805	-98.620567	504.636566	-667.171021	175.341354	87.439774	-600.130737	-106.335701	89.737701	-619.278320	211.453796	1370.577026	-548.435913	-126.983307	1368.154663	-555.182556	56.811222	1391.967896	-575.987671	49.262390	1670.970215	-676.317322	291.746063	1127.195435	-570.404724	-223.163406	1130.459595	-560.940369	313.593994	879.826843	-449.695557	-183.189774	892.347961	-534.494446	60.072361	964.789917	476.817627	-54.828754	933.212646	498.199585	97.477753
-588.159973	135.100922	873.992371	-551.375549	-25.082590	868.780151	-665.643250	167.583145	500.983429	-612.148682	-98.545776	504.602570	-667.221130	175.322433	87.438332	-600.032959	-106.326355	89.711647	-619.177429	211.508453	1370.552002	-548.455688	-126.957954	1368.169067	-555.088196	56.836788	1391.946045	-575.848145	49.319191	1670.955200	-676.191772	291.838623	1127.181519	-570.510986	-223.190811	1130.501953	-560.837708	313.637451	879.803894	-449.828308	-183.291489	892.330872	-534.457825	60.077854	964.807495	476.695129	-54.751270	933.177795	498.328705	97.648453
-588.094849	135.140884	873.977844	-551.385864	-25.058313	868.760742	-665.656677	167.594666	501.016785	-612.191772	-98.544464	504.606598	-667.032959	175.045822	87.207024	-600.066467	-106.323456	89.745171	-619.060120	211.540817	1370.542847	-548.448547	-126.940796	1368.175537	-555.004211	56.853241	1391.929810	-575.742554	49.346825	1670.933838	-676.057922	291.905853	1127.168701	-570.588074	-223.179321	1130.490845	-560.721375	313.677399	879.798279	-449.930603	-183.392502	892.335022	-534.422302	60.091949	964.788330	476.670258	-54.615047	933.127625	498.450562	97.853485
-588.044495	135.146057	873.969238	-551.380981	-25.057943	868.757019	-665.671082	167.587219	501.031799	-612.214844	-98.538605	504.581177	-667.215881	175.318558	87.457458	-600.064758	-106.326546	89.730896	-618.935242	211.599792	1370.534912	-548.480835	-126.922302	1368.161377	-554.931396	56.882149	1391.916260	-575.615173	49.389160	1670.931274	-675.919800	291.951294	1127.162231	-570.685730	-223.214951	1130.520508	-560.617920	313.674683	879.751221	-450.044617	-183.495636	892.326233	-534.389648	60.088577	964.780640	476.605927	-54.515682	933.080994	498.598938	97.978477
-587.975830	135.178543	873.965027	-551.381165	-25.029728	868.753723	-665.668335	167.603836	501.040833	-612.242615	-98.518677	504.603088	-667.213440	175.330185	87.445145	-600.085205	-106.329117	89.701225	-618.804443	211.656891	1370.530151	-548.505249	-126.919067	1368.146973	-554.850159	56.894650	1391.919312	-575.485046	49.460419	1670.935791	-675.770508	291.983307	1127.169189	-570.785461	-223.222687	1130.523438	-560.481262	313.685577	879.736816	-450.133759	-183.575439	892.323669	-534.349548	60.105537	964.775391	476.476166	-54.418308	933.032898	498.718292	98.057899
-587.902222	135.213333	873.953186	-551.383911	-25.031897	868.748108	-665.683533	167.632889	501.033691	-612.293701	-98.535667	504.605042	-667.042358	175.042542	87.235252	-600.059814	-106.330070	89.707207	-618.666321	211.709839	1370.528076	-548.535645	-126.903618	1368.140381	-554.772156	56.901711	1391.907959	-575.359924	49.491840	1670.928467	-675.590332	292.026001	1127.138672	-570.872253	-223.244354	1130.552612	-560.335327	313.663818	879.704285	-450.232788	-183.655807	892.318970	-534.307556	60.109074	964.764832	476.275513	-54.308544	933.028503	498.787384	98.116829
-587.856812	135.228027	873.950012	-551.389587	-25.051373	868.750427	-665.673889	167.651291	501.043640	-612.318115	-98.517464	504.592529	-667.021057	175.048386	87.227463	-600.105286	-106.348038	89.743050	-618.515320	211.746613	1370.545044	-548.554260	-126.915398	1368.147217	-554.709106	56.918606	1391.888916	-575.263245	49.515968	1670.901978	-675.411682	292.063171	1127.157227	-570.967712	-223.240768	1130.527832	-560.167236	313.629120	879.691528	-450.306213	-183.734436	892.303955	-534.282471	60.098774	964.762878	476.067108	-54.192291	933.046753	498.796173	98.213226
-587.783508	135.252228	873.946411	-551.390076	-25.033455	868.748108	-665.674927	167.675842	501.046875	-612.302185	-98.497711	504.607819	-667.197144	175.330688	87.469765	-600.086487	-106.345963	89.741837	-618.352478	211.803635	1370.549438	-548.584778	-126.909309	1368.138672	-554.632263	56.920929	1391.901001	-575.126099	49.553230	1670.900879	-675.226196	292.094971	1127.160767	-571.062256	-223.239471	1130.551758	-559.983521	313.594604	879.680786	-450.405884	-183.804291	892.318115	-534.243164	60.104759	964.759644	475.846588	-53.986897	933.053894	498.665253	98.484230
-587.718201	135.266739	873.956604	-551.389648	-25.022591	868.749573	-665.603455	167.652695	501.050323	-612.362244	-98.499802	504.601013	-667.202332	175.335098	87.469933	-600.101501	-106.350586	89.751244	-618.181030	211.818527	1370.578247	-548.632446	-126.918686	1368.160522	-554.566528	56.938423	1391.892456	-575.020020	49.577438	1670.891357	-675.021057	292.153534	1127.167480	-571.154846	-223.209091	1130.535034	-559.781616	313.530121	879.703796	-450.471161	-183.880417	892.328247	-534.207031	60.098713	964.765259	475.620758	-53.894726	933.060425	498.583557	98.669846
-587.658936	135.309799	873.955078	-551.419189	-25.029608	868.744751	-665.633545	167.685043	501.074280	-612.367737	-98.503746	504.600189	-667.226990	175.322983	87.471802	-600.052551	-106.361626	89.771843	-618.032654	211.854813	1370.578613	-548.682251	-126.924965	1368.171387	-554.474243	56.948872	1391.887695	-574.917175	49.580120	1670.880981	-674.833435	292.205780	1127.194702	-571.251648	-223.186722	1130.544922	-559.554199	313.451782	879.704834	-450.541595	-183.935745	892.339966	-534.184448	60.095505	964.760254	475.432495	-53.890793	933.116394	498.597534	98.672989
-587.629089	135.365662	873.959717	-551.619019	-24.761473	868.743469	-665.621155	167.668320	501.075928	-612.439514	-98.503296	504.556000	-667.232422	175.303940	87.467896	-600.099915	-106.347755	89.761681	-617.859375	211.910370	1370.588623	-548.726013	-126.918404	1368.162964	-554.414246	56.945534	1391.893555	-574.809326	49.589993	1670.875244	-674.627686	292.239258	1127.189941	-571.368347	-223.132736	1130.541992	-559.340698	313.378693	879.716614	-450.605743	-184.000458	892.364685	-534.246887	60.215160	964.755615	475.325439	-53.848595	933.125366	498.672302	98.627785
-587.523743	135.317062	873.964417	-551.446167	-25.015034	868.749451	-665.620789	167.714478	501.072174	-612.470459	-98.491554	504.581055	-667.223206	175.306961	87.472374	-600.129028	-106.346626	89.757530	-617.712341	211.958176	1370.593384	-548.770386	-126.933502	1368.182129	-554.337341	56.956161	1391.899536	-574.715393	49.583035	1670.863770	-674.406921	292.307556	1127.194702	-571.462952	-223.121826	1130.551514	-559.121155	313.316376	879.726685	-450.674377	-184.040085	892.377991	-534.117065	60.071239	964.764160	475.235535	-53.915195	933.159668	498.794189	98.416000
-587.459229	135.370071	873.967651	-551.495972	-25.000814	868.743958	-665.617920	167.702271	501.076782	-612.510864	-98.481567	504.588745	-667.260803	175.293365	87.471024	-600.091675	-106.330894	89.736313	-617.541138	211.989777	1370.587158	-548.805786	-126.939857	1368.189087	-554.278076	56.950954	1391.892456	-574.601379	49.576984	1670.849731	-674.197693	292.332214	1127.164551	-571.572510	-223.128128	1130.572266	-558.903870	313.232056	879.698486	-450.741302	-184.094254	892.383972	-534.096375	60.076485	964.759460	475.181000	-53.981167	933.179993	498.909271	98.261299
-587.375427	135.371124	873.957581	-551.481445	-25.048246	868.753479	-665.625000	167.734665	501.079163	-612.538208	-98.472626	504.576843	-667.231689	175.283463	87.470848	-600.103577	-106.346107	89.740768	-617.352844	212.045883	1370.584961	-548.873230	-126.949745	1368.205566	-554.210999	56.932861	1391.902710	-574.476807	49.576302	1670.852539	-673.976257	292.372375	1127.179321	-571.659302	-223.098434	1130.558594	-558.669128	313.136414	879.674011	-450.792908	-184.144028	892.408386	-534.043457	60.048801	964.757996	475.122314	-54.103897	933.231323	498.989227	98.055435
-587.309570	135.382919	873.949890	-551.524719	-25.047142	868.766907	-665.600952	167.718033	501.066589	-612.576233	-98.456429	504.588318	-667.234070	175.282242	87.453705	-600.104919	-106.372551	89.751572	-617.180115	212.071762	1370.624146	-548.921570	-126.951584	1368.200928	-554.148315	56.927299	1391.898804	-574.357239	49.576344	1670.847412	-673.759644	292.446930	1127.173218	-571.771179	-223.047134	1130.560425	-558.413940	313.038605	879.669556	-450.850464	-184.188034	892.417603	-534.019104	60.046238	964.756348	475.118164	-54.229347	933.245361	499.055359	97.874077
-587.230408	135.396301	873.945129	-551.550537	-25.049814	868.762451	-665.636963	167.719635	501.067383	-612.602478	-98.444878	504.584137	-667.253296	175.275665	87.477592	-600.085327	-106.370239	89.750191	-616.985107	212.106339	1370.642578	-548.959778	-126.949997	1368.208130	-554.084290	56.914127	1391.906616	-574.246704	49.565128	1670.852905	-673.497559	292.470978	1127.156982	-571.862183	-223.075668	1130.586914	-558.159363	312.905243	879.652161	-450.903748	-184.211121	892.445435	-533.983032	60.030308	964.749268	475.213440	-54.333668	933.261841	499.111176	97.745415
-587.160828	135.430161	873.951477	-551.593933	-25.023027	868.766235	-665.682861	167.759766	501.086121	-612.627502	-98.431793	504.572052	-667.261963	175.261978	87.484886	-600.112305	-106.373871	89.747505	-616.822998	212.132217	1370.620850	-549.038879	-126.984222	1368.207397	-554.014282	56.906452	1391.901001	-574.126526	49.543320	1670.846191	-673.239990	292.477844	1127.131348	-571.980469	-223.060654	1130.559326	-557.857666	312.781555	879.656128	-450.949615	-184.231323	892.458679	-533.962524	60.035641	964.752869	475.261292	-54.483097	933.338684	499.079681	97.591125
-587.082642	135.415741	873.947266	-551.627563	-25.024296	868.765930	-665.703064	167.758530	501.098206	-612.639648	-98.419266	504.552643	-667.260559	175.271210	87.477325	-600.086060	-106.370049	89.747345	-616.650757	212.162643	1370.625488	-549.104187	-126.997551	1368.192993	-553.949890	56.895573	1391.890137	-574.025452	49.530617	1670.832642	-672.993652	292.511169	1127.136353	-572.071045	-223.074982	1130.550171	-557.571655	312.684509	879.638306	-451.024170	-184.274994	892.459045	-533.927124	60.008850	964.746582	475.339813	-54.569916	933.392517	499.049896	97.469742
-587.005188	135.425919	873.931580	-551.633423	-25.088282	868.754700	-665.685547	167.739731	501.079773	-612.715759	-98.431496	504.570557	-667.260376	175.269531	87.490913	-600.018188	-106.360916	89.748047	-616.473267	212.202942	1370.550903	-549.181458	-127.006805	1368.182251	-553.884399	56.880711	1391.890869	-573.909241	49.509735	1670.820801	-672.753540	292.570862	1127.101563	-572.184753	-222.897507	1130.427368	-557.284058	312.567657	879.622192	-451.045166	-184.295486	892.446960	-533.886719	59.964977	964.732239	475.231598	-54.640545	933.343506	498.965759	97.369316
-586.961975	135.452621	873.927429	-551.708740	-25.077682	868.743591	-665.751709	167.768784	501.092896	-612.741943	-98.362495	504.518311	-667.298889	175.253662	87.485405	-600.071899	-106.375862	89.734833	-616.298035	212.214203	1370.555908	-549.254089	-127.046204	1368.175903	-553.831421	56.857552	1391.888794	-573.807190	49.490974	1670.819092	-672.495605	292.621155	1127.079224	-572.290649	-222.899277	1130.403320	-556.966797	312.420776	879.567261	-451.108795	-184.334488	892.439453	-533.888000	59.956291	964.720459	475.280334	-54.692669	933.381714	498.900787	97.226662
-586.922913	135.396713	873.910706	-551.760254	-25.143202	868.743958	-665.801880	167.767685	501.093628	-612.852600	-98.368782	504.532623	-667.314270	175.240112	87.517464	-600.107483	-106.406685	89.718491	-616.112183	212.252853	1370.529541	-549.325500	-127.043556	1368.178589	-553.770142	56.828884	1391.866821	-573.688721	49.461975	1670.812500	-672.222717	292.648529	1127.063721	-572.408386	-222.853302	1130.352539	-556.629333	312.258057	879.557556	-451.161407	-184.342957	892.450500	-533.880859	59.888329	964.707581	475.346283	-54.792538	933.398560	498.844696	97.105621
-586.902771	135.399551	873.895386	-551.837341	-25.194296	868.737427	-665.834473	167.776703	501.102539	-612.923157	-98.340828	504.542999	-667.151978	174.966721	87.318336	-600.090088	-106.385765	89.706566	-615.911499	212.280884	1370.533081	-549.410950	-127.073540	1368.157959	-553.705994	56.813511	1391.871460	-573.557739	49.434223	1670.811157	-671.921692	292.611755	1127.028809	-572.532654	-222.836853	1130.345459	-556.288635	312.116333	879.548035	-451.211548	-184.379929	892.437805	-533.892639	59.850048	964.690979	475.419922	-54.828430	933.406616	498.771118	96.990433
-586.835571	135.380417	873.879578	-551.887634	-25.198225	868.718079	-665.833130	167.751633	501.096649	-613.021484	-98.363907	504.518860	-667.324707	175.240921	87.517372	-600.088074	-106.390335	89.718880	-615.729919	212.289291	1370.515747	-549.503601	-127.118744	1368.161621	-553.632813	56.766510	1391.852905	-573.428833	49.393696	1670.809204	-671.646790	292.621704	1126.989624	-572.665222	-222.815460	1130.306519	-555.989197	311.991943	879.518250	-451.291901	-184.418701	892.440613	-533.867615	59.814705	964.668335	475.504791	-54.933697	933.449585	498.687225	96.846039
-586.816528	135.387054	873.891357	-551.953674	-25.257586	868.714111	-665.838562	167.710419	501.076874	-613.154053	-98.376709	504.548767	-667.251648	175.267197	87.517624	-600.065918	-106.408440	89.731346	-615.541382	212.330948	1370.507080	-549.581299	-127.124290	1368.141235	-553.579956	56.742714	1391.846558	-573.298645	49.376354	1670.823608	-671.364563	292.653290	1126.987427	-572.827820	-222.773193	1130.283691	-555.647766	311.852356	879.518250	-451.360199	-184.429214	892.444092	-533.869812	59.763336	964.665405	475.566284	-55.046993	933.498962	498.557281	96.675179
-586.787354	135.298248	873.856201	-552.035706	-25.282270	868.708496	-665.836792	167.729660	501.069153	-613.251892	-98.347015	504.521423	-667.072998	175.034561	87.372574	-599.994263	-106.398834	89.702187	-615.340149	212.345276	1370.483154	-549.673340	-127.166298	1368.141602	-553.492798	56.698910	1391.845337	-573.173340	49.357555	1670.835571	-671.076538	292.690186	1126.985718	-572.934387	-222.956635	1130.395630	-555.339783	311.722504	879.528687	-451.442169	-184.445099	892.453430	-533.878296	59.705120	964.638245	475.700043	-55.128693	933.559937	498.450531	96.511169
-586.807434	135.275894	873.857971	-552.114990	-25.331667	868.691528	-665.846741	167.755447	501.061340	-613.354004	-98.334709	504.520599	-667.389221	175.285919	87.579536	-599.996460	-106.369568	89.710136	-615.125305	212.369995	1370.495728	-549.747925	-127.188980	1368.131470	-553.426697	56.673279	1391.829346	-573.055420	49.329613	1670.831421	-670.776123	292.704285	1126.978271	-573.085266	-222.891830	1130.361694	-554.991821	311.604767	879.538940	-451.524963	-184.462555	892.433960	-533.910400	59.648476	964.625000	475.907806	-55.290272	933.569702	498.405884	96.413559
-586.789307	135.240982	873.841370	-552.213257	-25.375313	868.682312	-665.743103	167.781403	501.034180	-613.490295	-98.330887	504.520996	-667.381165	175.281967	87.574440	-600.087891	-106.412590	89.692238	-614.908630	212.389999	1370.508423	-549.841248	-127.243690	1368.124756	-553.371460	56.630386	1391.831055	-572.949219	49.285126	1670.819824	-670.475098	292.692047	1126.972778	-573.246521	-222.899597	1130.344360	-554.641174	311.459259	879.541321	-451.618835	-184.486298	892.447937	-533.922241	59.593822	964.602112	476.163971	-55.349304	933.607422	498.361694	96.345497
-586.799194	135.219269	873.838623	-552.327942	-25.396549	868.669067	-665.659424	167.814178	501.012726	-613.654724	-98.329262	504.517242	-667.431580	175.270660	87.586632	-600.097229	-106.413155	89.670555	-614.692200	212.409821	1370.520142	-549.934509	-127.276276	1368.098755	-553.298218	56.559410	1391.821655	-572.832275	49.268082	1670.814209	-670.186890	292.725708	1126.982178	-573.416931	-222.860519	1130.331177	-554.324646	311.296539	879.567444	-451.714752	-184.508865	892.458069	-533.963745	59.547779	964.587402	476.415466	-55.466770	933.639099	498.312958	96.263290
-586.891541	135.181442	873.850403	-552.652405	-25.270924	868.678467	-665.608093	167.854416	501.017456	-613.819763	-98.339218	504.447296	-667.524902	175.258545	87.599747	-600.099548	-106.402267	89.664185	-614.469727	212.430344	1370.531494	-550.024109	-127.340179	1368.097290	-553.221069	56.513714	1391.815796	-572.720093	49.244579	1670.831543	-669.879822	292.770752	1127.016479	-573.584412	-222.841446	1130.307373	-553.969421	311.159515	879.573242	-451.803070	-184.563248	892.459045	-534.123840	59.554302	964.581421	476.715637	-55.583351	933.682556	498.272186	96.168411
-586.918884	134.965897	873.806213	-552.619873	-25.594217	868.677429	-665.612000	167.894531	500.992493	-613.977600	-98.353882	504.497742	-667.397705	174.989380	87.448105	-600.104492	-106.418663	89.680984	-614.233582	212.442093	1370.587891	-550.114746	-127.377876	1368.076050	-553.156860	56.427956	1391.816772	-572.602051	49.220894	1670.830811	-669.574707	292.801392	1127.051514	-573.760986	-222.835297	1130.286987	-553.659729	311.051941	879.583130	-451.921265	-184.577148	892.467041	-534.102661	59.324448	964.549744	477.048920	-55.675083	933.740906	498.268768	96.073395
-587.009644	134.798355	873.793518	-552.755859	-25.701675	868.679688	-665.597778	167.968582	500.967285	-614.145325	-98.367287	504.522400	-667.427063	174.970749	87.454857	-600.058350	-106.415833	89.670013	-613.971130	212.461182	1370.554199	-550.215759	-127.440521	1368.081299	-553.080139	56.354721	1391.817871	-572.487854	49.210052	1670.845581	-669.263733	292.784515	1127.076294	-573.951965	-222.832535	1130.259888	-553.322449	310.896667	879.611572	-452.026123	-184.595352	892.462280	-534.182983	59.194794	964.531494	477.375549	-55.790241	933.811462	498.252747	95.988510
-587.107361	134.621262	873.775024	-552.919250	-25.802710	868.696167	-665.610779	167.997314	500.928711	-614.304932	-98.372276	504.532837	-667.522034	174.948486	87.451622	-600.124695	-106.421432	89.640709	-613.734741	212.456390	1370.603149	-550.326111	-127.505081	1368.047852	-552.989380	56.282997	1391.830200	-572.360840	49.212460	1670.865845	-668.928406	292.826538	1127.074463	-574.130615	-222.801926	1130.228516	-552.954834	310.757416	879.646057	-452.164124	-184.620728	892.467102	-534.282959	59.070602	964.518066	477.755280	-55.935616	933.862732	498.295441	95.884285
-587.171021	134.496857	873.769165	-553.087769	-25.896963	868.701172	-665.625549	168.043442	500.923767	-614.464355	-98.359039	504.528564	-667.580383	174.921249	87.465004	-600.066040	-106.433708	89.648964	-613.505981	212.433426	1370.615845	-550.451599	-127.591576	1368.040039	-552.903076	56.213360	1391.805298	-572.211243	49.202957	1670.889038	-668.611450	292.874420	1127.107178	-574.352783	-222.603851	1130.069458	-552.585999	310.641144	879.694885	-452.306000	-184.654144	892.457764	-534.367981	58.952068	964.506165	478.082825	-56.012814	933.901428	498.257599	95.958710
-587.160828	134.499222	873.779358	-553.226074	-25.952845	868.719666	-665.607239	168.075592	500.904419	-614.627625	-98.380424	504.523834	-667.609497	174.916428	87.466103	-600.166626	-106.442863	89.638428	-613.289185	212.408905	1370.648315	-550.594727	-127.675804	1368.014282	-552.826172	56.136131	1391.821411	-572.126892	49.181683	1670.873535	-668.290649	292.924072	1127.126709	-574.562866	-222.638443	1130.050537	-552.241089	310.547150	879.744629	-452.477325	-184.720047	892.447632	-534.408203	58.900631	964.512573	478.393097	-56.036842	933.948669	498.209045	96.088486
-587.140564	134.490158	873.794312	-553.360779	-26.006973	868.734192	-665.642273	168.116013	500.941467	-614.764282	-98.353081	504.507080	-667.679565	174.920532	87.472092	-600.106689	-106.432549	89.653580	-613.028015	212.389969	1370.718994	-550.705688	-127.741562	1367.998779	-552.734924	56.058922	1391.837158	-572.007141	49.182518	1670.879517	-667.992126	292.959442	1127.167725	-574.788513	-222.643295	1130.024902	-551.915894	310.457397	879.815186	-452.632446	-184.749847	892.438965	-534.451538	58.835960	964.523621	478.782440	-56.090786	933.998047	498.252777	96.103729
-587.166504	134.435684	873.788086	-553.518433	-26.076263	868.739441	-665.612915	168.110229	500.933533	-614.987610	-98.356522	504.507935	-667.692139	174.916718	87.470665	-600.101135	-106.427193	89.646683	-612.770996	212.394104	1370.765991	-550.812195	-127.813782	1367.977173	-552.642395	55.982628	1391.845947	-571.873169	49.182320	1670.909668	-667.691223	292.964447	1127.239624	-575.000000	-222.828674	1130.107056	-551.587341	310.360046	879.877136	-452.826569	-184.781815	892.449890	-534.518799	58.756340	964.514587	479.130859	-56.184990	934.066345	498.314667	96.044319
-587.150330	134.459457	873.801270	-553.677734	-26.136030	868.750366	-665.614258	168.098495	500.943176	-615.163208	-98.324226	504.505219	-667.729858	174.873169	87.465942	-600.184448	-106.469772	89.665642	-612.511902	212.403320	1370.836304	-550.931396	-127.876556	1367.951904	-552.561401	55.893692	1391.856689	-571.737671	49.188908	1670.929199	-667.370361	292.960114	1127.312256	-575.224792	-222.852646	1130.083496	-551.271790	310.266479	879.942932	-453.012756	-184.845078	892.426147	-534.572449	58.699390	964.521667	479.493317	-56.312702	934.129700	498.427612	95.943138
-587.176270	134.404388	873.797791	-553.839966	-26.216537	868.772095	-665.632202	168.123840	500.956177	-615.369385	-98.306000	504.516174	-667.722656	174.872696	87.475685	-600.156555	-106.453186	89.647972	-612.271851	212.399551	1370.898560	-551.070801	-127.958870	1367.928833	-552.466858	55.821850	1391.864258	-571.604431	49.174099	1670.931763	-667.047791	292.968079	1127.383789	-575.457581	-222.866760	1130.017700	-550.938171	310.203522	880.023743	-453.243774	-184.934738	892.400085	-534.650208	58.618713	964.525146	479.824097	-56.430214	934.155823	498.548950	95.844711
-587.179932	134.389435	873.803406	-554.006714	-26.283117	868.780701	-665.657166	168.153397	500.968018	-615.597961	-98.281372	504.519562	-667.749756	174.896835	87.476379	-600.188843	-106.457649	89.657013	-612.013916	212.407028	1370.952026	-551.191406	-128.025314	1367.886963	-552.382507	55.742592	1391.883423	-571.446594	49.168190	1670.930664	-666.748779	292.972351	1127.438599	-575.707764	-222.871124	1129.982056	-550.598450	310.120453	880.084351	-453.478821	-185.014877	892.347351	-534.717407	58.545689	964.526917	479.819672	-56.716801	934.122009	498.613190	95.631950
-587.209106	134.398605	873.798584	-554.224731	-26.320200	868.784607	-665.704712	168.173325	500.994904	-615.883057	-98.260643	504.513031	-667.771729	174.884628	87.484200	-600.209961	-106.440559	89.645439	-611.738953	212.416031	1371.042236	-551.302612	-128.083099	1367.864014	-552.295959	55.672432	1391.888306	-571.304626	49.162540	1670.935547	-666.448486	293.000824	1127.512817	-575.967712	-222.893738	1129.955566	-550.278320	310.069946	880.168884	-453.745117	-185.113693	892.302063	-534.812012	58.499615	964.516846	480.128265	-56.792942	934.122864	498.771515	95.493080
-587.230164	134.400208	873.811462	-554.427612	-26.384176	868.808655	-665.742188	168.178314	501.012238	-616.090637	-98.152695	504.477295	-667.808594	174.890289	87.456726	-600.126770	-106.444588	89.622116	-611.493225	212.416428	1371.088989	-551.424438	-128.159927	1367.811523	-552.199158	55.592655	1391.879150	-571.174011	49.107559	1670.908691	-666.153442	293.010010	1127.577026	-576.233337	-222.680191	1129.773071	-549.970703	310.039825	880.234436	-454.002930	-185.199539	892.231628	-534.903503	58.436855	964.528931	480.398621	-56.889069	934.148315	498.941315	95.342911
-587.238037	134.441147	873.819641	-554.644043	-26.463537	868.808960	-665.808899	168.198181	501.057709	-616.442017	-98.154076	504.527496	-667.822388	174.913162	87.444908	-600.137512	-106.444382	89.641808	-611.254395	212.410309	1371.158203	-551.543762	-128.193985	1367.770508	-552.091675	55.538013	1391.888672	-570.985168	49.105312	1670.942383	-665.857849	293.007843	1127.649170	-576.490845	-222.864487	1129.830444	-549.661072	310.028870	880.320557	-454.302948	-185.258942	892.167480	-534.989319	58.368797	964.525269	480.740723	-56.946030	934.160522	499.128204	95.287186
-587.211914	134.534897	873.842896	-554.869385	-26.495537	868.818970	-665.854431	168.231400	501.099854	-616.670898	-98.082176	504.499146	-667.857117	174.926331	87.426933	-600.111755	-106.433228	89.632973	-611.007385	212.426071	1371.209595	-551.657288	-128.273254	1367.746094	-551.975769	55.456406	1391.897949	-570.831665	49.058899	1670.948730	-665.576477	293.028900	1127.732666	-576.781372	-222.704895	1129.663208	-549.338318	310.000427	880.413330	-454.608948	-185.350876	892.089478	-535.070801	58.336205	964.537903	481.037506	-57.028671	934.195496	499.325104	95.155624
-587.136902	134.697311	873.877136	-555.097412	-26.489344	868.815247	-665.863464	168.243225	501.162323	-617.116028	-98.144653	504.521301	-667.909912	174.982849	87.434441	-600.294067	-106.457764	89.635323	-610.752075	212.429672	1371.292114	-551.761475	-128.319489	1367.704102	-551.879089	55.393044	1391.916138	-570.651611	49.025143	1670.962891	-665.283813	293.098999	1127.805908	-577.061829	-222.874756	1129.753052	-549.002563	309.966492	880.517456	-454.919891	-185.462906	892.041321	-535.131226	58.330006	964.551086	481.335388	-57.082336	934.198853	499.535492	95.039680
-587.124146	134.751038	873.891663	-555.333130	-26.499031	868.823792	-665.856445	168.266052	501.184387	-617.450439	-98.181732	504.522339	-668.166443	175.244888	87.614548	-600.279297	-106.464211	89.659355	-610.492798	212.458099	1371.364380	-551.901978	-128.378448	1367.661743	-551.769714	55.316662	1391.934448	-570.474243	48.978653	1670.971191	-664.984070	293.121338	1127.903564	-577.365479	-222.885452	1129.708252	-548.665649	309.965088	880.631348	-455.262482	-185.561539	891.964905	-535.224670	58.295143	964.558228	481.586121	-57.150852	934.206360	499.739838	94.985336
-587.203430	134.747894	873.907654	-555.700439	-26.436310	868.826660	-665.838074	168.302185	501.191193	-617.730774	-98.116974	504.490082	-668.312073	175.272552	87.587730	-600.367798	-106.483994	89.677994	-610.254944	212.457016	1371.408081	-552.006348	-128.413834	1367.617310	-551.666504	55.262703	1391.946899	-570.292053	48.932873	1670.975342	-664.702148	293.170837	1127.969116	-577.664063	-222.885361	1129.658325	-548.381287	309.979828	880.725708	-455.636353	-185.677002	891.850525	-535.407043	58.263111	964.554565	481.808411	-57.204391	934.221008	499.938019	94.911659
-587.488281	134.442490	873.840210	-556.055847	-26.621811	868.845459	-665.839294	168.362274	501.156921	-618.055359	-98.156281	504.523499	-668.384766	175.308014	87.590530	-600.404358	-106.480309	89.664841	-610.016907	212.501755	1371.492554	-552.132996	-128.467453	1367.573120	-551.571960	55.219269	1391.959106	-570.096252	48.885605	1670.995361	-664.445496	293.262573	1128.094971	-577.975708	-222.866302	1129.590210	-548.113525	309.978699	880.808716	-456.018341	-185.788391	891.761169	-535.679626	58.064758	964.509766	482.029816	-57.259918	934.227295	500.143585	94.862343
-587.516174	134.413574	873.838562	-556.324890	-26.729044	868.867859	-665.767578	168.431107	501.171936	-618.285706	-98.114349	504.488464	-668.460510	175.339569	87.589966	-600.287109	-106.472031	89.676117	-609.774902	212.505905	1371.556152	-552.253357	-128.494614	1367.536377	-551.492859	55.144497	1391.969116	-569.907349	48.825188	1671.011963	-664.166626	293.353668	1128.189697	-578.315125	-222.836853	1129.537109	-547.830261	310.019257	880.911621	-456.429565	-185.921936	891.635010	-535.815735	57.957008	964.517151	482.227936	-57.327469	934.262512	500.342896	94.784943
-587.562744	134.358170	873.860229	-556.620361	-26.846701	868.904053	-665.619995	168.466965	501.165741	-618.475037	-98.001038	504.472778	-668.502502	175.385971	87.572006	-600.238708	-106.455879	89.663651	-609.530579	212.519150	1371.644897	-552.395935	-128.568008	1367.508789	-551.399414	55.105522	1391.978882	-569.738464	48.714455	1670.999390	-663.869324	293.436493	1128.299561	-578.629700	-222.827286	1129.503174	-547.569336	310.080994	881.007446	-456.870056	-186.074905	891.512756	-535.966675	57.825607	964.540222	482.425934	-57.339386	934.305359	500.549774	94.699028
-587.596191	134.271286	873.876160	-556.909424	-26.978571	868.944092	-665.478943	168.539673	501.155975	-618.809143	-98.016914	504.488434	-668.599548	175.426788	87.562462	-600.334106	-106.491684	89.694916	-609.261414	212.537079	1371.734985	-552.530945	-128.626831	1367.456421	-551.312256	55.014629	1392.005859	-569.507080	48.711292	1671.076660	-663.570129	293.500305	1128.415039	-578.968079	-222.634552	1129.350586	-547.295715	310.117126	881.122498	-457.300323	-186.207993	891.367859	-536.120117	57.673279	964.567078	482.614197	-57.452324	934.391357	500.785736	94.556290
-587.642151	134.196930	873.909363	-557.220398	-27.067274	868.964294	-665.346985	168.585495	501.150085	-619.009216	-97.965797	504.448456	-668.677307	175.467163	87.576828	-600.285583	-106.486328	89.689690	-609.002258	212.540359	1371.850464	-552.681335	-128.690338	1367.423950	-551.208374	54.937317	1392.041016	-569.303833	48.643051	1671.104492	-663.283142	293.645599	1128.537598	-579.317749	-222.587524	1129.289185	-547.031799	310.162628	881.237549	-457.775238	-186.307098	891.277771	-536.281494	57.527813	964.589905	482.843292	-57.525318	934.465393	501.034088	94.476639
-587.686523	134.159119	873.952576	-557.522400	-27.184366	868.998474	-665.150146	168.660507	501.141968	-619.311890	-97.972435	504.468903	-668.742126	175.528961	87.558014	-600.300781	-106.454422	89.677238	-608.843079	212.560516	1371.922607	-552.932434	-128.754333	1367.383301	-551.180786	54.870327	1392.033691	-569.119873	48.548801	1671.105103	-663.006836	293.777649	1128.671875	-579.649475	-222.769424	1129.383179	-546.765137	310.238953	881.351318	-458.271851	-186.392471	891.170288	-536.449463	57.386471	964.629211	483.038879	-57.591679	934.541748	501.250275	94.373459
-587.771301	134.105835	873.979431	-557.882080	-27.264854	868.999268	-664.956726	168.714905	501.106750	-619.565491	-97.962929	504.455292	-668.927490	175.719284	87.736404	-600.378845	-106.469276	89.679695	-608.535828	212.547653	1372.010864	-553.085327	-128.827484	1367.369263	-551.092896	54.800335	1392.048950	-568.866516	48.520828	1671.151978	-662.728577	293.891907	1128.807739	-580.046265	-222.729126	1129.339478	-546.527710	310.333191	881.461731	-458.789185	-186.532944	891.059387	-536.646301	57.247211	964.636169	483.247650	-57.645279	934.622681	501.475586	94.243340
-587.838989	134.057404	874.024231	-558.241150	-27.358122	869.026184	-664.755676	168.818054	501.091492	-619.795715	-97.938492	504.403687	-669.111572	175.759964	87.741898	-600.290283	-106.470955	89.681595	-608.216187	212.538483	1372.121338	-553.255188	-128.926132	1367.347412	-550.992554	54.697250	1392.055542	-568.631592	48.467335	1671.185059	-662.440918	294.054474	1128.939697	-580.456238	-222.742096	1129.352661	-546.315125	310.452545	881.572998	-459.344482	-186.647614	890.905701	-536.845093	57.102406	964.669434	483.427277	-57.744995	934.719177	501.696320	94.151695
-587.939331	133.988113	874.049561	-558.622864	-27.420584	869.020447	-664.501221	168.890503	501.074615	-620.093994	-97.959694	504.384033	-669.261230	175.864426	87.717773	-600.206909	-106.445763	89.709099	-607.911926	212.515472	1372.251099	-553.433960	-129.013428	1367.307129	-550.910522	54.599415	1392.064697	-568.392639	48.421803	1671.214355	-662.154968	294.216888	1129.117676	-580.878235	-222.745926	1129.353760	-546.114502	310.531586	881.701050	-459.930115	-186.760010	890.793579	-537.061707	56.960300	964.672729	483.579926	-57.789871	934.803406	501.866425	94.076164
-588.074463	133.919464	874.082275	-559.037109	-27.492319	869.018982	-663.041748	168.649857	500.820953	-620.398560	-97.960457	504.354950	-668.919861	176.052216	87.444267	-600.334351	-106.449074	89.687706	-607.614136	212.495377	1372.289185	-553.633301	-129.093796	1367.283813	-550.804138	54.494961	1392.090576	-568.160767	48.366531	1671.242554	-661.858521	294.362396	1129.254028	-581.347473	-222.713257	1129.317871	-545.923889	310.639130	881.824707	-460.484375	-186.849838	890.721313	-537.307739	56.813087	964.680237	483.737030	-57.830593	934.875061	502.044128	93.981079
-588.200012	133.920624	874.111084	-559.436523	-27.562923	869.001465	-662.641113	168.753769	500.797852	-620.637146	-97.934174	504.273865	-669.116821	176.358765	87.646858	-600.322693	-106.430023	89.676643	-607.301025	212.463562	1372.381958	-553.853271	-129.174774	1367.260254	-550.703796	54.369316	1392.113892	-567.907532	48.317181	1671.282349	-661.566101	294.517181	1129.404785	-581.817932	-222.710327	1129.263794	-545.731995	310.712311	881.946411	-461.041168	-186.976852	890.645813	-537.546753	56.692924	964.679993	483.862946	-57.833382	934.926392	502.224213	93.899757
-588.297791	133.853104	874.123840	-559.805847	-27.664793	869.003540	-662.832886	169.043182	500.903687	-620.888794	-97.871857	504.239014	-669.638367	176.472946	87.669434	-600.317932	-106.416161	89.652748	-606.991150	212.436020	1372.450928	-554.069031	-129.300018	1367.234741	-550.606018	54.233509	1392.130493	-567.645325	48.280960	1671.317383	-661.286072	294.682007	1129.563843	-582.318909	-222.687408	1129.245361	-545.565247	310.855835	882.058411	-461.644501	-187.066101	890.564941	-537.764526	56.543255	964.683716	483.977295	-57.877480	934.975952	502.406097	93.834076
-588.451172	133.831345	874.161560	-560.220032	-27.766197	869.004761	-662.450623	169.178619	500.889771	-621.140564	-97.816856	504.199005	-669.860901	176.605896	87.430054	-600.346680	-106.413834	89.659096	-606.663818	212.411621	1372.542236	-554.302490	-129.387375	1367.209839	-550.534790	54.123554	1392.153809	-567.377380	48.247669	1671.350342	-660.983398	294.805115	1129.697388	-582.815796	-222.717285	1129.257446	-545.360779	310.960541	882.180420	-462.296814	-187.156372	890.484802	-538.018066	56.405960	964.694153	484.115295	-57.889111	935.028870	502.598083	93.754066
-588.533813	133.846481	874.199890	-560.618347	-27.759144	868.983887	-662.036194	169.342438	500.920837	-621.363953	-97.742332	504.195099	-670.038086	176.873428	87.392586	-600.434509	-106.416656	89.673279	-606.337219	212.385544	1372.641357	-554.542969	-129.526764	1367.228027	-550.433533	53.988518	1392.179565	-567.116760	48.216911	1671.387451	-660.661316	294.994781	1129.837280	-583.336304	-222.754425	1129.266235	-545.170715	311.078857	882.313293	-462.948547	-187.276520	890.420044	-538.241333	56.314899	964.699829	483.990204	-58.179276	935.002136	502.736633	93.657547
-588.623169	133.785950	874.271301	-561.033142	-27.769182	868.975586	-661.927673	169.575912	500.951630	-621.639648	-97.714561	504.184845	-670.304321	177.132477	87.357185	-600.242371	-106.335793	89.672073	-606.038757	212.323059	1372.715454	-554.784729	-129.650589	1367.241943	-550.363647	53.862911	1392.215576	-566.830994	48.182983	1671.435425	-660.349976	295.178009	1129.983154	-583.901794	-222.746140	1129.270264	-545.011047	311.189423	882.408691	-463.588043	-187.346985	890.368103	-538.473022	56.165154	964.727356	484.052063	-58.241352	935.037476	502.896698	93.622803
-588.679260	133.692169	874.327271	-561.349854	-27.992886	869.040710	-661.835144	169.783951	501.033813	-621.809692	-97.617317	504.152039	-670.505188	177.354340	87.311775	-600.254761	-106.330353	89.675507	-605.687988	212.263519	1372.803833	-555.018005	-129.780060	1367.261963	-550.283569	53.735977	1392.251831	-566.539734	48.151577	1671.491699	-660.045837	295.305420	1130.140625	-584.461304	-222.615250	1129.177002	-544.857483	311.280853	882.524414	-464.251160	-187.438980	890.291138	-538.663086	55.949802	964.791260	484.469910	-58.011898	935.148987	503.139038	93.638077
-588.783936	133.654846	874.381775	-561.794373	-28.036667	869.042908	-662.802490	170.285110	501.311066	-622.086060	-97.594200	504.125946	-671.053040	177.121704	87.135635	-600.180969	-106.303024	89.662331	-605.365601	212.207153	1372.909180	-555.286011	-129.922684	1367.299438	-550.222229	53.605057	1392.325806	-566.246399	48.124683	1671.536377	-659.749695	295.435364	1130.299683	-585.056274	-222.784073	1129.314819	-544.745117	311.406097	882.613342	-465.000916	-187.581177	890.269409	-538.899902	55.809296	964.808105	484.653351	-58.021400	935.157166	503.315521	93.627670
-588.861816	133.585251	874.449890	-562.183228	-28.016987	869.038635	-662.975952	170.486893	501.390686	-622.242249	-97.512054	504.081848	-671.565430	177.596680	87.362282	-600.212952	-106.275520	89.674973	-605.035583	212.172073	1373.033691	-555.570068	-130.063843	1367.335205	-550.153748	53.435253	1392.381104	-565.946899	48.091244	1671.567871	-659.472961	295.596527	1130.479736	-585.691467	-222.825317	1129.375854	-544.628662	311.475006	882.706909	-465.743134	-187.687073	890.238770	-539.099670	55.680111	964.830200	485.461182	-58.147259	934.821777	503.802979	94.028488
-588.964661	133.571594	874.522095	-562.598206	-27.919977	868.975525	-662.988281	170.606201	501.441345	-622.389343	-97.450653	504.006378	-671.830017	177.738785	87.361053	-600.079224	-106.258698	89.654953	-604.684448	212.085892	1373.105957	-555.847900	-130.217545	1367.381958	-550.101257	53.290619	1392.404297	-565.620972	48.062332	1671.600830	-659.191162	295.737427	1130.632568	-586.306335	-222.691849	1129.325928	-544.619324	311.562347	882.682251	-466.436829	-187.817505	890.205200	-539.302917	55.585087	964.817078	485.525330	-58.204483	934.861023	503.913757	93.974541
-589.079773	133.520981	874.556824	-562.994080	-27.953936	868.970337	-663.059204	170.727188	501.501404	-622.551392	-97.439171	503.990082	-672.009521	177.903488	87.326530	-599.987549	-106.237747	89.659920	-604.369446	212.027634	1373.179932	-556.136047	-130.351257	1367.396484	-550.042053	53.125011	1392.440186	-565.325684	48.030331	1671.607544	-658.899536	295.868561	1130.788940	-586.943542	-222.867783	1129.426392	-544.561462	311.670532	882.718506	-467.217621	-187.945969	890.182312	-539.504761	55.465965	964.813049	485.621674	-58.207478	934.877808	504.017181	93.995834
-589.131104	133.537994	874.619202	-563.353821	-27.941837	868.972229	-663.175171	170.765717	501.538513	-622.672241	-97.417023	503.942505	-672.247559	177.977463	87.253647	-599.962219	-106.200348	89.635658	-604.027771	211.970718	1373.258301	-556.447632	-130.505585	1367.442627	-549.986816	52.967861	1392.488403	-564.998718	47.998055	1671.633057	-658.603394	296.004730	1130.936646	-587.625183	-222.873718	1129.458374	-544.469666	311.748322	882.757629	-467.979309	-188.111969	890.176575	-539.673218	55.382145	964.833435	485.695892	-58.207703	934.911011	504.108459	94.004982
-589.182129	133.529739	874.677063	-563.678894	-27.978424	869.005981	-663.249695	170.836517	501.614777	-622.800537	-97.422318	503.905518	-672.377014	178.050476	87.217308	-600.028748	-106.205719	89.625862	-603.680664	211.890625	1373.306396	-556.776733	-130.658463	1367.473755	-549.949585	52.797539	1392.507935	-564.682800	47.965889	1671.635254	-658.316711	296.126984	1131.065918	-588.300659	-222.947968	1129.537476	-544.370361	311.810303	882.788391	-468.750732	-188.288635	890.175354	-539.834290	55.287895	964.870544	485.757050	-58.218288	934.945496	504.191101	94.005745
-589.241760	133.498550	874.703003	-563.976807	-28.023504	869.033875	-663.342468	170.879532	501.660309	-622.874878	-97.397026	503.879303	-672.494446	178.128326	87.203941	-599.935913	-106.224487	89.628166	-603.369385	211.789536	1373.335083	-557.104126	-130.818176	1367.489502	-549.892090	52.635910	1392.534912	-564.352417	47.924416	1671.638672	-658.034363	296.231934	1131.172607	-588.987183	-223.095566	1129.629883	-544.292175	311.865845	882.810913	-469.552307	-188.455170	890.122803	-539.981689	55.201962	964.886414	485.816925	-58.214512	934.978699	504.264893	93.989044
-589.231445	133.444656	874.751038	-564.207947	-28.070301	869.125732	-663.439331	170.902191	501.728821	-623.014893	-97.420212	503.874512	-672.659912	178.150421	87.203354	-599.985596	-106.193146	89.593803	-603.044495	211.752914	1373.362061	-557.434570	-130.978531	1367.534668	-549.854248	52.476448	1392.560059	-564.042053	47.874367	1671.618408	-657.751038	296.380035	1131.272461	-589.702942	-222.929916	1129.506104	-544.201599	311.909180	882.805908	-470.291718	-188.682007	890.085815	-540.102417	55.120445	964.961243	485.881165	-58.185867	935.002625	504.331787	94.002533
-589.148499	133.360260	874.776123	-564.276794	-28.272827	869.297485	-663.432800	170.900162	501.744293	-623.045959	-97.395393	503.872070	-672.791260	178.146530	87.189827	-599.939453	-106.206528	89.592064	-602.728882	211.680313	1373.410767	-557.780884	-131.157928	1367.544556	-549.820435	52.299221	1392.577881	-563.786377	47.799278	1671.598877	-657.446167	296.498749	1131.364014	-590.437927	-223.170410	1129.644531	-544.091187	311.918427	882.799194	-471.096527	-188.885468	890.056824	-540.151062	55.015945	965.080566	485.941132	-58.159794	935.002808	504.417633	94.035027
-589.088196	133.251404	874.776306	-564.356567	-28.477280	869.453308	-663.420349	170.901428	501.771393	-623.070618	-97.363869	503.870697	-673.011353	178.111542	87.185074	-599.877197	-106.207825	89.556770	-602.425110	211.618073	1373.417725	-558.118225	-131.291031	1367.553223	-549.787476	52.167969	1392.588135	-563.458923	47.773239	1671.598145	-657.122986	296.533966	1131.436401	-591.135925	-223.127060	1129.562744	-544.005859	311.909485	882.788696	-471.927185	-189.131027	889.974548	-540.214966	54.906765	965.178528	485.986816	-58.180763	935.029419	504.487915	94.031998
-589.067749	133.252487	874.791382	-564.547913	-28.503511	869.468079	-663.437561	170.943192	501.812073	-623.134888	-97.379448	503.831451	-673.194153	178.074783	87.187630	-599.871399	-106.219627	89.557137	-602.106201	211.443100	1373.312744	-558.424927	-131.433884	1367.534790	-549.756653	52.028301	1392.593262	-563.144714	47.725918	1671.590576	-656.830261	296.659943	1131.483887	-591.866638	-223.186523	1129.555786	-543.907959	311.865784	882.737061	-472.727722	-189.362045	889.891541	-540.293823	54.846855	965.192139	486.018188	-58.133121	935.029602	504.533417	94.070053
-589.045288	133.256744	874.804810	-564.730408	-28.548981	869.472107	-663.436401	170.979675	501.850037	-623.176941	-97.357407	503.830780	-673.363220	178.006592	87.175789	-599.974548	-106.234329	89.553261	-601.805542	211.393951	1373.341797	-558.718079	-131.548889	1367.529907	-549.722473	51.882069	1392.588501	-562.852478	47.645493	1671.554810	-656.536560	296.753632	1131.561890	-592.546143	-223.257965	1129.560059	-543.797546	311.836792	882.686096	-473.525208	-189.628143	889.818115	-540.366577	54.774933	965.199402	486.050018	-58.119152	935.066833	504.576569	94.071457
-588.989014	133.238876	874.802490	-564.870178	-28.574900	869.472412	-663.426392	171.001648	501.864227	-623.196045	-97.388206	503.796326	-673.499451	177.975113	87.204758	-600.012329	-106.246986	89.524773	-601.532898	211.352570	1373.366821	-559.035522	-131.683197	1367.492554	-549.677673	51.749985	1392.588135	-562.555908	47.571621	1671.532471	-656.217834	296.821075	1131.616577	-593.276062	-223.364044	1129.576782	-543.645020	311.781921	882.651489	-474.336914	-189.953995	889.732727	-540.404846	54.710712	965.198120	486.074615	-58.114231	935.084106	504.612366	94.089302
-588.937317	133.213547	874.814148	-565.017700	-28.572231	869.474548	-663.419067	171.024704	501.880157	-623.200623	-97.350670	503.760803	-673.645447	177.928574	87.230484	-599.956970	-106.262360	89.531158	-601.264893	211.318542	1373.378296	-559.300110	-131.797440	1367.468140	-549.649719	51.640423	1392.591309	-562.296082	47.474854	1671.496826	-655.900024	296.860443	1131.698853	-593.929749	-223.436340	1129.579346	-543.489807	311.736481	882.599365	-475.097382	-190.208664	889.667847	-540.444702	54.650612	965.203064	486.111328	-58.073101	935.107483	504.651459	94.084480
-588.845520	133.157059	874.816284	-565.097229	-28.613079	869.481628	-663.350464	171.046387	501.880951	-623.185242	-97.318909	503.745636	-673.751587	177.887268	87.245529	-599.911926	-106.270615	89.530769	-601.026672	211.366058	1373.495850	-559.553589	-131.928497	1367.437744	-549.625183	51.533264	1392.594238	-562.026001	47.379993	1671.472900	-655.569824	296.895691	1131.759399	-594.556030	-223.565857	1129.580444	-543.402039	311.804901	882.608826	-475.948761	-190.580063	889.526550	-540.450195	54.564438	965.213135	486.129883	-58.065163	935.143799	504.655884	94.119461
-588.698792	133.132584	874.813416	-565.143738	-28.644539	869.489746	-663.256226	171.074051	501.895447	-623.125671	-97.299812	503.716034	-673.795044	177.866989	87.261261	-599.782410	-106.260941	89.514732	-600.774536	211.328644	1373.508179	-559.802490	-132.019485	1367.388550	-549.599426	51.422592	1392.597290	-561.776489	47.273556	1671.441284	-655.296326	296.965790	1131.812378	-595.198181	-223.626450	1129.545898	-543.197998	311.587219	882.557190	-476.741943	-190.959229	889.378601	-540.416016	54.496521	965.223022	486.117889	-58.023224	935.171875	504.640869	94.111000
-588.541260	133.049149	874.811707	-565.152893	-28.732409	869.521912	-663.114624	171.066879	501.889740	-623.103821	-97.304588	503.738129	-673.826050	177.860474	87.251221	-599.775452	-106.274460	89.525085	-600.533020	211.289749	1373.525757	-560.040833	-132.122223	1367.348022	-549.572327	51.318142	1392.585205	-561.540649	47.158623	1671.409180	-655.012939	297.004150	1131.865723	-595.796143	-223.705734	1129.556274	-542.988464	311.449188	882.561523	-477.502930	-191.275131	889.246948	-540.373169	54.387699	965.251099	486.082489	-58.024712	935.160706	504.641602	94.117790
-588.432739	133.092789	874.824890	-565.302673	-28.650398	869.458191	-662.978271	171.065659	501.875824	-623.136292	-97.303093	503.687592	-673.841187	177.820160	87.256638	-599.763428	-106.263550	89.522484	-600.304443	211.246704	1373.548706	-560.266846	-132.215378	1367.291260	-549.550720	51.222012	1392.585205	-561.309021	47.053875	1671.369385	-654.731628	297.075348	1131.913086	-596.361206	-223.815598	1129.568970	-542.797974	311.283264	882.554810	-478.342865	-191.703217	889.093933	-540.378113	54.350925	965.221985	486.064514	-58.012409	935.162292	504.635254	94.098938
-588.245911	132.975113	874.803772	-565.183655	-28.846750	869.536865	-662.832214	171.135605	501.872772	-623.070190	-97.260750	503.718811	-673.827942	177.795349	87.274643	-599.624512	-106.248055	89.507370	-600.052795	211.241364	1373.584839	-560.436768	-132.285202	1367.272705	-549.664063	51.134109	1392.435059	-561.105103	46.938057	1671.342773	-654.435486	297.084229	1131.966309	-596.913147	-223.931992	1129.614014	-542.598206	311.117432	882.550476	-479.163025	-192.055435	888.940125	-540.279663	54.226570	965.271362	486.026764	-58.025280	935.177368	504.613007	94.086861
-588.103333	132.917618	874.806091	-565.165344	-28.931061	869.561096	-662.653381	171.122223	501.843750	-623.061462	-97.289093	503.747162	-673.770874	177.798492	87.230522	-599.710449	-106.256508	89.491394	-599.851807	211.173737	1373.576294	-560.607605	-132.354202	1367.242188	-549.648010	51.066498	1392.437256	-560.925537	46.810062	1671.308716	-654.188904	297.091888	1131.996948	-597.439514	-223.969025	1129.588501	-542.369202	310.962830	882.559509	-479.919617	-192.484497	888.761047	-540.228943	54.135323	965.296753	486.019287	-58.023327	935.160583	504.620544	94.089096
-587.987061	132.856781	874.801086	-565.153137	-29.022726	869.576233	-662.500488	171.176331	501.812897	-622.999451	-97.238968	503.757782	-673.711609	177.780579	87.227310	-599.700928	-106.270210	89.496872	-599.616943	211.145950	1373.623779	-560.769226	-132.399323	1367.215942	-549.607178	50.982346	1392.431641	-560.742310	46.677433	1671.281372	-653.933655	297.098755	1132.048950	-597.916382	-224.053864	1129.603027	-542.159180	310.914856	882.629700	-480.711609	-192.949905	888.574158	-540.190979	54.042805	965.312439	485.981720	-57.997814	935.157532	504.579163	94.083649
-587.883972	132.830338	874.790283	-565.174561	-29.089905	869.580261	-662.393860	171.237335	501.801147	-622.977600	-97.249840	503.773407	-673.677673	177.792465	87.232300	-599.624207	-106.270065	89.495773	-599.454895	211.131470	1373.653320	-560.940002	-132.477005	1367.183716	-549.440247	50.884293	1392.584961	-560.572388	46.550049	1671.248657	-653.708618	297.125092	1132.078979	-598.376648	-224.152084	1129.658447	-541.877869	310.725952	882.674622	-481.466461	-193.335312	888.405090	-540.163269	53.973976	965.314697	485.953308	-58.003220	935.156677	504.526520	94.048874
-587.750671	132.799957	874.763489	-565.154724	-29.154230	869.570068	-662.198059	171.276260	501.788818	-622.965027	-97.279655	503.766998	-673.523315	177.798889	87.235992	-599.497009	-106.291565	89.513550	-599.273621	211.100372	1373.704346	-561.099121	-132.532913	1367.158813	-549.403748	50.788338	1392.571411	-560.416443	46.412266	1671.230713	-653.495239	297.178955	1132.133545	-598.814026	-224.272476	1129.671021	-541.518677	310.416565	882.682983	-482.140656	-193.738831	888.245667	-540.114258	53.906044	965.307434	485.945343	-58.005882	935.134705	504.497131	94.091858
-587.625427	132.766052	874.749756	-565.132080	-29.188026	869.551086	-661.935486	171.319794	501.726257	-622.918640	-97.290726	503.780396	-673.370483	177.822998	87.254921	-599.574707	-106.305229	89.493698	-599.099243	211.100327	1373.733887	-561.227966	-132.594177	1367.148560	-549.363708	50.699322	1392.585083	-560.269958	46.287811	1671.213623	-653.250977	297.198914	1132.152954	-599.341248	-224.667175	1129.723267	-541.216370	310.265778	882.732666	-482.847931	-194.209534	888.104004	-540.068481	53.841869	965.302734	485.945801	-58.019958	935.119202	504.470062	94.054436
-587.465576	132.748184	874.705811	-565.076477	-29.225197	869.530151	-661.701965	171.336716	501.661865	-622.900024	-97.287819	503.796570	-673.160278	177.853943	87.255768	-599.618103	-106.308510	89.490082	-598.922302	211.087784	1373.771606	-561.306091	-132.659500	1367.106812	-549.507324	50.648369	1392.435303	-560.157227	46.163521	1671.191162	-653.004883	297.196045	1132.167236	-599.783936	-224.778671	1129.757690	-540.879272	310.045807	882.759827	-483.520477	-194.620667	887.948547	-539.999939	53.798077	965.285889	486.009125	-57.973263	935.082336	504.457642	94.076027
-587.316284	132.751038	874.669373	-565.039063	-29.259478	869.532104	-661.454285	171.359955	501.612213	-622.946167	-97.349915	503.818939	-672.986877	177.886520	87.247795	-599.543091	-106.304474	89.488678	-598.755859	211.076050	1373.797119	-561.434143	-132.712891	1367.091431	-549.472900	50.554768	1392.450073	-560.053528	46.040272	1671.184326	-652.773193	297.194061	1132.160156	-600.213684	-225.000748	1129.783813	-540.579712	309.927582	882.826477	-484.179840	-195.073532	887.802673	-539.952026	53.772110	965.286621	486.045227	-57.999966	934.993652	504.433197	94.137512
-587.146484	132.729752	874.624756	-564.992859	-29.267422	869.491028	-661.218567	171.368347	501.579254	-622.895813	-97.325851	503.801361	-672.819031	177.872101	87.244576	-599.516235	-106.354492	89.506218	-598.574524	211.061707	1373.837402	-561.539368	-132.770996	1367.072021	-549.448975	50.476353	1392.447876	-559.972168	45.933723	1671.169067	-652.535828	297.205109	1132.173096	-600.565674	-225.071487	1129.768555	-540.288879	309.824005	882.888916	-484.764465	-195.477524	887.661194	-539.883911	53.726105	965.259888	486.067200	-58.022854	934.959900	504.434845	94.102791
-586.993530	132.714081	874.559753	-564.928955	-29.286478	869.449585	-661.041748	171.385086	501.549225	-622.859863	-97.369194	503.823425	-672.728760	177.869034	87.249352	-599.486389	-106.344238	89.481606	-598.419373	211.018845	1373.874634	-561.653931	-132.823318	1367.060059	-549.243408	50.405037	1392.631836	-559.905212	45.816425	1671.187744	-652.289001	297.238831	1132.201782	-600.870178	-225.120636	1129.747192	-539.928711	309.654663	882.975403	-485.314545	-195.875168	887.541809	-539.821594	53.695469	965.224854	486.121124	-58.020042	934.937561	504.400513	94.132622
-586.781067	132.675644	874.527771	-564.802368	-29.294603	869.441101	-660.785095	171.403259	501.496063	-622.842102	-97.348007	503.858154	-672.566956	177.877319	87.248444	-599.425110	-106.325890	89.477280	-598.231262	210.997040	1373.910645	-561.731384	-132.897278	1367.063354	-549.204834	50.308380	1392.673584	-559.851379	45.699715	1671.214111	-652.036987	297.197144	1132.202515	-601.151855	-225.236542	1129.835205	-539.551208	309.455383	883.048706	-485.819641	-196.261292	887.448669	-539.706299	53.658905	965.225891	486.188812	-58.054180	934.914856	504.420746	94.055061
-586.613220	132.630905	874.466492	-564.717834	-29.317572	869.430054	-660.558777	171.433975	501.461426	-622.808838	-97.337532	503.867493	-672.451050	177.874222	87.253021	-599.498291	-106.344315	89.504929	-598.080872	210.980682	1373.932983	-561.817139	-132.967239	1367.083130	-549.168152	50.233936	1392.706787	-559.795959	45.589088	1671.244629	-651.767456	297.207062	1132.228027	-601.448975	-225.407257	1129.887817	-539.170959	309.273010	883.122925	-486.330963	-196.667236	887.348267	-539.627869	53.628654	965.208069	486.235352	-58.051037	934.891418	504.409973	94.054993
-586.409424	132.677429	874.430969	-564.619263	-29.286295	869.388245	-660.276855	171.477798	501.462677	-622.750427	-97.348259	503.884094	-672.301880	177.880051	87.279930	-599.486572	-106.345917	89.489990	-597.929321	210.942200	1373.968872	-561.901001	-133.034180	1367.120239	-549.122375	50.144440	1392.741455	-559.762146	45.469528	1671.281738	-651.479431	297.214294	1132.241333	-601.741394	-225.565613	1129.938477	-538.816406	309.140320	883.190796	-486.762451	-197.064133	887.306152	-539.520386	53.633919	965.187073	486.268463	-58.088531	934.866028	504.401520	94.019485
-586.212646	132.662933	874.405212	-564.480164	-29.310989	869.385925	-660.028687	171.519730	501.421722	-622.682678	-97.324547	503.888123	-672.210022	177.827194	87.300163	-599.413635	-106.339134	89.491524	-597.742798	210.913162	1374.015503	-561.972778	-133.112595	1367.151001	-549.094177	50.059311	1392.781372	-559.736816	45.362831	1671.326904	-651.187561	297.223358	1132.281372	-601.969238	-225.705582	1130.019531	-538.440308	309.014832	883.275879	-487.134766	-197.420609	887.293518	-539.405396	53.607143	965.193542	486.311157	-58.038578	934.842041	504.331818	94.082840
-585.904907	132.467880	874.373657	-564.016418	-29.940287	869.640198	-659.646729	171.531052	501.350403	-622.599365	-97.303383	504.044647	-671.988037	177.830231	87.279846	-599.415283	-106.339302	89.490547	-597.548828	210.862030	1374.055420	-562.036499	-133.194458	1367.205566	-549.049377	49.974148	1392.843018	-559.730103	45.269485	1671.354858	-650.920349	297.221344	1132.349121	-602.168213	-225.827408	1130.082764	-538.043823	308.882172	883.361389	-487.435303	-197.789902	887.315063	-539.187805	53.364086	965.365906	486.317108	-58.000225	934.814270	504.250885	94.196632
-585.809692	132.662048	874.377441	-564.177368	-29.367144	869.385681	-659.419800	171.556747	501.379517	-622.467102	-97.307388	503.916687	-671.881775	177.764008	87.318268	-599.387390	-106.333855	89.507210	-597.364380	210.821152	1374.114014	-562.119873	-133.277405	1367.260376	-549.000305	49.870903	1392.900391	-559.723938	45.176929	1671.405518	-650.621216	297.202087	1132.416382	-602.367920	-225.997528	1130.171143	-537.659790	308.770142	883.425537	-487.693085	-198.097168	887.308289	-539.164246	53.555347	965.222961	486.334442	-57.961796	934.788696	504.171021	94.245918
-585.623718	132.678818	874.387024	-564.031372	-29.357592	869.378906	-659.112732	171.600372	501.327057	-622.303589	-97.297493	503.931641	-671.763184	177.740143	87.337883	-599.219604	-106.335594	89.535378	-597.198303	210.769531	1374.195923	-562.172729	-133.338623	1367.318359	-548.957520	49.800400	1392.954468	-559.734680	45.088264	1671.450317	-650.333374	297.194183	1132.499268	-602.499329	-226.099579	1130.244751	-537.310791	308.719910	883.493042	-487.915863	-198.449570	887.336365	-539.040405	53.544044	965.241089	486.360474	-57.933643	934.755310	504.116882	94.263680
-585.445068	132.647308	874.376770	-563.889099	-29.386002	869.414490	-658.776855	171.582458	501.287415	-622.190674	-97.319695	503.968872	-671.697876	177.711670	87.344475	-599.199890	-106.318726	89.544342	-597.039917	210.726578	1374.253784	-562.231567	-133.414612	1367.398560	-548.926514	49.704891	1393.012329	-559.738892	45.026138	1671.466553	-650.015381	297.245209	1132.573730	-602.627319	-226.198395	1130.338989	-536.912537	308.587067	883.564148	-488.050507	-198.782333	887.402405	-538.934326	53.524628	965.274353	486.371582	-57.951710	934.730042	504.105988	94.240273
-585.261047	132.647095	874.397827	-563.720154	-29.423952	869.430176	-658.504333	171.577545	501.231476	-622.032532	-97.332649	503.988129	-671.628479	177.637878	87.342232	-599.190491	-106.317421	89.547417	-596.875183	210.664337	1374.317261	-562.296448	-133.467361	1367.453491	-548.884338	49.605400	1393.088135	-559.774231	44.918411	1671.536377	-649.669128	297.264435	1132.623047	-602.732910	-226.281921	1130.418945	-536.478210	308.522278	883.668091	-488.150116	-199.066528	887.462952	-538.802368	53.492222	965.309998	486.332031	-57.919666	934.712524	504.013367	94.270729
-585.053589	132.620819	874.390198	-563.545898	-29.430754	869.447021	-658.251892	171.576462	501.205109	-621.875061	-97.329987	504.021790	-671.551880	177.606171	87.349968	-599.189148	-106.301483	89.534393	-596.703735	210.620865	1374.390503	-562.359253	-133.531738	1367.527100	-548.851318	49.516605	1393.160156	-559.796631	44.835545	1671.588623	-649.326233	297.284515	1132.707275	-602.811157	-226.381638	1130.483643	-536.077454	308.495972	883.741028	-488.165497	-199.323715	887.555115	-538.652100	53.476845	965.330078	486.330872	-57.936588	934.685425	503.961426	94.286865
-584.861938	132.596359	874.402100	-563.367737	-29.468256	869.474792	-658.014832	171.573456	501.148926	-621.708496	-97.348526	504.031738	-671.475281	177.577698	87.384323	-599.110046	-106.297699	89.542816	-596.541870	210.559204	1374.453979	-562.430786	-133.619919	1367.575928	-548.801758	49.422981	1393.225098	-559.823914	44.749367	1671.620117	-649.001465	297.331573	1132.754761	-602.877747	-226.500076	1130.572998	-535.639893	308.457611	883.798645	-488.142426	-199.590637	887.635986	-538.513123	53.445244	965.367493	486.299896	-57.916683	934.660706	503.887634	94.323715
-584.628418	132.603760	874.412109	-563.182251	-29.479517	869.482178	-657.784180	171.577713	501.135376	-621.604980	-97.387558	504.063843	-671.362183	177.566711	87.386330	-599.144226	-106.324257	89.560051	-596.360291	210.499817	1374.512085	-562.510803	-133.692429	1367.623535	-548.766602	49.342827	1393.296387	-559.857056	44.655228	1671.657104	-648.649475	297.394440	1132.834473	-602.906067	-226.605377	1130.622192	-535.159180	308.279724	883.857910	-488.036407	-199.832840	887.738098	-538.339783	53.425831	965.390259	486.272949	-57.905128	934.637817	503.831085	94.355255
-584.424866	132.570572	874.408142	-563.032043	-29.483946	869.495483	-657.595398	171.586899	501.106750	-621.495667	-97.420906	504.065125	-671.290161	177.566437	87.399841	-599.133972	-106.323242	89.561859	-596.183594	210.450699	1374.584595	-562.566589	-133.760391	1367.692505	-548.707458	49.247543	1393.344849	-559.886719	44.567268	1671.690430	-648.288635	297.446899	1132.854248	-602.913879	-226.731735	1130.676147	-534.688416	308.157349	883.933044	-487.896790	-200.059601	887.840698	-538.191406	53.401512	965.405884	486.261993	-57.916340	934.592957	503.774078	94.390472
-584.201721	132.564880	874.420593	-562.819214	-29.508284	869.514954	-657.424194	171.603836	501.108765	-621.385498	-97.436127	504.103394	-671.302673	177.560410	87.395866	-599.158875	-106.325104	89.562935	-595.996094	210.395737	1374.647339	-562.608032	-133.836441	1367.732178	-548.668213	49.143394	1393.412109	-559.915833	44.474995	1671.712158	-647.914307	297.549377	1132.931519	-602.878357	-226.832550	1130.717285	-534.242065	308.200165	884.002258	-487.678253	-200.277786	887.965271	-538.007690	53.383160	965.434937	486.266968	-57.862080	934.552307	503.712738	94.494133
-583.998230	132.506058	874.427002	-562.639038	-29.552341	869.523560	-657.259827	171.635574	501.102417	-621.256042	-97.442146	504.130981	-671.272705	177.594681	87.408386	-599.157288	-106.324883	89.564934	-595.836182	210.331451	1374.696777	-562.675293	-133.921799	1367.761353	-548.622498	49.051701	1393.483643	-559.945068	44.373722	1671.749023	-647.552246	297.587830	1132.974121	-602.812561	-226.972031	1130.749390	-533.800903	308.280151	884.078186	-487.408203	-200.525818	888.078979	-537.846619	53.323650	965.454285	486.231781	-57.870087	934.516357	503.653931	94.500984
-583.785706	132.458603	874.429504	-562.419434	-29.612104	869.545288	-657.140137	171.633682	501.116516	-621.162659	-97.461945	504.166870	-671.280212	177.606232	87.379036	-599.162903	-106.325287	89.567650	-595.683167	210.284180	1374.744263	-562.737061	-134.003296	1367.834473	-548.565552	48.978958	1393.565063	-559.968384	44.271019	1671.773438	-647.225525	297.682465	1133.036743	-602.712524	-227.048813	1130.775146	-533.380249	308.239349	884.153748	-487.081146	-200.714722	888.213074	-537.659668	53.278332	965.477295	486.250000	-57.844910	934.496704	503.611755	94.575531
-583.562195	132.473206	874.478271	-562.182983	-29.671589	869.564880	-657.114502	171.658737	501.130463	-621.030884	-97.436989	504.197693	-671.250549	177.674881	87.412369	-599.080627	-106.330978	89.584579	-595.479553	210.232452	1374.812012	-562.749695	-134.058670	1367.868164	-548.694153	48.932434	1393.438599	-559.993347	44.162846	1671.806030	-646.861816	297.812622	1133.072266	-602.595886	-227.103119	1130.804932	-533.028259	308.390320	884.237549	-486.704254	-200.847916	888.371521	-537.463196	53.236237	965.524536	486.241608	-57.819580	934.451843	503.547272	94.634361
-583.373413	132.394577	874.487671	-561.969788	-29.743526	869.588562	-657.088074	171.659592	501.131195	-620.929382	-97.451530	504.241974	-671.276123	177.704605	87.401573	-599.017517	-106.324020	89.613029	-595.298828	210.151657	1374.849609	-562.787903	-134.138184	1367.926270	-548.645874	48.843742	1393.487183	-560.011841	44.052704	1671.833984	-646.465271	297.924622	1133.141968	-602.461670	-227.185303	1130.810791	-532.649414	308.384064	884.307190	-486.290497	-200.976776	888.510803	-537.280029	53.172085	965.547607	486.184967	-57.805462	934.452026	503.460114	94.627251
-583.035950	132.185699	874.502563	-561.406555	-30.388056	869.836365	-656.258423	171.372940	500.957855	-620.874451	-97.448021	504.380463	-670.810547	177.915421	87.348274	-599.048767	-106.319397	89.619194	-595.140991	210.096344	1374.896606	-562.819275	-134.184570	1367.973511	-548.590515	48.764778	1393.551270	-560.032227	43.940880	1671.849976	-646.109131	297.995422	1133.187012	-602.279236	-227.227753	1130.819702	-532.294250	308.397461	884.351257	-485.820984	-201.124252	888.665283	-536.960205	52.904850	965.724976	486.141602	-57.771011	934.438599	503.370819	94.673897
-582.872620	132.113510	874.506897	-561.201965	-30.462780	869.849243	-656.951050	171.603256	501.136017	-620.784424	-97.428360	504.415131	-671.078918	177.835648	87.365097	-598.988953	-106.314301	89.620941	-595.022644	210.061646	1374.942749	-562.884583	-134.255600	1368.027710	-548.354553	48.660480	1393.770508	-560.038452	43.815212	1671.873535	-645.763367	298.079254	1133.244019	-602.058228	-227.295486	1130.826904	-531.970825	308.579590	884.412842	-485.295502	-201.281631	888.843140	-536.782959	52.844276	965.735840	486.015472	-57.707985	934.503357	503.259064	94.649765
-582.683716	132.114471	874.526672	-561.026001	-30.437925	869.849487	-657.119690	171.639328	501.187378	-620.711426	-97.423569	504.437195	-671.153076	177.841858	87.385742	-598.952148	-106.298378	89.594704	-594.863159	209.998367	1374.983887	-562.898926	-134.295135	1368.061401	-548.307983	48.595577	1393.816528	-560.054443	43.695080	1671.876465	-645.407043	298.186646	1133.311768	-601.818542	-227.375549	1130.829712	-531.612732	308.595276	884.461243	-484.753815	-201.395309	888.991577	-536.603760	52.842949	965.747375	485.711182	-57.597221	934.736145	503.009918	94.500275
-582.516235	132.102051	874.532532	-560.836853	-30.488333	869.842285	-657.148071	171.591415	501.203552	-620.667114	-97.434494	504.450745	-671.113647	177.861282	87.373741	-598.939331	-106.312752	89.610649	-594.711182	209.933792	1375.026489	-562.906921	-134.343582	1368.094971	-548.254333	48.528210	1393.862183	-560.054016	43.570713	1671.886475	-645.073364	298.229340	1133.321533	-601.547180	-227.421661	1130.854858	-531.243713	308.653839	884.528748	-484.155853	-201.474930	889.164795	-536.428894	52.807735	965.748108	485.625488	-57.530918	934.710754	502.911682	94.513008
-582.223877	132.264618	874.588623	-560.588318	-30.429585	869.844421	-657.109375	171.511307	501.231049	-620.559448	-97.407822	504.462555	-671.050659	177.870529	87.372215	-598.936462	-106.309509	89.604919	-594.579102	209.895966	1375.058838	-562.909790	-134.396393	1368.136230	-548.197510	48.469238	1393.895508	-560.063904	43.443386	1671.885742	-644.755310	298.295471	1133.368042	-601.267944	-227.508286	1130.863159	-530.850647	308.712585	884.606018	-483.541718	-201.550903	889.329163	-536.175537	52.874149	965.784546	485.672791	-57.446369	934.663513	502.901398	94.608574
-582.035706	132.298477	874.616943	-560.353577	-30.474121	869.856873	-657.057434	171.449081	501.259949	-620.449768	-97.398048	504.501892	-670.990784	177.898575	87.369171	-598.883667	-106.309166	89.614288	-594.451599	209.831726	1375.089355	-562.906799	-134.435547	1368.172363	-548.141968	48.387989	1393.942749	-560.058716	43.324703	1671.909180	-644.477844	298.385345	1133.435547	-600.959290	-227.532379	1130.819946	-530.361755	308.603424	884.696045	-482.869568	-201.591888	889.486572	-535.974060	52.867344	965.808716	485.690308	-57.374229	934.610168	502.878906	94.735176
-581.977417	132.038559	874.573975	-560.178467	-30.578810	869.851318	-657.078186	171.407074	501.231201	-620.364563	-97.451187	504.532593	-670.914124	177.861099	87.378716	-598.898804	-106.306908	89.631599	-594.339050	209.786301	1375.135742	-562.871826	-134.481934	1368.199097	-548.075195	48.332222	1394.007690	-560.045654	43.200714	1671.917480	-644.196045	298.379395	1133.456299	-600.632935	-227.582169	1130.809570	-529.942261	308.839508	884.840454	-482.134888	-201.645477	889.684021	-535.840271	52.736252	965.776978	485.656097	-57.298813	934.562439	502.833282	94.820267
-581.834229	132.006165	874.587830	-559.979126	-30.600830	869.860168	-657.014954	171.360458	501.267639	-620.283203	-97.450653	504.556122	-670.846924	177.855453	87.391304	-598.860107	-106.325340	89.642387	-594.214355	209.726303	1375.179932	-562.836853	-134.518433	1368.243408	-548.013611	48.258450	1394.031128	-560.023315	43.089260	1671.919556	-643.932312	298.403870	1133.505493	-600.263550	-227.651932	1130.806641	-529.515259	309.006805	884.999023	-481.423401	-201.665756	889.851257	-535.669373	52.718426	965.788269	485.633942	-57.203350	934.501221	502.803925	94.932114
-581.698853	131.941315	874.587341	-559.786743	-30.649403	869.868896	-655.700562	170.879395	500.967438	-620.180603	-97.490280	504.572601	-670.157959	178.047119	87.252472	-598.884460	-106.327591	89.646385	-594.088745	209.665405	1375.193359	-562.740112	-134.575684	1368.267090	-548.138733	48.241001	1393.891968	-560.004517	42.976578	1671.923706	-643.683777	298.477448	1133.557007	-599.884277	-227.689392	1130.807861	-528.919556	308.802216	885.143982	-480.705933	-201.670929	890.028076	-535.509338	52.679016	965.793457	485.265381	-57.353687	934.330933	502.724518	94.946960
-581.547913	131.892487	874.589478	-559.542175	-30.719456	869.874939	-656.598389	171.186020	501.210999	-620.112061	-97.553192	504.593445	-670.590332	177.877289	87.360916	-598.880554	-106.337044	89.632690	-594.048767	209.623795	1375.228882	-562.697327	-134.596909	1368.295166	-547.880249	48.174274	1394.082764	-559.987549	42.859909	1671.929932	-643.424561	298.522400	1133.560791	-599.475647	-227.725677	1130.748413	-528.449463	309.114838	885.314636	-479.943481	-201.627655	890.178589	-535.326721	52.639637	965.802795	485.310455	-57.230064	934.287231	502.717438	95.080681
-581.393982	131.873856	874.589905	-559.348267	-30.723324	869.866638	-656.813354	171.253189	501.270844	-619.984070	-97.546661	504.582001	-670.721191	177.831436	87.382088	-598.920532	-106.340294	89.630775	-593.986328	209.571732	1375.242432	-562.633850	-134.620483	1368.298462	-547.795776	48.126732	1394.092651	-559.936523	42.752659	1671.920776	-643.181091	298.533569	1133.596802	-599.072144	-227.770050	1130.725586	-527.878235	309.199402	885.461731	-479.171875	-201.598007	890.319702	-535.149719	52.632664	965.797607	485.364441	-57.088837	934.253296	502.722656	95.180641
-581.235046	131.808762	874.585632	-559.134155	-30.791195	869.862549	-656.649109	171.211411	501.261322	-619.926758	-97.634689	504.587280	-670.628845	177.806564	87.379967	-598.908203	-106.358955	89.640823	-593.951172	209.527359	1375.277344	-562.505493	-134.667267	1368.302612	-547.692810	48.086868	1394.087769	-559.893860	42.651768	1671.917969	-642.923279	298.529694	1133.572998	-598.630310	-227.825714	1130.681274	-527.300476	309.288696	885.637512	-478.363220	-201.565460	890.499451	-534.966553	52.577717	965.794434	485.489227	-56.932571	934.201355	502.764984	95.314438
-581.060974	131.809525	874.573792	-558.937012	-30.773733	869.843445	-656.466797	171.173889	501.238495	-619.779602	-97.636177	504.583771	-670.560852	177.806229	87.368179	-598.844360	-106.368378	89.617912	-593.930237	209.490173	1375.314819	-562.375916	-134.673660	1368.312378	-547.588806	48.062069	1394.099609	-559.837585	42.550316	1671.913940	-642.709534	298.539825	1133.598633	-598.182129	-227.877533	1130.627441	-526.636597	309.203613	885.819580	-477.598907	-201.491425	890.642456	-534.786621	52.587017	965.781067	485.669556	-56.675541	934.197144	502.784912	95.514557
-580.911255	131.783585	874.607239	-558.753723	-30.760065	869.828796	-656.368286	171.149002	501.215027	-619.657654	-97.683289	504.602448	-670.542358	177.805618	87.366867	-598.914673	-106.346786	89.634460	-593.897339	209.440704	1375.337036	-562.221130	-134.677673	1368.329102	-547.498657	48.039902	1394.126953	-559.778625	42.456387	1671.907837	-642.468811	298.523743	1133.602417	-597.699646	-227.937836	1130.619385	-526.043762	309.361542	886.014404	-476.787567	-201.418320	890.856140	-534.617920	52.561302	965.790100	485.723694	-56.583073	934.188049	502.793549	95.610321
-580.758972	131.762527	874.594849	-558.551147	-30.750263	869.818848	-655.615662	170.920639	501.078735	-619.541016	-97.734085	504.593628	-670.159790	177.913208	87.316254	-598.893494	-106.348457	89.620361	-593.878601	209.401657	1375.370483	-562.053589	-134.688934	1368.310059	-547.415710	48.019855	1394.131470	-559.697754	42.374611	1671.912598	-642.208557	298.549377	1133.600098	-597.237366	-227.943024	1130.573486	-525.458130	309.532410	886.239319	-475.976288	-201.271317	890.999634	-534.437256	52.568844	965.777466	485.746002	-56.513954	934.150208	502.784241	95.736244
-580.563538	131.724396	874.601501	-558.317078	-30.755951	869.830322	-655.501831	170.891663	501.056274	-619.374817	-97.744965	504.598022	-670.152466	177.868973	87.329018	-598.891663	-106.346619	89.645157	-593.857178	209.373398	1375.415771	-561.858459	-134.694702	1368.323853	-547.322083	48.005058	1394.146240	-559.610962	42.291855	1671.894775	-641.985596	298.592621	1133.615967	-596.716064	-227.966370	1130.524536	-524.829346	309.547943	886.435242	-475.196808	-201.190048	891.102539	-534.233765	52.556870	965.790527	485.811798	-56.443481	934.144226	502.787323	95.877831
-580.396118	131.717026	874.602539	-558.105225	-30.743296	869.819153	-655.467163	170.891479	501.049438	-619.233826	-97.756302	504.627014	-670.107971	177.868210	87.362022	-598.916321	-106.357315	89.682632	-593.808167	209.329758	1375.444824	-561.583496	-134.694641	1368.325439	-547.385193	48.026291	1393.992065	-559.525879	42.224281	1671.881958	-641.754944	298.545624	1133.615479	-596.198853	-228.019608	1130.518433	-524.211426	309.695740	886.648315	-474.406494	-201.072296	891.252380	-534.045227	52.562172	965.785767	485.918610	-56.368950	934.111694	502.808685	96.044189
-580.227356	131.682175	874.611511	-557.876343	-30.735994	869.813477	-655.369080	170.844940	501.021362	-619.086792	-97.795914	504.658691	-670.018250	177.818924	87.330925	-598.922485	-106.379433	89.696365	-593.815063	209.298477	1375.476196	-561.375000	-134.711243	1368.320313	-547.109436	47.994202	1394.145752	-559.431946	42.148960	1671.865601	-641.530029	298.535156	1133.611938	-595.658813	-228.045074	1130.447510	-523.588867	309.748749	886.836243	-473.605743	-200.883865	891.364075	-533.848877	52.553150	965.788269	485.937439	-56.306137	934.089844	502.788086	96.160194
-580.052612	131.654266	874.609619	-557.613586	-30.785852	869.806152	-655.314636	170.791138	501.037231	-618.970459	-97.811028	504.675598	-670.012817	177.772446	87.349068	-598.932861	-106.390404	89.691254	-593.816528	209.242645	1375.508545	-561.132263	-134.732773	1368.333740	-547.005371	47.986080	1394.155884	-559.331604	42.084969	1671.851807	-641.273071	298.488953	1133.591675	-595.133118	-228.084991	1130.403931	-523.075256	310.142456	887.023682	-472.857086	-200.733612	891.467712	-533.643372	52.527973	965.788330	485.995667	-56.232044	934.059875	502.772919	96.279045
-579.901917	131.603271	874.604492	-557.367981	-30.847698	869.795410	-655.276917	170.751373	501.034119	-618.867004	-97.858902	504.702637	-669.941589	177.737671	87.370399	-598.915894	-106.408112	89.702812	-593.761963	209.200974	1375.538208	-560.837891	-134.730362	1368.316895	-547.082092	48.012901	1393.995361	-559.216980	42.036545	1671.841187	-641.071045	298.530762	1133.620850	-594.595459	-228.114548	1130.390259	-522.434814	310.048553	887.200867	-472.135956	-200.577438	891.555054	-533.442200	52.489220	965.778870	486.042603	-56.141685	934.041138	502.721954	96.395531
-579.736755	131.601944	874.605286	-557.136169	-30.843678	869.772278	-655.554871	170.774002	501.096832	-618.718506	-97.893578	504.721344	-670.090881	177.611832	87.386421	-598.926270	-106.420387	89.678772	-593.751099	209.154419	1375.556030	-560.601990	-134.742249	1368.340210	-546.977234	48.006222	1393.974609	-559.104858	41.978512	1671.818359	-640.865845	298.534943	1133.628662	-594.038025	-228.129440	1130.367554	-521.863281	310.120026	887.401428	-471.383331	-200.378265	891.670654	-533.234985	52.492580	965.764343	486.095001	-56.075066	934.020813	502.699463	96.489197
-579.602234	131.576157	874.583008	-556.919617	-30.902573	869.756287	-655.312134	170.647461	501.100006	-618.597778	-97.928474	504.736053	-669.930664	177.607361	87.383255	-598.993347	-106.438515	89.694092	-593.752075	209.116806	1375.587036	-560.331177	-134.744644	1368.343872	-546.849670	48.013844	1393.962646	-558.969910	41.926910	1671.798584	-640.647095	298.509094	1133.596802	-593.474609	-228.112854	1130.344727	-521.301453	310.279785	887.593018	-470.607086	-200.182373	891.757202	-533.052673	52.472260	965.742188	486.109924	-56.041790	933.985779	502.630096	96.582016
-579.426697	131.569366	874.569885	-556.664246	-30.925165	869.736450	-655.439087	170.638931	501.133606	-618.437500	-97.930595	504.752655	-670.015503	177.526947	87.404709	-598.910339	-106.429398	89.707817	-593.742249	209.065567	1375.569458	-560.095947	-134.753784	1368.325073	-546.730835	47.990898	1393.945801	-558.822693	41.888592	1671.768921	-640.460327	298.527008	1133.601440	-592.888672	-228.064575	1130.313354	-520.781982	310.439331	887.743713	-469.889221	-199.974152	891.866943	-532.843140	52.469902	965.727661	486.140533	-56.017387	933.960754	502.558655	96.650970
-579.301636	131.522675	874.543640	-556.438538	-30.954559	869.715454	-655.465637	170.579239	501.142670	-618.305603	-97.951561	504.750946	-670.001953	177.510605	87.419617	-598.873962	-106.433525	89.709488	-593.772217	209.029099	1375.564453	-559.854431	-134.753906	1368.329834	-546.454590	47.976849	1394.105713	-558.670715	41.857185	1671.741455	-640.270447	298.537659	1133.551025	-592.301331	-228.078232	1130.281982	-520.272156	310.515259	887.906677	-469.191956	-199.824432	891.942810	-532.646484	52.460148	965.695374	486.215576	-55.944721	933.923462	502.470337	96.723564
-579.120422	131.519928	874.533630	-556.183350	-30.928734	869.693054	-654.546509	170.243256	500.945282	-618.186401	-97.986816	504.775757	-669.523315	177.652817	87.349342	-598.923706	-106.428650	89.717026	-593.755127	208.974335	1375.553223	-559.558289	-134.762131	1368.335327	-546.341125	47.973827	1394.095337	-558.522034	41.833591	1671.715576	-640.099487	298.533478	1133.547119	-591.748108	-228.068588	1130.227417	-519.827454	310.653046	888.026428	-468.455505	-199.591003	892.046387	-532.423828	52.481655	965.677246	486.264771	-55.954971	933.912415	502.376190	96.747131
-578.969543	131.505783	874.526489	-555.946838	-30.928059	869.685852	-655.203491	170.399185	501.118225	-618.049805	-98.005432	504.803497	-669.833313	177.543716	87.397041	-598.874695	-106.413651	89.729347	-593.757202	208.924713	1375.576904	-559.271851	-134.777725	1368.325928	-546.216064	47.973759	1394.079956	-558.361633	41.818451	1671.687134	-639.952942	298.493408	1133.517822	-591.165161	-228.054031	1130.223999	-519.392151	310.773376	888.109741	-467.800812	-199.348663	892.098022	-532.225220	52.494431	965.667786	486.355682	-55.876072	933.881714	502.286835	96.835518
-578.817749	131.516418	874.510315	-555.728149	-30.885103	869.662231	-654.361694	170.092484	500.957245	-617.929016	-98.026459	504.827301	-669.365906	177.640594	87.312820	-598.932922	-106.439949	89.738121	-593.755310	208.873001	1375.554321	-558.982727	-134.789841	1368.334717	-546.088379	47.972698	1394.074341	-558.205994	41.780659	1671.658081	-639.806946	298.475250	1133.526733	-590.624878	-228.030319	1130.203125	-519.015625	310.876068	888.214783	-467.159546	-199.137421	892.148987	-532.017273	52.535400	965.638977	486.381500	-55.878204	933.875549	502.186768	96.813820
-578.683960	131.469986	874.485840	-555.503357	-30.877680	869.637024	-654.787903	170.176163	501.053711	-617.792114	-98.019722	504.830231	-669.533020	177.572906	87.346466	-598.899414	-106.415627	89.728882	-593.715637	208.829391	1375.540405	-558.662781	-134.789886	1368.310303	-545.961060	47.971416	1394.061035	-558.050110	41.774937	1671.626709	-639.680847	298.460785	1133.471680	-589.936157	-227.844894	1130.177612	-518.674500	310.970520	888.286560	-466.566132	-198.936432	892.177429	-531.820618	52.538670	965.607056	486.423065	-55.904415	933.853943	502.084900	96.821426
-578.530762	131.465439	874.488647	-555.251221	-30.838427	869.601440	-654.819153	170.146881	501.065735	-617.680542	-98.067833	504.870911	-669.526123	177.569153	87.377174	-598.938904	-106.418251	89.732826	-593.695618	208.780014	1375.505859	-558.349426	-134.795502	1368.292236	-545.825134	47.969673	1394.044678	-557.886597	41.762581	1671.596924	-639.562195	298.462372	1133.443848	-589.413757	-227.785629	1130.120483	-518.369080	311.049011	888.360107	-465.930786	-198.679932	892.190308	-531.601440	52.558563	965.584351	486.497589	-55.918518	933.839722	501.993073	96.838570
-578.352966	131.447296	874.475403	-554.980408	-30.837410	869.573792	-654.753784	170.092133	501.073883	-617.511658	-98.059608	504.892609	-669.437439	177.539902	87.349808	-598.898682	-106.439247	89.754501	-593.643433	208.717636	1375.497925	-558.041870	-134.803436	1368.313354	-545.681641	47.965355	1394.030151	-557.724670	41.753086	1671.568115	-639.472290	298.404633	1133.404907	-588.914307	-227.771713	1130.089111	-518.109619	311.155884	888.419006	-465.292999	-198.451889	892.236572	-531.355591	52.565514	965.555420	486.543152	-55.950142	933.826172	501.910675	96.807930
-578.138245	131.418213	874.449402	-554.664490	-30.842373	869.560913	-654.699890	170.027542	501.078522	-617.349243	-98.064484	504.892181	-669.321411	177.510239	87.381241	-598.825195	-106.413994	89.731712	-593.617310	208.681183	1375.467041	-557.722900	-134.828461	1368.317749	-545.517517	47.949692	1393.999146	-557.560547	41.750637	1671.535889	-639.392944	298.380432	1133.387817	-588.402893	-227.775772	1130.072876	-517.877747	311.240997	888.463135	-464.700134	-198.238647	892.267273	-531.090393	52.578423	965.535339	486.187927	-56.269619	933.810608	501.744904	96.607155
-577.952209	131.426102	874.438843	-554.390198	-30.815172	869.532593	-654.800720	170.008804	501.150665	-617.160706	-98.085335	504.884613	-669.292969	177.422318	87.398132	-598.838806	-106.415634	89.742485	-593.539551	208.623230	1375.424438	-557.412354	-134.837708	1368.312622	-545.345886	47.926308	1393.975708	-557.385986	41.745049	1671.499023	-639.311035	298.333221	1133.345337	-587.885254	-227.784485	1130.010742	-517.703735	311.327881	888.485901	-464.149170	-198.027328	892.288513	-530.841980	52.608101	965.508728	486.179382	-56.280029	933.843872	501.668243	96.533203
-577.778503	131.409470	874.445618	-554.094849	-30.816227	869.512939	-654.946533	170.006531	501.189209	-617.015869	-98.138611	504.922546	-669.258972	177.361954	87.419319	-598.849060	-106.416458	89.764145	-593.486389	208.603180	1375.414917	-557.090637	-134.836945	1368.302856	-545.170959	47.929695	1393.949707	-557.221497	41.750484	1671.471558	-639.266968	298.300873	1133.326782	-587.435486	-227.747223	1129.962280	-517.565002	311.397064	888.526367	-463.617432	-197.807220	892.301880	-530.601563	52.611645	965.499695	486.228424	-56.323704	933.892883	501.619232	96.463707
-577.682007	131.501205	874.448914	-553.985657	-30.644793	869.306396	-654.963623	169.956039	501.231506	-616.849487	-98.159050	504.908630	-669.187439	177.255997	87.476662	-598.845459	-106.412613	89.778709	-593.418030	208.553329	1375.392700	-556.792358	-134.864624	1368.305298	-545.010010	47.920132	1393.938965	-557.045898	41.747196	1671.444458	-639.235474	298.237579	1133.286621	-586.995728	-227.735184	1129.954590	-517.474609	311.474182	888.540527	-463.077637	-197.595932	892.351257	-530.414612	52.639366	965.368774	486.275116	-56.409721	933.882935	501.628479	96.368919
-577.529297	131.552094	874.455566	-553.765625	-30.559633	869.216553	-654.919434	169.847473	501.239044	-616.730713	-98.241394	504.908875	-669.061523	177.194519	87.495323	-598.873535	-106.413109	89.749290	-593.329468	208.516174	1375.355225	-556.483704	-134.872177	1368.296143	-544.826233	47.899601	1393.932373	-556.880127	41.737980	1671.422974	-639.210205	298.163208	1133.251831	-586.539490	-227.724503	1129.943237	-517.411255	311.490204	888.531860	-462.577271	-197.433823	892.394470	-530.189148	52.673080	965.313171	486.395416	-56.451675	933.897949	501.653381	96.306175
-577.367798	131.539047	874.422180	-553.495605	-30.549030	869.159607	-654.881104	169.756561	501.256592	-616.598511	-98.262276	504.939240	-669.025269	177.096573	87.504250	-598.866577	-106.426483	89.748558	-593.244812	208.460022	1375.335571	-556.185913	-134.898056	1368.278320	-544.633667	47.905724	1393.928101	-556.732971	41.735504	1671.405029	-639.198364	298.105469	1133.234131	-586.125488	-227.743942	1129.936768	-517.423218	311.530365	888.512573	-462.088196	-197.220657	892.446838	-529.955261	52.685211	965.260803	486.537750	-56.527489	933.865601	501.712646	96.267830
-577.191345	131.562759	874.426208	-553.206787	-30.505243	869.109924	-654.888733	169.698593	501.285583	-616.406799	-98.303345	504.959229	-669.017090	177.022110	87.523087	-598.904907	-106.422523	89.785782	-593.144531	208.422302	1375.302246	-555.857727	-134.914291	1368.278198	-544.448669	47.903393	1393.931152	-556.571167	41.743107	1671.383301	-639.212158	298.034515	1133.216309	-585.715088	-227.755905	1129.911377	-517.460938	311.524506	888.489380	-461.635681	-197.012085	892.493347	-529.706726	52.715405	965.232056	486.710815	-56.572742	933.834229	501.779144	96.225876
-576.969971	131.573334	874.397644	-552.895264	-30.484848	869.109314	-654.804993	169.617508	501.282227	-616.219421	-98.343330	504.987427	-668.886902	176.604111	87.202866	-598.910278	-106.444237	89.757439	-593.030396	208.384094	1375.291870	-555.534302	-134.920197	1368.279663	-544.246094	47.895054	1393.920776	-556.414917	41.739491	1671.358154	-639.224182	297.981964	1133.207031	-585.295532	-227.752075	1129.903076	-517.566345	311.544586	888.453003	-461.180908	-196.838058	892.500366	-529.438843	52.767147	965.216003	486.853088	-56.666435	933.796448	501.835510	96.159218
-576.794800	131.531509	874.376221	-552.642883	-30.474268	869.065918	-654.709778	169.545090	501.279053	-616.040039	-98.379257	504.992493	-668.813110	176.554260	87.190895	-598.824158	-106.424820	89.772621	-592.921997	208.366211	1375.281616	-555.191772	-134.940964	1368.303955	-544.063232	47.911537	1393.907593	-556.260071	41.728848	1671.342651	-639.239807	297.940308	1133.206665	-584.896057	-227.742722	1129.869873	-517.715393	311.531281	888.400696	-460.743835	-196.692535	892.532776	-529.199219	52.760677	965.173584	487.225342	-56.980347	933.560730	502.018280	96.247047
-576.541382	131.507919	874.357178	-552.325134	-30.456444	869.048828	-654.819946	169.590454	501.346344	-615.860779	-98.439194	504.991913	-668.862854	176.537247	87.219963	-598.869751	-106.419106	89.780899	-592.792053	208.344681	1375.279541	-554.841064	-134.950546	1368.304077	-543.869263	47.891685	1393.904907	-556.102844	41.720165	1671.337036	-639.285828	297.857758	1133.214478	-584.501221	-227.783234	1129.892090	-517.901550	311.508362	888.322876	-460.306915	-196.540924	892.556641	-528.905823	52.774864	965.152161	487.785004	-56.737850	933.588745	502.202057	96.217743
-576.294983	131.483734	874.348816	-552.012268	-30.446796	869.012207	-654.848450	169.578186	501.375488	-615.662598	-98.459923	505.003937	-668.899658	176.457458	87.209076	-598.866028	-106.428909	89.781349	-592.667358	208.311005	1375.271729	-554.493774	-134.989548	1368.360352	-543.654480	47.903610	1393.928223	-555.957031	41.712318	1671.322998	-639.313660	297.769836	1133.202759	-584.109558	-227.829529	1129.898438	-518.170776	311.630615	888.257935	-459.879364	-196.386459	892.621216	-528.623596	52.766750	965.128723	487.530640	-57.336693	933.453064	502.180603	96.027786
-576.012146	131.474777	874.346069	-551.659790	-30.464993	868.999390	-654.737183	169.550674	501.396484	-615.465149	-98.509979	505.013580	-668.900757	176.454895	87.224846	-598.802002	-106.435646	89.802139	-592.533020	208.300964	1375.253906	-554.185425	-134.967865	1368.343628	-543.420776	47.911407	1393.928711	-555.808838	41.701775	1671.321167	-639.349304	297.659454	1133.179565	-583.761230	-227.873672	1129.896362	-518.469360	311.686127	888.160034	-459.494751	-196.293091	892.654175	-528.305969	52.762531	965.120667	487.633942	-57.538223	933.422058	502.248962	95.852020
-575.769897	131.391068	874.336426	-551.319336	-30.509867	868.982056	-654.240967	169.394836	501.273010	-615.266968	-98.536514	505.025757	-668.741760	176.851059	87.499619	-598.761719	-106.419876	89.799164	-592.394531	208.286591	1375.251587	-553.857300	-134.962982	1368.361084	-543.194153	47.923748	1393.907837	-555.656738	41.682106	1671.307983	-639.377563	297.553467	1133.162476	-583.398804	-227.863266	1129.900757	-518.863220	311.917847	888.040100	-459.136566	-196.205780	892.677979	-527.998230	52.718601	965.100464	487.749634	-57.742855	933.399719	502.369141	95.654175
-575.566162	131.349182	874.346130	-551.025818	-30.545383	868.970337	-654.062683	169.343903	501.260223	-615.060242	-98.609520	505.038544	-668.719971	176.868683	87.532486	-598.816772	-106.437798	89.823746	-592.241333	208.273270	1375.225098	-553.506897	-134.945038	1368.378662	-542.936096	47.926086	1393.901367	-555.515869	41.686104	1671.298218	-639.455322	297.487396	1133.158325	-583.009460	-227.932388	1129.920288	-519.231506	311.893066	887.920044	-458.782562	-196.167419	892.712463	-527.725891	52.691204	965.090210	487.837006	-57.899010	933.426025	502.416779	95.514328
-575.307678	131.303421	874.341736	-550.719971	-30.585836	868.954407	-653.897583	169.249695	501.239807	-614.854919	-98.638962	505.061066	-668.555298	176.440186	87.197876	-598.832764	-106.410774	89.814995	-592.089355	208.273514	1375.208008	-553.178650	-134.953842	1368.389282	-542.705444	47.946316	1393.911133	-555.369690	41.683308	1671.293579	-639.506836	297.417511	1133.161133	-582.624268	-228.003571	1129.956299	-519.594727	311.889465	887.768372	-458.446167	-196.129501	892.743591	-527.421204	52.655685	965.071228	487.756653	-57.945358	933.440796	502.241211	95.525970
-575.068787	131.199829	874.331177	-550.416565	-30.633999	868.974731	-653.618042	169.151077	501.185333	-614.659424	-98.724945	505.088287	-668.440002	176.404205	87.153183	-598.791626	-106.418411	89.838127	-591.913635	208.253510	1375.184692	-552.854309	-134.950851	1368.393799	-542.459229	47.955791	1393.914795	-555.231689	41.681683	1671.300903	-639.566833	297.365967	1133.155151	-582.239136	-228.064392	1129.985352	-519.919250	311.797333	887.602600	-458.093536	-196.111771	892.764526	-527.137878	52.614632	965.070618	487.920502	-58.400597	933.492004	502.721588	95.006294
-574.805481	131.136459	874.320923	-550.093689	-30.674419	868.977295	-653.965881	169.243256	501.330048	-614.443481	-98.781281	505.118164	-668.666077	176.269562	87.209213	-598.818909	-106.422226	89.839615	-591.718628	208.253448	1375.145508	-552.502563	-134.939911	1368.413208	-542.224426	47.951973	1393.911133	-555.082031	41.688484	1671.300537	-639.656860	297.266449	1133.133057	-581.894592	-228.062241	1130.009521	-520.187805	311.490692	887.371338	-457.750305	-196.102646	892.790283	-526.828552	52.586300	965.059998	487.972839	-58.573238	933.540344	502.850494	94.812462
-574.528625	131.071899	874.297668	-549.757996	-30.678381	868.962463	-653.938660	169.199539	501.345490	-614.182068	-98.797958	505.143402	-668.763367	176.571213	87.547928	-598.733459	-106.419289	89.862633	-591.517151	208.243958	1375.118042	-552.147827	-134.938675	1368.433105	-541.965454	47.959435	1393.919067	-554.925537	41.673660	1671.285767	-639.705017	297.218262	1133.150024	-581.536926	-228.094269	1130.057617	-520.607666	311.478333	887.193726	-457.436829	-196.104340	892.796631	-526.506592	52.573349	965.034424	487.913605	-58.465801	933.803101	502.883148	94.500458
-574.071106	130.798599	874.270691	-549.135620	-30.917225	869.270630	-653.612549	169.042786	501.264984	-613.992432	-98.882263	505.241516	-668.648193	176.537354	87.556007	-598.756042	-106.427055	89.894585	-591.318848	208.234146	1375.098145	-551.792053	-134.954483	1368.467285	-541.707397	47.962811	1393.902710	-554.782898	41.682602	1671.286011	-639.762634	297.152924	1133.132568	-581.159119	-228.158951	1130.080566	-520.978577	311.398834	887.022217	-457.089813	-196.139175	892.824829	-526.095032	52.526546	965.218384	487.860474	-58.667404	933.852722	502.999359	94.274063
-573.940857	130.958099	874.266052	-549.077637	-30.744680	868.927246	-653.491394	168.984390	501.304688	-613.781860	-98.929893	505.225159	-668.581787	176.441010	87.551941	-598.766113	-106.419884	89.898109	-591.108032	208.226837	1375.057373	-551.451477	-134.953720	1368.487915	-541.425537	47.965988	1393.895752	-554.616394	41.679398	1671.278320	-639.812805	297.083832	1133.116333	-580.796143	-228.224030	1130.095337	-521.330811	311.267090	886.859497	-456.782013	-196.250320	892.837646	-525.857178	52.504860	964.994568	487.797028	-58.885117	933.899597	503.122894	94.050529
-573.671692	130.935425	874.231201	-548.744385	-30.777792	868.909790	-653.343750	168.930176	501.346436	-613.545898	-98.934570	505.239960	-668.502563	176.364471	87.594193	-598.699768	-106.440170	89.915436	-590.896179	208.221054	1375.031128	-551.077454	-134.957672	1368.479492	-541.149170	47.994091	1393.867920	-554.448792	41.695805	1671.271729	-639.840332	296.994659	1133.095093	-580.429199	-228.284515	1130.137085	-521.749634	311.285767	886.666565	-456.446991	-196.321136	892.825012	-525.546692	52.502586	964.964233	487.911011	-59.319859	933.931335	503.572418	93.390175
-573.379578	130.892181	874.207825	-548.398804	-30.804029	868.874573	-653.229919	168.877747	501.372375	-613.383545	-99.007614	505.269806	-668.492676	176.294022	87.620132	-598.697266	-106.461464	89.933113	-590.692322	208.220718	1374.973145	-550.700317	-134.968246	1368.493286	-540.868835	48.013145	1393.843628	-554.285095	41.714108	1671.268799	-639.884705	296.910645	1133.056396	-580.109253	-228.361404	1130.166382	-522.175293	311.287201	886.465820	-456.168274	-196.418686	892.816528	-525.222168	52.474003	964.932617	487.881500	-59.036922	934.010193	503.411652	93.722710
-573.086243	130.824631	874.188538	-548.021912	-30.853874	868.881287	-653.081177	168.821396	501.358673	-613.190308	-99.032959	505.307190	-668.454773	176.192871	87.612190	-598.688538	-106.477631	89.957382	-590.441589	208.199005	1374.924927	-550.337463	-134.954132	1368.505737	-540.582825	48.014591	1393.831665	-554.114929	41.729668	1671.261841	-639.908020	296.819153	1133.045532	-579.737854	-228.425476	1130.203247	-522.538757	311.202881	886.274902	-455.855713	-196.556351	892.835571	-524.889038	52.448700	964.926208	487.728455	-59.129635	934.024353	503.382111	93.687805
-572.766968	130.770874	874.174805	-547.639160	-30.917244	868.868652	-652.883667	168.777557	501.390503	-613.074646	-99.100769	505.346313	-668.506042	176.184082	87.707909	-598.752380	-106.481255	89.967026	-590.240112	208.223038	1374.947021	-550.008728	-134.947479	1368.513184	-540.289978	48.030212	1393.821045	-553.940491	41.744640	1671.258423	-639.925598	296.703491	1133.018677	-579.392029	-228.586334	1130.302368	-522.893311	311.171082	886.070190	-455.575073	-196.711975	892.845093	-524.538269	52.404613	964.912720	487.654205	-59.351845	933.997925	503.516266	93.484787
-572.279541	130.498001	874.137573	-546.999695	-31.155777	869.136719	-652.574707	168.687653	501.356323	-612.877808	-99.101288	505.423126	-668.272644	176.048035	87.663376	-598.700806	-106.468803	89.977760	-590.003479	208.235825	1374.915894	-549.657837	-134.937378	1368.531006	-540.016785	48.040962	1393.799927	-553.756775	41.778717	1671.251099	-639.938782	296.626038	1133.002441	-578.995544	-228.729858	1130.391235	-523.262024	311.125885	885.855103	-455.277069	-196.869965	892.861145	-524.097290	52.338959	965.069641	488.026154	-59.589573	933.791748	503.830658	93.532967
-572.070496	130.582306	874.122681	-546.864807	-31.044111	868.821045	-652.476624	168.705719	501.381226	-612.718811	-99.144020	505.422638	-668.313293	175.964081	87.666801	-598.703674	-106.440742	89.989067	-589.744080	208.178482	1374.792358	-549.293518	-134.919708	1368.551758	-539.720886	48.054153	1393.783813	-553.575928	41.805038	1671.244141	-639.929138	296.554443	1132.954346	-578.651733	-228.725998	1130.378296	-523.558350	311.053192	885.654175	-454.986145	-197.055603	892.843018	-523.797363	52.268570	964.860168	487.519867	-59.738323	933.947632	503.756866	93.125389
-571.767883	130.504837	874.095337	-546.495667	-31.104509	868.802795	-652.251587	168.673935	501.385773	-612.536926	-99.206871	505.430511	-668.274963	175.896805	87.715462	-598.618286	-106.454880	90.007614	-589.517700	208.193710	1374.725708	-548.932678	-134.916580	1368.581421	-539.438904	48.065945	1393.773560	-553.374268	41.826080	1671.240845	-639.910156	296.470795	1132.911377	-578.315308	-228.803131	1130.410522	-523.929077	311.175842	885.477417	-454.697968	-197.231583	892.839539	-523.456970	52.220638	964.835144	487.401855	-59.873260	933.888672	503.822845	92.987633
-571.473206	130.423904	874.059082	-546.151245	-31.172096	868.778076	-651.998352	168.659225	501.347290	-612.340027	-99.230957	505.465302	-668.257446	175.839020	87.729050	-598.617371	-106.452736	90.015656	-589.289978	208.194382	1374.668457	-548.527344	-134.904007	1368.596802	-539.129883	48.069157	1393.756836	-553.179077	41.869854	1671.239014	-639.891785	296.389374	1132.861938	-577.934631	-228.897186	1130.488403	-524.202637	311.155396	885.252258	-454.380280	-197.428253	892.836914	-523.117493	52.167629	964.796448	487.814484	-60.054531	933.623108	504.135223	93.099678
-571.209595	130.337585	874.032959	-545.807861	-31.241695	868.764465	-651.747192	168.671265	501.320404	-612.131897	-99.265999	505.460266	-668.206482	175.787704	87.792603	-598.648132	-106.459503	90.025063	-589.052490	208.248062	1374.687012	-548.143066	-134.913559	1368.617554	-538.844299	48.089828	1393.752197	-552.976440	41.907154	1671.237305	-639.850891	296.338623	1132.820923	-577.574158	-228.950729	1130.532715	-524.497498	311.141571	885.051514	-454.054688	-197.667786	892.851685	-522.799927	52.117210	964.770447	487.458466	-60.458988	933.505676	504.118164	92.822449
-570.889282	130.306046	874.042725	-545.440308	-31.312571	868.756348	-651.466492	168.621780	501.321228	-611.944092	-99.269936	505.497528	-668.141968	175.802628	87.918144	-598.347717	-106.444450	90.048309	-588.840271	208.249878	1374.611328	-547.790588	-134.911240	1368.646851	-538.542236	48.096199	1393.748169	-552.768188	41.949749	1671.251709	-639.819580	296.267975	1132.771484	-577.197571	-229.062805	1130.609253	-524.719299	311.168243	884.875671	-453.733490	-197.874298	892.882263	-522.450684	52.066360	964.769226	487.384186	-60.506767	933.467407	504.080719	92.622597
-570.570496	130.252762	874.068115	-545.096680	-31.369120	868.773254	-651.205383	168.608688	501.345886	-611.729492	-99.316223	505.510468	-668.103577	175.833038	88.082962	-598.218140	-106.441689	90.068245	-588.607056	208.233002	1374.587036	-547.440186	-134.933884	1368.681885	-538.256287	48.103153	1393.755859	-552.563782	41.988647	1671.270142	-639.758850	296.188721	1132.718140	-576.834656	-229.182632	1130.683716	-524.945679	311.205383	884.709351	-453.430969	-198.107452	892.916565	-522.113098	52.013058	964.787903	487.386505	-60.827736	933.434692	504.339661	92.513855
-570.281860	130.151199	874.072632	-544.769348	-31.447849	868.802185	-651.004944	168.592407	501.354889	-611.582886	-99.360046	505.560913	-668.050781	175.810959	88.138901	-598.251099	-106.458145	90.107162	-588.377502	208.214371	1374.545288	-547.101563	-134.940659	1368.730469	-537.966492	48.108315	1393.758423	-552.348083	42.039185	1671.283691	-639.698120	296.120728	1132.674438	-576.444702	-229.485397	1130.884521	-525.110535	311.185120	884.572815	-453.137909	-198.356628	892.957275	-521.795532	51.947598	964.800293	487.549438	-60.765709	933.461121	504.438477	92.365700
-570.032593	130.024063	874.076904	-544.436279	-31.566578	868.831238	-650.804260	168.559036	501.352692	-611.427979	-99.446182	505.626312	-667.953125	175.639771	87.981949	-598.230225	-106.439590	90.127823	-588.140442	208.196899	1374.531616	-546.596985	-135.061935	1368.941650	-537.710144	48.112976	1393.754517	-552.126709	42.089882	1671.300049	-639.626770	296.063324	1132.644531	-576.013245	-229.548157	1130.966919	-525.235901	311.137115	884.423523	-452.811920	-198.638107	893.002991	-521.489014	51.860298	964.810059	487.471375	-60.895924	933.443970	504.463745	92.308746
-569.781494	129.892715	874.092529	-544.122498	-31.654234	868.860840	-650.686279	168.514572	501.383759	-611.253723	-99.545128	505.685089	-667.899170	175.625122	88.036186	-598.215942	-106.444511	90.169998	-587.904907	208.185989	1374.494507	-546.236755	-135.024872	1368.987549	-537.427246	48.116905	1393.756348	-551.913025	42.132305	1671.310791	-639.535461	296.011963	1132.602173	-575.617615	-229.724091	1131.093994	-525.388123	311.193359	884.302979	-452.490234	-198.923447	893.070557	-521.183960	51.777370	964.823242	487.441864	-61.117645	933.448242	504.451721	92.025795
-569.562439	129.750732	874.073792	-543.819946	-31.819387	868.897400	-650.625366	168.469727	501.392639	-611.148315	-99.623970	505.747131	-667.878723	175.590866	88.092407	-598.234985	-106.490822	90.198280	-587.711609	208.155609	1374.471924	-545.912964	-135.036789	1369.058105	-537.157959	48.120991	1393.758057	-551.705444	42.187992	1671.328857	-639.456665	295.948517	1132.588867	-575.272644	-229.830902	1131.175293	-525.455322	311.153381	884.210083	-452.176727	-199.162094	893.110657	-520.893555	51.678951	964.819214	487.404358	-61.307590	933.465576	504.452484	91.857544
-569.299622	129.608383	874.078979	-543.526489	-31.900770	868.937622	-650.490173	168.377136	501.423431	-610.989929	-99.698112	505.794708	-667.782959	175.581802	88.120598	-598.120300	-106.495010	90.230904	-587.468506	208.040634	1374.340698	-545.539246	-135.025925	1369.131348	-536.877136	48.138744	1393.762939	-551.482788	42.237698	1671.345337	-639.357178	295.926392	1132.569214	-574.905457	-229.917770	1131.252319	-525.473938	311.058960	884.094116	-451.839447	-199.412628	893.171448	-520.594604	51.598770	964.833008	487.368317	-61.457806	933.499023	504.414337	91.673889
-569.060120	129.545120	874.118835	-543.242371	-31.980419	868.959167	-650.445190	168.312347	501.463715	-610.882690	-99.785728	505.834564	-667.725708	175.555817	88.187424	-598.160095	-106.509514	90.237724	-587.255798	208.003418	1374.311523	-545.179138	-135.038147	1369.204224	-536.610779	48.131813	1393.755737	-551.275635	42.292740	1671.366943	-639.239258	295.841034	1132.554932	-574.522034	-229.995316	1131.314819	-525.487793	311.086639	884.027710	-451.512817	-199.692001	893.231140	-520.310913	51.530121	964.855286	487.345306	-61.589920	933.536560	504.398254	91.528870
-568.873657	129.460617	874.121704	-542.981873	-32.058613	868.995178	-650.483276	168.240967	501.500854	-610.779968	-99.860519	505.856842	-667.705017	175.547424	88.246994	-598.136047	-106.509903	90.262268	-587.047363	207.956421	1374.292603	-544.821167	-135.028381	1369.286377	-536.365540	48.134434	1393.760376	-551.064697	42.331429	1671.378174	-639.100830	295.760254	1132.527344	-574.127014	-230.111572	1131.430542	-525.511292	311.216309	884.001709	-451.173431	-199.981079	893.315613	-520.056885	51.489773	964.861755	487.360535	-61.724960	933.590881	504.380646	91.395660
-568.629089	129.362289	874.136536	-542.713013	-32.106922	869.026611	-650.500671	168.132050	501.537323	-610.678345	-99.908264	505.884186	-667.657410	175.524094	88.280022	-598.125977	-106.523758	90.280296	-586.819885	207.928238	1374.279053	-544.521423	-135.040939	1369.348267	-536.113525	48.114624	1393.780762	-550.867676	42.381100	1671.399902	-638.968567	295.682312	1132.514526	-573.747070	-230.247284	1131.539307	-525.424622	311.202606	883.949280	-450.780975	-200.225159	893.437439	-519.793457	51.433487	964.881775	487.366028	-61.862278	933.659729	504.358765	91.246101
-568.482971	129.264130	874.120728	-542.459717	-32.231213	869.035950	-650.547668	168.028198	501.594360	-610.602112	-99.958832	505.907654	-667.615051	175.522751	88.325485	-598.147095	-106.542809	90.290306	-586.637451	207.901306	1374.245117	-544.244324	-135.042297	1369.397339	-535.874878	48.112152	1393.780762	-550.666443	42.437107	1671.412354	-638.807617	295.627930	1132.469116	-573.369202	-230.546036	1131.748535	-525.313721	311.245361	883.925781	-450.425842	-200.493546	893.547607	-519.567322	51.364731	964.867065	487.381500	-61.965370	933.703491	504.302673	91.118713
-568.363647	129.182236	874.135803	-542.235596	-32.320961	869.044922	-650.691772	167.928268	501.601318	-610.548706	-99.993782	505.951294	-667.599915	175.488052	88.305618	-598.073242	-106.546730	90.314232	-586.452515	207.888168	1374.213501	-543.971924	-135.034378	1369.450684	-535.657471	48.121227	1393.767334	-550.449646	42.516048	1671.389771	-638.647278	295.549072	1132.454590	-573.007080	-230.699417	1131.861084	-525.166382	311.258850	883.895447	-450.024841	-200.716629	893.641296	-519.362488	51.304356	964.865540	487.430298	-62.157768	933.760010	504.315826	90.959320
-568.239441	129.082703	874.122559	-542.013000	-32.448425	869.058350	-650.819092	167.792664	501.629303	-610.495300	-100.050903	505.967438	-667.542725	175.507645	88.332893	-598.102112	-106.549286	90.320152	-586.273315	207.869675	1374.191772	-543.712402	-135.034897	1369.487061	-535.430298	48.114025	1393.758179	-550.286072	42.536098	1671.420898	-638.489014	295.493134	1132.417236	-572.664734	-230.801514	1131.923828	-524.979248	311.215271	883.860291	-449.657867	-200.956299	893.726318	-519.163147	51.232246	964.854370	487.462921	-62.231983	933.807800	504.254944	90.910156
-568.174805	128.934204	874.121094	-541.835144	-32.560093	869.089478	-651.030762	167.669067	501.637817	-610.458679	-100.109093	505.981171	-667.504395	175.498169	88.335167	-598.096375	-106.568604	90.313156	-586.130005	207.839157	1374.141846	-543.445801	-135.029648	1369.542725	-535.199463	48.110573	1393.756104	-550.106018	42.581657	1671.430298	-638.316650	295.426453	1132.351563	-572.306335	-230.931137	1131.991211	-524.747070	311.224274	883.847107	-449.271179	-201.160797	893.827515	-519.000549	51.154140	964.851624	487.524384	-62.314789	933.833496	504.187744	90.849556
-568.078369	128.865936	874.121765	-541.653687	-32.651611	869.095581	-651.218384	167.502365	501.689362	-610.423218	-100.170982	505.985840	-667.519653	175.460495	88.331726	-598.087463	-106.575127	90.284439	-585.986755	207.806107	1374.096924	-543.173096	-135.036224	1369.554199	-534.997559	48.095688	1393.731079	-549.941772	42.618572	1671.441406	-638.135742	295.364441	1132.309570	-571.993591	-230.866776	1131.950317	-524.478027	311.216492	883.843445	-448.841278	-201.440643	893.895264	-518.830933	51.101299	964.842285	487.559906	-62.396919	933.847961	504.122955	90.805847
-568.047607	128.760452	874.112732	-541.518433	-32.768147	869.101990	-651.421021	167.349152	501.703522	-610.419189	-100.262016	505.987518	-667.492981	175.463852	88.324463	-598.074951	-106.594872	90.301750	-585.832153	207.864929	1374.154541	-542.904175	-135.043839	1369.579956	-534.812317	48.080162	1393.718262	-549.778931	42.655502	1671.441895	-637.948364	295.306335	1132.268799	-571.629089	-231.024246	1132.018799	-524.189575	311.171173	883.811707	-448.417816	-201.685425	893.989929	-518.704224	51.030037	964.822754	487.596252	-62.446903	933.861694	504.053284	90.747986
-567.996765	128.663559	874.099854	-541.389587	-32.873051	869.109070	-651.601868	167.231873	501.725342	-610.398682	-100.327774	506.025024	-667.482910	175.431412	88.318657	-598.085449	-106.599449	90.297401	-585.683899	207.741287	1374.013184	-542.640137	-135.052643	1369.608521	-534.636597	48.078091	1393.703735	-549.626404	42.698368	1671.440918	-637.734131	295.228088	1132.160278	-571.295898	-231.182983	1132.078369	-523.865723	311.151733	883.807556	-448.025635	-201.877014	894.062378	-518.573914	50.965096	964.803040	487.655365	-62.498756	933.863342	504.006134	90.756149
-567.962830	128.575394	874.077271	-541.255981	-32.971226	869.100952	-651.810059	167.101501	501.737183	-610.363403	-100.388756	506.032532	-667.459534	175.406128	88.315742	-598.113037	-106.609093	90.266518	-585.546509	207.695129	1373.937744	-542.417175	-135.071136	1369.615479	-534.444519	48.069572	1393.672363	-549.481262	42.729324	1671.436279	-637.526062	295.189484	1132.096558	-570.950378	-231.473892	1132.235229	-523.462158	311.019409	883.780334	-447.656708	-202.060562	894.134766	-518.449463	50.909657	964.770691	487.704468	-62.490585	933.843628	503.955292	90.734627
-567.947327	128.482605	874.040100	-541.160278	-33.058697	869.112671	-652.036743	166.980911	501.765930	-610.359131	-100.479301	506.038849	-667.429626	175.411057	88.315262	-598.151489	-106.643021	90.296165	-585.417236	207.671249	1373.896851	-542.228149	-135.079681	1369.610596	-534.269653	48.058315	1393.654541	-549.339233	42.764317	1671.425537	-637.282471	295.103210	1131.992310	-570.634521	-231.534714	1132.242676	-523.103699	311.095917	883.823669	-447.245972	-202.240875	894.204285	-518.358154	50.872147	964.742310	487.750397	-62.505211	933.841675	503.892822	90.713669
-567.949829	128.391235	874.018127	-541.078552	-33.155823	869.098877	-652.256104	166.847153	501.777069	-610.319397	-100.519890	506.020630	-667.441101	175.401001	88.276573	-598.061157	-106.642113	90.281563	-585.304993	207.612701	1373.824463	-542.018005	-135.083649	1369.612549	-534.133728	48.073158	1393.608398	-549.217651	42.801910	1671.419678	-637.038513	295.039154	1131.905640	-570.304993	-231.648148	1132.259644	-522.712341	311.103729	883.829407	-446.805908	-202.375137	894.289246	-518.277710	50.808685	964.707520	487.791962	-62.516026	933.842468	503.845398	90.756126
-567.980225	128.312531	874.011414	-541.003906	-33.222366	869.101868	-652.522766	166.740707	501.802582	-610.356323	-100.640968	506.054626	-667.461792	175.368576	88.270271	-598.089111	-106.681969	90.274361	-585.200439	207.598770	1373.784180	-541.817566	-135.069260	1369.616333	-533.984253	48.034462	1393.579468	-549.089661	42.829868	1671.421265	-636.822327	294.982819	1131.828491	-569.997009	-231.754929	1132.290039	-522.272095	311.014679	883.849487	-446.377563	-202.517166	894.364563	-518.226685	50.770710	964.693176	487.838348	-62.528255	933.838257	503.801544	90.766945
-568.011780	128.192047	873.985291	-540.957275	-33.303631	869.093140	-652.752869	166.635315	501.772186	-610.361633	-100.734787	506.054352	-667.457031	175.377090	88.207626	-598.163940	-106.719246	90.284904	-585.103271	207.548767	1373.716431	-541.619019	-135.085739	1369.625977	-533.858459	48.026104	1393.566162	-548.980469	42.846748	1671.414063	-636.593323	294.904846	1131.746460	-569.683228	-231.832535	1132.320068	-521.796509	310.918427	883.872864	-445.977356	-202.628891	894.423096	-518.176758	50.705818	964.658020	487.865051	-62.499096	933.836365	503.747253	90.774055
-568.055115	128.107605	873.951050	-540.927979	-33.350742	869.065308	-652.934021	166.516663	501.784332	-610.325745	-100.789787	506.048401	-667.435242	175.370514	88.192009	-598.121582	-106.718941	90.277550	-585.027832	207.506409	1373.664673	-541.441467	-135.076309	1369.616943	-533.739746	48.040474	1393.535156	-548.870178	42.874584	1671.408936	-636.366882	294.844330	1131.651611	-569.430603	-231.964966	1132.300171	-521.340637	310.854309	883.881897	-445.602173	-202.755417	894.473999	-518.147644	50.667343	964.611938	487.892944	-62.442413	933.801575	503.688110	90.860756
-568.112366	128.026489	873.923157	-540.892883	-33.409252	869.053650	-653.122925	166.384491	501.768219	-610.369873	-100.875977	506.056305	-667.333313	174.982529	87.851837	-598.132568	-106.755409	90.250488	-584.957031	207.456451	1373.617065	-541.269165	-135.091507	1369.620728	-533.627258	48.024448	1393.501953	-548.766296	42.880413	1671.414063	-636.147583	294.810272	1131.593384	-569.103210	-231.797760	1132.203735	-520.854614	310.679688	883.902710	-445.219849	-202.833481	894.529419	-518.123779	50.634495	964.577148	487.846130	-62.343285	933.782532	503.562134	90.999802
-568.208252	127.945969	873.904724	-540.891968	-33.476040	869.034424	-653.348633	166.261444	501.781342	-610.411865	-100.952942	506.041809	-667.419006	175.333633	88.123955	-598.148254	-106.782654	90.250259	-584.924438	207.434845	1373.569824	-541.104065	-135.108398	1369.635986	-533.522461	48.018013	1393.485352	-548.679810	42.898308	1671.410889	-635.922546	294.756561	1131.494385	-568.819458	-231.867523	1132.234985	-520.452271	310.640015	883.964355	-444.854126	-202.885452	894.591980	-518.136292	50.588840	964.543640	487.886566	-62.253414	933.731567	503.525879	91.097374
-568.250671	127.887321	873.875549	-540.845703	-33.530029	869.019470	-652.630493	165.841614	501.553192	-610.455566	-101.059822	506.051025	-667.026306	175.486328	88.016281	-598.144470	-106.814972	90.240433	-584.866699	207.400558	1373.528076	-540.956604	-135.098938	1369.648315	-533.432068	47.999233	1393.456665	-548.595276	42.905003	1671.408447	-635.693726	294.653107	1131.408325	-568.538879	-232.179535	1132.357300	-519.977356	310.531921	884.025391	-444.494537	-202.943207	894.667297	-518.114807	50.564457	964.512817	487.930298	-62.159054	933.710449	503.484619	91.259064
-568.317505	127.812904	873.851257	-540.832397	-33.586784	869.000427	-653.523560	165.961578	501.757141	-610.445679	-101.107056	506.049744	-667.347595	175.344604	88.059486	-598.176880	-106.833206	90.241302	-584.827454	207.365250	1373.488892	-540.813293	-135.098923	1369.660522	-533.335938	48.004120	1393.429199	-548.516968	42.906422	1671.403931	-635.462830	294.549835	1131.317627	-568.250122	-231.970016	1132.259277	-519.467590	310.351196	884.079224	-444.134613	-202.987228	894.707336	-518.122498	50.523827	964.482727	487.971924	-62.077885	933.691223	503.547211	91.228775
-568.393555	127.743080	873.806213	-540.856873	-33.623489	868.983398	-653.877136	165.884033	501.802429	-610.445679	-101.151871	506.026855	-667.436646	175.303635	88.038689	-598.062439	-106.848526	90.210365	-584.816467	207.339691	1373.452148	-540.676880	-135.081680	1369.654785	-533.248962	47.991894	1393.407593	-548.439636	42.910339	1671.406250	-635.256470	294.444946	1131.237305	-567.990295	-232.130585	1132.349487	-518.905090	310.083313	884.150757	-443.828552	-203.000504	894.758057	-518.134094	50.506153	964.435242	487.525818	-62.292824	933.577026	503.312988	91.460884
-568.451538	127.674355	873.787964	-540.836243	-33.683773	868.974426	-654.041931	165.780518	501.796265	-610.494324	-101.219078	506.038300	-667.429871	175.284561	88.016823	-598.098755	-106.868103	90.210960	-584.814331	207.312698	1373.414429	-540.557190	-135.091354	1369.664673	-533.181641	48.013828	1393.376221	-548.376709	42.908249	1671.396484	-635.061707	294.338287	1131.139771	-567.769104	-232.111328	1132.315552	-518.480164	309.991333	884.223572	-443.406525	-202.583313	894.702271	-518.145264	50.466339	964.417786	487.549469	-62.233528	933.542847	503.402649	91.436256
-568.548462	127.633316	873.749146	-540.863037	-33.743004	868.961426	-654.227905	165.702286	501.789398	-610.504456	-101.243782	506.037567	-667.443909	175.247620	87.982040	-598.102539	-106.881981	90.216721	-584.797302	207.290802	1373.376953	-540.416870	-135.071671	1369.664551	-533.129761	48.008015	1393.346924	-548.318359	42.901737	1671.396973	-634.890198	294.213898	1131.070801	-567.541382	-231.986023	1132.257813	-518.017151	309.822021	884.299194	-443.215118	-202.938950	894.844788	-518.178467	50.451885	964.379272	487.627075	-62.010792	933.554321	503.426147	91.584015
-568.628662	127.563568	873.711731	-540.871704	-33.793938	868.942383	-654.325745	165.555984	501.747162	-610.542725	-101.302376	506.036743	-667.404541	175.257339	87.962196	-598.142578	-106.901520	90.207489	-584.789307	207.278244	1373.336426	-540.305969	-135.068756	1369.692749	-533.053162	48.012783	1393.324829	-548.273682	42.897663	1671.392578	-634.742432	294.102875	1130.997925	-567.320679	-232.036514	1132.287598	-517.511780	309.578857	884.335449	-442.998962	-202.872910	894.867676	-518.204224	50.422176	964.342529	487.584808	-61.776630	933.512695	503.312347	91.976883
-568.722656	127.487663	873.666809	-540.894104	-33.851601	868.933838	-653.660522	165.188232	501.510559	-610.597778	-101.345207	506.046753	-666.993225	175.403000	87.861168	-598.100586	-106.881752	90.197861	-584.808899	207.274673	1373.306519	-540.180847	-135.042648	1369.677979	-533.015259	48.029430	1393.302124	-548.232971	42.890850	1671.394165	-634.592346	294.007446	1130.913574	-567.134338	-232.000000	1132.266479	-517.138367	309.543091	884.418030	-442.758789	-202.805420	894.894348	-518.240234	50.397141	964.305481	487.619629	-61.611752	933.481384	503.392029	92.049225
-568.819336	127.424095	873.643127	-540.920105	-33.907879	868.926697	-654.457947	165.298065	501.672058	-610.627441	-101.370071	506.043610	-667.335510	175.247467	87.879799	-598.204712	-106.876015	90.174637	-584.852173	207.248505	1373.281128	-540.058228	-135.035080	1369.668945	-532.973999	48.046017	1393.290649	-548.198853	42.877171	1671.392578	-634.462769	293.912750	1130.827271	-566.945374	-231.974609	1132.286133	-516.773315	309.452911	884.503479	-442.546021	-202.721069	894.897400	-518.282227	50.366524	964.281372	487.565826	-61.483192	933.444275	503.383636	92.194557
-568.875916	127.390495	873.631592	-540.955933	-33.898247	868.906250	-654.206116	165.092102	501.567169	-610.698914	-101.378677	506.037292	-667.121033	175.323273	87.845100	-598.182129	-106.898949	90.161324	-584.862793	207.235687	1373.250244	-539.962402	-135.023575	1369.654419	-532.918579	48.036366	1393.271118	-548.167847	42.874458	1671.387207	-634.354797	293.800171	1130.754272	-566.770386	-231.966141	1132.262695	-516.289978	309.105896	884.572144	-442.335022	-202.607620	894.927429	-518.310364	50.358410	964.258057	487.960571	-60.868988	933.488831	503.487671	92.493721
-568.952881	127.355064	873.610352	-540.994873	-33.938217	868.897705	-654.271729	164.978165	501.551575	-610.702820	-101.402916	506.009613	-667.105408	175.315109	87.828278	-598.124084	-106.901405	90.158646	-584.897766	207.244507	1373.232910	-539.865295	-135.007187	1369.652222	-532.897461	48.065739	1393.238159	-548.135315	42.862572	1671.390015	-634.257690	293.675964	1130.701904	-566.608765	-231.920441	1132.224976	-515.922058	308.965698	884.678467	-442.143463	-202.476547	894.914551	-518.343323	50.341198	964.232544	487.931854	-60.660954	933.462219	503.487823	92.705017
-569.022705	127.302063	873.593201	-541.013672	-33.986385	868.885132	-654.441650	164.923676	501.574219	-610.781433	-101.428520	506.050964	-667.113098	175.302765	87.837318	-598.172485	-106.905647	90.159218	-584.908264	207.248764	1373.205444	-539.760742	-134.965759	1369.639038	-532.860901	48.094448	1393.225708	-548.117188	42.863991	1671.391602	-634.163025	293.587585	1130.637939	-566.449158	-231.894775	1132.199219	-515.541016	308.767303	884.783386	-441.976044	-202.337555	894.947205	-518.376892	50.306953	964.212830	488.002167	-60.429710	933.423950	503.553864	92.880310
-569.065613	127.261864	873.559143	-541.027222	-34.016129	868.890808	-654.590210	164.908936	501.575989	-610.823181	-101.421204	506.029877	-667.120361	175.293808	87.839539	-598.215942	-106.926376	90.174026	-584.964355	207.241394	1373.184204	-539.676758	-134.950684	1369.611572	-532.833130	48.102886	1393.199463	-548.109680	42.857784	1671.386963	-634.106018	293.478851	1130.554199	-566.334473	-231.934464	1132.232178	-515.155029	308.559448	884.868652	-441.850372	-202.190384	894.945251	-518.387268	50.305161	964.190308	488.119141	-60.368156	933.415283	503.832245	93.050018
-569.112854	127.237900	873.554443	-541.032532	-34.030010	868.877014	-655.140686	164.979507	501.699799	-610.834473	-101.418221	506.042603	-667.366638	175.159653	87.875984	-598.117126	-106.923653	90.159485	-585.002686	207.257309	1373.165894	-539.628662	-134.925217	1369.597778	-532.830078	48.127224	1393.174927	-548.103699	42.852158	1671.387817	-634.064636	293.412567	1130.508911	-566.240356	-231.922302	1132.226440	-514.773743	308.170258	884.916748	-441.735657	-202.034607	894.948853	-518.405701	50.292213	964.177673	488.038788	-59.950668	933.376282	503.639221	93.313759
-569.122864	127.228127	873.538513	-541.035645	-34.053467	868.877197	-654.906738	164.825500	501.572693	-610.898987	-101.457611	506.042725	-667.158508	175.217377	87.823372	-598.173340	-106.941299	90.160507	-585.036987	207.362671	1373.255127	-539.548401	-134.915863	1369.572388	-532.806091	48.154099	1393.163574	-548.105957	42.847004	1671.387939	-633.998413	293.278137	1130.433960	-566.142578	-231.903625	1132.218628	-514.496338	307.941467	884.984680	-441.652100	-201.852905	894.915710	-518.400269	50.288383	964.164612	488.091339	-59.707638	933.349854	503.701050	93.577637
-569.177063	127.170296	873.507507	-541.039551	-34.089813	868.865845	-655.308105	164.897903	501.662811	-610.925354	-101.439606	506.039093	-667.270203	175.153458	87.834961	-598.221741	-106.933105	90.142380	-585.079285	207.380859	1373.225342	-539.508179	-134.885391	1369.549805	-532.804626	48.176392	1393.156250	-548.108704	42.847961	1671.380493	-633.978027	293.191071	1130.374512	-566.082520	-231.835861	1132.183228	-514.244873	307.767395	885.032471	-441.577332	-201.642639	894.894470	-518.412781	50.267654	964.135864	488.112183	-59.468323	933.329529	503.733521	93.831131
-569.156372	127.186020	873.499084	-541.015808	-34.093353	868.849121	-655.436890	164.888382	501.666321	-610.962280	-101.455048	506.045380	-667.315002	175.121170	87.830276	-598.164551	-106.936409	90.155182	-585.101440	207.385040	1373.195801	-539.466980	-134.882797	1369.514648	-532.780212	48.192127	1393.126709	-548.125244	42.848183	1671.377686	-633.975586	293.070953	1130.293457	-566.019958	-231.753876	1132.136230	-514.017090	307.549622	885.045532	-441.535339	-201.419952	894.862427	-518.388672	50.269569	964.122681	488.068176	-59.164787	933.434326	503.693451	93.955055
-569.171692	127.179901	873.490967	-541.033386	-34.067593	868.845215	-655.024536	164.688812	501.554138	-610.992981	-101.424019	506.040894	-667.106384	175.165359	87.806046	-598.194275	-106.926598	90.136215	-585.137878	207.410522	1373.171631	-539.421448	-134.840256	1369.479492	-532.778870	48.211353	1393.108032	-548.133850	42.858566	1671.369629	-633.968262	292.998779	1130.249756	-566.001587	-231.680573	1132.094360	-513.810852	307.308777	885.074585	-441.530182	-201.193054	894.818298	-518.395264	50.283867	964.112610	488.002350	-59.106991	933.414917	503.695282	94.135139
-569.158875	127.204819	873.473511	-541.015503	-34.047924	868.826233	-655.185486	164.722061	501.559723	-611.013000	-101.445793	506.057617	-667.143250	175.148529	87.821373	-598.176086	-106.928581	90.143173	-585.168213	207.449951	1373.126343	-539.405457	-134.809830	1369.454590	-532.778625	48.232727	1393.091553	-548.162476	42.871883	1671.375977	-633.966187	292.934448	1130.169434	-565.997253	-231.559982	1132.024048	-513.628174	307.110199	885.076904	-441.530914	-200.983322	894.776428	-518.373657	50.307465	964.091858	487.949097	-58.850182	933.371338	503.603699	94.471436
-569.158875	127.213058	873.443604	-541.010193	-34.050316	868.812317	-655.302002	164.750290	501.581848	-611.027283	-101.448097	506.067505	-667.195984	175.121292	87.815094	-598.219299	-106.928642	90.137535	-585.190430	207.451248	1373.096924	-539.390930	-134.803528	1369.417358	-532.795349	48.276299	1393.074951	-548.189392	42.872868	1671.361816	-633.986450	292.837677	1130.095215	-566.011047	-231.482605	1131.985474	-513.535950	306.967194	885.084229	-441.574493	-200.762314	894.710388	-518.369812	50.320797	964.069031	487.804810	-58.531677	933.344727	503.361481	94.387077
-569.105713	127.227112	873.423950	-540.974976	-34.043148	868.793945	-655.392334	164.752289	501.580475	-611.051636	-101.429527	506.052734	-667.222473	175.116257	87.825493	-598.212036	-106.927910	90.135422	-585.219727	207.487106	1373.071289	-539.391052	-134.787079	1369.398071	-532.787903	48.284855	1393.041016	-548.217896	42.882919	1671.358398	-634.014893	292.778076	1130.042603	-566.047485	-231.317978	1131.891357	-513.441589	306.771881	885.075989	-441.615234	-200.528290	894.627441	-518.324097	50.328209	964.049561	487.849243	-58.331367	933.322693	503.459351	94.714310
-569.059387	127.248009	873.414368	-540.949158	-34.013248	868.788635	-655.429626	164.747879	501.604584	-611.044250	-101.392281	506.038666	-667.206665	175.101654	87.808281	-598.223328	-106.940468	90.102600	-585.258423	207.515793	1373.047852	-539.389709	-134.757172	1369.340698	-532.799927	48.319733	1393.021362	-548.248413	42.899162	1671.345093	-634.039124	292.709045	1129.984741	-566.062622	-231.207504	1131.803345	-513.394043	306.639465	885.053040	-441.664642	-200.305710	894.557861	-518.286621	50.351879	964.041626	488.046448	-57.986618	933.338562	503.612854	95.103310
-568.985168	127.311951	873.399963	-540.899353	-33.978012	868.780334	-655.497681	164.750916	501.618530	-611.023438	-101.363312	506.036163	-667.224609	175.094925	87.810905	-598.203003	-106.934532	90.121643	-585.251038	207.422348	1372.870605	-539.404358	-134.745773	1369.310181	-532.808289	48.347858	1393.010254	-548.288574	42.918106	1671.333130	-634.064148	292.670746	1129.906982	-566.122620	-231.062683	1131.729980	-513.374756	306.516357	885.012146	-441.741333	-200.096970	894.485901	-518.232178	50.397346	964.033386	487.989441	-57.727100	933.335327	503.553741	95.571075
-568.953796	127.320885	873.383362	-540.873230	-33.960037	868.774597	-655.555908	164.754456	501.608765	-611.034729	-101.320686	506.047577	-667.233093	175.084000	87.808144	-598.672119	-106.974945	90.121414	-585.262146	207.453125	1372.843140	-539.413025	-134.715637	1369.258545	-532.804810	48.379669	1392.985474	-548.336792	42.931377	1671.326294	-634.094238	292.617096	1129.861694	-566.178223	-230.925079	1131.659546	-513.445557	306.464752	884.975403	-441.828522	-199.853317	894.409790	-518.201721	50.416348	964.021362	487.829102	-57.673790	933.318726	503.479370	95.801743
-568.868225	127.324379	873.369812	-540.830322	-33.912292	868.776917	-655.599487	164.731216	501.616302	-611.055298	-101.293106	506.061127	-667.223999	175.070496	87.798119	-598.200623	-106.930237	90.132156	-585.291748	207.516907	1372.820679	-539.446533	-134.692093	1369.241333	-532.832703	48.408268	1392.972656	-548.390381	42.959259	1671.320435	-634.122742	292.577545	1129.793579	-566.260986	-230.811035	1131.602905	-513.523987	306.443817	884.920471	-441.950134	-199.608490	894.335205	-518.141296	50.441734	964.017273	487.925720	-57.382877	933.387268	503.451965	95.984489
-568.806152	127.388687	873.353577	-540.798950	-33.874325	868.765381	-655.668335	164.777405	501.628174	-611.044373	-101.239410	506.062256	-667.237549	175.065353	87.805214	-598.262390	-106.902878	90.167221	-585.283325	207.550735	1372.767578	-539.467834	-134.656967	1369.211914	-532.863281	48.452759	1392.957886	-548.462036	42.976467	1671.312622	-634.153076	292.541229	1129.770874	-566.364563	-230.546555	1131.460083	-513.616699	306.383820	884.867188	-442.071442	-199.362320	894.246826	-518.089600	50.488903	964.001587	488.042542	-57.336983	933.837830	503.321167	96.068420
-568.700928	127.444160	873.341675	-540.745056	-33.809422	868.751953	-655.660278	164.772705	501.635651	-611.031006	-101.207443	506.062866	-667.215820	175.053101	87.816277	-598.274902	-106.895691	90.155777	-585.293823	207.735748	1372.888306	-539.526428	-134.651718	1369.174805	-532.882202	48.485058	1392.945313	-548.536072	43.005455	1671.297119	-634.169861	292.501129	1129.724365	-566.460571	-230.433472	1131.402344	-513.712585	306.261078	884.771667	-442.218658	-199.111649	894.155273	-518.014893	50.535839	963.991333	488.295471	-56.979141	933.886414	503.308441	96.404114
-568.645447	127.461693	873.320557	-540.693726	-33.801292	868.753601	-655.728577	164.760056	501.621521	-611.068481	-101.157455	506.093964	-667.200989	175.015503	87.809578	-598.744873	-106.928101	90.137375	-585.296753	207.655411	1372.719727	-539.568420	-134.607803	1369.147339	-532.934937	48.514957	1392.920776	-548.608826	43.038712	1671.280151	-634.213928	292.520660	1129.697632	-566.574036	-230.291428	1131.336792	-513.876404	306.231140	884.683350	-442.348999	-198.880554	894.080811	-517.957886	50.561310	963.979675	488.222961	-56.791679	933.896362	503.202454	96.644714
-568.535828	127.548203	873.312256	-540.638672	-33.730480	868.741333	-655.750061	164.763565	501.651031	-611.032959	-101.123390	506.073242	-667.059204	174.684509	87.561577	-598.714600	-106.917595	90.142105	-585.279785	207.707397	1372.694946	-539.628113	-134.588013	1369.099854	-532.967590	48.546749	1392.909180	-548.696533	43.067997	1671.271362	-634.260742	292.554108	1129.678101	-566.680542	-230.158157	1131.270874	-513.946655	305.989258	884.570862	-442.497864	-198.650513	894.020264	-517.880920	50.623913	963.972168	488.195709	-56.506714	933.897766	503.131653	96.832314
-568.447632	127.596664	873.301086	-540.595581	-33.695496	868.734192	-655.802429	164.766891	501.655609	-610.990723	-101.060585	506.083832	-667.173462	174.965378	87.788811	-598.634521	-106.892563	90.135231	-585.269043	207.768219	1372.674805	-539.715576	-134.544357	1369.052612	-532.987427	48.579853	1392.892090	-548.792236	43.085850	1671.252197	-634.276001	292.563385	1129.643188	-566.808716	-230.214447	1131.333496	-514.195862	306.129517	884.505127	-442.665497	-198.454681	893.979675	-517.810303	50.658253	963.961365	488.197662	-56.371403	933.820313	503.128357	96.910606
-568.354492	127.629105	873.269592	-540.529724	-33.642929	868.721375	-655.838196	164.791412	501.656555	-611.003479	-101.019951	506.099915	-666.962463	174.631195	87.581848	-598.635925	-106.882324	90.133652	-585.270142	207.822662	1372.640381	-539.805664	-134.520370	1369.004883	-533.025269	48.626720	1392.868164	-548.886841	43.118774	1671.235352	-634.310913	292.601776	1129.641846	-566.954895	-230.075516	1131.268677	-514.362793	306.104431	884.403809	-442.856750	-198.267349	893.899658	-517.732910	50.705410	963.939819	488.145813	-56.134521	933.752869	502.980774	97.151474
-568.246094	127.702744	873.263611	-540.461365	-33.565178	868.711487	-655.847412	164.766907	501.679199	-610.966858	-100.950127	506.101196	-667.112427	174.909744	87.791878	-598.430115	-106.842308	90.168785	-585.243713	207.873016	1372.617554	-539.880493	-134.472626	1368.973267	-533.072937	48.671028	1392.852173	-548.988464	43.159161	1671.228027	-634.347839	292.634949	1129.607300	-567.121033	-229.951050	1131.205566	-514.573608	306.171936	884.291626	-443.049591	-198.090668	893.835999	-517.651367	50.768574	963.935120	488.089447	-55.935497	933.682129	502.812653	97.423271
-568.137146	127.798981	873.241150	-540.406555	-33.507210	868.698303	-656.061096	164.817245	501.727325	-610.910522	-100.869217	506.101868	-667.185547	174.864044	87.831696	-598.540344	-106.845528	90.165970	-585.221069	207.934387	1372.576050	-539.971252	-134.440750	1368.934814	-533.101318	48.726665	1392.848022	-549.108887	43.190842	1671.211548	-634.400574	292.708557	1129.602417	-567.287354	-229.842377	1131.153198	-514.824707	306.254120	884.179321	-443.256927	-197.867722	893.776672	-517.568726	50.837925	963.917297	487.987579	-55.718361	933.639282	502.593781	97.650253
-568.044922	127.833755	873.222473	-540.347107	-33.444664	868.691895	-655.963562	164.773788	501.679077	-610.919189	-100.830597	506.093872	-666.940613	174.561096	87.553665	-598.552185	-106.825554	90.153465	-585.221497	208.026550	1372.554810	-540.075317	-134.387573	1368.918701	-533.118774	48.758541	1392.835083	-549.234070	43.227631	1671.194458	-634.474365	292.800598	1129.597534	-567.468994	-229.654510	1131.073730	-514.996460	306.160309	884.035339	-443.436188	-197.684250	893.719116	-517.497009	50.886116	963.906372	487.877747	-55.569420	933.612610	502.417786	97.832031
-567.941711	127.904434	873.203003	-540.288086	-33.375603	868.684021	-656.196289	164.854431	501.732086	-610.886414	-100.782425	506.110596	-667.009460	174.509705	87.553978	-598.567261	-106.821342	90.165001	-585.209473	208.094116	1372.531372	-540.196106	-134.343628	1368.875122	-533.162231	48.824116	1392.833252	-549.363281	43.262444	1671.183838	-634.518738	292.890808	1129.585815	-567.650391	-229.543976	1131.014038	-515.264832	306.270782	883.918579	-443.642822	-197.500168	893.648071	-517.419006	50.952003	963.894104	487.724060	-55.415005	933.585449	502.212952	98.045494
-567.822510	127.974007	873.194275	-540.223572	-33.301800	868.672729	-656.308716	164.877213	501.768005	-610.852905	-100.710106	506.102692	-667.024902	174.482224	87.555611	-598.607361	-106.821411	90.178673	-585.175598	208.188339	1372.517578	-540.284973	-134.295013	1368.839478	-533.213440	48.868484	1392.815796	-549.502075	43.309456	1671.175293	-634.568726	292.991333	1129.585815	-567.829773	-229.388000	1130.948242	-515.528198	306.410889	883.809082	-443.816467	-197.373383	893.601990	-517.330017	51.009312	963.885742	487.605774	-55.243481	933.535706	502.040009	98.263527
-567.729004	128.038925	873.167969	-540.174255	-33.232525	868.673279	-656.006042	164.781418	501.669312	-610.803833	-100.660439	506.128143	-666.865234	174.537689	87.532608	-598.489563	-106.793747	90.164215	-585.144409	208.267456	1372.488647	-540.389343	-134.257492	1368.823120	-533.252014	48.916809	1392.837524	-549.642700	43.350410	1671.151855	-634.604858	293.113220	1129.590454	-568.037537	-229.229874	1130.861572	-515.798462	306.573578	883.694946	-444.001556	-197.254807	893.562439	-517.261414	51.081398	963.873840	487.385834	-54.971684	933.477234	501.658386	98.699371
-567.635376	128.128036	873.150513	-540.137817	-33.161652	868.651489	-655.976624	164.744339	501.620880	-610.754517	-100.594009	506.123322	-666.822937	174.552704	87.527100	-598.533142	-106.763733	90.148514	-585.117859	208.336258	1372.457397	-540.507751	-134.217087	1368.784912	-533.289246	48.970463	1392.817017	-549.788635	43.395039	1671.133423	-634.648987	293.273926	1129.585571	-568.238953	-229.063492	1130.791260	-516.094849	306.784515	883.580811	-444.218811	-197.141937	893.490417	-517.190918	51.146469	963.852600	487.191895	-54.796383	933.413086	501.438141	98.911270
-567.536560	128.217133	873.116516	-540.072021	-33.088139	868.638367	-655.985107	164.806839	501.635590	-610.722168	-100.503464	506.108673	-666.781616	174.566864	87.532906	-598.491150	-106.751991	90.147408	-585.093933	208.432617	1372.423828	-540.598083	-134.141418	1368.761597	-533.339722	49.034538	1392.782593	-549.927429	43.444633	1671.126831	-634.661316	293.411499	1129.580444	-568.435364	-228.930847	1130.721313	-516.368286	306.978546	883.462830	-444.413239	-197.038620	893.409912	-517.109009	51.231880	963.829102	487.032959	-54.693401	933.356873	501.367828	98.809959
-567.426575	128.303787	873.101135	-540.009827	-32.963856	868.626160	-656.544434	164.975296	501.756287	-610.629639	-100.398628	506.064972	-667.023132	174.474487	87.581764	-598.441284	-106.740181	90.153015	-585.062378	208.501724	1372.384644	-540.699646	-134.099472	1368.726807	-533.362183	49.105377	1392.766724	-550.078125	43.504635	1671.114258	-634.692200	293.567902	1129.573730	-568.612122	-228.945038	1130.778931	-516.663208	307.298950	883.373047	-444.600739	-196.964706	893.364258	-517.027466	51.328304	963.817444	486.782959	-54.450405	933.282288	500.997742	99.251274
-567.326965	128.454819	873.107422	-539.960510	-32.851559	868.611084	-656.707886	165.034637	501.792664	-610.545959	-100.320450	506.056274	-667.070313	174.465805	87.585815	-598.460388	-106.736008	90.149101	-585.013550	208.585770	1372.367798	-540.764893	-134.046005	1368.701660	-533.372681	49.158249	1392.750854	-550.238159	43.563194	1671.101807	-634.715210	293.734039	1129.585205	-568.767395	-228.913956	1130.802979	-516.931702	307.513977	883.268982	-444.785370	-196.909973	893.333130	-516.950745	51.435757	963.813110	486.420197	-54.037895	933.210876	500.351135	99.873184
-567.238403	128.572144	873.100220	-539.923706	-32.738098	868.596313	-656.764343	165.076981	501.836243	-610.523132	-100.267906	506.063538	-667.066101	174.467163	87.591850	-598.444885	-106.706841	90.160995	-585.002991	208.681915	1372.362915	-540.854614	-133.964020	1368.666504	-533.391602	49.231876	1392.731079	-550.382019	43.614632	1671.104370	-634.764465	293.889984	1129.608398	-568.945374	-228.844116	1130.794434	-517.133545	307.635651	883.146423	-444.990723	-196.858597	893.276672	-516.883728	51.535686	963.801025	486.288208	-54.095074	933.182617	500.443481	99.642700
-567.179688	128.680817	873.081787	-539.913635	-32.619373	868.572083	-656.803589	165.126099	501.852905	-610.476501	-100.195549	506.050293	-667.052551	174.471542	87.597923	-598.456909	-106.687523	90.161186	-584.986511	208.757690	1372.349121	-540.925842	-133.907410	1368.635864	-533.417297	49.302998	1392.727417	-550.536926	43.658688	1671.099487	-634.784363	294.089813	1129.630493	-569.123535	-228.755432	1130.756592	-517.388733	307.898376	883.071899	-445.171600	-196.839294	893.231567	-516.837402	51.637310	963.775452	486.085236	-54.074654	933.138672	500.407501	99.640869
-567.125244	128.765656	873.067627	-539.882935	-32.515327	868.557861	-656.901001	165.141663	501.842346	-610.439758	-100.128746	506.052124	-667.060791	174.468582	87.602867	-598.413452	-106.683357	90.155731	-584.950195	208.874039	1372.334595	-541.026245	-133.809433	1368.614746	-533.445251	49.388653	1392.730347	-550.679932	43.710548	1671.104004	-634.810791	294.265686	1129.646973	-569.263062	-228.669495	1130.734985	-517.611206	308.177673	883.026306	-445.347961	-196.844742	893.185669	-516.791931	51.727287	963.760254	485.518799	-54.249001	933.207947	500.261292	99.616821
-567.059692	128.888565	873.077332	-539.853333	-32.401306	868.557373	-655.940552	164.880127	501.582214	-610.423950	-100.088356	506.036407	-666.573608	174.639618	87.517807	-598.369507	-106.638985	90.145264	-584.904236	208.980850	1372.333374	-541.121826	-133.728531	1368.596558	-533.471863	49.458309	1392.710815	-550.826904	43.760597	1671.109863	-634.833374	294.434570	1129.659058	-569.452637	-228.561722	1130.707642	-517.910461	308.579468	882.967957	-445.525818	-196.846527	893.139893	-516.745300	51.831306	963.765808	485.027679	-54.241734	933.170471	500.307007	99.921745
-567.009399	128.954437	873.039612	-539.825867	-32.299824	868.547424	-656.829773	165.185974	501.809357	-610.372314	-100.026535	506.037903	-666.949158	174.536942	87.589401	-598.391479	-106.647354	90.153397	-584.860168	209.074036	1372.314087	-541.205200	-133.636978	1368.552124	-533.487793	49.548824	1392.716919	-550.967590	43.809795	1671.111084	-634.858093	294.652313	1129.695801	-569.640564	-228.310074	1130.570557	-518.127991	308.888062	882.899353	-445.700897	-196.872391	893.065796	-516.694946	51.928696	963.736938	484.725281	-54.085625	933.049561	500.397736	100.239632
-566.965149	129.050949	873.049683	-539.820313	-32.194332	868.551086	-657.188049	165.325806	501.917236	-610.320923	-99.957085	506.034607	-667.068848	174.493637	87.625015	-598.422241	-106.619499	90.164841	-584.840637	209.268784	1372.415527	-541.280396	-133.555740	1368.552002	-533.504578	49.607121	1392.683472	-551.101013	43.870117	1671.120483	-634.867981	294.856384	1129.739258	-569.781494	-228.368973	1130.656616	-518.286987	309.137939	882.832642	-445.869507	-196.896973	893.028687	-516.665588	52.018158	963.742493	484.630066	-54.292591	932.979004	500.826782	99.771645
-566.924255	129.168518	873.044556	-539.807983	-32.067459	868.527588	-657.224304	165.390930	501.917755	-610.280334	-99.892723	506.014099	-667.056641	174.495087	87.607727	-598.425903	-106.616348	90.172379	-584.803284	209.298218	1372.297974	-541.347168	-133.472122	1368.529297	-533.513123	49.694649	1392.683228	-551.237305	43.935349	1671.113281	-634.892578	295.060791	1129.762817	-569.906067	-228.290161	1130.639526	-518.468750	309.461945	882.803223	-446.026611	-196.931244	892.996216	-516.637207	52.123787	963.728088	484.463409	-54.514523	932.943298	501.119934	99.408432
-566.892578	129.257599	873.039734	-539.802856	-31.948345	868.520264	-655.456848	164.851410	501.426239	-610.242065	-99.819389	506.009430	-666.215210	174.807175	87.485794	-598.407776	-106.591255	90.161209	-584.767151	209.400208	1372.291870	-541.403076	-133.380356	1368.516357	-533.518311	49.777645	1392.681274	-551.372925	43.988377	1671.120117	-634.902649	295.248749	1129.789917	-570.050476	-228.198563	1130.634521	-518.551208	309.651245	882.739868	-446.184967	-196.939911	892.970398	-516.617920	52.221169	963.721924	484.289398	-54.793060	932.916321	501.388336	98.857567
-566.860840	129.402863	873.024597	-539.794434	-31.827072	868.508850	-655.461243	164.861069	501.423126	-610.233337	-99.760307	506.007172	-666.228149	174.800674	87.462692	-598.423401	-106.592407	90.154396	-584.779968	209.600677	1372.382568	-541.461548	-133.274323	1368.510986	-533.531006	49.856308	1392.675781	-551.500732	44.056637	1671.130127	-634.906799	295.406952	1129.825439	-570.166199	-228.120377	1130.634277	-518.683044	309.996490	882.718872	-446.319458	-196.990021	892.966248	-516.599792	52.350407	963.709534	484.130890	-54.950172	932.891663	501.560120	98.597061
-566.863037	129.504364	873.029114	-539.810425	-31.705080	868.513794	-655.364685	164.920731	501.403290	-610.216187	-99.718361	506.007813	-666.156067	174.846024	87.522575	-598.382935	-106.589714	90.170456	-584.742981	209.704132	1372.367065	-541.519775	-133.194778	1368.518921	-533.553833	49.961040	1392.647583	-551.623840	44.115520	1671.127319	-634.884094	295.556061	1129.831787	-570.282166	-228.073059	1130.654785	-518.824219	310.460083	882.749268	-446.472534	-197.049896	892.927307	-516.608337	52.459793	963.714172	483.983704	-55.219101	932.897705	501.764587	98.274918
-566.832520	129.600449	873.018738	-539.803223	-31.592848	868.494568	-655.631226	165.062119	501.469818	-610.189819	-99.637802	506.013184	-666.223938	174.804565	87.495049	-598.383972	-106.565918	90.191475	-584.724670	209.803055	1372.340576	-541.545044	-133.102280	1368.527710	-533.577942	50.069099	1392.654419	-551.754150	44.182625	1671.131714	-634.902466	295.788574	1129.838379	-570.380005	-228.003906	1130.685913	-518.910767	310.769012	882.761658	-446.607971	-197.123199	892.925293	-516.578857	52.555798	963.695496	483.850189	-55.501965	932.931702	501.990967	97.968224
-566.814270	129.697144	873.023804	-539.785828	-31.494669	868.501953	-655.693420	165.123627	501.487946	-610.230103	-99.580887	506.030884	-666.264038	174.813385	87.531021	-598.406494	-106.563744	90.179970	-584.718201	209.906052	1372.320068	-541.588074	-132.997849	1368.518799	-533.597412	50.153282	1392.658325	-551.873047	44.241932	1671.134155	-634.921875	296.013824	1129.855469	-570.482788	-227.924500	1130.693970	-518.915344	310.987030	882.758484	-446.745575	-197.204819	892.907532	-516.573547	52.652195	963.706726	483.750305	-55.813526	932.960571	502.217499	97.654709
-566.833435	129.813080	873.030701	-539.828613	-31.380238	868.490906	-655.440002	165.077087	501.422699	-610.246765	-99.534431	506.019623	-666.110474	174.848633	87.480164	-598.404602	-106.519569	90.177795	-584.733459	209.990417	1372.305298	-541.593079	-132.895416	1368.514404	-533.619202	50.235779	1392.662354	-552.005737	44.290005	1671.136475	-634.927856	296.191284	1129.851440	-570.552246	-227.917374	1130.719360	-518.987488	311.338226	882.777466	-446.887909	-197.295486	892.892151	-516.582703	52.755482	963.696411	483.648743	-56.073265	932.999329	502.360596	97.419449
-566.815674	129.904236	873.037598	-539.845337	-31.285374	868.488525	-655.445496	165.132919	501.415619	-610.242004	-99.454536	506.002136	-666.092468	174.879669	87.492188	-598.320374	-106.528328	90.164917	-584.716980	210.098190	1372.287109	-541.603516	-132.778397	1368.512329	-533.638672	50.338696	1392.667603	-552.110779	44.361046	1671.149170	-634.927002	296.394897	1129.880127	-570.609192	-227.853531	1130.737671	-518.935303	311.457703	882.756348	-446.990143	-197.382172	892.885742	-516.583313	52.835144	963.699707	483.552460	-56.383163	933.019531	502.550995	97.073509
-566.836975	130.047592	873.032043	-539.881287	-31.180792	868.476563	-655.488831	165.223740	501.441803	-610.259216	-99.423935	506.016479	-666.126953	174.887329	87.514465	-598.377075	-106.506760	90.170456	-584.730713	210.209167	1372.296509	-541.619690	-132.649475	1368.507813	-533.647034	50.432877	1392.658081	-552.228210	44.424084	1671.150757	-634.937500	296.556396	1129.891357	-570.652405	-227.842697	1130.775391	-518.948669	311.789581	882.782593	-447.109039	-197.459793	892.864746	-516.597412	52.953827	963.685364	483.445190	-56.659855	933.041931	502.717468	96.768456
-566.843384	130.181824	873.046753	-539.905334	-31.075588	868.478210	-657.328735	165.873154	501.928436	-610.285095	-99.354004	506.020172	-667.015442	174.601318	87.649887	-598.419983	-106.512901	90.182869	-584.720459	210.205307	1372.191895	-541.630127	-132.554764	1368.481567	-533.665649	50.545990	1392.645020	-552.341553	44.508965	1671.159180	-634.927429	296.716339	1129.860229	-570.707581	-227.803864	1130.799927	-518.978394	312.255371	882.815918	-447.246521	-197.566666	892.839661	-516.604248	53.062813	963.690613	483.357269	-56.970276	933.020569	502.918976	96.511597
-566.862427	130.281967	873.033325	-539.935242	-30.980190	868.491516	-656.722412	165.755722	501.776917	-610.307251	-99.301674	506.010284	-666.701538	174.709335	87.618103	-598.400391	-106.491844	90.178299	-584.610962	210.274063	1372.198120	-541.500183	-132.463211	1368.500854	-533.600037	50.630550	1392.670532	-552.470459	44.588421	1671.171021	-634.909851	296.879608	1129.870850	-570.735962	-227.829163	1130.875488	-518.951477	312.540283	882.843384	-447.361725	-197.629837	892.823425	-516.628906	53.173462	963.690125	483.259460	-57.217636	932.978943	503.118256	96.290436
-566.872803	130.423309	873.056702	-539.957275	-30.874506	868.490479	-656.411438	165.731995	501.704529	-610.313354	-99.227859	506.025116	-666.549927	174.762375	87.602951	-598.320618	-106.464027	90.179909	-584.754089	210.405319	1372.154785	-541.598877	-132.309769	1368.494995	-533.719666	50.755047	1392.671387	-552.579163	44.659512	1671.200439	-634.926392	297.055481	1129.858276	-570.767029	-227.808685	1130.904907	-518.884277	312.773163	882.882507	-447.451691	-197.705322	892.794067	-516.649902	53.278572	963.703918	483.137970	-57.446560	932.948608	503.317596	96.050049
-566.870728	130.557800	873.081848	-539.985901	-30.751669	868.483948	-657.445679	166.100235	502.022522	-610.309387	-99.131401	506.006470	-667.047913	174.587219	87.684097	-598.373901	-106.457634	90.197243	-584.777954	210.495316	1372.153442	-541.601685	-132.198090	1368.478271	-533.727844	50.845921	1392.699097	-552.706665	44.722878	1671.223022	-634.939331	297.187561	1129.865601	-570.791687	-227.582779	1130.791138	-518.871765	313.053986	882.951538	-447.522919	-197.799896	892.762024	-516.671448	53.380199	963.717529	483.060486	-57.627838	932.888062	503.527222	95.802017
-566.877930	130.652420	873.091187	-539.999023	-30.664186	868.504944	-657.679321	166.216324	502.068634	-610.324707	-99.082855	506.001678	-667.173462	174.546814	87.681084	-598.418884	-106.454834	90.200630	-584.802856	210.574844	1372.165649	-541.588623	-132.118561	1368.487427	-533.729004	50.948704	1392.707764	-552.846863	44.798389	1671.245972	-634.953491	297.292725	1129.867554	-570.798828	-227.529709	1130.820679	-518.721375	313.081879	882.966675	-447.579590	-197.857880	892.762512	-516.694580	53.474194	963.737671	482.974792	-57.831841	932.872742	503.696564	95.595009
-566.916260	130.733078	873.094116	-540.030273	-30.578547	868.504639	-655.830322	165.704605	501.555725	-610.331970	-98.993927	505.994720	-666.287170	174.889465	87.540321	-598.377686	-106.440521	90.195984	-584.860046	210.675919	1372.148193	-541.597778	-132.011505	1368.482666	-533.708313	51.046478	1392.707520	-552.986572	44.877850	1671.256104	-634.937805	297.421112	1129.859985	-570.811951	-227.493057	1130.819824	-518.656860	313.296173	883.031860	-447.654022	-197.943573	892.728699	-516.725342	53.557907	963.737366	482.906525	-58.012306	932.846130	503.873474	95.387695
-566.948730	130.878616	873.083557	-540.068726	-30.515469	868.505432	-655.989929	165.812881	501.560638	-610.393127	-98.949738	506.001923	-666.364136	174.861694	87.558235	-598.334595	-106.422836	90.176941	-584.888245	210.772018	1372.130737	-541.601563	-131.919373	1368.464233	-533.711975	51.195026	1392.670044	-553.118774	44.963753	1671.251221	-634.928467	297.532990	1129.835083	-570.820496	-227.422150	1130.837769	-518.561523	313.497711	883.060059	-447.715668	-197.981583	892.690796	-516.754517	53.666737	963.729858	482.858521	-58.220993	932.852051	504.030670	95.145622
-566.983459	130.988098	873.074097	-540.099426	-30.437277	868.510254	-655.899536	165.866074	501.532196	-610.375427	-98.881424	505.967987	-666.350708	174.863586	87.535858	-598.355042	-106.427727	90.154938	-584.912720	210.870682	1372.135986	-541.597046	-131.836121	1368.470459	-533.685730	51.328072	1392.661865	-553.254028	45.054859	1671.255737	-634.918884	297.630035	1129.817139	-570.837402	-227.378754	1130.880859	-518.498047	313.754608	883.099915	-447.766296	-198.015060	892.676514	-516.795837	53.767521	963.730713	482.829468	-58.416599	932.875244	504.153320	94.941826
-567.042542	131.103790	873.090759	-540.171509	-30.318275	868.517456	-656.742432	166.174164	501.751617	-610.442627	-98.847832	505.997833	-666.733704	174.743683	87.611954	-598.333679	-106.426826	90.170120	-584.844666	210.914978	1372.153564	-541.468811	-131.774689	1368.476807	-533.585571	51.393890	1392.681274	-553.377197	45.144917	1671.279541	-634.881104	297.694244	1129.815308	-570.838745	-227.289719	1130.927368	-518.471130	313.983917	883.173584	-447.802948	-198.054398	892.653442	-516.849976	53.878555	963.738342	482.820770	-58.632683	932.900452	504.298615	94.709564
-567.071716	131.182510	873.113403	-540.202332	-30.262402	868.530823	-656.046509	166.002136	501.587463	-610.464417	-98.788757	505.993896	-666.379395	174.875198	87.561333	-598.328979	-106.419319	90.171387	-584.991577	211.030273	1372.166138	-541.593323	-131.630081	1368.482910	-533.646729	51.536091	1392.711060	-553.504883	45.221481	1671.325195	-634.871277	297.776154	1129.840088	-570.835022	-227.216965	1130.904297	-518.389771	314.096741	883.219727	-447.834412	-198.065720	892.656860	-516.885376	53.938675	963.758728	482.797333	-58.881847	932.934814	504.377960	94.460213
-567.074219	131.276901	873.165466	-540.238342	-30.139574	868.569153	-656.555603	166.165833	501.754181	-610.490173	-98.746948	506.011353	-666.655212	174.771744	87.603645	-598.306396	-106.397202	90.174637	-585.030945	211.126572	1372.195557	-541.610291	-131.542526	1368.513184	-533.630371	51.622341	1392.755859	-553.640686	45.311840	1671.374023	-634.852539	297.857941	1129.867676	-570.836487	-227.090469	1130.916504	-518.301025	314.200714	883.281677	-447.833099	-198.055725	892.677246	-516.916870	54.030151	963.809387	482.781738	-59.112301	932.971252	504.415131	94.250603
-567.125610	131.369049	873.180359	-540.267151	-30.054359	868.574341	-655.967651	165.997452	501.579895	-610.527588	-98.665001	505.985413	-666.377319	174.873962	87.554085	-598.351685	-106.384308	90.171211	-585.062866	211.187256	1372.216064	-541.618530	-131.432709	1368.520630	-533.607178	51.716450	1392.794189	-553.768188	45.403290	1671.404541	-634.833374	297.916107	1129.865601	-570.835388	-227.033386	1130.947510	-518.192200	314.250916	883.333069	-447.826569	-198.015610	892.696045	-516.962708	54.117256	963.821777	482.760437	-59.371403	932.974854	504.410339	94.027534
-567.149292	131.457458	873.187073	-540.302979	-29.982140	868.587036	-655.827515	166.033798	501.532379	-610.522583	-98.577805	505.969025	-666.297729	174.899994	87.526939	-598.330139	-106.378220	90.157951	-585.096741	211.291794	1372.219604	-541.626648	-131.341751	1368.527344	-533.597900	51.820431	1392.800903	-553.905151	45.495602	1671.415161	-634.797974	297.982635	1129.830444	-570.808716	-226.920654	1130.944824	-518.087463	314.318970	883.365479	-447.824493	-197.976532	892.690613	-516.998047	54.196880	963.833679	482.702789	-59.594326	932.967773	504.339630	93.850937
-567.201294	131.593185	873.147766	-540.357361	-29.918663	868.586365	-655.894592	166.084885	501.494751	-610.568726	-98.534897	505.941254	-666.517334	175.210770	87.736786	-598.391602	-106.374084	90.146538	-585.130920	211.369675	1372.184570	-541.646912	-131.277359	1368.540527	-533.581055	51.952747	1392.798706	-554.032410	45.600471	1671.415039	-634.751160	298.057922	1129.789551	-570.786133	-226.834518	1130.971558	-517.994019	314.431213	883.365906	-447.817383	-197.927094	892.658142	-517.043030	54.318096	963.809692	482.686310	-59.830765	932.926636	504.265533	93.682266
-567.262695	131.671005	873.130676	-540.411560	-29.856413	868.612244	-656.293640	166.280472	501.587097	-610.582275	-98.505234	505.958893	-666.664429	175.163696	87.763611	-598.425781	-106.390785	90.149055	-585.157349	211.469986	1372.184570	-541.684082	-131.186371	1368.571777	-533.575806	52.053719	1392.802124	-554.163086	45.693043	1671.437744	-634.722412	298.156494	1129.776978	-570.767517	-226.728256	1130.987305	-517.867188	314.473206	883.374268	-447.784546	-197.888474	892.673157	-517.095398	54.415154	963.810913	482.657715	-60.007824	932.905640	504.141693	93.542633
-567.313049	131.727936	873.171692	-540.439392	-29.825733	868.653198	-656.415466	166.351501	501.584930	-610.623047	-98.440590	505.975555	-666.720581	175.173630	87.783821	-598.465698	-106.374130	90.133247	-585.207642	211.539108	1372.207886	-541.739014	-131.111877	1368.604492	-533.557617	52.136898	1392.844727	-554.307800	45.787426	1671.477051	-634.671326	298.209290	1129.803345	-570.747925	-226.625702	1131.034546	-517.768921	314.493530	883.408386	-447.722595	-197.777802	892.739502	-517.137756	54.462906	963.853027	482.651031	-60.193222	932.908142	504.011658	93.353294
-567.367371	131.766098	873.236694	-540.479858	-29.747492	868.700623	-656.395386	166.349960	501.599487	-610.573853	-98.368851	505.978455	-666.708557	175.161942	87.788597	-598.348389	-106.349037	90.173294	-585.204163	211.595764	1372.248291	-541.807739	-131.045990	1368.650146	-533.560059	52.195080	1392.915649	-554.435303	45.867359	1671.535522	-634.606873	298.242401	1129.840698	-570.744385	-226.506622	1131.051758	-517.621887	314.475769	883.493652	-447.644745	-197.692459	892.797729	-517.189758	54.514179	963.911316	482.671814	-60.335300	932.919250	503.888123	93.247581
-567.385559	131.809952	873.289856	-540.519165	-29.671412	868.747742	-656.373535	166.361877	501.640198	-610.605042	-98.324905	505.976227	-666.683105	175.178421	87.795105	-598.336548	-106.345398	90.184677	-585.220276	211.674072	1372.305786	-541.867676	-130.979706	1368.695801	-533.567932	52.243160	1393.011230	-554.569580	45.946358	1671.598389	-634.518921	298.287537	1129.878418	-570.722412	-226.393799	1131.085327	-517.480591	314.490631	883.556030	-447.544586	-197.565308	892.877502	-517.229675	54.564575	963.966248	482.664795	-60.470718	932.962036	503.755829	93.136238
-567.436523	131.871719	873.317322	-540.550354	-29.607855	868.774780	-656.429565	166.432037	501.659637	-610.606262	-98.244675	505.979004	-666.659119	175.186920	87.803787	-598.329102	-106.337318	90.180168	-585.230957	211.725937	1372.332886	-541.913757	-130.894897	1368.738159	-533.604370	52.296066	1393.068481	-554.704895	46.041035	1671.636108	-634.438843	298.284729	1129.881470	-570.699768	-226.240356	1131.078613	-517.332703	314.457092	883.584900	-447.441528	-197.407272	892.945679	-517.277527	54.630333	963.996033	482.694427	-60.618687	932.989319	503.649109	93.042404
-567.504578	131.931091	873.316467	-540.608459	-29.568680	868.802063	-656.319336	166.402237	501.581818	-610.630554	-98.228622	505.986328	-666.612122	175.226028	87.775726	-598.339722	-106.338196	90.177872	-585.238464	211.798462	1372.316650	-541.971863	-130.835159	1368.780884	-533.638672	52.373802	1393.095703	-554.822632	46.145386	1671.642700	-634.362000	298.343536	1129.864136	-570.681641	-226.109039	1131.095337	-517.173218	314.451935	883.596741	-447.309479	-197.248199	892.995361	-517.340332	54.697708	964.008484	482.741760	-60.775005	933.007568	503.586487	92.921204
-567.566650	132.019531	873.269775	-540.635803	-29.577204	868.802185	-656.373474	166.478287	501.576782	-610.630676	-98.185829	505.948303	-666.655640	175.204819	87.791885	-598.405090	-106.347961	90.162956	-585.255371	211.877350	1372.294556	-542.056152	-130.775925	1368.783203	-533.694641	52.453869	1393.092529	-554.950623	46.254040	1671.621948	-634.275330	298.387421	1129.809570	-570.650696	-226.184723	1131.224731	-517.052185	314.446533	883.557861	-447.188782	-197.096161	893.046936	-517.386414	54.770134	963.984497	482.784729	-60.974026	933.027466	503.528442	92.757362
-567.608093	132.151611	873.254700	-540.694763	-29.497696	868.798401	-656.508301	166.578278	501.583588	-610.634399	-98.141151	505.943909	-666.686340	175.242386	87.768959	-598.355957	-106.330292	90.156548	-585.267639	211.972870	1372.257446	-542.117920	-130.704956	1368.784546	-533.770935	52.515144	1393.078125	-555.081726	46.371868	1671.607422	-634.173950	298.435364	1129.782349	-570.643555	-226.064056	1131.165771	-516.893005	314.411774	883.547241	-447.036804	-196.925369	893.093079	-517.434692	54.877644	963.974243	482.851532	-61.202454	933.049683	503.481018	92.584518
-567.639526	132.194366	873.262268	-540.696777	-29.466442	868.815857	-656.728027	166.670029	501.614746	-610.621338	-98.087997	505.938171	-666.762024	175.231689	87.795570	-598.349548	-106.304260	90.138718	-585.273682	212.043152	1372.274780	-542.350159	-130.542786	1368.644287	-533.817810	52.564754	1393.113037	-555.215515	46.468121	1671.604492	-634.073608	298.460510	1129.762939	-570.628174	-225.979553	1131.140015	-516.723083	314.352661	883.553040	-446.881927	-196.771988	893.170410	-517.458130	54.925621	963.989014	482.919708	-61.471687	933.076416	503.433838	92.314697
-567.663879	132.197098	873.293335	-540.718994	-29.410500	868.839539	-656.859802	166.674088	501.680115	-610.649963	-98.084297	505.954498	-666.798828	175.218369	87.816032	-598.371399	-106.309982	90.141724	-585.317627	212.095520	1372.308838	-542.323669	-130.555054	1368.813721	-533.865417	52.594616	1393.192627	-555.328125	46.543392	1671.668701	-633.966125	298.501831	1129.776001	-570.597107	-225.798477	1131.149902	-516.547913	314.250488	883.584473	-446.685486	-196.536179	893.283081	-517.497742	54.949448	964.023010	483.038239	-61.733917	933.137695	503.447662	91.924042
-567.680420	132.229187	873.364563	-540.744568	-29.331654	868.881958	-656.965271	166.708420	501.739838	-610.621277	-98.017174	505.967499	-666.801331	175.205795	87.821548	-598.310242	-106.283752	90.188103	-585.357666	212.138336	1372.325928	-542.563660	-130.410675	1368.711792	-533.909851	52.638069	1393.265259	-555.444641	46.625298	1671.726563	-633.850647	298.503265	1129.773926	-570.567505	-225.710754	1131.128662	-516.361816	314.162689	883.629944	-446.494476	-196.346313	893.400574	-517.530212	54.985229	964.085083	483.122833	-62.007538	933.179871	503.381104	91.596786
-567.730835	132.262634	873.376099	-540.767090	-29.280237	868.893860	-656.970215	166.698196	501.729401	-610.635132	-98.018608	505.985107	-666.775085	175.214951	87.820061	-598.329895	-106.279823	90.203789	-585.376465	212.190872	1372.326050	-542.678040	-130.332718	1368.736816	-533.950806	52.688019	1393.317505	-555.580933	46.723572	1671.744629	-633.738770	298.534515	1129.744385	-570.568909	-225.569565	1131.129272	-516.162170	314.042419	883.630432	-446.304138	-196.113388	893.522766	-517.567139	55.034527	964.096741	483.152374	-62.202782	933.184021	503.219360	91.398315
-567.727844	132.361877	873.363708	-540.780579	-29.225555	868.913330	-657.088318	166.768417	501.754547	-610.648438	-98.001923	505.988647	-666.825500	175.195831	87.831688	-598.340332	-106.276718	90.196533	-585.406616	212.271881	1372.276001	-542.766418	-130.292084	1368.768311	-534.009766	52.763050	1393.312012	-555.720520	46.822868	1671.750000	-633.640198	298.541992	1129.659180	-570.543335	-225.496719	1131.139893	-515.983154	313.959351	883.594727	-446.091797	-195.897202	893.642639	-517.589966	55.122005	964.106812	483.169434	-62.335735	933.166382	503.011017	91.333717
-567.760620	132.411942	873.316833	-540.791870	-29.224045	868.915039	-657.153503	166.811905	501.703400	-610.656921	-97.949356	505.963043	-666.845581	175.204498	87.797089	-598.337402	-106.289795	90.157265	-585.431580	212.349121	1372.194092	-542.863159	-130.242554	1368.766113	-534.068359	52.833317	1393.287354	-555.857361	46.920712	1671.719482	-633.534363	298.573059	1129.556152	-570.524780	-225.371140	1131.114868	-515.791260	314.002045	883.548279	-445.873077	-195.642532	893.711182	-517.618042	55.178490	964.085388	483.225952	-62.485477	933.137695	502.812408	91.290840
-567.778870	132.487961	873.285950	-540.818909	-29.199039	868.894775	-657.211182	166.865158	501.670319	-610.669495	-97.934357	505.938690	-666.873596	175.193329	87.779022	-598.321289	-106.274963	90.136909	-585.460266	212.410248	1372.123779	-542.962891	-130.197617	1368.775757	-534.133362	52.900066	1393.272217	-556.018555	47.008347	1671.709473	-633.434814	298.590454	1129.439941	-570.504639	-225.246628	1131.070068	-515.602051	313.930328	883.520630	-445.662750	-195.402603	893.779053	-517.645264	55.231197	964.061584	483.217529	-62.668488	933.115356	502.571655	91.230896
-567.811279	132.506989	873.274231	-540.855530	-29.194613	868.896362	-657.277710	166.914627	501.692291	-610.694885	-97.902122	505.913971	-666.681702	174.968033	87.572830	-598.321472	-106.282417	90.101509	-585.468750	212.472275	1372.108765	-542.921875	-130.256302	1368.925293	-534.175354	52.943695	1393.297241	-556.199158	47.076569	1671.743408	-633.347290	298.566223	1129.386108	-570.473877	-225.066559	1131.062866	-515.385498	313.784851	883.518188	-445.442352	-195.183899	893.888611	-517.687134	55.247993	964.059265	483.250763	-62.802902	933.095093	502.321411	91.169739
-567.838989	132.497833	873.308105	-540.877014	-29.167149	868.918152	-657.272400	166.863602	501.713440	-610.687744	-97.887299	505.913879	-666.684692	174.982361	87.581726	-598.306824	-106.273560	90.107353	-585.485291	212.516479	1372.104736	-543.002075	-130.210281	1368.976807	-534.210693	52.958038	1393.369263	-556.403687	47.137367	1671.815918	-633.271423	298.499268	1129.356934	-570.463806	-224.914246	1131.048462	-515.131287	313.588135	883.518738	-445.234039	-194.988251	894.004517	-517.722717	55.250469	964.091614	483.214630	-62.900867	933.093750	502.043304	91.072105
-567.858032	132.448669	873.359009	-540.926086	-29.139902	868.948669	-657.332642	166.837631	501.736145	-610.746338	-97.895889	505.916687	-666.662476	175.040604	87.626602	-598.360596	-106.298904	90.125107	-585.489807	212.544037	1372.081543	-543.072693	-130.174988	1369.048584	-534.266418	52.970764	1393.456543	-556.623962	47.193436	1671.902100	-633.199219	298.467804	1129.316162	-570.449097	-224.757034	1131.067017	-514.830933	313.278351	883.520142	-445.010193	-194.807907	894.165833	-517.765381	55.221111	964.136475	483.230347	-62.990726	933.104553	501.765625	90.962418
-567.859131	132.484833	873.376587	-540.955322	-29.112782	868.975891	-657.403320	166.868607	501.739777	-610.763611	-97.857475	505.939697	-666.641724	175.109100	87.619003	-598.374390	-106.288147	90.175163	-585.499634	212.566635	1372.057373	-543.286133	-130.053314	1369.003052	-534.302856	53.005550	1393.526123	-556.872070	47.264217	1671.964966	-633.121704	298.400452	1129.230713	-570.477478	-224.573257	1131.064819	-514.618103	313.116821	883.491882	-444.774414	-194.596863	894.336975	-517.787048	55.250572	964.161499	483.188416	-63.103992	933.137085	501.474640	90.878685
-567.900513	132.485962	873.366089	-541.008362	-29.103971	869.009155	-657.366333	166.907745	501.713593	-610.829834	-97.859932	505.978577	-666.760437	175.486038	87.856850	-598.342407	-106.287758	90.176430	-585.504883	212.626663	1371.983032	-543.309937	-130.022202	1369.091675	-534.354614	53.068195	1393.567261	-557.150818	47.358200	1672.022827	-633.045837	298.379700	1129.109131	-570.521729	-224.336487	1131.101440	-514.444824	312.997467	883.419861	-444.536163	-194.451889	894.495972	-517.830811	55.278870	964.170593	483.212280	-63.198772	933.124451	501.220184	90.842667
-567.951782	132.523895	873.353210	-541.075439	-29.108675	869.022827	-657.360657	166.933975	501.611206	-610.889526	-97.871048	505.981079	-666.816467	175.555527	87.822685	-598.364746	-106.275612	90.178177	-585.522705	212.675522	1371.920532	-543.351440	-130.020676	1369.174927	-534.393921	53.120991	1393.608276	-557.482605	47.458061	1672.076904	-632.987610	298.303680	1128.975830	-570.614380	-223.936005	1131.068481	-514.298706	312.935211	883.333923	-444.239807	-194.372452	894.641907	-517.880615	55.307903	964.166809	483.437225	-62.981895	933.009949	500.835510	91.317070
-568.014282	132.571915	873.367981	-541.160950	-29.113277	869.040161	-658.280273	167.266190	501.852203	-610.954895	-97.862053	505.975861	-667.282837	175.459183	87.891205	-598.418762	-106.293549	90.174950	-585.552551	212.709381	1371.864502	-543.336182	-130.007828	1369.250854	-534.425903	53.171463	1393.660889	-557.870422	47.556683	1672.146362	-632.925049	298.243927	1128.869629	-570.784546	-223.389084	1130.958496	-514.160461	312.801178	883.262329	-443.837921	-194.347580	894.849976	-517.937927	55.327679	964.176392	483.543427	-62.815285	932.918640	500.432526	91.675117
-568.075562	132.572723	873.428711	-541.263306	-29.109503	869.055115	-658.369568	167.334091	501.906830	-611.028503	-97.840103	505.932739	-667.194580	175.190948	87.684921	-598.429138	-106.289467	90.123604	-585.570068	212.749390	1371.859253	-543.320068	-130.020493	1369.332886	-534.463928	53.166000	1393.720337	-558.286926	47.660889	1672.248047	-632.836243	298.082458	1128.798462	-570.972961	-222.794998	1130.838501	-514.109680	312.768372	883.265320	-443.347321	-194.411362	895.098145	-517.992371	55.299198	964.204651	483.571381	-62.919304	932.888855	500.223907	91.475029
-568.127625	132.510132	873.488159	-541.350159	-29.137096	869.082397	-657.823730	167.150360	501.792816	-611.064880	-97.822121	505.911072	-667.185791	175.578110	87.901756	-598.432678	-106.312782	90.098564	-585.579712	212.723892	1371.840942	-543.275452	-130.045120	1369.411865	-534.489258	53.148254	1393.848022	-558.720825	47.760090	1672.368652	-632.784973	297.968506	1128.742798	-571.204590	-222.182999	1130.774536	-513.896423	312.353363	883.217163	-442.836456	-194.555771	895.341980	-518.036621	55.232925	964.238831	483.568573	-62.884109	932.867249	499.855865	91.559906
-568.181763	132.515762	873.584778	-541.440430	-29.104195	869.122864	-658.569946	167.411942	502.053406	-611.126770	-97.789322	505.863861	-667.629639	175.499741	87.965370	-598.426636	-106.323883	90.112732	-585.589783	212.722046	1371.825562	-543.239258	-130.054550	1369.512573	-534.495117	53.130112	1393.947876	-559.183655	47.860409	1672.486084	-632.715454	297.798828	1128.674316	-571.435303	-221.489944	1130.708130	-513.732056	312.053955	883.175537	-442.297241	-194.730972	895.636902	-518.071838	55.218781	964.294067	483.470306	-62.778332	932.862000	499.344177	91.888153
-568.248657	132.510529	873.630737	-541.540161	-29.120260	869.170776	-658.901489	167.578369	502.139191	-611.216614	-97.770638	505.865265	-667.864136	175.478012	88.004768	-598.366699	-106.308784	90.122604	-585.510620	212.665436	1371.791626	-543.102722	-130.131058	1369.647705	-534.462219	53.141403	1394.035645	-559.680969	48.001633	1672.593018	-632.655396	297.629700	1128.594482	-571.696716	-220.724197	1130.654419	-513.623962	311.822571	883.092285	-441.684723	-194.962540	895.916809	-518.104980	55.210392	964.321045	483.461517	-62.744743	932.851013	499.108551	91.867462
-568.308289	132.532898	873.646118	-541.631653	-29.118397	869.210327	-658.921814	167.643890	502.101166	-611.271545	-97.696259	505.860626	-667.925171	175.510208	87.973122	-598.299927	-106.298798	90.141167	-585.645935	212.710907	1371.689331	-543.201721	-130.126709	1369.760498	-534.544617	53.197094	1394.074097	-560.213379	48.172146	1672.688477	-632.606079	297.471069	1128.435425	-571.986145	-219.892944	1130.597412	-513.494934	311.628418	882.987183	-441.097748	-195.250671	896.197754	-518.126587	55.238171	964.326538	483.416260	-62.784134	932.846680	498.887512	91.839317
-568.390320	132.536575	873.668091	-541.753418	-29.120378	869.243408	-658.936279	167.734436	502.049591	-611.286377	-97.586731	505.806335	-667.972534	175.520859	87.980011	-598.254883	-106.289139	90.166992	-585.691345	212.721603	1371.592163	-543.214661	-130.176178	1369.903320	-534.574768	53.235161	1394.111206	-560.759766	48.330963	1672.758057	-632.550598	297.263947	1128.261230	-572.214294	-219.120911	1130.548340	-513.400757	311.456085	882.848145	-440.472748	-195.576447	896.481079	-518.173462	55.245911	964.331970	483.397614	-62.813099	932.847656	498.682251	91.855400
-568.441284	132.546539	873.698181	-541.826050	-29.160297	869.262085	-658.971802	167.718094	502.023560	-611.291687	-97.497421	505.735718	-668.053894	175.571411	87.947731	-598.142639	-106.282669	90.149361	-585.727356	212.720444	1371.508179	-543.262329	-130.247437	1370.022217	-534.578613	53.262383	1394.155518	-561.319153	48.471481	1672.868408	-632.513123	297.040192	1128.111450	-572.405090	-218.389267	1130.495605	-513.273987	311.231201	882.744202	-439.797913	-195.951233	896.790344	-518.191528	55.225998	964.339111	483.433960	-62.876846	932.829407	498.631714	91.596161
-568.478455	132.555786	873.753723	-541.910278	-29.147968	869.267578	-659.032227	167.756226	502.081116	-611.342834	-97.340889	505.642578	-668.076111	175.613419	87.960243	-598.120239	-106.321114	90.112991	-585.775757	212.728546	1371.437378	-543.300537	-130.320068	1370.132568	-534.585388	53.251167	1394.232056	-561.899414	48.597904	1672.947266	-632.483643	296.800415	1128.007202	-572.576111	-217.622314	1130.422363	-513.111145	310.969727	882.698059	-438.995758	-196.352722	897.185547	-518.213867	55.204063	964.355591	483.349670	-62.789886	932.777710	498.302277	91.835938
-568.506165	132.562363	873.802307	-541.981506	-29.152275	869.267395	-658.771729	167.595367	502.028931	-611.398560	-97.137573	505.637878	-667.965576	175.671280	87.944336	-598.143921	-106.318420	90.058014	-585.791138	212.695282	1371.393188	-543.346375	-130.377319	1370.226074	-534.565247	53.226570	1394.290283	-562.454773	48.706352	1673.027466	-632.468994	296.595215	1127.891724	-572.669861	-217.033234	1130.367310	-512.942810	310.690063	882.642151	-438.274719	-196.817078	897.491760	-518.217529	55.174995	964.362732	483.289032	-62.756752	932.738464	498.089386	91.857300
-568.511963	132.535248	873.826599	-542.019714	-29.163351	869.272278	-659.121887	167.670425	502.161285	-611.559631	-97.078445	505.673706	-668.144897	175.638428	87.990089	-598.144409	-106.317360	90.030891	-585.861450	212.676346	1371.309692	-543.430969	-130.440323	1370.347168	-534.593140	53.209126	1394.332764	-563.006958	48.798824	1673.110840	-632.452393	296.352539	1127.749146	-572.728638	-216.610107	1130.302368	-512.742920	310.435791	882.597412	-437.590271	-197.331497	897.775818	-518.203735	55.143948	964.363464	483.255402	-62.760612	932.716919	497.960846	91.725792
-568.540466	132.504745	873.825500	-542.069641	-29.160408	869.260132	-658.972412	167.594986	502.093811	-611.745605	-97.176880	505.762573	-668.096069	175.674576	87.968445	-598.176453	-106.312363	90.045883	-585.937500	212.662979	1371.221680	-543.410034	-130.566971	1370.579834	-534.659851	53.216972	1394.355957	-563.542297	48.889336	1673.164429	-632.439575	296.185883	1127.591309	-572.717773	-216.218689	1130.311890	-512.511963	310.211731	882.503967	-436.783203	-197.922607	898.083313	-518.205017	55.126274	964.341858	483.104889	-62.619156	932.706665	497.603546	92.050964
-568.495789	132.544113	873.792419	-542.069336	-29.183437	869.261902	-659.265442	167.701157	502.119385	-611.921509	-97.358749	505.815948	-668.192017	175.649658	87.982040	-598.325378	-106.329018	90.067627	-586.008667	212.698181	1371.101807	-543.500427	-130.577011	1370.678467	-534.737366	53.266502	1394.341797	-564.053040	48.977184	1673.197754	-632.419983	296.031281	1127.384521	-572.590393	-215.900558	1130.324585	-512.235840	309.973724	882.382324	-435.967651	-198.556061	898.383362	-518.164612	55.146061	964.318604	482.998413	-62.629532	932.699097	497.450439	91.943672
-568.480347	132.570938	873.753113	-542.074280	-29.176632	869.237183	-659.395386	167.737152	502.093140	-612.156433	-97.481789	505.896820	-668.237305	175.641296	87.957375	-598.341125	-106.325668	90.089340	-586.078979	212.726868	1370.951904	-543.623108	-130.570786	1370.771606	-534.806152	53.311420	1394.312500	-564.541382	49.042038	1673.226318	-632.387085	295.867706	1127.157349	-572.446960	-215.830276	1130.365479	-511.912170	309.742035	882.265198	-435.159851	-199.277084	898.733948	-518.142578	55.169075	964.279602	482.858948	-62.559376	932.698730	497.198120	92.082848
-568.432739	132.521698	873.736328	-542.068481	-29.217438	869.241394	-659.352783	167.748215	502.052917	-612.168457	-97.468758	505.902008	-668.167908	175.689850	87.961708	-598.343079	-106.329041	90.105789	-586.176758	212.786072	1370.854614	-543.781494	-130.545120	1370.821655	-534.892517	53.354202	1394.290894	-565.017578	49.096645	1673.237549	-632.349548	295.739227	1126.974121	-572.260315	-215.883209	1130.407104	-511.589905	309.539185	882.211914	-434.141693	-199.600632	898.961548	-518.120483	55.125851	964.275146	482.731720	-62.457626	932.693787	496.992188	92.184258
-568.395996	132.539978	873.748352	-542.088074	-29.228584	869.237244	-659.160217	167.627563	502.027618	-612.168518	-97.426674	505.878937	-668.024414	175.722870	87.915154	-598.333557	-106.341667	90.076187	-586.280579	212.798264	1370.756104	-543.941711	-130.517487	1370.856812	-535.005554	53.357956	1394.295410	-565.482422	49.105869	1673.260254	-632.319214	295.630707	1126.823975	-571.869568	-215.875443	1130.424438	-511.266205	309.348541	882.180176	-433.397125	-201.028168	899.456604	-518.119934	55.105175	964.283142	482.529694	-62.236313	932.672546	496.619629	92.609413
-568.331482	132.465363	873.781555	-542.054077	-29.289564	869.234802	-659.365540	167.626602	502.093964	-612.173096	-97.443436	505.882965	-668.073364	175.722626	87.910522	-598.320557	-106.358566	90.050560	-586.433960	212.815811	1370.709351	-544.132751	-130.469971	1370.857666	-535.151550	53.376198	1394.298096	-565.917175	49.107044	1673.286987	-632.247559	295.547028	1126.678101	-571.467468	-216.136871	1130.491333	-510.956909	309.253357	882.231201	-432.500427	-202.051331	899.833130	-518.091553	55.006569	964.308044	482.384460	-62.119377	932.672363	496.434998	92.666733
-568.284790	132.414078	873.790405	-542.052673	-29.284014	869.240723	-659.493469	167.642883	502.150818	-612.187866	-97.456604	505.837982	-668.103577	175.655945	87.928627	-598.271606	-106.354393	90.053040	-586.575684	212.849548	1370.646484	-544.446472	-130.322006	1370.765625	-535.299805	53.401463	1394.300903	-566.338501	49.094311	1673.303711	-632.193054	295.532104	1126.572510	-571.122437	-216.624359	1130.533813	-510.712677	309.161499	882.187439	-431.458435	-202.510681	900.107849	-518.081238	54.970425	964.321350	482.218567	-61.992764	932.656250	496.234772	92.753212
-568.220642	132.402344	873.751526	-542.011902	-29.337978	869.237732	-659.520020	167.644119	502.126190	-612.175659	-97.466751	505.868378	-668.028870	175.677567	87.919548	-598.257874	-106.345657	90.062065	-586.709351	212.870712	1370.571533	-544.622498	-130.231445	1370.808350	-535.438721	53.473129	1394.306396	-566.770203	49.039001	1673.265747	-632.124146	295.544861	1126.448364	-570.675598	-217.065186	1130.652832	-510.510193	309.144806	882.131897	-430.554260	-203.553299	900.493408	-518.047607	54.948658	964.307556	482.042664	-61.866096	932.643250	496.048279	92.910881
-568.164856	132.368347	873.716919	-541.970947	-29.369358	869.262634	-659.512268	167.627762	502.066376	-612.119751	-97.480606	505.883789	-667.966675	175.686691	87.883965	-598.342712	-106.342201	90.052765	-586.870178	212.914047	1370.483887	-544.790710	-130.141907	1370.839478	-535.621155	53.559486	1394.257690	-567.103394	49.079548	1673.284424	-632.064453	295.579926	1126.321777	-570.188721	-217.648026	1130.837280	-510.389252	309.295410	882.090149	-429.715302	-204.609863	900.898621	-518.018127	54.943546	964.309204	481.835449	-61.784687	932.628784	495.860718	93.032257
-568.115906	132.375534	873.643250	-541.957642	-29.388948	869.265930	-659.489075	167.673065	502.024628	-612.093079	-97.504143	505.899902	-667.902405	175.673279	87.859917	-598.349915	-106.332085	90.077820	-587.023682	212.945877	1370.395630	-544.956787	-130.049377	1370.862305	-535.782654	53.650909	1394.224609	-567.494263	49.040176	1673.237793	-631.989929	295.629822	1126.202393	-569.649353	-218.160385	1130.962402	-510.068512	309.261719	882.101685	-429.022827	-206.255188	901.379578	-518.004517	54.969791	964.279846	481.694489	-61.742863	932.607422	495.841309	92.947807
-568.059692	132.318008	873.626892	-541.895874	-29.438484	869.283264	-659.426514	167.632385	501.997864	-612.033386	-97.531860	505.900177	-667.838318	175.628677	87.840721	-598.300476	-106.328667	90.077034	-587.202881	212.998260	1370.332397	-545.125122	-129.942551	1370.870361	-535.944702	53.710232	1394.221436	-567.815857	49.048172	1673.255615	-631.941956	295.680878	1126.112061	-569.149902	-218.925049	1131.151855	-509.704071	309.233643	882.204163	-428.203186	-207.332062	901.783752	-517.978638	54.931320	964.292969	481.483826	-61.564137	932.570068	495.651184	93.160820
-567.991455	132.302200	873.641541	-541.841125	-29.458630	869.292603	-659.377686	167.587433	502.012817	-611.971008	-97.569511	505.863953	-667.832520	175.597946	87.868912	-598.347778	-106.373772	90.073975	-587.383728	213.026764	1370.356323	-545.314575	-129.850403	1370.902954	-536.112183	53.724060	1394.229858	-568.160156	48.995659	1673.251587	-631.874268	295.702423	1126.090454	-568.673401	-219.561630	1131.305420	-509.297943	309.213867	882.379211	-427.391174	-208.354446	902.169067	-517.957825	54.900082	964.321655	481.300354	-61.378178	932.533325	495.489380	93.359306
-567.933044	132.233093	873.665222	-541.793030	-29.469545	869.290527	-659.254944	167.508621	502.023712	-611.913025	-97.582451	505.854797	-667.727722	175.564774	87.835953	-598.290100	-106.357468	90.070572	-587.520996	213.055481	1370.377441	-545.503723	-129.780014	1370.933105	-536.292969	53.715504	1394.267944	-568.481567	48.947430	1673.267334	-631.822083	295.752075	1126.087036	-568.211487	-220.395248	1131.565308	-508.858002	309.204468	882.553955	-426.511719	-208.856674	902.466492	-517.943604	54.837437	964.348816	481.081451	-61.079750	932.475342	495.224213	93.787498
-567.891052	132.198151	873.666382	-541.747925	-29.549458	869.315857	-657.910950	167.078476	501.699463	-611.861450	-97.673553	505.875061	-667.112488	175.774292	87.774887	-598.363464	-106.391617	90.053917	-587.678101	213.063797	1370.380981	-545.703857	-129.692429	1370.987793	-536.490967	53.735439	1394.302979	-568.790466	48.900291	1673.279297	-631.775696	295.876923	1126.056030	-567.710693	-221.101593	1131.745850	-508.433533	309.226837	882.739990	-425.922913	-210.376999	903.000061	-517.938660	54.787014	964.377136	480.916351	-61.015064	932.461609	495.228790	93.668015
-567.837158	132.180466	873.642822	-541.671143	-29.576302	869.319336	-657.813721	167.061127	501.668335	-611.792114	-97.714409	505.920685	-667.057739	175.695648	87.781525	-598.370361	-106.385124	90.065720	-587.838867	213.080429	1370.371216	-545.902222	-129.616684	1371.050903	-536.709412	53.779827	1394.315552	-569.090271	48.863029	1673.272705	-631.726746	296.041595	1126.026489	-567.241150	-221.826172	1132.011963	-508.055145	309.305817	882.878723	-425.260010	-211.385620	903.432434	-517.911255	54.778755	964.381653	480.634338	-60.808468	932.426758	494.988770	94.029427
-567.791870	132.180328	873.616089	-541.622131	-29.588707	869.330933	-657.824158	167.050522	501.645660	-611.730591	-97.750275	505.918243	-667.103760	175.651093	87.755203	-598.302917	-106.374298	90.105423	-588.040710	213.102356	1370.341919	-546.091492	-129.524002	1371.113647	-536.917847	53.826538	1394.306274	-569.380310	48.831348	1673.250000	-631.672485	296.214325	1125.983276	-566.868042	-222.512268	1132.297852	-507.698486	309.389374	882.986267	-424.706635	-212.320480	903.799561	-517.894897	54.789810	964.385620	480.368866	-60.628990	932.417542	494.808533	94.290161
-567.731140	132.144684	873.577209	-541.521423	-29.641447	869.339905	-657.672119	167.034607	501.606140	-611.663025	-97.793594	505.959778	-667.015747	175.622635	87.741608	-598.358459	-106.369293	90.119858	-588.227356	213.103577	1370.308228	-546.268311	-129.459427	1371.201294	-537.106750	53.867077	1394.310913	-569.688416	48.797253	1673.232544	-631.634216	296.378998	1125.950928	-566.484985	-223.177185	1132.571655	-507.414978	309.424591	883.028381	-424.130951	-213.210861	904.214355	-517.848999	54.775848	964.383301	480.196075	-60.623432	932.407715	494.893738	94.059860
-567.693420	132.075699	873.579651	-541.461243	-29.648117	869.354797	-657.498840	166.983002	501.570160	-611.568115	-97.781799	505.942444	-666.775940	175.308212	87.488731	-598.367126	-106.375992	90.112396	-588.412659	213.098633	1370.316895	-546.359436	-129.422791	1371.317993	-537.292969	53.896954	1394.316772	-570.018494	48.729385	1673.185913	-631.560181	296.485046	1125.916748	-566.161133	-223.770752	1132.812866	-507.163025	309.512085	883.092285	-423.399780	-213.541534	904.525696	-517.836304	54.745369	964.406006	479.923492	-60.390057	932.388672	494.671204	94.488281
-567.625977	132.049820	873.598145	-541.357483	-29.676390	869.359497	-657.278381	166.918396	501.562958	-611.487488	-97.850685	505.940735	-666.728088	175.271072	87.474289	-598.354614	-106.379837	90.104431	-588.639343	213.104858	1370.341064	-546.497803	-129.363541	1371.376343	-537.485962	53.887630	1394.360596	-570.312134	48.727631	1673.216797	-631.504333	296.522278	1125.937744	-565.868713	-224.206329	1133.031372	-506.960510	309.607849	883.163513	-423.065399	-214.893661	905.021179	-517.796753	54.710598	964.436157	479.692596	-60.240810	932.386780	494.551727	94.640076
-567.583984	131.964096	873.628479	-541.284424	-29.723043	869.374512	-657.127502	166.869537	501.562775	-611.446472	-97.942650	505.943817	-666.668762	175.248962	87.526939	-598.352539	-106.383530	90.121277	-588.817200	213.101379	1370.384766	-546.723816	-129.300812	1371.356812	-537.675049	53.867123	1394.406860	-570.630981	48.713734	1673.230957	-631.456970	296.583435	1125.953003	-565.666443	-224.683746	1133.214233	-506.784790	309.660217	883.246643	-422.621613	-215.717590	905.399719	-517.777344	54.636909	964.474121	479.421936	-59.903015	932.362305	494.189453	95.255501
-567.509827	131.976059	873.661682	-541.196594	-29.787920	869.400085	-658.388306	167.300629	501.953888	-611.382141	-97.986412	505.940338	-667.312012	175.005295	87.642982	-598.376343	-106.397095	90.119621	-588.992615	213.072296	1370.373169	-546.852783	-129.258804	1371.416382	-537.877197	53.866676	1394.449097	-570.957520	48.687592	1673.239624	-631.431152	296.602173	1125.942383	-565.528198	-225.080032	1133.366089	-506.633667	309.713959	883.325623	-422.241150	-216.403992	905.732422	-517.747253	54.598705	964.523987	479.255920	-59.764412	932.363098	494.159149	95.328331
-567.462830	131.907303	873.648743	-541.116760	-29.837368	869.410034	-658.575195	167.393661	502.038147	-611.356384	-98.072830	505.960297	-667.477539	174.919006	87.673660	-598.409302	-106.419754	90.143600	-589.171387	213.058533	1370.350708	-547.008789	-129.246353	1371.456909	-538.030090	53.865540	1394.472046	-571.288147	48.686600	1673.234863	-631.440735	296.641510	1125.892456	-565.443054	-225.434082	1133.522949	-506.517517	309.699158	883.350891	-421.909454	-217.056198	906.039612	-517.720154	54.554298	964.536255	479.126556	-59.659756	932.367737	494.268158	95.215218
-567.440674	131.876846	873.636414	-541.053467	-29.894753	869.415222	-658.395020	167.368011	501.986511	-611.300903	-98.106720	505.989258	-667.442200	174.876190	87.678902	-598.385315	-106.420876	90.134521	-589.307678	213.055588	1370.291016	-547.132202	-129.213913	1371.509521	-538.224731	53.867058	1394.473389	-571.628845	48.659870	1673.181396	-631.456543	296.671997	1125.835693	-565.404297	-225.719498	1133.676147	-506.430359	309.654175	883.352051	-421.638550	-217.636261	906.291077	-517.704712	54.524437	964.542908	478.988953	-59.593765	932.370728	494.297455	95.169983
-567.361694	131.836121	873.630554	-540.959534	-29.933193	869.433411	-658.226013	167.319290	501.933105	-611.258301	-98.147949	506.007904	-667.396118	174.882813	87.659149	-598.377136	-106.433083	90.164474	-589.441467	213.043457	1370.221313	-547.277222	-129.223343	1371.553955	-538.385681	53.884258	1394.480347	-571.910217	48.710312	1673.191895	-631.511292	296.679413	1125.769043	-565.410461	-225.961899	1133.798340	-506.376190	309.609772	883.306702	-421.445953	-218.167267	906.511230	-517.653320	54.496090	964.562378	478.736298	-59.406242	932.370239	494.098267	95.523354
-567.328003	131.743362	873.615234	-540.885559	-29.984385	869.448242	-658.076599	167.274307	501.892303	-611.232483	-98.197388	506.023590	-667.336365	174.874725	87.632141	-598.363403	-106.429985	90.171997	-589.551086	213.029312	1370.190063	-547.428345	-129.208801	1371.570801	-538.512573	53.840385	1394.513428	-572.230042	48.706322	1673.176147	-631.586426	296.648163	1125.694824	-565.448608	-226.114151	1133.862183	-506.369934	309.554138	883.255920	-421.283295	-218.608795	906.732788	-517.632202	54.445789	964.574097	478.585724	-59.279125	932.350586	494.032227	95.660652
-567.265625	131.681961	873.631226	-540.814636	-30.011475	869.447449	-657.949158	167.220901	501.890900	-611.215698	-98.283577	506.031250	-667.309143	174.858948	87.644684	-598.464722	-106.453857	90.135086	-589.666565	213.022003	1370.153809	-547.572388	-129.213776	1371.577393	-538.637817	53.810032	1394.522217	-572.538330	48.707565	1673.164917	-631.685730	296.596680	1125.639160	-565.526306	-226.256943	1133.907959	-506.401672	309.483795	883.212952	-421.182098	-218.945404	906.877686	-517.592773	54.389835	964.592834	478.448608	-59.258095	932.345520	494.063843	95.514801
-567.237305	131.607254	873.628906	-540.772339	-30.095568	869.443420	-657.861694	167.159012	501.907318	-611.162659	-98.304710	506.013885	-667.302734	174.864716	87.676399	-598.384216	-106.449951	90.132767	-589.797180	213.003525	1370.135742	-547.735718	-129.254135	1371.578369	-538.786682	53.781975	1394.521362	-572.848389	48.724293	1673.147095	-631.819275	296.498993	1125.574829	-565.675354	-226.403259	1133.946533	-506.446594	309.394623	883.144409	-421.028381	-218.738953	906.872681	-517.586365	54.307335	964.601135	478.272247	-59.114880	932.318115	493.966705	95.679329
-567.178284	131.565598	873.637939	-540.711731	-30.171434	869.459595	-657.814392	167.138596	501.943604	-611.122070	-98.364761	506.007568	-667.303589	174.819855	87.662880	-598.386780	-106.457283	90.128433	-589.930969	212.976059	1370.076294	-547.873840	-129.295578	1371.590576	-538.909363	53.741447	1394.525757	-573.167236	48.730579	1673.123779	-631.952393	296.417908	1125.465698	-565.782288	-226.471420	1133.967041	-506.517822	309.290802	883.089966	-421.205902	-219.481949	907.059326	-517.551880	54.247913	964.623657	478.156799	-58.973747	932.302002	493.916168	95.809875
-567.138672	131.514511	873.632751	-540.670715	-30.235365	869.458313	-657.794006	167.104553	501.930267	-611.118103	-98.429245	506.004181	-667.323975	174.802429	87.659241	-598.409302	-106.457817	90.126221	-590.065430	212.969208	1370.014160	-548.041199	-129.358047	1371.601196	-539.031921	53.731453	1394.537720	-573.476990	48.754101	1673.098755	-632.120972	296.341522	1125.387817	-565.969788	-226.579773	1134.018677	-506.620270	309.170593	883.005859	-421.195038	-219.148315	907.001770	-517.534302	54.188774	964.629333	478.012848	-58.853424	932.282288	493.850739	95.956352
-567.098511	131.413696	873.618469	-540.619690	-30.319088	869.471130	-657.793762	167.103806	501.877380	-611.062012	-98.465508	506.031647	-667.350769	174.793564	87.659607	-598.420715	-106.472786	90.138123	-590.171936	212.935333	1369.939941	-548.116882	-129.413254	1371.670776	-539.150574	53.692154	1394.529907	-573.778198	48.787582	1673.081177	-632.278442	296.310150	1125.287354	-566.141968	-226.601715	1134.057861	-506.737854	309.046478	882.899231	-421.378021	-219.239563	907.002686	-517.506409	54.111816	964.634949	477.890869	-58.746178	932.285706	493.785736	96.043816
-567.054626	131.349533	873.607849	-540.587158	-30.402468	869.489746	-656.139709	166.536560	501.433960	-611.043884	-98.530960	506.053101	-666.525085	175.063049	87.527390	-598.440308	-106.466644	90.132973	-590.294128	212.911896	1369.877319	-548.249146	-129.454422	1371.687134	-539.258179	53.697521	1394.524292	-574.066589	48.816071	1673.076660	-632.441589	296.254517	1125.199463	-566.301270	-226.525360	1134.046875	-506.907837	308.913605	882.786560	-421.736694	-219.793823	907.072205	-517.486877	54.048664	964.645813	477.770935	-58.711868	932.285339	493.687866	96.135178
-567.017456	131.254837	873.595825	-540.570557	-30.471008	869.491455	-656.188110	166.530731	501.445007	-611.011780	-98.562752	506.058105	-666.582581	175.018890	87.514725	-598.446960	-106.498352	90.140182	-590.383667	212.883575	1369.829956	-548.366516	-129.503830	1371.709961	-539.371399	53.651104	1394.538574	-574.371582	48.836136	1673.083252	-632.594482	296.146576	1125.151855	-566.542786	-226.515945	1134.041016	-507.113190	308.834534	882.667236	-421.876587	-219.288406	906.934692	-517.472107	53.968815	964.645386	477.632507	-58.568371	932.290771	493.489716	96.450661
-567.000610	131.160767	873.599121	-540.540588	-30.552675	869.494995	-656.331970	166.522415	501.511047	-610.991577	-98.635384	506.062927	-666.632141	174.976547	87.527306	-598.392761	-106.490700	90.139442	-590.480347	212.851776	1369.799438	-548.523438	-129.523880	1371.660156	-539.473267	53.606567	1394.550781	-574.666443	48.843430	1673.087891	-632.754150	296.041992	1125.108521	-566.733032	-226.457016	1133.990723	-507.355835	308.729858	882.541809	-422.363953	-219.679230	906.929260	-517.458374	53.882641	964.652466	477.530579	-58.495434	932.289246	493.390564	96.511513
-566.947937	131.063492	873.613037	-540.516052	-30.647652	869.505005	-656.300842	166.473129	501.523651	-610.969727	-98.684792	506.032806	-666.621887	174.978973	87.544113	-598.437134	-106.504295	90.132912	-590.575195	212.816681	1369.779175	-548.631897	-129.568024	1371.666626	-539.591309	53.548161	1394.554443	-574.969604	48.842525	1673.084717	-632.910461	295.907684	1125.046875	-566.975830	-226.434036	1133.958130	-507.621979	308.629211	882.409241	-422.791351	-219.498459	906.786011	-517.425964	53.776913	964.667236	477.464905	-58.459038	932.296448	493.337677	96.510551
-566.924500	130.988037	873.600891	-540.509155	-30.727571	869.493469	-657.431274	166.811188	501.848785	-610.920593	-98.720551	506.035034	-667.168762	174.778473	87.652916	-598.391907	-106.518906	90.100388	-590.688110	212.798920	1369.736450	-548.740601	-129.634918	1371.687012	-539.701843	53.513042	1394.554443	-575.266418	48.846947	1673.087524	-633.077271	295.807068	1125.005493	-567.214355	-226.426392	1133.943481	-507.917419	308.535278	882.266296	-423.271759	-219.264847	906.605347	-517.424622	53.693378	964.660950	477.367859	-58.459373	932.300537	493.267914	96.530022
-566.896667	130.947083	873.595886	-540.501587	-30.849125	869.508240	-657.694946	166.883774	501.904327	-610.940918	-98.804062	506.017273	-667.314819	174.728241	87.654976	-598.392639	-106.519127	90.110542	-590.787292	212.776688	1369.686890	-548.829346	-129.689850	1371.696167	-539.798645	53.476879	1394.566162	-575.555298	48.852947	1673.086670	-633.252197	295.727875	1124.961792	-567.466003	-226.409576	1133.943481	-508.226807	308.410095	882.113647	-423.837646	-218.957123	906.414490	-517.419189	53.615040	964.670532	477.326782	-58.411915	932.285339	493.204865	96.599915
-566.885498	130.831711	873.571289	-540.490784	-30.947237	869.524536	-656.501343	166.449097	501.564972	-610.894287	-98.850624	506.024353	-666.766724	174.894440	87.552567	-598.409363	-106.552322	90.139755	-590.849854	212.756958	1369.635376	-548.905518	-129.737228	1371.717896	-539.874756	53.465134	1394.548462	-575.849121	48.848099	1673.077881	-633.407715	295.646851	1124.893677	-567.755798	-226.358170	1133.959351	-508.525421	308.299286	881.984985	-424.446869	-218.574448	906.179993	-517.415955	53.530823	964.668518	477.276886	-58.386723	932.275452	493.175842	96.626610
-566.833313	130.762405	873.579895	-540.482056	-31.036039	869.537170	-656.243652	166.353806	501.498474	-610.875061	-98.886879	506.018494	-666.816528	175.236221	87.768646	-598.396667	-106.565796	90.135201	-590.913391	212.736816	1369.609985	-549.004822	-129.774475	1371.741821	-539.973145	53.443077	1394.577515	-576.140442	48.841316	1673.087769	-633.559570	295.559906	1124.836670	-568.076355	-226.286911	1133.957031	-508.820313	308.180939	881.843201	-425.063568	-218.144470	905.956848	-517.399719	53.441467	964.685059	477.202576	-58.378902	932.268433	493.149597	96.647728
-566.839355	130.594513	873.581299	-540.476807	-31.158449	869.561157	-656.257141	166.319046	501.471619	-610.870483	-98.949593	506.058533	-666.804077	175.232452	87.769104	-598.365601	-106.555367	90.149361	-590.961365	212.705948	1369.572144	-549.048828	-129.796814	1371.766846	-540.043091	53.414581	1394.634277	-576.416504	48.828236	1673.109985	-633.716003	295.509369	1124.807617	-568.372925	-226.202911	1133.962769	-509.147522	308.057953	881.684998	-425.768219	-217.643723	905.708313	-517.410828	53.311028	964.701355	477.127594	-58.312775	932.261108	493.115692	96.656166
-566.814148	130.480820	873.602417	-540.492432	-31.232847	869.582947	-656.312622	166.310257	501.511353	-610.854797	-98.988472	506.038452	-666.855042	175.206223	87.775360	-598.402588	-106.561607	90.138657	-591.027283	212.678177	1369.562500	-549.113525	-129.839127	1371.782471	-540.126343	53.378731	1394.673218	-576.686462	48.818096	1673.141357	-633.879395	295.426208	1124.783569	-568.712097	-226.128906	1133.985107	-509.362671	307.768646	881.546753	-426.502106	-217.128204	905.452698	-517.414917	53.207516	964.726685	477.090607	-58.279240	932.250916	493.114960	96.693253
-566.799744	130.355316	873.607361	-540.469666	-31.345087	869.593628	-656.309265	166.294449	501.514252	-610.820984	-99.024910	506.033783	-666.885437	175.200409	87.771782	-598.375061	-106.563271	90.121460	-591.076294	212.643082	1369.555298	-549.168091	-129.869171	1371.784180	-540.213867	53.334007	1394.713989	-576.947693	48.786095	1673.171997	-634.044006	295.348450	1124.743042	-569.034241	-226.043274	1133.993408	-509.736145	307.606903	881.398987	-427.232147	-216.503540	905.206421	-517.416321	53.090660	964.742188	477.004150	-58.275124	932.252747	493.086273	96.665100
-566.812622	130.247116	873.602417	-540.505310	-31.452042	869.607483	-656.377441	166.298935	501.561951	-610.811157	-99.090286	506.031067	-666.910461	175.174698	87.773689	-598.328735	-106.578911	90.115364	-591.130188	212.629532	1369.514160	-549.236877	-129.929901	1371.790283	-540.273621	53.307972	1394.708984	-577.203613	48.762661	1673.171143	-634.209717	295.278534	1124.696411	-569.404419	-225.912827	1133.950684	-510.097626	307.433228	881.229492	-428.017578	-215.934998	904.904968	-517.446777	52.987797	964.748840	476.963898	-58.276012	932.246338	493.074402	96.663315
-566.833923	130.128632	873.577820	-540.528015	-31.575890	869.612244	-656.040527	166.167282	501.440582	-610.826050	-99.170212	506.025421	-666.783020	175.211899	87.754494	-598.375793	-106.603340	90.114937	-591.166260	212.612137	1369.479004	-549.289490	-129.953964	1371.761353	-540.327942	53.275127	1394.701782	-577.444336	48.728207	1673.181152	-634.368103	295.228851	1124.641357	-569.757019	-225.762817	1133.906616	-510.452789	307.260406	881.048950	-428.804565	-215.271606	904.609558	-517.465637	52.883671	964.737000	476.906982	-58.274017	932.235168	493.081787	96.687447
-566.843384	130.052063	873.560120	-540.559143	-31.661335	869.602966	-656.405396	166.254730	501.516144	-610.815002	-99.228745	506.041107	-666.777954	174.855331	87.546837	-598.420105	-106.632195	90.116219	-591.192383	212.583969	1369.461914	-549.350708	-129.997971	1371.739868	-540.367432	53.264183	1394.697510	-577.670410	48.675915	1673.187256	-634.518066	295.179565	1124.631714	-570.131958	-225.618942	1133.854492	-510.799316	307.108643	880.873535	-429.590149	-214.670959	904.308167	-517.487305	52.802193	964.724121	476.880157	-58.244968	932.205444	493.098328	96.695587
-566.859863	129.961914	873.561523	-540.576965	-31.764591	869.611389	-656.434265	166.243134	501.500916	-610.817261	-99.259857	506.014282	-666.798950	174.815628	87.533768	-598.401428	-106.634827	90.098312	-591.209045	212.566177	1369.436401	-549.396851	-130.032089	1371.711304	-540.414429	53.220448	1394.713501	-577.888977	48.628651	1673.200195	-634.673706	295.082947	1124.607544	-570.505127	-225.471039	1133.826782	-511.165833	306.957825	880.708313	-430.292358	-213.964005	904.053467	-517.514709	52.707184	964.732971	476.841003	-58.269138	932.197205	493.104187	96.698174
-566.912720	129.820786	873.560974	-540.638428	-31.863865	869.631836	-656.050842	166.081604	501.396729	-610.820007	-99.330994	506.013824	-666.607117	174.866257	87.476891	-598.416382	-106.638962	90.090668	-591.259338	212.540176	1369.440674	-549.460022	-130.086807	1371.655396	-540.455933	53.169014	1394.725708	-578.092896	48.574703	1673.230469	-634.817749	295.006348	1124.605347	-570.937805	-225.249268	1133.765503	-511.506378	306.785645	880.562195	-431.190491	-213.395172	903.646423	-517.571045	52.598286	964.742126	476.794495	-58.243629	932.198425	493.109009	96.704239
-566.950562	129.721344	873.582458	-540.675781	-31.946104	869.637817	-656.506226	166.172546	501.530762	-610.833557	-99.380203	506.024811	-666.833618	174.792068	87.517807	-598.431641	-106.650818	90.124382	-591.284790	212.495895	1369.449219	-549.558838	-130.119690	1371.614624	-540.497009	53.142490	1394.741211	-578.320740	48.481991	1673.241577	-634.967590	294.924866	1124.602295	-571.346069	-225.019653	1133.686279	-511.876007	306.598267	880.422119	-431.944672	-212.750198	903.387024	-517.614563	52.497948	964.758545	476.793518	-58.244347	932.186584	493.155945	96.694672
-566.981201	129.588531	873.588013	-540.711304	-32.035496	869.643066	-656.567505	166.140717	501.519653	-610.810608	-99.435257	506.011414	-666.867188	174.780807	87.517776	-598.359070	-106.644493	90.108368	-591.332642	212.446579	1369.437866	-549.660950	-130.195053	1371.564331	-540.534485	53.093544	1394.744019	-578.470215	48.439568	1673.300415	-635.112244	294.850372	1124.590698	-571.734009	-224.753510	1133.598999	-512.227356	306.389984	880.289063	-432.563995	-212.082260	903.147766	-517.657288	52.384895	964.767761	476.745697	-58.277473	932.196716	493.141510	96.657845
-567.032288	129.513443	873.573547	-540.762573	-32.127422	869.645447	-656.598267	166.124542	501.516388	-610.853882	-99.494759	505.996521	-666.858215	174.783859	87.516968	-598.382751	-106.673058	90.106812	-591.356689	212.412491	1369.446167	-549.787415	-130.266785	1371.491455	-540.574890	53.058876	1394.721191	-578.627441	48.356117	1673.312988	-635.247986	294.761261	1124.593384	-572.133423	-224.517014	1133.463501	-512.567688	306.226837	880.161621	-433.287140	-211.491135	902.862244	-517.714111	52.309723	964.763611	476.725342	-58.265633	932.166321	493.154541	96.686478
-567.092651	129.433014	873.541260	-540.824402	-32.236809	869.642029	-656.723450	166.123322	501.529816	-610.880981	-99.594620	506.021118	-666.908569	174.763870	87.529099	-598.357117	-106.668541	90.121223	-591.378113	212.374832	1369.418579	-549.914795	-130.356125	1371.420288	-540.615112	53.005856	1394.702759	-578.779907	48.289974	1673.317383	-635.386169	294.691193	1124.571777	-572.572266	-224.263931	1133.352783	-512.914368	306.076752	880.024414	-434.048492	-210.928802	902.536743	-517.777588	52.230068	964.746094	476.661133	-58.258347	932.168884	493.093567	96.801331
-567.153442	129.343887	873.540527	-540.886047	-32.323586	869.641602	-656.720764	166.095612	501.506500	-610.880127	-99.613457	505.979706	-666.893738	174.739304	87.490280	-598.386108	-106.684837	90.090401	-591.375244	212.374390	1369.380127	-549.985535	-130.470444	1371.419312	-540.632690	52.955891	1394.663940	-578.909851	48.199394	1673.321289	-635.510132	294.603943	1124.565186	-572.965759	-223.926208	1133.263306	-513.236267	305.914185	879.904419	-434.734619	-210.442978	902.236267	-517.842590	52.141514	964.747009	476.522308	-58.401585	932.192017	493.019257	96.752075
-567.232788	129.273972	873.536560	-540.963196	-32.428497	869.650696	-656.782043	166.067322	501.508026	-610.909607	-99.688133	506.003479	-666.951050	174.743103	87.527351	-598.407104	-106.696159	90.074432	-591.368042	212.341568	1369.383057	-550.114685	-130.566071	1371.353027	-540.675110	52.890369	1394.660522	-579.030029	48.111664	1673.334106	-635.636780	294.542480	1124.582642	-573.369629	-223.604935	1133.122925	-513.574219	305.792969	879.810974	-435.288055	-209.863907	902.031250	-517.930176	52.059723	964.752930	476.675201	-58.342052	932.145630	493.068726	96.819603
-567.319824	129.180206	873.540527	-541.048645	-32.485588	869.654602	-656.840820	166.059464	501.509277	-610.930420	-99.734375	505.976257	-666.976929	174.684464	87.520882	-598.403870	-106.695778	90.078979	-591.392883	212.294754	1369.420410	-550.310303	-130.621796	1371.223999	-540.716187	52.806496	1394.650391	-579.121399	48.016056	1673.360229	-635.774597	294.480560	1124.596191	-573.771240	-223.341217	1132.959229	-513.892090	305.647369	879.756348	-435.836639	-209.403641	901.805237	-518.023987	51.984169	964.759827	476.701935	-58.363998	932.154602	493.107574	96.796921
-567.407898	129.106308	873.552124	-541.144775	-32.572773	869.647644	-656.924194	166.037918	501.534851	-610.968994	-99.804054	505.982788	-667.216797	174.981827	87.743103	-598.423035	-106.722786	90.071747	-591.412781	212.272171	1369.450684	-550.457581	-130.710358	1371.159302	-540.731018	52.745335	1394.644531	-579.192871	47.908585	1673.392456	-635.901855	294.404541	1124.638062	-574.152344	-223.071167	1132.831665	-514.167847	305.496429	879.693726	-436.369965	-208.971909	901.553955	-518.119995	51.890110	964.764221	476.752167	-58.453896	932.147400	493.210968	96.660088
-567.537170	128.994141	873.543823	-541.255615	-32.642788	869.666260	-657.131836	166.031448	501.553406	-611.014526	-99.865921	505.961761	-667.149902	174.632004	87.506332	-598.453674	-106.718651	90.083794	-591.427979	212.222733	1369.498291	-550.586731	-130.796570	1371.112671	-540.768494	52.693707	1394.646851	-579.256165	47.797882	1673.420166	-636.040100	294.342255	1124.669800	-574.505005	-222.832657	1132.699097	-514.420532	305.338440	879.644348	-436.859772	-208.594269	901.329956	-518.242065	51.819271	964.769348	476.884613	-58.652634	932.151001	493.515717	96.213531
-567.615601	128.905807	873.545288	-541.348022	-32.727165	869.676514	-657.023499	165.951202	501.501343	-611.057373	-99.934494	505.956757	-667.076721	174.648575	87.509460	-598.448547	-106.717789	90.090759	-591.430481	212.208160	1369.542969	-550.731567	-130.889191	1371.070801	-540.791565	52.623787	1394.639648	-579.304932	47.665863	1673.438721	-636.176575	294.322357	1124.727661	-574.865295	-222.644470	1132.604004	-514.689575	305.182587	879.618591	-437.368866	-208.201645	901.113098	-518.339783	51.732845	964.779968	476.921875	-58.740646	932.174377	493.554535	96.147179
-567.742065	128.816971	873.541809	-541.478027	-32.833252	869.697571	-657.067566	165.965057	501.487610	-611.089600	-99.963066	505.966431	-667.273743	174.934418	87.735611	-598.476135	-106.744705	90.089325	-591.427612	212.173050	1369.582275	-550.868774	-130.955994	1371.018311	-540.820068	52.571220	1394.626099	-579.341553	47.546459	1673.466309	-636.294495	294.284546	1124.766846	-575.241455	-222.459793	1132.499756	-514.970154	305.092529	879.601318	-437.881714	-207.951141	900.876831	-518.463501	51.649162	964.786499	477.061310	-58.893776	932.175476	493.742096	95.844971
-567.859375	128.732513	873.522156	-541.599609	-32.894169	869.704651	-657.302429	166.003525	501.530273	-611.126221	-100.020058	505.959167	-667.226501	174.582794	87.511719	-598.539063	-106.740868	90.063812	-591.412354	212.148026	1369.634399	-551.019836	-131.039200	1370.967529	-540.863281	52.506302	1394.606934	-579.352295	47.420967	1673.477661	-636.403870	294.253235	1124.825195	-575.511536	-222.316132	1132.379883	-515.224609	304.970795	879.591858	-438.228577	-207.704437	900.753967	-518.578125	51.592278	964.777710	477.161774	-58.958427	932.180969	493.828247	95.792786
-567.975037	128.656876	873.529907	-541.711609	-32.964821	869.710205	-657.343628	166.007355	501.515259	-611.162354	-100.066032	505.934204	-667.436829	174.893417	87.751099	-598.536621	-106.753365	90.085693	-591.473999	212.171783	1369.732544	-551.145630	-131.110107	1370.931519	-540.881287	52.453011	1394.601440	-579.360474	47.304512	1673.514648	-636.511841	294.233551	1124.925781	-575.745667	-222.164459	1132.311035	-515.433044	304.825592	879.603516	-438.480499	-207.454468	900.696533	-518.695068	51.518250	964.785583	477.247559	-59.052135	932.192017	493.897247	95.710518
-568.126892	128.542053	873.525635	-541.865295	-33.029221	869.725159	-657.384460	166.023026	501.509430	-611.219849	-100.122772	505.921692	-667.465088	174.895584	87.760246	-598.630798	-106.741707	90.062141	-591.460205	212.126236	1369.780151	-551.262634	-131.152435	1370.895752	-540.901306	52.409084	1394.583618	-579.365967	47.182163	1673.543945	-636.598999	294.210876	1124.983765	-575.972717	-222.110657	1132.261475	-515.601624	304.704102	879.641418	-438.767883	-207.293762	900.602661	-518.838318	51.442131	964.786682	477.342773	-59.052788	932.186890	493.865753	95.792641
-568.283875	128.444443	873.526184	-542.025024	-33.105217	869.738037	-657.211304	165.944641	501.436218	-611.241821	-100.132347	505.905090	-667.395874	174.948502	87.725769	-598.578308	-106.721046	90.017342	-591.447205	212.063828	1369.835815	-551.385620	-131.225464	1370.868896	-540.911377	52.360390	1394.587402	-579.374207	47.058628	1673.578979	-636.682861	294.192505	1125.071899	-576.171814	-222.073502	1132.186157	-515.779358	304.610840	879.680969	-439.027008	-207.200226	900.529053	-518.990906	51.363327	964.790894	477.448486	-59.090633	932.204407	493.895874	95.854164
-568.466125	128.364792	873.542480	-542.211243	-33.154575	869.755188	-657.259033	166.012817	501.436310	-611.279724	-100.180389	505.879364	-667.427673	174.939026	87.714966	-598.563904	-106.719116	90.048393	-591.445984	211.999496	1369.873901	-551.499512	-131.307373	1370.860352	-540.917664	52.301849	1394.580078	-579.372253	46.955681	1673.609863	-636.749207	294.184540	1125.128174	-576.352966	-222.071655	1132.176270	-515.942993	304.562744	879.713806	-439.256256	-207.175812	900.483765	-519.159790	51.301712	964.801514	477.592072	-59.169689	932.234863	493.976593	95.774124
-568.687927	128.251709	873.556641	-542.394409	-33.263210	869.782898	-657.269714	166.120087	501.414215	-611.331299	-100.241234	505.898224	-667.495605	174.934631	87.724854	-598.582642	-106.689674	90.043953	-591.458435	211.939590	1369.914063	-551.622070	-131.386566	1370.891113	-540.943115	52.231663	1394.582642	-579.393433	46.860970	1673.646973	-636.814209	294.188568	1125.206177	-576.532043	-222.143356	1132.186157	-516.049072	304.533325	879.777893	-439.562286	-207.206711	900.401245	-519.346436	51.210190	964.815552	477.725494	-59.283947	932.262817	494.045013	95.711586
-568.916992	128.191895	873.579041	-542.618774	-33.363754	869.820129	-657.231812	166.192200	501.361755	-611.394226	-100.268082	505.875946	-667.545349	174.937241	87.717918	-598.588379	-106.709412	90.033531	-591.407288	211.822754	1369.915283	-551.710205	-131.461807	1370.907227	-540.987793	52.170002	1394.595093	-579.408813	46.791882	1673.691650	-636.873169	294.190399	1125.238403	-576.650085	-222.268356	1132.212646	-516.152283	304.488434	879.810425	-439.720459	-207.262543	900.407959	-519.552002	51.142315	964.836609	477.910522	-59.386280	932.283875	494.147583	95.595085
-569.198303	128.064377	873.593384	-542.845459	-33.472141	869.831787	-657.218750	166.300934	501.330902	-611.405579	-100.310783	505.836548	-667.588501	174.973801	87.712440	-598.590088	-106.700333	90.011185	-591.494873	211.687485	1369.992920	-551.810791	-131.562515	1370.930298	-541.016541	52.086674	1394.602295	-579.437622	46.741947	1673.734741	-636.934265	294.228638	1125.315674	-576.739380	-222.403534	1132.235718	-516.241333	304.465179	879.845215	-439.845093	-207.386307	900.432922	-519.772461	51.041286	964.835876	478.140442	-59.531780	932.303955	494.361511	95.294037
-569.480957	127.893196	873.590271	-543.042969	-33.611351	869.848816	-657.348938	166.478058	501.301697	-611.366211	-100.271667	505.805634	-667.759033	174.968521	87.737831	-598.552002	-106.696304	90.008102	-591.492798	211.614349	1370.026978	-551.889832	-131.630585	1370.957153	-541.072571	52.024685	1394.610107	-579.472290	46.737988	1673.790771	-636.947083	294.230408	1125.380127	-576.799683	-222.557495	1132.264038	-516.271545	304.447327	879.896179	-439.851135	-207.466934	900.510132	-519.980774	50.923080	964.829041	478.298126	-59.623413	932.323486	494.419189	95.223175
-569.796936	127.756592	873.589111	-543.278809	-33.731297	869.854919	-657.233948	166.552643	501.233185	-611.484070	-100.379593	505.788971	-667.808228	174.982361	87.712807	-598.534912	-106.695076	89.967941	-591.528381	211.510986	1370.080566	-551.927551	-131.684052	1370.977051	-541.102539	51.907219	1394.642212	-579.537659	46.764141	1673.853760	-636.974792	294.190063	1125.431885	-576.832153	-222.772583	1132.335693	-516.297424	304.446259	879.955017	-439.922546	-207.667389	900.569580	-520.214417	50.824741	964.813782	478.472015	-59.673771	932.317078	494.534088	95.144226
-570.111267	127.607300	873.625427	-543.492737	-33.850327	869.882996	-657.108826	166.639542	501.115540	-611.527649	-100.427933	505.775360	-667.875488	174.971985	87.723228	-598.540222	-106.683746	89.934830	-591.520264	211.462982	1370.087646	-551.961426	-131.766907	1371.050171	-541.150879	51.815918	1394.671753	-579.612915	46.824818	1673.917969	-636.956421	294.174866	1125.484131	-576.851379	-223.029526	1132.457153	-516.261108	304.468536	880.023926	-439.839569	-207.419693	900.542297	-520.441711	50.715553	964.830566	478.561188	-59.628269	932.315918	494.457581	95.371750
-570.435669	127.530586	873.643555	-543.723022	-33.953697	869.901062	-656.919678	166.743134	500.999634	-611.537720	-100.501732	505.752441	-667.917908	174.967361	87.722054	-598.540344	-106.670822	89.930313	-591.545837	211.335297	1370.104858	-551.958435	-131.866837	1371.115845	-541.198914	51.730244	1394.697632	-579.699646	46.917439	1673.977173	-636.939575	294.137939	1125.500610	-576.811646	-223.280167	1132.554321	-516.201538	304.497742	880.098938	-439.984528	-208.152222	900.749695	-520.674866	50.653778	964.830200	478.771759	-59.794521	932.333313	494.668030	95.028793
-570.773987	127.467590	873.700806	-543.921509	-34.048130	869.918762	-656.645447	166.830566	500.880066	-611.551758	-100.552094	505.729706	-667.932129	174.978241	87.705879	-598.591003	-106.677086	89.896805	-591.593018	211.227203	1370.105347	-551.919495	-131.983871	1371.215454	-541.234497	51.628193	1394.728271	-579.816528	47.035789	1674.039795	-636.921875	294.051117	1125.518311	-576.752625	-223.592010	1132.686157	-516.160583	304.583282	880.166077	-440.024994	-208.447388	900.845337	-520.895203	50.591496	964.848145	478.657623	-59.898529	932.384705	494.496887	95.186775
-571.202820	127.409698	873.771912	-544.173462	-34.095352	869.942261	-656.397888	166.950897	500.794067	-611.569458	-100.577194	505.706207	-667.970764	174.967819	87.710831	-598.589966	-106.673462	89.877350	-591.658081	211.089478	1370.102539	-551.896790	-132.097549	1371.319214	-541.256775	51.531681	1394.757935	-579.927063	47.212856	1674.115723	-636.892944	293.966309	1125.519409	-576.701843	-223.922867	1132.854614	-516.113342	304.667664	880.180786	-440.128693	-208.804382	900.908142	-521.176025	50.562252	964.871155	478.705322	-60.045086	932.437317	494.528687	95.077057
-571.614746	127.360069	873.856873	-544.398438	-34.152126	869.959961	-656.120300	167.030334	500.714630	-611.584595	-100.639236	505.682739	-667.972839	175.001434	87.701752	-598.612305	-106.681656	89.869499	-591.640991	211.042938	1370.062744	-551.736572	-132.239792	1371.500732	-541.290527	51.424393	1394.795532	-580.056030	47.425564	1674.184570	-636.855042	293.862823	1125.530762	-576.591736	-224.223846	1133.000122	-516.027649	304.700470	880.218811	-440.129242	-209.176895	901.024414	-521.423340	50.525066	964.893799	478.882080	-60.145504	932.448975	494.595001	95.035431
-571.989929	127.377274	873.953064	-544.622925	-34.092548	869.967224	-655.852966	167.074677	500.638763	-611.631348	-100.638062	505.638977	-667.961548	175.015152	87.718323	-598.585449	-106.693184	89.837654	-591.720093	210.896912	1370.034302	-551.601440	-132.327682	1371.607788	-541.328796	51.345436	1394.805176	-580.215576	47.647369	1674.239746	-636.810425	293.727997	1125.512817	-576.509277	-224.535004	1133.154419	-515.938538	304.780548	880.248474	-439.978699	-209.043823	901.029602	-521.644287	50.561558	964.914612	479.056366	-60.217266	932.439453	494.675629	94.990234
-572.373901	127.344528	874.030640	-544.831360	-34.061092	869.980957	-655.641357	167.128967	500.588867	-611.708069	-100.697838	505.604797	-667.926880	174.999832	87.729889	-598.591553	-106.686646	89.827629	-591.853821	210.758179	1370.011597	-551.475464	-132.363159	1371.651001	-541.332581	51.268017	1394.859985	-580.336243	47.908104	1674.281372	-636.799377	293.601044	1125.488037	-576.390076	-224.818359	1133.286499	-515.925171	304.807861	880.199280	-439.914642	-209.365555	901.147766	-521.864868	50.579247	964.929626	479.183594	-60.332516	932.470764	494.710236	94.937790
-572.739014	127.359200	874.120850	-544.995728	-33.995911	869.997742	-655.217834	167.072250	500.470428	-611.760986	-100.715576	505.579071	-667.806885	175.037827	87.699677	-598.533508	-106.671532	89.801689	-592.005127	210.616669	1369.979492	-551.256653	-132.437546	1371.783325	-541.346619	51.185287	1394.887939	-580.433167	48.224400	1674.364258	-636.776489	293.439941	1125.441895	-576.194214	-225.022690	1133.427612	-515.831665	304.847809	880.224121	-439.937225	-210.222549	901.413513	-522.062195	50.636116	964.955688	479.379913	-60.384140	932.488892	494.779449	94.886955
-573.173767	127.305725	874.170227	-545.178650	-33.990978	869.997925	-655.169434	167.104263	500.416443	-611.913147	-100.741768	505.589630	-667.870728	175.000458	87.717018	-598.646790	-106.714081	89.798645	-592.207214	210.474121	1369.938354	-550.975464	-132.553940	1372.014526	-541.378967	51.130634	1394.934692	-580.586731	48.492546	1674.400635	-636.786987	293.235901	1125.387207	-576.003418	-225.268509	1133.637451	-515.701904	304.836578	880.249573	-439.945557	-210.629272	901.506409	-522.303406	50.654877	964.951782	479.558594	-60.461441	932.502319	494.834290	94.852432
-573.583313	127.358025	874.261536	-545.307007	-33.939365	870.026123	-655.075867	167.079041	500.366180	-611.980835	-100.772835	505.580322	-667.875549	174.979630	87.713448	-598.442932	-106.712204	89.806725	-592.487244	210.402252	1369.933350	-550.682190	-132.600189	1372.151123	-541.384277	51.095852	1394.947510	-580.651550	48.834545	1674.461914	-636.810852	293.062927	1125.326172	-575.806213	-225.491104	1133.874512	-515.566223	304.810394	880.286194	-439.814240	-210.998657	901.685242	-522.523193	50.743946	964.990479	479.736237	-60.539951	932.517944	494.897064	94.780640
-573.955139	127.433838	874.334351	-545.441101	-33.860355	870.038025	-655.121216	167.076263	500.336487	-612.101135	-100.840897	505.601685	-667.708740	174.646469	87.476318	-598.634949	-106.739220	89.818146	-592.806274	210.244736	1369.919556	-550.423523	-132.579727	1372.262085	-541.414307	51.082409	1394.954956	-580.727722	49.134747	1674.512695	-636.880676	292.842468	1125.267578	-575.596863	-225.728073	1134.125854	-515.464417	304.769226	880.296814	-439.797333	-211.420746	901.792175	-522.729248	50.849628	965.012878	479.907959	-60.586311	932.530762	494.950745	94.745026
-574.303345	127.487526	874.421631	-545.534058	-33.778473	870.041443	-655.114807	166.980133	500.313629	-612.199524	-100.873276	505.607697	-667.864929	174.930206	87.725128	-598.284729	-106.735260	89.809517	-592.933838	210.135330	1369.785889	-550.063660	-132.598312	1372.440796	-541.447998	51.059196	1394.974243	-580.781189	49.457813	1674.535889	-636.956116	292.559265	1125.205811	-575.352234	-225.961441	1134.374268	-515.309265	304.674316	880.342651	-439.703094	-211.854919	901.949402	-522.911133	50.935711	965.041992	480.197083	-60.742928	932.533569	495.218903	94.370506
-574.611633	127.491478	874.471436	-545.622253	-33.683086	870.039368	-655.057129	166.867584	500.276398	-612.321289	-100.923866	505.589020	-667.698303	174.957153	87.694298	-598.758850	-106.798477	89.794052	-593.230225	210.021118	1369.719360	-549.706421	-132.606735	1372.602051	-541.473328	51.084305	1394.997803	-580.808594	49.770935	1674.562744	-637.037842	292.275330	1125.081543	-575.057129	-226.215088	1134.638794	-515.100708	304.561584	880.448914	-439.581726	-212.280060	902.084961	-523.084534	51.013088	965.054749	480.384918	-60.779724	932.523682	495.295013	94.324203
-574.887451	127.507774	874.516418	-545.669861	-33.580498	870.040771	-655.335449	166.807861	500.313324	-612.383667	-100.949402	505.563995	-667.688232	174.939377	87.712540	-598.767822	-106.814774	89.782333	-593.590881	209.914093	1369.638062	-549.312256	-132.614029	1372.753906	-541.510193	51.077690	1394.987061	-580.820984	50.053143	1674.560547	-637.165527	292.018860	1124.973755	-574.711426	-226.408249	1134.858154	-514.983826	304.409790	880.443176	-439.365051	-212.627106	902.262390	-523.227600	51.105747	965.069031	480.609406	-60.823246	932.490784	495.406677	94.304436
-575.115479	127.637779	874.583130	-545.698242	-33.459259	870.030273	-655.437561	166.606201	500.353485	-612.402588	-100.984985	505.552368	-667.405457	174.643784	87.456535	-598.740601	-106.828323	89.745491	-593.942627	209.831665	1369.576538	-548.942505	-132.593369	1372.903442	-541.545715	51.125786	1394.985596	-580.751648	50.352715	1674.583862	-637.308105	291.728058	1124.812012	-574.393921	-226.596832	1135.060425	-514.750305	304.274689	880.579041	-439.245087	-213.056671	902.375671	-523.344604	51.234772	965.092468	480.821350	-60.839172	932.476135	495.516266	94.304260
-575.345459	127.681946	874.607544	-545.694153	-33.411842	870.033752	-655.718201	166.465012	500.434479	-612.424255	-101.009834	505.547852	-667.306335	174.653381	87.474174	-598.757507	-106.847939	89.768677	-594.357239	209.761810	1369.478638	-548.562134	-132.556122	1373.059570	-541.596008	51.172459	1394.974365	-580.690918	50.622578	1674.583984	-637.513489	291.419739	1124.655762	-574.026489	-226.910446	1135.340820	-514.595520	304.096863	880.656372	-439.176819	-213.500992	902.447693	-523.469055	51.320244	965.109253	481.043152	-60.914925	932.479797	495.629395	94.266891
-575.534424	127.786942	874.658936	-545.679810	-33.325500	870.021790	-656.085022	166.317139	500.506714	-612.433289	-101.055283	505.531464	-667.316528	174.624222	87.469299	-598.342651	-106.795204	89.767952	-594.789917	209.706482	1369.355347	-548.156921	-132.494034	1373.208740	-541.639771	51.225670	1394.951294	-580.607422	50.878063	1674.577393	-637.749817	291.052063	1124.464111	-573.632751	-227.061539	1135.551636	-514.495056	303.921356	880.696167	-438.986328	-213.928818	902.561584	-523.573181	51.422371	965.135376	481.238953	-60.913311	932.479004	495.702271	94.287308
-575.701416	127.834946	874.657104	-545.654968	-33.267735	870.008789	-656.432617	166.190277	500.602783	-612.383301	-101.079643	505.534668	-667.313293	174.608719	87.479462	-598.252869	-106.802933	89.769196	-595.225464	209.663254	1369.248779	-547.782959	-132.415146	1373.363770	-541.701660	51.333164	1394.947510	-580.504761	51.125446	1674.566162	-638.030579	290.757751	1124.277954	-573.200745	-227.276932	1135.821777	-514.495789	303.731659	880.714661	-438.770477	-214.297073	902.639160	-523.670654	51.507999	965.137085	481.452606	-60.974743	932.494263	495.812714	94.257896
-575.864929	127.870071	874.632446	-545.618408	-33.243195	869.977661	-656.571106	166.029465	500.600708	-612.288086	-101.100403	505.523956	-667.236389	174.649948	87.431396	-598.288269	-106.798759	89.785248	-595.716675	209.601013	1369.107422	-547.284607	-132.396530	1373.617676	-541.754456	51.444229	1394.925659	-580.377136	51.358257	1674.545166	-638.338379	290.436523	1124.093140	-572.707092	-227.474915	1136.049072	-514.472778	303.529572	880.786804	-438.491058	-214.677048	902.722046	-523.767273	51.573242	965.120667	481.734955	-60.991806	932.516479	495.953888	94.236160
-575.936157	127.900414	874.619019	-545.548889	-33.150089	869.951111	-656.811646	165.847031	500.646576	-612.208496	-101.114693	505.540344	-667.328918	174.979782	87.675285	-598.297974	-106.783401	89.777306	-596.178772	209.588303	1368.975586	-547.052612	-132.241379	1373.601318	-541.832825	51.574444	1394.896484	-580.230347	51.598999	1674.520752	-638.709778	290.060577	1123.894165	-572.275330	-227.703873	1136.216675	-514.530151	303.364227	880.888794	-438.177124	-215.057449	902.811096	-523.816956	51.651630	965.119385	481.951782	-61.031960	932.546692	496.073059	94.207901
-575.978271	127.953575	874.598328	-545.463318	-33.118397	869.923035	-657.026001	165.716476	500.667755	-612.079956	-101.127892	505.550201	-667.304443	175.029083	87.670273	-598.243469	-106.786896	89.775299	-596.625916	209.557480	1368.865356	-546.727173	-132.173813	1373.687134	-541.905945	51.674793	1394.872314	-580.075378	51.828674	1674.498901	-639.157471	289.653412	1123.690430	-571.749695	-227.939804	1136.405273	-514.611511	303.190674	881.002258	-437.857300	-215.413574	902.878113	-523.844910	51.708496	965.114075	482.204346	-61.043781	932.565979	496.224274	94.155426
-576.014709	127.978073	874.578430	-545.371704	-33.080013	869.908875	-657.224792	165.606735	500.699310	-611.949585	-101.160103	505.556305	-667.285889	175.025513	87.665253	-598.326477	-106.792458	89.775269	-597.138489	209.582733	1368.782593	-546.405762	-132.102097	1373.794922	-541.962646	51.808617	1394.830566	-579.922180	52.065861	1674.487793	-639.604187	289.253448	1123.463989	-571.218384	-228.141251	1136.584717	-514.704407	302.989929	881.107971	-437.494934	-215.780273	902.955322	-523.877747	51.760765	965.120056	482.444977	-61.041466	932.562378	496.347656	94.158783
-576.020569	128.002411	874.533142	-545.288696	-33.021214	869.902466	-657.399170	165.513535	500.746246	-611.831360	-101.215813	505.571442	-667.291626	175.017960	87.631165	-598.904236	-106.854774	89.772522	-597.594666	209.576202	1368.714233	-546.064514	-132.012451	1373.910889	-542.033630	51.898918	1394.824097	-579.774536	52.299999	1674.467407	-640.147583	288.880310	1123.279663	-570.679260	-228.262741	1136.768799	-514.836914	302.720062	881.209656	-437.046204	-216.146637	903.042847	-523.893799	51.835018	965.114319	482.656769	-61.050789	932.574219	496.457703	94.175385
-576.044189	127.988335	874.518433	-545.169617	-32.984764	869.903503	-657.564270	165.433441	500.746765	-611.663391	-101.236725	505.587738	-667.281738	175.038681	87.644691	-598.413452	-106.819534	89.836136	-598.019165	209.476166	1368.522827	-545.788269	-131.949387	1374.038208	-542.095398	52.007896	1394.826660	-579.617920	52.581654	1674.478516	-640.714233	288.492798	1123.115967	-570.113281	-228.441910	1136.976929	-515.020020	302.479309	881.289246	-436.617493	-216.456390	903.189697	-523.903381	51.877640	965.128662	482.895538	-61.070557	932.599060	496.593048	94.122353
-576.017151	128.028809	874.501648	-545.058167	-32.956417	869.908508	-657.649719	165.384903	500.782410	-611.511353	-101.259407	505.598511	-667.266968	175.033340	87.638214	-598.439758	-106.815437	89.852257	-598.450623	209.536926	1368.504639	-545.366699	-131.970169	1374.310181	-542.146484	52.086254	1394.827881	-579.555420	52.865097	1674.416992	-641.256470	288.118805	1122.957397	-569.517395	-228.622543	1137.133179	-515.280945	302.230377	881.384033	-436.167053	-216.760056	903.328003	-523.900940	51.929981	965.148315	483.126526	-61.119728	932.605164	496.713287	94.074371
-575.968689	128.074997	874.481079	-544.913452	-32.916512	869.893433	-657.707397	165.303177	500.759918	-611.339661	-101.265381	505.569519	-667.225525	175.049805	87.615143	-598.459167	-106.828056	89.856842	-598.731079	209.416382	1368.321167	-545.100342	-131.909073	1374.434570	-542.185730	52.154888	1394.827881	-579.458618	53.213249	1674.395508	-641.824463	287.804413	1122.784668	-568.962524	-228.932709	1137.380127	-515.625488	302.004761	881.458984	-435.703033	-217.027023	903.466309	-523.861023	51.986366	965.152161	483.344757	-61.177582	932.608826	496.841431	94.079689
-575.895447	128.135101	874.449768	-544.796814	-32.868774	869.897034	-657.719849	165.249969	500.773865	-611.184082	-101.303627	505.593536	-667.222961	175.034485	87.608566	-598.505310	-106.825127	89.883163	-599.066589	209.359619	1368.208740	-544.874817	-131.869446	1374.549072	-542.219727	52.230843	1394.814087	-579.365479	53.584503	1674.404419	-642.350464	287.496765	1122.695801	-568.407104	-229.061691	1137.494019	-516.025208	301.797913	881.529663	-435.164001	-217.224503	903.606689	-523.830017	52.056931	965.162659	483.610596	-61.201153	932.612183	496.987885	94.050888
-575.840759	128.156693	874.424927	-544.669983	-32.839531	869.901367	-657.689941	165.219315	500.773865	-611.006042	-101.340965	505.611023	-667.224548	175.009277	87.615219	-598.451111	-106.841286	89.903175	-599.388062	209.295074	1368.109131	-544.623779	-131.860123	1374.667847	-542.262878	52.278645	1394.816650	-579.370789	53.967789	1674.354492	-642.795471	287.280243	1122.729980	-567.861877	-229.167053	1137.612671	-516.470886	301.594360	881.583862	-434.595337	-217.396210	903.784363	-523.801208	52.103104	965.175720	483.848877	-61.233414	932.631226	497.106995	94.038338
-575.733459	128.222610	874.402710	-544.552307	-32.797848	869.901123	-657.622192	165.196732	500.776611	-610.763062	-101.335144	505.612976	-667.211609	175.003342	87.612854	-598.473694	-106.834328	89.919998	-599.663635	209.218475	1368.032227	-544.386719	-131.846863	1374.800049	-542.282593	52.298836	1394.814209	-579.393127	54.411976	1674.322632	-643.359558	286.752686	1122.561279	-567.316528	-229.348892	1137.787720	-516.961121	301.439697	881.609375	-434.052094	-217.488647	903.960571	-523.740295	52.160740	965.184509	484.027985	-61.163490	932.635742	497.068451	94.400681
-575.624084	128.224930	874.379944	-544.428467	-32.819626	869.920776	-657.574219	165.181534	500.779938	-610.589783	-101.343803	505.630829	-667.168274	175.000977	87.606400	-598.393616	-106.811447	89.930847	-599.942810	209.066513	1367.957886	-544.137573	-131.877106	1374.932983	-542.303406	52.317379	1394.818726	-579.433899	54.861073	1674.297119	-643.921570	286.473053	1122.489990	-566.807190	-229.540466	1137.958984	-517.523621	301.279541	881.676331	-433.470428	-217.549881	904.171082	-523.670776	52.168503	965.200500	484.250061	-61.195057	932.668152	497.179413	94.369972
-575.492493	128.209213	874.364502	-544.287170	-32.827427	869.929749	-657.506897	165.161713	500.792297	-610.388733	-101.352448	505.644562	-667.190491	174.992950	87.641006	-598.498108	-106.786903	89.973610	-600.132629	209.022247	1367.897583	-543.910828	-131.887177	1375.080444	-542.329163	52.337868	1394.862671	-579.491699	55.341839	1674.292236	-644.409973	286.156494	1122.407227	-566.318237	-229.837692	1138.183838	-518.064209	301.161682	881.704224	-432.944611	-217.589798	904.355164	-523.584778	52.162956	965.216675	484.471222	-61.203857	932.685791	497.312561	94.343971
-575.346924	128.186157	874.360840	-544.154175	-32.852261	869.949646	-657.467346	165.122086	500.797089	-610.223572	-101.301399	505.628967	-667.188599	174.970413	87.643524	-598.437622	-106.778877	89.971169	-600.391235	209.103500	1367.973511	-543.699890	-131.875519	1375.210815	-542.329285	52.330170	1394.869019	-579.642822	55.815022	1674.230103	-644.932617	285.842957	1122.369019	-565.834351	-230.011414	1138.372559	-518.656860	301.101074	881.714172	-432.416626	-217.535507	904.565552	-523.488892	52.140926	965.241638	484.651733	-61.217850	932.695313	497.393890	94.343269
-575.177856	128.122986	874.338196	-544.012207	-32.932251	869.963013	-657.415344	165.144394	500.797577	-610.107422	-101.282654	505.673157	-667.165283	174.961090	87.629295	-598.432007	-106.781548	89.995407	-600.530273	209.009567	1367.864502	-543.483765	-131.901764	1375.338989	-542.342590	52.314617	1394.877808	-579.748657	56.296070	1674.214111	-645.409668	285.520996	1122.293213	-565.372314	-230.096741	1138.478394	-519.247192	301.055328	881.702393	-431.787048	-217.464676	904.832458	-523.376099	52.074833	965.253357	484.836212	-61.240887	932.702820	497.500397	94.307991
-575.006531	128.062042	874.313416	-543.854675	-32.997135	869.961121	-657.345703	165.156235	500.786560	-610.009277	-101.256363	505.662537	-667.184204	174.955536	87.649391	-598.445862	-106.760506	89.983864	-600.702576	208.899918	1367.769653	-543.279541	-131.914322	1375.460571	-542.354248	52.326290	1394.867065	-579.897339	56.769737	1674.168579	-645.879944	285.411926	1122.212280	-564.934143	-230.155838	1138.513916	-519.846130	301.024628	881.627991	-431.146667	-217.283813	905.076904	-523.241699	52.015850	965.251465	485.025513	-61.256123	932.692505	497.614807	94.319145
-574.831299	128.053299	874.313293	-543.698364	-33.062084	869.964050	-657.321655	165.207764	500.810150	-609.956177	-101.264755	505.687897	-667.212708	174.927139	87.659386	-598.418335	-106.741158	89.971466	-600.869019	208.803452	1367.701416	-543.089661	-131.935364	1375.576660	-542.368286	52.328285	1394.851685	-580.077026	57.247864	1674.107788	-646.365112	285.157043	1122.128418	-564.493774	-230.305969	1138.664917	-520.439331	301.031128	881.537354	-430.557129	-217.127548	905.319336	-523.103638	51.969322	965.264160	485.222351	-61.267677	932.696228	497.716248	94.321800
-574.657898	127.997589	874.320679	-543.536499	-33.137379	869.976868	-657.191223	165.219864	500.766632	-609.958252	-101.239082	505.716461	-667.078003	174.580505	87.366096	-598.408508	-106.740097	89.968872	-601.029236	208.744781	1367.628784	-542.908020	-131.931946	1375.697388	-542.368408	52.332836	1394.843750	-580.262756	57.701065	1674.057617	-646.826538	285.015228	1122.046631	-564.101196	-230.460724	1138.796631	-521.127380	301.165619	881.425110	-429.969055	-216.940567	905.585999	-522.962952	51.898300	965.284973	485.405243	-61.277565	932.707214	497.812256	94.335800
-574.493896	127.967506	874.330811	-543.393677	-33.226711	869.981567	-657.109863	165.244308	500.767181	-609.972351	-101.219109	505.751770	-667.086609	174.569489	87.418205	-598.459717	-106.754105	89.989021	-601.094604	208.720215	1367.482666	-542.702576	-131.926178	1375.810181	-542.360779	52.347282	1394.851685	-580.436951	58.123016	1673.997803	-647.207397	284.873718	1121.983765	-563.696045	-230.577454	1138.943970	-521.743103	301.275635	881.296936	-429.342865	-216.661865	905.842285	-522.817261	51.827446	965.295959	485.597565	-61.260365	932.719604	497.919373	94.351631
-574.333862	127.902512	874.335327	-543.215576	-33.319187	869.973694	-656.923950	165.240967	500.768707	-610.013000	-101.185928	505.796936	-667.024597	174.560638	87.377235	-598.452209	-106.698654	90.014488	-601.173767	208.516342	1367.233643	-542.521179	-131.938370	1375.923706	-542.360657	52.359230	1394.851196	-580.641663	58.540710	1673.963013	-647.582886	284.698853	1121.880005	-563.319275	-230.629410	1139.060791	-522.306641	301.358124	881.136475	-428.721497	-216.390793	906.075745	-522.658264	51.742836	965.298401	485.801025	-61.225929	932.727844	498.038239	94.407326
-574.172546	127.861839	874.322632	-543.065857	-33.392525	869.968750	-656.740479	165.230301	500.712799	-610.049011	-101.149277	505.824188	-666.992249	174.573914	87.403137	-598.363037	-106.678207	90.014839	-601.284241	208.444290	1367.103149	-542.344543	-131.910751	1376.026001	-542.359192	52.372841	1394.839844	-580.864258	58.908974	1673.915894	-648.105530	284.567749	1121.690308	-562.935669	-230.652863	1139.133789	-522.866333	301.546661	880.923584	-428.145416	-216.101517	906.295044	-522.503479	51.686638	965.289856	485.962097	-61.220272	932.748169	498.113007	94.437454
-573.996094	127.826805	874.310608	-542.875610	-33.425388	869.945557	-656.537964	165.173569	500.705933	-610.059143	-101.112091	505.853027	-667.087952	174.868256	87.649742	-598.326599	-106.646904	90.031120	-601.436890	208.555405	1367.122070	-542.203674	-131.903168	1376.117554	-542.360840	52.406204	1394.818359	-581.102966	59.265770	1673.847168	-648.419006	284.357971	1121.537598	-562.600647	-230.636856	1139.167969	-523.383789	301.740326	880.727600	-427.549530	-215.716660	906.505188	-522.314026	51.650631	965.269958	486.130463	-61.210232	932.772156	498.196411	94.457664
-573.863464	127.735641	874.262390	-542.709900	-33.525387	869.911926	-656.339722	165.164749	500.637146	-610.104004	-101.082283	505.869049	-667.052979	174.892685	87.656967	-598.251953	-106.639984	90.027328	-601.539246	208.521255	1366.966431	-542.046082	-131.867966	1376.182129	-542.355652	52.441143	1394.802368	-581.293823	59.611721	1673.801147	-648.708862	284.230469	1121.368042	-562.249084	-230.615311	1139.200317	-523.882019	301.993011	880.460754	-426.971558	-215.347275	906.706116	-522.138916	51.575974	965.218018	486.273956	-61.189663	932.775757	498.303314	94.479301
-573.738159	127.679314	874.235901	-542.517273	-33.619675	869.894226	-656.592651	165.262650	500.673218	-610.125854	-101.059128	505.870789	-667.223389	174.804642	87.677780	-598.160950	-106.605827	90.011154	-601.650696	208.501694	1366.811401	-541.935486	-131.883331	1376.223755	-542.353577	52.490284	1394.770630	-581.508301	59.900444	1673.737793	-648.979614	284.114655	1121.208740	-561.942444	-230.575546	1139.197876	-524.303528	302.218903	880.202637	-426.398956	-214.951050	906.885986	-521.968933	51.522022	965.190552	486.431152	-61.149094	932.786072	498.408966	94.525925
-573.591003	127.581749	874.212524	-542.286194	-33.686264	869.869385	-656.526123	165.268478	500.693726	-610.052124	-100.999428	505.873077	-667.211853	174.778900	87.689903	-598.091736	-106.573059	89.994308	-601.774719	208.487976	1366.652100	-541.807922	-131.852295	1376.279175	-542.384216	52.520329	1394.724487	-581.705078	60.165794	1673.682617	-649.249207	283.996857	1121.059082	-561.635132	-230.465286	1139.164917	-524.760559	302.546906	879.918457	-425.843140	-214.516464	907.043213	-521.772766	51.460251	965.162781	486.542053	-61.141422	932.782593	498.486298	94.539131
-573.463318	127.516525	874.192261	-542.091919	-33.733707	869.842163	-656.443298	165.242889	500.662872	-609.961670	-101.014114	505.870697	-667.203857	174.786728	87.710724	-598.015747	-106.563942	89.973259	-601.885437	208.485886	1366.518433	-541.707581	-131.835129	1376.320435	-542.393311	52.597095	1394.706665	-581.902649	60.402981	1673.625732	-649.490234	283.923981	1120.916382	-561.327637	-230.395340	1139.154053	-525.165649	302.825409	879.628235	-425.307709	-214.039597	907.186157	-521.602173	51.417320	965.134644	486.690643	-61.115112	932.766968	498.600708	94.612480
-573.344971	127.416702	874.160889	-541.890747	-33.822208	869.841675	-656.425781	165.201004	500.664154	-609.880676	-101.042046	505.886017	-667.187988	174.770172	87.728539	-597.990173	-106.591179	89.991043	-602.063049	208.473877	1366.469116	-541.593933	-131.793381	1376.366699	-542.393738	52.655823	1394.690186	-582.086487	60.611347	1673.580200	-649.732788	283.932281	1120.750244	-561.017334	-230.264679	1139.151489	-525.546448	303.067444	879.283081	-424.788940	-213.562363	907.318665	-521.431946	51.362099	965.112732	486.764191	-61.066696	932.771912	498.658356	94.617271
-573.233826	127.358002	874.149109	-541.664307	-33.869862	869.825256	-656.146790	165.077164	500.600250	-609.759094	-101.125618	505.901154	-667.041016	174.827682	87.714554	-597.977966	-106.601410	90.031006	-602.089661	208.513901	1366.271362	-541.488098	-131.737778	1376.393799	-542.438232	52.732273	1394.669312	-582.256226	60.781975	1673.533936	-649.934021	283.912781	1120.602539	-560.731445	-230.109100	1139.145752	-525.899475	303.316132	878.908325	-424.292480	-213.024170	907.454163	-521.256226	51.333916	965.094727	486.850189	-61.067940	932.785034	498.757935	94.610039
-573.123413	127.272667	874.127136	-541.426086	-33.890511	869.825562	-656.418091	165.077805	500.665497	-609.593445	-101.195595	505.911560	-667.144531	174.773880	87.702217	-597.891174	-106.621399	90.058220	-602.207031	208.574722	1366.151245	-541.368225	-131.676758	1376.423950	-542.457825	52.825050	1394.667480	-582.415039	60.931282	1673.496216	-650.090637	283.970062	1120.409180	-560.448914	-229.866867	1139.157959	-526.287537	303.622314	878.564819	-423.789093	-212.464310	907.554688	-521.077515	51.325279	965.079956	486.936371	-61.044533	932.798767	498.857880	94.645905
-573.036438	127.185463	874.127747	-541.179138	-33.963444	869.840820	-656.510437	165.003128	500.667480	-609.485352	-101.321838	505.920715	-667.137634	174.735748	87.697365	-598.005981	-106.652451	90.066383	-602.362976	208.577637	1366.008789	-541.267517	-131.589432	1376.419434	-542.487549	52.949818	1394.646606	-582.568909	61.044163	1673.436401	-650.250122	284.030060	1120.236450	-560.179810	-229.606659	1139.095825	-526.673401	303.955902	878.193909	-423.320068	-211.955780	907.606384	-520.916199	51.288929	965.087891	487.005188	-61.031338	932.810425	498.947205	94.678429
-572.950562	127.045700	874.106262	-540.903870	-34.014805	869.856445	-656.583557	164.889999	500.657959	-609.327515	-101.496429	505.933258	-666.959290	174.432236	87.444801	-597.980286	-106.693848	90.054855	-602.450745	208.704956	1365.924561	-541.160156	-131.495346	1376.398315	-542.542725	53.072788	1394.605347	-582.682007	61.131134	1673.398682	-650.357788	284.059052	1120.074463	-559.909302	-229.252655	1139.002075	-526.954102	304.246521	877.823914	-422.883179	-211.413528	907.642212	-520.745850	51.257877	965.085693	487.110687	-61.159115	932.829407	499.196320	94.305504
-572.897583	126.913872	874.078491	-540.575256	-34.123489	869.876221	-656.663635	164.776901	500.672211	-609.151733	-101.667015	505.952545	-666.921692	174.430679	87.438759	-598.033875	-106.743195	90.093117	-602.566956	208.788483	1365.822754	-541.063965	-131.372787	1376.382080	-542.590271	53.193901	1394.557373	-582.774719	61.149357	1673.346191	-650.453674	284.126404	1119.925049	-559.651672	-228.930603	1138.881592	-527.239136	304.601929	877.467773	-422.455414	-210.779266	907.686707	-520.578491	51.222893	965.086426	487.181488	-61.124306	932.819946	499.277679	94.311714
-572.835632	126.764145	874.075867	-540.284485	-34.192787	869.907410	-656.776184	164.607147	500.655609	-609.038025	-101.852615	505.978088	-666.905518	174.441422	87.460922	-598.113586	-106.788437	90.077332	-602.752014	208.814606	1365.766357	-540.960022	-131.253159	1376.349609	-542.649109	53.360218	1394.549683	-582.833862	61.169079	1673.311646	-650.579956	284.247894	1119.795776	-559.387939	-228.529068	1138.752319	-527.502747	304.951843	877.173035	-422.043365	-210.202713	907.716064	-520.422363	51.182549	965.104919	487.221680	-61.091301	932.832397	499.335327	94.364120
-572.803223	126.662804	874.079651	-539.947876	-34.280025	869.936096	-656.877502	164.402908	500.662201	-608.916870	-102.014488	506.039307	-666.879028	174.438324	87.456932	-598.106628	-106.805252	90.111626	-602.897583	208.936417	1365.683838	-540.861694	-131.110260	1376.308960	-542.701721	53.520950	1394.511963	-582.865112	61.153114	1673.282227	-650.675049	284.331909	1119.703125	-559.138184	-228.158859	1138.679321	-527.763672	305.392670	876.876831	-421.673035	-209.616562	907.715576	-520.262939	51.166149	965.126770	487.279877	-61.054543	932.806519	499.438904	94.409180
-572.784851	126.522903	874.067322	-539.629761	-34.370056	869.946228	-656.971558	164.228867	500.631866	-608.799133	-102.150177	506.074249	-666.837463	174.421982	87.435760	-598.127563	-106.797478	90.136398	-603.051025	209.065475	1365.615112	-540.756592	-130.983719	1376.283081	-542.772095	53.704010	1394.484497	-582.849670	61.107121	1673.257690	-650.762634	284.493744	1119.584106	-558.892334	-227.703049	1138.566650	-528.005798	305.780334	876.643372	-421.260162	-209.011749	907.727539	-520.108276	51.130165	965.126709	487.240570	-60.884975	932.789856	499.322449	94.832886
-572.840393	126.357307	874.032471	-539.329895	-34.460659	869.952576	-657.108093	164.047348	500.607208	-608.627991	-102.268822	506.143494	-666.804810	174.428146	87.425362	-598.217773	-106.806053	90.153069	-603.210693	209.217957	1365.568848	-540.629700	-130.816437	1376.218994	-542.831665	53.888474	1394.452026	-582.797974	61.034592	1673.237183	-650.618896	284.539551	1119.640503	-558.646057	-227.331253	1138.533203	-528.232544	306.233154	876.439270	-420.860870	-208.448227	907.728088	-519.991455	51.107037	965.108765	487.288422	-60.854103	932.771851	499.405151	94.874039
-572.857849	126.231575	874.014832	-538.987549	-34.481937	869.935608	-657.213745	163.849838	500.593323	-608.433777	-102.397057	506.170685	-666.722839	174.437881	87.405357	-598.223145	-106.819199	90.183037	-603.369507	209.424286	1365.529419	-540.503479	-130.601151	1376.136963	-542.915344	54.116047	1394.406250	-582.706299	60.912422	1673.220947	-650.705322	284.694946	1119.562378	-558.416199	-226.917328	1138.465088	-528.383057	306.694092	876.233765	-420.474304	-207.890305	907.672119	-519.842468	51.115219	965.092102	487.321198	-60.853123	932.792053	499.470978	94.863838
-572.911011	126.075081	873.962585	-538.618225	-34.570965	869.923523	-657.346985	163.672562	500.551849	-608.270142	-102.506142	506.218292	-666.678284	174.423065	87.402267	-598.285339	-106.777855	90.179184	-603.571167	209.616394	1365.522217	-540.369019	-130.340271	1376.025391	-542.986450	54.373867	1394.355835	-582.571960	60.748150	1673.208130	-650.811951	284.906769	1119.484253	-558.212708	-226.398834	1138.300293	-528.471130	307.149719	876.112000	-420.091125	-207.337906	907.626953	-519.701843	51.109070	965.060059	487.346405	-60.822693	932.776001	499.525787	94.899216
-573.032166	125.904442	873.908875	-538.263306	-34.677738	869.919495	-657.440125	163.450867	500.509155	-608.128540	-102.669991	506.254669	-666.624084	174.414261	87.403839	-598.336487	-106.775459	90.189812	-603.827454	209.872620	1365.536011	-540.251587	-130.089172	1375.900269	-543.077087	54.659668	1394.319092	-582.414551	60.530529	1673.196167	-650.970886	285.244232	1119.461060	-557.921631	-225.670975	1138.070313	-528.567932	307.618866	876.024780	-419.668274	-206.773712	907.590576	-519.596252	51.105896	965.027649	487.366943	-60.813507	932.756958	499.584991	94.925987
-573.114258	125.739662	873.896545	-537.897400	-34.740093	869.921326	-657.503418	163.247238	500.505646	-607.988220	-102.802521	506.310608	-666.523560	174.423859	87.398659	-598.342163	-106.784142	90.197060	-604.048157	210.118225	1365.602905	-540.145813	-129.823837	1375.751465	-543.182251	54.960663	1394.287964	-582.211975	60.263111	1673.194214	-651.135742	285.541565	1119.447632	-557.678894	-225.340332	1138.002075	-528.672058	308.104736	875.968140	-419.268433	-206.279587	907.534058	-519.481140	51.098709	965.026428	487.404144	-60.789547	932.753479	499.648193	94.932419
-573.276062	125.514206	873.866516	-537.530701	-34.823273	869.923706	-657.548828	163.015274	500.462341	-607.865295	-102.944565	506.378143	-666.628540	174.692307	87.603493	-598.449280	-106.798187	90.212387	-604.251343	210.384781	1365.711060	-540.025879	-129.466202	1375.566162	-543.283630	55.295868	1394.272461	-581.974243	59.925358	1673.199341	-651.315430	285.936676	1119.488647	-557.479553	-224.947144	1137.855225	-528.805908	308.543152	875.932617	-418.871796	-205.782410	907.453674	-519.395813	51.083134	965.010803	487.427612	-60.765259	932.762146	499.697998	94.934753
-573.440674	125.314911	873.852295	-537.166199	-34.864922	869.926147	-657.567932	162.812286	500.418457	-607.652893	-103.044983	506.421295	-666.507446	174.730377	87.622932	-598.506287	-106.803993	90.239227	-604.519470	210.734589	1365.849365	-539.912659	-129.137970	1375.386108	-543.387390	55.640026	1394.258179	-581.690552	59.519173	1673.197632	-651.872925	287.304932	1119.653442	-557.231934	-224.530457	1137.707886	-529.064148	308.860870	875.940369	-418.463745	-205.318329	907.375244	-519.316711	51.092220	965.004883	487.511169	-60.867073	932.773254	499.916748	94.577827
-573.649048	125.177177	873.822266	-536.796631	-34.881302	869.917114	-657.585632	162.615067	500.372437	-607.345154	-103.073265	506.422089	-666.406860	174.717697	87.561462	-598.445313	-106.806046	90.292198	-604.806580	211.062057	1366.021729	-539.765076	-128.721283	1375.193481	-543.504639	56.012337	1394.228638	-581.372559	59.115345	1673.207764	-652.138428	287.541168	1119.616333	-556.973022	-223.914047	1137.418213	-529.436279	309.234741	875.810974	-418.052643	-204.903580	907.266663	-519.255432	51.157410	964.983765	487.473846	-60.735256	932.765686	499.803955	94.968056
-573.885010	125.071915	873.804504	-536.382324	-34.895103	869.927185	-657.667297	162.436615	500.348785	-607.128296	-103.239456	506.522827	-666.322693	174.698166	87.583817	-598.440918	-106.832642	90.315804	-605.136536	211.397415	1366.219116	-539.626709	-128.315674	1374.947388	-543.635193	56.431873	1394.202881	-581.038452	58.637520	1673.181274	-652.301086	287.528412	1119.619629	-556.664734	-223.642288	1137.391846	-529.869812	309.471466	875.663391	-417.631470	-204.468002	907.205811	-519.204346	51.254642	964.984375	487.520569	-60.701874	932.775085	499.859314	94.992226
-574.155396	124.956772	873.790894	-535.989929	-34.866142	869.941162	-657.743469	162.219513	500.271973	-606.866028	-103.408775	506.572876	-666.238708	174.709808	87.541000	-598.533508	-106.869324	90.347847	-605.445496	211.718933	1366.398804	-539.444763	-127.839973	1374.675781	-543.784485	56.862644	1394.200195	-580.663269	58.099010	1673.141846	-652.579651	288.050262	1119.765991	-556.313904	-223.205872	1137.190552	-530.377441	309.673523	875.585327	-417.221497	-204.122040	907.090149	-519.168823	51.376133	964.983337	487.531525	-60.713570	932.789673	499.916290	94.979622
-574.390625	124.818787	873.779541	-535.609375	-34.805035	869.967957	-657.787231	161.954712	500.218964	-606.586670	-103.602127	506.603119	-666.138184	174.686127	87.502045	-598.563965	-106.935204	90.380661	-605.651672	212.165833	1366.636230	-539.212036	-127.334206	1374.388550	-543.888672	57.294125	1394.165527	-580.252014	57.534706	1673.101685	-652.829773	288.584076	1120.014282	-555.882019	-223.081924	1137.241699	-530.958008	309.823700	875.536499	-416.816193	-203.846161	907.004883	-519.121033	51.500328	964.989441	487.556396	-60.717625	932.786011	499.971680	94.996986
-574.665527	124.774635	873.767151	-535.236450	-34.674553	869.989685	-657.850525	161.732681	500.194458	-606.281067	-103.767059	506.606140	-666.071899	174.700241	87.491898	-598.648254	-106.999954	90.412109	-605.951843	212.510773	1366.863525	-539.042603	-126.769455	1374.054199	-543.975952	57.725613	1394.132568	-579.847046	56.964790	1673.043457	-653.113953	289.201416	1120.303833	-555.426270	-222.659546	1137.025146	-531.582825	309.903961	875.533508	-416.330902	-203.579712	906.909546	-519.109924	51.706875	964.997192	487.600800	-60.704041	932.761780	500.040375	94.988342
-574.967590	124.792618	873.764282	-534.872681	-34.517616	870.001648	-658.037537	161.525574	500.204987	-605.955627	-103.892731	506.612915	-666.022583	174.685822	87.481758	-598.666931	-107.049255	90.424805	-606.149963	212.909302	1367.136475	-538.997925	-126.124535	1373.531250	-544.036133	58.147621	1394.105103	-579.430054	56.410477	1673.012939	-653.393433	289.830048	1120.608887	-554.959900	-222.618530	1137.052612	-532.107300	309.922974	875.638306	-415.855927	-203.346344	906.890015	-519.111755	51.950382	965.002991	487.624268	-60.734371	932.769287	500.078888	94.981468
-575.280518	124.770767	873.744690	-534.535095	-34.332092	870.013184	-658.187988	161.282974	500.159637	-605.688110	-104.091698	506.666595	-665.941711	174.680588	87.418800	-598.842773	-107.125359	90.463669	-606.400513	213.272903	1367.454224	-538.638794	-125.664230	1373.325684	-544.088867	58.548729	1394.052612	-579.030212	55.847603	1672.954590	-653.665710	290.406219	1120.912354	-554.550171	-222.564590	1137.019409	-532.542480	309.851624	875.822449	-415.388000	-203.273865	906.858459	-519.128784	52.198208	964.997986	487.668549	-60.733482	932.760132	500.156189	94.980911
-575.563660	124.869652	873.732483	-534.244934	-34.077171	870.024963	-658.380554	161.080902	500.139862	-605.313354	-104.247902	506.671692	-665.873291	174.689133	87.355804	-598.806396	-107.161301	90.499275	-606.628540	213.603348	1367.738037	-538.432068	-125.066200	1372.958496	-544.124573	58.969570	1394.007690	-578.609375	55.350670	1672.905029	-653.984436	291.005127	1121.238403	-554.045837	-222.557571	1137.024414	-533.048767	309.752991	875.978882	-414.869995	-203.234573	906.871216	-519.142212	52.520767	964.993225	487.756836	-60.858715	932.767151	500.381195	94.596687
-575.884155	124.951286	873.702271	-533.930725	-33.837868	870.027405	-658.620361	160.837494	500.113708	-605.052490	-104.412697	506.747223	-665.754578	174.720352	87.299774	-598.969116	-107.222389	90.564438	-606.867493	213.854904	1368.000854	-538.165710	-124.463203	1372.590088	-544.124207	59.388222	1393.966797	-578.218750	54.886520	1672.854858	-654.328125	291.479553	1121.582764	-553.478943	-222.676163	1137.083862	-533.533508	309.606476	876.220459	-414.181000	-202.800766	906.817444	-519.172974	52.843124	964.977417	487.803375	-60.869534	932.759888	500.452179	94.587669
-576.187195	125.100357	873.648315	-533.664795	-33.540100	870.023804	-658.956421	160.634827	500.129517	-604.700195	-104.485130	506.769257	-665.691650	174.717575	87.306915	-599.061768	-107.268341	90.597420	-606.970581	214.153320	1368.296753	-537.874146	-123.897133	1372.307495	-544.044678	59.758965	1393.924072	-577.816223	54.448204	1672.832397	-654.643738	291.901489	1121.923950	-552.854309	-222.699432	1137.122192	-533.955505	309.579224	876.572388	-413.640350	-203.448318	906.974182	-519.213318	53.225388	964.944458	487.843689	-60.865601	932.762207	500.511383	94.536781
-576.445129	125.321266	873.633545	-533.393555	-33.233406	870.014160	-659.369080	160.441025	500.186005	-604.349304	-104.552277	506.812073	-665.631775	174.752106	87.244614	-599.125610	-107.308144	90.647285	-607.103271	214.409073	1368.587402	-537.688538	-123.365730	1371.941772	-543.932434	60.111954	1393.901855	-577.485352	54.043880	1672.778564	-655.027588	292.266571	1122.302368	-552.169373	-222.735580	1137.043701	-534.278809	309.295349	876.908630	-412.916656	-203.728165	907.090149	-519.236145	53.607376	964.934021	487.811249	-60.758648	932.739807	500.397247	94.908852
-576.714539	125.507225	873.614319	-533.191528	-32.890884	870.012085	-659.809448	160.323135	500.199921	-604.021362	-104.549164	506.794373	-665.561584	174.767975	87.241005	-599.833008	-107.446526	90.668953	-607.224243	214.614288	1368.842407	-537.383362	-122.869789	1371.656128	-543.794250	60.424332	1393.867310	-577.087280	53.687119	1672.782593	-655.462646	292.481659	1122.660645	-551.524048	-223.033676	1137.166992	-534.667908	309.161255	877.296326	-412.088074	-204.098587	907.264404	-519.291931	53.989307	964.922241	487.907837	-60.929165	932.742493	500.640015	94.526596
-577.007080	125.723747	873.569763	-533.032288	-32.536625	870.001770	-660.309631	160.106918	500.236450	-603.737427	-104.494911	506.786102	-665.448120	174.853043	87.210991	-599.930176	-107.467735	90.720932	-607.302612	214.794586	1369.125732	-537.018250	-122.453117	1371.432007	-543.638916	60.680927	1393.835938	-576.729675	53.396976	1672.793579	-655.959900	292.699158	1123.017944	-550.832703	-223.345825	1137.223755	-535.048340	309.023773	877.667908	-411.175690	-204.604401	907.493469	-519.380371	54.397343	964.892944	487.858612	-60.832203	932.729004	500.510681	94.831482
-577.279663	125.971680	873.528992	-532.925964	-32.207989	870.002930	-660.856689	159.893219	500.242157	-603.527954	-104.466682	506.850159	-665.426636	174.879837	87.161140	-599.396606	-107.375366	90.762398	-607.395508	214.928574	1369.396851	-536.668457	-122.136024	1371.210571	-543.485229	60.902557	1393.845703	-576.418030	53.123367	1672.782471	-656.484619	292.790100	1123.314331	-550.146118	-223.740616	1137.246826	-535.342346	308.754211	878.057861	-410.241180	-205.267776	907.727600	-519.469727	54.798050	964.865967	487.896088	-60.901974	932.748047	500.582428	94.777824
-577.572388	126.241158	873.506348	-532.827332	-31.877661	869.997559	-661.427917	159.717987	500.289948	-603.494324	-104.520859	506.944397	-665.358521	174.946274	87.162323	-600.226624	-107.492447	90.826630	-607.497498	215.018021	1369.608154	-536.337524	-121.893013	1371.030151	-543.311829	61.093231	1393.856567	-576.049683	52.898647	1672.824341	-657.079346	292.789856	1123.588989	-549.481140	-224.052109	1137.182861	-535.588867	308.332642	878.420959	-409.139038	-205.982681	908.030273	-519.568359	55.199123	964.843933	487.906219	-60.976868	932.772949	500.631592	94.735588
-577.823425	126.498009	873.485291	-532.778381	-31.489838	869.985840	-661.931946	159.587021	500.345612	-603.300049	-104.431808	506.978027	-665.246765	175.061539	87.150024	-600.302979	-107.463898	90.867195	-607.621765	215.055801	1369.806641	-535.981506	-121.663918	1370.855835	-543.118591	61.249798	1393.866943	-575.727295	52.701767	1672.827515	-657.634521	292.691528	1123.807861	-548.792725	-224.710617	1137.352905	-536.018982	308.348572	878.766663	-408.034149	-206.858490	908.436951	-519.663940	55.602959	964.818420	487.953400	-60.999954	932.790588	500.711792	94.677383
-578.023743	126.774384	873.490540	-532.738586	-31.115696	869.963501	-662.618652	159.532181	500.421631	-603.084839	-104.195198	506.971649	-665.228516	175.109085	87.144028	-599.608398	-107.308395	90.897156	-607.687012	215.097092	1369.989258	-535.593140	-121.472885	1370.688599	-542.930908	61.374928	1393.851440	-575.399658	52.548435	1672.840576	-658.237549	292.494171	1124.039795	-548.122253	-225.265640	1137.438965	-536.476440	308.391327	879.057983	-406.899536	-207.748398	908.842285	-519.727905	55.976112	964.799438	487.992035	-61.070435	932.816406	500.772491	94.630081
-578.202759	127.003540	873.497559	-532.681885	-30.813553	869.961487	-663.380554	159.542206	500.499329	-602.926331	-103.961624	506.999390	-665.252075	175.174911	87.112053	-599.614380	-107.248985	90.933350	-607.782776	215.137863	1370.174072	-535.208618	-121.314659	1370.537598	-542.726624	61.471260	1393.858887	-575.036987	52.418415	1672.890015	-658.854309	292.295959	1124.244141	-547.430054	-225.799606	1137.475220	-536.877991	308.203430	879.334839	-405.715668	-208.756027	909.301758	-519.781067	56.295918	964.794128	488.036224	-61.126305	932.833984	500.837708	94.571960
-578.392273	127.285347	873.505676	-532.671753	-30.539024	869.949707	-663.931519	159.524078	500.557251	-602.800720	-103.733368	507.030243	-665.238220	175.262314	87.088638	-599.573242	-107.172417	90.930893	-607.817566	215.129166	1370.312988	-534.800354	-121.216278	1370.445557	-542.491150	61.527966	1393.859131	-574.731873	52.280800	1672.864868	-659.440247	291.972900	1124.395996	-546.747253	-226.524094	1137.705200	-537.365112	308.233429	879.629272	-404.505432	-209.848190	909.813293	-519.861389	56.609974	964.785583	488.039612	-61.188168	932.855591	500.807312	94.599922
-578.532837	127.597466	873.513489	-532.680237	-30.238396	869.909607	-664.435913	159.518768	500.576416	-602.734192	-103.505653	507.011414	-665.116699	175.054077	86.825584	-599.553894	-107.090958	90.947624	-607.937622	215.079926	1370.436035	-534.448242	-121.142029	1370.352417	-542.322327	61.557739	1393.845825	-574.387756	52.174358	1672.863770	-660.018250	291.659210	1124.566528	-546.028870	-227.261475	1137.885376	-537.900696	308.337555	879.868835	-403.335266	-211.068085	910.290039	-519.914856	56.923660	964.760620	488.065948	-61.263557	932.854553	500.847687	94.574074
-578.642944	127.874039	873.518799	-532.743530	-29.960226	869.893066	-664.733582	159.646515	500.597015	-602.724182	-103.260933	507.008270	-665.245605	175.487656	87.038330	-599.583740	-107.038834	90.970665	-607.915649	215.023987	1370.547607	-533.992004	-121.057297	1370.326904	-542.063171	61.529236	1393.855957	-574.005859	52.084450	1672.914185	-660.596069	291.335785	1124.748169	-545.297546	-227.899628	1138.073853	-538.411987	308.189606	880.009888	-402.115143	-212.308685	910.845337	-519.979492	57.205437	964.746216	488.152161	-61.371906	932.859253	500.981628	94.372040
-578.781982	128.121628	873.524353	-532.835083	-29.685221	869.854919	-665.230835	159.781143	500.627441	-602.780518	-103.035027	507.017029	-665.341125	175.566238	87.033371	-599.557739	-106.933861	90.949287	-607.914612	214.961166	1370.644165	-533.408569	-121.105331	1370.457397	-541.835999	61.501667	1393.891235	-573.662292	51.975719	1672.931519	-661.135559	290.986420	1124.906494	-544.543762	-228.579559	1138.337158	-538.969604	308.181244	880.109680	-400.941742	-213.629532	911.424927	-520.066162	57.461716	964.719360	488.228760	-61.444115	932.865479	501.050781	94.290001
-578.872803	128.413406	873.526306	-532.946350	-29.418447	869.833557	-665.376343	159.930359	500.559326	-602.853882	-102.802963	507.041046	-665.269531	175.742538	86.977028	-599.544739	-106.871338	90.981438	-608.041626	214.798996	1370.683228	-533.072144	-121.042488	1370.477539	-541.678040	61.454529	1393.878662	-573.295227	51.883453	1672.955322	-661.641602	290.625458	1124.985718	-543.780945	-229.223892	1138.582031	-539.645203	308.275269	880.182800	-399.748383	-215.015656	911.998474	-520.141541	57.729004	964.700806	488.259247	-61.512882	932.868652	501.094086	94.217896
-578.695190	129.031906	873.607117	-533.002991	-28.971489	869.787598	-665.698608	160.171692	500.620178	-602.900757	-102.500641	507.003815	-665.351379	175.840073	86.959473	-599.494995	-106.785210	90.977097	-607.971008	214.671051	1370.725220	-532.623352	-121.018021	1370.510620	-541.407898	61.379040	1393.914917	-572.929321	51.799629	1672.985718	-662.098022	290.228973	1125.074219	-543.036316	-229.902176	1138.805054	-540.402466	308.532074	880.186340	-398.576172	-216.445999	912.530884	-520.073364	58.127125	964.727173	488.315277	-61.573734	932.863647	501.144470	94.146439
-578.782654	129.287827	873.607300	-533.138428	-28.759930	869.763062	-665.907166	160.451614	500.597443	-602.993286	-102.231216	507.014496	-665.427368	175.966507	86.942001	-599.499329	-106.723419	90.979668	-607.917542	214.528305	1370.773071	-532.205994	-121.041130	1370.542725	-541.199585	61.303856	1393.927979	-572.570435	51.685787	1672.981201	-662.471558	289.813751	1125.150269	-542.289978	-230.592712	1139.110596	-541.062073	308.521545	880.125061	-397.342529	-217.925293	913.109497	-520.157654	58.341228	964.706238	488.359283	-61.650780	932.854858	501.178650	94.075447
-579.026062	129.261032	873.588318	-533.313721	-28.680994	869.747131	-666.140137	160.819977	500.531067	-603.172485	-102.009224	507.036774	-665.564575	176.088898	86.960518	-599.529846	-106.665001	90.985466	-607.939514	214.394913	1370.787720	-531.867981	-121.098785	1370.577637	-540.998352	61.189495	1393.936768	-572.187439	51.564369	1673.009888	-662.852661	289.448029	1125.261475	-541.535278	-231.201096	1139.320068	-541.836792	308.676971	880.046509	-396.178314	-219.464203	913.632874	-520.334656	58.399723	964.673462	488.406555	-61.773140	932.866516	501.217041	93.963669
-579.158997	129.363815	873.585571	-533.468384	-28.566837	869.743164	-666.317444	161.189743	500.562592	-603.284302	-101.766556	507.053467	-665.727844	176.234573	86.969482	-599.534607	-106.621407	90.987320	-607.909241	214.256042	1370.834839	-531.528687	-121.158340	1370.603394	-540.825378	61.076920	1393.970459	-571.807129	51.451096	1673.045410	-663.155212	289.104706	1125.353394	-540.812622	-231.898743	1139.559326	-542.695557	309.013092	879.959656	-395.054047	-221.043533	914.129944	-520.459656	58.508739	964.662842	488.479248	-61.884995	932.863586	501.282715	93.859329
-579.218689	129.582321	873.603760	-533.630127	-28.414188	869.716797	-666.401306	161.568726	500.604340	-603.399109	-101.563133	507.057159	-665.814697	176.420990	86.965637	-599.535828	-106.552223	90.960754	-607.886292	214.067703	1370.877441	-531.269348	-121.268120	1370.597900	-540.665344	60.912910	1393.987671	-571.427673	51.318626	1673.078247	-663.456726	288.811188	1125.491577	-540.070801	-232.494659	1139.740967	-543.481567	309.096161	879.821045	-393.937927	-222.627472	914.576111	-520.544861	58.649052	964.652832	488.542969	-61.965328	932.857544	501.299347	93.809418
-579.236023	129.784363	873.644409	-533.783752	-28.254196	869.701782	-666.465332	161.883621	500.600189	-603.482971	-101.338028	507.032898	-665.937134	176.599335	86.965034	-599.483948	-106.489250	90.960510	-607.937317	213.925278	1370.921143	-531.071167	-121.314667	1370.598022	-540.511536	60.756882	1394.004272	-571.029785	51.187405	1673.101074	-663.709717	288.441498	1125.619629	-539.331055	-233.125183	1139.873657	-544.348877	309.317078	879.663513	-392.790497	-224.192001	915.044922	-520.613159	58.769203	964.664307	488.653534	-62.184875	932.845276	501.532532	93.304428
-579.175720	130.055542	873.687866	-533.862366	-28.089434	869.712891	-666.475586	162.199463	500.627411	-603.551025	-101.164505	507.026428	-665.918823	176.489670	86.733856	-599.451416	-106.439095	90.974594	-607.884583	213.726700	1370.994385	-530.801636	-121.414398	1370.611328	-540.339478	60.583725	1394.056396	-570.604065	51.081455	1673.154053	-663.925415	288.102295	1125.768799	-538.609131	-233.727737	1140.082886	-545.206360	309.472260	879.508118	-391.717316	-225.764160	915.466309	-520.620667	58.931595	964.695679	488.733337	-62.281788	932.860046	501.590149	93.223770
-578.982605	130.480286	873.789307	-533.918274	-27.844721	869.703186	-666.372925	162.545654	500.668304	-603.591736	-100.956474	507.022278	-665.924072	176.675537	86.713768	-599.365173	-106.394211	90.969658	-607.693665	213.491257	1371.091553	-530.471863	-121.570694	1370.622192	-540.096497	60.379295	1394.094849	-570.214844	50.985401	1673.198364	-664.083679	287.853668	1125.932739	-537.901428	-234.366409	1140.205200	-546.095459	309.818268	879.378418	-390.656097	-227.337189	915.849243	-520.558716	59.133293	964.755371	488.734192	-62.242901	932.837280	501.456482	93.548439
-578.937866	130.676285	873.845947	-534.002563	-27.714712	869.709473	-666.330688	162.779282	500.691803	-603.663391	-100.788635	507.011780	-665.961548	176.844040	86.722771	-599.321411	-106.335114	90.967720	-607.546326	213.281082	1371.190796	-530.211792	-121.719337	1370.622192	-539.913391	60.210922	1394.123047	-569.838440	50.820595	1673.257813	-664.241150	287.662292	1126.107910	-537.201111	-234.916565	1140.370972	-546.932068	310.052124	879.259460	-389.597778	-228.881271	916.192383	-520.567932	59.237202	964.787720	488.835663	-62.300728	932.821411	501.513214	93.479996
-578.910522	130.812454	873.899780	-534.065308	-27.647858	869.722717	-666.284363	163.022034	500.684967	-603.721924	-100.687820	507.005890	-666.133850	176.915390	86.734261	-599.260315	-106.320839	90.966301	-607.423218	213.067917	1371.297607	-529.983643	-121.901642	1370.603149	-539.748169	59.979156	1394.174316	-569.530273	50.658836	1673.291992	-664.410461	287.518585	1126.303101	-536.479736	-235.470978	1140.399902	-547.816284	310.399261	879.164978	-388.650543	-230.374756	916.490173	-520.586853	59.290596	964.825745	488.989166	-62.499512	932.840515	501.743408	93.061707
-579.390625	130.226807	873.852112	-534.235168	-27.966516	869.780762	-666.386597	163.247498	500.583099	-603.842773	-100.690117	507.071411	-666.184875	177.056015	86.759911	-599.286316	-106.316093	90.984947	-607.259583	212.856384	1371.431030	-529.774292	-122.102028	1370.574219	-539.597900	59.719826	1394.229126	-569.217407	50.492935	1673.339600	-664.546204	287.381744	1126.534790	-535.839905	-236.087753	1140.508545	-548.684998	310.863861	879.117004	-387.703064	-231.845917	916.743408	-520.878174	58.994293	964.804871	489.151154	-62.520412	932.822266	501.837311	93.034370
-578.952637	130.898865	874.004333	-534.193237	-27.576197	869.766174	-666.210388	163.391418	500.668579	-603.776184	-100.587563	507.039459	-666.354919	177.440628	86.947418	-599.306763	-106.297043	90.973938	-607.096802	212.587021	1371.567749	-529.577332	-122.321716	1370.511230	-539.430786	59.420067	1394.283325	-568.938416	50.332191	1673.350830	-664.706604	287.297394	1126.830322	-535.159180	-236.711945	1140.615356	-549.496216	311.165466	879.072144	-386.811951	-233.320862	916.997437	-520.668335	59.314533	964.902954	489.440033	-62.462559	932.761169	501.960571	93.071754
-578.948303	130.908661	874.026489	-534.222961	-27.608007	869.778198	-666.128784	163.537796	500.656158	-603.778748	-100.572266	507.009583	-666.414795	177.494370	86.950043	-599.268860	-106.310089	90.981758	-606.920837	212.266632	1371.692017	-529.337036	-122.585999	1370.466187	-539.252747	59.101490	1394.313721	-568.659119	50.198635	1673.374268	-664.830688	287.279907	1127.142212	-534.522461	-237.192093	1140.585083	-550.335388	311.640350	879.068359	-385.963623	-234.645554	917.173279	-520.688782	59.285572	964.924438	489.563416	-62.289970	932.710876	501.886719	93.439957
-578.947998	130.853973	874.074951	-534.213623	-27.652309	869.810852	-666.080627	163.628464	500.628387	-603.757690	-100.555473	507.042999	-666.305969	177.273010	86.713234	-599.206726	-106.298286	91.006203	-606.719360	211.939499	1371.825439	-529.116760	-122.923920	1370.443115	-539.070740	58.777908	1394.351929	-568.366943	50.087574	1673.381714	-664.616699	287.113098	1127.632324	-533.882385	-237.720291	1140.636963	-551.140808	312.047028	879.057617	-385.157684	-235.957489	917.352112	-520.697937	59.225235	964.971313	489.655334	-62.341820	932.723755	501.928589	93.381844
-578.933228	130.768951	874.095154	-534.176147	-27.743250	869.819458	-665.995178	163.672882	500.639282	-603.776917	-100.571983	507.071716	-666.421936	177.637619	86.910210	-599.305908	-106.277916	91.007477	-606.476440	211.526962	1371.984863	-528.900452	-123.248413	1370.429077	-538.875793	58.446720	1394.382935	-568.040771	50.048508	1673.408813	-664.660400	287.084259	1127.963379	-533.353577	-238.212128	1140.663330	-551.939941	312.547180	879.117737	-384.458893	-237.134903	917.481750	-520.689148	59.130207	964.992981	489.717621	-62.429924	932.743652	501.967468	93.315544
-578.935486	130.639221	874.123962	-534.128540	-27.841249	869.823425	-665.981018	163.666245	500.644104	-603.754456	-100.625092	507.098724	-666.434937	177.720184	86.918938	-599.307373	-106.288475	91.022842	-606.245544	211.104950	1372.124390	-528.673096	-123.601196	1370.423340	-538.664978	58.088226	1394.435303	-567.781494	50.002758	1673.452637	-664.720215	287.148895	1128.251343	-532.801025	-238.722366	1140.671265	-552.705688	313.136017	879.254028	-383.783539	-238.254990	917.560669	-520.682556	59.009857	965.016113	489.803680	-62.468006	932.756836	502.017883	93.272125
-578.965942	130.489304	874.134949	-534.112305	-27.967686	869.832092	-665.935608	163.587616	500.632111	-603.747803	-100.681961	507.146118	-666.444885	177.751846	86.899353	-599.248230	-106.274048	91.067833	-606.010193	210.677872	1372.290649	-528.377197	-124.021317	1370.405029	-538.474670	57.703186	1394.472290	-567.550842	49.952698	1673.476563	-664.795410	287.244843	1128.602783	-532.298401	-239.184891	1140.637573	-553.361023	313.540131	879.366943	-383.262543	-239.275085	917.615173	-520.704285	58.877739	965.031067	489.908600	-62.506268	932.764954	502.068481	93.248535
-578.946899	130.350571	874.157349	-534.046021	-28.096886	869.814270	-665.959656	163.509949	500.641388	-603.692322	-100.755257	507.181702	-666.509766	177.760864	86.884071	-599.232788	-106.273705	91.076675	-605.813416	210.190903	1372.417114	-528.112244	-124.438797	1370.402588	-538.265076	57.271633	1394.517578	-567.376221	49.969669	1673.509521	-664.853516	287.297729	1128.923706	-531.881531	-239.679535	1140.687622	-554.047852	314.183258	879.570679	-382.768463	-240.191986	917.635193	-520.683105	58.724892	965.043213	490.017639	-62.531975	932.766357	502.130463	93.231361
-578.952332	130.092102	874.179382	-533.946899	-28.270540	869.801697	-665.922302	163.353775	500.631195	-603.674500	-100.866722	507.218750	-666.505310	177.728378	86.876671	-599.283020	-106.280418	91.103561	-605.597412	209.645279	1372.546875	-527.818298	-124.928154	1370.422974	-538.049255	56.825859	1394.578125	-567.224304	50.010010	1673.556641	-664.936584	287.411591	1129.301392	-531.475037	-240.172470	1140.653076	-554.547424	314.588837	879.712585	-382.384735	-241.021866	917.633850	-520.663086	58.508335	965.058289	490.098846	-62.590397	932.770813	502.176941	93.195892
-578.912903	129.879089	874.203308	-533.795959	-28.443283	869.775513	-665.921448	163.162857	500.648193	-603.623718	-100.994484	507.270233	-666.481079	177.731888	86.867348	-599.306824	-106.289185	91.123116	-605.378784	209.104095	1372.677002	-527.519470	-125.434402	1370.427856	-537.840881	56.393230	1394.637207	-567.025574	50.060631	1673.586304	-664.972839	287.408264	1129.613037	-531.119568	-240.629639	1140.618164	-555.105713	315.200134	879.954956	-382.052521	-241.700974	917.565308	-520.593201	58.305626	965.067688	490.210327	-62.624065	932.784485	502.241730	93.145508
-578.873840	129.607025	874.209045	-533.626709	-28.673239	869.740662	-665.859741	162.973206	500.648163	-603.585510	-101.115784	507.318909	-666.436096	177.749084	86.865234	-599.340210	-106.255859	91.103264	-605.175171	208.499832	1372.788208	-527.146057	-126.010635	1370.454956	-537.616821	55.944897	1394.681030	-566.920959	50.184338	1673.595703	-665.001953	287.390228	1129.946167	-530.806335	-241.067749	1140.603516	-555.584473	315.775024	880.246338	-381.858185	-242.269241	917.472107	-520.518860	58.053356	965.064636	490.312805	-62.661804	932.788086	502.308197	93.119095
-578.855652	129.300217	874.217285	-533.445618	-28.902330	869.703674	-665.846924	162.743622	500.646942	-603.508728	-101.267181	507.355957	-666.383728	177.740891	86.860893	-599.385193	-106.260689	91.118767	-605.010071	207.873001	1372.872437	-526.812195	-126.571419	1370.542114	-537.384827	55.469887	1394.694580	-566.896729	50.383427	1673.601074	-665.058289	287.368408	1130.278931	-530.521423	-241.354156	1140.451294	-555.943787	316.194305	880.488953	-381.715088	-242.704437	917.333801	-520.445618	57.791431	965.059937	490.411011	-62.698944	932.791321	502.381195	93.092117
-578.791809	129.006195	874.233398	-533.185120	-29.169353	869.682739	-665.722351	162.461441	500.618988	-603.407837	-101.435768	507.413849	-666.311584	177.729767	86.815414	-599.448608	-106.266510	91.142143	-604.874023	207.234711	1372.955200	-526.380432	-127.140747	1370.588135	-537.169678	54.990467	1394.755249	-566.854248	50.578785	1673.573364	-665.101318	287.286987	1130.540649	-530.332214	-241.875122	1140.498291	-556.320496	316.772308	880.766174	-381.687653	-243.001709	917.158875	-520.318237	57.524395	965.069763	490.484680	-62.706272	932.806946	502.421906	93.052963
-578.741028	128.674728	874.255798	-532.903992	-29.434097	869.651001	-665.611450	162.151230	500.603821	-603.301636	-101.600304	507.440399	-666.189758	177.744141	86.845001	-599.453247	-106.300133	91.168716	-604.818420	206.525146	1373.050781	-525.916748	-127.722778	1370.641968	-536.959167	54.495213	1394.805298	-566.841614	50.818039	1673.555664	-665.181030	287.120544	1130.774414	-530.159180	-242.292633	1140.487061	-556.568420	317.246918	881.072205	-381.744995	-243.183334	916.936157	-520.179688	57.241367	965.074341	490.575012	-62.728203	932.819885	502.476349	93.035858
-578.689026	128.346741	874.278137	-532.629761	-29.746994	869.629944	-665.485474	161.846649	500.590027	-603.243164	-101.859261	507.488586	-666.105408	177.692734	86.843536	-599.494263	-106.333359	91.168427	-604.759644	205.814651	1373.129272	-525.420959	-128.340027	1370.705566	-536.771484	54.030987	1394.853027	-566.890747	51.129765	1673.540039	-665.262939	286.893341	1131.014648	-530.009338	-242.692764	1140.457275	-556.767395	317.729828	881.392578	-381.862030	-243.259827	916.681091	-520.035706	56.940483	965.080688	490.683899	-62.723148	932.814392	502.542786	93.075500
-578.663147	128.013245	874.331543	-532.402100	-30.037643	869.583191	-665.326904	161.530991	500.604462	-603.168823	-102.153915	507.483154	-666.027466	177.640076	86.832253	-599.525879	-106.377617	91.150543	-604.765686	205.074020	1373.209351	-524.884033	-128.981461	1370.758667	-536.571289	53.543095	1394.900635	-566.949097	51.439983	1673.501953	-665.322083	286.546692	1131.225830	-529.858704	-242.966782	1140.285400	-556.848145	318.193085	881.766541	-382.065674	-243.212097	916.355469	-519.915955	56.614765	965.087830	490.782990	-62.733685	932.818054	502.617432	93.046539
-578.620422	127.677811	874.395874	-532.163391	-30.309072	869.533142	-665.141052	161.225235	500.599091	-603.112976	-102.501999	507.495514	-665.978760	177.533524	86.843430	-599.599121	-106.437172	91.143967	-604.851746	204.286087	1373.229492	-524.319275	-129.562622	1370.804932	-536.403015	53.027466	1394.941040	-567.050354	51.927956	1673.413940	-665.422791	286.270752	1131.411499	-529.764099	-243.462357	1140.266235	-556.853394	318.552673	882.138245	-382.368988	-243.056458	915.963135	-519.771729	56.292194	965.095215	490.890656	-62.750820	932.822571	502.695770	93.020576
-578.613831	127.315552	874.459290	-531.904297	-30.616606	869.480896	-664.928589	160.912445	500.607483	-603.090332	-102.879089	507.497742	-665.899170	177.449432	86.872108	-599.622986	-106.500984	91.113281	-604.992493	203.499390	1373.269531	-523.710266	-130.236801	1370.840088	-536.237610	52.588474	1394.951050	-567.172668	52.286526	1673.331055	-665.467285	285.861481	1131.558472	-529.653809	-243.799118	1140.136475	-556.768799	318.929596	882.528137	-382.745819	-242.853912	915.463928	-519.622253	55.953819	965.094666	491.004944	-62.762398	932.828247	502.764099	92.997360
-578.571228	126.885742	874.494080	-531.598755	-30.938633	869.399963	-664.622314	160.553955	500.567017	-603.004150	-103.219009	507.521698	-665.772461	177.357407	86.857628	-599.696533	-106.587006	91.120911	-605.172729	202.703171	1373.312866	-523.065918	-130.811737	1370.822021	-536.082214	52.092133	1394.962158	-567.354309	52.652897	1673.250488	-665.539795	285.307251	1131.640259	-529.561340	-244.084946	1139.956543	-556.606628	319.284149	882.905518	-383.180939	-242.558548	914.920044	-519.427185	55.580654	965.063354	491.115936	-62.784931	932.831726	502.874634	92.965988
-578.586548	126.441803	874.555603	-531.282898	-31.297247	869.357544	-664.301941	160.237152	500.528534	-602.931213	-103.543091	507.519073	-665.613403	177.224655	86.909096	-599.747009	-106.674942	91.110779	-605.400879	201.924118	1373.352051	-522.323059	-131.415100	1370.795288	-535.959717	51.607574	1395.000366	-567.567627	53.053719	1673.164185	-665.610779	284.726868	1131.702759	-529.471252	-244.420166	1139.829346	-556.403992	319.563171	883.268433	-383.697327	-242.051773	914.317078	-519.273193	55.198212	965.069946	491.125702	-62.863171	932.851563	502.902344	92.910988
-578.572449	126.056267	874.589417	-530.981384	-31.591604	869.272705	-663.931213	159.916595	500.504272	-602.886902	-103.868179	507.518097	-665.559998	177.042175	86.928398	-599.795471	-106.750366	91.063965	-605.744263	201.119324	1373.329712	-521.628235	-131.984604	1370.761841	-535.852783	51.149635	1395.048096	-567.867310	53.514271	1673.024902	-665.702026	284.148438	1131.696289	-529.330444	-244.710968	1139.617432	-556.069885	319.789337	883.698853	-384.254852	-241.526855	913.655945	-519.092590	54.864822	965.035156	491.290039	-62.807938	932.841614	503.008240	92.940567
-578.597778	125.651558	874.628906	-530.645996	-31.906929	869.198120	-663.563843	159.584061	500.422394	-602.866272	-104.293289	507.542847	-665.344788	176.884415	86.970261	-599.877502	-106.859116	91.063026	-606.119263	200.293243	1373.323730	-520.890564	-132.578506	1370.725342	-535.778503	50.692425	1395.049438	-568.103943	53.889965	1672.886597	-665.846924	283.497223	1131.710327	-529.182861	-244.969147	1139.416504	-555.778137	319.971832	883.997681	-384.841248	-240.882294	912.949280	-518.911804	54.531700	965.005554	491.377625	-62.828068	932.855225	503.071869	92.920799
-578.565796	125.306145	874.675720	-530.282654	-32.155300	869.099487	-663.139832	159.297287	500.374329	-602.813232	-104.667831	507.495087	-665.263916	176.688309	87.000092	-599.942383	-106.976952	91.034912	-606.546265	199.505142	1373.329224	-520.121521	-133.118591	1370.645020	-535.699890	50.271820	1395.058105	-568.411011	54.360989	1672.781006	-665.956482	282.710541	1131.645386	-529.029602	-245.222733	1139.221558	-555.417419	320.109467	884.310913	-385.502350	-240.150803	912.141541	-518.716492	54.227894	964.981079	491.483185	-62.832726	932.861206	503.169159	92.889183
-578.607361	124.881943	874.736572	-529.907410	-32.455296	869.009155	-662.625122	158.932999	500.335083	-602.791504	-105.140099	507.502167	-665.106995	176.466812	87.046921	-599.917969	-107.079422	91.025345	-607.090271	198.703445	1373.309692	-519.321594	-133.649307	1370.547485	-535.627319	49.817368	1395.062134	-568.583313	54.663170	1672.662598	-666.072205	281.884460	1131.559204	-528.812012	-245.413269	1138.950684	-554.958008	320.165405	884.714905	-386.178070	-239.389832	911.293030	-518.538147	53.880741	964.960693	491.594879	-62.859035	932.862793	503.257538	92.886284
-578.599609	124.539604	874.789124	-529.493530	-32.717869	868.907654	-661.990112	158.615814	500.245483	-602.753174	-105.534798	507.482574	-664.934326	176.325027	87.084557	-600.049622	-107.241440	91.005684	-607.629822	197.947647	1373.297485	-518.541687	-134.100739	1370.457886	-535.588318	49.413078	1395.039307	-568.895752	55.104805	1672.487427	-666.227051	281.120605	1131.456665	-528.559204	-245.560410	1138.702393	-554.482971	320.119995	885.107666	-386.896881	-238.503021	910.435059	-518.313660	53.587757	964.930237	491.766754	-62.980316	932.868530	503.518463	92.481537
-578.673157	124.129364	874.851013	-529.119812	-32.958473	868.829651	-661.457764	158.352066	500.194397	-602.720581	-105.963348	507.508057	-664.819824	176.114548	87.144073	-600.040527	-107.325584	90.984589	-608.201965	197.162628	1373.230347	-517.702332	-134.608231	1370.347412	-535.551575	49.040104	1395.029297	-569.092651	55.401554	1672.357056	-666.388062	280.299408	1131.347168	-528.276306	-245.584229	1138.402466	-553.969849	320.022766	885.438660	-387.695557	-237.586319	909.500977	-518.150513	53.293835	964.914551	491.859161	-63.012100	932.897217	503.581024	92.463341
-578.700745	123.825218	874.921204	-528.742737	-33.125362	868.764099	-660.888062	158.031326	500.154633	-602.686584	-106.292160	507.500763	-664.656982	175.926651	87.237206	-600.129883	-107.462044	90.944633	-608.875000	196.391037	1373.171143	-516.879761	-134.911285	1370.223999	-535.557373	48.687138	1395.028076	-569.290710	55.748306	1672.202148	-666.584656	279.394196	1131.204590	-527.962097	-245.746140	1138.223877	-553.358337	319.857697	885.772827	-388.409668	-236.613861	908.595215	-517.961304	53.081673	964.909363	491.960297	-63.059155	932.904175	503.666748	92.437294
-578.794800	123.461044	874.994507	-528.204529	-33.633545	868.622742	-660.388062	157.762558	500.163269	-602.656372	-106.637573	507.565979	-664.542480	175.727524	87.331848	-600.268677	-107.598534	90.945015	-609.538330	195.668793	1373.120605	-515.869141	-135.269470	1370.132324	-535.576965	48.379925	1394.996582	-569.500854	56.073994	1672.038818	-666.800720	278.542542	1131.023193	-527.612671	-245.656952	1138.048462	-552.712769	319.644836	886.113708	-389.151825	-235.593216	907.690430	-517.716980	52.662716	964.865356	492.085388	-63.056656	932.916626	503.748474	92.431107
-578.819153	123.198318	875.063477	-527.759766	-33.785568	868.547668	-659.849121	157.521408	500.214661	-602.531311	-106.974907	507.570709	-664.396240	175.520905	87.421738	-600.301208	-107.722107	90.910034	-610.277100	195.003525	1373.077393	-515.101318	-135.534973	1369.990967	-535.610962	48.075001	1394.981445	-569.674683	56.339943	1671.861694	-667.056763	277.704468	1130.838989	-527.242615	-245.523666	1137.746094	-552.127808	319.418640	886.483521	-389.920227	-234.556229	906.719055	-517.512939	52.480309	964.862610	492.189209	-63.087296	932.927917	503.833466	92.410164
-578.782959	123.130424	875.156372	-527.317139	-33.819111	868.440247	-659.309448	157.290359	500.242676	-602.365784	-107.373947	507.564667	-664.120972	175.028412	87.267761	-600.310242	-107.834839	90.897507	-611.034851	194.306305	1373.030151	-514.384583	-135.690475	1369.869507	-535.688354	47.832413	1394.965576	-569.710449	56.493401	1671.705200	-667.294006	276.820465	1130.604614	-526.796082	-245.600540	1137.691528	-551.439697	319.060364	886.850647	-390.560760	-233.552734	905.887756	-517.290405	52.399250	964.864319	492.300232	-63.112492	932.949158	503.902313	92.394791
-578.840881	122.962372	875.264343	-526.933105	-33.834465	868.368835	-658.801392	157.035706	500.214355	-602.189880	-107.799301	507.568695	-664.094116	175.168716	87.565025	-600.427307	-107.974449	90.887711	-611.806946	193.694336	1372.906128	-513.636902	-135.865662	1369.722412	-535.774414	47.627697	1394.942505	-569.902466	56.748623	1671.557007	-667.546692	275.840942	1130.333740	-526.314087	-245.549530	1137.561646	-550.725708	318.668488	887.126404	-391.180176	-232.510178	905.055054	-517.152710	52.300575	964.892944	492.435425	-63.107761	932.948364	503.993683	92.418785
-578.941528	122.797981	875.353638	-526.521240	-33.891258	868.294189	-658.357727	156.873596	500.233002	-601.955933	-108.191910	507.533783	-663.881348	174.713684	87.402496	-600.544312	-108.145393	90.840836	-612.597046	193.081848	1372.832153	-512.854614	-135.948547	1369.604248	-535.887634	47.444275	1394.935059	-570.012146	56.957733	1671.400146	-667.831665	274.958679	1130.070557	-525.756653	-245.271637	1137.314453	-550.062927	318.238770	887.458923	-391.761627	-231.569641	904.259216	-517.028015	52.203972	964.910950	492.552307	-63.131809	932.958862	504.081848	92.378197
-579.009949	122.604286	875.453857	-526.100769	-33.874336	868.239319	-657.873535	156.768402	500.188293	-601.640076	-108.526718	507.496460	-663.813599	174.910416	87.672249	-600.584961	-108.302704	90.851089	-613.451843	192.547867	1372.741577	-512.112976	-136.004837	1369.523438	-536.043335	47.309273	1394.920532	-570.053833	57.122593	1671.203857	-668.189331	274.157623	1129.871826	-525.122681	-245.310699	1137.369385	-549.453674	317.729370	887.827637	-392.203217	-230.648712	903.563293	-516.910400	52.124573	964.955261	492.675110	-63.142601	932.953674	504.156677	92.373528
-578.992798	122.623520	875.535645	-525.721802	-33.770199	868.183960	-657.480164	156.657883	500.214874	-601.268433	-108.822914	507.466644	-663.680359	174.831253	87.724030	-600.753235	-108.499146	90.839668	-614.252869	192.000320	1372.662109	-511.402954	-136.032333	1369.475464	-536.192871	47.194191	1394.890747	-570.074890	57.242165	1671.085938	-668.468994	273.251587	1129.618164	-524.448792	-245.157196	1137.320679	-548.824280	317.217194	888.165771	-392.556366	-229.786972	902.868652	-516.772461	52.169651	964.992859	492.778473	-63.133503	932.958740	504.239777	92.384575
-579.064026	122.587822	875.624573	-525.365295	-33.652225	868.157837	-657.178528	156.558853	500.206451	-600.930420	-109.157715	507.468414	-663.623779	174.716919	87.751633	-600.946838	-108.666580	90.853859	-615.085938	191.531357	1372.615723	-510.708466	-136.035477	1369.388184	-536.368652	47.124435	1394.885254	-570.127014	57.357903	1670.959595	-668.835815	272.354858	1129.379395	-523.655762	-245.117661	1137.275513	-548.198547	316.603790	888.457581	-392.722351	-228.972488	902.316650	-516.702698	52.220882	965.051208	492.784332	-63.045258	932.958679	504.108307	92.755943
-579.119019	122.534767	875.686768	-524.885376	-33.578098	868.117859	-656.661987	156.496017	500.159302	-600.552673	-109.459595	507.493774	-663.469116	174.690399	87.747528	-601.056519	-108.807472	90.855560	-615.916992	191.079285	1372.549927	-510.128540	-136.002289	1369.338745	-536.556641	47.073051	1394.866699	-570.151855	57.477142	1670.834839	-669.204468	271.501587	1129.114990	-522.861267	-245.066864	1137.295898	-547.651001	315.961365	888.742676	-392.770691	-228.226227	901.826538	-516.584961	52.263905	965.095703	492.973419	-63.135387	932.971375	504.366730	92.390350
-579.218079	122.651802	875.745178	-524.632263	-33.361542	868.081177	-656.510803	156.492905	500.201599	-600.159485	-109.697556	507.453552	-663.467529	174.610931	87.768074	-601.191101	-108.947556	90.881577	-616.715454	190.727875	1372.499512	-509.608643	-135.969864	1369.298828	-536.750427	47.055637	1394.857666	-570.163147	57.591888	1670.736816	-669.603333	270.708221	1128.875610	-521.996582	-244.878555	1137.218384	-547.129944	315.201569	889.010620	-392.623901	-227.572449	901.402710	-516.592529	52.427689	965.138916	493.054565	-63.165478	932.984497	504.410370	92.371460
-579.351379	122.649979	875.763794	-524.354980	-33.234440	868.037476	-656.180054	156.463226	500.165741	-599.786865	-109.875206	507.438721	-663.403992	174.585114	87.779572	-601.231934	-109.067139	90.910927	-617.537048	190.404541	1372.402344	-509.147888	-135.886932	1369.263550	-536.939697	47.048714	1394.832520	-570.173340	57.718372	1670.638428	-670.026794	269.940094	1128.643311	-521.068604	-244.816818	1137.206055	-546.685669	314.508698	889.252441	-392.297852	-226.884933	901.075500	-516.604309	52.521526	965.155457	493.073761	-63.038517	932.965515	504.314758	92.761147
-579.423523	122.745758	875.787659	-524.084961	-32.998993	868.014404	-655.639954	156.465866	500.119263	-599.428589	-110.110596	507.446411	-663.232788	174.627762	87.826431	-601.324585	-109.171127	90.907173	-618.287659	190.104431	1372.374390	-508.712433	-135.789444	1369.227295	-537.140808	47.095673	1394.822510	-570.187012	57.837536	1670.556274	-670.514771	269.287140	1128.448608	-520.110291	-244.814728	1137.218750	-546.289124	313.700684	889.528564	-391.896027	-226.284088	900.851685	-516.599609	52.708317	965.189636	493.182892	-63.030033	932.952942	504.398651	92.771263
-579.461426	122.932137	875.793945	-523.785400	-32.718048	867.967285	-655.403931	156.528885	500.147522	-598.967346	-110.183151	507.376678	-663.144409	174.600464	87.824425	-601.327881	-109.236549	90.931343	-619.024414	189.893326	1372.331909	-508.341156	-135.661743	1369.199951	-537.372498	47.155701	1394.813599	-570.205017	57.984726	1670.467773	-670.982239	268.556824	1128.275879	-519.063904	-244.616806	1137.208252	-545.961426	312.924530	889.778992	-391.295105	-225.712006	900.728455	-516.568542	52.953434	965.205811	493.261688	-63.067135	932.950073	504.453491	92.749535
-579.604004	123.066971	875.825500	-523.536255	-32.442516	867.952637	-655.167664	156.588440	500.131805	-598.588989	-110.277092	507.409088	-663.129517	174.605637	87.832230	-601.464905	-109.352554	90.960121	-619.700073	189.706696	1372.338623	-507.994995	-135.507553	1369.173828	-537.582581	47.221050	1394.802124	-570.220886	58.147659	1670.384033	-671.439209	267.835175	1128.089966	-518.039429	-244.200531	1137.082886	-545.703735	312.131226	889.990601	-390.518890	-225.148590	900.638977	-516.609619	53.190582	965.246948	493.339325	-63.074066	932.940918	504.509338	92.738350
-579.781799	123.233894	875.868469	-523.278015	-32.146400	867.945374	-654.970764	156.653320	500.122559	-598.242310	-110.263733	507.417847	-663.066895	174.638992	87.834427	-601.482361	-109.382141	90.994209	-620.351318	189.562256	1372.321167	-507.678650	-135.328918	1369.188721	-537.822876	47.325062	1394.766846	-570.237854	58.329597	1670.307861	-671.927185	267.151855	1127.940430	-517.061890	-244.241852	1137.128906	-545.495056	311.296173	890.190491	-389.691254	-224.635681	900.663940	-516.660828	53.461784	965.295593	493.412872	-63.089180	932.949646	504.578735	92.731201
-579.890747	123.460930	875.928406	-523.092163	-31.797510	867.947327	-654.804504	156.795349	500.120331	-597.887207	-110.142036	507.390289	-663.029114	174.657608	87.877960	-601.490356	-109.400551	91.005318	-621.025818	189.487259	1372.284546	-507.445435	-135.110458	1369.185059	-537.984131	47.510899	1394.861938	-570.295288	58.524139	1670.227783	-672.472961	266.605011	1127.830933	-516.049133	-244.271606	1137.181641	-545.450439	310.495758	890.361023	-388.687439	-224.138733	900.767334	-516.697510	53.758446	965.353882	493.503113	-63.074791	932.942810	504.637512	92.724304
-579.925110	123.454605	875.923767	-522.451111	-31.544859	867.892700	-654.608276	156.963837	500.074615	-597.585999	-110.003395	507.421875	-662.954407	174.698761	87.878250	-601.482910	-109.411911	91.016052	-621.620483	189.410339	1372.400269	-507.228119	-134.873276	1369.177490	-538.243835	47.657368	1394.847656	-570.357971	58.792389	1670.143677	-672.992432	266.150177	1127.754272	-515.085327	-244.234863	1137.240112	-545.458618	309.700653	890.509277	-387.552490	-223.701920	900.958618	-516.510010	53.971497	965.359619	493.560089	-63.105350	932.957092	504.691803	92.720909
-580.212402	123.664543	876.135132	-522.268005	-31.110630	867.910095	-654.205505	157.089325	500.005035	-597.406921	-109.836678	507.442535	-662.818298	174.770782	87.875938	-601.507019	-109.412697	91.033516	-622.200562	189.391861	1372.387451	-507.043335	-134.607925	1369.215210	-538.501343	47.829201	1394.834595	-570.420227	59.054310	1670.073975	-673.546143	265.546967	1127.614868	-514.108887	-244.125137	1137.272095	-545.558716	308.931702	890.634033	-386.311066	-223.213669	901.191833	-516.639221	54.262974	965.505188	493.619141	-63.108673	932.945435	504.745544	92.749191
-580.360413	123.923599	876.046448	-522.080566	-30.672127	867.904480	-654.395569	157.338364	500.065765	-597.276184	-109.690430	507.455048	-662.918762	174.752457	87.905243	-601.509277	-109.388290	91.059090	-622.759644	189.417801	1372.390137	-506.886658	-134.351593	1369.238525	-538.774719	48.007328	1394.808105	-570.505127	59.356018	1669.978516	-674.068420	265.097839	1127.513672	-513.156799	-244.071060	1137.370850	-545.715210	308.196350	890.712097	-384.959656	-222.785538	901.519836	-516.695496	54.716667	965.477173	493.686310	-63.093563	932.941467	504.811127	92.748589
-580.560730	124.278053	876.099976	-522.015442	-30.140404	867.864014	-654.177979	157.584061	500.044312	-597.229004	-109.457985	507.462616	-662.832397	174.823837	87.917862	-601.458740	-109.350540	91.043793	-623.276245	189.458878	1372.389160	-506.750580	-134.046188	1369.284302	-539.153381	48.145794	1394.674438	-570.637024	59.725956	1669.880127	-674.639221	264.697205	1127.426025	-512.210693	-244.009674	1137.480835	-545.955322	307.485809	890.759155	-383.545624	-222.427902	901.887268	-516.795654	55.158493	965.495789	493.818604	-63.223637	932.951965	505.040802	92.366440
-580.906921	124.619621	876.152283	-522.152588	-29.717804	867.813171	-654.357300	157.854019	500.068176	-597.216492	-109.214127	507.463654	-662.965027	174.805511	87.924889	-601.530884	-109.300804	91.032082	-623.882324	189.517380	1372.239624	-506.660034	-133.732056	1369.312866	-539.438843	48.387775	1394.661255	-570.766663	60.105778	1669.768677	-675.294739	264.365326	1127.322021	-511.343872	-243.530212	1137.304688	-546.288879	306.817719	890.745422	-382.052612	-222.005814	902.332764	-517.040649	55.527603	965.498840	493.817261	-63.110199	932.925964	504.953827	92.722183
-581.755859	125.416328	876.283020	-523.490601	-29.118122	867.762878	-654.632080	158.155136	500.132233	-597.514893	-109.232567	507.415314	-663.097534	174.791824	87.969948	-601.749329	-109.313416	91.053635	-624.366638	189.613846	1372.231323	-506.580444	-133.386658	1369.347778	-539.727051	48.624092	1394.617188	-570.912964	60.510197	1669.669800	-675.905701	264.183624	1127.273071	-510.367554	-243.563995	1137.497070	-546.635132	306.188049	890.724426	-380.498474	-221.587524	902.797546	-517.950134	56.069244	965.484436	493.855957	-63.123116	932.944336	505.004211	92.721169
-582.062744	125.841942	876.259399	-523.456177	-28.680454	867.708801	-654.337036	158.380814	500.064850	-597.607422	-108.967461	507.416229	-662.945923	174.903870	87.958038	-601.738586	-109.265961	91.046936	-624.917175	189.741028	1372.200684	-506.514557	-133.036072	1369.379272	-540.025513	48.928207	1394.589111	-571.100220	60.951565	1669.576416	-676.566589	264.100830	1127.180664	-509.485779	-243.328995	1137.546631	-547.125916	305.598846	890.621338	-378.865448	-221.173080	903.301453	-518.101318	56.553951	965.446594	493.900696	-63.137943	932.945740	505.069519	92.683533
-582.371399	126.232666	876.230835	-523.541565	-28.072277	867.657593	-654.372131	158.656281	500.048096	-597.686829	-108.585663	507.396576	-662.935425	174.942261	87.968781	-601.734924	-109.210075	91.040680	-625.509583	189.953278	1372.145142	-506.509949	-132.627869	1369.438599	-540.389221	49.289600	1394.524658	-571.286499	61.444580	1669.479370	-677.243591	264.020599	1127.104736	-508.613892	-243.139557	1137.615356	-547.693726	305.112793	890.455017	-377.252380	-220.736786	903.825256	-518.308777	57.097057	965.406860	493.936401	-63.149353	932.955627	505.124817	92.695389
-582.421814	126.547600	876.192383	-522.784973	-27.589773	867.596069	-654.198975	158.890121	499.952484	-597.602295	-108.052933	507.447083	-662.820190	175.056732	87.941536	-601.577759	-109.136780	90.995537	-625.945984	190.241272	1372.232300	-506.505310	-132.226852	1369.485107	-540.553955	49.673866	1394.619141	-571.489624	61.942848	1669.387939	-677.776428	263.898834	1127.000000	-507.767273	-242.907822	1137.677246	-548.309570	304.729126	890.262268	-375.568207	-220.409332	904.393433	-518.074402	57.624134	965.389709	493.972198	-63.167564	932.961731	505.181885	92.653008
-583.059998	127.246681	876.248596	-523.767395	-26.874205	867.595215	-654.773743	159.305573	500.104309	-597.952209	-107.907333	507.392761	-662.997681	175.014252	87.985619	-601.760193	-109.110291	90.993126	-626.457764	190.507156	1372.193726	-506.522247	-131.805939	1369.538452	-540.875488	50.051563	1394.578857	-571.750244	62.476521	1669.287842	-678.305237	263.755463	1126.893188	-506.959991	-242.529541	1137.669312	-549.008850	304.412689	890.010925	-373.860138	-219.934799	904.960938	-518.778625	58.263256	965.384033	494.013885	-63.162228	932.950684	505.248444	92.658157
-583.411072	127.770859	876.256592	-523.910400	-26.266489	867.552673	-654.921631	159.607788	500.129211	-598.120667	-107.548653	507.400116	-663.002869	175.077728	87.976807	-601.744141	-109.070511	90.979530	-627.009644	190.848297	1372.140137	-506.576904	-131.277130	1369.580322	-541.295471	50.425617	1394.461304	-571.936096	63.056126	1669.242554	-678.919189	263.757690	1126.798462	-506.109924	-242.205841	1137.732422	-549.818054	304.209076	889.751892	-372.143555	-219.397095	905.554504	-519.022278	58.851196	965.363586	494.057037	-63.161972	932.947632	505.318390	92.679222
-583.587280	128.264496	876.213501	-523.447449	-25.841373	867.389832	-654.981140	159.884537	500.107910	-598.192871	-107.026947	507.404816	-662.941650	175.211884	87.976677	-601.641785	-108.985184	90.966270	-627.550415	191.189026	1372.082275	-506.651459	-130.742279	1369.617676	-541.632629	50.916916	1394.456177	-572.236938	63.645161	1669.158325	-679.600708	264.025299	1126.761597	-505.334930	-241.768326	1137.738037	-550.674744	304.072266	889.450989	-370.470886	-218.905899	906.143127	-518.912781	59.364395	965.268494	494.090149	-63.164806	932.945801	505.387390	92.661491
-584.142578	128.983932	876.239258	-524.397461	-24.812424	867.496643	-655.803406	160.320786	500.213318	-598.476501	-106.768143	507.298584	-663.239990	175.123657	88.025154	-601.792358	-108.941765	90.931068	-628.117981	191.594803	1371.992798	-506.752747	-130.198120	1369.674194	-541.980652	51.420094	1394.452515	-572.536072	64.230507	1669.079102	-680.277954	264.359955	1126.711182	-504.422455	-241.087265	1137.628052	-551.558594	303.989838	889.147949	-368.745544	-218.377014	906.761597	-519.616882	60.235275	965.317078	494.088348	-63.177464	932.954651	505.427551	92.631363
-584.576782	129.665558	876.256531	-524.805115	-24.025669	867.443359	-655.820862	160.694199	500.178375	-598.708191	-106.347328	507.253296	-663.144348	175.235626	87.999138	-601.734253	-108.876106	90.928062	-628.590698	192.050354	1371.928101	-506.798706	-129.592911	1369.744995	-542.318909	51.943031	1394.408691	-572.928345	64.857300	1668.918335	-680.917603	264.696777	1126.630737	-503.680237	-240.370483	1137.505127	-552.557556	304.077545	888.783508	-367.014648	-217.821259	907.413208	-519.995911	60.955223	965.284790	494.131683	-63.191059	932.964661	505.490509	92.622223
-584.905701	130.338257	876.274109	-524.917542	-23.457634	867.374939	-656.062439	161.111298	500.205292	-598.865906	-105.765564	507.239227	-663.175537	175.321548	88.008049	-601.751282	-108.779266	90.873100	-629.136719	192.542023	1371.870972	-506.900513	-128.981445	1369.803467	-542.686951	52.512997	1394.394165	-573.214478	65.454079	1668.846191	-681.473694	264.773956	1126.505371	-503.074188	-239.682022	1137.445435	-553.614014	304.236389	888.372070	-365.320496	-217.139374	907.997681	-520.199524	61.573662	965.253174	494.127502	-63.190701	932.950256	505.520935	92.604454
-585.146118	130.945343	876.208435	-524.619019	-23.045652	867.171082	-656.532288	161.579926	500.258057	-599.012268	-105.209351	507.316284	-663.308472	175.357635	88.014893	-601.660217	-108.721581	90.845795	-629.656311	193.049438	1371.811646	-507.066986	-128.333832	1369.872803	-543.087463	53.124161	1394.368286	-573.632813	66.144676	1668.771240	-682.109558	265.092407	1126.395020	-502.348663	-239.296753	1137.651733	-554.727966	304.499969	887.987305	-363.658508	-216.437851	908.611877	-520.164368	62.113255	965.113525	494.145142	-63.208363	932.959045	505.565979	92.602051
-585.544495	131.734085	876.234070	-524.831421	-22.363647	867.136047	-657.009216	162.030365	500.296387	-599.283325	-104.801765	507.338318	-663.457947	175.368317	88.035561	-601.732971	-108.655159	90.851891	-630.192566	193.614075	1371.739990	-507.253448	-127.642944	1369.966431	-543.466553	53.742393	1394.390991	-573.918091	66.830765	1668.770630	-682.845886	265.730011	1126.430420	-501.489929	-238.984192	1137.989380	-555.856873	304.823944	887.622192	-362.050842	-215.764069	909.333557	-520.454041	62.854652	965.102478	494.171448	-63.230980	932.974792	505.608337	92.591454
-585.920349	132.466278	876.284546	-525.024719	-21.671650	867.099182	-657.225708	162.438583	500.308533	-599.554077	-104.290848	507.343018	-663.452881	175.484695	88.020226	-601.681641	-108.590897	90.839432	-630.700256	194.244202	1371.707275	-507.438629	-126.941765	1370.066650	-543.879395	54.414585	1394.376221	-574.301208	67.549088	1668.746582	-683.459778	266.103333	1126.334473	-500.790863	-238.249054	1138.066162	-557.121765	305.268707	887.192505	-360.433929	-214.936615	909.971191	-520.713318	63.563354	965.100220	494.186188	-63.241413	932.975586	505.641602	92.568359
-586.439270	133.262405	876.300476	-525.754944	-20.821892	867.215332	-657.597290	162.896729	500.308350	-599.933899	-103.874931	507.294495	-663.570984	175.536575	88.014175	-601.805054	-108.557259	90.825485	-631.184265	194.837326	1371.664063	-507.636566	-126.226418	1370.128052	-544.263489	55.099987	1394.376953	-574.725403	68.274590	1668.667603	-684.083374	266.640472	1126.314697	-500.158752	-237.218430	1137.955078	-558.290527	305.859741	886.814758	-358.812042	-214.027145	910.588196	-521.310852	64.413597	965.153748	494.187103	-63.243214	932.971863	505.658508	92.558647
-586.797852	133.838501	876.307251	-525.425842	-20.260086	867.060242	-657.954895	163.468323	500.288269	-600.117859	-103.329109	507.349884	-663.452515	175.355011	87.787659	-601.634766	-108.461609	90.812447	-631.795715	195.394714	1371.528076	-507.853088	-125.454132	1370.237305	-544.657959	55.835358	1394.359985	-575.154968	69.066986	1668.630371	-684.886292	267.462585	1126.343994	-499.502441	-236.336517	1137.962769	-559.528137	306.545837	886.487244	-357.302612	-213.126144	911.203064	-521.336975	65.034424	965.079285	494.235443	-63.271664	932.971985	505.714539	92.495193
-587.110474	134.755569	876.254272	-525.677979	-19.337282	867.015991	-658.171204	163.962296	500.315460	-600.336060	-102.793404	507.279297	-663.630859	175.739655	88.006653	-601.638245	-108.399269	90.767380	-632.258728	196.122971	1371.466309	-508.086182	-124.614494	1370.336060	-545.059265	56.628349	1394.356934	-575.680908	69.855957	1668.535400	-685.457153	267.913574	1126.257935	-498.817474	-235.716995	1138.173950	-560.787964	307.378082	886.091797	-355.861755	-212.104218	911.775574	-521.596069	65.983574	965.019409	494.214630	-63.290916	932.977661	505.724487	92.503853
-587.517578	135.705048	876.281738	-525.923462	-18.378639	867.003235	-658.539001	164.404099	500.322021	-600.568787	-102.203514	507.258575	-663.699585	175.827286	88.006752	-601.670288	-108.342293	90.742744	-632.735535	196.853455	1371.394653	-508.291168	-123.774338	1370.456665	-545.442261	57.434738	1394.368408	-576.132202	70.672180	1668.482056	-686.205566	268.750488	1126.252441	-498.210297	-234.787186	1138.204102	-562.032227	308.351715	885.797668	-354.443695	-211.030502	912.366150	-521.919128	66.951645	965.024292	494.239838	-63.326263	932.978638	505.773193	92.458290
-588.011597	136.664963	876.315491	-526.747192	-17.341827	867.141296	-658.944702	164.923035	500.356476	-600.892212	-101.639610	507.160553	-663.765442	175.881027	88.008652	-601.614380	-108.271217	90.715660	-633.226440	197.632721	1371.383301	-508.570313	-122.939919	1370.547607	-545.826111	58.299316	1394.374634	-576.597351	71.525429	1668.429321	-686.834595	269.400726	1126.210083	-497.636963	-233.758636	1138.192993	-563.259583	309.449707	885.523438	-353.152130	-209.835831	912.934875	-522.563660	67.948898	965.104980	494.250702	-63.370243	932.987915	505.794495	92.429916
-588.563599	137.715256	876.380676	-527.348633	-16.151180	867.132446	-659.393127	165.487106	500.479797	-601.129028	-101.091461	507.081512	-663.810303	175.947250	88.015900	-601.690247	-108.209946	90.686226	-633.620300	198.566498	1371.433716	-508.850677	-122.032036	1370.649414	-546.234680	59.185566	1394.354004	-577.114746	72.444756	1668.420898	-687.518921	270.270935	1126.261230	-497.075439	-232.715042	1138.181641	-564.394897	310.654419	885.340332	-351.901642	-208.534210	913.453735	-523.086853	69.043221	965.115479	494.247711	-63.357227	932.982788	505.781555	92.444992
-588.737976	138.501404	876.346252	-526.972229	-15.371171	866.949951	-659.647949	165.989563	500.434204	-601.215820	-100.360641	507.084869	-663.824341	176.015594	87.968666	-601.617249	-108.111839	90.670021	-634.093872	199.430862	1371.424927	-509.060913	-121.090721	1370.744995	-546.633118	60.067242	1394.379517	-577.615723	73.391754	1668.386963	-688.187683	271.041779	1126.267700	-496.618011	-231.605042	1138.177124	-565.479126	311.989716	885.178345	-350.747253	-207.234161	913.882813	-523.012024	69.849937	965.014648	494.242096	-63.389763	932.982422	505.800110	92.405800
-589.189514	139.575348	876.364746	-527.365295	-14.275185	866.953735	-660.047363	166.516983	500.453644	-601.394836	-99.685242	506.980621	-663.751770	175.759140	87.722488	-601.537048	-108.031944	90.635796	-634.576355	200.313553	1371.413696	-509.356140	-120.118401	1370.840210	-547.079834	61.032654	1394.381104	-578.031006	74.397194	1668.439453	-688.931580	272.018707	1126.305908	-496.179504	-230.301666	1138.072632	-566.543579	313.471375	885.044922	-349.692963	-205.802109	914.289307	-523.440430	70.937843	965.027832	494.262360	-63.420925	932.972107	505.822174	92.389206
-590.066772	140.787201	876.490784	-529.480103	-12.421755	867.338501	-660.810486	167.090012	500.588226	-601.940613	-99.382271	506.772858	-664.177063	175.991043	87.968079	-601.827393	-108.000313	90.623238	-635.090149	201.232971	1371.390259	-509.623413	-119.117294	1370.912354	-547.473145	62.017883	1394.386108	-578.560669	75.407944	1668.412109	-689.641296	273.069733	1126.369629	-495.766510	-229.151031	1138.060913	-567.654968	315.080627	884.998718	-348.794098	-204.267822	914.667603	-524.848145	72.418053	965.254883	494.269440	-63.457981	932.975342	505.827301	92.342743
-590.600586	141.870712	876.482483	-529.897888	-11.504108	867.325684	-661.280701	167.622864	500.638397	-602.207458	-98.829857	506.743927	-664.241028	176.050003	87.931580	-601.895508	-107.941101	90.635445	-635.593933	202.141235	1371.406494	-509.895355	-118.137215	1370.989014	-547.919678	63.051506	1394.366211	-579.213196	76.468193	1668.333008	-690.416260	274.181915	1126.394165	-495.369507	-228.232544	1138.191772	-568.851196	316.756104	884.919373	-348.028900	-202.596436	914.997986	-525.310974	73.438972	965.237671	494.263885	-63.446705	932.975342	505.808472	92.337250
-590.643127	142.609390	876.335327	-528.600037	-11.239113	866.821045	-661.302612	168.105347	500.508545	-602.162231	-97.934418	506.897888	-663.981018	175.896637	87.736069	-601.745483	-107.808220	90.570534	-636.142395	203.115021	1371.365967	-510.167969	-117.065239	1371.023438	-548.328430	64.064919	1394.333740	-579.778320	77.591324	1668.292725	-691.202820	275.426819	1126.504150	-495.026855	-226.994675	1138.119629	-570.214050	318.432556	884.751099	-347.351379	-200.861023	915.239136	-524.699463	73.996284	964.912903	494.273315	-63.489967	932.967346	505.820648	92.330200
-591.122131	143.710342	876.347168	-528.799316	-10.346722	866.767151	-661.634705	168.721634	500.494446	-602.328674	-97.220566	506.851898	-663.948059	175.986191	87.747986	-601.709961	-107.723915	90.551849	-636.684204	204.121017	1371.401245	-510.407013	-115.987564	1371.097778	-548.811890	65.139221	1394.300903	-580.314575	78.737640	1668.284180	-692.055847	276.825958	1126.636108	-494.737244	-225.733841	1138.122070	-571.537659	320.058899	884.659912	-346.886292	-198.946793	915.437866	-525.039246	75.005112	964.891052	494.298828	-63.509350	932.975952	505.836578	92.307228
-591.717102	144.845306	876.408020	-529.586792	-9.384472	866.870667	-662.009033	169.360580	500.537628	-602.612366	-96.573494	506.765381	-663.996643	176.027481	87.714691	-601.823853	-107.646370	90.520302	-637.221008	205.145004	1371.431274	-510.689026	-114.838387	1371.123535	-549.246826	66.214317	1394.298706	-580.887878	79.929565	1668.229980	-692.901123	278.195496	1126.788208	-494.537262	-224.204269	1137.941772	-573.048035	321.716705	884.485779	-346.485077	-197.009079	915.538940	-525.697449	76.040611	964.962036	494.270020	-63.541172	932.976685	505.804077	92.270493
-592.267700	145.942917	876.460632	-529.928406	-8.462481	866.843872	-662.393677	169.905090	500.568939	-602.726990	-95.509636	506.672089	-664.044739	176.121750	87.724220	-601.695679	-107.543999	90.438148	-637.756470	206.187775	1371.453491	-510.920471	-113.688866	1371.164185	-549.730042	67.383698	1394.288208	-581.459106	81.165611	1668.215698	-693.692261	279.323456	1126.863037	-494.332520	-223.034363	1137.991089	-574.632690	323.389832	884.281799	-346.312439	-194.911789	915.648132	-526.127197	77.047256	964.969116	494.269348	-63.540707	932.977112	505.799500	92.258583
-592.682556	147.024231	876.387695	-530.040405	-7.121496	866.592834	-662.668640	170.519119	500.563843	-603.111572	-95.618156	506.805573	-664.051636	176.194061	87.725960	-601.996582	-107.510490	90.491211	-638.274658	207.265778	1371.483887	-511.166656	-112.499794	1371.195068	-550.175537	68.488556	1394.294189	-582.058411	82.450638	1668.152832	-694.602234	280.768890	1127.051880	-494.179199	-221.632813	1137.922485	-576.380188	325.343811	884.251709	-346.207092	-192.714081	915.682251	-526.344666	78.253044	964.790344	494.261749	-63.556824	932.980652	505.797058	92.258743
-593.261292	148.332428	876.413025	-530.698669	-6.212676	866.727844	-663.102234	171.209976	500.614319	-603.424377	-94.997444	506.781586	-664.181335	176.232651	87.741257	-602.054260	-107.434830	90.476952	-638.785645	208.402130	1371.471802	-511.366547	-111.247078	1371.209229	-550.655701	69.668457	1394.259399	-582.543213	83.787628	1668.180298	-695.540649	282.249359	1127.211792	-494.066345	-220.277695	1137.913696	-577.866577	326.956940	884.094727	-346.276245	-190.435150	915.649475	-526.969055	79.385910	964.870544	494.238342	-63.600254	932.984009	505.777832	92.248344
-593.779419	149.562012	876.381348	-531.221924	-5.081031	866.693665	-663.531128	171.891052	500.621368	-603.617371	-94.283165	506.703796	-664.210327	176.292297	87.748734	-602.060242	-107.334877	90.440994	-639.369385	209.430542	1371.422241	-511.568787	-109.919098	1371.239502	-551.101624	70.886703	1394.229370	-583.195190	85.095123	1668.069336	-696.435120	283.449310	1127.259033	-494.080688	-218.634460	1137.752808	-579.425903	328.681580	883.974426	-346.497437	-188.037323	915.514160	-527.462585	80.570198	964.827087	494.235992	-63.593269	932.985413	505.752869	92.241531
-594.305786	150.808533	876.381226	-531.650757	-3.408067	866.519531	-663.938904	172.530396	500.641632	-603.676453	-93.345284	506.495361	-664.283386	176.374588	87.743996	-601.906494	-107.199654	90.408478	-639.923584	210.599564	1371.385864	-511.791443	-108.631104	1371.209717	-551.566162	72.127937	1394.190796	-583.789368	86.511826	1667.998535	-697.319580	284.591736	1127.295898	-494.094177	-217.001480	1137.586060	-581.080688	330.517609	883.942017	-346.772736	-185.543335	915.368835	-527.887878	81.992203	964.723633	494.226318	-63.611710	932.988586	505.737213	92.221046
-594.811096	152.151306	876.386780	-532.175720	-2.035386	866.494202	-664.249695	173.265060	500.627441	-603.800110	-92.463173	506.339874	-664.269470	176.446381	87.739899	-602.006653	-107.104156	90.377487	-640.327942	211.921616	1371.430542	-511.979218	-107.249008	1371.195923	-552.037720	73.388695	1394.114990	-584.268066	87.965996	1668.002686	-698.276245	286.073303	1127.455322	-494.186920	-215.327744	1137.482056	-582.714661	332.415100	884.053162	-347.136200	-183.041962	915.193970	-528.389099	83.334290	964.709961	494.220764	-63.607929	932.993896	505.733368	92.216469
-595.475098	153.365509	876.380249	-532.664856	-0.871565	866.344910	-664.656311	174.084702	500.650970	-604.090088	-91.754456	506.298553	-664.318481	176.525879	87.755997	-602.127136	-107.027184	90.352272	-640.990295	213.004150	1371.348755	-512.170105	-105.855354	1371.128906	-552.487976	74.689552	1394.077515	-584.885986	89.360275	1667.865234	-699.350403	287.375183	1127.505615	-494.268799	-213.705536	1137.373047	-584.218384	334.135620	883.940125	-347.656799	-180.457016	914.972290	-528.901001	84.501816	964.609558	494.184235	-63.632469	933.004517	505.700867	92.196938
-595.955811	154.873062	876.316162	-533.426514	0.737040	866.375549	-664.967224	174.856064	500.671875	-604.178528	-90.877190	506.067200	-664.341370	176.602585	87.755638	-602.079468	-106.919579	90.307205	-641.596252	214.233292	1371.304688	-512.360229	-104.423607	1371.063843	-552.927795	76.077026	1394.056396	-585.384583	90.908325	1667.869751	-700.420349	288.655212	1127.574463	-494.417511	-212.209305	1137.352417	-585.602966	335.870331	883.914429	-348.249207	-177.858749	914.709045	-529.522095	86.058563	964.592896	494.162384	-63.634171	933.010376	505.668945	92.191628
-596.709412	156.270447	876.360840	-534.447876	1.924874	866.544556	-665.424072	175.684464	500.760406	-604.360901	-90.373924	505.769073	-664.393921	176.683212	87.806320	-602.203796	-106.794907	90.307884	-642.208618	215.490005	1371.288696	-512.566223	-102.959343	1370.978760	-553.381104	77.422836	1394.017456	-585.922791	92.404579	1667.799683	-701.539551	290.125641	1127.697144	-494.655151	-210.431915	1137.172119	-587.020691	337.590698	883.938110	-348.926025	-175.193573	914.404297	-530.401917	87.357407	964.696350	494.173096	-63.599796	933.009094	505.649170	92.225929
-597.124023	157.725067	876.279297	-534.583740	3.563057	866.200012	-665.744873	176.652847	500.777191	-604.277100	-88.927063	505.493042	-664.405212	176.807709	87.861946	-601.966919	-106.600441	90.229149	-642.867126	216.807709	1371.276855	-512.722961	-101.505592	1370.887695	-553.890381	78.845642	1393.937744	-586.560913	93.940857	1667.671143	-702.686707	291.485565	1127.737915	-494.919434	-208.454376	1136.886353	-588.472595	339.354065	883.889160	-349.649323	-172.499832	914.081726	-530.628052	88.838928	964.470459	494.166260	-63.585209	933.008423	505.614868	92.228157
-597.763611	159.343628	876.322693	-535.670410	4.942904	866.382324	-666.227600	177.497650	500.835907	-604.585938	-87.773666	505.410095	-664.557068	176.849213	87.934013	-602.012695	-106.522858	90.161079	-643.459351	218.221741	1371.309082	-512.936768	-99.942871	1370.760864	-554.335571	80.300400	1393.890503	-587.000000	95.468910	1667.579712	-703.744568	292.597229	1127.770630	-495.212921	-206.815842	1136.797119	-589.856750	341.107483	883.893127	-350.447662	-169.745438	913.667419	-531.486328	90.309242	964.583984	494.157715	-63.549294	933.003296	505.580444	92.246216
-598.257141	160.824814	876.218079	-535.791931	6.531715	865.966858	-666.481995	178.386673	500.808350	-604.610596	-86.498718	505.228333	-664.607605	176.959000	87.949463	-601.882202	-106.327080	90.097954	-644.220520	219.514236	1371.260620	-513.147583	-98.451462	1370.666382	-554.771790	81.827316	1393.885376	-587.531982	97.075394	1667.554565	-704.939758	294.123566	1127.846436	-495.564056	-204.886963	1136.633301	-591.249756	342.827301	883.880676	-351.272614	-166.935013	913.235901	-531.724731	91.776360	964.303772	494.134033	-63.541210	932.993713	505.550751	92.244965
-599.321838	162.314056	876.273560	-538.041138	8.949657	866.272766	-666.811157	179.407684	500.836426	-605.334351	-86.756859	505.077789	-664.889832	177.259033	88.174606	-602.374390	-106.264824	90.163498	-644.956238	220.900848	1371.222778	-513.383606	-96.833305	1370.575684	-555.322815	83.286659	1393.763184	-587.927185	98.694824	1667.560547	-706.082947	295.389038	1127.826904	-496.058960	-202.651581	1136.229370	-592.577637	344.561279	883.841980	-352.186218	-164.153091	912.804688	-533.296448	93.694534	964.455139	494.122925	-63.527218	932.998169	505.525726	92.290619
-599.710388	163.671387	876.165466	-537.708557	9.360900	866.114319	-666.814148	180.251572	500.792999	-605.501038	-85.851601	505.115387	-664.939880	177.357529	88.198914	-602.371338	-106.107964	90.126907	-645.681091	222.438461	1371.170532	-513.598206	-95.187553	1370.451050	-555.803772	84.906540	1393.718262	-588.420044	100.309135	1667.428345	-707.222107	296.729218	1127.861450	-496.436737	-200.967514	1136.170288	-593.877747	346.329926	883.896301	-353.159088	-161.338013	912.398743	-533.383667	94.639420	964.339111	494.107513	-63.517025	933.012695	505.494781	92.304070
-600.267395	165.237869	876.095215	-537.915344	11.072564	865.706543	-666.944763	181.216034	500.777100	-605.174622	-84.513840	504.732910	-664.855103	177.464478	88.220734	-602.025269	-105.844299	90.063469	-646.477295	223.801620	1371.146851	-513.932434	-93.627159	1370.310181	-556.345703	86.408241	1393.648438	-588.802979	101.950050	1667.434814	-708.273621	297.926666	1127.771240	-496.900482	-198.967941	1135.929688	-595.202881	348.051666	883.867432	-354.108124	-158.524612	911.973511	-533.690613	96.194069	964.079041	494.080872	-63.509434	933.012512	505.456482	92.332466
-601.132385	167.188034	876.145813	-540.000000	13.544269	865.889709	-667.238831	182.230270	500.896057	-605.496521	-83.770119	504.339233	-664.994202	177.454697	88.220451	-602.167969	-105.723854	90.047203	-647.255615	225.232773	1371.138672	-514.354065	-91.922165	1370.038086	-556.871338	88.025269	1393.588013	-589.283569	103.564140	1667.297241	-709.388794	299.224182	1127.749146	-497.368195	-197.193039	1135.760254	-596.455627	349.776337	883.827148	-355.118896	-155.724533	911.566589	-535.065247	98.273293	964.169067	494.046051	-63.449142	932.994507	505.404938	92.376091
-601.479309	168.387436	876.003723	-539.288696	14.260473	865.491211	-667.180725	183.051788	500.814941	-605.421509	-82.617584	504.337097	-664.953430	177.549088	88.223000	-602.092773	-105.539001	89.977898	-648.014954	226.726730	1371.081665	-514.708374	-90.260475	1369.947876	-557.411865	89.677895	1393.524902	-589.660767	105.266884	1667.233154	-710.553101	300.827057	1127.804810	-498.067535	-194.652679	1135.283936	-597.787476	351.481598	883.829712	-356.162628	-152.942337	911.042053	-534.916199	99.281174	963.907166	494.029663	-63.437756	932.998840	505.360260	92.400536
-602.183655	170.204102	875.976624	-540.412964	15.707620	865.642334	-667.327393	184.042267	500.812164	-605.644226	-81.802567	504.156799	-665.084778	177.630951	88.272064	-602.145996	-105.414429	89.936348	-648.722778	228.322250	1371.034668	-515.095581	-88.544075	1369.790771	-557.934998	91.345016	1393.469116	-589.964966	106.953979	1667.230957	-711.595581	302.104279	1127.763062	-498.687653	-192.460327	1134.984741	-599.037476	353.143921	883.756104	-357.246307	-150.120300	910.568176	-535.839355	100.901299	963.973450	494.004242	-63.370934	932.979919	505.303284	92.462318
-602.926758	171.757507	875.968323	-541.076172	17.310192	865.547363	-667.454346	185.095963	500.836700	-605.795654	-80.950035	504.001831	-665.194580	177.758438	88.314606	-602.265503	-105.288315	89.943199	-649.451538	229.876495	1371.005981	-515.454773	-86.885246	1369.666016	-558.452759	93.021759	1393.400635	-590.398804	108.634392	1667.112671	-712.713745	303.602264	1127.760254	-499.337952	-190.266678	1134.694702	-600.340210	354.760681	883.645447	-358.309723	-147.390396	910.117737	-536.526672	102.454483	963.917908	493.971588	-63.328564	932.982422	505.269714	92.518707
-603.581787	173.388397	875.956909	-541.890503	19.109760	865.465881	-667.581177	186.023666	500.839447	-605.861511	-79.998299	503.786743	-665.153687	177.764099	88.285767	-602.175415	-105.122795	89.916527	-650.114807	231.520966	1370.988403	-515.808350	-85.179939	1369.606323	-559.191833	94.588890	1393.209473	-590.730286	110.382729	1667.118286	-713.792419	305.051422	1127.793457	-500.020660	-188.105026	1134.478882	-601.600586	356.218384	883.565735	-359.462952	-144.639816	909.684021	-537.243164	104.106789	963.869873	493.973633	-63.294037	932.967957	505.247375	92.567749
-604.255249	175.150208	875.896606	-542.661865	20.837639	865.366577	-667.699707	186.985718	500.806427	-605.748474	-78.879272	503.555603	-665.239685	177.837158	88.270508	-602.153870	-104.951782	89.885178	-650.824097	233.131882	1370.960815	-516.344116	-83.429733	1369.373901	-559.548706	96.440193	1393.234009	-591.126038	112.080040	1666.974854	-714.895752	306.704620	1127.838989	-500.588989	-186.404800	1134.424072	-602.848633	357.609589	883.421936	-360.609558	-141.910309	909.255981	-537.923157	105.821716	963.776428	493.932343	-63.218151	932.962097	505.197998	92.627869
-604.734619	176.937698	875.710083	-542.834534	22.682360	864.963135	-667.827209	188.039276	500.854553	-605.573792	-77.769104	503.316498	-665.288086	177.969849	88.277145	-601.989502	-104.768463	89.837097	-651.494873	234.802124	1370.909302	-516.783386	-81.706093	1369.240601	-560.110779	98.130638	1393.142944	-591.479736	113.841156	1666.911133	-715.992065	308.280426	1127.776978	-501.417755	-183.926483	1134.040527	-604.181641	358.928925	883.205627	-361.733582	-139.187195	908.775024	-538.214355	107.595047	963.471741	493.892883	-63.143620	932.957642	505.133698	92.701614
-605.541626	178.737488	875.783691	-544.037476	24.242315	865.157532	-668.162476	189.075928	500.873291	-605.593079	-76.843231	503.128662	-665.430786	178.057495	88.284424	-602.085632	-104.638092	89.804726	-652.093445	236.530777	1370.885742	-517.269592	-79.924377	1369.096802	-560.657654	99.870667	1393.049561	-591.832520	115.590546	1666.841309	-717.051086	309.801422	1127.806763	-502.048096	-182.056458	1133.901733	-605.409729	360.131165	882.974731	-362.913696	-136.517487	908.323059	-539.252808	109.230042	963.622253	493.848907	-63.102043	932.966309	505.081024	92.744034
-606.091858	180.426773	875.617188	-544.305176	26.145519	864.742737	-668.444763	190.028030	500.842682	-605.351746	-75.766701	502.913452	-665.281311	178.023239	88.155167	-601.909912	-104.415367	89.783234	-652.682861	238.251175	1370.815674	-517.789429	-78.171989	1368.977539	-561.214355	101.656410	1392.957764	-592.156311	117.358963	1666.788452	-718.105530	311.387756	1127.780396	-502.907043	-179.458221	1133.404907	-606.662659	361.357025	882.684082	-364.045624	-133.906021	907.878784	-539.625061	110.967522	963.322510	493.814880	-63.053455	932.967651	505.034912	92.796043
-606.783752	182.352478	875.510254	-545.570251	27.807693	864.924866	-668.923828	191.115768	500.954742	-605.145569	-74.726532	502.623657	-665.440674	178.122086	88.131744	-601.892151	-104.228111	89.754539	-653.296448	240.038498	1370.760254	-518.289734	-76.396912	1368.833252	-561.775269	103.433983	1392.856445	-592.411499	119.147308	1666.779907	-719.142700	312.900299	1127.684692	-503.676514	-177.301285	1133.170288	-607.838013	362.550415	882.460632	-365.243439	-131.319962	907.451416	-540.640198	112.775269	963.372925	493.778839	-62.994556	932.954651	504.989777	92.878220
-607.349182	184.229370	875.405090	-546.298706	29.525364	864.833862	-669.356934	192.102081	500.931641	-604.952515	-73.779007	502.463318	-665.503967	178.229492	88.132919	-601.856262	-104.012825	89.745682	-653.852783	241.885101	1370.682495	-518.841614	-74.607994	1368.702026	-562.351563	105.216949	1392.753784	-592.703918	120.928749	1666.697266	-719.996948	314.159241	1127.538696	-504.328613	-175.689789	1133.199341	-608.937744	363.827423	882.168152	-366.445923	-128.769348	907.070251	-541.296204	114.531670	963.281616	493.727356	-62.916615	932.947449	504.945343	92.918098
-607.922180	186.064117	875.345276	-546.991333	31.299177	864.701843	-669.883789	193.131348	501.002960	-604.529541	-72.590500	502.213501	-665.710754	178.400452	88.175644	-601.831360	-103.833847	89.750069	-654.402222	243.719910	1370.582275	-519.461670	-72.801613	1368.588379	-562.906250	107.012215	1392.629150	-593.081421	122.743637	1666.584961	-720.916748	315.626373	1127.448242	-505.277252	-173.098907	1132.679688	-610.012817	365.117249	881.873901	-367.563354	-126.255836	906.630493	-541.933655	116.259621	963.193726	493.716888	-62.824219	932.941162	504.906891	92.995407
-608.570251	187.820251	875.181274	-547.853210	33.094093	864.612244	-670.481628	194.082977	500.967133	-604.044495	-71.418755	501.903046	-665.747986	178.519974	88.150215	-601.659363	-103.581764	89.739365	-654.967834	245.595490	1370.494507	-520.068970	-70.971581	1368.444580	-563.451782	108.849617	1392.533447	-593.342346	124.495613	1666.514526	-721.713440	316.878479	1127.249268	-506.105591	-171.050323	1132.477051	-610.970032	366.456451	881.628601	-368.745850	-123.795067	906.309814	-542.692017	118.031265	963.068542	493.661102	-62.755554	932.946106	504.860596	93.030914
-609.101013	189.628967	875.013184	-548.615845	34.793690	864.508118	-672.660339	195.478424	501.265930	-603.552307	-70.365128	501.685944	-666.564514	178.378220	88.216965	-601.708069	-103.380974	89.739105	-655.534668	247.506821	1370.357788	-520.673096	-69.144798	1368.344238	-563.985840	110.711952	1392.439331	-593.585876	126.302246	1666.465576	-722.589233	318.513855	1127.113281	-506.960449	-169.153824	1132.396606	-611.859314	367.918060	881.419373	-369.946686	-121.367897	906.014282	-543.351685	119.759888	962.939453	493.609802	-62.693966	932.946594	504.807861	93.121948
-609.644714	191.375504	874.881775	-549.335449	36.423737	864.447998	-673.138000	196.336746	501.214478	-602.869751	-69.250092	501.375519	-666.488831	178.574661	88.191093	-601.648315	-103.163940	89.731331	-656.047668	249.429657	1370.208374	-521.302551	-67.331802	1368.230347	-564.555298	112.590523	1392.319092	-593.808777	128.094055	1666.398926	-723.448303	320.204163	1127.025879	-507.712097	-167.356659	1132.336426	-612.678955	369.348724	881.193054	-371.099426	-119.010757	905.749146	-544.016541	121.431175	962.857727	493.582520	-62.615646	932.943665	504.787140	93.190201
-610.092407	193.018066	874.668274	-549.560974	38.220577	864.108643	-673.586121	197.308502	501.160675	-602.013977	-67.968506	501.110748	-666.436646	178.800720	88.170273	-601.511292	-102.925621	89.771088	-656.610168	251.357376	1370.071411	-521.997803	-65.464470	1368.132935	-565.075134	114.499695	1392.194824	-593.984131	129.800217	1666.348755	-724.183533	321.603973	1126.787231	-508.638336	-165.334946	1132.211182	-613.461914	370.838837	880.932983	-372.215332	-116.714264	905.512512	-544.350281	123.134644	962.581543	493.526886	-62.550892	932.941711	504.727142	93.255112
-610.614624	194.755051	874.493774	-550.356873	39.876972	864.064270	-674.262024	198.129868	501.129639	-601.016541	-66.693428	500.771057	-666.425964	178.968796	88.087280	-601.248840	-102.625053	89.772926	-657.100586	253.285736	1369.891357	-522.685425	-63.601814	1368.089722	-565.635803	116.369041	1392.058594	-594.176880	131.544174	1666.322876	-724.866394	323.105804	1126.545166	-509.662476	-163.038406	1131.957153	-614.187927	372.434418	880.705139	-373.280609	-114.448250	905.317139	-545.027039	124.835716	962.478455	493.484955	-62.478203	932.941833	504.698608	93.346481
-611.278259	196.642914	874.382019	-551.748779	41.572102	864.250427	-675.193848	199.176895	501.147614	-600.213989	-65.735725	500.518066	-666.747070	179.215866	88.094551	-601.379333	-102.408508	89.800026	-657.617371	255.255402	1369.730835	-523.409241	-61.779602	1368.036865	-566.139893	118.252335	1391.953857	-594.267456	133.231903	1666.357666	-725.453369	324.421967	1126.277710	-510.630951	-161.092209	1131.887329	-614.902954	374.123108	880.471863	-374.363922	-112.287697	905.172424	-546.081116	126.619614	962.526245	493.452942	-62.406876	932.941162	504.666504	93.401070
-611.819214	198.447678	874.269348	-552.563110	43.224987	864.200195	-676.128723	200.017380	501.120453	-598.998535	-64.530769	500.168579	-666.824707	179.379257	88.011139	-601.251892	-102.127266	89.820229	-658.155090	257.263306	1369.547119	-524.071655	-59.895344	1367.990845	-566.684937	120.153801	1391.794922	-594.382385	134.890778	1666.348877	-726.114075	326.102295	1126.010132	-511.486237	-159.398148	1131.900146	-615.591736	375.860046	880.211121	-375.452698	-110.196747	905.086548	-546.766113	128.312988	962.450500	493.396271	-62.338291	932.944702	504.616211	93.476807
-612.390198	200.179642	874.045166	-553.414368	44.810757	864.165283	-677.206299	201.039871	501.152222	-597.614197	-63.273792	499.879456	-666.940247	179.535187	87.945770	-601.182861	-101.881989	89.912323	-658.621460	259.251099	1369.384888	-524.808044	-58.075787	1367.950806	-567.215881	122.101082	1391.647217	-594.541260	136.469421	1666.270264	-726.811279	327.908020	1125.839600	-512.578674	-157.175171	1131.738525	-616.258362	377.653534	879.955627	-376.492676	-108.192863	905.030396	-547.473267	130.016296	962.315857	493.338348	-62.279884	932.937622	504.592346	93.566147
-612.974304	201.773758	873.897705	-554.352539	46.515457	864.092651	-678.463074	202.029648	501.072968	-596.016052	-61.951015	499.444672	-667.278015	179.744400	87.952492	-601.043762	-101.574753	89.984711	-659.114929	261.218048	1369.153320	-525.535767	-56.204704	1367.945679	-567.719421	123.988541	1391.495483	-594.614746	137.990646	1666.260132	-727.539001	330.007599	1125.716553	-513.601685	-155.229431	1131.684204	-616.941528	379.482300	879.595642	-377.540924	-106.234306	904.973267	-548.214050	131.643250	962.199890	493.267670	-62.239994	932.928650	504.545013	93.624794
-613.367126	203.707092	873.704285	-555.205933	48.244263	864.067993	-679.605713	202.909836	501.115387	-593.861694	-60.334965	498.730103	-667.194641	179.851761	87.849014	-600.498779	-101.181267	90.030098	-659.571106	263.228729	1368.918701	-526.322205	-54.340805	1367.930176	-568.200562	125.931435	1391.320557	-594.639465	139.465485	1666.269775	-728.111816	331.999054	1125.459473	-514.508789	-153.680481	1131.842529	-617.599365	381.362671	879.313232	-378.588348	-104.357491	905.003113	-548.851624	133.454773	962.097839	493.230743	-62.162682	932.932007	504.512268	93.687943
-613.744263	205.376999	873.380493	-555.606506	49.712563	863.876221	-680.705627	203.846802	501.107300	-591.855896	-58.858112	498.427734	-667.239685	180.047699	87.819725	-600.225342	-100.798737	90.136528	-659.973633	265.283356	1368.647827	-527.076843	-52.421528	1367.927734	-568.744568	127.835976	1391.156738	-594.645203	140.868011	1666.244873	-728.574341	333.796570	1125.178467	-515.511353	-151.849518	1131.818848	-618.309570	383.376495	879.048706	-379.591156	-102.570869	905.022400	-549.251892	135.083649	961.839661	493.168060	-62.101524	932.926453	504.486908	93.738808
-614.297424	207.200577	873.237793	-556.966370	51.425732	863.945984	-681.929871	204.626236	500.987305	-589.818665	-57.659870	498.106659	-667.347595	180.242538	87.790909	-600.164124	-100.445534	90.242691	-660.338013	267.296600	1368.360962	-527.864075	-50.557903	1367.878174	-569.253967	129.747955	1390.967651	-594.601868	142.195816	1666.245117	-729.021545	335.785461	1124.915527	-516.681763	-149.566498	1131.598022	-618.925476	385.370422	878.716797	-380.556213	-100.902786	905.020142	-550.201477	136.792801	961.805298	493.085693	-62.039314	932.919861	504.435150	93.807243
-614.867432	208.918320	873.049133	-558.006348	53.103268	863.852234	-683.045166	204.915710	500.823730	-587.469910	-56.301994	497.698883	-667.647034	180.312576	87.671768	-599.912537	-100.134300	90.416969	-660.695435	269.350128	1368.071167	-528.639465	-48.688232	1367.868164	-569.729614	131.652679	1390.755005	-594.548157	143.444336	1666.206055	-729.454590	337.880981	1124.659058	-517.803223	-147.589859	1131.571045	-619.569702	387.430634	878.397217	-381.549255	-99.362640	905.160522	-550.984497	138.446747	961.659241	493.041473	-61.974678	932.905518	504.409363	93.857216
-615.342163	210.571823	872.702515	-558.950684	54.630596	863.740295	-684.118896	205.927063	500.744812	-584.854553	-54.893658	497.303925	-667.783508	180.520126	87.607475	-599.756409	-99.783302	90.582130	-660.971008	271.393677	1367.740967	-529.474670	-46.843796	1367.829102	-570.227905	133.530365	1390.498657	-594.550598	144.671432	1666.170898	-729.889343	340.079956	1124.396240	-518.730530	-146.203278	1131.758301	-620.147949	389.522003	878.140198	-382.411469	-97.792351	905.161743	-551.691772	140.065628	961.426819	492.941376	-61.925011	932.896729	504.353088	93.938362
-615.772949	212.245331	872.458130	-559.875671	56.131458	863.672974	-685.219299	206.961975	500.730011	-582.173035	-53.619137	496.876678	-668.027100	180.701630	87.549881	-599.626587	-99.444283	90.782875	-661.202087	273.475464	1367.380127	-530.364136	-44.937977	1367.817383	-570.697876	135.400894	1390.190063	-594.424683	145.796524	1666.070801	-730.284851	342.382172	1124.075806	-519.602112	-144.878326	1131.897827	-620.773987	391.547791	877.707520	-383.325165	-96.318451	905.301697	-552.377686	141.634964	961.275452	492.878448	-61.840431	932.876770	504.323853	93.989876
-616.294067	213.805023	872.210388	-560.823364	57.574997	863.534119	-686.053467	207.973206	500.632904	-579.292175	-52.213024	496.512543	-668.172546	180.908005	87.509254	-599.423157	-98.984222	91.017471	-661.372742	275.661469	1366.987915	-531.249939	-43.089916	1367.629395	-571.158142	137.296204	1389.887207	-594.306641	146.824875	1665.968750	-730.661926	344.843597	1123.846802	-520.725220	-142.833359	1131.646362	-621.312866	393.568756	877.308044	-384.207458	-94.954124	905.343689	-553.115723	143.097656	961.086609	492.786255	-61.778030	932.868774	504.276276	94.060257
-616.800476	215.351791	871.859924	-561.822754	59.073185	863.360229	-687.029175	209.039917	500.578613	-576.323547	-50.916882	496.058411	-668.381592	181.077057	87.433334	-599.105347	-98.587341	91.261993	-661.496704	277.753693	1366.550537	-532.133118	-41.152443	1367.485352	-571.563477	139.216614	1389.559570	-594.074036	147.765244	1665.772339	-731.030396	347.213074	1123.564575	-521.722046	-141.515076	1131.733521	-621.824585	395.531250	876.846191	-385.023865	-93.675568	905.372986	-553.866394	144.612137	960.824219	492.713531	-61.723351	932.860901	504.246948	94.098022
-617.282104	217.011200	871.589661	-562.803955	60.541656	863.176270	-687.766907	210.042801	500.447815	-573.340332	-49.516701	495.660706	-668.468445	181.272400	87.371101	-598.923706	-98.208961	91.533211	-661.474854	279.895569	1366.096924	-533.060608	-39.448975	1367.288452	-571.874023	140.975021	1389.153931	-594.041077	148.793625	1665.619385	-731.207397	349.411346	1123.129639	-522.754395	-139.794556	1131.643677	-622.346252	397.515564	876.286804	-385.805176	-92.519699	905.418579	-554.602234	146.103363	960.604553	492.641083	-61.676685	932.851440	504.213898	94.158195
-617.764038	218.455841	871.277527	-563.771179	61.966179	862.932312	-688.551758	211.191376	500.460480	-570.361511	-48.165115	495.200531	-668.594360	181.433563	87.378929	-598.529907	-97.780296	91.843498	-661.438599	282.016754	1365.627563	-533.990967	-37.708698	1367.229004	-572.241577	142.759811	1388.728638	-593.859558	149.655426	1665.407715	-731.387268	351.628235	1122.716675	-523.846924	-137.972092	1131.346924	-622.781006	399.428131	875.688599	-386.580841	-91.330116	905.362610	-555.355469	147.456863	960.343750	492.566620	-61.623562	932.833191	504.184418	94.224831
-618.323669	219.948257	870.932495	-564.795288	63.336926	862.663635	-689.221863	212.194382	500.293945	-567.689941	-46.831905	494.781342	-668.763916	181.593201	87.352516	-598.409668	-97.338715	92.163574	-661.352600	284.089844	1365.152222	-534.963257	-36.049149	1367.004150	-572.591980	144.487732	1388.330566	-593.735352	150.518768	1665.158325	-731.597961	354.156952	1122.258057	-524.802429	-136.671310	1131.236450	-623.190125	401.375946	875.112610	-387.286896	-90.257950	905.362671	-556.158081	148.819122	960.046326	492.483002	-61.573303	932.835022	504.161530	94.258614
-618.836914	221.525436	870.592590	-566.149414	65.256355	862.350220	-689.921265	213.311951	500.241608	-565.206787	-45.569733	494.219391	-668.909058	181.719589	87.349014	-598.158020	-96.896408	92.522995	-661.232788	286.085815	1364.604004	-535.958557	-34.481922	1366.724243	-572.903381	146.142166	1387.869019	-593.521118	151.191559	1664.952026	-731.793030	356.670990	1121.889404	-525.878357	-135.358307	1131.146118	-623.656189	403.165802	874.379089	-388.085510	-89.257294	905.324280	-557.091064	150.408051	959.731506	492.425507	-61.509769	932.828186	504.136169	94.319771
-619.376404	223.149490	870.321594	-567.441223	67.078934	862.029114	-690.499084	214.309692	500.173004	-563.032471	-44.414734	493.718140	-669.075256	181.838928	87.322075	-597.973816	-96.381470	92.835670	-661.023132	288.128418	1364.063843	-536.960754	-32.940712	1366.435791	-573.229370	147.781967	1387.399292	-593.315002	151.854034	1664.680054	-731.740784	358.760406	1121.283813	-526.867737	-134.283386	1131.085083	-624.067383	404.969727	873.663086	-388.821930	-88.236115	905.283142	-558.036987	151.928223	959.462036	492.313599	-61.472378	932.818542	504.077148	94.364044
-619.885193	224.519089	869.934631	-568.572144	68.620789	861.585571	-691.065857	215.493515	500.164215	-561.183533	-43.351139	493.228821	-669.175964	181.999741	87.320374	-597.722168	-95.712997	93.190704	-660.760742	290.129272	1363.485352	-537.982117	-31.423273	1366.147339	-573.503174	149.382217	1386.916992	-593.112061	152.484558	1664.435425	-731.767090	361.157227	1120.840576	-528.183899	-132.247284	1130.551880	-624.446106	406.721436	872.853882	-389.610229	-87.408897	905.125366	-558.866943	153.212296	959.062988	492.240509	-61.429371	932.814453	504.040863	94.402222
-620.162415	225.746552	869.515991	-569.021912	69.594887	861.119385	-691.446960	216.371628	499.994965	-559.594177	-42.324947	492.862549	-669.317688	182.145309	87.267975	-597.919250	-95.122337	93.558464	-660.468811	292.060120	1362.886230	-538.969971	-29.968805	1365.881226	-573.796570	150.942047	1386.402832	-592.901794	153.071152	1664.115967	-731.722961	363.519684	1120.274170	-529.242371	-131.057495	1130.399536	-624.796204	408.360107	872.057800	-390.402252	-86.522789	905.066589	-559.339661	154.196381	958.670105	492.141266	-61.373890	932.800903	503.993011	94.446281
-620.487305	226.990768	869.158936	-569.798523	70.793633	860.711975	-691.860901	217.425735	499.883545	-558.279053	-41.380871	492.423828	-669.460266	182.303055	87.280296	-598.074646	-94.547676	93.824287	-660.099182	294.001099	1362.312500	-540.016968	-28.557606	1365.549805	-573.980408	152.499069	1385.956787	-592.652588	153.432526	1663.865845	-731.523315	365.688843	1119.753906	-530.366211	-130.092514	1130.382690	-625.125549	409.960632	871.172913	-391.298462	-85.771935	905.013245	-560.001099	155.245056	958.341553	492.057739	-61.351730	932.795593	503.936920	94.485725
-620.228699	229.002899	868.975098	-570.220032	72.274147	860.197266	-691.997131	218.333725	499.961517	-557.025879	-40.310349	492.001831	-669.467773	182.502716	87.285286	-598.136169	-93.907951	94.032730	-659.717407	295.931793	1361.719604	-541.008545	-27.148216	1365.297363	-574.304321	153.961151	1385.389771	-592.415649	153.924988	1663.545898	-731.390808	368.191803	1119.240112	-531.531128	-128.843201	1130.235474	-625.503540	411.498779	870.329895	-392.204315	-85.034798	904.941223	-560.218567	156.572342	958.070862	491.956696	-61.325069	932.789795	503.876770	94.521004
-620.466125	230.150818	868.669617	-570.933777	73.497665	859.736023	-692.272095	219.274658	499.871338	-555.998291	-39.265064	491.607300	-669.587219	182.647354	87.332581	-598.114380	-93.330574	94.223892	-659.301514	297.802277	1361.139771	-542.009094	-25.726034	1365.035522	-574.471191	155.466812	1384.957642	-592.112061	154.270782	1663.251221	-731.083191	370.295868	1118.693481	-532.889465	-127.032722	1129.840698	-625.734802	413.044220	869.561340	-393.118652	-84.372932	904.779602	-560.814087	157.520218	957.747131	491.893433	-61.265007	932.796631	503.823517	94.556915
-620.998779	230.423843	868.216064	-571.320435	73.995773	859.358459	-692.605896	220.369843	499.778778	-555.208740	-38.202450	491.346527	-669.732239	182.780563	87.361008	-598.291382	-92.842567	94.446487	-658.902466	299.644836	1360.507324	-543.062500	-24.359972	1364.755981	-574.728455	156.886017	1384.513916	-591.855408	154.702057	1662.973755	-730.809570	372.499390	1118.116821	-534.239807	-125.648682	1129.647095	-626.042175	414.443237	868.652405	-394.104675	-83.769302	904.702393	-561.443665	157.934540	957.393005	491.848297	-61.238503	932.771545	503.804474	94.584648
-621.022949	231.312943	867.758606	-571.757935	74.896843	858.967712	-692.681091	221.268921	499.697479	-554.433472	-37.051476	491.118622	-669.834290	182.926544	87.369812	-598.577393	-92.517807	94.673668	-658.411987	301.799408	1360.020630	-544.264893	-22.846607	1364.596313	-575.013245	158.407730	1384.122559	-591.551331	155.103287	1662.709961	-730.485352	374.826782	1117.716675	-535.425781	-124.788452	1129.701660	-626.413818	415.753357	867.690125	-395.204071	-83.136482	904.679199	-561.822571	158.728226	957.029785	491.855591	-61.351601	932.782410	503.922333	94.230568
-620.983582	232.242294	867.586670	-572.089966	75.803642	858.654663	-692.658020	222.098251	499.565521	-553.898682	-35.989986	490.900452	-669.926208	183.077850	87.371353	-598.524475	-92.133911	94.879066	-657.917480	303.660919	1359.446655	-545.447998	-21.589012	1364.522583	-575.319275	159.781021	1383.666260	-591.229065	155.496674	1662.473389	-730.033447	376.857208	1117.165649	-536.835144	-123.483643	1129.643677	-626.484741	416.905579	866.669922	-396.330322	-82.672607	904.601868	-562.163696	159.413116	956.872681	491.787872	-61.347328	932.784546	503.874817	94.245377
-620.830688	233.049713	867.339355	-572.276428	76.555061	858.379944	-692.535400	222.934891	499.472321	-553.215332	-34.709702	490.814972	-670.019958	183.156754	87.398186	-598.497437	-91.870041	95.076935	-657.387756	305.547089	1358.985229	-546.950073	-20.410477	1364.509644	-575.565857	161.109375	1383.374268	-590.897461	155.886200	1662.277466	-729.536133	378.945374	1116.710815	-538.367188	-122.023956	1129.428711	-626.629700	418.031494	865.822571	-397.518799	-82.175339	904.580688	-562.378601	160.033539	956.693054	491.745575	-61.320896	932.789307	503.836487	94.242584
-620.640686	233.776062	867.139343	-572.476379	77.211914	858.183228	-692.256165	223.638229	499.426636	-552.749817	-33.576244	490.811432	-670.170715	183.163696	87.241257	-598.493286	-91.645882	95.343109	-656.830688	307.432312	1358.556152	-548.208862	-19.164106	1364.477417	-575.832764	162.456909	1383.118042	-590.565063	156.271545	1662.100586	-728.993652	381.072540	1116.246582	-539.859802	-120.794006	1129.444092	-626.810974	419.347198	865.215942	-398.800903	-81.687119	904.613708	-562.577209	160.575638	956.573181	491.590179	-61.174282	932.774170	503.580231	94.633896
-620.372009	234.392807	866.875549	-572.650085	77.688927	858.072449	-691.637329	224.225388	499.343597	-552.439880	-32.693836	490.925446	-670.132263	183.202179	87.227631	-598.595459	-91.502502	95.622162	-656.241333	309.252075	1358.183350	-549.477234	-17.987982	1364.530518	-576.085815	163.783722	1382.910400	-590.217957	156.687729	1661.957397	-728.386841	382.940735	1115.844482	-541.442078	-119.601059	1129.565796	-626.751587	420.139343	864.149475	-400.176849	-81.255424	904.697632	-562.719421	161.051895	956.458130	491.598602	-61.328701	932.788879	503.707733	94.252434
-620.105103	234.901367	866.746826	-572.783142	78.073959	858.058044	-691.215942	224.907593	499.262665	-552.051758	-31.803984	491.048920	-670.132874	183.202927	87.239754	-598.581848	-91.447731	95.897896	-655.632629	311.054138	1357.860718	-550.782837	-16.803173	1364.677612	-576.334167	165.098251	1382.791504	-589.913208	157.116379	1661.811035	-727.684998	384.802612	1115.479126	-543.014404	-118.668320	1129.894165	-626.756897	421.102631	863.382629	-401.619476	-80.898285	904.841797	-562.841309	161.416107	956.458618	491.570831	-61.294369	932.777222	503.650787	94.274101
-619.798584	235.495575	866.821228	-572.920654	78.450760	858.126892	-690.852600	225.486023	499.267456	-551.683838	-31.138130	491.222595	-670.274902	183.157654	87.239738	-598.336182	-91.291374	96.189377	-655.030945	312.830139	1357.606934	-552.072083	-15.638687	1364.848755	-576.566040	166.358627	1382.713623	-589.561157	157.612732	1661.763306	-727.025818	386.733917	1115.144653	-544.765198	-117.262970	1129.986938	-626.794434	422.148376	862.782776	-403.214142	-80.524010	904.991516	-562.950317	161.734421	956.607727	491.511963	-61.287449	932.771729	503.594879	94.258400
-619.381592	235.960388	866.810242	-573.103149	78.748131	858.311829	-690.512085	226.083252	499.269470	-551.396973	-30.818655	491.504425	-670.414856	183.069229	87.295967	-598.301025	-91.184433	96.524559	-654.396301	314.562927	1357.411987	-553.328186	-14.505114	1365.112427	-576.785278	167.646698	1382.722290	-589.202148	158.144257	1661.713745	-726.467957	388.793304	1114.906250	-546.630005	-116.601227	1130.336792	-626.586853	422.835876	862.077332	-404.863708	-80.237144	905.233093	-563.014282	162.043365	956.762451	491.402283	-61.196030	932.767578	503.394012	94.651184
-618.978027	236.350189	866.731262	-573.412292	79.026146	858.577942	-689.907471	226.566055	499.304260	-551.121216	-30.740755	491.850342	-670.373169	183.021744	87.367973	-598.177856	-91.035942	96.932785	-653.791016	316.259216	1357.253784	-554.555908	-13.427797	1365.474854	-576.955078	168.862122	1382.777466	-588.845154	158.728241	1661.738770	-725.694275	390.580322	1114.726196	-548.503906	-115.947296	1130.910889	-626.374146	423.622864	861.502075	-406.620544	-79.919167	905.565918	-563.113037	162.385132	956.906982	491.431488	-61.305050	932.778564	503.502167	94.280930
-618.592773	236.696991	866.814148	-573.720276	79.267159	858.946472	-689.301514	227.017365	499.274445	-551.080078	-30.996546	492.267212	-670.469543	182.948441	87.416313	-598.295410	-90.941032	97.426804	-653.146301	317.899323	1357.203857	-555.764404	-12.389546	1365.866943	-577.146667	170.087357	1382.897095	-588.535400	159.372787	1661.767090	-724.856995	392.286438	1114.605103	-550.452454	-114.890846	1131.333862	-626.073242	424.339447	861.041870	-408.461945	-79.592575	905.880615	-563.212830	162.659286	957.182129	491.314484	-61.202286	932.771851	503.281799	94.643745
-618.109680	236.954819	866.948303	-573.952820	79.421379	859.473206	-688.625732	227.473831	499.226563	-551.033813	-31.444183	492.809418	-670.490173	182.878265	87.491631	-597.975098	-90.596542	97.822342	-652.546997	319.487091	1357.200317	-556.946411	-11.296865	1366.311646	-577.310364	171.267517	1383.037231	-588.258301	160.003952	1661.827148	-724.062317	393.967316	1114.494751	-552.416382	-113.547310	1131.687500	-625.712891	425.027100	860.660706	-410.386322	-79.424248	906.250732	-563.272400	162.892746	957.575623	491.289886	-61.177856	932.769348	503.244232	94.650620
-617.486206	237.056290	867.074341	-573.976624	79.681427	860.152283	-687.717041	227.775146	499.172333	-550.973083	-32.028877	493.336823	-670.521362	182.939087	87.681847	-597.544006	-90.044563	98.103073	-651.929504	321.052094	1357.214233	-558.050537	-10.320018	1366.846191	-577.443604	172.442215	1383.272705	-587.929260	160.743820	1661.973022	-723.172363	395.548370	1114.475342	-554.401428	-112.869301	1132.368042	-625.205994	425.712036	860.362000	-412.405762	-79.210884	906.687927	-563.187134	163.212830	958.045349	491.105316	-61.316841	932.822510	503.146210	94.561234
-616.996521	237.187134	867.244629	-574.189697	79.651680	860.724487	-687.063293	228.213470	499.199646	-551.268738	-32.989330	494.071442	-670.614258	182.849060	87.730385	-597.067200	-89.444099	98.356033	-651.291321	322.523834	1357.311523	-559.110657	-9.317323	1367.407104	-577.579590	173.539322	1383.533813	-587.677429	161.508865	1662.153442	-722.271179	397.065002	1114.475220	-556.448547	-111.732384	1132.853149	-624.625427	426.268036	860.132202	-414.487671	-79.054108	907.124146	-563.165100	163.321091	958.453613	491.066315	-61.330177	932.811279	503.070435	94.557533
-616.484741	237.313522	867.399963	-574.486694	79.587196	861.372559	-686.497986	228.617905	499.215881	-551.598999	-34.060165	494.772095	-670.738403	182.753204	87.752098	-596.625793	-88.963562	98.897858	-650.710266	323.979767	1357.428589	-560.121582	-8.343347	1367.990723	-577.675598	174.629364	1383.858398	-587.423096	162.320374	1662.374756	-721.364197	398.513672	1114.515869	-558.487488	-110.843407	1133.505493	-623.938110	426.878845	860.012878	-416.604340	-78.957787	907.551758	-563.170349	163.443665	958.889099	491.209106	-61.228184	932.769836	503.123840	94.624352
-615.917847	237.305313	867.505310	-574.816772	79.440643	862.008911	-685.793823	228.887161	499.198334	-552.054260	-35.136097	495.505341	-670.629700	182.649384	87.790504	-596.209961	-88.702415	99.457306	-650.145691	325.322937	1357.560547	-561.112793	-7.434844	1368.660278	-577.757874	175.682968	1384.203613	-587.203613	163.125977	1662.624023	-720.473083	399.927429	1114.613892	-560.521973	-110.106201	1134.246094	-623.205261	427.433838	859.941772	-418.795166	-78.915077	908.045410	-563.126465	163.476059	959.279541	491.179474	-61.238060	932.772888	503.085236	94.598885
-615.386841	237.232315	867.660278	-575.117920	79.145782	862.713501	-684.970825	229.047562	499.148132	-552.522888	-36.207966	496.279999	-670.682495	182.626007	87.823822	-595.822693	-88.652977	100.001213	-649.557373	326.649445	1357.737305	-562.034363	-6.531512	1369.351318	-577.860779	176.693298	1384.561890	-587.008667	163.986694	1662.916992	-719.581360	401.294098	1114.704346	-562.552734	-109.513329	1135.082275	-622.304749	427.868774	859.893494	-421.080719	-78.913689	908.554077	-563.112061	163.417450	959.736633	491.164368	-61.262375	932.779053	503.031433	94.617706
-614.764343	237.079773	867.792725	-575.409058	78.824799	863.395752	-684.535278	229.366776	499.204956	-553.000244	-37.403202	497.126251	-670.935120	182.489807	87.803467	-595.311401	-88.772362	100.626732	-648.979492	327.928192	1357.918579	-562.904602	-5.648294	1370.057007	-577.912903	177.673691	1384.947998	-586.818909	164.837570	1663.229736	-718.646851	402.550323	1114.772217	-564.543335	-108.636826	1135.784546	-621.363708	428.381897	859.916931	-423.371979	-78.941780	909.054871	-563.014954	163.300507	960.160645	491.143097	-61.282284	932.779419	503.000214	94.558281
-614.189331	236.891266	867.919373	-575.806091	78.309395	864.115662	-683.780579	229.381088	499.138824	-553.372375	-38.539490	497.990540	-670.933289	182.452454	87.805031	-594.892761	-89.071518	101.299263	-648.371582	329.141052	1358.082642	-563.737305	-4.831419	1370.776855	-577.919250	178.577286	1385.346680	-586.661987	165.725891	1663.539551	-717.703308	403.720398	1114.865112	-566.506653	-108.123199	1136.703979	-620.244385	428.764557	859.997314	-425.697601	-79.063660	909.564331	-562.974548	163.082764	960.592651	491.121521	-61.302856	932.785156	502.993958	94.547646
-613.549255	236.665268	868.049866	-576.105591	77.791107	864.762085	-683.214111	229.452087	499.119995	-553.140137	-39.362896	498.708984	-671.024536	182.403854	87.850189	-593.874573	-89.582222	101.885025	-647.723633	330.306335	1358.258179	-564.575317	-3.991540	1371.479980	-577.899231	179.474777	1385.739868	-586.510498	166.587646	1663.840332	-716.744019	404.868439	1114.940308	-568.443237	-107.646439	1137.570435	-619.051331	429.119598	860.117615	-428.002502	-79.186234	910.058472	-562.859863	162.804916	960.994446	491.099640	-61.333118	932.783630	502.949219	94.528526
-612.906921	236.253479	868.163147	-576.526672	77.269257	865.455688	-682.792603	229.663086	499.155792	-553.432739	-40.514870	499.581268	-671.096130	182.359375	87.897591	-593.580200	-90.447105	102.578300	-647.092224	331.386292	1358.434692	-565.352905	-3.219332	1372.169434	-577.848816	180.335968	1386.089233	-586.395386	167.439697	1664.132446	-715.798035	405.953766	1115.004761	-570.338806	-107.225891	1138.487427	-617.795959	429.405426	860.241333	-430.406281	-79.244781	910.581421	-562.790100	162.456223	961.404602	491.087585	-61.330494	932.777771	502.919098	94.492744
-612.297302	235.878006	868.276184	-576.881348	76.583366	866.112610	-682.607666	229.803680	499.183136	-553.656311	-41.732475	500.363922	-671.343140	182.255402	87.973328	-593.379639	-91.477020	103.193169	-646.385437	332.483734	1358.601196	-566.051575	-2.448237	1372.838501	-577.797363	181.105301	1386.426514	-586.289185	168.285782	1664.411621	-714.801819	406.897217	1115.088135	-572.162415	-106.581429	1139.209595	-616.427124	429.627899	860.302063	-432.706421	-79.611496	911.019409	-562.695007	162.036865	961.793762	491.081390	-61.367146	932.792114	502.917297	94.477547
-611.634277	235.480377	868.358521	-577.307434	75.957970	866.726563	-681.923645	229.848129	499.133209	-553.787292	-42.899128	501.129425	-671.297791	182.218170	87.987923	-593.387634	-92.763115	103.840935	-645.672485	333.460114	1358.670776	-566.831848	-1.761341	1373.469849	-577.730225	181.846954	1386.719360	-586.205811	169.100067	1664.647827	-713.799683	407.828247	1115.070068	-573.993408	-106.251396	1140.120483	-614.963440	429.776672	860.380676	-434.970795	-80.010269	911.465393	-562.617004	161.605789	962.150574	491.074768	-61.358593	932.785706	502.887024	94.466354
-610.975525	234.963821	868.462830	-577.602844	75.262527	867.312012	-681.758606	229.732437	499.088043	-553.896912	-44.032650	501.854767	-671.510681	182.119019	87.999382	-593.260132	-94.071121	104.402702	-644.962830	334.436371	1358.708008	-567.545532	-1.156115	1374.098999	-577.653503	182.545792	1386.948853	-586.137512	169.879425	1664.833862	-712.779419	408.742950	1115.044434	-575.799316	-105.841438	1140.862549	-613.489014	429.923370	860.502136	-437.267975	-80.566284	911.832397	-562.478760	161.078781	962.505127	491.039124	-61.416363	932.793274	502.868500	94.433044
-610.408264	234.448868	868.514099	-578.052063	74.515564	867.830505	-681.457092	229.807373	499.087433	-554.043274	-45.148067	502.492218	-671.633667	182.054276	88.017326	-593.311462	-95.619400	104.934998	-644.152588	335.278961	1358.745850	-568.238281	-0.622590	1374.629639	-577.518982	183.174759	1387.128174	-586.102173	170.626205	1664.995605	-711.688477	409.542206	1114.944946	-577.555725	-105.412506	1141.502808	-611.887939	430.005310	860.537048	-439.447754	-81.091133	912.156433	-562.432739	160.510773	962.790405	491.036957	-61.392796	932.783936	502.848846	94.401291
-609.782715	233.898102	868.543823	-578.381226	73.804306	868.307983	-681.088257	229.762421	499.058105	-554.284241	-46.318424	503.099365	-671.708557	181.978165	87.984520	-593.470581	-97.111000	105.378960	-643.362366	336.111633	1358.669800	-568.921570	-0.119201	1375.144165	-577.409546	183.730606	1387.252808	-586.050720	171.329865	1665.094727	-710.611145	410.393188	1114.772827	-579.281921	-105.290924	1142.279663	-610.290161	430.086334	860.560486	-441.647675	-81.730934	912.474731	-562.315491	159.942627	963.050354	490.990540	-61.459175	932.788574	502.836090	94.377838
[truncated: 40 more columns]
