# Supplementary material for: A dyadic stimulus set of audiovisual affective displays for the study of multisensory, emotional, social interactions
Source: Behav Res Methods. 2015 Nov 5;48(4):1285–95. doi: 10.3758/s13428-015-0654-4 (PMC5101291; doi:10.3758/s13428-015-0654-4)
Supplement: Supplementary file 1 — (ZIP 270 MB) [file 13428_2015_654_MOESM1_ESM.zip › supplementary_material_2_stimuli_set_files/F/F26.txt]

-602.745300	103.395393	877.626282	-561.524658	-55.256222	871.754517	-668.464478	134.779434	499.527618	-627.942078	-119.433960	506.136017	-658.996216	140.985794	87.261780	-629.820618	-117.127174	91.009674	-621.075195	178.298141	1375.817139	-542.044128	-158.265808	1370.955200	-553.504578	26.101082	1395.250977	-569.498962	21.053171	1673.937256	-681.840393	255.995224	1133.034180	-563.472900	-252.697601	1132.761963	-566.459900	277.175049	886.219238	-446.418640	-212.536346	893.083496	-543.301270	30.757719	966.599121	610.734985	-31.455364	936.244751	619.679688	124.144753
-602.626343	103.573349	877.641418	-561.491638	-55.132778	871.746643	-668.163940	134.748978	499.487885	-627.909180	-119.391762	506.094788	-658.767639	140.953033	87.188347	-629.841858	-117.129944	91.005844	-621.215149	178.303497	1375.780884	-542.004272	-158.242477	1370.873657	-553.555481	26.121553	1395.226074	-569.615356	21.062609	1673.918213	-682.150574	255.830200	1132.934937	-563.347656	-252.726151	1132.748047	-566.646240	276.878174	886.132996	-446.274780	-212.426147	893.046936	-543.237305	30.868343	966.610718	610.414795	-31.674828	936.243896	619.641357	123.623764
-602.534363	103.708031	877.631104	-561.445618	-55.082970	871.729858	-668.118225	134.781281	499.531494	-627.907288	-119.369385	506.091705	-658.956299	141.074127	87.263214	-629.846436	-117.133469	90.990738	-621.354187	178.297760	1375.786499	-541.958618	-158.222687	1370.833130	-553.587769	26.146957	1395.216431	-569.699707	21.070820	1673.918945	-682.470276	255.694351	1132.870972	-563.216492	-252.673569	1132.679321	-566.876404	276.612000	886.089172	-446.086029	-212.283752	893.020142	-543.180664	30.938608	966.604004	609.850403	-31.551563	936.169434	619.036438	124.086975
-602.468933	103.759605	877.630249	-561.390076	-55.029987	871.704529	-668.046814	134.807526	499.536774	-627.839294	-119.334671	506.092743	-658.872009	141.042496	87.251801	-629.756042	-117.118683	91.000336	-621.493896	178.302719	1375.777710	-541.928711	-158.200623	1370.796875	-553.645569	26.157536	1395.212402	-569.802063	21.061317	1673.922363	-682.718872	255.493271	1132.836792	-563.075684	-252.605225	1132.609131	-567.088745	276.340820	886.028809	-445.838959	-212.147507	893.035217	-543.134460	30.970388	966.598389	609.427856	-31.572601	936.132141	618.719910	124.130020
-602.385986	103.822075	877.632874	-561.357422	-54.977726	871.690308	-668.023315	134.806671	499.554871	-627.828308	-119.317245	506.087555	-658.925476	141.085144	87.294411	-629.818298	-117.110069	91.001694	-621.617126	178.303055	1375.774170	-541.909485	-158.188904	1370.770264	-553.703979	26.176556	1395.210327	-569.905334	21.051527	1673.921143	-682.913757	255.328644	1132.773926	-562.911560	-252.569855	1132.559937	-567.276978	276.075287	885.997009	-445.539673	-211.974030	893.073181	-543.079163	31.004560	966.595337	609.005066	-31.601152	936.100891	618.409790	124.114128
-602.363037	103.836693	877.630127	-561.321594	-54.977211	871.684814	-667.989075	134.854263	499.567291	-627.792664	-119.256035	506.059601	-658.759216	140.958588	87.226402	-629.773743	-117.105476	90.992004	-621.737732	178.274231	1375.731323	-541.904114	-158.172806	1370.740356	-553.760803	26.191725	1395.195313	-570.014160	21.020077	1673.918701	-683.103210	255.188263	1132.733887	-562.748047	-252.491486	1132.456909	-567.431274	275.859192	885.955872	-445.212860	-211.781311	893.137512	-543.053467	31.012093	966.592773	608.608337	-31.635101	936.066162	618.158569	124.089241
-602.315125	103.852226	877.642456	-561.283386	-54.947361	871.686279	-667.980652	134.871902	499.556793	-627.790588	-119.234459	506.073944	-658.786621	140.942902	87.199448	-629.763550	-117.091011	90.987816	-621.836426	178.266174	1375.713257	-541.898560	-158.173584	1370.738892	-553.803711	26.195255	1395.177490	-570.106628	21.011782	1673.917480	-683.250549	255.035934	1132.699829	-562.572571	-252.448746	1132.448730	-567.562866	275.650208	885.927063	-444.881042	-211.597000	893.210388	-543.023499	31.023113	966.606018	608.184448	-31.644390	935.977661	617.871277	124.087112
-602.296570	103.895988	877.619812	-561.260864	-54.925995	871.665283	-667.959290	134.887024	499.577362	-627.777100	-119.176971	506.094940	-658.952820	141.073395	87.289108	-629.765625	-117.074120	90.999176	-621.941467	178.246429	1375.701416	-541.920044	-158.137955	1370.738647	-553.877258	26.194883	1395.185791	-570.217773	20.984972	1673.920166	-683.386353	254.893234	1132.641479	-562.383545	-252.448563	1132.434448	-567.668823	275.495819	885.893616	-444.516296	-211.389481	893.311462	-543.001465	31.057085	966.583435	607.786011	-31.673071	935.921936	617.609924	124.045113
-602.287781	103.886536	877.619202	-561.247681	-54.918396	871.666199	-667.930847	134.918945	499.575867	-627.783997	-119.196915	506.116608	-658.866638	141.008011	87.257896	-629.781189	-117.076019	91.002251	-622.045898	178.218231	1375.687988	-541.961304	-158.140198	1370.764404	-553.954712	26.203667	1395.173340	-570.320557	20.948702	1673.908936	-683.510803	254.778320	1132.609131	-562.187744	-252.435013	1132.424194	-567.754761	275.350677	885.868469	-444.127686	-211.202866	893.435730	-542.991333	31.058554	966.583801	607.362854	-31.710138	935.877380	617.303101	124.027481
-602.257568	103.881248	877.619690	-561.201843	-54.895569	871.683594	-667.900513	134.927231	499.557465	-627.790649	-119.171860	506.109833	-658.875183	141.011444	87.269180	-629.769958	-117.066330	91.018250	-622.135132	178.213943	1375.698242	-542.015320	-158.114975	1370.788208	-554.035400	26.195887	1395.188232	-570.412903	20.898039	1673.901123	-683.604980	254.730728	1132.589966	-561.958923	-252.565933	1132.525269	-567.816284	275.223267	885.834351	-443.712250	-211.014160	893.607727	-542.968872	31.077850	966.598572	607.054932	-31.916784	935.863586	617.284485	123.555069
-602.245911	103.909935	877.636719	-561.176819	-54.883419	871.682373	-667.870789	134.947037	499.574249	-627.778687	-119.118271	506.116608	-658.831177	141.028381	87.274208	-629.736877	-117.064911	90.999954	-622.230225	178.190735	1375.689819	-542.061462	-158.128693	1370.799805	-554.124634	26.188723	1395.195313	-570.510498	20.853264	1673.902344	-683.677979	254.668884	1132.605591	-561.752014	-252.603668	1132.513550	-567.894897	275.136871	885.821655	-443.266174	-210.830261	893.787842	-542.956604	31.088596	966.609680	606.513977	-31.779676	935.779175	616.681519	124.008263
-602.230286	103.914581	877.645935	-561.151611	-54.856125	871.676697	-667.884277	134.983551	499.606812	-627.763000	-119.151909	506.111420	-658.770142	140.944626	87.216644	-629.775269	-117.068962	91.005531	-622.329590	178.165344	1375.688721	-542.111328	-158.129547	1370.807129	-554.207947	26.187037	1395.221191	-570.615784	20.810793	1673.906006	-683.731750	254.638107	1132.582397	-561.547180	-252.587677	1132.504517	-567.910217	275.066284	885.795471	-442.810699	-210.646637	893.961731	-542.940369	31.098059	966.613708	606.045837	-31.892298	935.725281	616.354309	123.968216
-602.195251	103.937950	877.636230	-561.122498	-54.826172	871.672302	-667.831726	134.995209	499.587067	-627.733826	-119.092430	506.078766	-658.851379	141.017532	87.273117	-629.770020	-117.070877	91.007195	-622.427734	178.163712	1375.670044	-542.171265	-158.125626	1370.821167	-554.288574	26.171015	1395.212402	-570.712891	20.760357	1673.898804	-683.797852	254.653229	1132.563721	-561.364563	-252.539505	1132.481201	-567.933960	275.052643	885.759888	-442.350769	-210.502106	894.086487	-542.919678	31.123520	966.611511	605.646301	-31.913271	935.695374	616.021240	123.928581
-602.167542	103.962608	877.651306	-561.086243	-54.800220	871.688171	-667.806763	135.030197	499.597015	-627.716309	-119.062263	506.081390	-658.893921	141.057312	87.304550	-629.752441	-117.071190	91.010345	-622.510132	178.145126	1375.643311	-542.250061	-158.140930	1370.837158	-554.394653	26.158180	1395.229126	-570.818970	20.717867	1673.888184	-683.822144	254.682022	1132.551880	-561.165649	-252.456375	1132.379272	-567.937500	275.067657	885.711731	-441.844482	-210.367722	894.236755	-542.901245	31.147671	966.632813	605.395508	-32.148159	935.654724	616.019775	123.372391
-602.145630	103.956322	877.639038	-561.043335	-54.786499	871.696167	-667.781677	135.037598	499.591339	-627.731079	-119.093895	506.114685	-658.831299	141.026749	87.288231	-629.759583	-117.051270	91.021141	-622.600403	178.110077	1375.633667	-542.300842	-158.131699	1370.857056	-554.490662	26.160936	1395.240723	-570.944946	20.688652	1673.891846	-683.847229	254.724930	1132.510010	-560.972290	-252.458588	1132.384155	-567.901123	275.120605	885.666138	-441.386230	-210.215454	894.397644	-542.885986	31.164375	966.636963	604.963196	-32.234905	935.574341	615.679810	123.330582
-602.110535	104.018387	877.681458	-560.995178	-54.737156	871.688599	-667.747986	135.043488	499.600189	-627.673401	-118.988914	506.095306	-658.858215	141.069992	87.304001	-629.775879	-117.038055	91.022827	-622.702515	178.102692	1375.614502	-542.386292	-158.132004	1370.878296	-554.576904	26.161961	1395.232300	-571.064026	20.629480	1673.883911	-683.842163	254.769592	1132.487549	-560.782227	-252.473236	1132.380127	-567.850403	275.191956	885.634155	-440.917023	-210.066360	894.583313	-542.857788	31.190023	966.662170	604.378601	-32.135849	935.490967	615.010498	123.548874
-602.080444	104.032822	877.664185	-560.957520	-54.694328	871.685425	-667.772461	135.078735	499.613647	-627.651794	-119.007233	506.093842	-658.858032	141.044388	87.322571	-629.803223	-117.037758	91.044739	-622.817017	178.061905	1375.598755	-542.483032	-158.160934	1370.891724	-554.672974	26.135689	1395.223145	-571.189819	20.587551	1673.870361	-683.831482	254.840637	1132.447510	-560.636780	-252.474442	1132.355225	-567.784912	275.286011	885.585144	-440.511383	-209.974564	894.728027	-542.841431	31.225061	966.658875	603.884644	-32.179417	935.460999	614.501038	123.669815
-602.053955	104.083641	877.682434	-560.891479	-54.681671	871.680786	-667.775269	135.077545	499.610168	-627.646729	-118.970024	506.097382	-658.830505	141.057083	87.325401	-629.787048	-117.039917	91.025856	-622.899719	178.031311	1375.563477	-542.565063	-158.186386	1370.888672	-554.796082	26.125311	1395.227173	-571.314880	20.533260	1673.865112	-683.817017	254.905701	1132.419556	-560.492126	-252.505386	1132.354248	-567.719482	275.414825	885.527466	-440.120239	-209.834396	894.863159	-542.811340	31.247126	966.673157	603.510559	-32.430538	935.415344	614.330872	123.071838
-602.043884	104.088493	877.674927	-560.872437	-54.656513	871.664917	-667.752930	135.087326	499.617798	-627.654480	-118.949890	506.083313	-658.738220	140.981735	87.262909	-629.794495	-117.018539	91.016289	-623.011475	178.026199	1375.547363	-542.657715	-158.182770	1370.890137	-554.888123	26.093599	1395.244507	-571.447571	20.490927	1673.850342	-683.776123	254.969238	1132.398193	-560.355347	-252.546448	1132.338379	-567.651550	275.521088	885.476501	-439.774841	-209.689316	895.005798	-542.809082	31.256903	966.666992	603.073730	-32.452900	935.307190	613.801331	122.738892
-602.000000	104.130615	877.671875	-560.821350	-54.621742	871.660889	-667.711487	135.084457	499.626099	-627.581421	-118.934128	506.082153	-658.715088	140.961807	87.252472	-629.769409	-117.005791	91.018257	-623.106506	177.981476	1375.519287	-542.747559	-158.182007	1370.900269	-555.000916	26.064934	1395.216431	-571.583069	20.431553	1673.845093	-683.730530	255.077972	1132.375854	-560.234253	-252.537125	1132.308838	-567.570923	275.658081	885.414124	-439.406616	-209.523163	895.158936	-542.782104	31.290571	966.672424	602.410461	-32.057598	935.146667	612.746399	123.581535
-601.970276	104.127129	877.660095	-560.770142	-54.592670	871.650146	-667.661987	135.080582	499.594116	-627.588745	-118.928787	506.081238	-658.801636	141.061508	87.329956	-629.783752	-117.006294	91.019188	-623.209290	177.953415	1375.496216	-542.852600	-158.194855	1370.902954	-555.105530	26.038303	1395.209229	-571.719421	20.390186	1673.841553	-683.664978	255.174850	1132.347412	-560.134277	-252.556396	1132.282959	-567.538757	275.820831	885.348633	-439.097595	-209.315338	895.297974	-542.755981	31.306568	966.666931	601.878662	-31.923620	935.050781	612.045166	123.836021
-601.963501	104.143822	877.666260	-560.743530	-54.577702	871.655640	-667.633850	135.095703	499.598022	-627.551208	-118.877831	506.083435	-658.697449	140.968948	87.260521	-629.739929	-116.979782	91.020958	-623.296936	177.941544	1375.480469	-542.938965	-158.180969	1370.920776	-555.206116	26.035984	1395.224243	-571.863708	20.365992	1673.840210	-683.599182	255.286926	1132.331055	-560.063904	-252.533752	1132.289551	-567.510376	275.984680	885.280701	-438.829041	-209.066528	895.448120	-542.755371	31.322340	966.679565	601.453735	-31.900408	934.936707	611.532227	123.929459
-601.948608	104.158203	877.659424	-560.701172	-54.572186	871.661865	-667.615601	135.101898	499.589203	-627.561157	-118.873352	506.085114	-658.687927	140.968506	87.257874	-629.808350	-116.987045	91.023293	-623.404907	177.925354	1375.450073	-543.022095	-158.189468	1370.932007	-555.329346	26.029310	1395.230713	-572.018494	20.326729	1673.833008	-683.551147	255.369339	1132.298706	-560.007507	-252.578384	1132.282715	-567.507080	276.152008	885.213440	-438.646149	-208.857468	895.554504	-542.745056	31.341141	966.686279	601.141785	-32.240192	934.848755	611.525330	123.336403
-601.932129	104.182053	877.651978	-560.682800	-54.537827	871.652039	-667.604919	135.087189	499.592926	-627.569153	-118.880920	506.092255	-658.801208	141.025452	87.315239	-629.774353	-116.981621	91.015091	-623.472839	177.897598	1375.429443	-543.130981	-158.173538	1370.922729	-555.436584	25.995243	1395.246094	-572.167297	20.307497	1673.834961	-683.512146	255.460678	1132.300537	-559.989197	-252.475632	1132.241943	-567.509216	276.293427	885.152222	-438.493378	-208.603439	895.618958	-542.734985	31.367741	966.680908	600.645630	-32.178261	934.695801	610.866882	123.339737
-601.918762	104.189384	877.662354	-560.633728	-54.542778	871.660828	-667.601440	135.085754	499.593903	-627.522766	-118.832909	506.080627	-658.686218	140.964172	87.267044	-629.782471	-116.982605	91.010635	-623.542480	177.884293	1375.431274	-543.202515	-158.193237	1370.937500	-555.525757	25.984926	1395.256348	-572.326050	20.279039	1673.837280	-683.486267	255.560287	1132.287476	-559.977356	-252.417587	1132.199585	-567.528259	276.406677	885.093994	-438.361481	-208.376419	895.673828	-542.723267	31.370794	966.698486	600.118958	-32.003338	934.575806	610.058167	123.787941
-601.896118	104.202698	877.674988	-560.620605	-54.525661	871.659668	-667.606201	135.081390	499.620270	-627.522522	-118.819984	506.074158	-658.816833	141.055634	87.327316	-629.809509	-116.969948	91.019615	-623.620300	177.869202	1375.428833	-543.288269	-158.227066	1370.932739	-555.625305	25.959738	1395.257568	-572.499329	20.276123	1673.824951	-683.481934	255.638977	1132.289795	-559.979614	-252.389755	1132.192261	-567.559998	276.511719	885.049255	-438.298523	-208.121506	895.711548	-542.715210	31.373133	966.709290	599.722473	-32.056702	934.472412	609.549133	123.701599
-601.890442	104.191208	877.676758	-560.599365	-54.527729	871.674805	-667.616211	135.055161	499.600098	-627.518372	-118.855957	506.090363	-658.715515	140.957001	87.257683	-629.824036	-116.981110	91.046013	-623.690125	177.850113	1375.453979	-543.358337	-158.224503	1370.936890	-555.700745	25.945297	1395.290894	-572.661438	20.253445	1673.834106	-683.483276	255.681931	1132.295532	-560.012878	-252.347412	1132.161255	-567.618286	276.588501	885.015137	-438.244476	-207.868149	895.745178	-542.717163	31.374027	966.723633	599.332947	-32.113541	934.395447	608.967346	123.368500
-601.899902	104.191536	877.668457	-560.589478	-54.529270	871.679993	-667.628540	135.041443	499.589386	-627.511475	-118.851242	506.083740	-658.717712	140.950989	87.252892	-629.832581	-116.986443	91.026344	-623.752319	177.853012	1375.456055	-543.468811	-158.265671	1370.937256	-555.785278	25.899767	1395.298950	-572.835693	20.230202	1673.838867	-683.519592	255.736282	1132.325317	-560.073547	-252.267731	1132.125854	-567.688477	276.647339	884.988464	-438.262177	-207.643082	895.763428	-542.726318	31.383286	966.725342	598.907837	-32.255657	934.355286	608.427856	123.177261
-601.912415	104.185890	877.674438	-560.593018	-54.533524	871.679932	-667.630371	135.025818	499.599670	-627.508118	-118.853477	506.090820	-658.799377	141.003906	87.298332	-629.811157	-116.952301	91.017159	-623.829712	177.839539	1375.476318	-543.569031	-158.271637	1370.916748	-555.889771	25.891460	1395.304932	-573.018066	20.221931	1673.840576	-683.558899	255.776245	1132.321655	-560.158142	-252.175797	1132.109619	-567.799194	276.703430	884.950073	-438.285645	-207.406189	895.766113	-542.741333	31.375141	966.731445	598.368408	-32.393162	934.322205	607.742615	122.905289
-601.928589	104.181633	877.670898	-560.606201	-54.549820	871.691833	-667.628296	135.049850	499.607849	-627.532471	-118.888077	506.106262	-658.695007	140.942017	87.245369	-629.781250	-116.961922	91.041985	-623.868896	177.822418	1375.478271	-543.656189	-158.290207	1370.905640	-555.953796	25.868649	1395.318481	-573.193909	20.210657	1673.851196	-683.630249	255.817017	1132.331787	-560.237549	-252.126709	1132.078491	-567.899170	276.726746	884.929382	-438.355042	-207.201538	895.748779	-542.763245	31.372068	966.738098	597.872986	-32.527760	934.288757	607.137390	122.729576
-601.919922	104.199028	877.706970	-560.596680	-54.551678	871.704773	-667.607666	135.016495	499.607666	-627.502930	-118.884247	506.100586	-658.685974	140.963394	87.251595	-629.799988	-116.964897	91.042671	-623.971497	177.818069	1375.487061	-543.782104	-158.322296	1370.896484	-556.050232	25.848564	1395.344238	-573.372375	20.198174	1673.866821	-683.724548	255.814240	1132.338257	-560.350037	-252.003525	1132.012085	-568.026123	276.739471	884.922913	-438.414490	-207.017593	895.722595	-542.771118	31.361135	966.771057	597.335327	-32.609913	934.247375	606.462036	122.648552
-601.932312	104.162560	877.698853	-560.586731	-54.576546	871.716187	-667.642456	135.042404	499.636505	-627.506653	-118.897156	506.093292	-658.706909	140.964020	87.245995	-629.806458	-116.966568	91.041756	-624.037415	177.778641	1375.466431	-543.843628	-158.369598	1370.901245	-556.127502	25.822491	1395.352295	-573.552856	20.194571	1673.888672	-683.820801	255.791214	1132.325195	-560.452576	-252.026596	1132.057007	-568.144897	276.747406	884.929443	-438.544067	-206.839615	895.709167	-542.781616	31.345150	966.775513	596.778137	-32.687042	934.230713	605.722961	122.564697
-601.968872	104.156746	877.699829	-560.619629	-54.595226	871.723938	-667.641724	135.042587	499.639069	-627.512329	-118.919243	506.093719	-658.701538	140.963730	87.252335	-629.829712	-116.981918	91.048866	-624.061768	177.785736	1375.510132	-543.901428	-158.380417	1370.868652	-556.181641	25.823879	1395.351929	-573.727661	20.172569	1673.900269	-683.932190	255.794708	1132.324951	-560.585327	-251.893463	1131.994141	-568.308899	276.742981	884.921631	-438.635529	-206.701523	895.662842	-542.826477	31.334368	966.784058	596.204346	-32.783241	934.227844	605.007568	122.477791
-601.994751	104.114059	877.707642	-560.645081	-54.626553	871.733032	-667.628235	135.006546	499.610229	-627.529968	-118.956543	506.102783	-658.675598	140.926727	87.244438	-629.783997	-116.963860	91.030647	-624.162354	177.761124	1375.474121	-544.014587	-158.434814	1370.859985	-556.279297	25.806215	1395.362549	-573.912231	20.146328	1673.914795	-684.078735	255.787018	1132.336060	-560.711060	-251.824265	1131.984985	-568.464111	276.736450	884.918945	-438.777893	-206.550659	895.611511	-542.857849	31.297119	966.794861	595.635559	-32.829136	934.239746	604.328491	122.439026
-602.015137	104.099876	877.703430	-560.676514	-54.631382	871.733398	-667.623291	134.995987	499.584564	-627.506104	-118.934700	506.089600	-658.754944	141.024887	87.285599	-629.777039	-116.961647	91.030266	-624.219360	177.765533	1375.485229	-544.105286	-158.448608	1370.848145	-556.338135	25.770256	1395.380371	-574.084412	20.129515	1673.926880	-684.201416	255.759750	1132.360840	-560.876831	-251.730240	1131.936157	-568.599976	276.692719	884.918335	-438.941010	-206.462311	895.561340	-542.894836	31.284901	966.797791	594.972595	-32.898808	934.229858	603.609314	122.369675
-602.049622	104.085892	877.692505	-560.712891	-54.677612	871.742493	-667.629089	134.992447	499.590698	-627.522583	-118.947594	506.096985	-658.644287	140.968491	87.240875	-629.808838	-116.977531	91.041977	-624.283081	177.742523	1375.477783	-544.167114	-158.485565	1370.820068	-556.386719	25.781374	1395.359375	-574.257690	20.115873	1673.947876	-684.330811	255.739868	1132.357666	-561.014954	-251.655701	1131.901978	-568.749146	276.671021	884.914001	-439.122223	-206.375458	895.522827	-542.931580	31.264294	966.796692	594.424072	-33.057018	934.201416	603.110229	121.947533
-602.091431	104.084976	877.683777	-560.741394	-54.686691	871.746521	-667.645874	135.015152	499.579193	-627.517822	-118.944740	506.101013	-658.793518	141.056519	87.323967	-629.769348	-116.980324	91.036324	-624.353149	177.728729	1375.484131	-544.242676	-158.503113	1370.822021	-556.437073	25.772345	1395.375854	-574.400330	20.078012	1673.946655	-684.454407	255.695740	1132.349854	-561.173706	-251.475876	1131.782227	-568.887085	276.642456	884.930847	-439.309601	-206.316971	895.450256	-542.977539	31.266619	966.798340	593.772339	-33.077816	934.193115	602.427979	122.006172
-602.134583	104.040520	877.673767	-560.795471	-54.724140	871.747681	-667.649536	135.025223	499.592255	-627.507202	-118.945473	506.088654	-658.792358	141.072357	87.313095	-629.770752	-116.994446	91.053421	-624.412781	177.724380	1375.509888	-544.290833	-158.518692	1370.822632	-556.527893	25.752888	1395.378906	-574.563904	20.058823	1673.967651	-684.582275	255.676178	1132.356689	-561.294312	-251.603912	1131.858154	-569.010132	276.613892	884.947571	-439.516571	-206.302750	895.420654	-543.033203	31.227840	966.796753	592.972778	-32.900082	934.164612	601.548706	122.471420
-602.185303	104.061096	877.699036	-560.856934	-54.737228	871.751160	-667.648071	135.024948	499.593201	-627.545288	-118.940247	506.066071	-658.682617	140.982101	87.245628	-629.814941	-117.003098	91.038788	-624.450500	177.733688	1375.518188	-544.315918	-158.522812	1370.817871	-556.553894	25.734373	1395.394653	-574.723145	20.048988	1673.994751	-684.698608	255.661682	1132.408081	-561.445618	-251.601608	1131.834351	-569.142639	276.613892	884.987244	-439.722565	-206.303543	895.377563	-543.099915	31.211990	966.816956	592.282166	-32.896610	934.175537	600.876526	122.499954
-602.243896	104.043907	877.697510	-560.913208	-54.753380	871.766113	-667.682251	135.025909	499.586578	-627.581482	-119.007637	506.070862	-658.857239	141.040649	87.301514	-629.805481	-116.989319	91.036613	-624.529419	177.741074	1375.531860	-544.370422	-158.540573	1370.819824	-556.624329	25.740469	1395.401123	-574.878540	20.022667	1674.007568	-684.819580	255.622772	1132.404175	-561.589233	-251.602539	1131.828735	-569.256958	276.597931	885.000366	-439.955383	-206.305862	895.319946	-543.163696	31.203735	966.825684	591.623108	-32.892906	934.181335	600.302429	122.548302
-602.296570	104.050575	877.697021	-560.984314	-54.775932	871.773010	-667.692749	135.042435	499.603516	-627.601257	-118.969002	506.052551	-658.854919	141.061005	87.307442	-629.791260	-117.002457	91.027657	-624.617004	177.730759	1375.545044	-544.445190	-158.535217	1370.817871	-556.692505	25.729544	1395.435791	-575.023865	19.989384	1674.028809	-684.925964	255.620316	1132.427246	-561.734497	-251.637009	1131.831543	-569.354675	276.600433	885.037537	-440.203278	-206.335739	895.263916	-543.236877	31.191263	966.833923	591.010925	-32.870911	934.187012	599.757629	122.584801
-602.368591	104.039673	877.714600	-561.060059	-54.810329	871.792419	-667.737854	135.058350	499.580078	-627.662842	-118.996941	506.067932	-658.883606	141.070038	87.320351	-629.827087	-116.995003	91.011497	-624.684814	177.706024	1375.552734	-544.470398	-158.536850	1370.832642	-556.750610	25.729948	1395.448853	-575.176086	19.962254	1674.047852	-685.010376	255.581863	1132.445190	-561.874878	-251.666672	1131.852173	-569.453491	276.611786	885.047546	-440.479431	-206.358536	895.216309	-543.316284	31.166296	966.854858	590.401672	-32.827126	934.194946	599.252625	122.628716
-602.448608	104.005341	877.714417	-561.129456	-54.798256	871.789673	-667.743958	135.038239	499.578003	-627.701843	-119.009285	506.050201	-658.820129	141.041428	87.303688	-629.864136	-117.006340	91.041168	-624.762756	177.714127	1375.556152	-544.493958	-158.534149	1370.835449	-556.812073	25.731649	1395.464600	-575.313354	19.937677	1674.059814	-685.100037	255.574936	1132.459595	-562.017700	-251.741562	1131.896851	-569.515320	276.626343	885.082581	-440.768066	-206.442383	895.156921	-543.397217	31.156458	966.855896	589.673096	-32.814594	934.203674	598.691772	122.666252
-602.543335	104.027328	877.716370	-561.243652	-54.842247	871.796204	-667.759583	135.068146	499.547211	-627.700989	-118.963875	506.058929	-658.731201	140.964951	87.205368	-629.876221	-117.000763	91.015984	-624.865356	177.667145	1375.576416	-544.554688	-158.549347	1370.838135	-556.852661	25.700010	1395.444580	-575.430176	19.899685	1674.072266	-685.201721	255.589127	1132.455322	-562.146851	-251.764252	1131.895508	-569.589722	276.660858	885.098145	-441.048401	-206.540115	895.096436	-543.496521	31.142107	966.858276	588.925476	-32.765461	934.226685	598.133789	122.716026
-602.614258	104.032410	877.734253	-561.311462	-54.849335	871.811340	-667.784729	135.084824	499.543549	-627.781067	-119.024727	506.068970	-658.747009	140.952118	87.207443	-629.877625	-116.999023	91.011169	-624.919434	177.661896	1375.575928	-544.583496	-158.572632	1370.863892	-556.919434	25.704357	1395.444946	-575.548279	19.869005	1674.091431	-685.273254	255.605469	1132.473389	-562.257568	-251.888626	1131.950562	-569.659668	276.700897	885.116577	-441.340271	-206.659683	895.029236	-543.575073	31.137205	966.878845	588.200256	-32.801670	934.259155	597.585205	122.746391
-602.720093	104.033676	877.744080	-561.428406	-54.866180	871.827515	-667.832092	135.060822	499.553802	-627.802612	-119.000366	506.044067	-658.750610	140.991135	87.204567	-629.827515	-116.992386	91.008171	-625.022034	177.619995	1375.615479	-544.615967	-158.590683	1370.875854	-556.962830	25.693857	1395.474854	-575.660278	19.842796	1674.124512	-685.356262	255.607147	1132.499146	-562.409302	-251.979843	1131.986694	-569.723633	276.737244	885.150940	-441.626831	-206.775909	895.000122	-543.689941	31.128693	966.893372	587.558411	-32.705463	934.287170	597.081360	122.827614
-602.811890	104.041985	877.767273	-561.518860	-54.863899	871.836243	-667.875793	135.102493	499.557770	-627.856262	-119.035103	506.050079	-658.785339	140.983185	87.219315	-629.848572	-117.000587	90.989449	-625.091553	177.609543	1375.620605	-544.673706	-158.611023	1370.882202	-557.005981	25.675240	1395.500244	-575.763794	19.802687	1674.142944	-685.415466	255.633728	1132.541260	-562.543884	-252.063660	1132.016602	-569.770874	276.795776	885.186646	-441.940155	-206.969513	894.945557	-543.796387	31.121399	966.916626	586.875305	-32.675655	934.306335	596.602539	122.792488
-602.937256	104.060570	877.797180	-561.640930	-54.872093	871.844849	-667.882019	135.103317	499.543152	-627.927368	-119.059059	506.048218	-658.810486	140.961533	87.200706	-629.842957	-116.999809	90.990623	-625.161621	177.563324	1375.642212	-544.699768	-158.611160	1370.901733	-557.056335	25.641832	1395.501587	-575.858704	19.771317	1674.163574	-685.460327	255.620529	1132.559204	-562.671997	-252.173370	1132.065552	-569.816895	276.840820	885.218689	-442.229889	-207.167099	894.895386	-543.916443	31.114981	966.935120	586.106689	-32.660484	934.329468	596.078735	122.784294
-603.050598	104.065399	877.797729	-561.754150	-54.879044	871.851990	-667.961060	135.124542	499.551880	-627.942810	-119.004944	506.036713	-658.828003	140.954987	87.204544	-629.834045	-116.998619	90.984917	-625.229187	177.543686	1375.660156	-544.733154	-158.655121	1370.910278	-557.103882	25.622150	1395.508423	-575.954895	19.735344	1674.178467	-685.513489	255.641129	1132.575928	-562.815063	-252.240555	1132.090576	-569.884155	276.915039	885.247070	-442.509521	-207.378342	894.840332	-544.032288	31.116573	966.939880	585.360535	-32.709286	934.364441	595.544250	122.761650
-603.162964	104.101555	877.804504	-561.876404	-54.873886	871.842773	-668.005859	135.153809	499.525116	-628.044922	-119.054329	506.031921	-658.800964	140.982300	87.188217	-629.851318	-117.000847	90.989555	-625.269104	177.518341	1375.690186	-544.762146	-158.655380	1370.908569	-557.143677	25.587978	1395.512695	-576.042297	19.698862	1674.200684	-685.543335	255.624359	1132.611450	-562.936279	-252.328003	1132.129395	-569.924805	276.961609	885.267334	-442.789886	-207.576920	894.784912	-544.149780	31.124260	966.939697	584.628662	-32.726875	934.381592	594.978271	122.778648
-603.279419	104.072144	877.802917	-561.981018	-54.878727	871.852051	-668.030579	135.131378	499.504578	-628.085449	-119.046616	506.031097	-658.850464	140.992905	87.148308	-629.831604	-116.998314	90.987305	-625.334900	177.458221	1375.679321	-544.792542	-158.706802	1370.913208	-557.177429	25.540806	1395.521118	-576.119812	19.654423	1674.216309	-685.593262	255.645065	1132.659668	-563.074219	-252.410324	1132.158081	-569.986511	277.013519	885.299133	-443.062531	-207.797836	894.702576	-544.266113	31.115671	966.945313	583.908508	-32.686100	934.380249	594.446350	122.777802
-603.430725	104.095375	877.824829	-562.124756	-54.856979	871.857422	-668.103821	135.157852	499.518463	-628.167908	-119.065094	506.009888	-658.859070	141.015884	87.160576	-629.893311	-117.017288	90.964684	-625.355469	177.432724	1375.685913	-544.834290	-158.730118	1370.936279	-557.210205	25.535336	1395.531372	-576.193787	19.622356	1674.237549	-685.627319	255.644455	1132.691284	-563.210205	-252.444412	1132.142212	-570.031250	277.057007	885.330444	-443.352631	-208.000641	894.619202	-544.405579	31.132517	966.956055	583.174072	-32.673119	934.326660	593.874023	122.775162
-603.555908	104.098518	877.826782	-562.256348	-54.871590	871.865112	-668.187378	135.200531	499.524353	-628.244812	-119.065117	506.011841	-658.869019	141.007233	87.169945	-629.866089	-117.032776	90.978065	-625.403137	177.402939	1375.722046	-544.871704	-158.764709	1370.946899	-557.247192	25.487411	1395.539429	-576.262024	19.578121	1674.262329	-685.679565	255.645645	1132.723389	-563.331970	-252.537170	1132.174438	-570.081970	277.082825	885.367737	-443.621216	-208.225662	894.550476	-544.541016	31.125935	966.963867	582.450500	-32.647614	934.282898	593.293762	122.787338
-603.691772	104.098991	877.839966	-562.405212	-54.857449	871.877991	-668.215027	135.183975	499.504608	-628.337524	-119.089798	506.014923	-658.878967	141.030685	87.139740	-629.923767	-117.026741	90.958084	-625.439209	177.332672	1375.741699	-544.915771	-158.798645	1370.943237	-557.280334	25.408409	1395.556763	-576.311279	19.534966	1674.279907	-685.721924	255.641571	1132.784180	-563.429260	-252.747284	1132.281250	-570.132385	277.125244	885.427307	-443.922791	-208.511948	894.486694	-544.681396	31.131002	966.976196	581.735596	-32.666203	934.276001	592.705688	122.747002
-603.840881	104.120468	877.851135	-562.567444	-54.823166	871.868774	-668.276794	135.210083	499.474457	-628.423828	-119.106888	506.000549	-658.926941	141.027496	87.149635	-629.979065	-117.036995	90.977119	-625.447571	177.289261	1375.756836	-544.965210	-158.860291	1370.938477	-557.294983	25.386030	1395.561401	-576.358337	19.481865	1674.302124	-685.767517	255.633255	1132.825073	-563.566162	-252.726929	1132.231323	-570.188049	277.143799	885.458008	-444.212585	-208.818604	894.396973	-544.834961	31.144964	966.977356	580.974182	-32.630058	934.223816	592.105347	122.771530
-604.001587	104.126099	877.848389	-562.743286	-54.795891	871.875488	-668.365417	135.231522	499.485596	-628.500427	-119.076424	505.982147	-658.926758	141.057159	87.157516	-629.903992	-117.025352	90.952850	-625.436340	177.264786	1375.792725	-545.001648	-158.884232	1370.929565	-557.319641	25.333031	1395.576416	-576.382568	19.436457	1674.309326	-685.777527	255.603561	1132.884155	-563.710571	-252.820877	1132.241333	-570.224854	277.162354	885.500854	-444.473328	-209.096405	894.318115	-544.994995	31.166386	966.975464	580.213135	-32.524586	934.128662	591.450073	122.861404
-604.160095	104.125809	877.853638	-562.898926	-54.776878	871.862549	-668.428528	135.252365	499.466797	-628.615051	-119.098816	505.982574	-658.948242	141.055893	87.127357	-629.956482	-117.038361	90.958069	-625.445068	177.222992	1375.798950	-544.998047	-158.942123	1370.923462	-557.344177	25.265545	1395.575073	-576.410278	19.391012	1674.318848	-685.823547	255.612625	1132.916626	-563.830994	-252.921280	1132.255127	-570.287231	277.178162	885.522339	-444.734009	-209.329941	894.221375	-545.146912	31.168139	966.970032	579.496643	-32.486622	934.071472	590.796448	122.929108
-604.327515	104.127502	877.880554	-563.074280	-54.751656	871.858215	-668.472168	135.252823	499.441986	-628.711304	-119.128471	505.960114	-658.921509	141.066696	87.122551	-629.951721	-117.035240	90.942070	-625.452454	177.164383	1375.814453	-545.057312	-159.012344	1370.903320	-557.340698	25.214174	1395.585938	-576.421387	19.343369	1674.341064	-685.863647	255.597839	1132.962769	-563.963928	-253.052032	1132.262207	-570.331543	277.168121	885.573547	-444.990784	-209.615753	894.122620	-545.307068	31.165556	966.977783	578.730652	-32.492428	933.996094	590.159485	122.896057
-604.457703	104.151390	877.868225	-563.253235	-54.709713	871.835999	-668.532532	135.269730	499.453339	-628.811279	-119.123436	505.934296	-658.930786	141.082230	87.089439	-630.018433	-117.033699	90.899155	-625.440125	177.109802	1375.843506	-545.054077	-159.066315	1370.887451	-557.343140	25.162823	1395.598877	-576.422546	19.300217	1674.354248	-685.886230	255.575806	1133.017212	-564.090332	-253.191467	1132.291870	-570.388977	277.179565	885.613892	-445.234283	-209.856430	894.030334	-545.448608	31.185226	966.955994	577.926086	-32.446541	933.886414	589.468323	122.958191
-604.625977	104.169647	877.879578	-563.424194	-54.713779	871.825500	-668.630859	135.282089	499.439026	-628.845276	-119.074753	505.911041	-658.956604	141.121613	87.099701	-629.962463	-117.046494	90.899551	-625.437683	177.051208	1375.865112	-545.081238	-159.121521	1370.878662	-557.324524	25.081175	1395.609985	-576.394714	19.213795	1674.358765	-685.922302	255.532791	1133.064941	-564.232849	-253.280304	1132.284058	-570.447083	277.177765	885.638184	-445.461975	-210.156937	893.963440	-545.599487	31.183222	966.949219	577.201965	-32.336098	933.765930	588.818726	123.047371
-604.800781	104.163200	877.895264	-563.592896	-54.719704	871.821411	-668.678711	135.311996	499.440399	-628.979248	-119.120140	505.933716	-658.952881	141.126007	87.098412	-629.987610	-117.051811	90.893692	-625.390869	176.986679	1375.917236	-545.107788	-159.189163	1370.869507	-557.321167	25.021414	1395.614258	-576.381714	19.169579	1674.392334	-685.945557	255.537781	1133.146606	-564.374634	-253.437012	1132.315430	-570.517395	277.148804	885.690674	-445.727112	-210.452866	893.880676	-545.754761	31.171608	966.948547	576.492920	-32.299377	933.690552	588.169250	123.060387
-604.992554	104.210670	877.913574	-563.795776	-54.707306	871.819641	-668.755432	135.338333	499.434174	-629.109436	-119.135063	505.934509	-658.944885	141.128189	87.071968	-630.024902	-117.071434	90.893967	-625.380432	176.921021	1375.963867	-545.154236	-159.278900	1370.852051	-557.320068	24.933769	1395.657593	-576.341797	19.090382	1674.404175	-685.953308	255.506516	1133.203369	-564.521790	-253.556900	1132.331421	-570.565369	277.129150	885.742920	-445.966370	-210.750259	893.827271	-545.932556	31.191181	966.949402	575.768127	-32.273857	933.587646	587.520447	123.094498
-605.188660	104.186630	877.938110	-563.987366	-54.725727	871.840576	-668.888367	135.369644	499.454163	-629.195190	-119.123070	505.934601	-658.970215	141.147079	87.072983	-630.010864	-117.078720	90.905830	-625.357483	176.877960	1376.002441	-545.177246	-159.356888	1370.842773	-557.304382	24.861227	1395.668091	-576.295593	19.016514	1674.417725	-685.954468	255.475189	1133.276733	-564.685181	-253.657349	1132.330811	-570.636108	277.101959	885.792786	-446.176453	-210.988205	893.778381	-546.102112	31.175886	966.961548	575.018860	-32.204979	933.469238	586.836243	123.187057
-605.362244	104.160698	877.948914	-564.160950	-54.761623	871.836975	-668.977966	135.385269	499.429260	-629.327820	-119.146820	505.935211	-658.999634	141.176804	87.098190	-630.035034	-117.081673	90.891762	-625.322571	176.804657	1376.084473	-545.204590	-159.414841	1370.810669	-557.307617	24.800861	1395.685303	-576.226013	18.950651	1674.419922	-685.973694	255.485107	1133.363037	-564.810974	-253.789337	1132.341309	-570.720459	277.075165	885.854370	-446.390228	-211.218063	893.708313	-546.251587	31.142824	966.955261	574.255371	-32.129204	933.386597	586.128296	123.238625
-605.542175	104.175468	877.983704	-564.346497	-54.772423	871.854980	-669.093750	135.425644	499.451385	-629.456909	-119.121330	505.913940	-659.009583	141.174576	87.077347	-630.091187	-117.091377	90.870476	-625.267395	176.754227	1376.136597	-545.241699	-159.476013	1370.786255	-557.287231	24.732046	1395.700562	-576.153870	18.861904	1674.441406	-685.946960	255.451691	1133.432983	-564.959839	-253.907608	1132.340820	-570.753113	277.047668	885.901123	-446.609650	-211.489319	893.635315	-546.412170	31.138800	966.972778	573.567871	-32.032833	933.263550	585.452698	123.337395
-605.780884	104.115845	878.018066	-564.556641	-54.817596	871.870605	-669.221069	135.421951	499.425842	-629.591858	-119.158562	505.908722	-659.036133	141.166473	87.056969	-630.079590	-117.107193	90.850761	-625.220581	176.675034	1376.160400	-545.308228	-159.588608	1370.768433	-557.250854	24.665953	1395.696655	-576.065796	18.770649	1674.446045	-685.946960	255.444000	1133.518433	-565.084045	-254.030258	1132.331909	-570.847473	277.022644	885.961975	-446.834503	-211.742661	893.581604	-546.603882	31.092077	966.983704	572.981079	-32.047997	933.149963	584.988586	123.033417
-605.990784	104.023880	878.013367	-564.744995	-54.894508	871.898560	-669.316101	135.443192	499.387146	-629.713501	-119.154884	505.935974	-659.039612	141.218750	87.064316	-630.064392	-117.115601	90.849869	-625.141968	176.638992	1376.244995	-545.326660	-159.631866	1370.754639	-557.230957	24.580938	1395.714233	-575.969971	18.686956	1674.469116	-685.936157	255.450485	1133.613403	-565.201355	-254.155487	1132.320313	-570.911804	276.987152	886.025269	-447.026154	-211.964508	893.526123	-546.775757	31.040001	966.981567	572.317444	-32.002541	933.009277	584.377258	123.147369
-606.175049	104.001877	878.029541	-564.918823	-54.927803	871.912781	-669.454651	135.460983	499.411774	-629.879089	-119.181534	505.937500	-659.053955	141.209152	87.073013	-630.053467	-117.114212	90.850548	-625.065369	176.597580	1376.331299	-545.357239	-159.700333	1370.717041	-557.179626	24.523483	1395.723755	-575.860657	18.584743	1674.475586	-685.587585	255.192429	1133.851685	-565.319580	-254.264633	1132.309082	-570.987732	276.942078	886.096130	-447.214386	-212.217957	893.456543	-546.928101	31.020670	966.985046	571.670349	-31.980881	932.877075	583.751465	123.208061
-606.353760	103.943924	878.050781	-565.114136	-54.950207	871.917175	-669.539673	135.440918	499.371948	-630.018799	-119.165260	505.927460	-659.044373	141.209610	87.048805	-630.120972	-117.125175	90.834435	-625.018677	176.534027	1376.361328	-545.411011	-159.804123	1370.683350	-557.122498	24.456120	1395.721924	-575.748108	18.470285	1674.481201	-685.560059	255.159042	1133.954834	-565.433777	-254.330872	1132.272461	-571.056152	276.920624	886.143311	-447.378326	-212.429611	893.400635	-547.098328	30.972723	966.991333	570.977051	-31.732624	932.744934	582.953491	123.727501
-606.594910	103.834755	878.047913	-565.306213	-55.036686	871.926453	-669.697693	135.432022	499.342865	-630.153076	-119.152191	505.936890	-659.111755	141.215805	87.046883	-630.065613	-117.135223	90.840416	-624.964417	176.482330	1376.434082	-545.451111	-159.879074	1370.653931	-557.076843	24.386906	1395.735107	-575.625977	18.368076	1674.492310	-685.546021	255.161255	1134.054565	-565.531067	-254.421249	1132.266724	-571.117554	276.872253	886.210144	-447.545532	-212.639359	893.377686	-547.283386	30.903612	966.979248	570.333801	-31.626831	932.587708	582.329468	123.822914
-606.722290	103.835686	878.059082	-565.464905	-55.032368	871.924377	-669.789673	135.448273	499.334015	-630.258362	-119.104530	505.923798	-659.138794	141.223007	87.075478	-630.119690	-117.136559	90.812218	-624.853027	176.456619	1376.547974	-545.506104	-159.951920	1370.625122	-557.018372	24.303642	1395.746094	-575.531311	18.276630	1674.476807	-685.502747	255.114243	1134.149414	-565.654541	-254.491821	1132.228516	-571.142944	276.828125	886.272949	-447.673004	-212.818802	893.326843	-547.416992	30.893635	966.980713	569.720032	-31.547926	932.481384	581.696594	123.896210
-606.926758	103.732658	878.053101	-565.666199	-55.082294	871.930481	-669.910034	135.463211	499.309906	-630.395752	-119.151535	505.910858	-659.186890	141.242630	87.072754	-630.152832	-117.153961	90.834366	-624.754517	176.428619	1376.622803	-545.545532	-160.027252	1370.570190	-556.970764	24.261665	1395.745239	-575.341064	18.134922	1674.502686	-685.479126	255.140854	1134.241577	-565.752441	-254.579819	1132.203613	-571.220520	276.799652	886.318298	-447.779724	-212.985474	893.268799	-547.598206	30.833149	966.970520	569.145325	-31.495138	932.386841	581.098450	123.982597
-607.144043	103.630165	878.042236	-565.851624	-55.139202	871.928101	-670.006897	135.432739	499.294739	-630.512146	-119.159889	505.898773	-659.170532	141.245255	87.031723	-630.130310	-117.139221	90.807625	-624.668274	176.398880	1376.688232	-545.578979	-160.100952	1370.536987	-556.909058	24.183064	1395.766235	-575.191895	18.018063	1674.507324	-685.451660	255.139038	1134.350342	-565.857239	-254.666534	1132.185181	-571.273499	276.767944	886.375000	-447.935760	-213.144272	893.200317	-547.777283	30.774185	966.953064	568.529785	-31.377840	932.254883	580.478027	124.082085
-607.336792	103.491463	878.027771	-566.029114	-55.216999	871.934387	-670.127686	135.434753	499.258972	-630.594482	-119.134865	505.887787	-659.215637	141.230728	87.011101	-630.072571	-117.141098	90.804070	-624.571899	176.359085	1376.717041	-545.620850	-160.182816	1370.479736	-556.870056	24.113089	1395.745239	-575.002563	17.896339	1674.511475	-685.398743	255.115005	1134.433594	-565.983398	-254.737717	1132.120972	-571.320923	276.732452	886.446045	-448.090973	-213.309662	893.130371	-547.943848	30.689396	966.939514	567.923645	-31.311159	932.136902	579.820923	124.275108
-607.470337	103.496849	878.014221	-566.221924	-55.231026	871.919556	-670.203186	135.437515	499.270874	-630.646301	-119.125320	505.849182	-659.209961	141.233765	87.030457	-630.066650	-117.156738	90.756935	-624.460449	176.333099	1376.770142	-545.668030	-160.237503	1370.433960	-556.819092	24.051538	1395.727905	-574.813293	17.754854	1674.507935	-685.354675	255.157288	1134.528564	-566.095337	-254.786133	1132.062866	-571.352722	276.712921	886.489624	-448.221252	-213.430939	893.050476	-548.080688	30.676332	966.914856	567.340881	-31.212618	932.039490	579.174866	124.370529
-607.586548	103.449883	878.020752	-566.380798	-55.254570	871.925415	-670.295227	135.458984	499.269745	-630.776855	-119.176025	505.853149	-659.278564	141.199890	87.040863	-630.106995	-117.179741	90.765732	-624.342712	176.311081	1376.832397	-545.710266	-160.307053	1370.388672	-556.731445	23.975491	1395.725830	-574.632080	17.615128	1674.492920	-685.319092	255.182480	1134.606934	-566.213806	-254.817078	1132.025635	-571.385315	276.693176	886.541870	-448.354248	-213.513123	892.999268	-548.208130	30.633980	966.917297	566.823853	-31.090145	931.963440	578.564575	124.497650
-607.686829	103.445137	878.041260	-566.529663	-55.283535	871.937439	-670.343079	135.429794	499.246277	-630.838074	-119.210777	505.851471	-659.269165	141.230820	87.034599	-630.131775	-117.177773	90.776047	-624.229980	176.291473	1376.897827	-545.759766	-160.368744	1370.352295	-556.666992	23.902662	1395.717773	-574.419739	17.455366	1674.480835	-685.255066	255.211792	1134.746216	-566.339050	-254.861206	1131.982910	-571.441467	276.700287	886.603516	-448.497528	-213.635498	892.936340	-548.320862	30.602602	966.929565	566.335388	-31.155287	931.894470	578.086853	124.199432
-607.790344	103.419319	878.040955	-566.684753	-55.317905	871.941101	-670.411682	135.459274	499.269806	-630.948425	-119.277489	505.854523	-659.252136	141.267929	87.043335	-630.128479	-117.185608	90.762100	-624.101440	176.247482	1376.933228	-545.806274	-160.431671	1370.340332	-556.599548	23.837568	1395.711670	-574.194519	17.354637	1674.496948	-685.195435	255.270782	1134.837036	-566.468872	-254.881332	1131.945679	-571.457825	276.691742	886.661316	-448.639435	-213.701172	892.880493	-548.437805	30.565207	966.926575	565.761841	-30.961081	931.810974	577.327026	124.686470
-607.900024	103.391029	878.038330	-566.843628	-55.354343	871.940063	-670.454773	135.435822	499.249786	-631.034546	-119.314171	505.856293	-659.250061	141.265686	87.000969	-630.165222	-117.202065	90.756859	-623.975525	176.229034	1376.992310	-545.847046	-160.503021	1370.294189	-556.555542	23.782854	1395.705444	-573.971069	17.244738	1674.484497	-685.130859	255.320969	1134.902100	-566.588867	-254.913116	1131.917969	-571.471497	276.707153	886.703735	-448.767365	-213.757996	892.833191	-548.556274	30.525732	966.918579	565.242065	-30.923655	931.756470	576.710449	124.788361
-608.002502	103.343033	878.029602	-567.007751	-55.387241	871.950195	-670.483643	135.427017	499.224915	-631.141846	-119.358948	505.852478	-659.181396	141.288452	87.002441	-630.178894	-117.218544	90.735809	-623.843323	176.194138	1377.018188	-545.891602	-160.578110	1370.268188	-556.483643	23.726219	1395.693726	-573.758057	17.123842	1674.476196	-685.052856	255.385223	1134.992310	-566.709167	-254.884552	1131.872070	-571.474304	276.714142	886.741150	-448.904358	-213.791718	892.783081	-548.674072	30.485981	966.912659	564.755493	-30.894958	931.705994	576.113159	124.882401
-608.106567	103.308784	878.029053	-567.148315	-55.450928	871.966675	-670.533875	135.427612	499.220245	-631.254272	-119.386337	505.870880	-659.198730	141.277588	87.008835	-630.203613	-117.220894	90.738899	-623.706787	176.166428	1377.075439	-545.944397	-160.632004	1370.247681	-556.446655	23.665791	1395.680542	-573.517639	17.000954	1674.468872	-684.982544	255.431335	1135.086914	-566.815063	-255.043686	1131.925781	-571.484375	276.722168	886.785645	-449.039520	-213.803940	892.749146	-548.782837	30.440512	966.914673	564.374146	-30.821287	931.668884	575.589539	124.923462
-608.194397	103.242393	878.030884	-567.267700	-55.524754	871.962280	-670.579712	135.407135	499.231445	-631.340820	-119.453049	505.885040	-659.267883	141.253983	87.006172	-630.192444	-117.235512	90.739288	-623.578979	176.124939	1377.117920	-545.965393	-160.694931	1370.205444	-556.388306	23.617640	1395.696655	-573.273010	16.889250	1674.467163	-684.918396	255.524979	1135.161011	-566.924988	-255.039337	1131.904297	-571.487000	276.735168	886.828491	-449.170227	-213.813400	892.734375	-548.871155	30.362925	966.907471	563.967529	-30.780113	931.653015	575.038452	125.008415
-608.275818	103.198738	878.027344	-567.396301	-55.568668	871.965393	-670.624756	135.399841	499.222626	-631.421021	-119.440750	505.856079	-659.287720	141.254059	87.020645	-630.209473	-117.235535	90.731270	-623.455200	176.092010	1377.160522	-546.024658	-160.745117	1370.186768	-556.332397	23.555050	1395.693604	-573.015137	16.774891	1674.467041	-684.825317	255.568604	1135.232666	-567.059570	-254.899628	1131.760010	-571.474731	276.755005	886.852539	-449.271332	-213.806976	892.682190	-548.964539	30.314562	966.902649	563.571655	-30.759361	931.647095	574.508240	125.101830
-608.345642	103.191956	878.049500	-567.542297	-55.620792	871.971863	-670.650085	135.410721	499.226013	-631.513000	-119.496002	505.866302	-659.256348	141.276962	86.993904	-630.165710	-117.219681	90.729866	-623.321228	176.058960	1377.202026	-546.057007	-160.832321	1370.178833	-556.265503	23.489773	1395.690918	-572.755371	16.659063	1674.472778	-684.754456	255.617844	1135.291626	-567.157959	-255.008896	1131.825439	-571.464966	276.782166	886.879578	-449.414490	-213.809967	892.670105	-549.055786	30.260061	966.911682	563.200134	-30.713326	931.615479	573.991150	125.199936
-608.427551	103.151985	878.038879	-567.655396	-55.667263	871.967651	-670.694458	135.389084	499.218445	-631.583801	-119.507370	505.837219	-659.306274	141.254654	86.996185	-630.184998	-117.237038	90.717491	-623.202026	176.070419	1377.236816	-546.089966	-160.870071	1370.163330	-556.226257	23.437017	1395.706421	-572.507019	16.558897	1674.463989	-684.658386	255.673920	1135.358765	-567.267639	-255.042511	1131.817139	-571.457092	276.832611	886.915344	-449.557037	-213.771378	892.632996	-549.145264	30.214815	966.900940	562.807251	-30.712446	931.598511	573.501221	125.263519
-608.502136	103.107567	878.050415	-567.774902	-55.729282	871.978760	-670.716675	135.398621	499.210938	-631.646179	-119.503983	505.840271	-659.297119	141.257629	86.998421	-630.233154	-117.256790	90.710777	-623.075500	176.051224	1377.294434	-546.121643	-160.923080	1370.140869	-556.167053	23.392876	1395.713745	-572.255432	16.477989	1674.438965	-684.548828	255.726898	1135.408936	-567.392456	-255.079269	1131.809814	-571.423889	276.873413	886.937866	-449.694305	-213.731537	892.593201	-549.233765	30.151955	966.909363	562.453613	-30.677172	931.601746	573.032898	125.272949
-608.578613	103.060120	878.049255	-567.894409	-55.787579	871.988586	-670.775757	135.378098	499.201935	-631.705811	-119.550430	505.836060	-659.338806	141.262527	87.008224	-630.205994	-117.247635	90.705490	-622.947998	176.014053	1377.330200	-546.189453	-161.007828	1370.126953	-556.104004	23.336168	1395.693848	-571.994019	16.389446	1674.432983	-684.450989	255.808502	1135.485962	-567.508423	-255.053665	1131.752197	-571.410522	276.925232	886.956604	-449.822083	-213.673782	892.575928	-549.317017	30.098469	966.907471	562.110352	-30.648319	931.623291	572.545837	125.367737
-608.631165	103.008087	878.053101	-568.018677	-55.858681	871.992493	-670.784973	135.368408	499.186737	-631.767151	-119.569138	505.837585	-659.333862	141.253067	86.985397	-630.172363	-117.280937	90.695732	-622.822388	175.971390	1377.367554	-546.223572	-161.067902	1370.129883	-556.047974	23.283464	1395.704956	-571.730286	16.295605	1674.416870	-684.325745	255.871933	1135.552490	-567.640381	-255.059769	1131.742310	-571.361267	276.966949	886.994202	-449.967682	-213.609558	892.543579	-549.393372	30.021793	966.907349	561.852661	-30.599281	931.638733	572.166809	125.432755
-608.680176	102.984161	878.069824	-568.111084	-55.895569	871.993835	-670.785461	135.344574	499.203064	-631.808533	-119.582939	505.820251	-659.303040	141.262985	86.983475	-630.147827	-117.278259	90.696831	-622.686829	175.974899	1377.415039	-546.252441	-161.120911	1370.125122	-556.003174	23.231649	1395.723511	-571.460205	16.197472	1674.419312	-684.210693	255.912552	1135.615112	-567.774353	-255.006958	1131.710083	-571.310547	277.025116	887.039429	-450.103302	-213.532318	892.530518	-549.454529	29.973907	966.913513	561.579102	-30.559591	931.673950	571.829224	125.449890
-608.733948	102.881050	878.050232	-568.204529	-55.970947	872.010315	-670.827026	135.318481	499.168549	-631.915100	-119.662910	505.838318	-659.330078	141.248566	86.983444	-630.210327	-117.286652	90.685707	-622.554199	175.954956	1377.436279	-546.300171	-161.174072	1370.130981	-555.925842	23.183708	1395.722290	-571.196411	16.111748	1674.399902	-684.076477	255.982086	1135.687622	-567.898682	-254.985306	1131.677246	-571.267212	277.077698	887.049744	-450.267365	-213.465469	892.491943	-549.519714	29.899248	966.907410	561.281067	-30.546492	931.723267	571.448608	125.507355
-608.708374	102.975433	878.088806	-568.284058	-55.979443	872.008362	-670.857605	135.315338	499.197632	-631.926575	-119.719582	505.822693	-659.322449	141.255814	86.965958	-630.209595	-117.315887	90.700401	-622.432373	175.945358	1377.477295	-546.311707	-161.212433	1370.125122	-555.859192	23.145872	1395.723145	-570.924622	16.022589	1674.382446	-683.951965	256.025604	1135.727173	-568.040771	-254.980225	1131.673218	-571.202637	277.141205	887.068298	-450.401550	-213.384628	892.482117	-549.539856	29.890524	966.926453	560.998718	-30.506935	931.767334	571.105103	125.555092
-608.688721	102.986443	878.090576	-568.362915	-55.994667	872.004944	-670.831787	135.302551	499.182983	-631.949768	-119.751747	505.803375	-659.335754	141.262802	86.985863	-630.183289	-117.313286	90.691811	-622.286194	175.955521	1377.493774	-546.338745	-161.277084	1370.109619	-555.793945	23.094994	1395.730347	-570.653748	15.979568	1674.365723	-683.806519	256.113892	1135.784180	-568.164063	-254.953079	1131.663574	-571.120117	277.178101	887.101196	-450.551300	-213.319717	892.454346	-549.560608	29.862543	966.923645	560.716248	-30.499203	931.817749	570.793579	125.557945
-608.665710	103.010094	878.099487	-568.429077	-56.028000	872.012939	-670.866455	135.259186	499.204041	-632.006226	-119.760544	505.800842	-659.363342	141.255630	86.973137	-630.277222	-117.321793	90.652817	-622.142639	175.954437	1377.526733	-546.375549	-161.311722	1370.132813	-555.719421	23.055483	1395.724365	-570.410034	15.927535	1674.360718	-683.660278	256.220642	1135.855225	-568.286621	-254.969757	1131.654907	-571.039734	277.252411	887.128113	-450.693024	-213.252411	892.451477	-549.578918	29.833887	966.932373	560.426392	-30.461016	931.872803	570.465881	125.635384
-608.845703	102.713982	878.069519	-568.531921	-56.239502	872.041077	-670.921631	135.285736	499.182465	-632.089294	-119.856873	505.838531	-659.386292	141.248474	86.992943	-630.229187	-117.347725	90.667816	-622.012390	175.934998	1377.558594	-546.396301	-161.371887	1370.133301	-555.655212	23.009848	1395.729004	-570.143677	15.876939	1674.347778	-683.516052	256.299988	1135.904785	-568.414001	-254.964508	1131.636353	-570.953308	277.307922	887.169434	-450.841034	-213.202454	892.449646	-549.700867	29.641375	966.918945	560.167175	-30.444334	931.921021	570.188660	125.690628
-608.858826	102.667534	878.060364	-568.608032	-56.305660	872.052063	-670.949158	135.243683	499.168610	-632.141418	-119.929344	505.840790	-659.422058	141.231628	86.993500	-630.226501	-117.370972	90.674744	-621.870300	175.923935	1377.587036	-546.429871	-161.429443	1370.134277	-555.602051	22.973589	1395.751465	-569.880249	15.823265	1674.328857	-683.367737	256.410400	1135.973022	-568.519043	-254.930725	1131.613403	-570.844849	277.365387	887.223816	-450.954437	-213.178192	892.446594	-549.737671	29.582567	966.916748	559.949890	-30.419847	931.971558	569.929077	125.719521
-608.633850	102.939896	878.132568	-568.620728	-56.184666	872.035217	-670.908386	135.220184	499.250397	-632.112732	-119.912018	505.790710	-659.403015	141.216507	86.985809	-630.159546	-117.364700	90.660568	-621.699219	175.926590	1377.648071	-546.421326	-161.445786	1370.136719	-555.528015	22.917011	1395.758789	-569.618530	15.786935	1674.333130	-683.227661	256.524933	1136.063232	-568.629211	-254.917389	1131.617188	-570.725708	277.418854	887.270081	-451.111115	-213.126892	892.451965	-549.647339	29.658913	966.959412	559.663940	-30.354006	932.010986	569.621704	125.783447
-608.698547	102.832077	878.117920	-568.706787	-56.290710	872.034485	-670.906067	135.189240	499.242188	-632.150513	-119.957993	505.786987	-659.430115	141.208466	86.958626	-630.137207	-117.367050	90.641685	-621.578491	175.906891	1377.667358	-546.444641	-161.486237	1370.159180	-555.474182	22.874311	1395.756470	-569.385742	15.765759	1674.335205	-683.106201	256.564087	1136.110962	-568.727600	-254.847397	1131.553223	-570.631042	277.493866	887.315186	-451.218903	-213.117416	892.466675	-549.697571	29.561634	966.940369	559.393433	-30.254881	932.020142	569.330872	125.867569
-608.744446	102.683151	878.119934	-568.751465	-56.404282	872.061462	-670.913696	135.171066	499.218079	-632.203369	-120.042091	505.810425	-659.401855	141.222488	86.978256	-630.196472	-117.397141	90.650009	-621.405457	175.901550	1377.714600	-546.401794	-161.523087	1370.197021	-555.388489	22.840103	1395.776123	-569.119446	15.716871	1674.322510	-682.952454	256.617462	1136.183594	-568.805664	-254.875534	1131.597412	-570.471985	277.544708	887.359924	-451.338196	-213.092865	892.482666	-549.737488	29.447954	966.951355	559.140320	-30.183138	932.028687	569.066284	125.969940
-608.865479	102.463799	878.083862	-568.830017	-56.563328	872.072083	-670.937500	135.179321	499.186676	-632.223938	-120.071365	505.818970	-659.431091	141.199280	86.990250	-630.172852	-117.395630	90.649925	-621.240906	175.904785	1377.739746	-546.419739	-161.559586	1370.218872	-555.302002	22.806894	1395.786011	-568.866150	15.673748	1674.307129	-682.804626	256.712219	1136.231812	-568.888062	-254.902618	1131.606079	-570.330627	277.615662	887.411865	-451.473114	-213.083649	892.510620	-549.821411	29.302927	966.928894	558.880066	-30.113194	932.009705	568.815979	126.085915
-608.856323	102.370689	878.082642	-568.885559	-56.643700	872.090088	-670.932495	135.169708	499.191284	-632.237610	-120.106667	505.808624	-659.455933	141.198746	86.979561	-630.210571	-117.411934	90.663452	-621.095398	175.912735	1377.793457	-546.392883	-161.570541	1370.240967	-555.206116	22.778126	1395.797119	-568.610474	15.644061	1674.290894	-682.639221	256.812958	1136.311157	-568.964355	-254.929077	1131.643555	-570.164978	277.675934	887.472839	-451.593506	-213.085861	892.536194	-549.844727	29.211864	966.937622	558.625000	-30.016331	931.962280	568.563293	126.209312
-608.846069	102.337616	878.094360	-568.943542	-56.700146	872.098145	-670.949524	135.153320	499.186005	-632.233459	-120.108513	505.796997	-659.465027	141.187820	86.986694	-630.180908	-117.417473	90.647873	-620.907043	175.930267	1377.862671	-546.399780	-161.592682	1370.254028	-555.122192	22.740013	1395.814819	-568.366272	15.609512	1674.283691	-682.474548	256.921875	1136.372314	-569.030334	-254.990463	1131.683716	-569.989319	277.707031	887.542175	-451.724213	-213.086380	892.552551	-549.866699	29.147764	966.948059	558.399170	-29.955143	931.924438	568.315430	126.341690
-608.846924	102.249481	878.081787	-568.985535	-56.792202	872.083252	-670.936707	135.136734	499.171509	-632.253967	-120.162010	505.816772	-659.481384	141.187988	86.982079	-630.209229	-117.421219	90.621475	-620.719604	175.930649	1377.884644	-546.370056	-161.631546	1370.307373	-555.034973	22.728407	1395.839233	-568.123474	15.584351	1674.289307	-682.292175	256.971069	1136.410034	-569.114807	-255.014557	1131.713013	-569.815613	277.763885	887.614685	-451.834015	-213.106308	892.586670	-549.875427	29.049467	966.929504	558.200623	-29.931677	931.894409	568.103516	126.373215
-608.811707	102.214806	878.101196	-569.024719	-56.855690	872.109497	-670.929749	135.093079	499.184509	-632.262207	-120.175102	505.810486	-659.483215	141.187042	86.974640	-630.204407	-117.443481	90.648201	-620.581787	175.955078	1377.938721	-546.370117	-161.642593	1370.335449	-554.955444	22.705023	1395.869141	-567.878418	15.541655	1674.295410	-682.120911	257.052338	1136.469849	-569.166260	-255.106094	1131.771118	-569.626648	277.798706	887.693665	-451.961670	-213.116501	892.635986	-549.881042	28.983919	966.954956	557.990295	-29.951708	931.883911	567.906677	126.395691
-608.775757	102.121170	878.100891	-569.060120	-56.930058	872.136414	-670.951477	135.084808	499.181610	-632.255127	-120.211700	505.825134	-659.503296	141.186035	86.971680	-630.166382	-117.443771	90.631271	-620.414734	175.962814	1377.999268	-546.331665	-161.657089	1370.382935	-554.883667	22.691273	1395.894531	-567.635498	15.519381	1674.295532	-681.944214	257.133850	1136.535278	-569.220398	-255.155838	1131.850220	-569.454102	277.826080	887.776917	-452.098236	-213.142609	892.676697	-549.889954	28.896416	966.972412	557.762207	-29.965851	931.854431	567.718750	126.448357
-608.760498	102.065117	878.105652	-569.091553	-57.021683	872.158997	-670.906250	135.057037	499.165863	-632.269226	-120.243759	505.813171	-659.519043	141.180939	86.966904	-630.171265	-117.453529	90.642761	-620.242798	176.003143	1378.045410	-546.257935	-161.667145	1370.445435	-554.730408	22.696281	1395.932617	-567.387146	15.490997	1674.310547	-681.752136	257.216736	1136.618408	-569.283447	-255.190369	1131.908203	-569.263123	277.866882	887.839172	-452.211395	-213.181580	892.734619	-549.898071	28.820017	966.986267	557.578735	-29.951784	931.796204	567.555054	126.506226
-608.758911	101.980576	878.108948	-569.153748	-57.086288	872.172119	-670.894226	135.047165	499.155151	-632.302246	-120.285393	505.819214	-659.540649	141.173737	86.964806	-630.174805	-117.467361	90.649704	-620.068909	176.024948	1378.099243	-546.215881	-161.677231	1370.494141	-554.639465	22.687130	1395.968506	-567.157654	15.480543	1674.308350	-681.580505	257.333710	1136.688477	-569.324646	-255.259232	1132.014771	-569.114014	277.912598	887.908203	-452.332001	-213.236481	892.773071	-549.918274	28.738874	966.990662	557.444824	-29.937176	931.744690	567.404541	126.619553
-608.726868	101.917389	878.115784	-569.185791	-57.178871	872.206604	-670.897522	135.049576	499.161530	-632.338196	-120.342033	505.835327	-659.569580	141.144180	86.960991	-630.157043	-117.465294	90.624443	-619.897339	176.042892	1378.147583	-546.138428	-161.656616	1370.562500	-554.511292	22.724113	1396.010986	-566.930542	15.452233	1674.319092	-681.398499	257.422302	1136.741943	-569.333374	-255.326736	1132.100464	-568.913635	277.942810	887.972595	-452.433960	-213.280807	892.810669	-549.917114	28.660379	967.010864	557.402100	-29.930351	931.686096	567.263367	126.743752
-608.712708	101.855148	878.119080	-569.219482	-57.238361	872.215576	-670.897278	135.046356	499.187927	-632.356567	-120.328682	505.847748	-659.581970	141.141998	86.985458	-630.198059	-117.475433	90.621681	-619.703247	176.097275	1378.211548	-546.053833	-161.645248	1370.635254	-554.384277	22.709291	1396.063599	-566.684814	15.434181	1674.338867	-681.181763	257.513702	1136.824829	-569.349854	-255.383453	1132.166138	-568.712402	278.003265	888.050598	-452.523346	-213.378601	892.882568	-549.924316	28.591825	967.016418	557.342957	-29.928911	931.599365	567.080200	126.820740
-608.667175	101.807495	878.149414	-569.246033	-57.334003	872.268311	-670.880371	135.018127	499.193481	-632.355347	-120.358910	505.848877	-659.612000	141.124573	86.990120	-630.102173	-117.477798	90.629433	-619.523438	176.120377	1378.272949	-545.923584	-161.639954	1370.711060	-554.226868	22.733231	1396.114502	-566.459839	15.393406	1674.356201	-680.975769	257.651550	1136.929932	-569.337708	-255.456879	1132.285522	-568.499268	278.035034	888.154114	-452.617798	-213.480881	892.936340	-549.919434	28.512283	967.060486	557.362671	-29.880125	931.467163	566.914124	126.867798
-608.640686	101.768578	878.155945	-569.301331	-57.444145	872.302490	-670.859985	134.989685	499.188995	-632.358887	-120.373543	505.857056	-659.605286	141.125458	87.009392	-630.159180	-117.477654	90.630020	-619.325989	176.155716	1378.345703	-545.798889	-161.629105	1370.804321	-554.074280	22.749136	1396.178223	-566.243347	15.365797	1674.382813	-680.739746	257.751495	1137.013062	-569.329102	-255.519470	1132.397217	-568.284668	278.113068	888.244812	-452.667694	-213.601929	893.009155	-549.929077	28.432083	967.079163	557.434875	-29.789690	931.284363	566.761536	126.941269
-608.619568	101.696922	878.166565	-569.348755	-57.506424	872.327881	-670.809143	134.987488	499.195068	-632.400024	-120.445213	505.855927	-659.622986	141.093323	86.983292	-630.110474	-117.469597	90.627533	-619.103943	176.185074	1378.430664	-545.679138	-161.583069	1370.869629	-553.901917	22.762491	1396.227783	-566.004700	15.342015	1674.420166	-680.521851	257.877472	1137.130981	-569.313416	-255.561417	1132.515015	-568.044067	278.113495	888.333984	-452.734680	-213.725189	893.073303	-549.938477	28.358191	967.096069	557.556274	-29.785126	931.115417	566.652283	126.986946
-608.576477	101.663696	878.173889	-569.366760	-57.606697	872.358826	-670.771301	134.951111	499.193970	-632.377380	-120.455528	505.863739	-659.625732	141.091797	86.977592	-630.079834	-117.473434	90.638199	-618.876892	176.227051	1378.508545	-545.545410	-161.571213	1370.956909	-553.736206	22.797701	1396.286987	-565.758972	15.278804	1674.435425	-680.302429	257.960541	1137.191284	-569.268005	-255.799530	1132.737061	-567.833984	278.153137	888.431274	-452.777466	-213.911545	893.159729	-549.926331	28.287325	967.115662	557.717163	-29.670527	930.924377	566.503723	127.052414
-608.583496	101.555565	878.168518	-569.428955	-57.713863	872.397705	-670.752808	134.979797	499.156342	-632.411743	-120.474365	505.872040	-659.638000	141.093323	86.974831	-630.079346	-117.459679	90.641266	-618.651123	176.259048	1378.578125	-545.399780	-161.544449	1371.016357	-553.558350	22.796799	1396.304688	-565.565918	15.252871	1674.469727	-680.039063	258.074005	1137.281860	-569.210022	-255.912994	1132.860352	-567.612488	278.222809	888.503418	-452.787720	-214.122726	893.245789	-549.955566	28.193161	967.129150	557.919556	-29.533865	930.778259	566.357178	127.151581
-608.539185	101.503143	878.180969	-569.477234	-57.778629	872.422241	-670.732422	134.995285	499.181488	-632.414185	-120.508560	505.871735	-659.666748	141.082031	86.981209	-630.078430	-117.492325	90.632050	-618.433167	176.319977	1378.660522	-545.249573	-161.504868	1371.084351	-553.376709	22.823963	1396.374146	-565.310059	15.188453	1674.502930	-679.817017	258.191376	1137.378540	-569.132385	-256.075104	1133.001099	-567.429260	278.306763	888.583740	-452.774689	-214.363708	893.331360	-549.953857	28.119255	967.147156	558.146301	-29.433950	930.673279	566.211853	127.236229
-608.503906	101.480011	878.199402	-569.499451	-57.867905	872.442749	-670.669556	134.976379	499.165405	-632.388428	-120.527412	505.860748	-659.675110	141.062592	87.015511	-630.053467	-117.501389	90.628242	-618.183472	176.354996	1378.809082	-545.093567	-161.491333	1371.140869	-553.163025	22.856445	1396.433838	-565.092773	15.130834	1674.526367	-679.555908	258.288422	1137.473999	-569.045898	-256.169128	1133.149292	-567.198486	278.381592	888.688354	-452.736664	-214.599197	893.392395	-549.945557	28.047941	967.166931	558.489624	-29.309202	930.614502	566.144531	127.336060
-608.464905	101.401436	878.197083	-569.550720	-57.938499	872.468994	-670.612000	134.957504	499.194214	-632.417114	-120.519165	505.862061	-659.608948	141.061127	87.015854	-630.036743	-117.485214	90.614761	-617.919739	176.388092	1378.830078	-544.897522	-161.429764	1371.211670	-552.958435	22.849289	1396.477417	-564.870789	15.057842	1674.554077	-679.324341	258.372894	1137.581177	-568.908997	-256.277863	1133.253052	-566.979187	278.446259	888.784607	-452.669067	-214.880936	893.471680	-549.951111	27.968182	967.179016	558.828918	-29.215912	930.630493	566.045410	127.383247
-608.479675	101.307487	878.179565	-569.620911	-58.027309	872.490417	-670.586609	134.953232	499.179901	-632.432983	-120.569977	505.853424	-659.648743	141.047882	87.013008	-630.038696	-117.496773	90.629860	-617.644226	176.442062	1378.915283	-544.712158	-161.395676	1371.269165	-552.724304	22.866951	1396.531616	-564.633423	14.976061	1674.582275	-679.045166	258.514282	1137.693237	-568.776672	-256.416931	1133.386108	-566.762390	278.517761	888.890625	-452.596252	-215.193634	893.536560	-549.982727	27.888680	967.175537	559.210571	-29.167976	930.717224	565.948303	127.397774
-608.431580	101.289467	878.206116	-569.657166	-58.082256	872.501160	-670.533325	134.969345	499.161835	-632.413330	-120.568558	505.848328	-659.646790	141.048676	87.012947	-630.027100	-117.517044	90.616951	-617.341553	176.466064	1378.965088	-544.510742	-161.367859	1371.327271	-552.490173	22.865255	1396.558716	-564.399902	14.892658	1674.616943	-678.775879	258.634399	1137.797485	-568.626831	-256.547272	1133.483521	-566.516357	278.576355	888.983887	-452.501068	-215.478165	893.583923	-549.975037	27.821358	967.195496	559.602783	-29.114176	930.838623	565.870483	127.381187
-608.432007	101.220238	878.179077	-569.739197	-58.159531	872.499268	-670.473267	134.956650	499.153320	-632.506958	-120.630615	505.856689	-659.651855	141.052399	87.004677	-630.125366	-117.519920	90.615425	-617.050598	176.530579	1379.029419	-544.294434	-161.314117	1371.391724	-552.224731	22.871368	1396.564819	-564.157471	14.793513	1674.640381	-678.512939	258.739655	1137.903809	-568.476929	-256.560242	1133.485962	-566.296082	278.681793	889.060181	-452.407837	-215.782806	893.608826	-549.994934	27.747782	967.171936	559.995361	-29.062319	930.970093	565.817932	127.380226
-608.399414	101.218735	878.192871	-569.801392	-58.190304	872.516052	-670.442017	134.947601	499.133820	-632.514404	-120.637833	505.836639	-659.650513	141.052933	87.002739	-630.104614	-117.527306	90.634956	-616.754150	176.567093	1379.065918	-544.109253	-161.284500	1371.441772	-551.940002	22.905914	1396.601440	-563.928833	14.696585	1674.665161	-678.266296	258.827057	1137.992065	-568.284180	-256.720886	1133.605347	-566.043823	278.763672	889.146851	-452.296326	-216.161743	893.659180	-550.001526	27.711050	967.185181	560.317139	-29.008165	931.114929	565.760193	127.385284
-608.392395	101.200905	878.192749	-569.888123	-58.221336	872.513367	-670.409790	134.978546	499.149139	-632.571167	-120.661072	505.846191	-659.669250	141.045898	86.987862	-630.106628	-117.535477	90.625053	-616.398987	176.603607	1379.110596	-543.881897	-161.264008	1371.485474	-551.688599	22.913313	1396.603882	-563.694702	14.586003	1674.704834	-677.979675	258.984589	1138.090820	-568.050842	-256.956787	1133.772339	-565.827209	278.874207	889.223328	-452.137604	-216.533371	893.723267	-550.019043	27.667336	967.175537	560.552124	-28.938133	931.232361	565.681580	127.447105
-608.393616	101.162399	878.191284	-569.999939	-58.246326	872.518982	-670.382202	134.966354	499.155609	-632.568176	-120.628250	505.813049	-659.665222	141.048035	87.001984	-630.041687	-117.518349	90.625061	-616.049683	176.640686	1379.171021	-543.653259	-161.236420	1371.514160	-551.399048	22.936281	1396.640381	-563.451843	14.475657	1674.739624	-677.684448	259.102936	1138.171143	-567.853882	-257.034729	1133.834106	-565.604370	278.976837	889.303833	-451.970612	-216.902390	893.761108	-550.045715	27.620653	967.165894	560.810913	-28.845301	931.347046	565.652954	127.498451
-608.419312	101.124794	878.200500	-570.084900	-58.292419	872.535095	-670.378723	134.973038	499.160248	-632.642151	-120.693893	505.813751	-659.674194	141.043274	87.009109	-630.011719	-117.520409	90.620590	-615.735596	176.671219	1379.224487	-543.420532	-161.215561	1371.543457	-551.105957	22.958010	1396.656738	-563.267456	14.381777	1674.780273	-677.420227	259.209778	1138.239502	-567.609070	-257.204437	1133.958984	-565.390198	279.083557	889.369507	-451.779022	-217.266327	893.825989	-550.081055	27.573000	967.170410	561.044434	-28.700546	931.438599	565.625732	127.643860
-608.429810	101.056992	878.206116	-570.164917	-58.341148	872.536865	-670.378540	134.969437	499.170319	-632.722900	-120.729591	505.818665	-659.695923	141.036087	87.008148	-630.156372	-117.541290	90.600044	-615.362854	176.688538	1379.265869	-543.185181	-161.193649	1371.556519	-550.805359	22.941031	1396.656250	-562.987366	14.208019	1674.804688	-677.159119	259.317261	1138.319824	-567.397705	-257.322784	1134.043091	-565.158997	279.163300	889.425049	-451.596436	-217.660416	893.879883	-550.098206	27.503288	967.162903	561.210876	-28.534027	931.492371	565.632446	127.798065
-608.466797	101.023933	878.181396	-570.280273	-58.346668	872.525818	-670.393982	134.973221	499.152130	-632.754944	-120.734016	505.805634	-659.709045	141.012146	87.005333	-629.712646	-117.242203	90.393272	-615.002197	176.710861	1379.299194	-542.934509	-161.151535	1371.575439	-550.497681	22.953220	1396.633057	-562.734680	14.058779	1674.828003	-676.839111	259.441742	1138.395020	-567.158569	-257.551605	1134.160278	-564.950134	279.281433	889.471069	-451.432861	-218.074554	893.916077	-550.125061	27.486254	967.123718	561.322083	-28.305168	931.490112	565.646667	128.030029
-608.526428	100.961349	878.180786	-570.395386	-58.417629	872.530090	-670.432007	135.003738	499.112335	-632.865906	-120.766747	505.784088	-659.704041	141.010574	86.999634	-630.120789	-117.547447	90.579353	-614.641357	176.734299	1379.300293	-542.648682	-161.114105	1371.602905	-550.177795	22.967379	1396.622437	-562.483887	13.920148	1674.840942	-676.529846	259.523682	1138.394287	-566.909363	-257.698944	1134.241211	-564.718872	279.385773	889.486084	-451.227936	-218.485229	893.968445	-550.163208	27.420837	967.104492	561.416565	-28.071331	931.463745	565.703125	128.274399
-608.596497	100.927582	878.155396	-570.540161	-58.439518	872.520203	-670.416382	135.001648	499.092651	-632.913696	-120.779655	505.772797	-659.692505	141.014389	86.999168	-630.143555	-117.558510	90.595795	-614.252808	176.792282	1379.291016	-542.352356	-161.052856	1371.644775	-549.842041	22.977154	1396.599976	-562.287842	13.781294	1674.841553	-676.187988	259.650391	1138.470093	-566.666626	-257.829590	1134.314697	-564.478882	279.512299	889.489746	-451.014648	-218.845200	894.011536	-550.215271	27.398005	967.062744	561.395264	-27.816978	931.402527	565.708374	128.551178
-608.642456	100.856087	878.154663	-570.637817	-58.468525	872.523132	-670.429871	134.992813	499.068787	-633.014832	-120.787834	505.790466	-659.711060	141.035233	86.976471	-629.739014	-117.280190	90.362930	-613.890381	176.791824	1379.280762	-542.041748	-161.038391	1371.686157	-549.519470	22.973572	1396.574829	-562.051025	13.601527	1674.871460	-675.864258	259.729340	1138.499023	-566.426208	-257.826935	1134.327759	-564.239746	279.636322	889.468323	-450.792908	-219.213333	894.027344	-550.229370	27.353422	967.038696	561.385803	-27.574991	931.359009	565.751282	128.831833
-608.717957	100.790192	878.163574	-570.756287	-58.525494	872.532227	-670.464722	134.990341	499.041046	-633.153076	-120.849083	505.785095	-659.723145	141.012726	86.989960	-629.711975	-117.271202	90.362114	-613.474976	176.792694	1379.292480	-541.723267	-161.035172	1371.711670	-549.173401	22.995512	1396.583862	-561.769226	13.401628	1674.894775	-675.552490	259.815887	1138.546021	-566.147095	-258.006744	1134.431396	-564.006653	279.752289	889.461121	-450.554962	-219.567719	894.082275	-550.255859	27.299664	967.016846	561.344055	-27.271746	931.288818	565.796021	129.111511
-608.776794	100.744774	878.199890	-570.887634	-58.532818	872.537048	-670.490112	134.977921	499.061615	-633.255859	-120.836563	505.783478	-659.700317	141.019684	86.990456	-630.177124	-117.588913	90.570847	-613.054810	176.833206	1379.305054	-541.394165	-161.014313	1371.755249	-548.827820	23.019812	1396.595825	-561.464966	13.184658	1674.922485	-675.209717	259.891205	1138.586304	-565.847534	-258.284485	1134.632324	-563.787292	279.843506	889.447021	-450.332977	-219.953186	894.148193	-550.268677	27.259483	967.002930	561.258667	-26.937958	931.223389	565.782410	129.423355
-608.899597	100.644928	878.210999	-571.012634	-58.597317	872.543030	-670.587830	134.991455	499.031158	-633.384033	-120.825531	505.759338	-659.746582	141.004913	86.993469	-630.090759	-117.581848	90.562561	-612.683594	176.854797	1379.287231	-541.077576	-161.006104	1371.778076	-548.459656	23.024017	1396.567139	-561.278259	13.046793	1674.937500	-674.874146	259.988098	1138.603271	-565.580200	-258.373199	1134.713745	-563.568726	279.922272	889.400818	-450.104004	-220.334610	894.185913	-550.298950	27.198961	966.969482	561.169495	-26.673271	931.168823	565.791260	129.688049
-609.021851	100.605011	878.207520	-571.166565	-58.634953	872.539551	-670.625183	135.008591	498.995392	-633.579102	-120.859001	505.756256	-659.725586	141.011627	86.997025	-630.092529	-117.599625	90.556503	-612.270020	176.908981	1379.247070	-540.763977	-160.953613	1371.812622	-548.077820	23.057106	1396.542725	-561.031982	12.853613	1674.937012	-674.503723	260.092896	1138.609253	-565.313354	-258.498718	1134.816772	-563.348450	279.993652	889.328796	-449.896698	-220.697235	894.232910	-550.328186	27.179958	966.917480	561.070435	-26.384268	931.103149	565.799133	129.948730
-609.124512	100.539032	878.218628	-571.286621	-58.680843	872.554199	-670.687256	134.973480	498.962219	-633.792053	-120.891891	505.755188	-659.754822	141.003510	86.971848	-630.173462	-117.613625	90.543373	-611.820129	176.954376	1379.215820	-540.386292	-160.900650	1371.864014	-547.680786	23.114880	1396.490234	-560.743225	12.667745	1674.945068	-674.147217	260.135864	1138.586670	-565.027588	-258.639343	1134.957520	-563.127197	280.081421	889.270691	-449.707397	-221.039185	894.273743	-550.342224	27.147224	966.886414	560.902222	-26.170319	931.051208	565.779419	130.182022
-609.210876	100.476875	878.230774	-571.402161	-58.734230	872.566040	-670.747131	134.969742	498.911285	-634.013855	-120.873177	505.747772	-659.749512	141.020523	87.011131	-630.196716	-117.631599	90.502907	-611.374146	177.006805	1379.127441	-540.027466	-160.817368	1371.925781	-547.262207	23.159994	1396.466553	-560.448853	12.498633	1674.963135	-673.783752	260.174225	1138.560303	-564.734070	-258.699402	1135.027344	-562.891174	280.172607	889.182068	-449.449890	-221.371857	894.342407	-550.339417	27.108564	966.851807	560.781372	-25.928495	931.013123	565.777649	130.436768
-609.340759	100.414909	878.264526	-571.537598	-58.757580	872.572083	-670.835266	134.908997	498.870239	-634.321655	-120.907440	505.754822	-659.730957	140.978210	86.996979	-630.247253	-117.675980	90.511551	-610.932556	177.038010	1379.119873	-539.636658	-160.770615	1371.988525	-546.823730	23.166656	1396.458374	-560.132690	12.296601	1674.980103	-673.405151	260.264252	1138.558594	-564.475952	-258.668640	1135.075806	-562.652893	280.225708	889.104126	-449.226471	-221.713547	894.404907	-550.356750	27.079397	966.820313	560.643982	-25.710056	930.989807	565.758240	130.638062
-609.456177	100.324677	878.272156	-571.656738	-58.806973	872.579651	-670.910583	134.893143	498.886810	-634.625732	-120.900558	505.758087	-659.675842	141.004440	87.025291	-630.204163	-117.680389	90.485573	-610.466248	177.087051	1379.081665	-539.290161	-160.725540	1372.026855	-546.381592	23.221144	1396.467285	-559.836609	12.133287	1675.007080	-672.998962	260.315948	1138.535645	-564.166931	-258.867035	1135.255127	-562.397644	280.272552	889.031616	-448.990753	-222.054245	894.452271	-550.360962	27.038912	966.776245	560.502869	-25.478491	930.947083	565.718018	130.901520
-609.565857	100.290092	878.329163	-571.786438	-58.822006	872.585510	-671.023682	134.783966	498.875702	-634.947876	-120.932907	505.753632	-659.676636	140.990784	87.055618	-630.195496	-117.695068	90.482841	-610.007080	177.171387	1379.044189	-538.885437	-160.691742	1372.062744	-545.891235	23.294008	1396.443604	-559.543640	11.986263	1675.023193	-672.590332	260.299988	1138.494629	-563.845398	-259.006226	1135.370361	-562.148010	280.282318	888.954224	-448.760254	-222.351212	894.502136	-550.356628	27.011868	966.753174	560.370483	-25.301912	930.937256	565.699707	131.086319
-609.681763	100.270256	878.351013	-571.946411	-58.825901	872.596741	-671.069214	134.707870	498.881653	-635.237305	-120.939751	505.736206	-659.593750	140.959961	87.055588	-630.154297	-117.714218	90.451515	-609.503418	177.193680	1379.030884	-538.472595	-160.653198	1372.103882	-545.421814	23.360970	1396.397339	-559.235352	11.851384	1675.047241	-672.232544	260.297302	1138.478394	-563.495300	-259.121307	1135.489746	-561.910095	280.319733	888.858154	-448.498779	-222.624985	894.530579	-550.363892	27.016512	966.710754	560.212219	-25.115456	930.900574	565.643311	131.273529
-609.794312	100.229935	878.382874	-572.072998	-58.860382	872.607849	-671.141602	134.614655	498.888428	-635.634338	-120.988136	505.771820	-659.535095	140.952957	87.068901	-630.232239	-117.736412	90.433167	-609.016907	177.275818	1379.001099	-538.031860	-160.572998	1372.144287	-544.939819	23.445963	1396.371094	-558.901611	11.758490	1675.065918	-671.824158	260.406372	1138.488159	-563.174683	-259.055908	1135.483521	-561.683899	280.311615	888.777100	-448.220062	-222.869736	894.564392	-550.358215	26.995607	966.675415	560.105042	-24.905127	930.868652	565.611572	131.466415
-609.914612	100.224060	878.415771	-572.218811	-58.870674	872.614990	-671.198669	134.552765	498.898376	-636.004333	-120.990753	505.778931	-659.479858	140.954620	87.172081	-630.222351	-117.759827	90.399025	-608.485474	177.355637	1378.975830	-537.530090	-160.497070	1372.221924	-544.449768	23.543806	1396.362549	-558.542175	11.647270	1675.104736	-671.374512	260.469666	1138.501831	-562.836060	-259.260590	1135.673584	-561.427307	280.287903	888.711121	-447.981995	-223.096039	894.616028	-550.367004	26.997543	966.639404	560.029785	-24.726543	930.834656	565.590454	131.654373
-610.061768	100.194290	878.442871	-572.415894	-58.896141	872.607483	-671.219910	134.464630	498.906311	-636.421204	-121.044106	505.800079	-659.425537	141.025650	87.275375	-630.188110	-117.780495	90.382164	-607.989624	177.425598	1378.945435	-537.058777	-160.389114	1372.246948	-543.929199	23.611530	1396.340820	-558.233643	11.596178	1675.119141	-670.943604	260.409576	1138.473755	-562.489990	-259.307404	1135.782104	-561.140564	280.274872	888.613281	-447.700195	-223.338928	894.655579	-550.397400	26.973408	966.585449	559.973572	-24.508678	930.812073	565.540771	131.872971
-610.206665	100.208733	878.493286	-572.624268	-58.888668	872.599365	-671.224487	134.388931	498.908142	-636.833069	-121.078659	505.773743	-659.318848	141.005737	87.264832	-630.201050	-117.808151	90.374191	-607.405151	177.503357	1378.939819	-536.618164	-160.300125	1372.276978	-543.407898	23.693403	1396.334717	-557.905029	11.521513	1675.151001	-670.522034	260.450775	1138.486328	-562.143188	-259.343079	1135.869385	-560.860657	280.237335	888.532288	-447.459991	-223.532516	894.668030	-550.430359	26.970572	966.543030	559.919861	-24.305990	930.796143	565.473328	132.072891
-610.382935	100.172630	878.525452	-572.881287	-58.904064	872.582275	-671.235474	134.350830	498.901062	-637.265198	-121.110535	505.796173	-659.421387	141.042267	87.326355	-630.283081	-117.855103	90.328598	-606.894714	177.571884	1378.911987	-536.157104	-160.205414	1372.302856	-542.849304	23.771374	1396.299438	-557.591064	11.478515	1675.182739	-670.097656	260.526764	1138.527588	-561.795105	-259.269318	1135.842163	-560.583801	280.167145	888.469055	-447.230438	-223.719254	894.658264	-550.490723	26.936123	966.480591	559.860046	-24.128477	930.771912	565.389587	132.250900
-610.561462	100.180748	878.584412	-573.185852	-58.943161	872.561157	-671.207886	134.318176	498.937958	-637.666260	-121.128448	505.791779	-659.369080	141.019440	87.269142	-630.225220	-117.892044	90.315544	-606.306274	177.649628	1378.885742	-535.608398	-160.118225	1372.360474	-542.289856	23.860781	1396.264526	-557.225647	11.441914	1675.227783	-669.615601	260.520752	1138.483643	-561.417908	-259.252136	1135.914673	-560.241699	280.093536	888.437988	-446.985565	-223.864822	894.680725	-550.561279	26.883417	966.424561	559.837708	-23.920797	930.743225	565.294617	132.487411
-610.715088	100.190041	878.630127	-573.455017	-58.973537	872.558838	-671.203369	134.302582	498.940857	-638.075562	-121.131805	505.800995	-659.358032	141.054108	87.287323	-630.313904	-117.905258	90.298279	-605.711426	177.729126	1378.859497	-534.980103	-160.001419	1372.425293	-541.749756	23.978855	1396.234375	-556.862000	11.412420	1675.257080	-669.174194	260.585052	1138.488525	-561.009949	-259.362640	1136.094116	-559.979187	280.023560	888.302612	-446.774811	-223.990051	894.670837	-550.608337	26.855175	966.372559	559.800903	-23.761244	930.736572	565.228760	132.635178
-610.892273	100.234581	878.671082	-573.800171	-59.018108	872.533386	-671.236572	134.340332	498.941620	-638.507019	-121.174721	505.797546	-659.386414	141.089813	87.318153	-630.287781	-117.935661	90.274284	-605.101135	177.837982	1378.835449	-534.419678	-159.872803	1372.439697	-541.164673	24.103914	1396.175415	-556.503723	11.398784	1675.278320	-668.713806	260.597076	1138.458618	-560.643555	-259.308990	1136.170166	-559.659119	279.946655	888.215027	-446.519684	-224.092484	894.664124	-550.679626	26.817579	966.295898	559.804810	-23.593662	930.733704	565.162781	132.820160
-611.076233	100.270576	878.714355	-574.135559	-59.064159	872.527222	-671.317261	134.410706	498.946472	-638.893372	-121.215523	505.803986	-659.403809	141.107040	87.302620	-630.208557	-117.929321	90.256660	-604.519104	177.940140	1378.773560	-533.871765	-159.758896	1372.489014	-540.571045	24.223740	1396.114136	-556.136963	11.385746	1675.298706	-668.209656	260.650757	1138.415894	-560.274170	-259.273529	1136.261719	-559.312012	279.884583	888.098572	-446.303711	-224.150848	894.654785	-550.760010	26.786293	966.233643	559.832336	-23.394638	930.728271	565.124146	132.979004
-611.221252	100.243431	878.732666	-574.409607	-59.100067	872.521484	-671.357056	134.422852	498.939575	-639.265686	-121.228279	505.811523	-659.364563	141.187210	87.367065	-630.302612	-117.968529	90.236099	-603.912781	178.023590	1378.728394	-533.295471	-159.634232	1372.544922	-539.989136	24.341843	1396.080688	-555.787415	11.405496	1675.313354	-667.752197	260.698273	1138.372437	-559.904663	-259.210388	1136.362305	-558.967590	279.768616	887.998535	-446.078796	-224.209824	894.635254	-550.797668	26.749649	966.160706	559.812927	-23.237673	930.713440	565.056091	133.163467
-611.322998	100.288086	878.798950	-574.675354	-59.135162	872.523743	-671.489502	134.400436	498.958984	-639.569946	-121.208786	505.799408	-659.430786	141.225403	87.370331	-630.092468	-117.960907	90.236824	-603.266235	178.144913	1378.658813	-532.720825	-159.476028	1372.579590	-539.447571	24.442816	1396.060181	-555.432312	11.414104	1675.318359	-667.294983	260.798157	1138.375244	-559.535767	-258.973755	1136.302734	-558.615723	279.655151	887.887024	-445.848907	-224.218552	894.601501	-550.793762	26.718264	966.110107	559.795349	-23.002298	930.712280	564.981995	133.332413
-611.324036	100.268379	878.816162	-574.833313	-59.194035	872.541382	-671.599670	134.422058	499.000122	-639.916809	-121.174103	505.823883	-659.466675	141.276733	87.379608	-629.979370	-117.960373	90.212418	-602.631226	178.299011	1378.601685	-532.140869	-159.308533	1372.568970	-538.889587	24.586065	1396.009521	-555.069641	11.445067	1675.342896	-666.811401	260.861237	1138.334229	-559.131531	-259.035553	1136.452026	-558.248169	279.538452	887.783691	-445.651886	-224.200989	894.576660	-550.702637	26.678371	966.047791	559.829163	-22.813972	930.700867	564.968689	133.515396
-611.283142	100.202675	878.820129	-574.888977	-59.252949	872.592346	-671.726135	134.401886	498.996552	-640.146362	-121.130760	505.833038	-659.454834	141.309097	87.370468	-629.811646	-117.986603	90.239815	-602.056091	178.419312	1378.522217	-531.638977	-159.147324	1372.540283	-538.361633	24.697729	1395.942017	-554.700378	11.454874	1675.360840	-666.251831	260.897461	1138.248047	-558.768372	-258.931061	1136.489990	-557.799927	279.445618	887.651306	-445.429840	-224.177719	894.519592	-550.566467	26.652781	966.005249	559.866943	-22.618128	930.694031	564.929199	133.719193
-611.195007	100.086403	878.781799	-574.927307	-59.364681	872.618774	-671.755005	134.333344	498.975647	-640.347107	-121.071411	505.890656	-659.411438	141.287766	87.179237	-629.720032	-118.007843	90.278946	-601.407227	178.550491	1378.447876	-531.117432	-159.010132	1372.544922	-537.868896	24.828243	1395.866455	-554.365723	11.523135	1675.356689	-665.704834	260.953949	1138.151245	-558.403381	-258.818176	1136.505249	-557.361572	279.365631	887.469055	-445.206085	-224.105850	894.473389	-550.381836	26.581242	965.921082	559.874207	-22.430441	930.681580	564.903015	133.905869
-611.140991	100.097282	878.776062	-575.174438	-59.516563	872.618835	-672.022278	134.342606	498.982880	-640.546631	-121.081360	505.926727	-659.454834	141.444885	87.394402	-629.650757	-117.993011	90.274208	-600.841492	178.686569	1378.382446	-530.629639	-158.842834	1372.563477	-537.401978	24.964029	1395.812012	-554.037842	11.603019	1675.351440	-665.160889	261.071533	1138.029541	-558.025940	-258.730652	1136.520630	-556.900757	279.298889	887.319763	-444.956268	-224.013245	894.402893	-550.279175	26.475603	965.826111	559.898865	-22.230648	930.674988	564.898438	134.090179
-610.981079	100.042702	878.747375	-575.188354	-59.656082	872.668335	-672.476440	134.346344	499.019836	-640.614502	-121.003777	505.938751	-659.530640	141.503006	87.380684	-629.591492	-117.960373	90.309784	-600.213379	178.813690	1378.319702	-530.193848	-158.700684	1372.566528	-536.992188	25.056681	1395.767822	-553.766846	11.734814	1675.337280	-664.580566	261.207428	1137.940308	-557.673035	-258.563354	1136.512939	-556.390015	279.284515	887.185547	-444.672943	-223.872452	894.341187	-550.049438	26.410772	965.759521	559.948486	-22.006973	930.643677	564.915466	134.289459
-610.690796	99.940979	878.715942	-575.102844	-59.840351	872.715515	-672.820190	134.324371	499.002167	-640.656433	-120.948471	506.006378	-659.523804	141.547821	87.328232	-629.697632	-117.943703	90.375916	-599.674561	178.930969	1378.262939	-529.861877	-158.583038	1372.590332	-536.615601	25.148403	1395.755615	-553.482178	11.860919	1675.337280	-664.003357	261.315491	1137.841797	-557.342407	-258.306213	1136.397827	-555.814270	279.266998	887.058350	-444.370087	-223.734482	894.280701	-549.731506	26.285080	965.703979	559.977844	-21.836271	930.630676	564.925720	134.470139
-610.265808	99.931519	878.707764	-574.958496	-59.922295	872.736938	-673.328064	134.353546	499.067139	-640.561829	-120.837402	506.012787	-659.574707	141.672684	87.290253	-629.696350	-117.912643	90.417442	-599.181946	179.041382	1378.193115	-529.544434	-158.469482	1372.586792	-536.273254	25.229136	1395.743896	-553.223267	12.020691	1675.346191	-663.378418	261.402771	1137.737793	-556.998047	-258.276886	1136.416260	-555.236084	279.281494	886.941223	-444.067902	-223.596375	894.251282	-549.326355	26.206112	965.655029	560.014832	-21.637337	930.601563	564.959656	134.630051
-609.810974	99.753967	878.678589	-574.768372	-60.046860	872.790405	-674.153198	134.450516	499.161407	-640.405884	-120.771049	506.071045	-659.675964	141.731659	87.171135	-629.742249	-117.875343	90.418114	-598.705750	179.128769	1378.135010	-529.356384	-158.411423	1372.590332	-535.982727	25.305847	1395.744385	-553.005737	12.208260	1675.359619	-662.715088	261.439453	1137.623535	-556.681396	-258.104858	1136.343994	-554.527893	279.269379	886.779541	-443.751373	-223.398880	894.207703	-548.891846	26.058477	965.612915	560.029602	-21.444862	930.576050	564.978516	134.809830
-609.272522	99.654243	878.587158	-574.463806	-60.246754	872.831787	-674.313721	134.304230	499.108032	-640.151855	-120.710770	506.108032	-659.604675	141.945740	87.019051	-629.745117	-117.823212	90.466713	-598.275085	179.197449	1378.106567	-529.189514	-158.390762	1372.603638	-535.733154	25.342154	1395.770874	-552.818604	12.424391	1675.365845	-662.042480	261.590576	1137.482056	-556.372498	-257.954224	1136.295410	-553.847778	279.310242	886.679443	-443.378204	-223.183029	894.203735	-548.396790	25.933306	965.550598	560.058533	-21.278797	930.570129	564.994812	134.978699
-608.572449	99.535995	878.526733	-574.035156	-60.410378	872.881104	-674.737976	134.219955	499.113068	-639.732666	-120.656944	506.164551	-659.625427	142.179611	86.966919	-629.715698	-117.778015	90.500954	-597.891968	179.272461	1378.070313	-529.086487	-158.387772	1372.626343	-535.532227	25.383560	1395.808960	-552.675964	12.645384	1675.375977	-661.363953	261.670105	1137.413696	-556.119812	-257.806213	1136.244019	-553.097595	279.382233	886.603577	-442.966614	-222.885910	894.226074	-547.798706	25.786312	965.529114	560.097717	-21.128428	930.546326	565.046204	135.123978
-607.750977	99.346428	878.438416	-573.519653	-60.607891	872.921387	-675.329041	134.154129	499.124542	-639.221008	-120.602051	506.164886	-659.594666	142.327240	86.862450	-629.658936	-117.757980	90.535912	-597.510315	179.322266	1378.054932	-529.067078	-158.402084	1372.663574	-535.344849	25.406895	1395.848999	-552.597778	12.870830	1675.372925	-660.696777	261.794189	1137.306030	-555.880188	-257.672028	1136.206177	-552.272766	279.443970	886.559082	-442.501343	-222.554855	894.273376	-547.115967	25.584705	965.498840	560.109497	-20.960609	930.529419	565.055664	135.279495
-606.962097	99.174927	878.383118	-572.910645	-60.868683	872.994751	-675.917480	134.132507	499.154022	-638.601868	-120.630226	506.225250	-659.742920	142.601852	87.028496	-629.604126	-117.715599	90.584160	-597.176392	179.376816	1378.037476	-529.087891	-158.443069	1372.713013	-535.211121	25.405287	1395.879395	-552.563416	13.113811	1675.366821	-659.954224	261.885437	1137.212646	-555.693054	-257.573029	1136.214966	-551.348633	279.534119	886.600403	-442.043640	-222.208298	894.340271	-546.435730	25.384169	965.515808	560.130005	-20.819006	930.533508	565.080200	135.417923
-605.993713	98.883629	878.322815	-572.201599	-61.089424	873.060181	-676.211548	134.057205	499.172485	-637.900818	-120.649246	506.284485	-659.823669	142.564651	86.740906	-629.572571	-117.665581	90.626602	-596.828308	179.440903	1378.006348	-529.149841	-158.491440	1372.745239	-535.084473	25.365339	1395.941650	-552.588196	13.349440	1675.357422	-659.229553	262.030426	1137.121460	-555.547241	-257.358521	1136.161865	-550.329102	279.542023	886.613342	-441.556519	-221.912064	894.434204	-545.637512	25.121771	965.538452	560.018921	-20.809927	930.540588	565.062744	135.485550
-605.068420	98.693855	878.296631	-571.467773	-61.319614	873.136658	-676.451355	134.040924	499.184082	-637.189575	-120.659721	506.269836	-659.950745	142.628922	86.671059	-629.573914	-117.686356	90.669571	-596.521851	179.421219	1377.961914	-529.296021	-158.597687	1372.811401	-534.990906	25.319908	1395.999390	-552.692383	13.565315	1675.356445	-658.574463	262.579132	1137.242065	-555.418518	-257.151245	1136.099121	-549.431519	279.611115	886.575256	-441.005493	-221.524078	894.583191	-544.867371	24.902416	965.592957	560.017517	-20.782728	930.535461	565.071045	135.566269
-604.034302	98.478020	878.237793	-570.660828	-61.562653	873.222473	-676.966919	134.189331	499.298492	-636.398499	-120.768494	506.343353	-660.255554	142.572983	86.688583	-629.605774	-117.672928	90.710495	-596.238281	179.422287	1377.902344	-529.449341	-158.695236	1372.884277	-534.905273	25.256939	1396.037476	-552.840576	13.787008	1675.349365	-657.859314	262.871582	1137.146729	-555.323059	-256.890198	1136.013062	-548.364136	279.707123	886.578064	-440.426117	-221.124954	894.767456	-544.033386	24.672207	965.648254	559.962402	-20.752647	930.554749	565.071838	135.580841
-602.983093	98.271698	878.189331	-569.803650	-61.790646	873.283264	-676.295898	133.979492	499.161041	-635.601074	-120.848251	506.361115	-660.100342	142.664978	86.618393	-629.775024	-117.690666	90.762779	-595.955444	179.418839	1377.830444	-529.680542	-158.842072	1372.945923	-534.842651	25.189358	1396.100464	-553.028503	13.988413	1675.354736	-657.057251	262.679535	1136.834473	-555.303467	-256.503265	1135.844727	-547.170593	279.766693	886.521240	-439.873993	-220.717682	894.967285	-543.165222	24.443964	965.696533	559.949707	-20.725094	930.551392	565.083740	135.659027
-601.957520	98.128944	878.129395	-568.977722	-61.999424	873.355042	-675.890015	134.006180	499.166718	-634.814514	-120.974075	506.437073	-660.131287	142.633514	86.648743	-629.861206	-117.700485	90.831741	-595.697449	179.365570	1377.750122	-529.945496	-158.998856	1373.043091	-534.822571	25.090622	1396.164795	-553.310486	14.199752	1675.339355	-656.252441	262.853729	1136.627563	-555.297119	-256.310730	1135.814575	-546.055298	279.907593	886.527588	-439.312836	-220.281143	895.187866	-542.344910	24.262514	965.753418	560.037964	-20.618082	930.543640	565.109680	135.768982
-600.849060	97.864235	878.056152	-567.914612	-62.208515	873.462158	-675.262390	134.037323	499.144867	-633.884583	-121.036995	506.472595	-660.114502	142.577850	86.643394	-629.767273	-117.692276	90.910492	-595.442078	179.345856	1377.669556	-530.232971	-159.188934	1373.172485	-534.807129	25.010426	1396.238159	-553.629761	14.372791	1675.340088	-655.472290	262.955750	1136.406006	-555.310913	-256.267242	1135.893677	-544.826233	279.944458	886.470154	-438.752716	-219.854156	895.472473	-541.417969	24.082216	965.842407	560.022278	-20.626064	930.575623	565.128540	135.750275
-599.712402	97.706566	878.036499	-566.842834	-62.358639	873.554626	-674.417480	134.007446	499.078705	-633.021912	-121.177864	506.545441	-660.069092	142.437225	86.668327	-629.722900	-117.655312	90.979523	-595.216492	179.269577	1377.552734	-530.541382	-159.390091	1373.255859	-534.795288	24.884760	1396.302002	-553.990051	14.527319	1675.356812	-654.645752	263.151123	1136.204468	-555.334290	-256.160522	1135.872314	-543.597900	280.028564	886.438782	-438.165497	-219.410797	895.779419	-540.477234	23.938572	965.955872	560.057739	-20.582733	930.567810	565.131836	135.794876
-598.674744	97.554268	878.002991	-565.926575	-62.527039	873.607239	-673.506592	134.050125	499.063568	-632.186951	-121.269958	506.600098	-660.030823	142.311676	86.715691	-629.772827	-117.656868	91.034981	-594.990234	179.204620	1377.451416	-530.813660	-159.593033	1373.368896	-534.761108	24.762150	1396.396484	-554.372192	14.659579	1675.381470	-653.831604	263.266876	1135.968750	-555.392944	-256.004669	1135.854370	-542.330322	280.075592	886.394897	-437.540405	-218.983704	896.114136	-539.637939	23.763664	966.031677	560.126587	-20.567202	930.568726	565.182312	135.818085
-597.666504	97.530441	878.025085	-565.046936	-62.643761	873.619629	-673.088562	134.331100	499.182159	-631.308228	-121.400909	506.609802	-660.256470	141.979935	86.801704	-629.772949	-117.654816	91.107628	-594.775696	179.121521	1377.311523	-531.081177	-159.795715	1373.466187	-534.768372	24.628998	1396.462891	-554.795593	14.750732	1675.402344	-652.979492	263.432007	1135.780884	-555.454407	-255.887512	1135.826050	-540.995972	280.092926	886.365967	-436.934509	-218.535782	896.477356	-538.825317	23.621433	966.115784	560.181030	-20.543802	930.590332	565.190552	135.842926
-596.518250	97.521217	878.015808	-564.008606	-62.732914	873.616943	-671.507568	134.143372	499.058563	-630.424805	-121.476768	506.651520	-659.925842	141.835388	86.833183	-629.875671	-117.651207	91.151093	-594.563660	179.079422	1377.177734	-531.304626	-159.989899	1373.595215	-534.763550	24.495419	1396.571533	-555.240845	14.833686	1675.456665	-652.113220	263.480103	1135.546875	-555.549194	-255.818436	1135.820190	-539.636780	280.087036	886.361328	-436.402344	-218.125504	896.791931	-537.896973	23.508026	966.191711	560.269653	-20.501314	930.575928	565.225159	135.879745
-595.413818	97.468048	877.958130	-562.986328	-62.800575	873.628845	-670.391357	134.181580	499.066589	-629.486084	-121.510628	506.735840	-659.845886	141.581482	86.902634	-629.855530	-117.659546	91.243866	-594.380554	178.975479	1377.072754	-531.542297	-160.216202	1373.719238	-534.763184	24.357712	1396.652466	-555.660156	14.861566	1675.512207	-651.510315	263.544922	1135.132324	-555.603271	-255.760986	1135.820923	-538.292480	280.100433	886.329041	-435.756683	-217.741135	897.175110	-536.991455	23.430620	966.243774	560.346558	-20.494522	930.572083	565.244019	135.876450
-594.320923	97.432816	877.975342	-561.919495	-62.870182	873.622375	-669.300720	134.217072	499.093384	-628.483826	-121.492966	506.693573	-659.813965	141.374405	86.975456	-629.791016	-117.655403	91.329620	-594.231750	178.899429	1376.949585	-531.743958	-160.411011	1373.853882	-534.750427	24.217432	1396.737305	-556.120544	14.896272	1675.554443	-650.578552	263.546722	1134.849487	-555.649597	-255.707809	1135.820801	-536.852173	280.038696	886.328735	-435.105316	-217.369263	897.608398	-536.083679	23.319538	966.333252	560.431396	-20.477379	930.583374	565.282654	135.889572
-593.166138	97.318047	877.931824	-560.686890	-63.013969	873.685120	-668.150330	134.306915	499.173798	-627.582520	-121.602028	506.801422	-659.728821	141.187195	87.053452	-629.751648	-117.654114	91.422264	-594.094482	178.814590	1376.848999	-531.946411	-160.596313	1373.965576	-534.732727	24.098284	1396.842285	-556.623108	14.916553	1675.599609	-649.726929	263.485840	1134.657471	-555.706177	-255.716904	1135.862671	-535.406677	280.007324	886.362671	-434.539368	-217.072128	897.965088	-535.098572	23.224855	966.437073	560.510193	-20.449635	930.566833	565.303406	135.875244
-591.972168	97.181953	877.927795	-559.399292	-63.078430	873.727417	-666.959045	134.278580	499.159088	-626.724304	-121.616211	506.881195	-659.655212	141.041794	87.170303	-629.649658	-117.635368	91.494545	-593.971680	178.705322	1376.764648	-532.084839	-160.768265	1374.059082	-534.706055	23.961561	1396.945923	-557.114868	14.953581	1675.667969	-648.811707	263.382355	1134.421875	-555.734802	-255.670776	1135.860962	-534.007507	279.893829	886.406982	-433.937286	-216.767715	898.345276	-534.076843	23.130772	966.556519	560.588440	-20.467016	930.581177	565.308838	135.867172
-590.824463	97.167213	877.972778	-558.252563	-63.092548	873.747681	-665.890503	134.328339	499.249786	-625.785217	-121.628296	506.941864	-659.527710	140.862473	87.268967	-629.480652	-117.572006	91.563896	-593.843079	178.600739	1376.694336	-532.211975	-160.929321	1374.159546	-534.627808	23.841124	1397.051392	-557.581909	14.960930	1675.742310	-647.970947	263.234955	1134.240112	-555.745361	-255.677383	1135.886719	-532.523254	279.836243	886.505920	-433.298828	-216.499100	898.735901	-533.130188	23.058844	966.684753	560.681763	-20.467260	930.575928	565.359314	135.845184
-589.699646	97.104828	877.996948	-557.192566	-63.156078	873.737915	-664.859802	134.379852	499.335358	-624.851196	-121.608376	506.945313	-659.456360	140.714218	87.352364	-629.335571	-117.539574	91.642860	-593.755432	178.513611	1376.626465	-532.306335	-161.072083	1374.247559	-534.545349	23.750057	1397.151245	-557.999573	14.903333	1675.821655	-647.109680	263.117401	1134.055176	-555.706665	-255.548691	1135.805786	-530.965149	279.658844	886.640808	-432.670227	-216.252045	899.112549	-532.215454	22.921547	966.777649	560.761719	-20.454300	930.577454	565.389954	135.855621
-588.631348	96.996193	877.974121	-556.103455	-63.316216	873.757263	-663.903320	134.408005	499.468994	-624.007690	-121.610107	506.993774	-659.356140	140.570755	87.413918	-629.351379	-117.521561	91.704979	-593.629028	178.407303	1376.565063	-532.302917	-161.213058	1374.360474	-534.426270	23.639908	1397.247681	-558.417603	14.898211	1675.913574	-646.279236	262.856842	1133.843872	-555.608337	-255.751740	1135.985596	-529.444580	279.529053	886.809631	-432.089661	-216.103226	899.473999	-531.316895	22.775791	966.858093	560.838135	-20.510506	930.596924	565.422180	135.826187
-587.504395	96.966278	877.964905	-555.059631	-63.373032	873.733276	-663.082031	134.483154	499.543427	-623.223450	-121.614601	507.035889	-659.383667	140.427551	87.473877	-629.342896	-117.479698	91.767929	-593.521362	178.268158	1376.531128	-532.283569	-161.372375	1374.449341	-534.294922	23.536489	1397.359985	-558.831360	14.853483	1675.973755	-645.492004	262.646027	1133.698730	-555.481995	-255.837479	1136.063843	-527.928284	279.312408	887.009094	-431.511719	-215.993561	899.819397	-530.413635	22.662624	966.928040	560.923828	-20.502001	930.585022	565.453918	135.827072
-586.408997	96.820297	877.944580	-554.014160	-63.495361	873.738770	-662.195496	134.412781	499.568359	-622.434814	-121.644432	507.053619	-659.310974	140.353119	87.540932	-629.275452	-117.434937	91.794304	-593.398376	178.169968	1376.469360	-532.218506	-161.497986	1374.544678	-534.155029	23.433779	1397.454224	-559.271179	14.862043	1676.014893	-644.705078	262.382385	1133.537231	-555.289246	-255.901550	1136.114868	-526.389343	279.126404	887.244080	-430.871399	-215.920273	900.175537	-529.526062	22.492142	967.004761	561.036865	-20.545963	930.588989	565.507019	135.775574
-585.337219	96.792336	877.976501	-553.025146	-63.581703	873.727905	-661.460815	134.377151	499.714172	-621.706238	-121.700745	507.109619	-659.205261	140.278519	87.583817	-629.284668	-117.414780	91.877373	-593.250366	178.020157	1376.423340	-532.142456	-161.629318	1374.629761	-533.971313	23.317888	1397.574341	-559.656372	14.831378	1676.100342	-643.952393	262.156342	1133.353882	-555.069092	-255.989563	1136.191772	-524.812439	278.843597	887.493896	-430.262360	-215.840607	900.462219	-528.672607	22.349636	967.099426	561.127808	-20.624870	930.609924	565.539978	135.736115
-584.314514	96.780029	877.977722	-552.085999	-63.623901	873.675659	-660.707092	134.395462	499.815155	-621.060547	-121.738213	507.128876	-659.121033	140.238266	87.633720	-629.265259	-117.404427	91.950958	-593.120056	177.912155	1376.408447	-532.021057	-161.749451	1374.714355	-533.769714	23.206141	1397.686768	-559.985352	14.761831	1676.190430	-643.201050	261.928467	1133.224609	-554.800232	-256.096191	1136.240845	-523.218140	278.588196	887.768921	-429.717957	-215.845734	900.710754	-527.851318	22.235685	967.150085	561.248474	-20.632378	930.614075	565.606445	135.696625
-583.261475	96.664154	877.939880	-551.151123	-63.716766	873.620911	-660.021606	134.333862	499.908020	-620.405212	-121.790718	507.164581	-659.048950	140.144760	87.710350	-629.302185	-117.403069	91.977989	-592.977417	177.770798	1376.380493	-531.880798	-161.889938	1374.790161	-533.542358	23.081316	1397.805420	-560.348267	14.738214	1676.261108	-642.460205	261.635315	1133.081421	-554.497986	-256.039734	1136.158081	-521.562683	278.318054	888.133789	-429.087128	-215.936996	900.927551	-526.998901	22.062637	967.170349	561.353149	-20.686935	930.626343	565.636902	135.660889
-582.344116	96.671860	877.929016	-550.259460	-63.833172	873.589417	-659.371155	134.259064	499.979279	-619.746643	-121.826843	507.190491	-658.937744	140.109192	87.737663	-629.309875	-117.391907	92.019997	-592.803101	177.641891	1376.349854	-531.699280	-162.027084	1374.857910	-533.301758	22.935991	1397.887695	-560.699524	14.701195	1676.311035	-641.726929	261.356750	1132.916016	-554.154358	-256.135437	1136.210083	-520.017395	277.999084	888.438843	-428.480042	-216.017258	901.107422	-526.230103	21.956995	967.211914	561.497314	-20.755892	930.643738	565.708740	135.627701
-581.502869	96.632355	877.907288	-549.442200	-63.894440	873.555725	-658.740906	134.204086	500.038422	-619.187683	-121.913063	507.242737	-658.844055	140.016830	87.804802	-629.269775	-117.378845	92.038887	-592.619995	177.499985	1376.292969	-531.509766	-162.136795	1374.904663	-533.066467	22.837463	1397.983765	-561.039063	14.697227	1676.344971	-641.051697	261.144501	1132.750488	-553.727112	-256.285278	1136.276001	-518.469666	277.611450	888.715759	-427.881226	-216.151962	901.286133	-525.518616	21.868063	967.238037	561.628479	-20.807049	930.646484	565.779846	135.597488
-580.673828	96.478294	877.866028	-548.642456	-63.976311	873.561157	-658.087891	134.137756	500.086945	-618.620911	-121.994270	507.284607	-658.937073	140.165680	87.991814	-629.218628	-117.368515	92.113449	-592.418030	177.370346	1376.240479	-531.306885	-162.242599	1374.960938	-532.809204	22.721416	1398.054810	-561.360901	14.663814	1676.397705	-640.379700	260.939270	1132.599243	-553.271484	-256.557373	1136.422729	-517.075012	277.326477	888.945374	-427.280334	-216.360474	901.442322	-524.814941	21.748512	967.268433	561.774170	-20.869150	930.653748	565.831299	135.550461
-579.946716	96.400482	877.853516	-547.897034	-64.100914	873.573181	-657.496338	134.095047	500.123810	-618.069519	-122.040810	507.325470	-658.916260	140.166214	88.081062	-629.140625	-117.353691	92.154572	-592.198914	177.228638	1376.196167	-531.121826	-162.381470	1374.995483	-532.547913	22.630289	1398.108032	-561.678589	14.632501	1676.437134	-639.700195	260.727509	1132.436157	-552.813232	-256.654205	1136.453003	-515.513062	276.863251	889.224731	-426.674194	-216.568390	901.512390	-524.169495	21.645048	967.307800	561.898132	-20.948992	930.649963	565.890991	135.498474
-579.245483	96.445641	877.871643	-547.196106	-64.146851	873.573486	-657.004028	133.976456	500.169067	-617.553223	-122.120682	507.366455	-658.627014	139.882217	87.929108	-629.140381	-117.363831	92.213455	-591.987793	177.073349	1376.130005	-530.893555	-162.499985	1375.035767	-532.262878	22.553591	1398.161621	-561.981445	14.607897	1676.473389	-639.042786	260.540405	1132.293457	-552.319092	-256.740234	1136.481323	-514.111694	276.550171	889.475952	-426.003571	-216.816452	901.584106	-523.542847	21.615490	967.351074	562.070984	-20.961065	930.643433	565.973450	135.473999
-578.626099	96.412720	877.884033	-546.541199	-64.209183	873.596741	-657.025269	134.078491	500.353088	-616.998413	-122.162148	507.375458	-658.958801	139.889999	88.092430	-629.102539	-117.350540	92.256737	-591.779541	176.931717	1376.083862	-530.655701	-162.607590	1375.063843	-532.010803	22.451796	1398.216064	-562.267578	14.573877	1676.514771	-638.387146	260.358276	1132.120239	-551.790894	-256.814819	1136.490601	-512.717468	276.064575	889.754517	-425.387177	-217.073105	901.585815	-522.975464	21.567154	967.399109	562.207703	-21.026285	930.644470	566.039185	135.403275
-578.047668	96.372955	877.867188	-545.945068	-64.195953	873.586426	-656.580139	134.010925	500.403717	-616.408142	-122.191650	507.353790	-658.906250	139.885605	88.146355	-629.009766	-117.338646	92.270355	-591.553833	176.817200	1376.025269	-530.401306	-162.714905	1375.077026	-531.770203	22.344009	1398.259033	-562.552856	14.520836	1676.544800	-637.737366	260.133453	1131.955811	-551.230774	-256.953033	1136.510986	-511.319550	275.537048	889.932922	-424.780762	-217.368057	901.569153	-522.434082	21.554070	967.405334	562.362305	-21.124012	930.636902	566.122437	135.346024
-577.459106	96.320267	877.865173	-545.332703	-64.204094	873.571838	-656.241028	133.967896	500.469971	-615.859558	-122.199265	507.352661	-659.039307	139.956985	88.292030	-629.023132	-117.335930	92.303818	-591.338684	176.728821	1375.954468	-530.139526	-162.802551	1375.093018	-531.532593	22.243666	1398.292236	-562.781799	14.447981	1676.595337	-637.064697	259.919434	1131.807861	-550.660339	-256.849152	1136.345947	-510.043030	275.140747	890.145264	-424.091522	-217.785904	901.513489	-521.867432	21.516684	967.412048	562.528564	-21.147699	930.629883	566.198242	135.290222
-576.954102	96.269394	877.878235	-544.761230	-64.261749	873.574341	-655.931091	133.904053	500.537720	-615.349121	-122.202705	507.336334	-658.795837	139.788055	88.236412	-629.002686	-117.316757	92.320244	-591.121582	176.629257	1375.924194	-529.890686	-162.892120	1375.082275	-531.322693	22.134857	1398.312012	-563.028015	14.385396	1676.635742	-636.410034	259.752319	1131.660645	-550.032227	-257.100739	1136.461914	-508.828003	274.626526	890.287659	-423.501404	-218.142227	901.471680	-521.352844	21.467485	967.429688	562.669556	-21.238785	930.626465	566.273438	135.219177
-576.493835	96.242378	877.924133	-544.165283	-64.311089	873.582092	-655.018066	133.603867	500.442383	-614.830261	-122.229668	507.345917	-658.432251	139.861038	88.244225	-628.912415	-117.313171	92.342796	-590.955627	176.542572	1375.925537	-529.636841	-162.957794	1375.074707	-531.127930	22.043953	1398.369751	-563.309082	14.358957	1676.652222	-635.793884	259.592438	1131.518921	-549.416748	-257.181335	1136.451782	-507.664246	274.127319	890.448486	-422.848236	-218.533249	901.408691	-520.858093	21.433071	967.470642	562.817566	-21.307272	930.635742	566.363647	135.134583
-576.153137	96.177856	877.940796	-543.683411	-64.303436	873.587219	-655.388611	133.756531	500.616821	-614.379639	-122.353516	507.357574	-658.579956	139.634460	88.190720	-628.972656	-117.319290	92.388336	-590.790039	176.443893	1375.922729	-529.384216	-163.019928	1375.044189	-530.944153	21.957254	1398.417114	-563.502930	14.259919	1676.706299	-635.170898	259.350189	1131.397827	-548.809814	-257.239166	1136.424072	-506.581604	273.557709	890.579529	-422.195129	-218.952087	901.336121	-520.458313	21.432793	967.484863	563.080383	-21.337458	930.628906	566.463562	135.134766
-575.793762	96.178833	877.957581	-543.224304	-64.271812	873.589722	-655.223450	133.735931	500.677002	-613.953186	-122.368584	507.369324	-658.755676	139.761856	88.317390	-628.888733	-117.330643	92.420555	-590.655579	176.374908	1375.890747	-529.124390	-163.048111	1375.019775	-530.780396	21.870548	1398.444458	-563.767761	14.212450	1676.711548	-634.572144	259.104767	1131.293945	-548.163025	-257.364624	1136.395142	-505.558044	272.963593	890.689453	-421.613403	-219.436707	901.244507	-520.060059	21.464172	967.498291	563.308838	-21.417433	930.634033	566.584656	135.065231
-575.404236	96.164574	877.978088	-542.727783	-64.242508	873.575073	-654.976074	133.655334	500.692169	-613.555969	-122.359573	507.345306	-658.810547	139.841751	88.443733	-628.835815	-117.327675	92.440971	-590.507629	176.317734	1375.873657	-528.859863	-163.074219	1374.964844	-530.606689	21.813576	1398.463135	-563.981384	14.137559	1676.728638	-634.021118	258.880615	1131.198242	-547.542603	-257.211914	1136.241211	-504.612854	272.363800	890.730408	-420.944336	-219.894333	901.155579	-519.635071	21.475534	967.508789	563.702515	-21.313004	930.569763	566.740417	135.105515
-575.050781	96.127022	877.983154	-542.241943	-64.238129	873.571533	-654.758301	133.550034	500.696198	-613.178040	-122.356262	507.349243	-658.756348	139.848511	88.443344	-628.824280	-117.338806	92.472198	-590.377014	176.262848	1375.868530	-528.585754	-163.102844	1374.910278	-530.455139	21.774088	1398.500610	-564.168274	14.038445	1676.739502	-633.497620	258.646240	1131.110352	-546.930969	-257.491608	1136.368530	-503.775848	271.734924	890.794312	-420.374695	-220.342804	901.056763	-519.240784	21.482555	967.518982	563.957886	-21.350683	930.564758	566.860168	135.081894
-574.706055	96.142845	877.999573	-541.757324	-64.211685	873.551575	-654.609863	133.479584	500.732880	-612.827454	-122.364838	507.358612	-658.546692	139.727570	88.349930	-628.818237	-117.346848	92.488762	-590.293640	176.198914	1375.888428	-528.314758	-163.110016	1374.858398	-530.299072	21.748692	1398.531982	-564.338379	13.934951	1676.751099	-633.011597	258.342346	1131.019043	-546.319641	-257.594788	1136.317017	-503.054993	271.089691	890.808167	-419.795319	-220.814972	900.929443	-518.857788	21.510761	967.530396	564.097778	-21.415899	930.557251	566.946228	134.978516
-574.358643	96.166382	877.986694	-541.294250	-64.173271	873.525757	-654.486755	133.399521	500.777496	-612.480591	-122.349937	507.359100	-658.527649	139.736862	88.359634	-628.800659	-117.340332	92.514420	-590.179626	176.187729	1375.871948	-528.047485	-163.092453	1374.776855	-530.158264	21.728710	1398.560425	-564.481323	13.824916	1676.768066	-632.574646	258.029572	1130.966187	-545.743164	-257.677704	1136.273926	-502.293365	270.343689	890.816833	-419.161621	-221.260071	900.845032	-518.488708	21.555387	967.525757	564.260010	-21.475315	930.553711	567.048035	134.896713
-574.062500	96.118065	877.970825	-540.851929	-64.157196	873.502441	-654.310120	133.321487	500.767944	-612.228760	-122.391937	507.365204	-658.455750	139.717972	88.363960	-628.755981	-117.324646	92.579094	-590.095642	176.146286	1375.858276	-527.760925	-163.076187	1374.739624	-530.015503	21.691853	1398.588745	-564.591370	13.726111	1676.780884	-632.193115	257.810883	1130.901367	-545.170471	-257.734955	1136.227661	-501.778290	269.812256	890.801636	-418.559814	-221.748428	900.745178	-518.146729	21.567158	967.516113	564.396362	-21.541233	930.576843	567.147827	134.807587
-573.747681	96.111282	877.971619	-540.369629	-64.102623	873.486572	-654.210815	133.247482	500.821075	-612.030579	-122.463196	507.400177	-658.410950	139.725403	88.373459	-628.769775	-117.299370	92.597115	-590.019165	176.109665	1375.858154	-527.499939	-163.079895	1374.675903	-529.882080	21.669744	1398.599487	-564.642334	13.579164	1676.822754	-631.851807	257.546082	1130.826416	-544.614136	-257.824799	1136.221558	-501.220123	269.061584	890.788391	-417.990845	-222.176498	900.697205	-517.799438	21.613506	967.529175	564.507629	-21.616488	930.587036	567.225769	134.727966
-573.460571	96.143234	877.959595	-539.920288	-64.040131	873.452271	-654.121094	133.198685	500.849304	-611.804871	-122.496368	507.457916	-658.368286	139.703949	88.360657	-628.763367	-117.319313	92.625511	-589.938477	176.112885	1375.851929	-527.230286	-163.073898	1374.630249	-529.750916	21.668985	1398.615601	-564.730774	13.477410	1676.823853	-631.567566	257.187500	1130.720825	-544.074646	-257.918121	1136.198120	-500.748047	268.398987	890.763550	-417.392822	-222.604111	900.666626	-517.474976	21.679140	967.523560	564.614685	-21.643133	930.584839	567.298218	134.670868
-573.184570	96.102890	877.909058	-539.513489	-64.012245	873.429382	-653.968872	133.130310	500.845215	-611.562073	-122.515053	507.454163	-658.336060	139.708054	88.383011	-628.784729	-117.288567	92.658722	-589.893799	176.060593	1375.850464	-526.960754	-163.044144	1374.597168	-529.616394	21.685986	1398.636719	-564.770447	13.349239	1676.835815	-631.331543	256.907410	1130.624268	-543.532471	-258.015717	1136.193604	-500.441467	267.959656	890.737732	-416.821198	-223.061920	900.651001	-517.179138	21.713135	967.503845	564.731750	-21.681547	930.581482	567.402710	134.630692
-572.908020	96.176453	877.906128	-539.095947	-63.944641	873.399292	-653.673523	132.993652	500.829834	-611.295471	-122.538696	507.486755	-658.204163	139.748306	88.360100	-628.675964	-117.277176	92.675156	-589.861450	176.087616	1375.831421	-526.708923	-163.003601	1374.545166	-529.524780	21.694880	1398.607056	-564.794189	13.231041	1676.821533	-631.153259	256.631836	1130.512085	-543.063843	-258.107849	1136.158203	-500.115112	267.399384	890.693054	-416.292328	-223.420700	900.633057	-516.881042	21.791498	967.507690	564.827820	-21.740767	930.594299	567.497009	134.563995
-572.648865	96.282143	877.888794	-538.746216	-63.829700	873.346191	-653.548279	132.969070	500.871368	-611.024719	-122.566727	507.480804	-658.152771	139.741150	88.340775	-628.701233	-117.281364	92.683113	-589.832825	176.076706	1375.773071	-526.451721	-162.973022	1374.522461	-529.398315	21.710985	1398.596680	-564.812500	13.102246	1676.820068	-631.036682	256.353577	1130.396118	-542.583496	-258.246887	1136.166504	-499.724274	266.617279	890.675842	-415.757324	-223.772308	900.626282	-516.614685	21.895248	967.489075	564.907288	-21.790705	930.590271	567.582581	134.521439
-572.390808	96.352486	877.860229	-538.324036	-63.760143	873.291443	-653.414734	132.944046	500.872253	-610.723206	-122.549622	507.462433	-658.126770	139.743393	88.335823	-628.645325	-117.273186	92.690903	-589.804871	176.078690	1375.699951	-526.201660	-162.947021	1374.502686	-529.271912	21.731318	1398.572021	-564.793701	12.990505	1676.792603	-630.938171	256.011749	1130.250488	-542.139282	-258.373627	1136.208130	-499.495758	266.156677	890.632935	-415.248688	-224.086868	900.648438	-516.322021	21.979546	967.466736	564.983887	-21.849615	930.606934	567.648987	134.475998
-572.144348	96.428993	877.844360	-537.972168	-63.681332	873.252930	-653.311157	132.927368	500.898834	-610.379211	-122.487587	507.431305	-658.112854	139.733841	88.337753	-628.557678	-117.265442	92.711861	-589.773071	176.072296	1375.617188	-525.945251	-162.907806	1374.502319	-529.130493	21.771200	1398.546021	-564.776733	12.874157	1676.773438	-630.864014	255.717834	1130.099365	-541.706909	-258.521393	1136.258179	-499.421631	266.039978	890.598389	-414.789337	-224.383026	900.685974	-516.051880	22.063427	967.451477	565.079285	-21.862728	930.602173	567.753601	134.448074
-571.890503	96.473991	877.833313	-537.599243	-63.605930	873.234619	-653.210999	132.948578	500.954376	-610.096313	-122.496498	507.421753	-658.095703	139.738907	88.336861	-628.575623	-117.264076	92.733345	-589.769470	176.060776	1375.537598	-525.724304	-162.855316	1374.515991	-529.002563	21.780647	1398.549927	-564.689087	12.778450	1676.770386	-630.874573	255.487930	1129.931641	-541.294128	-258.682343	1136.313232	-499.284821	265.675842	890.552795	-414.361237	-224.700668	900.761658	-515.784729	22.139174	967.455444	565.159668	-21.876034	930.615967	567.861084	134.413116
-571.658936	96.560165	877.820313	-537.250732	-63.511169	873.211914	-653.133667	132.976074	500.989624	-609.807129	-122.477089	507.439514	-658.084473	139.717010	88.330803	-628.488770	-117.261314	92.759514	-589.768372	176.086807	1375.451294	-525.458008	-162.798203	1374.532837	-528.874634	21.829155	1398.525024	-564.616943	12.689185	1676.761475	-630.924683	255.237793	1129.794312	-540.906982	-258.831818	1136.372925	-499.272949	265.466644	890.476501	-413.948395	-224.950470	900.842529	-515.541016	22.242287	967.456482	565.201111	-21.926739	930.621094	567.914429	134.404556
-571.439697	96.622787	877.797668	-536.918823	-63.450806	873.177795	-653.023071	132.997070	500.995087	-609.531860	-122.526070	507.433807	-658.088013	139.715576	88.344513	-628.533630	-117.261314	92.772148	-589.774536	176.105423	1375.352295	-525.209290	-162.737000	1374.532349	-528.740967	21.888885	1398.517456	-564.523621	12.621054	1676.741455	-630.995544	255.006470	1129.628906	-540.599060	-258.817413	1136.326416	-499.358734	265.275391	890.395020	-413.570251	-225.128815	900.904175	-515.307251	22.315010	967.445007	565.273499	-21.903837	930.626465	568.020264	134.379776
-571.237061	96.660545	877.764343	-536.620544	-63.405869	873.157288	-652.800537	132.986710	500.853546	-609.270386	-122.517830	507.446503	-658.005066	139.731308	88.343681	-628.472351	-117.214249	92.790543	-589.756104	176.164581	1375.242920	-524.947571	-162.661377	1374.558838	-528.614319	21.945759	1398.493774	-564.433228	12.562355	1676.727783	-631.124573	254.779968	1129.526367	-540.281982	-258.930389	1136.379761	-499.453369	265.022766	890.322510	-413.219025	-225.294205	900.982605	-515.091858	22.379250	967.431519	565.320251	-21.966135	930.644226	568.120544	134.361206
-571.052612	96.668266	877.719360	-536.328918	-63.345787	873.101685	-652.857910	133.105392	501.024902	-608.944214	-122.499947	507.425751	-658.066956	139.706711	88.341522	-628.516907	-117.212685	92.804237	-589.779175	176.191437	1375.163330	-524.672913	-162.605789	1374.589355	-528.473694	22.002575	1398.462769	-564.304321	12.529295	1676.738403	-631.313049	254.615829	1129.441284	-539.996521	-259.179565	1136.562256	-499.673279	264.862793	890.248718	-412.898224	-225.408493	901.069946	-514.885925	22.427618	967.393799	565.366943	-21.955490	930.638184	568.198975	134.359512
-570.853394	96.735405	877.699524	-536.059448	-63.285839	873.076965	-652.739319	133.129944	501.029114	-608.659424	-122.482643	507.417297	-658.055115	139.728516	88.327621	-628.499207	-117.168678	92.825645	-589.804749	176.212891	1375.101563	-524.377319	-162.550308	1374.614868	-528.339539	22.057486	1398.461304	-564.178650	12.513749	1676.730469	-631.537109	254.464233	1129.358643	-539.733826	-259.232513	1136.580688	-499.981812	264.737762	890.195618	-412.617676	-225.474060	901.146912	-514.693542	22.495483	967.389038	565.413635	-21.973503	930.651855	568.309875	134.328186
-570.638245	96.761444	877.666138	-535.767517	-63.255257	873.058899	-652.528931	133.120346	500.947021	-608.383484	-122.455948	507.392883	-658.016785	139.742722	88.320839	-628.431946	-117.157455	92.841072	-589.822449	176.209579	1375.068481	-524.133789	-162.488968	1374.648438	-528.200439	22.104969	1398.449585	-564.057922	12.520393	1676.733887	-631.815552	254.364304	1129.291626	-539.509521	-259.294434	1136.643188	-500.440277	264.569794	890.111938	-412.399078	-225.512939	901.185852	-514.484741	22.541075	967.381042	565.422913	-22.010929	930.670105	568.392883	134.266953
-570.460388	96.798920	877.623474	-535.492859	-63.221394	873.023926	-652.579712	133.265747	501.124939	-608.035522	-122.415520	507.379272	-658.089417	139.750504	88.372719	-628.438049	-117.127861	92.829704	-589.821228	176.241623	1375.038452	-523.823425	-162.429810	1374.693848	-528.070740	22.163813	1398.450684	-563.896973	12.530128	1676.755493	-632.122925	254.284073	1129.299194	-539.300354	-259.231476	1136.681274	-501.139740	264.492828	889.986877	-412.198608	-225.485062	901.217896	-514.299927	22.594973	967.358459	565.473389	-22.046921	930.686523	568.492981	134.242035
-570.264465	96.820221	877.587952	-535.249817	-63.159496	872.997009	-652.452026	133.315308	501.146301	-607.670105	-122.376297	507.339020	-658.083984	139.758102	88.372322	-628.465698	-117.102150	92.841209	-589.824707	176.255539	1375.017944	-523.504822	-162.392288	1374.742920	-527.920837	22.215332	1398.431885	-563.763916	12.597142	1676.768555	-632.524353	254.269348	1129.335815	-539.116150	-259.153839	1136.721313	-501.963501	264.315216	889.827759	-412.054504	-225.455780	901.226624	-514.124146	22.644306	967.345154	565.498657	-22.009434	930.692200	568.559143	134.245255
-570.100220	96.854630	877.564392	-534.998718	-63.142456	872.980469	-652.332458	133.344025	501.163025	-607.332214	-122.377930	507.357635	-658.074524	139.754013	88.382423	-628.501343	-117.118843	92.884247	-589.838440	176.256165	1375.013794	-523.193909	-162.323792	1374.778809	-527.775574	22.286345	1398.438965	-563.639465	12.683987	1676.782715	-632.971008	254.254379	1129.362427	-538.954956	-259.067780	1136.770020	-503.031036	264.342682	889.609192	-411.964508	-225.372498	901.239197	-513.964539	22.683283	967.344421	565.505249	-22.035612	930.717102	568.657043	134.206818
-569.920044	96.876564	877.534546	-534.773376	-63.094296	872.984802	-652.150024	133.405746	501.186493	-607.178345	-122.525856	507.412628	-658.077942	139.763763	88.392105	-628.636230	-117.115219	92.934555	-589.793518	176.290314	1374.995850	-522.844421	-162.288574	1374.839600	-527.605896	22.351051	1398.424805	-563.522827	12.786045	1676.806763	-633.403687	254.236969	1129.418335	-538.812744	-258.887756	1136.793579	-504.180023	264.199371	889.416870	-411.897827	-225.276932	901.206665	-513.807800	22.739275	967.349609	565.527954	-22.028152	930.735413	568.742371	134.208969
-569.760010	96.931618	877.534790	-534.564331	-63.051998	872.981873	-652.016479	133.427155	501.200256	-606.599731	-122.302948	507.292297	-658.224304	139.865250	88.500000	-628.532532	-117.086349	92.929947	-589.766418	176.334198	1374.996216	-522.524475	-162.254944	1374.887451	-527.448730	22.411921	1398.429077	-563.423462	12.890263	1676.829834	-633.847412	254.120758	1129.443970	-538.688171	-258.560181	1136.710693	-505.357178	264.128021	889.181213	-411.853699	-225.158661	901.167419	-513.671021	22.786360	967.368347	565.562927	-22.004454	930.752747	568.835266	134.229416
-569.609375	96.969383	877.507019	-534.347595	-63.008041	872.964478	-651.847351	133.476395	501.223389	-606.219055	-122.297867	507.277740	-658.218445	139.874329	88.509850	-628.472168	-117.061684	92.969666	-589.714417	176.373962	1374.975342	-522.211975	-162.203110	1374.917603	-527.261108	22.489895	1398.457153	-563.320129	13.009699	1676.860352	-634.314087	253.969818	1129.488770	-538.594116	-258.299866	1136.723511	-506.602722	264.047852	888.964600	-411.845062	-225.025620	901.120850	-513.531982	22.838976	967.363647	565.555542	-22.000744	930.785828	568.884888	134.227722
-569.472656	97.013939	877.506470	-534.173462	-62.940353	872.956604	-651.648621	133.488113	501.237274	-605.820435	-122.247437	507.234772	-658.053833	139.772125	88.408195	-628.441040	-117.068825	92.975899	-589.663513	176.419312	1374.956055	-521.915344	-162.160690	1374.934937	-527.094604	22.554283	1398.451294	-563.226440	13.132637	1676.898193	-634.780518	253.738235	1129.551880	-538.485229	-257.989868	1136.708130	-507.927429	264.222870	888.788208	-411.833344	-224.919678	901.057739	-513.425842	22.889231	967.380371	565.581482	-21.980968	930.790161	568.981934	134.212372
-569.335571	97.082672	877.494263	-534.009155	-62.906792	872.947510	-651.484070	133.508286	501.295013	-605.425171	-122.284676	507.213287	-658.149475	139.900345	88.522766	-628.442078	-117.043694	92.981117	-589.594116	176.469940	1374.931519	-521.566040	-162.111313	1374.963623	-526.918274	22.630251	1398.439331	-563.164490	13.282280	1676.917603	-635.251831	253.484009	1129.564819	-538.382141	-257.873535	1136.797729	-509.238495	264.494812	888.671021	-411.882446	-224.799774	900.983582	-513.319214	22.937168	967.388245	565.558655	-21.928993	930.789978	569.043762	134.253418
-569.230896	97.122658	877.483337	-533.862793	-62.874035	872.933411	-651.296631	133.546051	501.274323	-605.008301	-122.263626	507.160553	-658.136353	139.882996	88.510559	-628.429016	-117.026115	93.017265	-589.546326	176.525909	1374.915527	-521.246948	-162.013199	1374.993408	-526.712891	22.715761	1398.447021	-563.056274	13.390424	1676.939209	-635.747681	253.162247	1129.533203	-538.271179	-257.609589	1136.793335	-510.589996	264.828918	888.508789	-411.968842	-224.636673	900.854126	-513.226135	22.973862	967.389221	565.577271	-21.911303	930.794312	569.120544	134.293213
-569.118591	97.188789	877.465149	-533.695129	-62.836304	872.914490	-651.095520	133.550934	501.276062	-604.657288	-122.252312	507.137238	-658.136108	139.890961	88.529396	-628.466064	-117.017738	93.042702	-589.497620	176.657684	1374.867920	-520.921692	-161.919296	1375.019653	-526.531250	22.819044	1398.410645	-562.941101	13.503167	1676.983276	-636.298645	252.785980	1129.521851	-538.197205	-257.388275	1136.823486	-511.810425	265.279572	888.447693	-412.139526	-224.482315	900.718201	-513.134766	23.026304	967.390808	565.557617	-21.896408	930.814392	569.212219	134.287979
-569.039917	97.229813	877.455566	-533.586548	-62.784653	872.908936	-650.961853	133.579514	501.280151	-604.290894	-122.274910	507.099854	-657.997131	139.771362	88.446159	-628.483093	-117.010521	93.052757	-589.476746	176.735596	1374.829346	-520.605103	-161.837357	1375.032837	-526.358459	22.951801	1398.417603	-562.821533	13.615263	1677.007446	-636.878296	252.299072	1129.448853	-538.070190	-257.136810	1136.823120	-512.952087	265.926422	888.431274	-412.323578	-224.368179	900.598206	-513.080627	23.073284	967.399597	565.564453	-21.829723	930.813721	569.280090	134.340088
-568.958252	97.256073	877.426636	-533.452698	-62.748959	872.882996	-650.747375	133.580338	501.272552	-603.865540	-122.257767	507.056519	-658.164978	139.861694	88.555099	-628.450684	-116.999115	93.077255	-589.458801	176.841766	1374.838867	-520.296814	-161.738815	1375.066406	-526.198669	23.065321	1398.416992	-562.663025	13.686311	1677.054321	-637.527283	251.827866	1129.377808	-537.968628	-256.931396	1136.865723	-513.882996	266.608826	888.475769	-412.601868	-224.237457	900.466492	-513.007385	23.110718	967.386047	565.568665	-21.818775	930.821228	569.380249	134.347794
-568.890503	97.274124	877.411743	-533.327209	-62.748543	872.898438	-650.566711	133.625839	501.261108	-603.402649	-122.221443	506.989990	-657.878296	139.687180	88.433350	-628.411255	-116.977852	93.073944	-589.456970	176.950745	1374.844116	-520.011780	-161.634567	1375.117554	-526.035400	23.177265	1398.443481	-562.473877	13.728221	1677.119995	-638.213806	251.295380	1129.320923	-537.888672	-256.708008	1136.921143	-514.764893	267.398529	888.633606	-412.892334	-224.120422	900.365540	-512.949768	23.141500	967.401062	565.550598	-21.783962	930.834595	569.470764	134.393494
-568.818542	97.324387	877.401062	-533.221802	-62.691704	872.864014	-650.354919	133.635254	501.270752	-602.926147	-122.211243	506.910278	-657.881287	139.707886	88.456871	-628.419800	-116.962967	93.105591	-589.486206	177.077026	1374.839844	-519.695618	-161.546783	1375.199707	-525.883606	23.313522	1398.470703	-562.197327	13.693935	1677.231079	-638.981201	250.782730	1129.301392	-537.833496	-256.506287	1137.007690	-515.414551	268.048065	888.846375	-413.264343	-224.075775	900.308167	-512.891113	23.182554	967.391785	565.545471	-21.762733	930.843079	569.547302	134.429611
-568.743835	97.344986	877.370972	-533.081116	-62.689537	872.859558	-650.156555	133.667130	501.265015	-602.495178	-122.236992	506.871338	-658.120117	139.865692	88.557663	-628.433411	-116.965225	93.134018	-589.536255	177.201202	1374.838745	-519.359497	-161.403259	1375.315796	-525.759644	23.453661	1398.515137	-561.922852	13.646211	1677.302246	-639.697144	250.159348	1129.134521	-537.752014	-256.389374	1137.175171	-515.916504	268.866730	889.137329	-413.656708	-224.022293	900.278137	-512.826294	23.213699	967.390930	565.548584	-21.683142	930.843262	569.625305	134.477554
-568.713745	97.324997	877.349792	-532.989807	-62.638756	872.844116	-649.978333	133.714066	501.262604	-602.002380	-122.224197	506.812561	-657.852539	139.695938	88.423981	-628.451721	-116.981422	93.185097	-589.605896	177.368835	1374.826660	-518.994141	-161.228058	1375.461426	-525.691589	23.608517	1398.552734	-561.618835	13.570515	1677.349121	-640.460083	249.495758	1128.954468	-537.697205	-256.244690	1137.354980	-516.279175	269.744812	889.409485	-414.025177	-224.003387	900.302246	-512.787598	23.244432	967.380737	565.553955	-21.642546	930.843933	569.692200	134.546600
-568.654663	97.321098	877.313843	-532.880371	-62.618023	872.864380	-649.776123	133.705978	501.233490	-601.483948	-122.178047	506.746368	-657.800293	139.703705	88.395157	-628.428467	-116.933601	93.185883	-589.740662	177.534027	1374.800171	-518.667542	-161.065247	1375.622437	-525.658752	23.761715	1398.578369	-561.175476	13.395794	1677.421143	-641.259094	248.853119	1128.813232	-537.636719	-256.093689	1137.578491	-516.575989	270.645630	889.721741	-414.385101	-223.964767	900.369751	-512.742371	23.289116	967.386658	565.558960	-21.600103	930.848999	569.800537	134.550369
-568.650513	97.332680	877.296997	-532.771057	-62.632996	872.857788	-649.659973	133.719498	501.197083	-601.014893	-122.122795	506.673706	-657.833191	139.726242	88.406013	-628.340515	-116.921600	93.196632	-589.927490	177.693878	1374.748169	-518.364441	-160.875565	1375.792114	-525.668274	23.934996	1398.597412	-560.772888	13.242416	1677.420410	-642.051025	248.191620	1128.636230	-537.614563	-255.970230	1137.833252	-516.777893	271.527954	890.088623	-414.709961	-223.899658	900.509827	-512.712219	23.311092	967.384338	565.549500	-21.532202	930.838989	569.872070	134.613205
-568.572571	97.358437	877.298584	-532.655518	-62.584103	872.881409	-649.230835	133.441040	500.984344	-600.575256	-122.142509	506.586243	-657.684204	139.755844	88.367241	-628.403198	-116.946121	93.224861	-590.146912	177.864120	1374.687256	-518.114258	-160.673630	1375.952881	-525.661072	24.144165	1398.645020	-560.259460	12.964892	1677.493164	-642.799500	247.565582	1128.453125	-537.617188	-255.879623	1138.139526	-516.861694	272.356506	890.451294	-414.983887	-223.850021	900.744324	-512.651672	23.362432	967.410889	565.570862	-21.498894	930.847900	569.960144	134.651276
-568.534729	97.353966	877.294922	-532.526978	-62.581589	872.909790	-649.394287	133.698563	501.178467	-600.122498	-122.141418	506.509369	-657.786682	139.749313	88.406158	-628.402954	-116.937477	93.254799	-590.378845	178.013153	1374.627075	-517.837891	-160.468735	1376.197998	-525.693481	24.379129	1398.688232	-559.718262	12.674206	1677.531250	-643.434265	247.088028	1128.257935	-537.614380	-255.710388	1138.424805	-516.891968	273.290649	890.921509	-415.175354	-223.812164	901.042725	-512.595825	23.395323	967.432312	565.576050	-21.439735	930.861938	570.022583	134.716766
-568.484558	97.347404	877.293884	-532.395935	-62.551201	872.953369	-649.283325	133.690491	501.161499	-599.666199	-122.194588	506.466095	-657.773621	139.738647	88.417526	-628.393860	-116.914810	93.280106	-590.699402	178.197083	1374.528442	-517.594543	-160.246765	1376.441528	-525.709961	24.608494	1398.718140	-559.160461	12.348838	1677.551147	-644.111389	246.786560	1128.190308	-537.619995	-255.520142	1138.713379	-516.800110	274.188141	891.398621	-415.205841	-223.709229	901.457214	-512.542725	23.444784	967.466553	565.563232	-21.384285	930.860901	570.104370	134.735229
-568.411560	97.379456	877.299927	-532.261292	-62.507378	872.972412	-649.143616	133.667343	501.169739	-599.241028	-122.240143	506.440674	-657.723022	139.752411	88.397278	-628.414429	-116.907402	93.302002	-591.056335	178.377029	1374.365234	-517.398682	-160.043732	1376.689209	-525.750732	24.818403	1398.768188	-558.577759	12.009086	1677.559937	-644.716187	246.366730	1128.039673	-537.608887	-255.359741	1139.031860	-516.696960	275.214844	891.855713	-415.073822	-223.524811	901.915283	-512.471558	23.497589	967.491516	565.594910	-21.345476	930.873474	570.199829	134.759262
-568.346130	97.346428	877.294312	-532.112488	-62.504505	873.013062	-649.001160	133.646515	501.125031	-598.805237	-122.204185	506.354187	-657.702271	139.755524	88.366653	-628.438538	-116.924866	93.308914	-591.418518	178.537827	1374.199219	-517.240540	-159.839203	1376.936646	-525.804443	25.041183	1398.812744	-557.977173	11.658764	1677.570068	-645.154480	244.831573	1127.400757	-537.626892	-255.149063	1139.310669	-516.463379	276.318848	892.229492	-414.803345	-223.361069	902.463867	-512.408813	23.519827	967.524780	565.625366	-21.301790	930.877686	570.295715	134.810059
-568.216980	97.467064	877.313477	-531.964905	-62.469265	873.050781	-648.903137	133.628174	501.127899	-598.608582	-122.368530	506.370422	-657.653992	139.759338	88.330353	-628.558411	-116.951797	93.376595	-591.791443	178.692032	1374.041626	-517.085205	-159.636353	1377.190796	-525.858154	25.239578	1398.833618	-557.384521	11.338008	1677.558838	-645.694336	244.592285	1127.168457	-537.669128	-254.813080	1139.509521	-516.272644	277.378845	892.701721	-414.459351	-223.116074	903.036194	-512.306458	23.601034	967.567749	565.618286	-21.279211	930.885986	570.368591	134.857986
-568.191101	97.451904	877.301270	-531.841248	-62.431679	873.073914	-648.434631	133.502380	501.007263	-597.942200	-122.112450	506.262909	-657.448547	139.848572	88.310265	-628.375549	-116.923309	93.365593	-592.176392	178.832748	1373.887939	-516.898315	-159.446655	1377.464111	-525.906860	25.456224	1398.863281	-556.785156	11.005260	1677.545288	-646.078247	244.286331	1126.911743	-537.673523	-254.661743	1139.795532	-516.068359	278.527222	893.147156	-414.054077	-222.882507	903.641602	-512.268555	23.649075	967.585815	565.650024	-21.223171	930.892578	570.470032	134.873367
-568.208008	97.373123	877.281982	-531.747375	-62.458931	873.107117	-648.397766	133.498550	501.008057	-597.532776	-122.105431	506.224823	-657.315063	139.779633	88.213547	-628.289734	-116.892937	93.373848	-592.508301	178.980698	1373.764771	-516.713501	-159.240540	1377.743896	-525.957642	25.672327	1398.888428	-556.204163	10.690723	1677.515137	-646.449768	244.196808	1126.710083	-537.680542	-254.519318	1140.065063	-515.746704	279.613312	893.605774	-413.592438	-222.606506	904.241516	-512.253784	23.648989	967.598938	565.667114	-21.183912	930.911377	570.555481	134.920792
-568.172546	97.390076	877.293274	-531.630859	-62.444248	873.128174	-648.349792	133.484894	501.008514	-597.189575	-122.105270	506.179688	-657.408081	139.894043	88.278526	-628.295288	-116.893524	93.380745	-592.932190	179.036438	1373.632080	-516.579407	-159.100174	1377.952271	-526.043701	25.833469	1398.890503	-555.663696	10.415892	1677.463867	-646.817383	244.314377	1126.583374	-537.643921	-254.603607	1140.422119	-515.540405	280.782715	894.052002	-413.065948	-222.351837	904.847778	-512.207947	23.682308	967.626221	565.690735	-21.162380	930.917908	570.641846	134.904694
-568.164490	97.375763	877.294861	-531.521362	-62.405785	873.116699	-648.339661	133.479477	501.009735	-596.864136	-122.115501	506.110931	-657.435120	139.901184	88.280937	-628.262390	-116.858887	93.386337	-593.257446	179.108871	1373.520386	-516.422058	-158.959091	1378.135010	-526.107971	26.023113	1398.891479	-555.117981	10.154834	1677.413330	-646.962524	244.144348	1126.389893	-537.585144	-254.494797	1140.609375	-515.233154	281.902588	894.455750	-412.467560	-222.100174	905.410217	-512.171021	23.707582	967.629272	565.753296	-21.118935	930.924500	570.747681	134.948395
-568.096375	97.420998	877.293823	-531.379395	-62.375916	873.115540	-648.325562	133.488144	501.022705	-596.528625	-122.103996	506.068726	-657.435608	139.916672	88.274124	-628.291992	-116.870667	93.402039	-593.595825	179.093689	1373.396118	-516.298828	-158.810455	1378.251221	-526.207886	26.150120	1398.882690	-554.588562	9.956964	1677.383423	-647.041870	244.185822	1126.265137	-537.493530	-254.371140	1140.732300	-514.980225	283.068939	894.874390	-411.872498	-221.855225	905.947632	-512.093445	23.755291	967.638672	565.793823	-21.125216	930.934448	570.851074	134.947220
-568.068481	97.415016	877.279175	-531.250977	-62.340313	873.118835	-648.304321	133.464386	501.007935	-596.220459	-122.061653	505.997894	-657.357178	139.877518	88.205452	-628.283264	-116.880318	93.430779	-593.866882	179.110306	1373.264771	-516.142029	-158.709854	1378.356934	-526.268799	26.272657	1398.862549	-554.139282	9.796442	1677.307373	-647.180359	244.517960	1126.181274	-537.336975	-254.339890	1140.863770	-514.664185	284.198975	895.280640	-411.216339	-221.606827	906.451477	-512.047363	23.798113	967.644226	565.854736	-21.072327	930.945618	570.939514	134.959930
-568.079712	97.423172	877.267273	-531.136047	-62.337143	873.100464	-648.277100	133.444687	500.988739	-595.937927	-122.072357	505.993652	-657.422729	139.942734	88.243973	-628.313843	-116.891136	93.435760	-594.097778	179.123077	1373.146606	-516.005920	-158.584518	1378.425293	-526.358398	26.369984	1398.810791	-553.696960	9.662369	1677.229980	-647.277344	244.893692	1126.159180	-537.141602	-254.221466	1140.929199	-514.376221	285.279480	895.665039	-410.471283	-221.374039	906.922058	-512.015991	23.824604	967.635925	565.872864	-21.072933	930.963623	571.018982	134.993622
-568.015747	97.493782	877.268738	-531.017700	-62.233604	873.077454	-648.364563	133.499222	501.026550	-595.670410	-122.051758	505.934326	-657.513855	139.912277	88.214561	-628.224487	-116.857605	93.414375	-594.300720	179.104218	1373.056396	-515.876709	-158.512711	1378.453613	-526.409363	26.440887	1398.741699	-553.282837	9.577829	1677.146240	-647.235107	245.135803	1126.101685	-536.897034	-254.169022	1140.947998	-514.095886	286.350037	895.995239	-409.731323	-221.115036	907.351257	-511.946808	23.906286	967.634521	565.947754	-21.059443	930.979919	571.126892	134.973145
-567.948181	97.596924	877.271912	-530.859497	-62.169861	873.044128	-648.205017	133.442688	500.992554	-595.409851	-122.001015	505.876801	-657.315247	139.857971	88.099304	-628.241394	-116.863258	93.421394	-594.458862	179.066833	1372.991943	-515.746948	-158.461349	1378.427002	-526.478699	26.498547	1398.682739	-552.909119	9.519546	1677.082397	-647.121765	245.389343	1126.055908	-536.602966	-254.060120	1140.902222	-513.784485	287.333771	896.339966	-408.846863	-220.884506	907.754395	-511.859528	23.982141	967.630371	565.997742	-21.040277	930.986267	571.195679	134.991913
-568.189697	97.307137	877.180237	-530.801086	-62.285416	873.023132	-648.237976	133.434280	500.950012	-595.229553	-122.058144	505.869598	-657.314697	139.860504	88.046890	-628.297241	-116.859329	93.395935	-594.602234	179.005844	1372.949951	-515.650513	-158.400253	1378.363770	-526.528320	26.547909	1398.614380	-552.580627	9.479744	1677.009644	-647.007446	245.642685	1126.076538	-536.276978	-253.987549	1140.822876	-513.451477	288.273895	896.676147	-407.892517	-220.606659	908.117188	-511.944702	23.899633	967.563171	566.054810	-21.065365	931.005920	571.282288	134.971817
-567.977966	97.577530	877.214111	-530.594299	-62.089779	872.983093	-648.187683	133.415100	500.986328	-595.016235	-122.052040	505.793884	-657.317810	139.878571	88.005745	-628.323059	-116.865700	93.398933	-594.721985	178.934769	1372.911499	-515.557068	-158.365082	1378.275146	-526.547485	26.554142	1398.569946	-552.276611	9.468198	1676.940796	-647.032471	246.072800	1126.033203	-535.910095	-253.844116	1140.664795	-513.125427	289.134979	896.949280	-406.911987	-220.384384	908.422729	-511.773224	24.076321	967.579285	566.094543	-21.044580	931.007568	571.352478	134.953445
-568.181885	97.319405	877.132019	-530.479797	-62.172188	872.954773	-647.975525	133.178711	500.749237	-594.848328	-122.062515	505.747681	-657.284851	139.940277	87.972374	-628.350159	-116.855537	93.383049	-594.828003	178.876770	1372.869385	-515.478027	-158.325409	1378.159424	-526.581604	26.568531	1398.492065	-552.006348	9.488078	1676.864990	-646.884521	246.523727	1126.089722	-535.496460	-253.787415	1140.490723	-512.812073	289.952362	897.221252	-405.933594	-220.161560	908.611633	-511.813873	24.020321	967.514587	566.146301	-21.058935	931.020752	571.442627	134.919662
-568.166565	97.318573	877.085083	-530.317078	-62.138779	872.913147	-648.312988	133.468552	500.939148	-594.661682	-122.037811	505.718750	-657.386108	139.904114	87.973412	-628.304504	-116.829514	93.370979	-594.929688	178.775543	1372.843750	-515.444336	-158.349960	1378.009399	-526.587280	26.572895	1398.407471	-551.735046	9.524107	1676.804688	-646.693481	246.974655	1126.136963	-535.057129	-253.689468	1140.277954	-512.504944	290.712646	897.431641	-404.858948	-219.965500	908.816284	-511.739197	24.072227	967.473633	566.199463	-21.079823	931.035767	571.518494	134.893723
-568.163208	97.294205	877.053406	-530.150330	-62.090332	872.889282	-648.286438	133.457626	500.917480	-594.547119	-122.073250	505.696381	-657.419434	139.896072	87.924332	-628.372131	-116.879646	93.394104	-594.982178	178.697662	1372.823364	-515.415344	-158.366440	1377.871582	-526.620728	26.546751	1398.340210	-551.560486	9.556244	1676.711304	-646.465332	247.427872	1126.212769	-534.602051	-253.422806	1139.911743	-512.190491	291.392609	897.610352	-403.824921	-219.847778	908.950012	-511.667389	24.127012	967.448181	566.276123	-21.089401	931.042297	571.605957	134.909073
-568.130737	97.269905	877.017151	-529.958984	-62.052807	872.829651	-648.276184	133.435333	500.891388	-594.467346	-122.079895	505.678925	-657.441956	139.908722	87.894402	-628.359314	-116.858994	93.358963	-595.025024	178.600861	1372.837402	-515.400391	-158.426926	1377.701416	-526.623840	26.512590	1398.271362	-551.362488	9.602530	1676.658081	-646.224365	247.804718	1126.286255	-534.091736	-253.461151	1139.778687	-511.879486	291.983490	897.760559	-402.780243	-219.676315	909.084534	-511.564697	24.157673	967.402283	566.352478	-21.122107	931.069763	571.716125	134.864334
-568.108948	97.264709	876.983337	-529.791138	-62.008785	872.782654	-648.243103	133.416122	500.860565	-594.376587	-122.053085	505.663300	-657.651367	140.171371	88.007339	-628.369141	-116.874733	93.348190	-595.056335	178.516403	1372.861450	-515.384399	-158.492813	1377.545776	-526.634827	26.436630	1398.213989	-551.252258	9.646263	1676.585327	-645.953125	248.164871	1126.351440	-533.571533	-253.326248	1139.499878	-511.577515	292.516846	897.900269	-401.630951	-219.532150	909.149353	-511.470062	24.205841	967.359924	566.405701	-21.111841	931.079651	571.772400	134.857574
-568.028442	97.297836	876.966370	-529.594971	-61.942562	872.738342	-647.955017	133.147095	500.677948	-594.381836	-122.062935	505.657379	-657.586670	140.223679	87.938789	-628.391968	-116.892342	93.333641	-595.028992	178.452957	1372.934570	-515.375488	-158.568619	1377.348877	-526.635925	26.345261	1398.170776	-551.079041	9.709367	1676.547119	-645.629822	248.521072	1126.408325	-533.048096	-253.029861	1139.082275	-511.302429	293.000488	898.039490	-400.609497	-219.452362	909.153198	-511.343842	24.265232	967.333496	566.479614	-21.108873	931.078796	571.864075	134.836807
-567.958801	97.270638	876.948608	-529.368286	-61.894329	872.683289	-647.910278	133.129318	500.653564	-594.467407	-122.090027	505.667389	-657.344971	140.036194	87.774109	-628.395874	-116.896996	93.315933	-595.069580	178.293091	1372.926758	-515.380371	-158.689133	1377.164185	-526.640503	26.253340	1398.124146	-551.039001	9.802914	1676.504395	-645.356812	248.897888	1126.517944	-532.492920	-253.035034	1138.896729	-511.040314	293.399445	898.190735	-399.524048	-219.342957	909.181335	-511.201385	24.292744	967.298218	566.569946	-21.141237	931.093811	571.963257	134.815765
-567.853394	97.294075	876.952332	-529.144043	-61.857101	872.650879	-648.105835	133.363022	500.845673	-594.612976	-122.076477	505.720825	-657.405762	140.042297	87.751694	-628.351135	-116.890205	93.303741	-595.024658	178.198807	1373.015381	-515.404541	-158.815063	1376.966553	-526.616943	26.158260	1398.085449	-550.918274	9.842228	1676.480347	-645.035522	249.220322	1126.625122	-531.963867	-252.835175	1138.608276	-510.781616	293.749390	898.269226	-398.477203	-219.284531	909.174500	-511.043610	24.328817	967.286316	566.617065	-21.158649	931.115479	572.040466	134.811081
-567.772583	97.307442	876.929260	-528.936523	-61.823528	872.593872	-648.069336	133.351089	500.853455	-594.780090	-122.073334	505.779877	-657.424622	140.045731	87.718163	-628.345581	-116.872406	93.278236	-594.977417	178.072708	1373.045898	-515.424561	-158.926682	1376.788818	-526.627747	26.050306	1398.042847	-550.904358	9.940248	1676.427979	-644.709167	249.544769	1126.756348	-531.424255	-252.620529	1138.295898	-510.529694	294.033356	898.351685	-397.405945	-219.201141	909.157349	-510.881653	24.367802	967.237976	566.687927	-21.175062	931.116943	572.123169	134.760590
-567.670410	97.324867	876.917297	-528.756042	-61.810360	872.541016	-648.008789	133.295303	500.838165	-595.252991	-122.272224	505.935883	-657.418884	140.069824	87.706070	-628.535889	-116.892403	93.312820	-594.911987	177.951340	1373.096313	-515.411377	-159.054245	1376.621948	-526.612549	25.908955	1398.008545	-550.867920	9.999944	1676.377441	-644.366272	249.753403	1126.830200	-530.869324	-252.440277	1138.013672	-510.328461	294.236237	898.398560	-396.408997	-219.187042	909.140015	-510.720703	24.382618	967.197571	566.785217	-21.202148	931.148804	572.227051	134.747665
-567.564026	97.380432	876.933716	-528.597778	-61.792507	872.504761	-647.689880	133.060135	500.675446	-595.535828	-122.312874	506.024200	-657.345764	140.111420	87.645462	-628.473694	-116.894699	93.288467	-594.822449	177.830460	1373.166382	-515.369751	-159.153809	1376.443359	-526.585327	25.770834	1397.990845	-550.865662	10.046446	1676.336060	-644.047363	249.976563	1126.937866	-530.370483	-252.255280	1137.730835	-510.129456	294.358612	898.442078	-395.439972	-219.139679	909.161194	-510.562683	24.405924	967.178223	566.870789	-21.208590	931.151306	572.325256	134.723648
-567.401794	97.455147	876.948730	-528.393555	-61.755859	872.461365	-647.863464	133.303528	500.856567	-595.568237	-122.108154	506.020416	-657.442017	140.107452	87.647820	-628.298950	-116.849243	93.217514	-594.712097	177.673981	1373.236206	-515.324036	-159.293625	1376.260986	-526.530090	25.635693	1397.951660	-550.892578	10.110259	1676.302002	-643.713623	250.104202	1127.050781	-529.824097	-252.021042	1137.430298	-509.930725	294.480133	898.480957	-394.441864	-219.069382	909.116882	-510.347687	24.444113	967.152405	566.931274	-21.244436	931.178345	572.404175	134.658310
-567.194458	97.461899	876.938538	-528.191589	-61.743248	872.390381	-647.766785	133.305527	500.862305	-595.912231	-122.122093	506.055176	-657.433105	140.139984	87.660927	-628.327637	-116.889732	93.207443	-594.579041	177.524261	1373.291992	-515.263367	-159.438339	1376.070313	-526.451172	25.471695	1397.932373	-550.944763	10.178801	1676.260498	-643.373230	250.180374	1127.154297	-529.337646	-251.853119	1137.164185	-509.740845	294.522736	898.510376	-393.472412	-219.010239	909.082153	-510.100647	24.428307	967.096375	567.006714	-21.258825	931.193726	572.478149	134.669312
-567.005066	97.574127	876.951721	-528.028625	-61.701691	872.310486	-647.641663	133.315460	500.870575	-596.232239	-122.078964	506.099091	-657.413940	140.165894	87.668556	-628.250183	-116.870178	93.163483	-594.420593	177.397568	1373.331299	-515.205505	-159.552124	1375.906738	-526.381531	25.326235	1397.902100	-550.951660	10.221796	1676.211792	-643.046631	250.188873	1127.276245	-528.832703	-251.709885	1136.909790	-509.544983	294.478088	898.515381	-392.541016	-218.963730	909.083252	-509.861328	24.458130	967.040649	567.099854	-21.284506	931.219421	572.564514	134.633194
-566.703247	97.586166	876.951477	-527.651672	-61.679573	872.246643	-647.504822	133.309921	500.866516	-596.592102	-122.049896	506.154572	-657.432983	140.179214	87.617752	-628.223816	-116.854645	93.145332	-594.241272	177.280350	1373.367676	-515.103821	-159.636978	1375.765503	-526.320862	25.157812	1397.861084	-550.950439	10.239288	1676.175049	-642.687134	250.271271	1127.436279	-528.380371	-251.629837	1136.662354	-509.350342	294.370514	898.538330	-391.605011	-218.507813	908.987122	-509.493011	24.463926	966.997620	567.183105	-21.284300	931.240662	572.638489	134.643982
-566.386230	97.609062	876.953186	-527.266724	-61.646019	872.190735	-647.329224	133.334381	500.869537	-596.969360	-121.970108	506.246948	-657.392212	140.192825	87.612778	-628.124878	-116.869377	93.105820	-594.057190	177.153214	1373.402100	-514.993530	-159.742416	1375.638062	-526.219971	25.013260	1397.837524	-551.024780	10.278292	1676.112183	-642.421753	250.128525	1127.462158	-527.914673	-251.529251	1136.427856	-509.152130	294.193420	898.507935	-390.850159	-218.824814	909.068604	-509.106354	24.484409	966.956482	567.247986	-21.330221	931.268188	572.723999	134.584503
-566.062988	97.650146	876.973694	-526.901794	-61.578739	872.124390	-646.907837	133.118881	500.703827	-597.465332	-121.974876	506.351440	-657.318909	140.271210	87.584984	-628.107971	-116.875900	93.090523	-593.898682	176.968414	1373.353638	-514.878906	-159.908249	1375.510254	-526.096130	24.876616	1397.811157	-551.087158	10.299891	1676.034546	-642.148804	249.958466	1127.450195	-527.483459	-251.482666	1136.230347	-508.898590	293.987030	898.553162	-390.060181	-218.770020	909.028259	-508.726837	24.508230	966.921265	567.357239	-21.361595	931.298828	572.815430	134.539642
-565.708191	97.693367	876.964539	-526.533386	-61.546314	872.073425	-646.683350	133.117096	500.662537	-597.948486	-121.898697	506.428680	-657.306946	140.275482	87.577934	-628.022217	-116.851959	93.046844	-593.719910	176.848618	1373.380615	-514.744324	-160.076736	1375.377808	-525.952576	24.693403	1397.774536	-551.205872	10.331345	1675.946533	-641.870789	249.730972	1127.418823	-527.092346	-251.492432	1136.050415	-508.725189	293.731171	898.447693	-389.295654	-218.788025	909.025696	-508.314240	24.537727	966.870911	567.415527	-21.376780	931.313416	572.887329	134.543076
-565.283386	97.703659	876.956360	-526.130493	-61.500378	872.012512	-646.460083	133.130524	500.665833	-598.524231	-121.875923	506.545959	-657.258972	140.290359	87.554504	-627.965454	-116.886948	93.024651	-593.526794	176.691910	1373.335815	-514.549194	-160.247070	1375.290527	-525.820740	24.533663	1397.729858	-551.325745	10.386231	1675.892090	-641.613159	249.463226	1127.332397	-526.684875	-251.492538	1135.866333	-508.515350	293.438354	898.388794	-388.605225	-218.785049	909.020264	-507.842682	24.546412	966.814026	567.491089	-21.419901	931.320190	572.960754	134.465714
-564.828674	97.748749	876.952148	-525.722351	-61.459946	871.937866	-646.164063	133.110931	500.656403	-599.194031	-121.946091	506.681335	-657.241089	140.298752	87.557266	-627.969482	-116.882706	92.976631	-593.355896	176.579163	1373.289795	-514.398743	-160.388824	1375.179321	-525.657959	24.374943	1397.677368	-551.416382	10.413085	1675.795898	-641.400879	249.189926	1127.275391	-526.294617	-251.588455	1135.690308	-508.331421	293.080048	898.311401	-388.026672	-218.745377	908.978149	-507.350586	24.552649	966.752319	567.562073	-21.456745	931.349365	573.036133	134.454788
-564.383362	97.755188	876.929077	-525.240540	-61.478485	871.861267	-645.903076	133.161194	500.664825	-599.948669	-121.993423	506.857605	-657.192749	140.352112	87.554962	-627.983948	-116.903000	92.945000	-593.179138	176.437653	1373.224121	-514.219177	-160.566025	1375.059692	-525.498596	24.222008	1397.626587	-551.571655	10.466347	1675.654419	-641.148743	248.810760	1127.135620	-525.926941	-251.687943	1135.548950	-508.132751	292.725983	898.239014	-387.414032	-218.739136	908.917114	-506.826447	24.538940	966.678101	567.641602	-21.453733	931.373169	573.097412	134.377777
-563.853210	97.797569	876.911621	-524.709534	-61.496307	871.784668	-645.613159	133.163132	500.663361	-601.142883	-122.319389	507.478790	-657.153137	140.363449	87.552406	-628.257080	-116.973763	92.976097	-592.985474	176.284271	1373.146973	-514.017395	-160.741577	1374.985474	-525.320679	24.054661	1397.570068	-551.706238	10.506529	1675.533325	-640.876831	248.287094	1126.909058	-525.555176	-251.815414	1135.424561	-507.918610	292.290039	898.121155	-386.846771	-218.758743	908.882324	-506.248230	24.527016	966.613098	567.710144	-21.504097	931.378113	573.177856	134.342590
-563.236023	97.834015	876.893127	-524.187012	-61.440552	871.698120	-645.335693	133.203812	500.634155	-601.855530	-122.267494	507.683777	-657.135315	140.368179	87.530457	-628.185242	-116.978279	92.931763	-592.759644	176.195999	1373.033691	-513.803406	-160.924484	1374.930176	-525.103149	23.897808	1397.514648	-551.857361	10.526376	1675.376831	-640.621582	247.668945	1126.673340	-525.231079	-251.988403	1135.324951	-507.601196	291.796692	898.015076	-386.314209	-218.809235	908.863098	-505.617737	24.527420	966.538696	567.848206	-21.547636	931.398132	573.304993	134.272995
-562.655396	97.846024	876.880371	-523.605896	-61.407032	871.594177	-645.178284	133.394516	500.765808	-602.679626	-122.254295	507.898865	-657.459961	140.607986	87.735092	-628.202820	-116.998749	92.878822	-592.507568	176.089081	1372.908569	-513.560059	-161.111038	1374.873291	-524.904175	23.715340	1397.431519	-551.990479	10.563870	1675.201538	-640.405640	247.103592	1126.394897	-524.885559	-251.975952	1135.106689	-507.236053	291.340820	897.937500	-385.747681	-218.845871	908.824890	-504.988861	24.510704	966.463257	567.938171	-21.573784	931.415405	573.412170	134.183960
-561.970764	97.858696	876.881653	-522.993225	-61.387516	871.499207	-644.614197	133.262833	500.668671	-603.523315	-122.218025	508.135010	-657.114990	140.413620	87.554596	-628.169067	-117.031860	92.869789	-592.253540	175.959366	1372.685059	-513.328491	-161.259811	1374.833008	-524.692139	23.560143	1397.400391	-552.144714	10.616995	1675.029053	-640.085999	246.147522	1125.970093	-524.519043	-252.284790	1135.137451	-506.740631	290.891144	897.854248	-385.121216	-218.904541	908.840454	-504.279999	24.469532	966.395325	568.048828	-21.606609	931.424316	573.541321	134.130829
-561.290588	97.855125	876.844116	-522.342529	-61.384331	871.387817	-644.223389	133.258728	500.687622	-604.338867	-122.140411	508.323608	-657.142639	140.393295	87.556580	-628.169189	-117.024940	92.801567	-591.902771	175.851944	1372.484009	-513.059082	-161.447388	1374.801514	-524.478943	23.386480	1397.324585	-552.310120	10.683195	1674.832275	-639.768677	244.996719	1125.420532	-524.137207	-252.447861	1135.068115	-506.121796	290.389038	897.756226	-384.471832	-218.982834	908.854126	-503.563263	24.432989	966.302063	568.152283	-21.602142	931.442261	573.647461	134.104614
-560.564880	97.926498	876.818542	-521.666260	-61.383003	871.300171	-643.688354	133.293747	500.695770	-605.102478	-122.047211	508.592590	-657.028687	140.423065	87.561157	-628.095642	-117.062714	92.735931	-591.559937	175.723999	1372.244873	-512.797424	-161.658691	1374.780151	-524.264221	23.230375	1397.246948	-552.469238	10.759961	1674.640747	-639.467163	244.018753	1124.979980	-523.753479	-252.527267	1134.896851	-505.335541	289.916901	897.711853	-383.839813	-219.012573	908.839722	-502.828644	24.427402	966.234253	568.260437	-21.668232	931.474182	573.784607	134.050369
-559.593201	98.282288	876.855347	-520.931274	-61.210495	871.146301	-643.133667	133.327545	500.692352	-605.832031	-121.812431	508.806519	-656.902771	140.449219	87.575790	-627.920532	-117.079796	92.721214	-591.202454	175.664810	1371.999756	-512.555359	-161.870438	1374.769775	-524.047363	23.075314	1397.143311	-552.640259	10.852335	1674.420654	-639.077209	242.898071	1124.422363	-523.375671	-252.867813	1134.978394	-504.359680	289.508789	897.694885	-383.192749	-219.128876	908.806580	-501.938202	24.526600	966.171204	568.210815	-21.842960	931.531616	573.878357	133.904968
-558.786804	98.327698	876.820496	-520.245605	-61.176922	871.021973	-642.631897	133.354935	500.695801	-606.556702	-121.754051	509.049744	-656.816772	140.460968	87.609131	-627.831726	-117.122917	92.689507	-590.812073	175.557083	1371.662231	-512.293091	-162.069839	1374.802002	-523.819153	22.934122	1396.974609	-552.833801	10.955058	1674.188599	-638.610962	241.610962	1123.755371	-522.933655	-253.152222	1134.984863	-503.301941	289.187744	897.664429	-382.557983	-219.302307	908.787964	-501.141693	24.497755	966.075012	568.346680	-21.876114	931.577087	574.026245	133.879105
-558.239380	98.080154	876.720032	-519.569641	-61.360107	870.879150	-642.159119	133.391647	500.691711	-607.195496	-121.645958	509.265533	-656.755676	140.449036	87.646530	-627.710022	-117.134521	92.640030	-590.395874	175.478394	1371.317871	-512.018982	-162.260086	1374.833862	-523.550720	22.807148	1396.843506	-552.961670	11.073970	1673.966553	-638.101868	240.464478	1123.083618	-522.479492	-253.464676	1135.011108	-501.833588	288.983521	897.841797	-381.979401	-219.446396	908.733582	-500.457825	24.309916	965.921509	568.621521	-21.777681	931.571533	574.205933	133.915314
-557.446289	98.129616	876.698120	-518.847900	-61.387531	870.738953	-641.960632	133.493774	500.758850	-607.818909	-121.588303	509.473724	-656.830811	140.392441	87.691078	-627.729370	-117.160332	92.595146	-589.990540	175.457275	1370.990356	-511.709229	-162.380173	1374.853638	-523.269104	22.677244	1396.656372	-553.097656	11.213697	1673.717896	-637.438843	239.154266	1122.359375	-521.981628	-253.742950	1135.024902	-500.359131	288.952698	897.996216	-381.422424	-219.673904	908.619324	-499.663879	24.241776	965.830322	568.746277	-21.790678	931.612915	574.338013	133.909866
-556.493225	98.157478	876.620728	-518.074097	-61.358654	870.556519	-641.450623	133.539154	500.784210	-608.270142	-121.416214	509.601318	-656.751343	140.422592	87.745209	-627.771973	-117.174774	92.546669	-589.677124	175.330963	1370.579102	-511.436523	-162.574966	1374.895020	-522.958679	22.549847	1396.463745	-553.210815	11.354436	1673.464600	-636.563232	237.817261	1121.542969	-521.476379	-253.915894	1135.009399	-499.131165	289.847900	898.143005	-380.924683	-219.941971	908.494385	-498.761139	24.176130	965.689880	568.888367	-21.790762	931.641235	574.486877	133.893158
-555.692078	98.191078	876.565491	-517.390503	-61.400616	870.391907	-641.490173	133.824203	500.963165	-608.520142	-121.324097	509.706512	-656.913635	140.337402	87.850151	-627.700134	-117.147514	92.521072	-589.395508	175.181046	1370.091919	-511.103577	-162.715652	1374.953003	-522.659912	22.440533	1396.261719	-553.306702	11.532336	1673.248413	-636.110962	236.936478	1120.913208	-520.925293	-254.130661	1135.028687	-497.151154	289.148102	898.205261	-380.496429	-220.204620	908.326965	-497.979828	24.087502	965.568970	569.018860	-21.791294	931.686829	574.616638	133.861572
-554.787537	98.265968	876.514709	-516.630188	-61.418125	870.202087	-641.055298	133.898346	501.032837	-608.284363	-121.062340	509.431244	-656.949585	140.334915	87.902557	-627.353699	-117.141670	92.492432	-589.083191	175.091568	1369.665894	-510.738159	-162.844269	1375.006226	-522.342285	22.338192	1396.075195	-553.388611	11.708184	1673.035645	-634.927124	235.808685	1120.105835	-520.331482	-254.522339	1135.164551	-496.212280	290.816742	898.383667	-380.128113	-220.573090	908.152405	-497.134613	24.000881	965.450317	569.166626	-21.795534	931.737000	574.798096	133.822998
-553.862427	98.194183	876.414978	-515.895264	-61.514202	870.059326	-640.595093	133.978119	501.067413	-608.240540	-120.893692	509.495422	-657.143250	140.577072	88.142754	-627.364075	-117.122459	92.455635	-588.823486	174.941666	1369.259766	-510.327667	-163.020050	1375.042358	-522.044250	22.239143	1395.898682	-553.434998	11.904523	1672.831787	-634.016663	235.089523	1119.439087	-519.729675	-254.889786	1135.279785	-494.852386	291.669525	898.501221	-379.837860	-220.975464	907.917786	-496.314575	23.842625	965.337769	569.270874	-21.817125	931.789246	574.939697	133.797043
-553.007263	98.168251	876.338806	-515.215271	-61.621365	869.919312	-639.930481	134.013489	501.018890	-608.042847	-120.704857	509.559357	-657.045471	140.598877	88.181038	-627.270325	-117.105972	92.463379	-588.554565	174.797806	1368.822632	-509.860138	-163.162033	1375.091064	-521.738281	22.140322	1395.739746	-553.454468	12.138225	1672.665771	-633.191467	234.634384	1118.880127	-519.119690	-255.182632	1135.366455	-492.967316	292.150208	898.654663	-379.617737	-221.340515	907.654602	-495.549225	23.693455	965.235474	569.406189	-21.775766	931.815430	575.112000	133.800262
-552.076477	98.137245	876.211914	-514.530579	-61.737198	869.774536	-639.467896	134.115891	501.108429	-607.741577	-120.518471	509.611877	-657.057800	140.559265	88.248451	-627.135193	-117.064758	92.451347	-588.310669	174.663727	1368.393921	-509.347839	-163.258286	1375.137939	-521.382446	22.061152	1395.594116	-553.441528	12.371901	1672.524658	-632.260315	234.225342	1118.352173	-518.506836	-255.549576	1135.496704	-491.601379	293.250702	898.717834	-379.456146	-221.749359	907.399292	-494.754608	23.544004	965.109558	569.523193	-21.779955	931.840698	575.280273	133.793350
-551.129456	98.034325	876.125671	-513.813477	-61.866814	869.711792	-638.810364	134.155411	501.103210	-607.351746	-120.387047	509.637024	-657.004883	140.569061	88.311806	-627.095398	-117.031364	92.452415	-588.043030	174.444839	1367.982788	-508.801361	-163.360886	1375.206177	-521.007080	21.978197	1395.469727	-553.383789	12.624003	1672.394043	-631.271362	234.077881	1117.893311	-517.845398	-255.769440	1135.528809	-491.365601	295.139709	898.659119	-379.314545	-222.219650	907.168091	-493.978638	23.370808	965.061829	569.628418	-21.748669	931.855591	575.433411	133.821228
-550.221802	97.936119	876.046387	-513.161438	-61.985565	869.643616	-638.160400	134.234360	501.118011	-606.845520	-120.410500	509.673187	-656.993286	140.516373	88.346443	-627.025330	-117.013420	92.517937	-587.792786	174.275986	1367.634155	-508.232483	-163.446762	1375.292114	-520.599670	21.888157	1395.357788	-553.292542	12.902918	1672.305664	-630.545166	234.242020	1117.507935	-517.194275	-256.241150	1135.771606	-489.890961	296.017212	898.658081	-379.240509	-222.745514	906.894409	-493.244202	23.195078	965.010864	569.730774	-21.708157	931.876587	575.579285	133.818466
-549.329895	97.835434	875.961792	-512.468994	-62.160046	869.639526	-637.577087	134.279449	501.146851	-606.316345	-120.513916	509.713074	-656.728821	140.248337	88.200363	-626.956665	-116.962570	92.612137	-587.529663	174.150360	1367.317017	-507.646149	-163.463440	1375.370483	-520.151733	21.840761	1395.269043	-553.151062	13.173362	1672.223022	-629.755859	234.560349	1117.155151	-516.582458	-256.408569	1135.821411	-488.960541	297.237701	898.601379	-379.244110	-223.236771	906.588745	-492.525269	23.035416	964.998291	569.836304	-21.685745	931.899475	575.719421	133.866226
-548.445068	97.797585	875.927429	-511.799652	-62.281254	869.639771	-636.767517	134.307556	501.123901	-605.658569	-120.509178	509.739166	-656.851013	140.510880	88.422318	-626.891968	-116.939720	92.662842	-587.215149	174.016083	1367.043579	-506.995758	-163.504135	1375.468506	-519.716797	21.803650	1395.202026	-552.981445	13.468337	1672.191650	-629.051025	235.008942	1116.928833	-515.957642	-256.854034	1136.165649	-488.379730	298.592010	898.496765	-379.283813	-223.738098	906.354553	-491.823120	22.902954	965.015381	569.933289	-21.675722	931.925354	575.865662	133.876846
-547.402710	97.869560	875.910156	-511.044373	-62.363022	869.636414	-636.074280	134.348450	501.141663	-604.968811	-120.638443	509.749420	-656.796143	140.472504	88.501411	-626.953918	-116.917854	92.764297	-586.886414	173.844223	1366.813477	-506.383209	-163.528885	1375.576050	-519.310181	21.770487	1395.168823	-552.783569	13.747049	1672.156860	-628.421509	235.624512	1116.798950	-515.374878	-257.159851	1136.373169	-487.923309	299.908997	898.383423	-379.353760	-224.322067	906.096802	-491.025757	22.807657	965.052124	570.057739	-21.600409	931.950806	575.994507	133.938309
-546.544617	97.769447	875.854858	-510.313629	-62.494411	869.672607	-635.387939	134.429916	501.192749	-604.172546	-120.787811	509.787109	-656.741577	140.423874	88.557686	-626.981140	-116.901237	92.873993	-586.513489	173.708191	1366.673828	-505.741211	-163.543610	1375.687012	-518.850708	21.737463	1395.167236	-552.536621	14.014204	1672.161377	-627.832092	236.416718	1116.722168	-514.858521	-257.422943	1136.623779	-487.520874	301.188660	898.245239	-379.459015	-224.928436	905.869385	-490.323578	22.690887	965.080750	570.179871	-21.551678	931.970215	576.139038	133.961212
-545.634277	97.638268	875.827820	-509.466461	-62.645260	869.751099	-634.445068	134.324356	501.123199	-603.384705	-121.060143	509.821350	-656.587952	140.414185	88.621864	-627.099182	-116.897041	93.008301	-586.084717	173.593979	1366.616211	-505.106140	-163.505844	1375.808838	-518.410217	21.710289	1395.179810	-552.223999	14.259774	1672.192383	-627.269226	237.295334	1116.737427	-514.390320	-257.621857	1136.802979	-487.246918	302.431030	898.104370	-379.573792	-225.567474	905.667969	-489.573853	22.563931	965.158875	570.304199	-21.497726	932.023010	576.277405	134.027100
-545.044983	97.138229	875.755310	-508.767639	-62.916935	869.822571	-633.785278	134.371414	501.146881	-602.400391	-121.084450	509.819916	-656.488403	140.333725	88.710602	-626.985474	-116.894371	93.121742	-585.701172	173.482254	1366.562988	-504.583710	-163.473862	1375.908203	-517.956299	21.678076	1395.204834	-551.902588	14.532245	1672.216064	-626.785034	238.386459	1116.826294	-513.956299	-257.807556	1136.926270	-487.089264	303.619415	897.966003	-379.714691	-226.222900	905.486389	-489.007477	22.275772	965.184814	570.462708	-21.452480	932.048828	576.442505	134.044601
-544.244019	96.981834	875.747986	-507.955811	-63.008862	869.903259	-633.005188	134.364075	501.194763	-601.411682	-121.209007	509.812714	-656.464050	140.266739	88.790260	-627.016296	-116.858978	93.233192	-585.213623	173.428345	1366.573730	-503.999023	-163.458511	1375.985107	-517.446167	21.649372	1395.231079	-551.538757	14.757032	1672.263428	-626.326416	239.580826	1117.066650	-513.568787	-258.019318	1137.131836	-486.996246	304.722961	897.878784	-379.828949	-226.859909	905.300354	-488.301849	22.182814	965.261047	570.619263	-21.349329	932.088928	576.567993	134.100372
-543.566650	96.837830	875.763611	-507.163788	-63.170197	869.974854	-632.079651	134.303101	501.129944	-600.400085	-121.346550	509.863647	-656.077881	139.944656	88.630501	-626.935425	-116.856262	93.356674	-584.688843	173.355408	1366.661865	-503.459625	-163.463806	1376.057617	-516.950378	21.672085	1395.279541	-551.149658	14.968540	1672.304688	-625.860291	240.770355	1117.339844	-513.253113	-258.394318	1137.451660	-486.878662	305.689575	897.831848	-379.947388	-227.563324	905.151428	-487.653137	22.068264	965.337646	570.767517	-21.275463	932.093750	576.712341	134.178146
-542.764099	96.733475	875.799255	-506.326691	-63.237846	870.048645	-631.171753	134.113449	501.071411	-599.330322	-121.377899	509.822784	-656.153503	140.139343	88.936813	-626.818970	-116.850174	93.492027	-584.136902	173.319534	1366.725708	-502.954468	-163.424149	1376.129395	-516.465698	21.685251	1395.304443	-550.724792	15.156216	1672.357788	-625.448425	242.046829	1117.730957	-512.979126	-258.430389	1137.492188	-486.671204	306.473328	897.792969	-380.024017	-228.338348	905.022949	-486.916718	21.993458	965.425659	570.912109	-21.217743	932.134033	576.851013	134.243439
-541.974426	96.601196	875.812012	-505.507813	-63.292542	870.093018	-630.346680	134.012924	501.037659	-598.234070	-121.548798	509.806427	-656.071533	140.052078	89.020866	-626.793457	-116.851730	93.633667	-583.512024	173.293518	1366.868896	-502.504059	-163.409485	1376.190918	-515.974792	21.702408	1395.379883	-550.268433	15.302135	1672.408447	-625.012573	243.299423	1118.139404	-512.734680	-258.762970	1137.774536	-486.616760	307.270355	897.813599	-380.060120	-229.040558	904.937927	-486.179932	21.911301	965.481018	571.102783	-21.097704	932.158569	576.995056	134.321365
-541.330322	96.514587	875.865295	-504.776215	-63.415714	870.169495	-629.586487	134.203796	501.137299	-597.152893	-121.615036	509.793762	-656.006287	139.962708	89.133049	-626.739502	-116.877708	93.799072	-582.876648	173.267502	1367.046997	-502.092133	-163.386154	1376.244141	-515.467529	21.736555	1395.442627	-549.788391	15.417541	1672.463745	-624.608276	244.524414	1118.625610	-512.555786	-258.890564	1137.909302	-486.470001	307.894989	897.826904	-380.053375	-229.782242	904.880432	-485.541016	21.827347	965.564575	571.257141	-21.020081	932.191345	577.121765	134.406723
-540.639404	96.469948	875.857239	-504.011261	-63.521080	870.244812	-628.479126	133.926666	501.004364	-596.144165	-121.755341	509.773071	-655.827576	139.963348	89.217682	-626.712952	-116.896568	93.932945	-582.197144	173.304306	1367.261841	-501.716125	-163.334885	1376.251709	-514.938232	21.770882	1395.505737	-549.317322	15.492344	1672.509888	-624.467957	245.928406	1119.164673	-512.416809	-258.988220	1137.961060	-485.969727	307.628723	897.872375	-380.012115	-230.531921	904.835999	-484.875702	21.800779	965.620789	571.408447	-20.967037	932.231323	577.260620	134.463425
-539.942322	96.437607	875.869812	-503.219757	-63.637672	870.308228	-627.648621	133.940567	501.031158	-595.259338	-122.012512	509.876617	-655.715942	139.896622	89.260651	-626.762390	-116.905434	94.105202	-581.475220	173.364365	1367.427246	-501.404663	-163.296326	1376.229126	-514.391968	21.825146	1395.546021	-548.830688	15.568317	1672.554443	-623.799988	246.984192	1119.563843	-512.341125	-258.963440	1137.942139	-486.543579	309.265472	897.981750	-379.969055	-231.253571	904.772278	-484.191406	21.760487	965.681030	571.590698	-20.900444	932.258423	577.405640	134.525299
-539.303223	96.278702	875.856018	-502.471924	-63.727055	870.361389	-626.950928	134.172058	501.073395	-594.332886	-122.103630	509.922485	-655.692200	139.793365	89.335907	-626.708984	-116.941200	94.218132	-580.774536	173.389603	1367.600586	-501.167419	-163.300476	1376.174561	-513.887268	21.871820	1395.592651	-548.330444	15.631201	1672.592529	-623.426392	248.076675	1119.987305	-512.295776	-259.141663	1138.043091	-486.485229	309.761719	898.100830	-379.890686	-232.005493	904.755554	-483.543793	21.691738	965.716003	571.775024	-20.850922	932.287842	577.563477	134.534531
-538.624573	96.179283	875.831177	-501.715210	-63.773621	870.383545	-625.703369	133.799622	500.847961	-593.401367	-122.299843	509.906830	-655.508667	139.776169	89.334999	-626.677551	-116.967476	94.366753	-580.038574	173.436264	1367.759155	-500.889221	-163.285233	1376.104248	-513.359314	21.943991	1395.618774	-547.840149	15.682588	1672.608521	-623.312744	249.223953	1120.494751	-512.272583	-259.207520	1138.035645	-485.836121	309.071747	898.218689	-379.773468	-232.714493	904.710327	-482.873047	21.654593	965.731445	571.953186	-20.794857	932.336792	577.676025	134.613052
-537.887024	96.184029	875.793640	-500.926544	-63.790077	870.380798	-624.596130	133.660675	500.710632	-592.492188	-122.405838	509.905914	-655.319214	139.752029	89.375481	-626.594177	-116.961853	94.476936	-579.318115	173.552719	1367.920166	-500.624756	-163.244034	1376.022705	-512.858948	22.010994	1395.641968	-547.336487	15.703412	1672.604736	-622.763611	250.209427	1120.870483	-512.267944	-259.329681	1138.038818	-485.812439	310.039276	898.340027	-379.619965	-233.405365	904.680664	-482.149658	21.670385	965.726013	572.196960	-20.695889	932.359375	577.846191	134.695404
-537.223450	96.172295	875.775452	-500.106415	-63.860245	870.381409	-623.620728	133.672821	500.652252	-591.639343	-122.464394	509.919281	-655.194092	139.689926	89.469048	-626.604431	-116.995094	94.593521	-578.598694	173.646332	1368.079102	-500.361816	-163.221039	1375.922363	-512.354126	22.064398	1395.645874	-546.865845	15.736948	1672.581787	-622.590149	251.218857	1121.260376	-512.270996	-259.407837	1138.001831	-485.042633	309.124451	898.420471	-379.454102	-234.103287	904.667908	-481.469635	21.659639	965.740295	572.408203	-20.618223	932.364746	577.977051	134.744400
-536.533447	96.130768	875.759766	-499.359741	-63.840145	870.390503	-622.619446	133.665512	500.575500	-590.796936	-122.547173	509.920349	-655.122864	139.617813	89.535889	-626.498230	-116.980927	94.672798	-577.887024	173.726761	1368.205933	-500.145996	-163.217209	1375.799683	-511.868317	22.101452	1395.668823	-546.347046	15.741009	1672.575073	-622.037903	251.980133	1121.522095	-512.275024	-259.475342	1137.922607	-485.019440	309.904144	898.510010	-379.211273	-234.735657	904.689087	-480.796356	21.667515	965.753967	572.652527	-20.516211	932.377869	578.130798	134.814224
-535.766418	96.110733	875.750122	-498.551422	-63.813938	870.380615	-621.553101	133.642899	500.490906	-589.926453	-122.558533	509.883209	-654.941528	139.591660	89.597176	-626.397339	-116.982544	94.766045	-577.218567	173.837967	1368.313477	-499.968842	-163.180069	1375.680298	-511.407166	22.147673	1395.684082	-545.844604	15.731587	1672.547852	-621.802490	252.877502	1121.849365	-512.300537	-259.581543	1137.836304	-484.399445	309.107178	898.469482	-378.966492	-235.358856	904.660217	-480.067627	21.667152	965.768005	572.850403	-20.453976	932.367065	578.259888	134.880554
-535.027466	96.112366	875.704712	-497.805847	-63.758175	870.386047	-620.632202	133.781738	500.506744	-589.167236	-122.641525	509.890991	-654.834656	139.563995	89.701698	-626.435974	-117.002914	94.881752	-576.554077	173.940933	1368.393677	-499.758759	-163.178711	1375.556274	-510.907776	22.179640	1395.652222	-545.366333	15.750790	1672.518311	-621.410339	253.508759	1122.044189	-512.296936	-259.665527	1137.745850	-483.956543	308.801880	898.450317	-378.773895	-235.974777	904.628235	-479.373566	21.716906	965.766052	573.058716	-20.409857	932.382751	578.387207	134.897919
-534.234192	96.221092	875.677246	-497.001709	-63.706509	870.352539	-619.718872	133.871750	500.456146	-588.358887	-122.658943	509.901184	-654.781433	139.544327	89.757545	-626.365051	-117.026909	94.980423	-575.891602	174.055466	1368.510010	-499.565674	-163.171387	1375.401123	-510.471863	22.226316	1395.636841	-544.888428	15.770430	1672.461426	-620.953735	254.050873	1122.186646	-512.289673	-259.713837	1137.646118	-483.490021	308.479858	898.364441	-378.515503	-236.517014	904.630920	-478.635681	21.779140	965.760864	573.273193	-20.336481	932.371521	578.529907	134.967636
-533.273376	96.638885	875.676758	-496.211823	-63.516312	870.304199	-618.772766	133.950699	500.417450	-587.568359	-122.684067	509.822937	-654.605225	139.567047	89.842529	-626.233704	-117.011711	95.066032	-575.324768	174.119064	1368.487549	-499.367371	-163.159866	1375.284790	-510.037354	22.279251	1395.622070	-544.441284	15.772483	1672.397095	-620.485718	254.405151	1122.278931	-512.270630	-259.759644	1137.541016	-483.039703	308.279633	898.397339	-378.314331	-237.019348	904.615540	-477.820221	21.993267	965.765625	573.615540	-20.174746	932.279236	578.723938	135.094742
-532.530640	96.593758	875.610596	-495.456116	-63.493484	870.297363	-617.835388	134.098648	500.346588	-586.797302	-122.670486	509.811859	-654.533569	139.582611	89.922592	-626.182251	-117.001144	95.157715	-574.727539	174.238876	1368.489380	-499.203644	-163.161514	1375.139893	-509.640167	22.303713	1395.582275	-543.986023	15.814021	1672.346680	-619.846375	254.583145	1122.250366	-512.234314	-259.815979	1137.430786	-482.405151	308.152130	898.319153	-378.036682	-237.497208	904.586975	-477.122864	22.009195	965.748169	573.672302	-20.252996	932.378723	578.761292	135.040771
-531.829895	96.515198	875.561279	-494.736633	-63.491432	870.282959	-617.054016	134.335266	500.256439	-586.010681	-122.639679	509.815582	-654.491882	139.554779	90.009956	-626.137756	-117.003265	95.219345	-574.156311	174.363052	1368.512939	-499.019928	-163.175018	1375.014893	-509.236786	22.314322	1395.554443	-543.566406	15.860836	1672.257446	-619.466187	254.720322	1122.249268	-512.153381	-259.890320	1137.323608	-481.580078	306.976654	898.110168	-377.755035	-237.913925	904.566223	-476.446808	21.989901	965.728760	573.880554	-20.229008	932.413025	578.856506	135.086899
-531.164185	96.458580	875.510132	-494.077209	-63.450222	870.267761	-616.174438	134.507004	500.196869	-585.260559	-122.611122	509.758270	-654.395630	139.567963	90.093475	-626.066589	-116.998222	95.300133	-573.566711	174.508163	1368.515503	-498.846466	-163.176407	1374.904663	-508.842804	22.325064	1395.500488	-543.164001	15.898263	1672.184814	-618.925232	254.668854	1122.164185	-512.059204	-259.959717	1137.192993	-481.016663	306.281006	897.890930	-377.459106	-238.296051	904.548218	-475.822021	21.995771	965.709717	574.136536	-20.167040	932.218079	579.045959	135.225784
-530.313782	96.554253	875.505005	-493.340576	-63.393990	870.267090	-615.217529	134.672119	500.142578	-584.447754	-122.517166	509.711121	-654.373474	139.584473	90.173012	-625.923706	-116.957870	95.344978	-573.053650	174.547180	1368.432373	-498.685822	-163.208130	1374.807251	-508.474609	22.332954	1395.446289	-542.771423	15.975579	1672.091553	-618.544922	254.726852	1122.066284	-511.947784	-260.077637	1137.091675	-480.500031	305.169800	897.456970	-377.166382	-238.642502	904.541931	-475.090637	22.031502	965.733826	574.137939	-20.325466	932.177612	579.093201	135.185471
-529.530212	96.595123	875.444763	-492.665283	-63.342354	870.251831	-614.340027	134.889893	500.122070	-583.754333	-122.540817	509.678314	-654.301086	139.618805	90.198853	-625.910034	-116.935959	95.447914	-572.535095	174.669159	1368.367920	-498.525635	-163.207184	1374.719116	-508.093842	22.347328	1395.411499	-542.405762	16.070242	1672.005981	-617.984131	254.419052	1121.854858	-511.789093	-260.156219	1136.983643	-479.554138	304.117523	897.262329	-376.895691	-238.912720	904.511536	-474.402679	22.069263	965.712952	574.125244	-20.485790	932.254150	579.117249	135.115173
-528.735474	96.788307	875.429626	-492.040894	-63.218388	870.219604	-613.531250	135.181732	500.065918	-583.020081	-122.451782	509.649414	-654.284119	139.627182	90.257210	-625.895020	-116.913795	95.515160	-572.059692	174.766617	1368.273315	-498.343597	-163.189011	1374.645752	-507.742676	22.367636	1395.375488	-542.073120	16.185528	1671.916138	-617.364258	253.969391	1121.603516	-511.633606	-260.268311	1136.907104	-478.478241	302.976044	897.123657	-376.634796	-239.129410	904.465271	-473.726563	22.168287	965.705994	574.198425	-20.599609	932.320984	579.176514	135.043716
-527.911865	96.939606	875.412415	-491.394806	-63.089615	870.216370	-612.472107	135.370148	499.913574	-582.248291	-122.319389	509.612305	-654.180908	139.684418	90.291565	-625.770691	-116.866821	95.573517	-571.490417	174.926697	1368.206421	-498.161041	-163.199356	1374.572632	-507.395844	22.390673	1395.335693	-541.789429	16.303099	1671.830322	-616.785645	253.459702	1121.353882	-511.415283	-260.358551	1136.846191	-477.387878	301.751129	896.972290	-376.345306	-239.321732	904.420471	-473.044891	22.262117	965.719360	574.318970	-20.637348	932.339722	579.232056	135.061340
-527.122375	96.960754	875.386047	-490.751770	-63.028172	870.232971	-611.574829	135.619125	499.866760	-581.474060	-122.155594	509.561981	-654.175171	139.702728	90.344940	-625.656982	-116.818588	95.667198	-571.000916	175.065247	1368.091309	-497.932800	-163.201187	1374.542725	-507.055023	22.413469	1395.298950	-541.526306	16.435993	1671.750244	-616.146851	252.700897	1120.975586	-511.180450	-260.233246	1136.671997	-476.163940	300.434570	896.842346	-376.015167	-239.485046	904.395203	-472.377899	22.284309	965.734985	574.453918	-20.657177	932.349854	579.300171	135.051178
-526.317444	97.121864	875.342102	-490.143524	-62.905807	870.211182	-610.792847	135.977570	499.872864	-580.726685	-122.088356	509.549103	-654.205811	139.719498	90.427345	-625.614197	-116.762413	95.754379	-570.595032	175.141983	1367.965698	-497.750000	-163.247223	1374.508057	-506.717041	22.413624	1395.289917	-541.296692	16.588224	1671.678711	-615.500244	251.860458	1120.555176	-510.946198	-260.283844	1136.652832	-474.870941	299.059418	896.729187	-375.728882	-239.558044	904.394714	-471.716339	22.381884	965.722351	574.560547	-20.689957	932.364258	579.361084	135.047226
-525.622559	97.304352	875.342163	-489.565338	-62.782036	870.183899	-609.912476	136.189423	499.837006	-580.027405	-121.948967	509.523865	-654.372620	139.709686	90.541389	-625.495422	-116.690979	95.852089	-570.268127	175.197052	1367.781006	-497.530273	-163.240250	1374.479248	-506.378113	22.416986	1395.267822	-541.096619	16.753315	1671.613892	-614.868225	250.928436	1120.200195	-510.693390	-260.523987	1136.760010	-473.546936	297.598999	896.664001	-375.454285	-239.563919	904.385986	-471.121063	22.480665	965.727966	574.723694	-20.712297	932.367249	579.444031	135.027542
-524.802856	97.446762	875.305969	-488.951935	-62.653225	870.177368	-608.974609	136.479462	499.816223	-579.341614	-121.784096	509.472229	-654.216492	139.793533	90.595955	-625.473572	-116.609184	95.902718	-569.863831	175.311951	1367.614258	-497.309570	-163.258255	1374.478638	-506.066101	22.418777	1395.257080	-540.956787	16.930212	1671.554077	-614.192505	249.927032	1119.803101	-510.427795	-260.539825	1136.726074	-472.101105	296.141876	896.551941	-375.187653	-239.545013	904.359802	-470.465485	22.571590	965.733032	574.827759	-20.715681	932.348022	579.489746	135.031845
-523.866211	97.796875	875.288269	-488.333130	-62.416901	870.148315	-608.146179	136.793076	499.821838	-578.671997	-121.649391	509.438507	-654.137512	139.838730	90.683167	-625.396851	-116.550575	95.995209	-569.484131	175.393417	1367.436279	-497.047516	-163.281830	1374.482666	-505.752594	22.436575	1395.226807	-540.839233	17.105219	1671.491943	-613.531860	248.926758	1119.365601	-510.136169	-260.546295	1136.711304	-470.579651	294.540405	896.540588	-374.947723	-239.468735	904.345642	-469.745667	22.768557	965.737610	574.947205	-20.768757	932.352051	579.552551	134.998352
-522.978149	98.208015	875.286316	-487.768463	-62.149509	870.108582	-607.368774	137.091690	499.874115	-578.019348	-121.559326	509.395477	-654.170349	139.880295	90.784012	-625.351013	-116.489487	96.097519	-569.079163	175.548904	1367.310303	-496.729675	-163.246948	1374.516479	-505.411591	22.448786	1395.204224	-540.750366	17.294571	1671.419556	-612.831909	247.906113	1118.894897	-509.782593	-260.604340	1136.719360	-469.044708	292.949249	896.461121	-374.705109	-239.277435	904.327454	-469.058594	22.998724	965.738037	575.068542	-20.804485	932.352478	579.604614	134.962769
-522.180176	98.579033	875.322693	-487.209381	-61.924179	870.075562	-606.407715	137.335526	499.798645	-577.347290	-121.380890	509.339569	-654.085266	139.932434	90.859039	-625.265076	-116.412758	96.174286	-568.767456	175.637192	1367.161865	-496.414429	-163.233215	1374.551636	-505.076721	22.457802	1395.183350	-540.722778	17.485346	1671.345703	-612.037842	246.892487	1118.405151	-509.422638	-260.436249	1136.645020	-467.541779	291.827057	896.611694	-374.448425	-239.077927	904.295288	-468.428802	23.186684	965.764465	575.183228	-20.852608	932.355103	579.639404	134.948074
-521.462341	98.784454	875.317139	-486.639099	-61.736916	870.060120	-605.711426	137.615662	499.769775	-576.735413	-121.219086	509.346985	-654.290283	139.876572	90.991501	-625.114258	-116.343590	96.274178	-568.490540	175.690414	1366.992188	-496.067017	-163.230743	1374.640015	-504.777710	22.473215	1395.176636	-540.701416	17.700520	1671.271118	-611.488892	245.931839	1118.000610	-509.065704	-260.631622	1136.803833	-465.784363	289.651093	896.552307	-374.206177	-238.813431	904.305176	-467.825134	23.334044	965.772278	575.310181	-20.889124	932.356873	579.714294	134.924774
-520.667419	99.014191	875.348816	-486.045685	-61.565887	870.080627	-604.948547	137.925232	499.810455	-576.126282	-121.079361	509.335480	-654.203735	139.921066	91.148727	-625.019775	-116.273354	96.344620	-568.267761	175.689743	1366.784180	-495.701324	-163.179962	1374.737427	-504.470276	22.520348	1395.159668	-540.733643	17.904276	1671.207031	-610.879578	245.091904	1117.657471	-508.692017	-260.640472	1136.851563	-464.142212	287.990723	896.685120	-373.940552	-238.480362	904.347656	-467.188080	23.467594	965.824036	575.436829	-20.953465	932.362915	579.779297	134.865097
-519.936707	99.214897	875.383301	-485.476288	-61.358063	870.089111	-604.173584	138.178513	499.816132	-575.531433	-120.948677	509.370087	-654.188721	139.908203	91.282631	-624.992188	-116.251289	96.448814	-568.019653	175.761017	1366.610840	-495.314117	-163.127838	1374.818726	-504.147308	22.571201	1395.145752	-540.803223	18.108143	1671.129883	-610.197388	244.225067	1117.279297	-508.301880	-260.629333	1136.903076	-462.417816	286.332947	896.820251	-373.688873	-238.119980	904.355774	-466.587402	23.609310	965.867859	575.567566	-20.999342	932.362244	579.841919	134.813828
-519.246338	99.461494	875.404846	-484.943146	-61.143002	870.095154	-603.259399	138.289627	499.732605	-574.926941	-120.858139	509.356598	-654.120544	139.924850	91.403130	-624.924500	-116.222092	96.553230	-567.778198	175.826736	1366.435913	-494.907440	-163.076691	1374.909058	-503.841461	22.642136	1395.122192	-540.929077	18.320274	1671.057007	-609.583313	243.488266	1116.875732	-507.907654	-260.640808	1136.972656	-460.788849	284.682617	896.958496	-373.463226	-237.717468	904.335510	-466.013611	23.786182	965.899048	575.671082	-21.054602	932.358704	579.889099	134.775833
-518.565552	99.701393	875.391052	-484.435760	-60.927120	870.100342	-602.554260	138.538803	499.739441	-574.254150	-120.674126	509.329132	-654.072327	139.921814	91.495934	-624.821960	-116.178719	96.619926	-567.580750	175.870834	1366.263184	-494.459686	-163.008179	1374.999023	-503.542236	22.698641	1395.118164	-541.073242	18.499947	1670.982422	-608.861877	242.643814	1116.459717	-507.476471	-260.641632	1137.067993	-459.079895	283.102509	897.091797	-373.224640	-237.289948	904.336548	-465.456909	23.976933	965.911011	575.777405	-21.140339	932.348938	579.956177	134.699951
-517.952026	99.866653	875.411865	-483.881195	-60.761307	870.128418	-601.741455	138.760193	499.730957	-573.606445	-120.563148	509.342682	-653.944092	139.965683	91.598984	-624.818481	-116.143456	96.737183	-567.381836	175.906265	1366.082031	-493.977722	-162.914246	1375.118530	-503.243530	22.799368	1395.084473	-541.253784	18.658218	1670.901489	-608.155701	242.196808	1116.262085	-507.003571	-260.661804	1137.210205	-457.404968	281.567444	897.303955	-373.012573	-236.813217	904.319641	-464.910797	24.124924	965.950989	575.847534	-21.223480	932.344055	580.014099	134.638687
-517.333069	100.049889	875.415955	-483.324402	-60.583359	870.145386	-601.161377	139.008224	499.792267	-573.024292	-120.482384	509.385620	-653.996216	139.907074	91.740791	-624.767822	-116.116608	96.816826	-567.167725	175.968964	1365.942383	-493.459595	-162.786484	1375.242554	-502.947296	22.907948	1395.052368	-541.481140	18.799791	1670.818359	-607.460632	241.502609	1115.887329	-506.527527	-260.651367	1137.323853	-455.783691	280.026947	897.468750	-372.791229	-236.268936	904.309631	-464.349457	24.292955	965.972412	575.933228	-21.333763	932.361511	580.065918	134.553741
-516.716003	100.238388	875.462585	-482.784393	-60.375427	870.167969	-600.563843	139.229370	499.852600	-572.470825	-120.382393	509.372192	-653.805725	139.966980	91.826035	-624.699219	-116.118553	96.916344	-566.989685	176.057205	1365.796387	-492.908142	-162.615143	1375.370605	-502.650635	23.038578	1395.043579	-541.719116	18.926773	1670.760498	-606.724487	240.683273	1115.473145	-506.017273	-260.617310	1137.449341	-454.123444	278.635986	897.642578	-372.578552	-235.713898	904.315918	-463.792877	24.455509	966.017273	575.976013	-21.406519	932.353271	580.096924	134.444916
-516.160217	100.366394	875.515076	-482.214447	-60.161282	870.194702	-599.986145	139.388077	499.892151	-571.996155	-120.337486	509.430389	-653.923340	139.922333	91.999283	-624.689697	-116.127541	97.017395	-566.822205	176.109283	1365.648438	-492.365021	-162.496109	1375.490601	-502.404144	23.180378	1395.041992	-541.966431	19.012726	1670.726074	-606.346863	241.107147	1115.371216	-505.478699	-260.627838	1137.584961	-452.626495	277.314453	897.943542	-372.326477	-235.139008	904.368774	-463.261963	24.610052	966.069946	576.040222	-21.545141	932.366943	580.151306	134.353073
-515.675232	100.547951	875.557007	-481.683472	-59.965343	870.203857	-599.558533	139.587173	499.981567	-571.496765	-120.335411	509.436798	-653.907715	139.928665	92.157532	-624.790955	-116.170776	97.150482	-566.678223	176.196777	1365.527710	-491.864502	-162.342331	1375.621948	-502.160431	23.323975	1395.042725	-542.270386	19.098768	1670.717529	-605.825867	241.223770	1115.208252	-504.911896	-260.609863	1137.723022	-451.093811	276.045471	898.240967	-372.072479	-234.489410	904.424500	-462.776703	24.785311	966.104919	576.091003	-21.690918	932.386780	580.209839	134.217575
-515.158142	100.778404	875.605591	-481.154205	-59.775043	870.220215	-599.118591	139.724365	500.055389	-571.016907	-120.254898	509.462708	-653.835205	139.974594	92.320351	-624.606812	-116.117569	97.233803	-566.523804	176.230362	1365.374268	-491.322296	-162.162109	1375.747437	-501.908203	23.480707	1395.043213	-542.593079	19.182060	1670.669189	-605.256165	241.333694	1115.006958	-504.337189	-260.524200	1137.863525	-449.434937	274.955475	898.661072	-371.800385	-233.905991	904.435730	-462.277832	24.973089	966.147827	576.130615	-21.828087	932.376282	580.249390	134.085434
-514.725830	100.857849	875.641785	-480.624817	-59.620621	870.263916	-598.713684	139.866714	500.100555	-570.567932	-120.271889	509.514557	-653.767151	139.965912	92.470093	-624.622803	-116.123756	97.345146	-566.377075	176.290482	1365.260498	-490.792999	-161.976547	1375.894043	-501.675507	23.640163	1395.038208	-542.920776	19.235937	1670.649170	-604.655090	241.425308	1114.823608	-503.736359	-260.479340	1138.053589	-448.016846	273.930908	898.888672	-371.518951	-233.231277	904.444519	-461.811157	25.115042	966.192017	576.152893	-21.980440	932.371582	580.287781	133.917999
-514.409973	100.875153	875.655334	-480.093842	-59.524292	870.288635	-598.391602	140.031830	500.167480	-570.022766	-120.218178	509.545898	-653.762756	139.944290	92.599121	-624.501953	-116.117477	97.428749	-566.285645	176.352432	1365.152100	-490.265717	-161.786697	1376.018066	-501.444122	23.828344	1395.018921	-543.273376	19.264721	1670.633179	-604.151184	241.283813	1114.478027	-503.134766	-260.279877	1138.087280	-446.456940	272.798340	899.160828	-371.184906	-232.589615	904.499146	-461.397858	25.226433	966.212402	576.207642	-22.052309	932.326965	580.315369	133.853561
-514.160034	100.779503	875.646301	-479.583099	-59.524338	870.345093	-598.042358	140.179321	500.195648	-569.683533	-120.207863	509.682251	-653.752991	139.952972	92.729782	-624.586060	-116.132660	97.557816	-566.174561	176.399460	1365.044678	-489.775452	-161.577469	1376.119141	-501.214539	24.011389	1395.022827	-543.624207	19.286499	1670.649414	-603.513062	241.294922	1114.265991	-502.498688	-260.370636	1138.339722	-444.974792	271.740601	899.503113	-370.869629	-231.910873	904.532410	-461.014191	25.278669	966.229919	576.315247	-22.076071	932.259888	580.356995	133.775330
-513.920410	100.700668	875.633484	-479.073822	-59.515915	870.404663	-597.755676	140.248947	500.224365	-569.184509	-120.164337	509.712952	-653.673706	139.930603	92.814117	-624.420532	-116.125549	97.656586	-566.070862	176.489243	1364.959961	-489.301514	-161.368149	1376.236816	-500.990570	24.190033	1395.031982	-543.969299	19.290236	1670.643555	-602.946960	241.800934	1113.980713	-501.858063	-260.252075	1138.493286	-443.454620	270.681427	899.890747	-370.466278	-231.258820	904.602417	-460.648315	25.346645	966.251343	576.539917	-21.968084	932.161316	580.455200	133.793106
-513.373413	101.022690	875.727173	-478.538422	-59.280460	870.431213	-597.394958	140.282990	500.308533	-568.698486	-120.101196	509.718994	-653.608276	139.937836	92.925674	-624.374268	-116.182335	97.751221	-565.958374	176.559586	1364.901001	-488.811737	-161.130157	1376.358765	-500.788574	24.378065	1395.051758	-544.301636	19.272583	1670.669067	-602.396667	242.218079	1113.923584	-501.249359	-260.029175	1138.585938	-441.991882	269.603851	900.345947	-370.049255	-230.507294	904.632813	-460.130920	25.575605	966.323181	576.486816	-22.134077	932.411743	580.375793	133.507477
-513.028809	101.188110	875.793945	-478.023621	-59.101479	870.466980	-597.098999	140.325989	500.367126	-568.305237	-120.094261	509.767578	-653.464172	139.917450	92.975716	-624.367493	-116.188675	97.853157	-565.850342	176.676788	1364.851196	-488.308838	-160.897751	1376.438354	-500.572205	24.575191	1395.053833	-544.623047	19.292566	1670.693726	-602.077209	243.079987	1114.224854	-500.617920	-259.826416	1138.658569	-440.679779	268.823608	900.736267	-369.589996	-229.795105	904.716125	-459.716034	25.764841	966.379272	576.430603	-22.321846	932.443970	580.348328	133.329391
-513.015503	100.950806	875.698364	-477.634583	-59.128391	870.480286	-596.884644	140.373276	500.312683	-567.997192	-120.214165	509.854675	-653.411316	139.888824	93.016411	-624.401550	-116.236755	97.969643	-565.772278	176.743530	1364.799438	-487.870148	-160.675629	1376.503784	-500.365387	24.759672	1395.095215	-544.930664	19.319687	1670.704346	-601.267273	243.335709	1113.918457	-499.993042	-259.452271	1138.611816	-439.311920	268.107758	901.123901	-369.061188	-229.042923	904.747620	-459.483978	25.793867	966.317932	576.411865	-22.475557	932.425415	580.351196	133.156784
-512.719849	101.027138	875.686035	-477.122925	-58.992500	870.494751	-596.588562	140.384583	500.299316	-567.582092	-120.218803	509.876038	-653.319092	139.862930	93.063728	-624.306396	-116.276581	98.058151	-565.702881	176.824814	1364.733765	-487.453918	-160.469498	1376.534180	-500.183136	24.936228	1395.088989	-545.213623	19.394527	1670.689209	-600.730042	243.847000	1113.910156	-499.339294	-259.435944	1138.793091	-437.880432	267.088348	901.619934	-368.559174	-228.284698	904.751892	-459.083984	25.965050	966.317017	576.386475	-22.651236	932.407043	580.345581	132.996384
-512.471863	101.103661	875.699097	-476.633240	-58.944206	870.531616	-596.344666	140.396057	500.277924	-567.189331	-120.217125	509.914307	-653.206848	139.844421	93.071198	-624.325867	-116.299690	98.144875	-565.624207	176.896469	1364.711060	-487.068451	-160.309784	1376.572876	-500.013519	25.116943	1395.091675	-545.467102	19.460014	1670.677856	-600.386719	244.822662	1114.234985	-498.697144	-259.257202	1138.793823	-436.722748	266.526672	901.969482	-367.976715	-227.500916	904.814270	-458.735443	26.089914	966.346436	576.379150	-22.852892	932.405579	580.346558	132.796539
-512.245361	101.148262	875.703674	-476.214050	-58.830528	870.565369	-596.092712	140.368347	500.224884	-566.841125	-120.203613	509.952667	-653.166260	139.774857	93.092804	-624.291870	-116.353737	98.224648	-565.696838	176.891724	1364.702271	-486.677246	-160.106339	1376.600464	-499.845093	25.311249	1395.089355	-545.701721	19.550976	1670.669922	-599.913208	245.523422	1114.328735	-498.092926	-258.804779	1138.637695	-435.561523	265.793640	902.391174	-367.367828	-226.694901	904.830139	-458.423798	26.228798	966.366699	576.348145	-23.007395	932.401733	580.332886	132.636551
-512.042358	101.224678	875.688904	-475.756775	-58.742142	870.575134	-595.692322	140.182770	500.061005	-566.490723	-120.173302	510.011108	-653.039429	139.771927	93.068367	-624.237915	-116.354782	98.293121	-565.591309	177.018234	1364.668945	-486.289825	-159.881271	1376.615479	-499.726868	25.497646	1395.090454	-545.887146	19.666197	1670.651611	-599.286560	245.985397	1114.361572	-497.451111	-258.491455	1138.593872	-434.498505	265.514526	902.748047	-366.772430	-225.896484	904.814758	-458.112976	26.378281	966.367859	576.350952	-23.167448	932.385864	580.347534	132.452866
-511.879120	101.245308	875.652771	-475.332855	-58.633778	870.575439	-595.690063	140.347748	500.193756	-566.195435	-120.196159	510.050171	-653.054688	139.702484	93.106613	-624.315125	-116.410896	98.383995	-565.639282	177.058792	1364.656250	-485.956085	-159.669144	1376.598145	-499.632172	25.665085	1395.075806	-546.054138	19.808243	1670.622314	-598.766296	246.615341	1114.451294	-496.835541	-258.205688	1138.542114	-433.393890	264.805267	903.120361	-366.138458	-225.087357	904.816956	-457.826355	26.523664	966.348206	576.318970	-23.359688	932.379456	580.309875	132.288910
-511.744293	101.330345	875.631653	-474.964294	-58.491234	870.557556	-595.312622	140.295578	500.126831	-565.885010	-120.199081	510.066559	-652.928406	139.670059	93.084518	-624.356873	-116.432823	98.441261	-565.612305	177.120728	1364.645386	-485.572327	-159.454910	1376.571777	-499.492737	25.848824	1395.086182	-546.172546	19.976225	1670.595215	-598.240051	247.231277	1114.554199	-496.214966	-258.104492	1138.578979	-432.495758	264.511597	903.437256	-365.486542	-224.303101	904.817810	-457.576050	26.693295	966.326050	576.298035	-23.510973	932.374573	580.279968	132.154617
-511.602539	101.442734	875.599304	-474.592438	-58.303768	870.532654	-594.904541	140.052078	499.901794	-565.486816	-120.156265	510.015778	-652.830017	139.654266	93.043793	-624.250366	-116.450760	98.504303	-565.654358	177.130188	1364.631348	-485.228455	-159.296585	1376.525146	-499.413086	26.005972	1395.042847	-546.257751	20.153059	1670.550903	-597.760681	247.843353	1114.632568	-495.564362	-257.744385	1138.435913	-431.442841	263.799622	903.745789	-364.763275	-223.467072	904.773254	-457.338013	26.897079	966.301575	576.275757	-23.724771	932.395508	580.265015	131.974884
-511.474487	101.552589	875.572937	-474.216553	-58.181023	870.521973	-594.988037	140.341232	500.054199	-565.137146	-120.199257	510.013733	-652.940979	139.598373	93.099144	-624.293274	-116.452438	98.586411	-565.828430	177.086884	1364.615112	-484.742767	-159.113434	1376.465088	-499.332245	26.157745	1395.001343	-546.312256	20.356215	1670.497803	-597.250793	248.394363	1114.710083	-494.935486	-257.381958	1138.337646	-430.732147	263.570343	904.006042	-364.097473	-222.669586	904.733826	-457.115875	27.071264	966.291199	576.255127	-23.905867	932.392273	580.243469	131.812485
-511.298096	101.683014	875.549683	-473.812836	-57.976112	870.489197	-594.733948	140.399796	500.040375	-564.756653	-120.215836	509.996399	-652.898743	139.613525	93.116409	-624.342041	-116.482796	98.686623	-565.831238	177.186157	1364.536499	-484.631256	-158.971497	1376.383423	-499.288086	26.330742	1394.951172	-546.334900	20.598852	1670.440552	-596.788757	248.916534	1114.751343	-494.335602	-257.080536	1138.156616	-429.943787	263.203644	904.126282	-363.404236	-221.783340	904.705200	-456.863586	27.277519	966.275391	576.206055	-24.108540	932.402893	580.207458	131.628326
-511.189667	101.768600	875.516724	-473.433899	-57.832100	870.477905	-594.505188	140.511322	499.989532	-564.394470	-120.200157	509.979584	-652.878174	139.606888	93.095917	-624.357666	-116.494354	98.731514	-565.951904	177.169128	1364.485718	-484.186523	-158.801819	1376.314697	-499.238373	26.493618	1394.914307	-546.335266	20.845146	1670.383057	-596.164734	249.210083	1114.597900	-493.680573	-256.609741	1137.917236	-429.261963	262.862427	904.226624	-362.662140	-220.988449	904.637634	-456.660919	27.457375	966.265137	576.152771	-24.278048	932.379150	580.155579	131.460907
-511.086243	101.838753	875.477966	-473.067902	-57.698547	870.457092	-594.221680	140.617706	499.985077	-563.990845	-120.156593	509.961243	-652.874207	139.606079	93.147385	-624.318115	-116.491493	98.804115	-566.113220	177.142395	1364.455933	-483.913910	-158.676941	1376.235840	-499.212616	26.630489	1394.891724	-546.314758	21.115580	1670.341064	-596.039551	249.986084	1114.927246	-493.013184	-256.472046	1137.896484	-428.799866	262.674255	904.324890	-361.953979	-220.123505	904.619995	-456.468781	27.620008	966.247986	576.088745	-24.470161	932.395447	580.128845	131.259460
-510.989380	101.983841	875.462402	-472.743835	-57.499207	870.438843	-593.932800	140.721756	499.967896	-563.580444	-120.096588	509.970215	-652.855591	139.623550	93.180687	-624.319153	-116.507477	98.901253	-566.304382	177.136841	1364.406250	-483.646362	-158.529099	1376.144409	-499.187012	26.753464	1394.866333	-546.265991	21.400997	1670.310547	-595.738831	250.542130	1115.031250	-492.397675	-256.142700	1137.726074	-428.332794	262.399353	904.337769	-361.253906	-219.325531	904.554993	-456.305023	27.831568	966.246582	576.028076	-24.663719	932.389587	580.083862	131.098816
-510.981659	102.084686	875.444458	-472.446136	-57.320656	870.404724	-593.606506	140.824692	499.920593	-563.133789	-120.047165	509.958160	-652.807129	139.646622	93.239876	-624.280823	-116.507164	98.989647	-566.515198	177.106903	1364.373413	-483.382172	-158.378540	1376.083740	-499.178894	26.894304	1394.852905	-546.200562	21.688314	1670.283325	-595.481323	250.962296	1115.037964	-491.803162	-255.690262	1137.520996	-428.021088	262.304565	904.335571	-360.541199	-218.449463	904.532898	-456.187653	28.020393	966.231018	575.957703	-24.853090	932.420410	580.024963	130.908813
-510.956207	102.190811	875.462097	-472.159210	-57.154221	870.416382	-593.279480	140.988098	499.933105	-562.684875	-119.951759	509.943573	-652.774170	139.699509	93.303535	-624.532593	-116.581451	99.080658	-566.733215	177.088089	1364.354126	-483.109711	-158.252716	1376.056396	-499.183685	27.050386	1394.832886	-546.127319	21.970299	1670.273682	-595.281189	251.371918	1115.075317	-491.158813	-255.323273	1137.375000	-427.890717	262.231049	904.205200	-359.880737	-217.636459	904.504333	-456.085938	28.199757	966.263794	575.879272	-25.012449	932.424744	579.973816	130.729965
-510.944489	102.338097	875.491394	-471.852722	-56.943386	870.409424	-592.684875	140.872055	499.732330	-562.248718	-119.934944	509.945404	-652.657227	139.812790	93.333305	-624.316345	-116.546120	99.220436	-567.006348	177.072906	1364.292114	-482.845734	-158.134598	1376.046509	-499.214417	27.179424	1394.813843	-546.044006	22.263653	1670.272095	-595.134644	251.723862	1115.092163	-490.540710	-255.048477	1137.256226	-427.828339	262.186707	904.006165	-359.194458	-216.745438	904.480408	-455.984406	28.410702	966.294922	575.810181	-25.150713	932.414978	579.898254	130.568848
-510.922699	102.515709	875.553589	-471.570648	-56.733631	870.425232	-592.551758	141.297897	499.934204	-561.803406	-119.933456	509.946686	-652.728333	139.838806	93.509094	-624.269409	-116.580696	99.382820	-567.300781	177.051178	1364.261108	-482.577850	-157.992584	1376.082764	-499.225098	27.312326	1394.840820	-545.957520	22.550695	1670.303223	-595.026794	252.042984	1115.131470	-489.905792	-254.749069	1137.162720	-427.835205	262.168060	903.784424	-358.582245	-215.906326	904.516296	-455.897095	28.619501	966.357483	575.756531	-25.306421	932.401917	579.855591	130.423462
-510.921478	102.731529	875.653809	-471.300171	-56.453514	870.457153	-592.174438	141.449875	499.993866	-561.308350	-119.910744	509.945770	-652.688049	139.925262	93.625572	-624.180603	-116.581207	99.553429	-567.632446	176.986145	1364.253906	-482.311890	-157.867386	1376.130371	-499.266510	27.443979	1394.866699	-545.875732	22.844847	1670.354614	-594.984558	252.254440	1115.160034	-489.245148	-254.560165	1137.247192	-427.978729	262.226624	903.512268	-357.960754	-215.036499	904.620300	-455.823608	28.873272	966.446777	575.701111	-25.451967	932.411438	579.793823	130.294968
-510.920288	102.905151	875.761841	-471.072510	-56.216808	870.537170	-591.425781	141.318634	499.852966	-560.860229	-119.883545	510.013977	-652.483887	140.071762	93.735703	-624.151062	-116.629189	99.754295	-567.936462	176.974731	1364.276001	-482.037079	-157.728714	1376.222046	-499.300964	27.548355	1394.947021	-545.808105	23.141438	1670.447021	-594.993103	252.424881	1115.229858	-488.649597	-254.177246	1137.190796	-428.304474	262.293640	903.201477	-357.348053	-214.207993	904.708496	-455.765625	29.099642	966.560791	575.650024	-25.590208	932.419800	579.717529	130.174713
-510.976227	103.099663	875.877625	-470.866150	-55.956097	870.619385	-591.246155	141.835709	500.118347	-560.248108	-119.670456	510.033936	-652.568481	140.151901	94.060493	-623.957214	-116.631721	99.919685	-568.264099	176.927170	1364.303345	-481.749451	-157.599945	1376.361816	-499.358856	27.658371	1395.061646	-545.749451	23.412230	1670.575928	-595.079712	252.564682	1115.332275	-488.036774	-253.949188	1137.268799	-428.794983	262.422241	902.837708	-356.740326	-213.340424	904.843872	-455.736237	29.355989	966.675232	575.604919	-25.695930	932.375610	579.678101	130.036530
-511.048492	103.277336	876.045715	-470.655701	-55.715160	870.749756	-590.770569	142.126923	500.250854	-559.776489	-119.642464	510.121979	-652.464050	140.310333	94.327408	-624.005554	-116.666840	100.166809	-568.648804	176.905289	1364.357666	-481.464905	-157.470993	1376.516602	-499.425232	27.761805	1395.198120	-545.732849	23.715374	1670.728760	-595.018066	252.360825	1115.211426	-487.376190	-253.857712	1137.462158	-429.331635	262.622437	902.503906	-356.140320	-212.500092	905.054260	-455.723053	29.593163	966.843811	575.573669	-25.770981	932.349121	579.615173	129.949646
-511.198730	103.431770	876.248901	-470.471008	-55.489456	870.927429	-590.374634	142.407883	500.397552	-559.356079	-119.660301	510.258667	-652.367432	140.451675	94.632416	-624.237305	-116.789330	100.445793	-569.008606	176.849442	1364.449951	-481.158661	-157.323257	1376.727295	-499.498535	27.876951	1395.373047	-545.730652	23.977131	1670.926758	-595.427063	252.728226	1115.575806	-486.736359	-253.502090	1137.541504	-430.038483	262.789734	902.178223	-355.591064	-211.678192	905.277893	-455.753998	29.831989	967.049316	575.238892	-26.067762	932.417725	579.468445	129.722855
-511.355103	103.594246	876.494568	-470.334930	-55.250763	871.141296	-589.997192	142.625015	500.544739	-558.993347	-119.748093	510.434937	-652.284241	140.582214	94.936363	-624.252136	-116.868744	100.740791	-569.391785	176.797272	1364.581421	-480.822113	-157.151855	1376.991577	-499.579437	27.967094	1395.586792	-545.792725	24.275982	1671.146240	-595.725220	252.739227	1115.753662	-486.152161	-253.202927	1137.718506	-430.789520	262.935486	901.840210	-355.042328	-210.849594	905.553101	-455.817261	30.066973	967.296814	574.949646	-26.251797	932.477295	579.323730	129.557144
-511.451233	103.786659	876.756775	-470.191284	-54.967777	871.386902	-589.565857	142.781021	500.703644	-558.518250	-119.700935	510.562347	-652.150818	140.716766	95.238693	-624.189453	-116.941849	101.068710	-569.805786	176.746521	1364.754517	-480.508698	-157.014725	1377.272949	-499.634064	28.068050	1395.848389	-545.906067	24.567827	1671.386230	-596.071106	252.682648	1115.941406	-485.508606	-253.033859	1137.986206	-431.778381	263.235962	901.445313	-354.500000	-210.039474	905.889282	-455.857513	30.333776	967.572876	574.962036	-26.182707	932.472290	579.297668	129.537628
-511.615784	103.974380	877.067810	-470.039703	-54.715313	871.640503	-588.913452	142.751602	500.691498	-558.031738	-119.623833	510.769165	-651.893005	140.877853	95.500359	-623.788818	-116.957054	101.419479	-570.224304	176.673111	1364.953491	-480.162048	-156.878983	1377.566895	-499.714539	28.155375	1396.132446	-546.067383	24.890419	1671.662476	-596.557251	252.628204	1116.204346	-484.881805	-252.952545	1138.303955	-432.790100	263.401550	901.051086	-353.987946	-209.231552	906.235657	-455.913696	30.578463	967.872192	575.032410	-26.126453	932.477661	579.297241	129.532593
-511.795471	104.186684	877.384155	-469.921234	-54.503555	871.916443	-588.771484	143.225784	501.094116	-557.656433	-119.601601	510.995331	-651.748962	140.937485	95.828224	-623.761475	-117.039223	101.746841	-570.640930	176.578964	1365.171875	-479.814941	-156.759827	1377.921875	-499.798218	28.221169	1396.413086	-546.276672	25.212288	1671.951538	-597.072449	252.484680	1116.508057	-484.289978	-252.852402	1138.659546	-433.988464	263.681366	900.723511	-353.503448	-208.439865	906.613342	-455.986389	30.820730	968.182129	575.058533	-26.095533	932.475830	579.302612	129.562561
-511.988281	104.339798	877.711426	-469.818390	-54.252010	872.221375	-588.501526	143.445786	501.356415	-557.397461	-119.658562	511.253723	-651.615967	141.058228	96.174881	-623.947083	-117.179024	102.082932	-571.075989	176.479370	1365.453491	-479.419342	-156.639847	1378.311279	-499.867432	28.314379	1396.732544	-546.604431	25.592897	1672.242554	-597.668030	252.326874	1116.815308	-483.621765	-252.800583	1139.040649	-435.259888	263.881805	900.339355	-353.033661	-207.637115	907.010254	-456.092499	31.061651	968.518494	575.058533	-26.090651	932.503906	579.295471	129.585175
-512.182251	104.448021	878.057861	-469.733917	-54.021519	872.566040	-588.199646	143.645432	501.633789	-557.079102	-119.669975	511.552765	-651.481567	141.123947	96.510757	-624.107605	-117.343910	102.445702	-571.508179	176.313980	1365.813843	-479.038544	-156.538712	1378.698242	-499.954437	28.398952	1397.065674	-546.885498	25.930834	1672.594360	-598.345947	252.171585	1117.172119	-482.999695	-252.654724	1139.395508	-436.738586	264.191711	899.971313	-352.538696	-206.917130	907.438293	-456.204742	31.279686	968.882263	575.049194	-26.065153	932.503784	579.302917	129.612411
-512.405701	104.603928	878.401184	-469.683228	-53.825317	872.869263	-587.955200	143.827011	501.913635	-556.829529	-119.708359	511.841034	-651.325012	141.219086	96.791023	-623.828369	-117.430283	102.774063	-571.909241	176.159378	1366.170776	-478.647095	-156.448212	1379.107788	-500.050720	28.478073	1397.400879	-547.276794	26.281776	1672.908325	-599.100037	251.889282	1117.505737	-482.384277	-252.605560	1139.778564	-438.267700	264.475616	899.612732	-352.086578	-206.168808	907.872925	-456.322113	31.485065	969.215088	575.035828	-26.038904	932.536316	579.296814	129.615112
-512.618286	104.829674	878.811462	-469.637177	-53.545681	873.191589	-587.865051	144.043198	502.200714	-556.583740	-119.682007	512.112549	-651.307922	141.253159	97.118881	-623.514343	-117.448341	103.071083	-572.343689	175.981537	1366.550415	-478.204437	-156.328781	1379.525513	-500.144928	28.543343	1397.783325	-547.763123	26.749136	1673.253418	-599.966003	251.724457	1117.938110	-481.735382	-252.564163	1140.204468	-439.918762	264.755463	899.275146	-351.668457	-205.459167	908.297668	-456.440338	31.734631	969.594604	575.041565	-25.943954	932.520142	579.284851	129.701477
-512.872498	104.901794	879.143555	-469.628632	-53.369034	873.539673	-587.624023	144.150848	502.384369	-556.422607	-119.693069	512.398987	-651.149902	141.339157	97.413857	-623.454468	-117.566788	103.381699	-572.779236	175.805862	1366.915894	-477.799011	-156.215118	1379.888184	-500.215790	28.588583	1398.156860	-548.342041	27.250984	1673.555908	-600.895325	251.341843	1118.370605	-481.139282	-252.479462	1140.577637	-441.746735	265.114288	898.923218	-351.260956	-204.734879	908.715881	-456.590240	31.922476	969.940552	575.081848	-25.899733	932.516785	579.321045	129.754272
-513.089355	105.000504	879.470215	-469.588104	-53.165184	873.858521	-587.426147	144.302582	502.602600	-556.250122	-119.647911	512.616821	-651.041138	141.402527	97.702126	-623.686768	-117.772675	103.648376	-573.220398	175.621994	1367.324341	-477.331726	-156.120468	1380.246216	-500.288177	28.646582	1398.515869	-548.898315	27.678011	1673.849365	-601.877441	251.120361	1118.801758	-480.512085	-252.505020	1140.962524	-443.633545	265.496826	898.568909	-350.845886	-204.087601	909.163574	-456.715027	32.119179	970.273865	575.094910	-25.795284	932.499023	579.311401	129.849045
-513.376465	105.089737	879.779968	-469.559143	-53.031185	874.135620	-587.269836	144.402313	502.789551	-556.150818	-119.662766	512.862366	-650.930725	141.451126	97.963852	-623.937561	-117.936913	103.907448	-573.660950	175.419449	1367.705200	-476.865753	-156.029160	1380.617676	-500.398407	28.676323	1398.816895	-549.491089	28.149710	1674.071167	-602.978943	250.832443	1119.267334	-479.890472	-252.505096	1141.331787	-445.735321	265.980408	898.142029	-350.422607	-203.435806	909.564819	-456.863983	32.276794	970.571594	575.128601	-25.751364	932.487549	579.340332	129.896439
-513.643860	105.229843	880.072632	-469.572601	-52.855377	874.385986	-587.063232	144.555862	502.943420	-556.055786	-119.648491	513.056763	-650.829956	141.504211	98.172264	-623.824158	-118.025772	104.086517	-574.078064	175.186768	1368.078613	-476.399658	-155.991867	1380.951416	-500.514313	28.670027	1399.123047	-550.127930	28.635546	1674.294800	-604.098511	250.575424	1119.681519	-479.290100	-252.529572	1141.633667	-447.880371	266.460846	897.731079	-349.992981	-202.779984	909.930176	-457.025085	32.460682	970.849060	575.106201	-25.708992	932.497314	579.319824	129.985458
-513.945496	105.286453	880.343933	-469.615234	-52.685677	874.609619	-586.594116	144.379745	502.857422	-556.055054	-119.669449	513.230713	-650.604980	141.605972	98.258919	-623.547424	-118.056023	104.214592	-574.425903	174.954941	1368.423950	-475.936554	-155.945007	1381.206299	-500.621552	28.678370	1399.369263	-550.771118	29.089874	1674.450317	-605.283508	250.287354	1120.135864	-478.659027	-252.600754	1141.958008	-450.147766	266.920715	897.235107	-349.574768	-202.190247	910.239380	-457.198700	32.606415	971.094849	575.078186	-25.638857	932.509338	579.316223	130.038101
-514.230774	105.281311	880.562805	-469.660156	-52.567059	874.790100	-586.632141	144.811737	503.088226	-556.043091	-119.645065	513.306885	-650.653870	141.608765	98.411186	-623.727539	-118.219566	104.300056	-574.844238	174.757065	1368.869507	-475.483459	-155.894562	1381.426758	-500.732971	28.681477	1399.562012	-551.475891	29.670609	1674.527954	-606.558167	250.134018	1120.584473	-478.044434	-252.649155	1142.192749	-452.532074	267.439850	896.703369	-349.146545	-201.604828	910.514648	-457.368011	32.696842	971.293762	575.058105	-25.599451	932.510193	579.299622	130.141083
-514.325806	105.658836	880.808105	-469.734894	-52.239304	874.876404	-586.254028	144.899918	503.094971	-556.074585	-119.577393	513.300842	-650.558167	141.697830	98.433533	-623.753967	-118.277969	104.278191	-575.428772	174.395203	1368.994141	-475.060181	-155.862213	1381.589111	-500.850952	28.664057	1399.706787	-552.159729	30.179790	1674.530273	-607.849792	249.999359	1120.893433	-477.450287	-252.654297	1142.325073	-455.061401	268.006256	896.109741	-348.696136	-201.040253	910.719788	-457.451202	32.957920	971.465149	575.166626	-25.513088	932.504456	579.356079	130.249054
-514.658936	105.845200	880.945740	-469.871887	-52.061264	874.905090	-586.023071	145.031784	503.007813	-556.174133	-119.533730	513.187561	-650.540955	141.729614	98.435120	-623.775574	-118.271103	104.097298	-575.898560	174.059753	1369.147705	-474.619446	-155.812729	1381.666992	-500.990570	28.647879	1399.757324	-552.851074	30.696159	1674.425537	-609.220215	249.939285	1121.282104	-476.825928	-252.761826	1142.439697	-457.726379	268.596313	895.417603	-348.279663	-200.525391	910.888855	-457.666382	33.124016	971.542053	575.520264	-25.198870	932.420288	579.482849	130.513504
-515.346802	105.592026	880.850037	-470.193665	-52.120277	874.817993	-586.083252	145.200272	502.845612	-556.387695	-119.559578	513.052246	-650.705017	141.693420	98.330704	-623.648743	-118.229637	103.896950	-576.360413	173.713699	1369.248657	-474.193146	-155.834686	1381.671631	-501.162842	28.610640	1399.744507	-553.525574	31.234325	1674.229492	-610.402771	249.773453	1121.611084	-476.235931	-252.782074	1142.464233	-460.681793	269.594849	894.554565	-347.770050	-200.022842	910.934265	-458.111267	33.079323	971.420959	575.802490	-24.934772	932.376282	579.588257	130.724289
-515.907959	105.712532	880.743774	-470.673767	-52.013798	874.589233	-585.999023	145.288071	502.629639	-556.616455	-119.540497	512.755920	-650.822632	141.688599	98.164101	-623.496338	-118.105141	103.644379	-576.867432	173.363403	1369.258789	-473.718384	-155.845215	1381.569824	-501.318604	28.594305	1399.632080	-554.143555	31.667484	1673.922607	-611.798706	249.718781	1121.793213	-475.593201	-252.870789	1142.410400	-463.541626	270.287567	893.593262	-347.267487	-199.552216	910.931091	-458.542175	33.164352	971.222107	575.877747	-24.812418	932.362732	579.614502	130.850800
-515.997009	106.337051	880.664063	-470.934692	-51.615479	874.236084	-585.778870	145.251358	502.397003	-556.755981	-119.450111	512.342468	-650.862549	141.613998	97.899826	-623.524597	-118.000267	103.306534	-577.356995	173.027832	1369.146240	-473.288300	-155.838470	1381.377319	-501.505005	28.565775	1399.387573	-554.674500	32.085812	1673.570679	-613.257019	249.792908	1121.957397	-474.946411	-252.958466	1142.228760	-466.561096	271.032715	892.558228	-346.773163	-199.136154	910.856262	-458.683228	33.476608	971.006287	575.980408	-24.687901	932.364563	579.672913	130.960739
-516.488586	106.220078	880.301880	-471.102844	-51.662415	873.900574	-585.711792	145.247345	501.999176	-556.943787	-119.308075	511.944611	-650.967163	141.492386	97.595528	-623.607117	-117.836647	102.898125	-577.899231	172.649094	1368.934448	-472.918640	-155.835464	1381.084839	-501.704285	28.559641	1399.041504	-555.221802	32.552437	1673.069092	-614.612305	249.647186	1121.904541	-474.305481	-253.073608	1141.992676	-469.627838	271.830566	891.320007	-346.221283	-198.723297	910.692017	-458.999817	33.488712	970.646301	576.063171	-24.536108	932.363342	579.699646	131.098557
-517.028076	106.117722	879.886658	-471.318878	-51.668396	873.433289	-585.336304	144.796448	501.335693	-557.166504	-119.119156	511.449829	-650.875000	141.356308	97.174500	-624.130310	-117.764175	102.513290	-578.488403	172.272263	1368.576904	-472.579376	-155.850494	1380.690186	-501.833252	28.609777	1398.730469	-555.520386	32.891743	1672.540283	-616.119995	249.762070	1121.737427	-473.627197	-253.229782	1141.633057	-472.792053	272.653839	890.020447	-345.694611	-198.330338	910.375671	-459.369720	33.481293	970.199036	576.116638	-24.404089	932.361816	579.708923	131.232971
-517.519592	106.123444	879.399597	-471.556274	-51.580799	872.864441	-585.523010	144.917801	501.085876	-557.414124	-118.932007	510.980957	-650.958679	141.090149	96.875153	-624.258850	-117.487396	102.091690	-579.088379	171.900848	1368.132202	-472.270966	-155.906998	1380.228394	-502.140625	28.473507	1398.133057	-556.027161	33.295647	1671.976685	-617.558350	249.817856	1121.493896	-472.948822	-253.357193	1141.170166	-476.050720	273.496063	888.597839	-345.141479	-197.997025	909.951050	-459.745270	33.535393	969.674683	576.178955	-24.265352	932.364380	579.722290	131.363327
-518.030518	106.116341	878.827332	-471.788757	-51.590805	872.257019	-586.134277	144.862411	500.807953	-557.734314	-118.777031	510.573883	-651.351318	140.671051	96.582031	-624.247314	-117.158432	101.666000	-579.779114	171.513245	1367.600952	-472.002747	-155.978439	1379.651611	-502.296417	28.493708	1397.755371	-556.198730	33.500076	1671.476196	-618.989014	249.996811	1121.151245	-472.206543	-253.572174	1140.655762	-479.304077	274.302338	887.063538	-344.544861	-197.725250	909.469055	-460.115204	33.567959	969.081421	576.266907	-24.123384	932.351013	579.752563	131.499512
-518.359558	106.152390	878.267090	-471.878540	-51.584194	871.673706	-586.273010	144.602280	500.385468	-558.096436	-118.590775	510.159454	-651.398987	140.315643	96.235985	-624.435669	-116.846718	101.261833	-580.498230	171.071671	1367.026611	-471.732635	-156.072128	1379.023315	-502.653778	28.361246	1397.099243	-556.383789	33.749950	1670.906128	-620.468811	250.224075	1120.726685	-471.442474	-253.820862	1140.078735	-482.591278	275.116058	885.568115	-343.979523	-197.425720	908.900085	-460.405212	33.602245	968.538757	576.377258	-23.994118	932.336426	579.820129	131.625854
-518.759644	106.194839	877.726318	-472.154205	-51.453094	871.053345	-586.528687	144.338638	500.037354	-558.566772	-118.432182	509.796265	-651.523132	140.008209	95.854141	-624.560242	-116.530334	100.829567	-581.216187	170.685669	1366.372192	-471.524689	-156.164642	1378.349609	-502.978577	28.270456	1396.536743	-556.429626	33.937943	1670.369873	-621.860596	250.356766	1120.257813	-470.639587	-254.006989	1139.394043	-485.775299	275.848267	883.984314	-343.345245	-197.182129	908.225037	-460.777527	33.661915	967.972778	576.432800	-23.909410	932.329285	579.853088	131.720154
-519.173096	106.167625	877.180786	-472.354248	-51.396622	870.468018	-586.848267	144.075699	499.737183	-559.013000	-118.224609	509.462372	-651.678345	139.718735	95.552307	-624.954834	-116.326607	100.457275	-581.983276	170.379639	1365.671631	-471.347565	-156.238785	1377.628052	-503.180634	28.261843	1396.101929	-556.370728	34.074066	1669.883667	-623.281738	250.573547	1119.755615	-469.783783	-254.365051	1138.766479	-489.010925	276.594604	882.388672	-342.764099	-196.966980	907.606201	-461.145233	33.684185	967.429382	576.511353	-23.773842	932.304626	579.881836	131.874176
-519.578491	106.131332	876.663452	-472.532837	-51.387714	869.915161	-587.028259	143.784332	499.444733	-559.461670	-118.064194	509.176880	-651.700928	139.477585	95.197403	-625.092651	-116.045135	100.087990	-582.640747	170.145035	1365.144409	-471.233124	-156.345367	1376.932129	-503.653473	28.088877	1395.392944	-556.196777	34.158371	1669.417847	-624.734741	250.733429	1119.266113	-469.193359	-254.081635	1137.865112	-492.229919	277.222931	880.851074	-342.148926	-196.763397	906.796875	-461.497406	33.682152	966.915710	576.574707	-23.679703	932.283752	579.920898	131.975983
-520.028931	106.151299	876.239990	-472.765076	-51.358685	869.419739	-587.034729	143.439789	499.109192	-559.877075	-117.796616	508.878693	-651.560547	139.368408	94.839111	-625.188110	-115.857773	99.739746	-583.556885	169.644730	1364.339600	-471.181427	-156.458038	1376.245483	-504.080048	27.961964	1394.901001	-555.902710	34.181248	1669.011841	-626.237915	250.871979	1118.719727	-468.351807	-254.344528	1137.203247	-495.404419	277.757935	879.349243	-341.644012	-196.578949	906.044434	-461.870331	33.702084	966.468262	576.655762	-23.557819	932.277161	579.960693	132.094254
-520.494690	106.067856	875.881165	-472.936981	-51.408081	868.982056	-587.535278	143.132187	498.894684	-560.397095	-117.658279	508.715790	-651.662109	139.175323	94.521774	-625.365906	-115.693756	99.462173	-584.399231	169.297974	1363.759644	-471.161530	-156.577621	1375.563354	-504.496033	27.814764	1394.419312	-555.502319	34.150265	1668.640137	-627.793823	251.554947	1118.438599	-467.525635	-254.693085	1136.709473	-498.649536	278.249939	877.973633	-341.187256	-196.440216	905.328369	-462.235291	33.639908	966.086670	576.716125	-23.431450	932.267029	579.984314	132.190002
-521.032227	105.896530	875.640503	-473.209106	-51.452118	868.638062	-588.023987	142.893921	498.722565	-560.951233	-117.574974	508.555573	-651.793518	139.092331	94.242691	-625.514160	-115.579254	99.161018	-585.118591	169.054199	1363.314697	-471.197815	-156.712799	1374.998779	-504.942810	27.646404	1393.989990	-555.012695	34.058601	1668.291504	-629.421265	251.391037	1118.024902	-466.791718	-254.546768	1136.151978	-501.891571	278.600800	876.638794	-340.724915	-196.339188	904.670776	-462.665619	33.525826	965.804199	576.753174	-23.371235	932.266541	580.025391	132.270615
-521.532288	105.659462	875.490784	-473.465118	-51.507343	868.368713	-588.437073	142.603851	498.574707	-561.595276	-117.561752	508.450836	-651.844360	138.997513	93.948547	-625.643860	-115.504341	98.887756	-585.999695	168.648376	1362.867920	-471.264893	-156.866211	1374.501831	-505.385529	27.468067	1393.625854	-554.453552	33.964928	1668.023560	-631.140015	251.132919	1117.643921	-466.208893	-254.645523	1135.723877	-505.210815	278.971893	875.393921	-340.236206	-196.229553	904.083923	-463.050476	33.366947	965.598022	576.800415	-23.273033	932.262756	580.037720	132.367203
-522.033447	105.475098	875.382507	-473.700012	-51.583076	868.203674	-588.892212	142.397568	498.531311	-562.252380	-117.565079	508.393616	-651.850769	138.997253	93.735191	-625.669983	-115.494331	98.627907	-586.875427	168.236298	1362.527954	-471.371613	-157.061554	1374.067383	-505.859589	27.261497	1393.327759	-553.768005	33.795006	1667.809814	-632.902588	250.808975	1117.367920	-465.768860	-254.379410	1135.155396	-508.551697	279.079437	874.273682	-339.799408	-196.126343	903.498535	-463.442261	33.258171	965.468628	576.867004	-23.205755	932.257324	580.101318	132.431671
-522.632568	105.259651	875.381653	-473.975983	-51.733841	868.105164	-588.415283	141.682068	498.165680	-563.123718	-117.785599	508.452637	-651.351013	139.156174	93.413086	-625.840637	-115.528992	98.442612	-587.674805	167.828018	1362.396729	-471.547150	-157.301346	1373.735840	-506.334503	27.033352	1393.128174	-553.121094	33.624683	1667.668579	-634.739380	250.407578	1117.248047	-465.168579	-254.086716	1134.613770	-511.996185	279.188599	873.319458	-339.433380	-196.050369	903.069275	-463.900238	33.083591	965.425903	576.892456	-23.151365	932.229919	580.127441	132.501144
-523.272949	105.017654	875.458008	-474.308228	-51.866528	868.058838	-589.391907	141.728302	498.448669	-564.104919	-118.131744	508.546295	-651.506714	139.106339	93.346542	-626.063904	-115.616730	98.311386	-588.622314	167.286057	1362.237549	-471.716309	-157.520996	1373.489868	-506.777405	26.798853	1392.995117	-552.402466	33.409134	1667.573364	-636.641418	249.962738	1117.205444	-464.703583	-253.948303	1134.358398	-515.468384	279.160522	872.502747	-339.114471	-195.990814	902.735840	-464.390198	32.893703	965.442444	576.920715	-23.111320	932.221191	580.170288	132.551514
-523.889160	104.797279	875.581909	-474.605194	-52.029259	868.050903	-590.154053	141.569458	498.551361	-565.014465	-118.327141	508.680389	-651.539734	139.073700	93.273125	-626.197754	-115.679405	98.204514	-589.453735	166.849762	1362.283203	-471.886597	-157.777328	1373.356812	-507.241150	26.504528	1392.936157	-551.685547	33.159382	1667.519775	-638.542053	249.288025	1117.404297	-464.204254	-253.990829	1134.243652	-518.983337	278.876312	871.830933	-338.854736	-195.911774	902.465088	-464.843384	32.696877	965.499573	576.942383	-23.038769	932.206482	580.188171	132.588318
-524.565491	104.337540	875.676392	-474.919373	-52.331589	868.066833	-590.964661	141.281052	498.617493	-565.924255	-118.523598	508.854156	-651.622681	139.054153	93.228004	-626.163147	-115.761482	98.085716	-590.243713	166.343597	1362.437134	-472.065735	-158.095474	1373.275635	-507.544525	26.249060	1393.094971	-551.001526	32.924099	1667.549561	-640.067505	247.809937	1117.635864	-463.891357	-253.930954	1134.182129	-522.523193	278.642578	871.325317	-338.642212	-195.821930	902.293823	-465.350616	32.350864	965.556763	576.945801	-23.023090	932.199646	580.207214	132.623795
-524.849609	104.691917	875.999451	-475.251923	-52.254211	868.098145	-591.733276	140.975906	498.824371	-566.747253	-118.726036	508.984589	-651.564148	139.011353	93.201790	-626.208740	-115.872910	98.031517	-590.926575	165.904251	1362.726318	-472.196136	-158.366486	1373.272095	-508.057404	25.780394	1393.024780	-550.266418	32.623280	1667.674316	-641.958740	246.840057	1118.005615	-463.650269	-253.892303	1134.178711	-526.022156	278.108215	870.918579	-338.515442	-195.739288	902.203796	-465.652954	32.372112	965.744751	576.944336	-22.982574	932.178894	580.245605	132.657608
-525.857056	103.966782	876.172852	-475.777588	-52.733086	868.255493	-592.724976	140.660843	498.886780	-567.711731	-119.157387	509.194672	-651.623169	138.949463	93.161118	-626.335144	-116.041359	98.025558	-591.654785	165.308945	1363.024902	-472.363647	-158.745209	1373.306274	-508.247345	25.490469	1393.365479	-549.685486	32.302612	1667.704346	-643.937805	245.924896	1118.448975	-463.482819	-253.885895	1134.211548	-529.572693	277.592926	870.729980	-338.419647	-195.583679	902.212646	-466.365356	31.894678	965.881958	576.942566	-22.971302	932.190979	580.270508	132.686615
-526.922180	103.260925	876.322449	-476.484589	-53.191757	868.402527	-593.512939	140.258377	498.871857	-568.725464	-119.618637	509.454803	-651.567261	138.956055	93.140427	-626.388794	-116.174202	97.981102	-592.285339	164.842697	1363.474243	-472.507874	-159.130630	1373.390137	-508.552673	25.121277	1393.571777	-549.126831	31.963047	1667.821533	-646.008057	244.948380	1119.041382	-463.388275	-253.933441	1134.299316	-533.111816	276.892975	870.584290	-338.359314	-195.418640	902.320068	-467.162903	31.430237	965.989685	576.914185	-22.971561	932.183105	580.281189	132.679108
-527.987610	102.546799	876.522034	-477.229095	-53.727280	868.598328	-594.108337	139.768265	498.857208	-569.643372	-119.894096	509.699921	-651.376404	138.939468	93.043175	-626.403564	-116.295982	97.975792	-592.805603	164.313339	1363.956543	-472.570251	-159.459366	1373.510498	-509.003479	24.582066	1393.591553	-548.529968	31.643333	1668.065552	-648.068359	243.791321	1119.688599	-463.409912	-253.986725	1134.373901	-536.564514	276.022186	870.593628	-338.369507	-195.220474	902.489807	-467.969574	30.915535	966.143433	576.925171	-22.957813	932.184021	580.328735	132.685745
-528.903503	102.031227	876.684814	-478.004944	-54.166229	868.760803	-594.324280	139.128677	498.799561	-570.507019	-120.151085	509.779022	-651.062988	138.970047	92.887444	-626.344482	-116.415741	97.920059	-593.284424	163.769211	1364.466919	-472.695251	-159.878952	1373.646606	-509.130920	24.191801	1393.971802	-548.121582	31.173820	1668.156738	-650.234131	242.785629	1120.340088	-463.467133	-254.177200	1134.493774	-539.907776	275.032104	870.643127	-338.414795	-195.018982	902.697693	-468.734009	30.500628	966.271545	576.900330	-22.961063	932.182556	580.343079	132.689514
-529.907104	101.447327	876.876709	-478.826569	-54.676323	868.908264	-594.714294	138.659500	498.784607	-571.479492	-120.657097	509.951141	-650.779541	138.995316	92.758347	-626.464355	-116.586296	97.887550	-593.719482	163.229889	1364.958984	-472.785309	-160.278030	1373.768555	-509.379822	23.720888	1394.153442	-547.679810	30.735144	1668.342529	-652.336914	241.554977	1120.989380	-463.586060	-254.420547	1134.580322	-543.206360	274.011993	870.803894	-338.537292	-194.797882	902.952087	-469.532959	30.010155	966.394958	576.886841	-22.996157	932.194397	580.375183	132.687836
-530.925598	100.819107	877.006714	-479.736542	-55.312695	869.069031	-596.796692	138.493729	499.030579	-572.408081	-121.104156	510.105988	-651.360657	138.731674	92.778572	-626.455811	-116.687988	97.804642	-594.042419	162.786057	1365.523926	-472.828522	-160.723282	1373.853882	-509.746765	23.105131	1394.154663	-547.238281	30.183498	1668.513794	-654.467285	240.431030	1121.692627	-463.773712	-254.682205	1134.625977	-546.449158	272.965057	870.975830	-338.684723	-194.567825	903.206909	-470.382385	29.460239	966.491638	576.840820	-23.003714	932.185303	580.398987	132.675858
-531.963196	100.125893	877.091309	-480.695099	-55.976074	869.225952	-599.834167	138.506973	499.383331	-573.398315	-121.539803	510.196747	-652.425293	138.324326	92.951111	-626.609558	-116.806900	97.721619	-594.379211	162.176300	1365.949463	-472.924957	-161.165512	1373.894653	-509.937317	22.534798	1394.318115	-546.729248	29.632318	1668.786743	-656.605652	239.252914	1122.364258	-463.895233	-255.474518	1134.865845	-549.599060	271.814117	871.186340	-338.882446	-194.369995	903.462891	-471.290222	28.875938	966.571777	576.797180	-23.017962	932.189819	580.402771	132.651764
-532.925781	99.411537	877.133362	-481.618866	-56.721210	869.317566	-602.231445	138.479141	499.691986	-574.208679	-121.438972	510.166321	-653.291565	138.106857	93.036476	-626.538696	-116.865845	97.541443	-594.657654	161.660095	1366.393555	-473.024139	-161.630829	1373.913452	-510.100525	21.993231	1394.452393	-546.320923	28.961792	1668.984863	-658.785156	237.995377	1122.886475	-464.169525	-255.969482	1134.869995	-552.637146	270.637268	871.404053	-339.109589	-194.174332	903.667480	-472.126282	28.220709	966.592896	576.786438	-23.030041	932.173950	580.427612	132.643768
-534.016602	98.546730	877.121765	-482.639801	-57.562656	869.340576	-603.863525	138.137665	499.781006	-575.341614	-122.302109	510.271820	-653.503601	137.800247	92.812965	-626.706482	-116.946976	97.468697	-594.921387	161.075043	1366.754150	-473.214935	-162.175583	1373.887451	-510.115112	21.513973	1394.687134	-545.894348	28.178413	1669.158081	-660.792603	236.837799	1123.462646	-464.485321	-256.468933	1134.802246	-555.601013	269.441132	871.600525	-339.471558	-194.027328	903.926819	-473.067139	27.445316	966.549500	576.715332	-23.086903	932.181152	580.425476	132.603638
-534.989380	97.734947	877.076477	-483.617096	-58.397606	869.358337	-604.981323	137.542023	499.658539	-576.303650	-122.749542	510.250366	-653.548584	137.707611	92.595161	-626.737427	-116.985786	97.315750	-595.091309	160.551254	1367.096802	-473.328735	-162.667038	1373.814697	-510.393005	20.758097	1394.566284	-545.437988	27.283821	1669.324951	-662.781494	235.747437	1124.033081	-464.858887	-257.043732	1134.762573	-558.371704	268.169189	871.836914	-339.767792	-193.801102	904.058228	-473.944763	26.691746	966.493652	576.648621	-23.133680	932.176880	580.412842	132.563934
-536.029785	96.846451	877.031738	-484.730621	-59.259617	869.376709	-605.842468	136.885117	499.480774	-577.365967	-123.334908	510.279449	-653.372742	137.669998	92.363174	-626.771423	-117.002693	97.158623	-595.282654	159.993073	1367.393188	-473.517059	-163.200150	1373.730103	-510.507080	20.151253	1394.596191	-545.059021	26.250067	1669.422241	-664.643799	234.622665	1124.519775	-465.269501	-257.667511	1134.631714	-561.068237	266.908173	871.992981	-340.146149	-193.625916	904.199768	-474.919952	25.874355	966.437439	576.617493	-23.184837	932.176208	580.426819	132.522339
-537.053711	95.859978	876.873718	-485.810059	-60.240223	869.331970	-606.498962	136.167160	499.299255	-578.388062	-123.857574	510.254211	-653.241333	137.619110	92.099159	-626.912415	-117.046219	97.036064	-595.452637	159.456970	1367.647705	-473.779388	-163.765396	1373.625488	-510.662323	19.483988	1394.567749	-544.498413	25.064175	1669.568726	-666.441406	233.518753	1124.978271	-465.733307	-258.259613	1134.476929	-563.617554	265.631348	872.132324	-340.603973	-193.467026	904.312073	-475.885040	24.976490	966.296509	576.577576	-23.212130	932.152161	580.443726	132.479172
-537.985352	94.917610	876.716980	-486.813385	-61.216084	869.245178	-606.850464	135.321304	499.035950	-579.420532	-124.273506	510.205994	-652.894409	137.676956	91.797256	-626.957703	-117.081100	96.868385	-595.636108	158.862625	1367.844604	-474.081177	-164.384247	1373.482666	-510.863434	18.833620	1394.498535	-543.890015	23.754269	1669.734863	-668.122192	232.530838	1125.349976	-466.375732	-258.530365	1134.106201	-565.948853	264.310638	872.232422	-341.091614	-193.389511	904.375916	-476.775085	24.068192	966.141296	576.511353	-23.237225	932.129456	580.419128	132.450455
-538.952576	93.891815	876.591797	-487.932495	-62.237919	869.169678	-607.121582	134.406891	498.749878	-580.299622	-124.303825	510.091125	-652.469971	137.762573	91.491264	-626.855591	-117.101364	96.630768	-595.783264	158.342575	1367.995361	-474.445099	-165.027512	1373.313354	-511.093323	18.115244	1394.396851	-543.287231	22.294159	1669.945557	-669.690369	231.517380	1125.711548	-466.807556	-259.504730	1134.071167	-568.284668	263.064331	872.241699	-341.673492	-193.319458	904.455994	-477.732330	23.069311	966.006104	576.462891	-23.316256	932.127441	580.413940	132.389221
-539.861023	92.852158	876.408020	-488.992126	-63.298065	869.088684	-607.500488	133.548828	498.517181	-581.602844	-125.440163	510.259430	-652.331482	137.807266	91.217720	-627.132385	-117.261620	96.562820	-595.954773	157.727493	1368.053955	-474.918701	-165.724915	1373.145386	-511.358002	17.360132	1394.278564	-542.605652	20.689438	1670.111084	-671.168396	230.597534	1125.981812	-467.407196	-260.169250	1133.905518	-570.420227	261.794098	872.253540	-342.299988	-193.335541	904.487854	-478.656769	22.065813	965.847229	576.404419	-23.343157	932.097839	580.402100	132.352020
-540.742249	91.759933	876.237244	-489.998138	-64.496887	869.003967	-608.292603	132.727539	498.367035	-582.674316	-125.966087	510.216003	-652.003357	137.911545	90.960045	-627.148071	-117.341957	96.362457	-596.120422	157.178833	1368.103760	-475.479828	-166.446640	1372.962524	-511.683563	16.570972	1394.179810	-541.906067	18.954550	1670.254395	-672.528137	229.751038	1126.266235	-468.103668	-260.735657	1133.652710	-572.479675	260.579803	872.166931	-342.940826	-193.414963	904.453308	-479.521423	20.965303	965.685547	576.331360	-23.442194	932.085571	580.381897	132.266174
-541.578369	90.672226	876.103394	-491.084290	-65.616554	868.948975	-609.304504	132.063629	498.268066	-583.519287	-126.181038	510.122162	-652.171570	137.886978	90.762184	-626.982910	-117.432449	96.175735	-596.353088	156.544525	1368.134277	-476.146973	-167.239029	1372.799683	-512.061768	15.677855	1394.065674	-541.107971	16.992449	1670.425537	-673.745056	228.935425	1126.447144	-468.809937	-261.222748	1133.384766	-574.434021	259.336670	872.043091	-343.627350	-193.475510	904.380066	-480.401154	19.877470	965.558472	576.247986	-23.479303	932.078125	580.353088	132.232407
-542.325562	89.508667	876.005127	-492.082184	-66.780457	868.933350	-610.310974	131.440277	498.254456	-584.822632	-127.186043	510.224915	-652.255066	137.882614	90.581573	-627.227295	-117.631927	96.105103	-596.489014	156.012344	1368.313354	-476.931458	-168.090775	1372.634766	-512.484192	14.765381	1393.984741	-540.326538	14.920677	1670.564209	-674.819641	228.162964	1126.599121	-469.587494	-261.820068	1133.171753	-576.254883	258.147400	871.849731	-344.369446	-193.609100	904.352905	-481.233978	18.718781	965.485779	576.208191	-23.547239	932.058899	580.342651	132.179688
-543.099060	88.314041	875.928162	-493.105560	-68.084671	868.940796	-611.370850	130.672882	498.245575	-585.776245	-127.595230	510.203674	-652.132324	137.969482	90.334763	-627.117798	-117.753365	95.934776	-596.766235	155.300400	1368.183350	-477.861298	-169.044937	1372.484253	-512.943298	13.814072	1393.887085	-539.638428	12.836010	1670.664673	-675.861206	227.413147	1126.767822	-470.456573	-262.374542	1132.933105	-578.248169	256.904877	871.531311	-345.200989	-193.809341	904.292664	-482.052124	17.484035	965.418762	576.126892	-23.620827	932.045410	580.324341	132.106613
-543.823120	87.155762	875.880188	-494.178741	-69.319160	868.955750	-612.352783	129.876465	498.226471	-586.886169	-128.401535	510.228302	-652.182190	137.986435	90.140923	-627.051025	-117.893997	95.811760	-596.968994	154.695938	1368.182617	-478.877075	-170.030090	1372.377319	-513.473206	12.779305	1393.873413	-538.785339	10.431198	1670.820557	-676.664673	226.633240	1126.908447	-471.515442	-262.510895	1132.538940	-579.617126	255.816422	871.396179	-345.995789	-194.094406	904.201111	-482.890198	16.261198	965.380798	576.061279	-23.683592	932.027466	580.273682	132.070862
-544.584167	85.870712	875.887939	-495.205994	-70.676079	869.026550	-613.405212	129.186722	498.232971	-587.925110	-129.188492	510.244476	-652.225159	138.014160	90.014282	-627.184021	-118.085381	95.733414	-597.184509	153.946808	1368.190674	-480.040955	-171.125626	1372.234253	-514.065857	11.681811	1393.851563	-538.064575	7.981793	1670.888672	-677.421448	225.996307	1127.040527	-472.558105	-263.005188	1132.307861	-581.342529	254.648331	871.086792	-346.873993	-194.415070	904.120911	-483.711090	14.937229	965.391846	576.006409	-23.755625	932.017700	580.240234	132.002396
-545.153015	84.646271	875.868896	-496.140350	-72.041084	869.090454	-614.478943	128.433929	498.254578	-588.886230	-129.962616	510.278168	-652.342590	138.032608	89.922676	-627.099976	-118.203247	95.603783	-597.332703	153.235565	1368.268311	-481.245270	-172.266235	1372.159424	-514.606567	10.574588	1393.863892	-537.274109	5.350137	1670.975586	-677.967651	225.320801	1127.182373	-473.648193	-263.637756	1132.158813	-582.598694	253.514862	870.885803	-347.823669	-194.815781	904.071716	-484.426147	13.612658	965.402405	575.934326	-23.835468	932.020996	580.199402	131.966415
-545.776733	83.245605	875.895813	-497.210175	-73.442139	869.181091	-615.440247	127.598022	498.299835	-589.892273	-130.827942	510.274811	-652.457275	138.021378	89.788864	-627.114136	-118.368179	95.472603	-597.443298	152.541458	1368.474365	-482.574615	-173.451843	1372.084229	-515.139648	9.445724	1393.900024	-536.592773	2.661196	1670.982178	-678.374207	224.607422	1127.317871	-474.743408	-264.445007	1132.105957	-583.838013	252.424026	870.658081	-348.832672	-195.256409	904.018250	-485.215271	12.165134	965.442383	575.877930	-23.884619	932.008118	580.165710	131.890625
-546.394165	81.942207	875.947510	-498.236084	-74.965820	869.312439	-616.510376	126.813400	498.351776	-590.799500	-131.593796	510.219025	-652.653625	137.961838	89.699493	-627.146667	-118.513390	95.353516	-597.571655	151.706039	1368.367310	-483.956207	-174.759125	1372.004150	-515.611755	8.307570	1394.000854	-535.902954	-0.128522	1671.027954	-678.671814	223.935593	1127.497559	-476.182037	-264.649658	1131.736816	-584.856384	251.323730	870.430847	-349.789032	-195.754898	904.026184	-485.991913	10.708532	965.519592	575.821594	-23.922924	932.010986	580.125305	131.836060
-546.872070	80.457771	875.908264	-499.223907	-76.533340	869.440918	-617.351318	125.973152	498.322357	-591.781250	-132.586197	510.270691	-652.706787	137.965759	89.572983	-627.343079	-118.735283	95.282394	-597.582397	150.947250	1368.496826	-485.272766	-176.070999	1371.967651	-516.260620	6.995770	1393.916748	-535.375916	-2.981192	1670.962402	-678.871643	223.304977	1127.665527	-477.485931	-265.537445	1131.767578	-585.718140	250.224915	870.248474	-350.889862	-196.375320	904.049744	-486.704803	9.166329	965.557678	575.775208	-23.983757	932.005676	580.068542	131.788513
-547.377502	78.895874	875.885681	-500.153107	-78.263489	869.561890	-618.251404	125.009384	498.307617	-592.575012	-133.332321	510.237183	-652.877808	137.947144	89.431961	-627.409668	-118.906723	95.195557	-597.536987	150.120728	1368.596924	-486.901398	-177.507050	1371.952148	-516.832947	5.717404	1393.960815	-534.830933	-5.945196	1670.952393	-678.841736	222.608841	1127.820679	-479.105804	-265.871307	1131.439697	-586.265930	249.231979	870.181946	-351.974487	-197.066254	904.074219	-487.411041	7.502828	965.603943	575.712036	-24.059809	932.011902	580.023865	131.730881
-547.858398	77.405067	875.826660	-501.224884	-79.935822	869.648865	-619.198425	124.223854	498.264954	-593.448181	-134.359070	510.243073	-653.061401	137.863724	89.339897	-627.465820	-119.036049	95.132652	-597.467529	149.223053	1368.673096	-488.532928	-178.993073	1371.880371	-517.381653	4.379995	1393.977783	-534.451477	-8.884896	1670.886963	-678.809631	222.015427	1128.029541	-480.804443	-266.608856	1131.334473	-587.123962	248.089859	869.938843	-353.138763	-197.794250	904.193726	-488.160919	5.870747	965.611450	575.655579	-24.138029	932.014099	579.970825	131.676620
-548.358765	75.748268	875.753601	-502.356720	-81.697937	869.734314	-620.100525	123.377579	498.184875	-594.229797	-135.213348	510.180389	-653.226501	137.835480	89.203163	-627.463379	-119.193062	95.004158	-597.289734	148.328568	1368.793457	-490.188934	-180.511642	1371.881592	-518.006226	2.963122	1394.002563	-534.093384	-11.927426	1670.771240	-678.542969	221.337234	1128.145020	-482.556885	-267.394684	1131.139648	-587.212524	247.118103	869.929626	-354.343964	-198.577652	904.360291	-488.946747	4.113240	965.609436	575.632690	-24.210176	932.012817	579.932983	131.628845
-548.794739	74.115356	875.630066	-503.367920	-83.593742	869.790527	-620.868103	122.436058	498.144867	-595.063904	-136.213242	510.166138	-653.314697	137.775314	89.093147	-627.622986	-119.342621	94.931610	-597.005371	147.435349	1368.951416	-491.909424	-182.050125	1371.837891	-518.580994	1.545977	1394.018555	-533.852539	-14.968550	1670.671265	-678.214783	220.708847	1128.346313	-484.483459	-268.105652	1130.885010	-587.464172	246.019577	869.884766	-355.592102	-199.494034	904.481873	-489.650482	2.316041	965.570496	575.599243	-24.288683	932.019958	579.911011	131.583221
-549.172791	72.385437	875.511475	-504.463776	-85.459694	869.861206	-621.584229	121.469963	498.072784	-595.812805	-137.133514	510.126373	-653.454712	137.693207	88.976227	-627.680359	-119.469337	94.824173	-596.703918	146.511566	1369.091309	-493.666809	-183.691864	1371.783203	-519.223877	0.020715	1394.096924	-533.720459	-18.021294	1670.540771	-677.762024	220.026459	1128.517578	-486.265411	-269.563171	1130.871948	-587.558105	244.938538	869.822205	-356.900177	-200.476486	904.699463	-490.388733	0.457151	965.551697	575.591309	-24.339149	932.009827	579.881287	131.544479
-549.540894	70.556114	875.354492	-505.555359	-87.436378	869.929382	-622.225525	120.528961	497.935242	-596.592407	-138.221848	510.135864	-653.540161	137.636490	88.845009	-627.842651	-119.613380	94.748032	-596.349548	145.504425	1369.213745	-495.479004	-185.352463	1371.672852	-519.863525	-1.541297	1394.108276	-533.649475	-21.107374	1670.376953	-677.257019	219.442337	1128.734009	-488.420990	-270.454407	1130.556641	-587.468628	243.777481	869.785461	-358.254669	-201.561264	904.917908	-491.119202	-1.487105	965.510620	575.551514	-24.403702	931.988525	579.838745	131.500000
-549.830200	68.757660	875.193787	-506.546936	-89.481514	869.954224	-622.835754	119.500938	497.853729	-597.227539	-139.096558	510.062805	-653.649658	137.578339	88.693069	-627.801331	-119.727875	94.624664	-595.945984	144.405334	1369.330200	-497.322144	-187.112259	1371.550659	-520.500122	-3.120499	1394.106445	-533.702759	-24.179707	1670.126587	-676.640564	218.743774	1128.945190	-490.540039	-271.663330	1130.312988	-587.226379	242.686905	869.794495	-359.668701	-202.731995	905.100464	-491.764252	-3.474033	965.449341	575.517883	-24.465208	931.990906	579.798645	131.430649
-550.160583	66.884308	875.023010	-507.591278	-91.525871	869.954285	-623.447632	118.548378	497.735962	-597.949707	-140.141663	509.989136	-653.784790	137.486664	88.577660	-627.763306	-119.812172	94.519302	-595.528748	143.365555	1369.473267	-499.186584	-188.840347	1371.428223	-521.157104	-4.741385	1394.124634	-533.772461	-27.220682	1669.933838	-675.963684	218.096893	1129.097778	-492.877869	-272.909210	1130.019043	-586.830444	241.564438	869.759644	-361.189850	-204.012115	905.324829	-492.440186	-5.501230	965.364563	575.486511	-24.512838	931.988647	579.752136	131.393799
-550.456726	65.074936	874.822021	-508.722626	-93.545532	869.973206	-623.939026	117.586731	497.584564	-598.627075	-141.164047	509.924011	-653.925293	137.408447	88.441101	-627.926941	-119.955856	94.402275	-595.074585	142.217667	1369.656250	-501.085114	-190.635071	1371.281982	-521.821167	-6.407723	1394.115479	-533.935303	-30.311188	1669.656006	-675.208069	217.497818	1129.230957	-495.109497	-274.557129	1129.850708	-586.248840	240.429550	869.779419	-362.767609	-205.404984	905.601501	-493.146454	-7.486028	965.275696	575.477234	-24.606649	931.986389	579.730774	131.342880
-550.751770	63.043839	874.599915	-509.750366	-95.685249	870.011902	-624.402100	116.609879	497.441498	-599.307373	-142.219147	509.867706	-654.010315	137.356812	88.281578	-628.118896	-120.137276	94.320900	-594.627197	141.071854	1369.709839	-503.041748	-192.464447	1371.142456	-522.500671	-8.081350	1394.077148	-534.132690	-33.351250	1669.386841	-674.362854	216.819885	1129.317993	-497.592163	-276.031952	1129.504150	-585.507446	239.344284	869.810181	-364.391693	-206.918228	905.846313	-493.816589	-9.594038	965.189087	575.445679	-24.658724	931.969482	579.696289	131.313812
-550.995605	61.127548	874.394470	-510.718292	-97.863815	869.992065	-626.497314	116.268539	497.715546	-599.921692	-143.334076	509.781738	-655.030212	136.962112	88.338470	-628.126892	-120.285660	94.224419	-594.211975	139.809906	1369.721069	-504.983887	-194.341064	1370.996704	-523.195923	-9.785342	1394.028076	-534.373413	-36.395302	1669.115479	-673.440369	216.196945	1129.410156	-500.084747	-277.728943	1129.261230	-584.496033	238.197952	869.893311	-366.114288	-208.518967	906.089783	-494.435486	-11.713683	965.086731	575.441406	-24.714912	931.957275	579.692566	131.253143
-551.241821	59.137791	874.201111	-511.738647	-99.978165	870.020447	-627.959656	115.744644	497.788788	-600.536682	-144.297714	509.678101	-655.821777	136.663544	88.313499	-628.107910	-120.462341	94.141449	-593.793396	138.591232	1369.771484	-506.920624	-196.222260	1370.832886	-523.868164	-11.506574	1393.983643	-534.662231	-39.398129	1668.835083	-672.443176	215.500229	1129.427124	-502.654053	-279.510834	1129.004639	-583.293945	237.084000	869.915344	-367.889221	-210.305740	906.334045	-495.098694	-13.826516	965.020325	575.441589	-24.742321	931.940369	579.663879	131.222626
-551.460510	57.157322	874.047546	-512.753601	-102.123489	870.004089	-628.624023	115.061661	497.759033	-601.316589	-145.531509	509.615295	-656.249695	136.492081	88.239822	-628.488708	-120.696762	94.084343	-593.396667	137.251617	1369.809814	-508.957489	-198.176620	1370.655884	-524.592651	-13.276249	1393.920654	-535.021301	-42.370144	1668.547119	-671.406372	214.755493	1129.440552	-505.338531	-281.446594	1128.763672	-581.964478	235.909012	870.008911	-369.763702	-212.159073	906.601196	-495.727234	-16.001289	964.947815	575.425476	-24.788847	931.945740	579.618713	131.171509
-551.689331	55.075882	873.877502	-513.760376	-104.335274	869.992310	-628.748230	114.265152	497.547394	-602.017883	-146.649643	509.605591	-656.505005	136.321930	88.142700	-628.948181	-120.962936	94.006470	-592.959839	135.949081	1369.873169	-510.881714	-200.103867	1370.476440	-525.216797	-15.227149	1393.710449	-535.430542	-45.247852	1668.280273	-670.239868	213.981369	1129.380737	-508.054230	-283.368866	1128.573853	-580.416870	234.800812	870.139954	-371.703918	-214.204620	906.858643	-496.351990	-18.240364	964.866028	575.404724	-24.839861	931.941345	579.591187	131.130402
-551.981873	53.084709	873.693909	-514.815247	-106.496246	869.991516	-624.391052	112.075607	496.259979	-602.726807	-147.777725	509.470764	-654.502380	136.889633	87.680229	-629.057617	-121.166985	93.931931	-592.574036	134.491577	1369.847290	-512.882141	-202.133041	1370.296021	-525.928955	-17.014053	1393.735107	-535.771179	-48.221619	1667.956543	-669.084229	213.168991	1129.371338	-510.820831	-285.439789	1128.323486	-578.702209	233.664795	870.222412	-373.744324	-216.316910	907.086426	-497.028778	-20.391417	964.780151	575.220337	-25.009283	931.972717	579.508179	131.013260
-552.221375	51.013229	873.521912	-515.816895	-108.731857	870.000183	-623.695313	111.180122	495.955078	-603.498352	-149.046417	509.454010	-654.515503	136.734161	87.579643	-629.067505	-121.323898	93.816460	-592.194763	133.100204	1369.890991	-514.841309	-204.068542	1370.098877	-526.634766	-18.978716	1393.664673	-536.265137	-50.972366	1667.669312	-667.814941	212.436737	1129.281738	-513.640076	-287.560394	1128.125244	-576.849060	232.594116	870.378174	-375.854279	-218.619476	907.292114	-497.657959	-22.621996	964.707031	575.391785	-24.903320	931.924438	579.548767	131.061356
-552.469604	48.845509	873.316406	-516.801758	-111.015350	870.021484	-622.886475	110.389374	495.631744	-604.280273	-150.192764	509.366364	-654.564819	136.575470	87.513893	-629.158203	-121.510574	93.727310	-591.889099	131.593552	1369.856812	-516.843323	-206.141312	1369.939575	-527.329651	-20.958925	1393.475830	-536.695313	-53.730549	1667.405273	-666.523254	211.571777	1129.221191	-516.537720	-289.683899	1127.935181	-574.771057	231.367447	870.540771	-378.054962	-221.064285	907.448120	-498.291962	-24.891924	964.624756	575.375732	-24.911217	931.919373	579.518005	131.045441
-552.788269	46.797764	873.165833	-517.822144	-113.169579	869.958130	-621.012756	109.412148	495.091675	-605.021240	-151.396423	509.348846	-654.369019	136.480209	87.433388	-629.338745	-121.723862	93.634033	-591.562073	130.018600	1369.843994	-518.775146	-208.238998	1369.759277	-528.010742	-22.964079	1393.392212	-537.207092	-56.337257	1667.143066	-665.155945	210.679276	1129.075806	-519.431274	-292.057678	1127.852173	-572.594788	230.142227	870.723022	-380.292908	-223.634766	907.606995	-498.967438	-27.107244	964.527649	575.386353	-24.970755	931.922302	579.523438	131.019394
-553.103577	44.722229	872.983032	-518.813110	-115.408279	869.961914	-619.906982	108.774574	494.757416	-605.807800	-152.665161	509.265472	-654.492004	136.252823	87.433098	-629.290283	-121.890991	93.565552	-591.266113	128.404556	1369.823120	-520.725403	-210.360687	1369.607056	-528.719727	-25.012575	1393.337158	-537.745605	-58.855228	1666.920410	-663.711060	209.653534	1128.954712	-522.410278	-294.247772	1127.639648	-570.276001	228.999313	870.997192	-382.616669	-226.375092	907.666870	-499.646881	-29.321442	964.452148	575.391113	-25.015829	931.927002	579.510803	130.973663
-553.428040	42.578556	872.843262	-519.793274	-117.621361	869.916748	-618.281738	108.171288	494.297760	-606.534668	-153.766998	509.234985	-654.744202	136.011185	87.495590	-629.402954	-122.085823	93.481346	-590.998718	126.721992	1369.825073	-522.669739	-212.511353	1369.403320	-529.423462	-27.104969	1393.221191	-538.311462	-61.259518	1666.715088	-662.232300	208.628052	1128.893311	-525.371094	-296.445068	1127.374268	-567.655945	227.710693	871.356140	-385.021606	-229.235977	907.692505	-500.317200	-31.600161	964.373108	575.394287	-25.003967	931.905640	579.512085	130.985382
-553.696411	40.432156	872.694336	-520.702209	-119.834297	869.916992	-616.492676	107.593300	493.843414	-607.346313	-155.122635	509.163269	-654.929016	135.767776	87.544716	-629.503418	-122.318024	93.446350	-590.731506	124.946068	1369.848389	-524.559631	-214.720139	1369.201050	-530.105957	-29.254076	1393.101318	-538.918091	-63.583405	1666.513062	-660.766052	207.728455	1128.967773	-528.355896	-298.690338	1127.173950	-565.054565	226.431580	871.705444	-387.486755	-232.269440	907.614441	-500.970642	-33.854694	964.328796	575.385437	-24.989788	931.897400	579.502319	130.986649
-554.116150	38.334450	872.513367	-521.712280	-122.075584	869.843018	-614.423584	107.248688	493.388947	-608.051086	-156.303818	509.096771	-655.163879	135.685486	87.859909	-629.502502	-122.540543	93.369507	-590.483154	123.153923	1369.868530	-526.422485	-216.930283	1368.961914	-530.763245	-31.471409	1392.963379	-539.505005	-65.726707	1666.354370	-659.193115	206.489868	1128.768555	-531.335266	-301.063385	1126.997070	-562.437561	225.237534	872.076355	-390.016541	-235.432846	907.469971	-501.707214	-36.105293	964.214783	575.389160	-25.008085	931.889404	579.508667	130.976425
-554.562866	36.147064	872.315430	-522.766541	-124.277092	869.761353	-612.092834	107.064651	492.917389	-608.742065	-157.478607	509.022034	-655.341980	135.376953	88.018295	-629.484009	-122.748596	93.320450	-590.236084	121.273865	1369.884033	-528.236023	-219.223572	1368.743408	-531.435669	-33.720364	1392.819946	-540.107727	-67.805733	1666.185181	-657.666565	205.397003	1128.768799	-534.274475	-303.413788	1126.739014	-559.571106	223.871643	872.466919	-392.550995	-238.708771	907.233032	-502.497498	-38.378166	964.095337	575.409729	-24.988455	931.868530	579.515930	131.004333
-555.033875	34.071682	872.107300	-523.800415	-126.500191	869.619812	-608.793579	106.716537	492.219299	-609.536743	-158.825745	508.935120	-654.964661	135.193344	88.047005	-629.648743	-122.994904	93.245689	-589.987366	119.322258	1369.908936	-530.013550	-221.500443	1368.465210	-532.143250	-36.031326	1392.619263	-540.742615	-69.745499	1665.999756	-656.075012	204.254807	1128.702881	-537.207153	-305.846130	1126.490845	-556.540894	222.554306	872.985779	-395.188782	-242.146484	906.861206	-503.286743	-40.628296	963.940918	575.412170	-25.014027	931.892700	579.535950	130.973221
-555.582336	31.801907	871.809570	-524.928772	-128.737488	869.520264	-605.087891	106.030563	491.232025	-610.353333	-160.142838	508.882507	-654.610046	135.082001	88.159218	-629.799194	-123.242355	93.164558	-589.823669	117.316742	1369.855713	-531.791565	-223.855499	1368.171265	-532.864685	-38.373310	1392.412354	-541.403198	-71.637421	1665.798950	-654.461609	202.968369	1128.622314	-540.098511	-308.341217	1126.233032	-553.487976	221.163727	873.495239	-397.926361	-245.696060	906.397583	-504.177917	-42.906696	963.764221	575.256287	-25.116440	931.910767	579.487122	130.906097
-556.152710	29.599600	871.562805	-525.984802	-130.955124	869.338623	-601.364319	105.473160	490.344177	-611.138062	-161.572464	508.806183	-654.430664	134.740005	88.014931	-630.004700	-123.476669	93.065605	-589.669312	115.286804	1369.826050	-533.488098	-226.197311	1367.832520	-533.567078	-40.773479	1392.147095	-542.062073	-73.439690	1665.579102	-652.766113	201.550903	1128.496704	-542.980347	-310.818085	1125.914551	-550.278931	219.789886	874.060425	-400.690277	-249.356018	905.836243	-505.071747	-45.204193	963.586365	575.145020	-25.234262	931.966980	579.463745	130.806107
-556.555176	27.165142	871.189270	-526.642212	-133.236816	869.310425	-597.413452	105.162285	489.456665	-611.756775	-162.985107	508.710999	-654.189636	134.581970	88.313858	-629.931213	-123.676018	92.935799	-589.511108	113.252220	1369.751465	-535.135742	-228.496231	1367.440063	-534.298828	-43.171234	1391.902466	-542.745483	-75.173828	1665.327393	-650.903015	199.902267	1128.053101	-545.787537	-313.373962	1125.654663	-547.023804	218.460175	874.609802	-403.543671	-253.135483	905.131653	-505.801727	-47.451916	963.456055	575.065369	-25.281284	932.009216	579.418152	130.784073
-557.149719	24.858013	870.779053	-527.680420	-135.474258	869.080200	-593.506470	105.019676	488.613434	-612.481323	-164.466736	508.614258	-653.940735	134.433578	88.794952	-630.058167	-123.957993	92.871689	-589.411621	111.149796	1369.612793	-536.783813	-230.813141	1366.978638	-534.995728	-45.573605	1391.541748	-543.400391	-76.860756	1665.026245	-649.253723	198.507828	1128.002075	-548.558044	-315.895599	1125.272583	-543.716309	216.996185	875.155273	-406.436523	-257.063904	904.307678	-506.733795	-49.737915	963.181030	575.015259	-25.326647	932.047852	579.418884	130.727692
-557.743347	22.887424	870.321899	-528.926025	-137.707611	868.777710	-589.321594	104.888405	487.740662	-613.229126	-166.035767	508.476654	-653.650085	134.128754	89.208717	-630.309387	-124.285767	92.742958	-589.346863	109.015862	1369.399170	-538.319092	-233.149261	1366.507690	-535.713928	-47.973709	1391.137817	-544.062866	-78.538437	1664.687134	-647.481323	196.883957	1127.636597	-551.268066	-318.492126	1124.918823	-540.270264	215.564941	875.715515	-409.378784	-261.084869	903.415894	-507.785767	-51.928360	962.856995	575.011292	-25.343809	932.059021	579.438110	130.704147
-558.172363	20.919514	869.856079	-530.037170	-139.855240	868.418762	-585.021423	104.732468	486.943024	-613.920776	-167.614594	508.330994	-653.181824	133.735779	89.801109	-630.420227	-124.677811	92.653641	-589.301819	106.966011	1369.136108	-539.849854	-235.441162	1365.975952	-536.433533	-50.326599	1390.651978	-544.705383	-80.210648	1664.291626	-645.797913	195.423950	1127.365479	-553.936157	-321.138947	1124.488525	-536.778076	213.937225	876.215942	-412.332489	-264.824646	902.290039	-508.724060	-54.111134	962.515747	575.031433	-25.321335	932.069519	579.449646	130.706940
-559.107605	18.344505	869.178284	-531.217834	-142.259888	868.082336	-580.766052	104.588196	486.061615	-614.626221	-169.287735	508.218536	-652.892456	133.432739	90.550636	-630.546265	-125.023361	92.516739	-589.336731	104.865471	1368.824585	-541.343872	-237.655563	1365.365967	-537.151306	-52.677139	1390.143311	-545.338989	-81.866272	1663.863770	-644.073120	194.138702	1127.113770	-556.524719	-323.769958	1123.989746	-533.196411	212.338699	876.741760	-415.425598	-269.440796	901.180847	-509.961487	-56.482441	962.069580	575.059021	-25.315060	932.066528	579.461548	130.747650
-559.652710	16.163151	868.425232	-532.291504	-144.410706	867.637268	-576.435303	104.288879	485.204010	-615.263245	-170.872360	508.014313	-652.473145	133.141037	91.546234	-630.777832	-125.404510	92.356552	-589.418335	102.811798	1368.452515	-542.781250	-239.846008	1364.656006	-537.851196	-54.962757	1389.574341	-546.017212	-83.521568	1663.366089	-642.364441	192.565353	1126.622803	-559.037842	-326.447693	1123.497192	-529.707458	210.888779	877.287720	-418.499756	-273.789337	899.923767	-511.004791	-58.624416	961.556885	575.074280	-25.294764	932.066101	579.456055	130.767059
-560.436951	13.867957	867.587585	-533.434998	-146.669983	867.178101	-572.274475	103.858719	484.446167	-616.324524	-172.770157	507.936554	-651.933289	132.767410	92.574120	-631.146545	-125.822601	92.237495	-589.586670	100.804024	1367.999023	-544.175781	-242.007599	1363.925171	-538.540710	-57.201054	1389.011963	-546.631897	-85.213249	1662.840210	-640.729431	191.052429	1126.111816	-561.507996	-329.093170	1122.917725	-526.024841	209.111267	877.703552	-421.651062	-278.172363	898.531982	-512.217468	-60.800243	960.995056	575.147156	-25.298534	932.062317	579.491943	130.780548
-561.076843	11.781856	866.733276	-534.568054	-148.683777	866.608215	-568.202271	103.361412	483.829224	-617.210449	-174.501343	507.730530	-651.425781	132.366974	93.874603	-631.365051	-126.171280	92.078712	-589.736572	98.803757	1367.516846	-545.553406	-244.151535	1363.149658	-539.264526	-59.398815	1388.347290	-547.198669	-86.927582	1662.319092	-639.042419	189.462402	1125.490234	-563.913696	-331.823914	1122.300781	-522.396667	207.355759	878.130432	-424.814026	-282.674194	897.055054	-513.385254	-62.835011	960.385925	575.194275	-25.274982	932.041931	579.491760	130.794296
-561.684265	9.865673	865.882385	-535.727478	-150.650391	866.033142	-564.120972	102.788979	483.356140	-617.549988	-175.696671	507.339142	-650.947693	132.031815	95.405586	-631.104980	-126.417343	91.857422	-589.975952	96.883766	1367.011475	-546.927612	-246.150894	1362.343384	-539.984436	-61.514992	1387.693970	-547.731323	-88.666649	1661.787598	-637.376343	187.827835	1124.853516	-566.245911	-334.550659	1121.686523	-518.790527	205.606430	878.492737	-428.062592	-287.255127	895.470581	-514.558350	-64.782303	959.779236	575.273438	-25.256596	932.018982	579.542786	130.824310
-562.297363	8.043811	865.028381	-536.901001	-152.479050	865.364380	-560.005432	102.063515	482.965149	-618.297607	-177.179459	507.100647	-650.546875	131.665024	97.001930	-630.286133	-126.133339	91.465927	-590.272766	94.966698	1366.450317	-548.276428	-248.208359	1361.529053	-540.722168	-63.581638	1387.063232	-548.240601	-90.425354	1661.280273	-635.804199	186.299011	1124.139160	-568.502991	-337.270813	1121.067871	-515.184387	203.767105	878.852905	-431.374878	-291.813507	893.795837	-515.739258	-66.664055	959.125427	575.385254	-25.211212	931.979187	579.583313	130.880005
-563.025391	6.306247	864.249207	-538.204773	-154.167267	864.748840	-555.687134	101.112175	482.781494	-619.124207	-178.664276	506.810455	-650.130310	131.417267	98.846191	-630.973145	-126.995384	91.587540	-590.576599	93.109634	1365.946655	-549.641663	-250.148361	1360.701416	-541.456848	-65.617836	1386.452148	-548.723633	-92.244080	1660.794800	-634.059326	184.533707	1123.444824	-570.717712	-339.963928	1120.469238	-511.587097	201.818405	879.283081	-434.763702	-296.538452	892.125427	-517.026672	-68.442566	958.529358	575.494995	-25.136391	931.963562	579.623718	130.932663
-563.603821	4.507495	863.611084	-539.263916	-155.946640	864.520813	-550.975891	100.008842	482.734955	-619.913208	-180.081177	506.582489	-649.303833	131.237793	100.806641	-630.726990	-127.219994	91.521942	-590.949463	91.318901	1365.429321	-550.973877	-252.018295	1359.980469	-542.214478	-67.578606	1385.909668	-549.182251	-94.028503	1660.370117	-632.348450	182.516449	1122.592285	-572.896912	-342.654266	1119.901367	-508.084686	199.904007	879.681030	-438.216400	-301.167938	890.371094	-518.228760	-70.148705	958.227417	575.566101	-25.061100	931.928833	579.618469	130.993607
-564.420349	2.882254	863.035767	-540.526978	-157.527374	863.912415	-546.169678	98.944557	482.829163	-620.668213	-181.397659	506.379059	-648.529297	130.843277	102.918976	-630.141052	-127.365471	91.556679	-591.339722	89.551018	1364.973877	-552.326416	-253.917435	1359.242676	-542.964844	-69.537704	1385.397461	-549.632813	-95.856819	1659.934448	-631.293091	181.856613	1122.124512	-574.980469	-345.318634	1119.427490	-504.686218	197.818283	880.213928	-441.769836	-305.955719	888.643677	-519.482727	-71.893410	957.719116	575.807007	-24.906446	931.869751	579.695923	131.099930
-565.074707	1.076051	862.625732	-541.417786	-159.318115	863.794678	-541.007996	97.554436	482.973755	-621.423035	-182.713135	506.226715	-647.487549	130.415894	105.274261	-630.055420	-127.621231	91.513641	-591.768616	87.746574	1364.519409	-553.672668	-255.758377	1358.566040	-543.745667	-71.394730	1384.931152	-550.085999	-97.653343	1659.568848	-629.778076	180.067902	1121.552368	-577.085449	-347.913330	1119.028198	-501.341248	195.692062	880.722839	-445.452881	-310.670258	886.938782	-520.602417	-73.618599	957.571777	575.891541	-24.846941	931.864685	579.719177	131.145248
-565.800720	-0.508070	862.379944	-542.456543	-160.840775	863.564941	-535.841919	96.111740	483.386993	-622.158325	-183.821838	506.064209	-646.205200	129.747147	107.653816	-629.924316	-127.793297	91.418350	-592.193176	86.168137	1364.324341	-554.986755	-257.511444	1357.976318	-544.509338	-73.224785	1384.600830	-550.503235	-99.460014	1659.231689	-628.267700	178.376404	1121.116699	-579.126587	-350.420349	1118.715820	-498.052582	193.497330	881.398438	-449.123810	-315.453918	885.336853	-521.730530	-75.259232	957.423706	575.892151	-24.830433	931.850708	579.683777	131.183197
-566.464111	-1.807803	862.255249	-543.406494	-162.293640	863.412476	-530.625122	94.573601	483.916016	-622.883362	-184.947174	505.917694	-644.796265	128.854767	110.170036	-629.984741	-128.001724	91.364609	-592.632568	84.443726	1364.081177	-556.261902	-259.186920	1357.526733	-545.299072	-75.012428	1384.329712	-550.936646	-101.200203	1658.935669	-626.853394	176.706375	1120.860107	-581.162598	-352.807770	1118.486938	-494.956360	191.226715	882.078918	-452.908356	-320.220032	883.773010	-522.770996	-76.747856	957.371399	575.932800	-24.809824	931.846497	579.676941	131.209473
-567.434021	-3.523601	862.169861	-544.485596	-163.810547	863.317810	-525.536499	92.930107	484.510284	-623.421387	-185.754425	505.775391	-643.232666	127.588486	112.685631	-629.507080	-127.428154	90.816734	-593.077637	82.852020	1364.026978	-557.525085	-260.864594	1357.151978	-546.061951	-76.759346	1384.113770	-551.384277	-102.919586	1658.672363	-625.466553	174.910767	1120.680664	-583.206848	-355.132446	1118.415283	-491.957214	188.853363	882.862183	-456.746124	-324.963440	882.355469	-523.944641	-78.406029	957.334290	575.983704	-24.766365	931.846191	579.684082	131.233063
-568.135254	-4.876863	862.263977	-545.357727	-165.215836	863.329895	-520.570129	91.259521	485.279480	-624.232483	-186.820404	505.741547	-641.375366	126.096100	115.208023	-629.717407	-127.531235	90.785217	-593.506409	81.299591	1364.095947	-558.686035	-262.481506	1356.858276	-546.830994	-78.462570	1383.967041	-551.807800	-104.611473	1658.483398	-624.146851	173.161835	1120.663818	-585.231506	-357.312347	1118.451660	-489.075409	186.467529	883.750122	-460.558624	-329.606720	881.070557	-524.932068	-79.897507	957.461243	576.009399	-24.730753	931.857727	579.661987	131.269318
-568.898254	-6.169203	862.427490	-546.242493	-166.531647	863.325195	-515.941895	89.428482	486.117798	-624.757141	-187.487122	505.672058	-639.354370	124.326424	117.766281	-629.810547	-127.657257	90.766312	-593.975220	79.737938	1364.249268	-559.860718	-264.079163	1356.660034	-547.605408	-80.104301	1383.905273	-552.259583	-106.250198	1658.333862	-622.994080	171.404221	1120.711304	-587.312195	-359.599762	1118.731445	-486.514526	184.065125	884.656982	-464.442261	-334.188599	879.987793	-525.899048	-81.345749	957.596375	576.004944	-24.732668	931.852722	579.655151	131.287704
-569.552246	-7.367804	862.647461	-547.110352	-167.741974	863.360535	-511.610535	87.509766	487.076385	-625.318970	-188.253616	505.603424	-637.426025	122.214653	120.131859	-629.913879	-127.768761	90.754906	-594.408813	78.200378	1364.494385	-560.971863	-265.625305	1356.514648	-548.388062	-81.720139	1383.931641	-552.722534	-107.822617	1658.235352	-622.025879	168.711548	1120.516479	-589.427734	-361.490723	1118.881348	-483.723419	181.542694	885.648010	-468.340576	-338.745758	879.010071	-526.800232	-82.721222	957.779663	576.030029	-24.722424	931.856995	579.646484	131.299698
-570.218506	-8.482540	862.935181	-547.951111	-168.896561	863.381897	-507.515045	85.476578	488.061951	-625.697083	-188.792221	505.530853	-635.300293	119.759445	122.455627	-629.938843	-127.777451	90.722389	-594.854370	76.759239	1364.806763	-562.087952	-267.126770	1356.472656	-549.136292	-83.278084	1384.016113	-553.182068	-109.352592	1658.216431	-621.079834	166.871552	1120.725464	-591.568054	-363.600342	1119.298462	-481.334991	178.960724	886.765991	-472.155975	-343.054199	878.211426	-527.698486	-84.068657	957.992798	576.046265	-24.663563	931.870605	579.613403	131.367035
-570.801453	-9.540999	863.256897	-548.762451	-169.963409	863.413147	-503.879974	83.432953	489.099396	-626.074158	-189.195526	505.457977	-633.293945	117.116013	124.608093	-630.521973	-128.564407	91.146233	-595.347473	75.342255	1365.194336	-563.194702	-268.604218	1356.485107	-549.905762	-84.814568	1384.141846	-553.665771	-110.797852	1658.236084	-620.286377	165.134888	1121.053833	-593.773438	-365.423279	1119.595947	-479.168671	176.450516	887.879150	-475.940735	-347.285278	877.588074	-528.541199	-85.367897	958.228638	576.058350	-24.648291	931.859314	579.575684	131.374481
-571.290344	-10.569357	863.593018	-549.568298	-170.975174	863.454773	-500.459473	81.176979	490.063660	-626.386292	-189.544937	505.384125	-631.048279	114.193336	126.515572	-630.432495	-128.587463	91.189537	-595.767578	73.923241	1365.628784	-564.252197	-269.965820	1356.546021	-550.678040	-86.301239	1384.328979	-554.161865	-112.219482	1658.299316	-619.569397	163.375305	1121.400024	-595.985962	-367.448151	1120.110352	-477.055145	173.872513	889.077515	-479.701385	-351.353607	877.089600	-529.328247	-86.642410	958.474792	576.029175	-24.646557	931.863159	579.540955	131.398987
-571.664734	-11.592854	863.956055	-550.263428	-171.977570	863.512024	-497.666351	79.032219	491.032776	-626.786072	-189.990433	505.359589	-628.392761	111.188187	127.971405	-630.580688	-128.589462	91.179359	-596.188049	72.597908	1366.091064	-565.335571	-271.340729	1356.671875	-551.385376	-87.748268	1384.538452	-554.666016	-113.552032	1658.415649	-618.912842	161.611420	1121.794556	-598.260559	-369.327515	1120.548462	-475.085754	171.235321	890.331726	-483.348389	-355.261444	876.744751	-530.024170	-87.919731	958.748657	576.047852	-24.602581	931.868286	579.536743	131.412338
-572.562134	-13.214533	864.036377	-551.175110	-173.317657	863.621887	-494.642090	76.503754	491.869415	-627.069702	-190.335312	505.346741	-624.991333	108.207664	129.089508	-630.565674	-128.595886	91.174835	-596.571899	71.287712	1366.579956	-566.388306	-272.665741	1356.798950	-552.096741	-89.159691	1384.803955	-555.167786	-114.813545	1658.605713	-618.380920	159.989441	1122.291382	-600.610840	-371.085022	1121.009644	-473.277313	168.680405	891.598022	-486.874329	-358.998169	876.548279	-530.996277	-89.388123	958.865234	576.040039	-24.560822	931.861511	579.505310	131.455917
-572.298767	-13.360848	864.748535	-551.648376	-173.819412	863.714050	-492.449493	74.019302	492.855652	-627.181763	-190.464066	505.278015	-621.787170	105.091492	129.980148	-630.038574	-127.790367	90.751915	-596.909302	70.047874	1367.113647	-567.477417	-273.980682	1357.009521	-552.811829	-90.526611	1385.144409	-555.723633	-115.977280	1658.821777	-617.950317	158.286179	1122.698486	-602.968384	-373.031982	1121.587646	-471.625031	166.171188	892.863098	-490.345367	-362.596405	876.487976	-531.379761	-90.266235	959.378418	576.055786	-24.547808	931.856262	579.495728	131.479324
-572.610596	-14.279819	865.155334	-552.348938	-174.694916	863.802612	-489.783966	71.081917	493.665283	-627.346436	-190.608017	505.233002	-617.888916	101.956909	130.319687	-629.960449	-127.732750	90.772469	-597.190002	68.811348	1367.663086	-568.515320	-275.293274	1357.273804	-553.620239	-91.825615	1385.298096	-556.271118	-117.082138	1659.091675	-617.638184	156.679443	1123.224365	-605.371521	-374.665253	1122.091797	-469.985657	163.328522	894.148621	-493.706512	-366.042023	876.517883	-532.035706	-91.444855	959.683533	576.057678	-24.511604	931.856506	579.475952	131.510025
-573.258545	-15.613325	865.344299	-553.150391	-175.861710	863.983521	-487.710571	68.383224	494.294250	-627.637146	-190.787094	505.256866	-614.116150	98.731438	130.547714	-630.032166	-127.677803	90.776283	-597.469543	67.593788	1368.163574	-569.572327	-276.533783	1357.514893	-554.138916	-93.239670	1385.810791	-556.871826	-118.108017	1659.372559	-617.369812	155.144241	1123.660278	-607.765381	-376.489441	1122.655396	-468.615540	160.766891	895.363647	-496.985901	-369.394379	876.622375	-532.844360	-92.736595	959.896545	576.016663	-24.475616	931.866699	579.427734	131.553757
-573.350647	-16.242212	865.801331	-553.773315	-176.616928	864.118774	-485.494049	65.352570	495.006592	-627.631592	-190.728363	505.200867	-609.964294	95.334999	130.437851	-629.924194	-127.616211	90.785576	-597.745422	66.420364	1368.666504	-570.677307	-277.800537	1357.799805	-554.988708	-94.466454	1385.995728	-557.457031	-119.017456	1659.684570	-617.245972	153.721436	1124.125977	-610.193665	-378.297913	1123.255371	-467.453796	158.398315	896.535034	-500.147125	-372.606476	876.866882	-533.350952	-93.741371	960.249451	575.980530	-24.432848	931.862732	579.374756	131.570419
-573.492920	-16.897572	866.221436	-554.434204	-177.294708	864.206848	-483.456665	62.234898	495.577057	-627.559265	-190.639297	505.120911	-605.631592	91.870758	130.016327	-629.694458	-127.535110	90.795876	-597.953552	65.291908	1369.152588	-571.805115	-279.063141	1358.068604	-555.434814	-95.839035	1386.514160	-558.078857	-119.864212	1659.966553	-617.252075	152.140686	1124.487305	-612.628296	-379.921570	1123.829468	-466.460144	156.068542	897.675415	-503.131012	-375.652008	877.164429	-533.852966	-94.715691	960.543518	575.803467	-24.539589	931.899292	579.302795	131.521378
-573.616150	-17.454161	866.623657	-555.046814	-177.959747	864.346497	-481.449738	59.011795	496.071716	-628.102722	-191.111893	505.171295	-600.846558	88.293129	129.223511	-629.867310	-127.550774	90.854759	-598.074158	64.094231	1369.606934	-572.802612	-280.312073	1358.344238	-556.147278	-97.008209	1386.602783	-558.741699	-120.632805	1660.239868	-617.301941	150.782501	1124.921143	-615.061707	-381.689087	1124.448120	-465.603027	153.728287	898.754944	-506.010437	-378.622803	877.554688	-534.315796	-95.587326	960.850525	575.916016	-24.390566	931.867065	579.306580	131.655365
-573.752136	-18.063665	867.007813	-555.661804	-178.586212	864.470764	-479.460510	55.532215	496.516388	-628.278503	-191.239792	505.129578	-595.825195	84.643463	128.262497	-629.828308	-127.507050	90.856895	-598.188416	62.961533	1370.028687	-573.880310	-281.540283	1358.605225	-556.699829	-98.282639	1386.900757	-559.395020	-121.313057	1660.501221	-617.377808	149.480988	1125.360107	-617.670654	-383.584686	1124.941650	-464.910065	151.489487	899.803406	-508.759888	-381.448975	877.934814	-534.771667	-96.459076	961.135315	575.859558	-24.390587	931.856323	579.271851	131.656128
-573.853821	-18.598579	867.369202	-556.222473	-179.144867	864.589417	-477.405243	51.082687	496.840332	-628.617493	-191.552399	505.133331	-590.447083	80.892021	126.880898	-629.932190	-127.482605	90.862556	-598.315552	61.812271	1370.435425	-574.973755	-282.743378	1358.817627	-557.095154	-99.553474	1387.385986	-560.077515	-121.970932	1660.728760	-617.527222	148.221878	1125.755615	-620.047485	-385.202698	1125.467407	-464.367950	149.300156	900.745422	-511.369568	-384.076019	878.365173	-535.165405	-97.243233	961.399292	575.824463	-24.355219	931.867310	579.227417	131.697006
-573.956177	-19.188290	867.693359	-556.734192	-179.743576	864.691406	-475.788940	47.383781	497.214935	-628.632263	-191.558121	505.083099	-584.825195	76.821648	125.561348	-629.801575	-127.432556	90.855339	-598.334412	60.722782	1370.757080	-575.986816	-283.921722	1359.029663	-557.799194	-100.712593	1387.412109	-560.818542	-122.478615	1660.955078	-617.755676	147.041565	1126.118530	-622.353027	-386.729065	1125.954712	-463.915833	147.111298	901.585449	-513.875916	-386.597443	878.808350	-535.534119	-98.052780	961.635071	575.769165	-24.353817	931.866516	579.200989	131.710312
-573.733765	-19.236372	868.188354	-557.093262	-180.029709	864.811707	-474.232422	43.464352	497.638000	-628.502380	-191.461258	504.990479	-579.398743	72.921326	123.791283	-629.576416	-127.391273	90.826744	-598.413818	59.613079	1371.064819	-577.036987	-285.064758	1359.225952	-558.311646	-101.880783	1387.614990	-561.534424	-123.016106	1661.156250	-618.039673	145.992203	1126.491821	-624.640198	-388.154266	1126.389526	-463.697327	145.056152	902.297791	-516.201050	-388.928192	879.245117	-535.737854	-98.567146	961.989380	575.720764	-24.325029	931.852417	579.169678	131.738251
-574.126099	-20.134962	868.238098	-557.623535	-180.730545	864.900757	-472.835388	39.684185	497.901550	-628.762329	-191.615601	505.033142	-573.263306	68.594635	122.149178	-629.595886	-127.382545	90.849892	-598.481201	58.572388	1371.326416	-578.067261	-286.189178	1359.386108	-558.799255	-103.026237	1387.805054	-562.260986	-123.463417	1661.338745	-618.307800	144.974808	1126.835205	-626.859131	-389.569519	1126.776489	-463.547791	143.156799	902.956360	-518.440857	-391.159943	879.625977	-536.179688	-99.365601	962.052734	575.673950	-24.310167	931.875122	579.123108	131.764969
-574.232178	-20.574306	868.439514	-558.036438	-181.201202	864.982605	-471.573975	35.684494	498.161621	-629.005371	-191.744995	505.007385	-567.301086	64.601616	120.537354	-629.533936	-127.321075	90.852501	-598.552124	57.514801	1371.601196	-579.069214	-287.306976	1359.492798	-559.322144	-104.091339	1387.921021	-562.971436	-123.866539	1661.524902	-618.598511	144.064514	1127.071655	-629.027893	-390.851013	1127.124634	-463.540802	141.271622	903.418213	-520.552063	-393.232147	880.005127	-536.480469	-99.953072	962.208557	575.607666	-24.313528	931.875793	579.079102	131.781555
-574.331360	-20.975918	868.587097	-558.428528	-181.570923	865.034485	-470.493896	31.735397	498.449951	-629.280457	-191.864517	504.986206	-561.197754	60.647160	118.896286	-629.492737	-127.310242	90.867592	-598.617249	56.524117	1371.771973	-580.015259	-288.408936	1359.640381	-559.801880	-105.163765	1388.065674	-563.708252	-124.257652	1661.666748	-618.949951	143.235123	1127.336426	-631.071777	-392.125610	1127.396973	-463.740662	139.450882	903.812744	-522.516357	-395.117432	880.371704	-536.760559	-100.453201	962.320068	575.554688	-24.302151	931.874939	579.033936	131.809036
-573.745239	-20.488932	869.077637	-558.539246	-181.461105	865.042847	-469.482056	27.725767	498.933105	-629.455261	-191.893875	504.897125	-555.073303	56.548607	117.266563	-629.376099	-127.282990	90.870651	-598.710388	55.532429	1371.994263	-580.948608	-289.456421	1359.676025	-560.235046	-106.212112	1388.207642	-564.386902	-124.617165	1661.824341	-619.269470	142.487579	1127.597046	-633.050110	-393.276184	1127.596436	-464.078400	137.664780	904.097046	-524.323669	-396.878418	880.669006	-536.689392	-100.588112	962.623718	575.494690	-24.306219	931.880188	578.989136	131.767624
-573.586060	-20.542913	869.249268	-558.804321	-181.627991	865.053528	-468.582703	23.660954	499.187500	-629.781494	-191.999252	504.876312	-548.846069	52.406261	115.618439	-629.373352	-127.269157	90.895897	-598.809814	54.619644	1372.158081	-581.815735	-290.428925	1359.716431	-560.501038	-107.308083	1388.516113	-565.123413	-124.951164	1661.942017	-619.612732	141.883087	1127.874146	-634.898254	-394.395599	1127.746094	-464.556183	135.938812	904.242004	-526.077148	-398.503937	880.875305	-536.811890	-100.878845	962.736816	575.440125	-24.284718	931.864685	578.953369	131.834625
-573.431641	-20.546961	869.385132	-559.017883	-181.742462	865.026367	-467.822296	19.780321	499.509827	-630.034668	-192.042999	504.852966	-542.511047	48.177856	113.973358	-629.724915	-128.042358	91.305862	-598.935303	53.648308	1372.316528	-582.577087	-291.429291	1359.737549	-561.108887	-108.177811	1388.397217	-565.897278	-125.291428	1662.001831	-619.928040	141.327759	1128.172607	-636.629150	-395.307678	1127.864014	-465.179718	134.321060	904.308594	-527.726074	-399.963928	881.082336	-536.910706	-101.108734	962.812683	575.386353	-24.271482	931.871582	578.892212	131.824646
-573.360840	-20.621567	869.457336	-559.264771	-181.875763	864.991150	-466.888489	15.754022	499.731964	-630.348450	-192.072113	504.824219	-536.057434	43.923271	112.376732	-629.283936	-127.331657	90.905151	-599.145020	52.815865	1372.488892	-583.309509	-292.279755	1359.723267	-561.424255	-109.184570	1388.671387	-566.628113	-125.659111	1662.037354	-620.221741	140.896332	1128.456543	-638.259705	-396.256073	1127.953125	-465.966827	132.793915	904.264954	-529.277039	-401.269257	881.196411	-537.051392	-101.339226	962.847290	575.309448	-24.299543	931.894714	578.831421	131.819580
-573.273376	-20.715893	869.513672	-559.449707	-182.049194	864.942810	-466.309601	11.889918	499.942230	-630.595032	-192.114487	504.767181	-529.551819	39.484371	110.804337	-629.267944	-127.289276	90.834038	-599.324097	52.007122	1372.666260	-583.866211	-293.139313	1359.693481	-562.075562	-109.922470	1388.511230	-567.371216	-125.933632	1662.099121	-620.537048	140.611618	1128.759399	-639.700989	-397.097626	1127.975952	-466.911865	131.356323	904.103027	-530.777527	-402.484619	881.248108	-537.155762	-101.589722	962.868103	575.254333	-24.303265	931.894348	578.794006	131.811142
-573.234009	-20.918549	869.528198	-559.665771	-182.244095	864.874146	-465.746979	8.074973	500.144226	-630.885132	-192.123489	504.718201	-523.178223	34.956116	109.362068	-629.204285	-127.280418	90.842697	-599.587280	51.139072	1372.810791	-584.443176	-293.913910	1359.609497	-562.558167	-110.704865	1388.549194	-568.077271	-126.371063	1662.078247	-620.815918	140.321228	1129.075439	-641.114990	-397.883392	1127.982544	-467.952087	130.019150	903.809509	-532.256836	-403.521484	881.177368	-537.282532	-101.887627	962.852478	575.242126	-24.279848	931.899841	578.775391	131.851959
-573.127075	-21.013647	869.574158	-559.820801	-182.379517	864.789612	-465.261780	4.296277	500.326813	-631.171204	-192.166092	504.655792	-516.791992	30.326267	108.062386	-629.197144	-127.263329	90.791328	-599.876221	50.402306	1372.955688	-584.872131	-294.597717	1359.530518	-562.948059	-111.416359	1388.550659	-568.801270	-126.852959	1662.083740	-621.101440	140.171021	1129.382935	-642.307983	-398.566956	1127.972534	-469.113129	128.739532	903.525024	-533.692200	-404.470825	881.062195	-537.349731	-102.131432	962.845825	575.163818	-24.297575	931.910400	578.701294	131.833405
-573.281128	-21.362934	869.513672	-560.087646	-182.635345	864.689819	-464.147766	0.052722	500.759491	-631.531372	-192.279572	504.595825	-510.409058	25.943829	107.038788	-629.224060	-127.267380	90.762657	-600.283508	49.787315	1373.150269	-585.208984	-295.241425	1359.422607	-563.322327	-112.037903	1388.563110	-569.528381	-127.431526	1662.095215	-621.390015	140.004532	1129.683594	-643.375732	-399.136414	1127.919922	-470.408051	127.585258	903.114685	-535.069702	-405.306580	880.883850	-537.549011	-102.476906	962.762085	575.113220	-24.272993	931.911011	578.643066	131.825165
-573.025024	-21.200617	869.684204	-560.198364	-182.615662	864.620178	-463.883392	-3.721772	501.007904	-631.763672	-192.301880	504.533600	-504.825073	21.457737	106.492645	-629.160278	-127.275681	90.724556	-600.622742	49.078587	1373.202148	-585.471558	-295.831604	1359.295410	-563.696045	-112.573891	1388.550415	-570.195740	-128.109222	1662.140137	-621.693909	139.952591	1129.969971	-644.266113	-399.686066	1127.850708	-471.864746	126.690315	902.557739	-536.389648	-406.003265	880.615906	-537.526733	-102.598495	962.826538	575.038513	-24.288811	931.918945	578.574829	131.817764
-572.997986	-21.317556	869.769775	-560.355042	-182.721436	864.543213	-463.198273	-7.411093	501.498230	-632.046448	-192.319412	504.465729	-497.292908	15.267348	105.265457	-629.042236	-127.258858	90.690102	-601.153137	48.516556	1373.293823	-585.657593	-296.307983	1359.210083	-563.713562	-113.124718	1388.833618	-570.952454	-128.866577	1662.197510	-622.030273	139.899826	1130.240112	-644.959045	-400.014923	1127.793701	-473.309784	125.832710	901.998352	-537.539978	-406.561310	880.356201	-537.587463	-102.838951	962.828613	574.970154	-24.279514	931.911133	578.478821	131.827301
-573.000122	-21.471140	869.872070	-560.568176	-182.814102	864.492188	-462.042542	-11.857332	502.119812	-632.260864	-192.389526	504.404572	-490.723450	9.784323	104.689140	-628.986450	-127.293114	90.668549	-601.624939	48.057457	1373.345459	-585.735901	-296.700226	1359.154297	-564.059692	-113.572891	1388.937500	-571.689026	-129.770203	1662.231201	-622.438171	139.884644	1130.444336	-645.466125	-400.296753	1127.737915	-474.886261	125.184822	901.338135	-538.533569	-407.021881	880.105347	-537.680847	-103.090088	962.848755	574.956909	-24.274632	931.913269	578.462891	131.833969
-573.076294	-21.614782	870.005859	-560.801636	-182.899155	864.484863	-461.304382	-15.606819	502.633118	-632.509888	-192.510696	504.363892	-484.880951	4.111337	104.438309	-628.969910	-127.358833	90.685356	-602.146301	47.812241	1373.448120	-585.706543	-297.071289	1359.135986	-564.517517	-113.925278	1388.997192	-572.436707	-130.835266	1662.288574	-622.893982	139.900467	1130.608154	-645.801453	-400.466705	1127.697144	-476.472717	124.601524	900.712036	-539.381470	-407.335876	879.863770	-537.805542	-103.314217	962.901672	574.880188	-24.309223	931.917236	578.380554	131.808136
-573.156921	-21.783358	870.188538	-561.030396	-182.997696	864.531250	-461.209259	-18.580133	503.093048	-632.642456	-192.587112	504.315887	-479.639801	-1.789178	104.320633	-628.995056	-127.388977	90.645973	-602.684021	47.480202	1373.474854	-585.670288	-297.333801	1359.140381	-564.886475	-114.218521	1389.081055	-573.196167	-131.924728	1662.355835	-623.421082	139.887894	1130.718872	-645.961365	-400.597656	1127.694824	-478.182312	124.243866	900.010437	-540.196594	-407.543945	879.559265	-537.924988	-103.552773	963.004211	574.713013	-24.393946	931.935974	578.289795	131.754730
-573.295898	-21.951414	870.382202	-561.277527	-183.115112	864.577515	-460.793274	-21.411398	503.542755	-632.802429	-192.733612	504.272125	-473.943085	-8.046103	104.295708	-629.054016	-127.447617	90.691200	-603.229187	47.229401	1373.516113	-585.588562	-297.544403	1359.184814	-565.279053	-114.441437	1389.144165	-574.013855	-133.087326	1662.456421	-624.050354	139.892059	1130.807251	-645.967285	-400.657043	1127.708618	-479.929199	123.868652	899.313660	-540.923828	-407.576233	879.232483	-538.077454	-103.799416	963.110474	574.768127	-24.282795	931.911316	578.252258	131.801559
-573.424072	-22.148430	870.626953	-561.530640	-183.252518	864.666138	-459.017426	-25.438257	504.490723	-632.914063	-192.853378	504.196655	-467.666107	-14.744297	104.204529	-629.053772	-127.485359	90.669754	-603.774902	47.031414	1373.563965	-585.506287	-297.730133	1359.249146	-565.658325	-114.630646	1389.215454	-574.822998	-134.296051	1662.531372	-624.740845	139.890045	1130.831909	-645.822632	-400.642548	1127.760864	-481.749207	123.583153	898.564148	-541.455383	-407.514740	878.909058	-538.232056	-104.079285	963.264587	574.739441	-24.305765	931.919678	578.196167	131.799194
-573.564453	-22.389149	870.873413	-561.814575	-183.354630	864.749573	-456.966553	-29.335272	505.442230	-632.994446	-193.000931	504.110382	-461.352325	-21.738131	104.222260	-629.106018	-127.510391	90.667770	-604.255798	46.786045	1373.560303	-585.416199	-297.856873	1359.306152	-565.996826	-114.826736	1389.299438	-575.635986	-135.454269	1662.638550	-625.531006	139.894653	1130.889526	-645.522583	-400.537994	1127.742920	-483.672028	123.288933	897.886902	-541.853516	-407.336914	878.544067	-538.422729	-104.372932	963.421143	574.668945	-24.311838	931.924438	578.117065	131.783340
-573.746277	-22.768715	871.040955	-562.056213	-183.616058	864.844666	-456.286774	-32.476612	505.906830	-633.031738	-193.079636	504.055206	-456.107880	-28.842459	104.429611	-629.115051	-127.554482	90.644753	-604.785645	46.684658	1373.650146	-585.326599	-297.958099	1359.336426	-566.303894	-114.994293	1389.399780	-576.432068	-136.568665	1662.719971	-626.416687	139.802567	1130.947144	-645.136841	-400.396484	1127.634399	-485.648376	123.085358	897.167908	-542.088623	-407.014709	878.159851	-538.621582	-104.747368	963.547668	574.623596	-24.324816	931.933533	578.055847	131.757675
-573.882568	-23.138739	871.221924	-562.292603	-183.873474	864.931702	-455.505890	-35.219444	506.420441	-633.072937	-193.149063	503.992889	-450.906769	-35.882259	104.755547	-629.089661	-127.579468	90.658218	-605.384766	46.663342	1373.807983	-585.218506	-298.062958	1359.369751	-566.610901	-115.157150	1389.476074	-577.252747	-137.545624	1662.838135	-627.412292	139.682022	1131.042114	-644.597229	-400.202057	1127.519897	-487.700745	122.947220	896.507202	-542.172668	-406.618500	877.739807	-538.820984	-105.137321	963.684387	574.583801	-24.332319	931.926575	577.983887	131.756836
-574.084595	-23.447800	871.354980	-562.561951	-184.214325	865.001343	-454.766083	-38.172962	506.793915	-633.124817	-193.227844	503.941711	-445.994415	-42.874302	105.196899	-629.037903	-127.615753	90.653870	-605.879456	46.569927	1373.941650	-585.123962	-298.193604	1359.349243	-566.971497	-115.302254	1389.509277	-578.032959	-138.405838	1662.938232	-628.519043	139.583649	1131.179932	-644.018860	-399.942932	1127.305420	-489.864166	122.885460	895.840515	-542.048401	-406.072083	877.312439	-539.074219	-105.513351	963.790222	574.560364	-24.330412	931.925049	577.938477	131.745941
-574.256714	-23.914232	871.432068	-562.791870	-184.554443	865.068726	-454.048218	-41.163082	507.218292	-633.184570	-193.334579	503.965973	-440.790100	-49.848667	105.564255	-628.966064	-127.643326	90.664650	-606.325256	46.415943	1374.104614	-585.046997	-298.403015	1359.279663	-567.326477	-115.096603	1389.523804	-578.802856	-139.157578	1663.042480	-629.670593	139.460663	1131.319946	-643.328186	-399.660248	1126.987061	-492.114197	122.951973	895.217896	-541.751160	-405.384552	876.817627	-539.321716	-105.938148	963.876282	574.486755	-24.384579	931.941223	577.843445	131.711349
-574.360657	-24.286945	871.488464	-563.094666	-184.787872	865.113770	-453.478180	-43.925453	507.532898	-633.268555	-193.410751	503.938629	-435.417236	-57.317837	105.799622	-628.881775	-127.638733	90.674309	-606.780396	46.242237	1374.293945	-584.980408	-298.569153	1359.174683	-567.546082	-115.268921	1389.599731	-579.497925	-139.717575	1663.110352	-630.971619	139.377441	1131.567993	-642.614990	-399.345764	1126.617554	-494.559753	123.069763	894.708496	-541.276428	-404.545502	876.240845	-539.576172	-106.289787	963.941711	574.452515	-24.399040	931.946960	577.786804	131.699005
-574.417847	-24.615440	871.505005	-563.357056	-185.034439	865.129883	-452.809692	-47.595634	507.961761	-633.331055	-193.440506	503.923645	-430.211060	-63.739231	106.189163	-628.893738	-127.694923	90.695549	-607.182007	46.046043	1374.508423	-584.921875	-298.768921	1358.980347	-567.732788	-115.469055	1389.652832	-580.133423	-140.210190	1663.211792	-632.321716	139.271133	1131.861450	-641.807617	-399.006775	1126.125000	-497.160522	123.250908	894.177734	-540.638733	-403.556183	875.734558	-539.805908	-106.621376	963.978516	574.425293	-24.401257	931.951416	577.721680	131.681946
-574.406677	-24.854553	871.481323	-563.663574	-185.237961	865.158325	-451.903473	-49.830051	508.604279	-633.378540	-193.486511	503.914368	-425.237488	-69.819878	106.674423	-628.763245	-127.708130	90.705421	-607.571106	45.825832	1374.699463	-584.885437	-298.963928	1358.721436	-567.893616	-115.655663	1389.668823	-580.868530	-140.461136	1663.200317	-633.708740	139.111115	1132.178101	-640.996704	-398.663666	1125.546997	-499.673218	123.481133	893.742615	-539.791809	-402.444733	875.125488	-540.043152	-106.876663	964.007385	574.403442	-24.441025	931.962280	577.660034	131.658585
-574.325256	-24.942093	871.387451	-563.995972	-185.433167	865.139648	-451.458649	-52.183437	508.768585	-633.440063	-193.519318	503.851257	-420.334259	-75.664207	107.214027	-628.700378	-127.685623	90.683899	-607.798096	45.425911	1374.798828	-584.830688	-299.209351	1358.414673	-568.062256	-115.869514	1389.625122	-581.408447	-140.693909	1663.273804	-635.153320	138.987732	1132.476685	-640.156311	-398.346893	1124.921387	-502.291443	123.862236	893.280945	-538.875549	-401.171417	874.497925	-540.244751	-107.052521	963.973511	574.357239	-24.495314	931.977966	577.592163	131.592743
-574.217834	-25.110929	871.219055	-564.331055	-185.655319	865.086426	-450.886414	-55.170258	508.819611	-633.485901	-193.576157	503.808075	-415.524109	-81.119164	107.576202	-628.619263	-127.698357	90.688957	-608.287781	45.263760	1374.946533	-584.809814	-299.473907	1358.052979	-568.236145	-116.042892	1389.517334	-582.129517	-140.609741	1663.225708	-636.698364	138.905716	1132.820923	-639.255493	-397.959045	1124.208130	-505.137207	124.309059	892.794373	-537.750671	-399.769165	873.854797	-540.435913	-107.264069	963.885681	574.345825	-24.503677	931.973389	577.529480	131.566086
-574.077271	-25.321674	870.994690	-564.666931	-185.861588	865.012939	-450.421112	-57.386967	508.904541	-633.550537	-193.679672	503.747467	-411.011505	-86.181824	108.043640	-628.540283	-127.704529	90.685341	-608.664063	44.969936	1375.014648	-584.797485	-299.737152	1357.652588	-568.400269	-116.269409	1389.361206	-582.567078	-140.653503	1663.190796	-638.269531	138.852554	1133.159302	-638.346497	-397.549927	1123.392822	-507.847809	124.833664	892.342041	-536.332153	-398.201019	873.241028	-540.613953	-107.473877	963.760925	574.326477	-24.574089	931.972412	577.474243	131.501602
-573.859192	-25.490545	870.735168	-565.035706	-186.102615	864.935120	-451.328888	-58.295246	508.338989	-633.568176	-193.752502	503.707794	-407.442932	-90.773941	108.379700	-628.441467	-127.717522	90.667816	-609.027161	44.672932	1375.048950	-584.781372	-299.955719	1357.196411	-568.562378	-116.479866	1389.172607	-583.094971	-140.458557	1663.111450	-639.789673	138.813507	1133.374512	-637.419617	-397.109070	1122.527466	-510.574615	125.458359	891.909424	-534.909119	-396.567444	872.631836	-540.792175	-107.681488	963.623047	574.301025	-24.616125	931.970581	577.410156	131.473892
-573.512268	-25.699276	870.463013	-565.352112	-186.352997	864.854919	-450.406281	-60.521969	508.449921	-633.438171	-193.732666	503.626404	-402.586456	-95.355904	108.620949	-628.235779	-127.731712	90.691895	-609.400574	44.355358	1375.039551	-584.793213	-300.160553	1356.689331	-568.703674	-116.706070	1388.955444	-583.644287	-140.118942	1663.050293	-641.394653	138.824631	1133.684082	-636.478394	-396.659454	1121.653687	-513.293640	126.124992	891.519653	-533.602417	-394.794495	871.883606	-540.906433	-107.922325	963.485291	574.277039	-24.665163	931.973389	577.352234	131.419037
-573.181641	-25.976830	870.135620	-565.679382	-186.694107	864.800110	-450.550293	-61.441357	508.031799	-633.441711	-193.853271	503.615509	-398.597107	-99.183983	108.816681	-628.152954	-127.737663	90.704010	-609.792053	44.023540	1374.981689	-584.781982	-300.464996	1356.131104	-568.828369	-116.904457	1388.709595	-584.126404	-139.725906	1662.901123	-642.924805	138.819199	1133.832031	-635.394836	-396.003021	1120.680298	-516.027283	126.977798	891.048950	-531.769958	-392.812988	871.344543	-541.043884	-108.193024	963.336243	574.322693	-24.688354	931.972595	577.324402	131.380234
-572.775940	-26.282803	869.805176	-566.003235	-186.984970	864.730835	-450.325470	-62.807392	507.579346	-633.652222	-194.123840	503.651886	-394.404144	-102.812889	108.904953	-628.193726	-127.770081	90.730347	-610.219177	43.696358	1374.860962	-584.839905	-300.761810	1355.534546	-568.758667	-117.238625	1388.666382	-584.631042	-139.221344	1662.746582	-644.521240	138.918716	1133.984009	-634.375244	-395.414490	1119.681763	-518.686462	127.799202	890.650146	-530.130005	-390.842072	870.679138	-541.169983	-108.473305	963.186035	574.274597	-24.753479	931.983887	577.251587	131.331421
-572.288757	-26.605406	869.468994	-566.300903	-187.374283	864.657349	-449.911316	-63.557434	507.131500	-633.430115	-194.141876	503.627411	-389.982117	-105.929298	108.924606	-627.997192	-127.766052	90.731178	-610.582153	43.350353	1374.715210	-584.842041	-301.080750	1354.941406	-569.008240	-117.389412	1388.116211	-585.126038	-138.547867	1662.572754	-646.130188	138.937180	1134.079834	-633.428223	-394.958923	1118.655762	-521.358215	128.749115	890.124573	-528.418396	-388.770081	870.011719	-541.265137	-108.818268	963.037048	574.262634	-24.808254	932.008545	577.198242	131.250504
-571.812256	-27.003714	869.093689	-566.597534	-187.797012	864.585449	-450.148560	-64.100677	506.237366	-633.175476	-194.200974	503.579498	-385.958801	-108.515533	108.700592	-627.840393	-127.790176	90.747253	-611.047302	43.051628	1374.480469	-584.881653	-301.324127	1354.265259	-568.855469	-117.696144	1387.973999	-585.592651	-137.770721	1662.385132	-647.749878	139.083450	1134.096558	-632.468323	-394.420990	1117.509521	-523.975159	129.657928	889.592651	-526.600952	-386.581879	869.371155	-541.359253	-109.189690	962.867737	574.264893	-24.869703	931.996216	577.148254	131.185287
-571.269836	-27.508129	868.660767	-566.940125	-188.224472	864.484009	-450.151550	-64.449646	505.350372	-633.030273	-194.331390	503.522522	-381.660919	-110.646515	108.447792	-627.672363	-127.791908	90.745956	-611.369690	42.733368	1374.220337	-584.852173	-301.621674	1353.609863	-569.067627	-117.820190	1387.313965	-586.146851	-136.959595	1662.087524	-649.351990	139.251099	1134.163330	-631.518860	-393.901855	1116.385376	-526.597656	130.797348	889.037231	-524.608032	-384.288239	868.774780	-541.463257	-109.618797	962.660156	574.248840	-24.927956	932.011047	577.069885	131.140305
-570.617065	-27.828955	868.257935	-567.213501	-188.673447	864.346191	-450.553375	-64.875717	504.298096	-632.919128	-194.475693	503.434906	-377.616058	-112.026497	108.009682	-627.581665	-127.759224	90.696571	-611.636169	42.436588	1373.942627	-584.802246	-301.949432	1352.901123	-569.081604	-118.045860	1386.895264	-586.614502	-136.002487	1661.820923	-650.921082	139.377655	1134.125244	-630.529419	-393.339966	1115.212036	-529.231750	131.906570	888.546631	-522.518188	-381.887421	868.209167	-541.488770	-110.009201	962.451416	574.255493	-25.010693	932.012390	577.026978	131.070404
-570.207153	-28.537453	867.742615	-567.567749	-189.257019	864.205811	-450.714813	-64.422882	503.220337	-632.615662	-194.546051	503.327545	-373.623505	-112.973045	107.713753	-627.437866	-127.749840	90.646378	-611.865112	42.128292	1373.614990	-584.794556	-302.258728	1352.150146	-569.066711	-118.291031	1386.481567	-587.212769	-134.883713	1661.503906	-652.532837	139.457687	1134.106567	-629.565308	-392.670288	1113.998291	-531.762390	133.049576	887.938232	-520.362854	-379.394043	867.641968	-541.652649	-110.567062	962.179626	574.240051	-25.086065	932.003784	576.969421	130.999832
-569.312622	-28.727983	867.318848	-567.723755	-189.683777	864.036133	-451.246307	-63.875061	502.188690	-632.841858	-194.887085	503.306915	-369.936401	-113.369110	107.373627	-627.521912	-127.735237	90.637894	-612.076782	41.824780	1373.299805	-584.773193	-302.539581	1351.462891	-568.998718	-118.559753	1386.042847	-587.812256	-133.668701	1661.197021	-654.091064	139.629486	1134.074829	-628.592651	-392.085571	1112.807129	-534.339600	134.275024	887.418335	-518.152588	-376.865845	867.115417	-541.530090	-110.902977	961.951904	574.236877	-25.162069	932.025085	576.920288	130.961639
-568.834656	-29.117640	866.861389	-568.291687	-189.795959	863.863037	-451.469452	-63.424110	501.106110	-632.910278	-195.127487	503.184723	-365.951569	-113.518806	106.962250	-627.592285	-127.718231	90.596504	-612.208923	41.528625	1372.984985	-584.826538	-302.846039	1350.746826	-568.946167	-118.814026	1385.558350	-588.432861	-132.324707	1660.902832	-655.622192	139.772903	1134.095825	-627.612549	-391.460968	1111.580688	-536.901245	135.465515	886.832275	-515.895447	-374.277924	866.640320	-541.749268	-111.163643	961.685120	574.289307	-25.229790	932.019836	576.914307	130.882614
-568.430115	-29.862959	866.349304	-568.477417	-190.415604	863.741150	-451.812805	-62.620323	500.103149	-632.877014	-195.253571	503.131653	-362.620392	-112.843742	106.712158	-627.561279	-127.670807	90.538460	-612.192261	41.082760	1372.627808	-584.914185	-303.195435	1350.037109	-568.729553	-119.168556	1385.401367	-588.984802	-130.957291	1660.642334	-657.063232	139.920731	1134.095703	-626.616150	-390.719421	1110.337158	-539.479980	136.758316	886.206116	-513.636536	-371.601440	866.251648	-541.825317	-111.712761	961.421814	574.306763	-25.300579	932.056885	576.883728	130.786682
-567.968811	-30.623177	865.868774	-568.490540	-191.150772	863.646057	-452.129272	-61.554901	499.181152	-632.828918	-195.354385	503.144348	-359.344269	-112.046028	106.468849	-627.537354	-127.669876	90.547699	-612.269409	40.792664	1372.325806	-584.973633	-303.600677	1349.426636	-568.890747	-119.381187	1384.804077	-589.627197	-129.471634	1660.348877	-658.446960	140.039612	1134.119751	-625.609375	-390.075562	1109.207764	-541.970154	138.045364	885.667908	-511.332703	-368.889130	865.931519	-541.792664	-112.308090	961.189087	574.347717	-25.348623	932.048706	576.864929	130.731308
-567.509399	-31.138924	865.488525	-568.493408	-191.741638	863.551331	-452.487091	-60.750206	498.373108	-632.857849	-195.476822	503.172150	-356.466705	-110.389732	106.209671	-627.516479	-127.633430	90.494644	-612.267212	40.390331	1372.013306	-585.169495	-303.964539	1348.867798	-568.700317	-119.780289	1384.716675	-590.240540	-127.874680	1660.092041	-659.716553	140.207825	1134.059326	-624.618713	-389.396057	1108.097290	-544.476257	139.378479	885.070129	-509.066559	-366.132996	865.658875	-541.705811	-112.765045	960.991638	574.385254	-25.430973	932.052917	576.831177	130.661407
-567.004333	-31.546736	865.225708	-568.468079	-192.258682	863.475281	-452.528687	-58.938293	497.844940	-632.860535	-195.576233	503.186920	-353.555695	-108.486549	106.196022	-627.494507	-127.613190	90.501442	-612.084839	39.925247	1371.702881	-585.404480	-304.396790	1348.416504	-568.728027	-120.098831	1384.440063	-590.867004	-126.176788	1659.861328	-660.908630	140.255997	1134.090088	-623.628784	-388.684479	1107.070557	-547.122498	141.183304	884.473083	-506.846863	-363.375549	865.522034	-541.586914	-113.192032	960.862427	574.410706	-25.528059	932.058289	576.814087	130.587387
-566.548706	-31.844007	865.081116	-568.474426	-192.643600	863.414063	-452.931915	-57.767323	497.229645	-632.862244	-195.666718	503.203583	-351.295471	-106.017670	105.954445	-627.485107	-127.591866	90.476204	-611.913574	39.452923	1371.415405	-585.642883	-304.886566	1348.078979	-568.984985	-120.380379	1383.987793	-591.467896	-124.456467	1659.655518	-662.060547	140.362946	1134.190430	-622.630554	-388.051025	1106.211914	-549.565735	142.431381	883.893311	-504.678192	-360.588074	865.525757	-541.465698	-113.556557	960.787170	574.460388	-25.592827	932.051697	576.801270	130.511322
-566.377625	-31.695345	865.091064	-568.991760	-192.706467	863.113770	-453.157959	-55.457546	496.943329	-632.966431	-195.798431	503.154327	-349.267029	-103.090187	105.829659	-627.513123	-127.611984	90.476234	-611.792358	39.008430	1371.200195	-585.954224	-305.357239	1347.869995	-568.831482	-120.862511	1384.116699	-592.049011	-122.739326	1659.442871	-663.059692	140.475449	1134.229614	-621.696045	-387.272980	1105.475220	-551.965515	143.872253	883.385681	-502.571625	-357.816071	865.643433	-541.608948	-113.809654	960.629456	574.486633	-25.690229	932.057922	576.802063	130.401825
-566.098755	-31.730726	865.198669	-569.084717	-192.813461	863.103882	-453.445770	-53.435291	496.678406	-632.963867	-195.845978	503.154663	-347.716125	-99.819176	105.728722	-627.511963	-127.613701	90.481560	-611.600952	38.528748	1371.050537	-586.256470	-305.828033	1347.792847	-569.101624	-121.146553	1383.829468	-592.531311	-121.050323	1659.286621	-663.663513	140.535019	1134.576782	-620.788208	-386.568451	1104.913940	-554.304077	145.228760	882.869568	-500.518524	-355.033173	865.942322	-541.558716	-114.010056	960.687561	574.524109	-25.780527	932.074097	576.775818	130.339157
-565.871277	-31.754988	865.388672	-569.107910	-192.894196	863.136963	-453.759674	-51.409878	496.424622	-632.913269	-195.863159	503.155609	-346.533264	-96.066246	105.658844	-627.476135	-127.599167	90.490150	-611.431702	38.053799	1370.927734	-586.649353	-306.343048	1347.876953	-568.963013	-121.574844	1384.091431	-593.020020	-119.313408	1659.144775	-664.348572	140.492645	1134.750000	-619.959656	-385.701508	1104.466675	-556.296021	146.461105	882.468689	-498.527924	-352.301392	866.415894	-541.470825	-114.196167	960.800476	574.573730	-25.876549	932.094116	576.765625	130.229233
-565.685669	-31.701221	865.645142	-569.096069	-192.925491	863.199707	-454.063080	-49.205040	496.336975	-632.874817	-195.847290	503.163483	-345.771362	-92.061668	105.506378	-627.477783	-127.611313	90.504044	-611.291931	37.621887	1370.884155	-586.995178	-306.751984	1348.080200	-569.037048	-121.893356	1384.210815	-593.390686	-117.635178	1659.020264	-665.035583	140.493515	1134.917847	-619.198364	-384.887115	1104.245850	-558.512695	147.823959	882.015381	-496.568542	-349.555511	867.091492	-541.364441	-114.328094	960.955139	574.639465	-25.962238	932.098755	576.781250	130.160767
-565.580017	-31.536097	865.989685	-569.094055	-192.878998	863.271729	-454.433899	-46.817127	496.287842	-632.876770	-195.830658	503.184357	-345.354980	-87.683022	105.274178	-627.509460	-127.613747	90.516586	-611.106201	37.205276	1370.908691	-587.278259	-307.184204	1348.452515	-569.345642	-122.100731	1384.119873	-593.791870	-116.062675	1659.013428	-665.485657	140.479080	1135.186768	-618.513611	-384.087677	1104.196411	-560.636108	149.224731	881.629578	-494.727509	-346.892548	867.885132	-541.287354	-114.400902	961.153259	574.735474	-26.066795	932.113281	576.798828	130.029663
-565.521179	-31.397360	866.354248	-569.022705	-192.791290	863.355896	-454.791229	-44.313202	496.383698	-632.945557	-195.802261	503.208344	-345.705536	-82.834122	105.070732	-627.626831	-127.613525	90.516998	-610.995483	36.847088	1370.957275	-587.586182	-307.534393	1348.927612	-569.452515	-122.341866	1384.361694	-594.150879	-114.454041	1658.954346	-665.854980	140.428589	1135.498169	-617.902710	-383.251923	1104.272827	-562.729492	150.555344	881.217834	-492.930542	-344.275208	868.869446	-541.200928	-114.452950	961.367981	574.806702	-26.174347	932.132263	576.821533	129.907822
-565.500122	-31.196611	866.799927	-568.905884	-192.681595	863.457153	-455.123505	-41.723553	496.517456	-632.929932	-195.718033	503.232697	-346.304504	-77.743080	104.870331	-627.770386	-127.590988	90.516930	-610.997070	36.525818	1371.039551	-587.821533	-307.845428	1349.474487	-569.578003	-122.513824	1384.606567	-594.457703	-112.900238	1658.912476	-666.121582	140.347443	1135.799072	-617.371887	-382.512024	1104.511719	-564.590088	151.851517	880.906372	-491.227753	-341.743042	869.991028	-541.129089	-114.486725	961.635864	574.907410	-26.312178	932.141174	576.834656	129.817307
-565.545715	-30.997341	867.226685	-568.766541	-192.514771	863.532104	-455.674072	-39.489441	496.468933	-632.577209	-195.401733	503.204285	-347.763794	-71.885841	104.396240	-627.535645	-127.562531	90.529808	-611.060364	36.251045	1371.145142	-588.016296	-308.117310	1350.126709	-569.677246	-122.647629	1384.902466	-594.642273	-111.477821	1658.959229	-666.355164	140.298203	1136.068726	-616.905579	-381.696259	1104.837646	-566.304382	153.066650	880.615967	-489.551880	-339.273132	871.288940	-541.060913	-114.483696	961.876038	574.985474	-26.417570	932.133606	576.849365	129.700592
-565.610168	-30.794600	867.634644	-568.614380	-192.300034	863.618958	-455.864655	-36.232666	496.781799	-632.668396	-195.331970	503.239166	-349.376617	-66.051186	104.146347	-627.624329	-127.537941	90.546188	-611.194214	36.052509	1371.251587	-588.144714	-308.346893	1350.865234	-569.806335	-122.715660	1385.230713	-594.705627	-110.221329	1659.004883	-666.547180	140.230560	1136.350098	-616.502441	-381.046448	1105.290649	-567.952759	154.279449	880.289673	-488.015503	-336.938416	872.590698	-540.991089	-114.432220	962.111816	575.076172	-26.568142	932.150085	576.869080	129.588867
-565.741638	-30.537649	868.043335	-568.475098	-192.052948	863.690796	-456.324524	-33.247818	496.946777	-632.611938	-195.158569	503.242157	-351.206818	-60.346001	103.563522	-627.660950	-127.469070	90.523155	-611.422546	35.928665	1371.390991	-588.266846	-308.474670	1351.576538	-569.710938	-122.785660	1385.822510	-594.708191	-108.947296	1659.138672	-666.683105	140.169846	1136.575684	-616.148254	-380.374481	1105.825562	-569.414795	155.436295	880.110291	-486.532135	-334.659363	874.018738	-540.963318	-114.337578	962.340820	575.149841	-26.723818	932.148132	576.884827	129.446991
-565.901794	-30.308212	868.432373	-568.296204	-191.814194	863.781128	-456.743469	-30.176880	497.162292	-632.565735	-195.043915	503.293121	-353.493683	-53.971714	103.505020	-627.694458	-127.457153	90.568108	-611.671082	35.795425	1371.504150	-588.234741	-308.588806	1352.312378	-570.027344	-122.639633	1385.927124	-594.815857	-107.776917	1659.147217	-666.820435	140.079865	1136.764648	-615.823853	-379.749420	1106.410034	-570.666565	156.549652	879.921204	-485.137604	-332.547760	875.544861	-540.945984	-114.227119	962.574341	575.256104	-26.857265	932.135498	576.919250	129.329300
-566.145142	-30.040777	868.863281	-568.129822	-191.593109	863.892883	-457.268768	-27.049349	497.390442	-632.451843	-194.917145	503.364105	-356.385010	-47.359016	103.148224	-627.686157	-127.452469	90.621277	-612.040771	35.765690	1371.616089	-588.186218	-308.601929	1353.102905	-569.899597	-122.610863	1386.435547	-594.792786	-106.706833	1659.258545	-666.985352	139.920181	1136.902344	-615.504272	-379.291656	1107.041260	-571.721375	157.616272	879.790405	-483.833008	-330.526642	877.118591	-540.983032	-114.106071	962.841187	575.334656	-27.011766	932.171143	576.929077	129.150711
-566.375183	-29.721743	869.270935	-567.947815	-191.314026	864.012329	-457.784821	-23.839499	497.638428	-632.349854	-194.774765	503.417511	-359.697357	-40.526382	102.728630	-627.754395	-127.406410	90.628281	-612.410156	35.777760	1371.679565	-587.998413	-308.595062	1353.855591	-569.974609	-122.428963	1386.703979	-594.732300	-105.645966	1659.336792	-667.174683	139.775360	1136.997070	-615.242981	-378.968140	1107.714844	-572.608582	158.564301	879.646729	-482.605072	-328.691528	878.669922	-541.006653	-113.911430	963.101013	575.433594	-27.168549	932.217163	576.951538	128.975342
-566.602173	-29.391594	869.658875	-567.756226	-190.961365	864.125793	-458.139801	-20.774000	497.929962	-632.175293	-194.649551	503.436707	-363.230316	-33.479916	102.245956	-627.830383	-127.372490	90.642723	-612.785522	35.853157	1371.712402	-587.688477	-308.503998	1354.536377	-570.049133	-122.213005	1386.951172	-594.638123	-104.646637	1659.412842	-667.422913	139.624023	1136.996582	-614.959290	-378.784454	1108.416382	-573.335571	159.424927	879.569092	-481.447388	-326.990417	880.218872	-541.038086	-113.666519	963.351990	575.565857	-27.327206	932.248474	576.995117	128.824402
-566.885559	-28.981754	870.025452	-567.556396	-190.610748	864.220825	-458.567780	-17.550875	498.210175	-631.960632	-194.539627	503.430176	-367.252625	-26.247576	101.923759	-627.860291	-127.357147	90.639801	-613.177429	35.934433	1371.691895	-587.304993	-308.386475	1355.159424	-570.067688	-121.962563	1387.178223	-594.543091	-103.690292	1659.490967	-667.677368	139.433975	1136.924194	-614.703125	-378.692413	1109.055542	-573.797302	160.216141	879.475586	-480.249268	-324.953735	881.655212	-541.102905	-113.368973	963.585999	575.671021	-27.490368	932.260193	577.027039	128.658508
-567.224182	-28.569733	870.346436	-567.417236	-190.259979	864.312378	-458.941895	-14.237812	498.441284	-631.783875	-194.493393	503.428314	-371.416809	-18.877901	101.504135	-627.951843	-127.296898	90.605080	-613.637268	36.080132	1371.632935	-586.828796	-308.206970	1355.719238	-570.070679	-121.653328	1387.351318	-594.347717	-102.791122	1659.537720	-667.993896	139.241806	1136.728149	-614.362305	-378.684784	1109.640991	-574.136108	160.871658	879.402832	-479.265869	-324.043762	883.171875	-541.227600	-113.046036	963.796875	575.791199	-27.667858	932.268799	577.048645	128.484802
-567.567810	-28.246946	870.617737	-567.199097	-189.930740	864.361694	-459.483459	-11.004157	498.674042	-631.581726	-194.450119	503.401672	-376.141937	-11.397282	101.222244	-628.102844	-127.292000	90.594620	-614.200256	36.317242	1371.521118	-586.273132	-307.970276	1356.161377	-570.026733	-121.322441	1387.462769	-594.118286	-101.960228	1659.562744	-668.388245	139.012497	1136.488037	-614.020813	-378.849365	1110.166382	-574.300171	161.404755	879.320007	-478.271790	-322.840088	884.517151	-541.318542	-112.762283	963.963196	575.887146	-27.877199	932.292786	577.075012	128.286591
-567.923767	-27.932690	870.861023	-566.960693	-189.560272	864.439270	-459.866821	-7.654728	498.949951	-631.381531	-194.397018	503.376160	-381.470490	-3.125687	100.928627	-628.180847	-127.291222	90.622902	-614.653442	36.553391	1371.379883	-585.585388	-307.681335	1356.553101	-570.101501	-120.895271	1387.377075	-593.762634	-101.111626	1659.678711	-668.830933	138.845016	1136.238525	-613.618347	-379.110840	1110.662598	-574.291382	161.817383	879.267639	-477.306610	-321.763275	885.800232	-541.421387	-112.424965	964.135315	576.008423	-28.059031	932.281311	577.111389	128.097321
-568.342529	-27.545666	871.072083	-566.761536	-189.155350	864.482605	-460.457825	-4.364688	499.138947	-631.158508	-194.380310	503.385803	-386.597046	4.267452	100.737160	-628.290344	-127.280182	90.612473	-615.216736	36.815884	1371.241577	-584.909851	-307.333496	1356.909790	-569.925415	-120.484077	1387.585205	-593.585632	-100.298836	1659.601440	-669.326111	138.661194	1135.909058	-613.163208	-379.502686	1111.100220	-574.127747	162.088760	879.230042	-476.394073	-320.916168	886.933411	-541.569824	-112.030830	964.272827	576.105286	-28.284357	932.310852	577.147583	127.856636
-568.794922	-27.186319	871.259094	-566.536255	-188.748672	864.504578	-461.015381	-0.976673	499.381348	-630.896240	-194.371872	503.381165	-392.167450	11.833460	100.496544	-628.385315	-127.252312	90.619949	-615.736389	37.144917	1371.130493	-584.105774	-306.899139	1357.176025	-569.854675	-119.980728	1387.565552	-593.184631	-99.510788	1659.676636	-669.845764	138.353531	1135.471313	-612.617004	-379.920929	1111.501465	-573.765808	162.211517	879.240356	-475.508301	-320.199524	887.987671	-541.724915	-111.639557	964.388855	576.190857	-28.535364	932.325500	577.169983	127.599030
-569.293274	-26.812876	871.393555	-566.345276	-188.287170	864.517639	-461.604370	2.192101	499.555420	-630.690002	-194.342056	503.390015	-397.684265	19.160545	100.427719	-628.438599	-127.251877	90.624107	-616.287415	37.586025	1370.972046	-583.259399	-306.443298	1357.402466	-569.762024	-119.450172	1387.522217	-592.902954	-98.791595	1659.585327	-670.355286	138.138931	1135.064087	-611.999756	-380.375488	1111.898193	-573.282654	162.242462	879.283203	-474.680573	-319.675232	888.901978	-541.907593	-111.186829	964.471741	576.272827	-28.765863	932.348328	577.177673	127.338844
-569.800842	-26.349091	871.540649	-566.106323	-187.749573	864.533325	-462.297974	5.634125	499.813538	-630.079163	-194.057709	503.246307	-403.872955	26.673563	100.419563	-628.398499	-127.219131	90.599510	-616.722656	37.825893	1370.745361	-582.378845	-305.901917	1357.548462	-569.655518	-118.850677	1387.475220	-592.403625	-98.000000	1659.649414	-670.911377	137.962952	1134.670044	-611.335144	-380.933929	1112.275391	-572.740173	162.186371	879.362976	-473.901825	-319.338196	889.678589	-542.081116	-110.647949	964.565002	576.419678	-29.017368	932.366821	577.239807	127.096214
-570.377686	-25.978527	871.638184	-565.869995	-187.298096	864.558899	-463.101044	8.866484	500.017975	-629.805115	-193.987473	503.223602	-410.330261	33.928104	100.473991	-628.418457	-127.227150	90.568504	-617.405823	38.455769	1370.739502	-581.488525	-305.329803	1357.656250	-569.556396	-118.241058	1387.418091	-592.047607	-97.327110	1659.565796	-671.481262	137.720367	1134.234131	-610.568237	-381.475647	1112.590942	-572.062134	161.998535	879.483521	-473.137054	-319.165894	890.320618	-542.282043	-110.152718	964.637939	576.521973	-29.257383	932.384766	577.267395	126.863754
-570.937805	-25.429567	871.733765	-565.632202	-186.688629	864.544250	-463.904999	12.238151	500.325989	-629.584290	-193.953613	503.206390	-416.987518	41.045204	100.735794	-628.519592	-127.218575	90.556961	-617.947571	38.909496	1370.621826	-580.518982	-304.644318	1357.721069	-569.451050	-117.605255	1387.365845	-591.587463	-96.612831	1659.557739	-672.059082	137.336853	1133.765381	-609.743896	-381.925415	1112.915283	-571.236450	161.721680	879.691650	-472.411011	-319.182465	890.797546	-542.463989	-109.513969	964.686096	576.623291	-29.534819	932.377502	577.284851	126.610741
-571.636658	-24.986204	871.794189	-565.338318	-186.205551	864.542969	-464.623596	15.752505	500.619049	-629.385010	-193.897400	503.207062	-423.569427	48.067219	101.078415	-628.559753	-127.227440	90.536751	-618.522705	39.436062	1370.503784	-579.547119	-304.009094	1357.766602	-569.342529	-116.845673	1387.271240	-591.071045	-95.892502	1659.525146	-672.619324	137.029800	1133.337646	-608.760803	-382.467804	1113.210205	-570.378601	161.427948	879.957947	-471.733002	-319.316895	891.122070	-542.659851	-108.929436	964.718140	576.734375	-29.784849	932.366577	577.317200	126.370743
-572.252747	-24.446043	871.855286	-565.000916	-185.592560	864.533142	-465.891418	18.558931	500.867828	-629.492615	-194.045059	503.285187	-430.837830	55.033634	101.517830	-628.914307	-127.261765	90.546959	-619.124329	39.943939	1370.409058	-578.534729	-303.261414	1357.841064	-569.251099	-116.085808	1387.196167	-590.447754	-95.162491	1659.575195	-673.192688	136.696945	1132.908936	-607.747009	-382.885712	1113.552246	-569.483521	161.063049	880.184143	-471.103058	-319.632996	891.317383	-542.795837	-108.243973	964.746582	576.855042	-30.054079	932.372498	577.369019	126.057373
-573.019836	-23.869974	871.946289	-564.740356	-184.896027	864.506287	-467.103088	21.561892	501.102631	-629.230408	-193.924332	503.221466	-437.968231	61.566467	102.021217	-628.829407	-127.286980	90.565636	-619.752380	40.518265	1370.354980	-577.496826	-302.475800	1357.868530	-569.120178	-115.271706	1387.138916	-589.944946	-94.468018	1659.490967	-673.748230	136.278320	1132.441772	-606.651917	-383.307251	1113.844116	-568.414063	160.590637	880.528076	-470.521484	-320.101166	891.362122	-543.004822	-107.513237	964.769897	576.967285	-30.356548	932.359070	577.397644	125.752762
-573.794800	-23.226486	872.002686	-564.432434	-184.201813	864.501099	-468.238892	24.857857	501.477539	-629.015869	-193.789780	503.217438	-445.436859	68.155174	102.823616	-628.958862	-127.319580	90.570129	-620.398193	41.105251	1370.289917	-576.436096	-301.637817	1357.920044	-568.981445	-114.420631	1387.095459	-589.348267	-93.762039	1659.511353	-674.369507	135.933334	1132.013062	-605.462280	-383.558258	1114.193604	-567.344971	160.170486	880.912537	-469.965820	-320.665131	891.230042	-543.184570	-106.704666	964.785522	577.103394	-30.673437	932.359680	577.456177	125.417572
-574.549316	-22.618519	872.060120	-564.100220	-183.409180	864.486511	-469.406738	28.472738	501.917358	-628.741699	-193.627106	503.193024	-452.863708	74.307045	103.781059	-628.927979	-127.327492	90.545158	-621.081726	41.723194	1370.281006	-575.317322	-300.726715	1357.989624	-568.818848	-113.498787	1387.082397	-588.729614	-93.026260	1659.525146	-674.953369	135.580322	1131.616333	-604.158142	-383.756439	1114.486938	-566.213501	159.638290	881.388733	-469.441040	-321.425842	890.958557	-543.334412	-105.871208	964.794495	577.210938	-30.978683	932.364929	577.487366	125.114815
-575.523438	-21.878052	872.174622	-563.952759	-182.489090	864.395630	-471.006622	31.730192	502.220215	-628.563293	-193.457611	503.155396	-460.489227	80.049957	104.672134	-629.006287	-127.347321	90.551468	-621.767822	42.390259	1370.286133	-574.211060	-299.827179	1358.055298	-568.700867	-112.512497	1387.088013	-588.067932	-92.237465	1659.633179	-675.535767	135.218323	1131.271851	-602.839783	-383.915009	1114.845093	-565.015991	159.118286	881.888184	-468.947906	-322.254791	890.607971	-543.626404	-104.975845	964.775452	577.330383	-31.328291	932.395935	577.517822	124.759018
-576.355835	-21.324057	872.223328	-563.425415	-181.890839	864.518799	-472.315369	35.013474	502.586823	-628.449707	-193.416443	503.288269	-467.904266	85.490356	105.629829	-629.132629	-127.425552	90.576195	-622.486267	43.078613	1370.308716	-573.042908	-298.855347	1358.138672	-568.522766	-111.520699	1387.128296	-587.532837	-91.471497	1659.662231	-676.151611	134.970306	1130.991333	-601.390198	-383.916107	1115.262085	-563.808105	158.725494	882.500122	-468.460175	-323.231812	890.153931	-543.745422	-104.131798	964.859680	577.443787	-31.672159	932.408569	577.553162	124.393883
-577.253174	-20.693203	872.318604	-563.054810	-181.121246	864.577393	-473.979218	38.728783	502.959412	-628.316956	-193.365219	503.302979	-475.530090	90.396156	106.733002	-629.217285	-127.457024	90.550934	-623.191895	43.813644	1370.359253	-571.818665	-297.834137	1358.223145	-568.320618	-110.509491	1387.167969	-586.878357	-90.676056	1659.791748	-676.699463	135.032150	1130.884277	-599.945496	-383.852631	1115.647583	-562.533447	158.145615	883.160156	-468.055176	-324.302063	889.561096	-543.920410	-103.240486	964.917419	577.570923	-32.072182	932.434570	577.608643	124.008263
-578.197327	-20.080708	872.360657	-562.713501	-180.251587	864.586304	-475.503235	42.242420	503.377594	-628.192566	-193.195541	503.308533	-483.044525	95.124107	107.862602	-629.395996	-127.504738	90.531090	-623.966980	44.546551	1370.413330	-570.582397	-296.818420	1358.302979	-568.120667	-109.441368	1387.241577	-586.350952	-89.836586	1659.836914	-677.294373	134.858719	1130.617432	-598.442688	-383.660248	1116.035278	-561.215820	157.663696	883.810181	-467.691986	-325.545593	888.798340	-544.101685	-102.299583	964.914795	577.685425	-32.494579	932.448425	577.652161	123.611015
-579.218506	-19.356888	872.466797	-562.418030	-179.296967	864.639709	-477.202972	45.788986	503.730347	-628.004456	-192.991760	503.330597	-490.571259	99.468925	109.092499	-629.452881	-127.521309	90.502419	-624.712341	45.323708	1370.501343	-569.227173	-295.728149	1358.426392	-567.914368	-108.308533	1387.291504	-585.791931	-88.957306	1659.947021	-677.773804	134.578842	1130.358398	-596.805359	-383.370697	1116.431519	-559.925110	157.276489	884.466858	-467.384979	-326.783966	888.019226	-544.334290	-101.263054	964.963074	577.807861	-32.897930	932.471313	577.682861	123.230843
-580.159973	-18.495142	872.613831	-562.072205	-178.317352	864.685974	-479.825195	49.907860	504.029877	-627.827454	-192.714371	503.345062	-498.432861	103.508438	110.367744	-629.504700	-127.511551	90.499687	-625.477966	46.156620	1370.575806	-567.893555	-294.578918	1358.604248	-567.695679	-107.160416	1387.384399	-585.172974	-88.006584	1660.162109	-678.284363	134.423691	1130.131104	-595.159180	-382.993683	1116.880981	-558.581116	156.891464	885.196960	-467.144897	-328.120209	887.114685	-544.517944	-100.176941	965.031433	577.897522	-33.321697	932.500122	577.694336	122.756073
-581.156860	-17.629377	872.790161	-561.700378	-177.355530	864.725098	-476.087769	49.905991	505.357300	-627.660217	-192.511063	503.361603	-502.188293	107.029366	111.025337	-629.568054	-127.523552	90.488113	-626.242737	46.978626	1370.670654	-566.443298	-293.400421	1358.749146	-567.393616	-105.952896	1387.509399	-584.713318	-87.041557	1660.270508	-678.733154	134.252716	1129.875854	-593.403503	-382.600555	1117.341431	-557.329529	156.637436	885.900940	-466.872803	-329.540588	886.218506	-544.701111	-99.101654	965.106201	578.004822	-33.814571	932.524841	577.747620	122.300186
-582.134827	-16.791571	872.943542	-561.332886	-176.345535	864.795471	-477.955292	53.306122	505.651733	-627.534851	-192.318512	503.422668	-509.370880	110.471001	112.210899	-629.722046	-127.554771	90.486328	-627.015320	47.831722	1370.779663	-565.007996	-292.160431	1358.900879	-567.178955	-104.702812	1387.608398	-584.179810	-85.983078	1660.450928	-679.150879	134.180557	1129.655273	-591.617310	-382.171631	1117.896606	-556.025330	156.402267	886.667480	-466.708954	-331.002136	885.223145	-544.874573	-97.985367	965.184448	578.174255	-34.220051	932.537354	577.810242	121.875847
-583.178955	-15.908016	873.144775	-561.012939	-175.257889	864.868164	-481.262421	58.209621	505.917877	-627.377869	-192.071701	503.451538	-517.005554	113.554970	113.679665	-629.887817	-127.589981	90.504295	-627.800720	48.675243	1370.876465	-563.492249	-290.875000	1359.112915	-566.870789	-103.440689	1387.771973	-583.711182	-84.886688	1660.638550	-679.607544	134.191833	1129.469727	-589.789795	-381.484924	1118.355347	-554.793518	156.288177	887.413025	-466.576477	-332.477570	884.257690	-545.091431	-96.827133	965.283203	578.308167	-34.695148	932.528381	577.862793	121.392906
-584.234558	-14.978762	873.355408	-560.711731	-174.079285	864.952698	-482.680145	61.049694	506.346771	-627.036377	-191.586304	503.467133	-523.377502	116.583702	114.829086	-630.331604	-128.375793	90.959679	-628.554626	49.579796	1371.010376	-561.934937	-289.538086	1359.304321	-566.530457	-102.135567	1387.951416	-583.168762	-83.699310	1660.902344	-679.986511	134.139816	1129.293213	-587.913330	-380.762299	1118.757813	-553.622925	156.294891	888.123352	-466.507629	-334.008545	883.296204	-545.319763	-95.597076	965.391052	578.473816	-35.191082	932.544006	577.925049	120.885719
-585.230286	-13.853580	873.541687	-560.275208	-173.081451	864.883789	-485.526184	64.394341	506.401886	-627.166382	-191.501831	503.565735	-530.374756	119.318260	116.020706	-630.671631	-128.458572	90.983208	-629.284546	50.453308	1371.071289	-560.316223	-288.186920	1359.497559	-566.231995	-100.779305	1388.088135	-582.716187	-82.506683	1661.107910	-680.351074	134.197083	1129.061157	-585.977478	-380.221771	1119.452881	-552.463928	156.310242	888.840027	-466.459076	-335.461060	882.362366	-545.396973	-94.409935	965.393677	578.586121	-35.707375	932.539001	577.953491	120.351898
-586.350525	-13.171672	873.679504	-559.831482	-172.137177	865.025330	-487.794037	67.441734	506.539825	-627.226257	-191.321091	503.726501	-536.821960	121.780548	117.140823	-630.939087	-128.472717	90.950211	-630.005127	51.365242	1371.181030	-558.615906	-286.789764	1359.731079	-565.861023	-99.439049	1388.228027	-582.280212	-81.226341	1661.316650	-680.618835	134.139999	1128.793335	-584.081665	-379.285400	1119.881348	-551.371216	156.420639	889.484131	-466.470062	-336.960541	881.401062	-545.578674	-93.298576	965.491150	578.721558	-36.208946	932.543945	577.994629	119.854919
-587.360962	-12.226295	873.829895	-559.456299	-170.948975	865.150879	-489.676697	70.162025	506.725433	-626.966187	-190.838943	503.751709	-542.893616	124.114578	118.079803	-630.523499	-127.686699	90.488770	-630.674194	52.327808	1371.225220	-556.846436	-285.314911	1359.945923	-565.439270	-98.019287	1388.373169	-581.904663	-79.901634	1661.468994	-681.072937	134.642487	1128.789429	-582.079773	-378.773560	1120.591064	-550.419434	156.622314	890.179138	-466.539978	-338.413971	880.521790	-545.730225	-91.975929	965.582825	578.782654	-36.792843	932.582458	577.998291	119.290154
-588.415344	-11.158560	874.067566	-559.066040	-169.707245	865.248596	-491.636261	72.847122	506.966400	-626.787537	-190.404434	503.799744	-548.413330	126.230766	118.711327	-630.598022	-127.651649	90.450378	-631.360474	53.273125	1371.300049	-555.080627	-283.796600	1360.203613	-565.026123	-96.583206	1388.520874	-581.431030	-78.455597	1661.742065	-681.409973	134.905991	1128.614258	-580.154297	-377.974731	1121.198486	-549.495483	156.915115	890.787781	-466.552917	-339.735199	879.766602	-545.894104	-90.620445	965.702515	578.882263	-37.416851	932.614746	578.005554	118.701744
-589.408447	-10.010366	874.254333	-558.746826	-168.316528	865.306030	-493.309967	75.218971	507.251190	-626.777222	-190.130432	503.869995	-554.031433	128.556900	120.350044	-630.881775	-127.688171	90.487762	-631.970154	54.277328	1371.375977	-553.170959	-282.232056	1360.471924	-564.549133	-95.089561	1388.692993	-581.017090	-76.971489	1661.956299	-681.697327	135.231979	1128.497925	-578.214294	-377.122467	1121.802002	-548.660156	157.282196	891.450195	-466.657715	-341.049103	879.034912	-546.032166	-89.157104	965.766907	578.987000	-38.034008	932.626160	578.030945	118.098961
-590.435242	-8.786085	874.507202	-558.425171	-166.902710	865.412109	-495.268280	77.675285	507.373993	-626.523315	-189.547852	503.901001	-558.657166	130.108154	120.629128	-630.814514	-127.650475	90.492813	-632.578369	55.300392	1371.436646	-551.269226	-280.601105	1360.729980	-564.047424	-93.527679	1388.844604	-580.577576	-75.430618	1662.168457	-682.071655	135.653000	1128.424438	-576.223206	-376.440033	1122.484985	-547.936279	157.748581	892.009216	-466.702240	-342.246887	878.470703	-546.202026	-87.647903	965.892578	579.102600	-38.610996	932.635193	578.054932	117.485794
-591.412231	-7.535443	874.702148	-558.066772	-165.449692	865.492554	-497.654266	80.146950	507.481537	-626.837463	-189.146790	503.718353	-563.358826	131.267136	120.803970	-631.286316	-127.682678	90.458946	-633.187378	56.310547	1371.496216	-549.288757	-278.900360	1361.001343	-563.580933	-91.959297	1388.951782	-580.174377	-73.773407	1662.367065	-682.385803	136.081177	1128.314941	-574.302490	-375.723724	1123.230957	-547.267883	158.271896	892.557678	-466.761292	-343.336975	877.967041	-546.337952	-86.087044	965.978455	579.272827	-39.244965	932.638367	578.115417	116.837494
-592.466553	-6.273799	874.889221	-557.801453	-163.944443	865.559387	-500.856873	82.862000	507.389832	-626.296631	-188.710724	504.028748	-568.231384	132.463760	121.370560	-631.746033	-128.417267	90.936302	-633.762207	57.371056	1371.555420	-547.274902	-277.159760	1361.307495	-562.993164	-90.359032	1389.105225	-579.785339	-72.144440	1662.489380	-682.767151	136.656738	1128.214966	-572.379944	-374.810883	1123.860718	-546.744995	158.870956	893.052002	-466.718140	-344.286835	877.619019	-546.532959	-84.490974	966.044983	579.225769	-40.061302	932.695313	578.102661	116.032356
-593.503357	-5.040941	875.062866	-557.468689	-162.435501	865.619812	-503.161499	85.105293	507.415771	-626.104614	-188.108459	504.089539	-572.239624	133.176285	121.212021	-631.333191	-127.717255	90.527382	-634.331543	58.460163	1371.601929	-545.174866	-275.364594	1361.585938	-562.414673	-88.700310	1389.197754	-579.271240	-70.371155	1662.715820	-683.090332	137.164322	1128.148315	-570.492615	-374.184692	1124.710571	-546.284363	159.627670	893.503418	-466.708679	-345.128082	877.338806	-546.700745	-82.893417	966.105103	579.233582	-40.837135	932.756897	578.109009	115.300041
-594.664490	-3.836318	875.196411	-557.216309	-160.877106	865.674377	-509.594177	88.927002	506.775330	-625.973999	-187.621262	504.172668	-578.195251	133.699356	121.739098	-631.457642	-127.700615	90.526756	-634.850525	59.568741	1371.638062	-543.099976	-273.535278	1361.886475	-561.773071	-86.979584	1389.291382	-578.771851	-68.538239	1662.881348	-683.463501	137.779434	1128.063721	-568.596313	-373.489838	1125.464111	-545.975891	160.416855	893.896362	-466.642578	-345.816284	877.190247	-546.941711	-81.244110	966.131958	579.255310	-41.593243	932.816040	578.070862	114.558655
-595.992493	-2.950636	875.242615	-557.017761	-159.519913	865.766052	-513.130310	91.352882	506.463226	-625.844238	-187.098679	504.205505	-582.153564	134.278915	121.665123	-631.702271	-127.706230	90.519554	-635.353516	60.738979	1371.685059	-540.888855	-271.587769	1362.176636	-561.144531	-85.209045	1389.438843	-578.245728	-66.662170	1663.031738	-683.882629	138.414673	1127.997070	-566.790100	-372.538879	1126.196045	-545.755249	161.289566	894.276917	-466.456299	-346.307434	877.177551	-547.290588	-79.750801	966.130249	579.281006	-42.351288	932.885864	578.025085	113.821167
-597.271729	-1.931323	875.262207	-556.769287	-158.128174	865.849243	-516.479614	93.586098	506.197235	-625.691589	-186.566666	504.307465	-585.649109	134.721741	121.345451	-631.905640	-127.740669	90.567955	-635.878601	61.939529	1371.687622	-538.952698	-269.602875	1362.480103	-560.569946	-83.380035	1389.456665	-577.751770	-64.753693	1663.136353	-684.333130	138.743698	1127.783936	-564.963684	-371.904572	1127.014648	-545.655151	162.333450	894.596802	-466.211395	-346.683105	877.240906	-547.608215	-78.161743	966.114197	579.385437	-43.092060	932.923584	578.017883	113.025887
-598.296509	-0.652735	875.343567	-556.490295	-156.571762	865.896179	-519.762695	95.528694	505.823883	-625.555176	-186.111755	504.410248	-588.623779	135.070343	120.686668	-632.156006	-127.753517	90.560295	-636.340576	63.263313	1371.692383	-536.914978	-267.497467	1362.712036	-559.822632	-81.498878	1389.541992	-577.078857	-62.721565	1663.327881	-684.844849	139.467514	1127.706055	-563.144897	-371.281677	1127.911621	-545.686768	163.402664	894.888489	-465.966156	-346.920807	877.370300	-547.799194	-76.463516	966.116272	579.496521	-43.827148	932.943481	578.003967	112.267059
-599.419617	0.566616	875.383362	-556.279419	-154.991806	865.955078	-523.145508	97.376106	505.502106	-625.391113	-185.454514	504.462494	-591.056091	135.362671	119.852707	-632.836365	-128.475052	90.983856	-636.745544	64.547058	1371.668335	-534.784058	-265.333740	1363.045410	-559.130798	-79.527847	1389.580444	-576.411682	-60.642311	1663.447632	-685.372253	140.283707	1127.593506	-561.359070	-370.500671	1128.745239	-545.796021	164.559402	895.159912	-465.603333	-346.946350	877.579346	-548.046204	-74.730896	966.092468	579.639954	-44.572083	932.966919	578.016174	111.482719
-600.523621	1.794056	875.408936	-556.041870	-153.449310	866.012817	-526.623901	99.110413	505.087982	-625.235901	-184.908218	504.570618	-593.184082	135.673523	118.993416	-632.917664	-128.419510	91.003433	-637.130066	65.967560	1371.657715	-532.695923	-263.102478	1363.299194	-558.446228	-77.497353	1389.629761	-575.688110	-58.481861	1663.554443	-686.099426	141.301682	1127.626099	-559.572083	-369.810272	1129.691284	-546.117432	165.792892	895.331543	-465.151947	-346.766663	877.880371	-548.284363	-73.003433	966.063477	579.805847	-45.393517	932.984436	578.068481	110.709167
-601.562622	3.063592	875.447388	-555.730042	-151.923019	866.078735	-530.152954	100.648521	504.583038	-625.043823	-184.230774	504.670563	-594.951477	135.737167	117.648659	-633.092529	-128.429962	91.012856	-637.481323	67.494415	1371.605225	-530.583618	-260.775269	1363.574585	-557.700867	-75.398735	1389.619873	-574.891724	-56.302505	1663.642090	-686.835266	142.275375	1127.574829	-557.846863	-368.907867	1130.585571	-546.498657	167.156158	895.445679	-464.619781	-346.457642	878.244385	-548.477112	-71.268074	966.051147	579.956543	-46.163948	932.995239	578.090332	109.884697
-602.649963	4.238235	875.412903	-555.556946	-150.352509	866.158142	-533.888550	102.065170	504.055450	-624.981750	-183.749451	504.766418	-596.540100	135.779007	116.364601	-633.315369	-128.435211	91.016861	-637.785950	69.038284	1371.558105	-528.526123	-258.417053	1363.823486	-557.035156	-73.260628	1389.533447	-574.040100	-54.004993	1663.719604	-687.423157	143.040237	1127.305908	-556.102173	-367.993896	1131.430664	-547.030396	168.512100	895.500854	-463.953156	-345.934845	878.679749	-548.733948	-69.505539	965.996216	580.077515	-46.986919	933.007813	578.103577	109.044334
-603.669006	5.448243	875.405701	-555.346619	-148.728546	866.197021	-537.630615	103.368034	503.423706	-624.800293	-183.093491	504.816528	-597.508972	135.837646	114.811119	-633.483154	-128.451996	91.023727	-638.043640	70.692955	1371.483154	-526.491760	-256.000610	1364.124268	-556.218323	-71.026535	1389.539185	-573.134766	-51.698757	1663.737793	-688.357544	144.343399	1127.381836	-554.380798	-366.999878	1132.293701	-547.755127	169.951904	895.479309	-463.171539	-345.207642	879.193054	-548.934937	-67.740013	965.933289	580.164063	-47.857323	933.023315	578.101257	108.197235
-604.661743	6.632515	875.334534	-554.954285	-147.256454	866.243835	-541.449097	104.445450	502.705139	-624.625732	-182.453125	504.967377	-598.503113	135.780212	113.277687	-633.709839	-128.452087	90.990089	-638.260254	72.424286	1371.407104	-524.516602	-253.497299	1364.350830	-555.410950	-68.695770	1389.518311	-572.079834	-49.272640	1663.810303	-689.132019	145.371246	1127.265381	-552.687683	-365.889526	1133.120239	-548.544861	171.467026	895.412659	-462.274017	-344.332001	879.712097	-549.044250	-65.990059	965.841370	580.221436	-48.759064	933.064880	578.091614	107.328384
-605.620544	7.933292	875.260132	-554.917114	-145.508011	866.322388	-545.389038	105.443176	501.929230	-624.498779	-181.916626	505.015320	-599.166138	135.667480	111.579544	-633.839783	-128.470383	91.026367	-638.487793	74.250916	1371.275391	-522.606201	-250.901642	1364.584229	-554.566895	-66.290543	1389.451904	-571.006104	-46.772377	1663.835693	-689.976929	146.445816	1127.030396	-550.973877	-364.709991	1134.025391	-549.548096	173.028519	895.238159	-461.309296	-343.201172	880.306824	-549.334473	-64.097755	965.770630	580.263916	-49.701862	933.118713	578.093750	106.305473
-606.743469	8.997154	875.188293	-554.709106	-143.995239	866.335571	-549.365906	106.253563	501.101349	-624.339722	-181.341080	505.147583	-599.597168	135.566666	109.631317	-633.953186	-128.460373	91.029572	-638.618774	76.146904	1371.123901	-520.749146	-248.278824	1364.790283	-553.770203	-63.785141	1389.340454	-569.874268	-44.252914	1663.767700	-690.824646	147.601974	1126.807861	-549.305786	-363.360352	1134.845215	-550.751404	174.640900	894.961609	-460.180450	-341.920685	880.909973	-549.582031	-62.397251	965.651367	580.287903	-50.621578	933.140503	578.057312	105.405464
-607.468811	10.324265	874.936768	-554.165283	-142.491348	866.305603	-553.392090	106.980133	500.292480	-624.065857	-180.649109	505.295074	-599.735779	135.384430	107.685349	-634.023560	-128.440933	91.049133	-638.659790	78.168564	1370.964600	-518.950378	-245.564774	1364.976929	-552.967468	-61.264381	1389.189575	-568.600952	-41.602818	1663.752441	-691.698425	148.812683	1126.598389	-547.634216	-361.869415	1135.543945	-552.036804	176.269897	894.576904	-458.971680	-340.507599	881.478882	-549.527771	-60.524826	965.437195	580.363586	-51.584080	933.148254	578.065979	104.513741
-607.580994	12.319448	874.684875	-553.706116	-140.509262	866.275452	-557.243103	107.343742	499.377777	-623.807251	-179.991562	505.327118	-599.611023	135.155136	105.567551	-634.055237	-128.414215	91.075890	-638.692932	80.274963	1370.780884	-517.191772	-242.776291	1365.122070	-552.165649	-58.632107	1389.043945	-567.286560	-38.905468	1663.654541	-692.676880	150.145569	1126.357788	-545.963745	-360.269104	1136.271484	-553.510010	177.965988	894.104675	-457.701630	-338.909546	882.043640	-549.221069	-58.231785	965.233765	580.399902	-52.560959	933.156738	578.074463	103.529602
-609.021606	13.010437	874.423645	-553.588379	-139.226624	866.291748	-561.545715	107.748924	498.187012	-623.628662	-179.453140	505.485870	-599.549988	134.828430	103.418297	-634.155823	-128.459442	91.090225	-638.685913	82.417763	1370.543701	-515.506226	-239.965439	1365.297974	-551.388123	-55.952751	1388.830078	-565.847900	-36.166328	1663.540283	-693.699585	151.595169	1126.093872	-544.342896	-358.451843	1136.940796	-555.164551	179.703537	893.522705	-456.264648	-337.096466	882.567505	-549.746521	-56.673843	965.029053	580.432373	-53.602020	933.200500	578.096069	102.424255
-609.798645	14.552610	874.068970	-553.778748	-137.261276	866.232361	-565.782104	108.021156	497.079956	-623.411194	-178.840866	505.469788	-599.397156	134.517990	101.295486	-634.267700	-128.511902	91.103020	-638.617126	84.677727	1370.263428	-513.797913	-237.061111	1365.404419	-550.687988	-53.213779	1388.548218	-564.460388	-33.223694	1663.335449	-694.748169	153.146790	1125.878418	-542.657166	-356.534180	1137.524170	-556.945007	181.450989	892.888855	-454.811920	-335.160980	883.063904	-550.037781	-54.520264	964.729553	580.503052	-54.659187	933.198547	578.149231	101.380341
[truncated: 40 more columns]
