# Supplementary material for: A dyadic stimulus set of audiovisual affective displays for the study of multisensory, emotional, social interactions
Source: Behav Res Methods. 2015 Nov 5;48(4):1285–95. doi: 10.3758/s13428-015-0654-4 (PMC5101291; doi:10.3758/s13428-015-0654-4)
Supplement: Supplementary file 1 — (ZIP 270 MB) [file 13428_2015_654_MOESM1_ESM.zip › supplementary_material_2_stimuli_set_files/F/F27.txt]

-509.357544	105.314575	875.443359	-494.915955	-58.420719	870.953735	-590.848022	143.034393	503.190735	-567.957581	-114.919388	507.089325	-589.191956	149.687393	88.221161	-564.703186	-113.405617	91.067795	-481.028961	178.496704	1383.597778	-475.512421	-165.623367	1361.611084	-441.813049	13.080839	1384.286987	-317.914246	-18.324530	1577.454590	-560.828430	282.954254	1155.304199	-533.709229	-249.768951	1127.002686	-449.087494	312.888763	910.774536	-416.887390	-250.011444	884.890259	-463.505981	24.325182	965.431335	577.392273	-2.784348	932.053345	560.191223	153.217834
-510.456604	105.217094	875.399536	-495.935303	-58.356152	870.868530	-592.341736	143.099625	503.252106	-568.743896	-114.964981	507.025635	-589.057617	149.547073	88.110535	-564.801758	-113.480171	91.031410	-480.940125	178.282852	1383.471436	-475.134613	-165.911621	1361.385986	-440.772186	13.737742	1384.994141	-317.354889	-18.220758	1577.377319	-561.543152	282.739136	1155.456055	-533.751953	-249.770065	1126.858887	-451.503876	313.168488	910.138733	-417.813263	-249.773605	884.308105	-464.256622	24.336060	965.236755	577.383301	-2.788723	932.046448	560.190613	153.215439
-511.573914	105.130432	875.372498	-496.928589	-58.372795	870.835205	-593.701538	143.196121	503.391632	-569.393799	-114.986191	506.944519	-589.208008	149.519318	88.103004	-564.854065	-113.515709	90.954201	-480.747620	178.164307	1383.395142	-474.634979	-166.040314	1361.151001	-440.348389	13.714987	1384.830322	-316.778198	-18.075792	1577.305176	-562.270935	282.561157	1155.617554	-533.757019	-249.766663	1126.708862	-453.904663	313.400452	909.532654	-418.691956	-249.515381	883.756531	-465.023071	24.340115	965.083374	577.383850	-2.776157	932.048523	560.200134	153.217453
-512.834045	104.837425	875.270020	-497.949921	-58.515648	870.834961	-594.387329	142.850067	503.176361	-569.985352	-115.025238	506.891968	-589.311951	149.723816	88.103767	-564.992737	-113.556915	90.911400	-480.517548	178.035934	1383.418823	-474.106049	-166.137970	1360.960571	-440.011139	13.653609	1384.625000	-316.175415	-17.959724	1577.245117	-563.003479	282.412750	1155.841553	-533.745117	-249.758591	1126.582031	-456.429382	313.650391	908.916260	-419.604248	-249.235977	883.162292	-465.873596	24.267815	964.906006	577.401184	-2.747844	932.050903	560.204285	153.239929
-513.837402	104.878426	875.281616	-498.862762	-58.460217	870.862732	-595.485168	143.023560	503.293671	-570.461426	-115.107353	506.816895	-589.499817	149.687637	88.128494	-565.036438	-113.599701	90.870300	-480.249847	177.893723	1383.383545	-473.574615	-166.253815	1360.728760	-439.632141	13.694026	1384.509644	-315.540253	-17.830065	1577.196045	-563.718079	282.255890	1156.070679	-533.765747	-249.797363	1126.526001	-458.985535	314.061981	908.345093	-420.278320	-248.427475	882.501221	-466.600006	24.371111	964.825012	577.391968	-2.731420	932.058655	560.201721	153.234833
-514.808716	104.768326	875.288940	-499.762787	-58.421234	870.901672	-594.688843	142.345383	502.859680	-570.886841	-115.238647	506.755157	-588.803162	149.839172	88.027023	-565.063293	-113.618225	90.860893	-479.895325	177.898560	1383.318970	-472.928619	-166.227188	1360.579712	-439.678040	12.981901	1383.656250	-314.910828	-17.714504	1577.131592	-564.413696	282.100403	1156.401733	-533.665039	-249.757660	1126.455078	-461.581390	314.426147	907.754761	-421.140778	-248.224670	881.969055	-467.330109	24.393082	964.758057	577.396545	-2.741808	932.052734	560.214355	153.238663
-515.911316	104.633026	875.325073	-500.618744	-58.475945	870.928955	-595.386475	142.388138	502.799652	-571.250366	-115.301674	506.726807	-588.928772	149.765396	88.045341	-565.234985	-113.630402	90.846390	-479.648651	177.845505	1383.263550	-472.402466	-166.300278	1360.428711	-439.364349	12.792332	1383.390747	-314.259888	-17.567862	1577.095947	-565.082703	281.938538	1156.697876	-533.573303	-249.779694	1126.398193	-464.103760	314.759155	907.229675	-421.978577	-247.986862	881.491272	-468.120697	24.374111	964.706238	577.395813	-2.734496	932.061523	560.204102	153.237457
-516.833679	104.613068	875.362549	-501.400330	-58.487701	870.985596	-595.558044	142.232346	502.671906	-571.570251	-115.425949	506.695160	-588.831604	149.711502	88.033409	-565.298035	-113.638298	90.826401	-479.377930	177.768204	1383.247681	-471.814484	-166.382126	1360.330933	-438.991150	12.825559	1383.289551	-313.598389	-17.440514	1577.063965	-565.770569	281.817749	1156.978760	-533.478333	-249.757080	1126.382324	-466.650818	315.068665	906.674866	-422.767853	-247.742767	881.037842	-468.819672	24.420010	964.685181	577.407715	-2.723680	932.064636	560.192505	153.257751
-517.750916	104.520737	875.368896	-502.186523	-58.418678	871.009583	-596.878357	142.632858	502.855865	-571.867371	-115.568268	506.658447	-589.327209	149.451126	88.080872	-565.445129	-113.660828	90.836395	-479.195618	177.519897	1383.227661	-471.371674	-166.589600	1360.236206	-438.117737	13.613966	1383.936279	-312.924591	-17.332153	1577.009033	-566.409424	281.700775	1157.290161	-533.350891	-249.703232	1126.379028	-469.241791	315.479431	906.197083	-423.721008	-248.008423	880.783020	-469.530060	24.467207	964.637085	577.394775	-2.713026	932.056213	560.197388	153.275925
-518.637451	104.517700	875.390015	-502.936523	-58.407936	871.048035	-596.206299	142.268280	502.539246	-572.138000	-115.647995	506.622498	-588.851135	149.490387	88.030457	-565.465576	-113.665871	90.843819	-478.971497	177.397797	1383.208496	-470.808380	-166.711594	1360.152588	-437.696167	13.692494	1383.856445	-312.235229	-17.215199	1576.973389	-567.069336	281.631134	1157.588257	-533.208618	-249.689468	1126.398315	-471.803925	315.906952	905.751221	-424.330383	-247.762375	880.494202	-470.238098	24.526772	964.617188	577.367554	-2.707199	932.065918	560.159424	153.263412
-519.445984	104.450829	875.383057	-503.578674	-58.432186	871.097717	-597.029175	142.394333	502.506073	-572.434387	-115.778183	506.592621	-589.195740	149.314865	88.090973	-565.591492	-113.664917	90.863297	-478.619080	177.469315	1383.192017	-470.171356	-166.619064	1360.044312	-437.835846	12.864752	1382.839233	-311.625641	-17.153549	1576.889404	-567.752808	281.597412	1157.956665	-533.075989	-249.677078	1126.442017	-474.354584	316.347443	905.371399	-425.053314	-247.520630	880.147705	-470.888245	24.563044	964.603760	577.388367	-2.712612	932.056396	560.161987	153.270691
-520.217407	104.337212	875.366882	-504.161438	-58.470490	871.132080	-597.675598	142.754425	502.693146	-572.688049	-115.891251	506.588593	-589.424500	149.142853	88.174606	-565.688232	-113.669670	90.828758	-478.383392	177.399200	1383.143799	-469.614746	-166.648163	1359.978882	-437.502960	12.919049	1382.700684	-310.911682	-16.991089	1576.840210	-568.393433	281.587891	1158.308350	-532.957642	-249.720612	1126.509155	-476.864868	316.759766	904.967896	-425.700714	-247.280670	879.862427	-471.513397	24.568966	964.588318	577.393005	-2.714928	932.059692	560.160156	153.284851
-520.853699	104.328316	875.373840	-504.694916	-58.399368	871.151733	-597.711426	142.695770	502.604523	-572.929382	-115.976311	506.520050	-589.398682	149.068039	88.204704	-565.756470	-113.672623	90.829834	-478.187195	177.329910	1383.124390	-469.033722	-166.668793	1359.885132	-437.129456	13.001406	1382.539795	-310.253845	-16.879333	1576.749268	-569.048889	281.616913	1158.610107	-532.813965	-249.773926	1126.598755	-479.384155	317.233063	904.648682	-426.262329	-247.035690	879.650513	-472.088867	24.634787	964.596802	577.372803	-2.712803	932.052368	560.152588	153.280502
-521.531067	104.356865	875.378601	-505.208679	-58.342186	871.130493	-597.824219	142.670105	502.541077	-573.164429	-116.034737	506.470032	-589.341125	148.992142	88.244232	-565.809692	-113.632309	90.786949	-477.984222	177.296967	1383.084229	-468.438934	-166.681274	1359.865234	-436.776459	13.101182	1382.442139	-309.608673	-16.781040	1576.606323	-569.755188	281.644653	1158.988159	-532.673523	-249.847290	1126.659058	-481.860382	317.717438	904.324158	-426.793396	-246.789291	879.441467	-472.678314	24.704969	964.585388	577.348938	-2.707119	932.043884	560.117371	153.265182
-522.135559	104.357124	875.386108	-505.650360	-58.304485	871.109619	-597.771179	142.460587	502.332733	-573.341614	-116.045715	506.429962	-589.122498	148.803741	88.204262	-565.878784	-113.642693	90.807732	-477.861053	177.186813	1383.054688	-467.941345	-166.759262	1359.775146	-436.168579	13.708664	1382.961914	-308.943634	-16.666502	1576.441406	-570.415649	281.685486	1159.268066	-532.556396	-249.956940	1126.730225	-484.211456	318.169434	904.059204	-427.243713	-246.576691	879.269836	-473.210114	24.748169	964.582092	577.345642	-2.730590	932.053528	560.113708	153.241409
-522.663940	104.299789	875.327148	-506.051971	-58.268120	871.088623	-597.859436	142.431839	502.297943	-573.544250	-116.118408	506.383972	-589.012329	148.708878	88.264885	-565.862854	-113.612350	90.809158	-477.654358	177.231247	1382.996948	-467.338776	-166.656982	1359.657471	-436.176056	13.303417	1382.169434	-308.331299	-16.536049	1576.243286	-571.106018	281.721222	1159.552856	-532.412354	-250.062134	1126.808960	-486.556793	318.653473	903.783264	-427.766663	-246.411102	879.035522	-473.703308	24.788485	964.553711	577.349060	-2.725308	932.035339	560.087463	153.247131
-523.209778	104.242592	875.314575	-506.418274	-58.299011	871.077881	-599.649902	143.174454	502.664093	-573.779419	-116.154488	506.373962	-589.868225	148.388062	88.416374	-565.998352	-113.607117	90.813515	-477.531403	177.246231	1382.907715	-466.806580	-166.620560	1359.549805	-435.894318	13.323703	1381.956787	-307.717285	-16.426056	1576.021484	-571.848938	281.819122	1159.866333	-532.275391	-250.179199	1126.866455	-488.820404	319.055695	903.553589	-428.153351	-246.226456	878.907349	-474.195831	24.786551	964.557434	577.318420	-2.748411	932.035950	560.053711	153.229889
-523.728760	104.204002	875.273682	-506.763763	-58.319050	871.063354	-599.488220	143.144638	502.676483	-573.972839	-116.210251	506.333191	-589.644165	148.386749	88.444580	-565.995667	-113.586464	90.816727	-477.452942	177.287308	1382.838135	-466.294647	-166.562836	1359.470337	-435.565491	13.465015	1381.786865	-307.082794	-16.323677	1575.768555	-572.590698	281.916809	1160.133179	-532.138184	-250.290024	1126.912842	-491.064850	319.532379	903.316223	-428.501495	-246.037903	878.753662	-474.661011	24.811825	964.543274	577.302063	-2.748517	932.033264	560.039978	153.196777
-524.172791	104.164291	875.243469	-507.085754	-58.337902	871.032715	-599.299438	142.961090	502.534668	-574.169739	-116.233025	506.317505	-589.482666	148.365036	88.456093	-566.075317	-113.541100	90.792610	-477.371582	177.357498	1382.762207	-465.828827	-166.476471	1359.378906	-435.299438	13.578053	1381.623535	-306.487122	-16.206043	1575.494385	-573.340759	282.038544	1160.404419	-531.968872	-250.425705	1126.956177	-493.194763	319.979187	903.167297	-428.763336	-245.863144	878.617493	-475.068542	24.810173	964.523132	577.272583	-2.732704	932.026794	560.000305	153.216309
-524.675171	103.986313	875.201538	-507.402039	-58.353153	871.004089	-599.418274	142.921570	502.457123	-574.372498	-116.289558	506.306213	-589.437927	148.365799	88.474602	-566.088318	-113.516647	90.782578	-477.394592	177.322556	1382.673340	-465.392120	-166.503128	1359.268188	-434.764679	14.196494	1382.104614	-305.879639	-16.108404	1575.191284	-574.140015	282.096313	1160.579468	-531.788391	-250.545715	1126.999268	-495.233856	320.429596	902.959351	-428.932251	-245.699860	878.522400	-475.495972	24.767344	964.494751	577.242065	-2.762071	932.004700	559.974304	153.217972
-525.179932	103.867035	875.179749	-507.728790	-58.373650	870.967896	-599.635681	142.890930	502.406403	-574.576538	-116.367325	506.272705	-589.419861	148.357788	88.476318	-566.191528	-113.474159	90.761063	-477.289154	177.457703	1382.572266	-464.886688	-166.363113	1359.139038	-434.859802	13.864738	1381.297485	-305.317291	-15.992811	1574.888672	-574.915710	282.236481	1160.845703	-531.608337	-250.659180	1127.018311	-497.167236	320.827759	902.866089	-429.054230	-245.569427	878.445740	-475.917938	24.734297	964.467773	577.219482	-2.781766	932.013000	559.962524	153.163498
-525.641235	103.822136	875.168823	-508.030579	-58.388813	870.918945	-599.914246	142.891815	502.396423	-574.769592	-116.449844	506.251556	-589.454956	148.368683	88.485619	-566.261536	-113.480339	90.751503	-477.313507	177.557510	1382.475098	-464.499969	-166.279663	1359.034668	-434.657715	13.952758	1381.047485	-304.794769	-15.823142	1574.567627	-575.727417	282.269897	1161.018188	-531.432983	-250.739243	1127.006348	-499.065918	321.265747	902.765747	-429.139893	-245.464569	878.352417	-476.291931	24.723982	964.434021	577.187195	-2.792235	931.993774	559.925903	153.172485
-526.159790	103.753380	875.183350	-508.351013	-58.401081	870.915466	-600.376526	142.913788	502.391357	-574.958008	-116.506126	506.232178	-589.532593	148.381500	88.486221	-566.285706	-113.436516	90.723557	-477.324493	177.614243	1382.371704	-464.133148	-166.208298	1358.918701	-434.448547	14.141383	1380.850586	-304.349640	-15.727589	1574.242676	-576.539246	282.411987	1161.228271	-531.228638	-250.827530	1127.007813	-500.909241	321.688202	902.673340	-429.155121	-245.370117	878.275940	-476.690125	24.726160	964.429138	577.172424	-2.800453	931.993347	559.899170	153.172455
-526.659058	103.686478	875.201904	-508.657349	-58.417866	870.904663	-600.498596	142.747101	502.274445	-575.114502	-116.538857	506.197815	-589.432617	148.406555	88.491798	-566.297791	-113.467621	90.728188	-477.390411	177.712250	1382.275513	-463.799011	-166.114426	1358.787842	-434.255066	14.280566	1380.685913	-303.852722	-15.520388	1573.958740	-577.379456	282.442902	1161.404175	-531.034180	-250.886307	1126.984009	-502.613922	322.057190	902.658020	-429.124481	-245.265594	878.202271	-477.059723	24.720798	964.417419	577.134583	-2.814485	931.998108	559.869202	153.126160
-527.143677	103.565193	875.203979	-508.973511	-58.397125	870.907715	-600.715759	142.628189	502.199707	-575.306274	-116.652206	506.220215	-589.424133	148.376755	88.476120	-566.341370	-113.467857	90.720451	-477.461975	177.820938	1382.181030	-463.464813	-165.968216	1358.673706	-434.114136	14.445743	1380.520752	-303.422821	-15.351205	1573.690186	-578.143921	282.544037	1161.603394	-530.828247	-250.942566	1126.942017	-504.222687	322.366730	902.595154	-429.020355	-245.189224	878.154053	-477.404114	24.722105	964.393921	577.073914	-2.852469	931.996826	559.835083	153.095016
-527.484314	103.740997	875.258667	-509.220825	-58.309994	870.888062	-600.922180	142.475784	502.136292	-575.467590	-116.720848	506.192017	-589.348694	148.385223	88.444916	-566.407959	-113.482559	90.710159	-477.534485	177.946686	1382.097046	-463.162262	-165.834167	1358.564697	-433.997284	14.607208	1380.377441	-303.055664	-15.149189	1573.435059	-578.965393	282.607849	1161.770508	-530.589294	-251.014755	1126.898804	-505.787323	322.707520	902.555542	-428.893402	-245.124512	878.092102	-477.654602	24.839333	964.392395	577.038452	-2.908152	931.997253	559.795410	153.089767
-528.226807	103.456604	875.167358	-509.656433	-58.375603	870.866394	-601.443115	142.451950	502.092468	-575.683594	-116.805626	506.180298	-589.401855	148.339890	88.450737	-566.468140	-113.533691	90.702255	-477.651367	178.059143	1382.009033	-462.896240	-165.718903	1358.491333	-433.872314	14.791778	1380.279297	-302.732117	-14.944161	1573.208618	-579.707458	282.640594	1161.921997	-530.331238	-251.053513	1126.875732	-507.225800	323.031708	902.565369	-428.737762	-245.107529	878.047180	-478.111206	24.800514	964.273499	577.010925	-2.898179	931.983093	559.745911	153.074188
-528.785034	103.467186	875.189392	-509.955841	-58.372272	870.920349	-602.020691	142.461258	502.071686	-575.856201	-116.884956	506.176270	-589.499451	148.316727	88.443138	-566.499390	-113.551163	90.695953	-477.796997	178.171677	1381.952271	-462.635803	-165.593704	1358.435059	-433.787140	14.971775	1380.207886	-302.470215	-14.736289	1573.039063	-580.450256	282.715118	1162.064697	-530.094482	-251.099335	1126.858643	-508.551544	323.275024	902.592346	-428.343628	-244.554108	877.868896	-478.464539	24.900410	964.275330	576.952637	-2.904555	931.973328	559.699646	153.067276
-529.270874	103.435486	875.182922	-510.220825	-58.343773	870.925171	-602.309326	142.333038	501.996185	-576.000122	-116.942856	506.149506	-589.449280	148.307022	88.417839	-566.470459	-113.596024	90.682182	-477.931854	178.275558	1381.928101	-462.404755	-165.473526	1358.359253	-433.688446	15.139818	1380.111084	-302.269135	-14.511953	1572.937744	-581.166382	282.750092	1162.251587	-529.785583	-251.082550	1126.833252	-509.788422	323.483002	902.626099	-428.060211	-244.516602	877.834839	-478.755432	24.972933	964.234619	576.914001	-2.941373	931.969666	559.657043	153.037643
-529.819214	103.445793	875.171631	-510.534851	-58.326405	870.919800	-602.607056	142.243958	501.939911	-576.144653	-116.967728	506.130463	-589.388306	148.340469	88.403198	-566.545471	-113.603569	90.678246	-478.081390	178.378693	1381.893188	-462.154449	-165.340195	1358.303833	-433.636566	15.302124	1380.052002	-302.114685	-14.278053	1572.885376	-581.830078	282.775574	1162.379883	-529.423035	-251.026886	1126.772705	-510.882263	323.719391	902.660461	-427.929413	-244.997803	877.926270	-479.081604	25.063358	964.176941	576.846008	-2.951645	931.952393	559.601746	153.008392
-530.355103	103.432823	875.173279	-510.804993	-58.291092	870.937073	-602.886353	142.120331	501.873962	-576.289551	-116.999184	506.120209	-589.342957	148.355438	88.362236	-566.535461	-113.604607	90.678955	-478.272949	178.484253	1381.886475	-461.887970	-165.212845	1358.215088	-433.582428	15.530600	1380.007813	-302.014954	-14.024883	1572.915039	-582.438049	282.766785	1162.509766	-529.070679	-251.000946	1126.744019	-511.952820	323.918091	902.678833	-427.543427	-244.947876	877.912964	-479.390625	25.164164	964.141418	576.793457	-2.987535	931.967651	559.554016	152.975952
-530.883911	103.498871	875.175232	-511.062317	-58.205837	870.924438	-603.186829	142.036270	501.834717	-576.448608	-117.035011	506.113525	-589.380371	148.375443	88.341194	-566.613220	-113.616928	90.647621	-478.455627	178.608841	1381.872925	-461.647125	-165.043365	1358.171021	-433.531769	15.737569	1379.958374	-301.985687	-13.762237	1573.005127	-583.023315	282.775421	1162.604004	-528.706970	-250.993591	1126.700928	-512.841553	324.094391	902.710083	-427.157776	-244.891922	877.887634	-479.710175	25.311001	964.100769	576.741577	-2.995235	931.963196	559.510742	152.979889
-531.337280	103.585190	875.179199	-511.246216	-58.144005	870.920837	-603.313049	141.951508	501.787140	-576.547546	-117.030060	506.086060	-589.299744	148.417648	88.326744	-566.571350	-113.614281	90.641548	-478.653168	178.717621	1381.887695	-461.406769	-164.876465	1358.119751	-433.485107	16.017406	1379.944336	-302.018036	-13.457725	1573.159302	-583.521179	282.791748	1162.742310	-528.302551	-250.999207	1126.671631	-513.684937	324.253967	902.764587	-426.746765	-244.887970	877.855469	-479.974976	25.456562	964.074402	576.671082	-3.048461	931.954468	559.454285	152.954620
-531.917053	103.664169	875.178040	-511.587311	-57.938793	870.786255	-603.463623	141.884308	501.718292	-576.687012	-117.060387	506.055725	-589.238281	148.424759	88.299911	-566.609131	-113.602722	90.630798	-478.860657	178.831894	1381.906860	-461.127838	-164.736099	1358.088501	-433.519165	16.276268	1379.905396	-302.130585	-13.110824	1573.381592	-584.008240	282.752899	1162.776978	-527.833374	-250.997101	1126.658813	-514.320679	324.379700	902.785706	-426.290283	-244.852127	877.844727	-480.330475	25.601156	963.958740	576.616272	-3.055879	931.946777	559.403442	152.930359
-532.466064	103.797249	875.172668	-511.883911	-57.754169	870.601990	-603.603882	141.832321	501.625458	-576.788818	-117.085068	506.012848	-589.230286	148.446793	88.296455	-566.632813	-113.587875	90.623016	-479.111115	178.946686	1381.914429	-460.881714	-164.576920	1358.053833	-433.574768	16.541216	1379.901978	-302.306702	-12.785227	1573.667114	-584.450623	282.765045	1162.818115	-527.370789	-251.018890	1126.658325	-514.918335	324.494568	902.819031	-425.821686	-244.813705	877.838135	-480.649231	25.739443	963.817139	576.550964	-3.089048	931.945068	559.339905	152.883209
-532.761108	103.748138	875.167847	-511.776276	-57.782581	870.807495	-603.662659	141.776199	501.519287	-576.854919	-117.075256	506.034149	-589.159058	148.456940	88.252060	-566.720093	-113.589165	90.613770	-479.410675	179.063416	1381.934326	-460.647522	-164.349365	1358.006470	-433.652069	16.751760	1379.859863	-302.527344	-12.483891	1574.013794	-584.826111	282.789429	1162.838989	-526.875366	-250.982605	1126.628540	-515.323120	324.601288	902.843506	-425.274445	-244.767654	877.836365	-480.832611	25.910358	963.951843	576.465454	-3.106145	931.933594	559.271606	152.864410
-533.314087	103.949753	875.156189	-512.078186	-57.581837	870.521301	-603.821716	141.781464	501.499634	-576.951050	-117.110306	505.980377	-589.156372	148.457031	88.256195	-566.762939	-113.593124	90.590889	-479.773651	179.176056	1381.934326	-460.419495	-164.159729	1357.976685	-433.731964	16.997204	1379.869751	-302.810059	-12.130390	1574.376953	-585.200378	282.798370	1162.820313	-526.378479	-251.018097	1126.602661	-515.649292	324.703308	902.860474	-424.696503	-244.696014	877.815491	-481.143036	26.038162	963.751831	576.401062	-3.131178	931.940002	559.195007	152.845490
-533.698242	103.963058	875.138367	-512.113281	-57.508476	870.508789	-603.862793	141.765396	501.438232	-576.985718	-117.105705	505.974701	-589.077332	148.427689	88.242142	-566.780457	-113.597343	90.582474	-480.101105	179.296631	1381.949585	-460.216949	-163.953461	1357.959473	-433.859650	17.199692	1379.853149	-303.177856	-11.726214	1574.794556	-585.529175	282.771912	1162.795898	-525.826660	-251.082153	1126.538574	-515.851868	324.759003	902.873535	-424.113098	-244.619705	877.784729	-481.357819	26.174736	963.736084	576.328308	-3.147288	931.954529	559.126526	152.800354
-533.968567	104.047218	875.135132	-512.093933	-57.367432	870.492859	-603.912598	141.726990	501.404694	-576.964661	-117.107185	505.977814	-589.042175	148.436188	88.240433	-566.722046	-113.555397	90.607147	-480.548920	179.418854	1381.959839	-460.048492	-163.750778	1357.908325	-433.988007	17.470417	1379.869019	-303.587280	-11.352840	1575.263550	-585.822449	282.789124	1162.765137	-525.258545	-251.111664	1126.458984	-515.938293	324.846527	902.871948	-423.441040	-244.533051	877.792419	-481.515167	26.351116	963.738953	576.273560	-3.174876	931.952637	559.071655	152.777603
-534.300049	104.147095	875.143311	-512.075684	-57.242416	870.469482	-604.070435	141.758728	501.399109	-576.963806	-117.079071	505.974762	-589.035461	148.438400	88.248505	-566.804688	-113.551315	90.584923	-481.021820	179.494110	1381.943970	-459.895111	-163.569733	1357.919800	-434.143738	17.691801	1379.873657	-304.049774	-10.917037	1575.760254	-586.113403	282.764160	1162.641479	-524.682617	-251.176804	1126.408691	-515.916138	324.907776	902.861023	-422.723755	-244.420319	877.770813	-481.702057	26.531668	963.742859	576.203674	-3.201961	931.953125	558.995239	152.740128
-534.571838	104.274216	875.141968	-511.995331	-57.125023	870.441528	-604.206482	141.821060	501.408417	-576.885803	-117.060280	505.953705	-589.024414	148.438675	88.234512	-566.813660	-113.538803	90.569489	-481.524719	179.603302	1381.978638	-459.764557	-163.372620	1357.891113	-434.376282	17.929434	1379.885010	-304.596863	-10.468624	1576.278320	-586.364502	282.765411	1162.505371	-524.109436	-251.243607	1126.348999	-515.790100	324.964233	902.859375	-422.056152	-244.262604	877.741882	-481.831970	26.724089	963.741455	576.141663	-3.187236	931.939758	558.927368	152.737320
-534.777588	104.356438	875.117249	-511.901123	-56.983288	870.410095	-604.278442	141.851486	501.350433	-576.793640	-117.006584	505.953278	-588.988708	148.455444	88.232231	-566.807312	-113.547142	90.579567	-482.056396	179.710968	1382.008301	-459.667908	-163.167328	1357.869629	-434.660858	18.141153	1379.911621	-305.180206	-10.009731	1576.815674	-586.599731	282.774963	1162.343628	-523.505676	-251.279190	1126.277344	-515.567383	324.999939	902.853027	-421.331146	-244.168396	877.715149	-481.925079	26.904827	963.727966	576.073730	-3.229965	931.937195	558.855957	152.730270
-534.932739	104.423813	875.052856	-511.776886	-56.826672	870.376099	-604.316895	141.842331	501.325623	-576.726257	-116.990479	505.956665	-588.924316	148.448486	88.204117	-566.767639	-113.521721	90.567444	-482.675262	179.838959	1382.035522	-459.590302	-162.932007	1357.867188	-434.964783	18.327600	1379.926636	-305.847473	-9.550623	1577.390503	-586.843140	282.747375	1162.180664	-522.897095	-251.290329	1126.200073	-515.254333	324.989929	902.853088	-420.495972	-243.946350	877.729980	-481.981873	27.101093	963.694580	575.978638	-3.225016	931.927124	558.741272	152.702774
-535.063416	104.548256	875.008362	-511.651154	-56.641171	870.352051	-604.289917	141.816971	501.283203	-576.607849	-116.942352	505.958740	-588.869324	148.456146	88.207123	-566.864929	-113.503372	90.573448	-483.246887	179.904221	1382.038208	-459.501251	-162.752838	1357.868652	-435.474182	18.675673	1379.859375	-306.573761	-9.078247	1577.965332	-587.085083	282.712952	1161.960327	-522.291382	-251.366043	1126.156250	-514.892700	324.997925	902.856445	-419.720947	-243.753113	877.793030	-482.024536	27.328396	963.675903	575.913757	-3.270576	931.932739	558.670105	152.674423
-535.196533	104.712677	874.984375	-511.492859	-56.462326	870.319458	-604.355774	141.887421	501.291962	-576.520264	-116.937317	505.991150	-588.839172	148.461960	88.193207	-566.841736	-113.489700	90.560875	-483.956787	180.010498	1382.080444	-459.553802	-162.494263	1357.897339	-435.624756	18.726225	1380.085938	-307.340637	-8.554425	1578.588989	-587.345520	282.666290	1161.742798	-521.694702	-251.444687	1126.076904	-514.366394	324.954834	902.878235	-418.962585	-243.588272	877.830078	-482.050079	27.564171	963.662537	575.811218	-3.260967	931.929016	558.570129	152.644577
-535.290405	104.898087	874.977112	-511.317444	-56.254738	870.302246	-604.363770	141.889191	501.270081	-576.336609	-116.833763	505.971741	-588.821838	148.467453	88.187447	-566.879517	-113.473579	90.585205	-484.667847	180.098862	1382.152832	-459.598022	-162.320084	1357.945679	-436.017853	18.963959	1380.193970	-308.176636	-8.078135	1579.232544	-587.572937	282.623779	1161.501709	-521.124451	-251.422348	1126.064087	-513.787476	324.909180	902.898682	-418.140503	-243.357773	877.888672	-482.053619	27.817406	963.668213	575.749207	-3.264276	931.923828	558.498718	152.647079
-535.351318	105.092422	874.975891	-511.095398	-56.045654	870.276794	-604.324402	141.940933	501.228394	-576.153076	-116.737122	505.976654	-588.781433	148.479584	88.186905	-566.804382	-113.447304	90.599197	-485.425629	180.172928	1382.134644	-459.648987	-162.164474	1357.993164	-436.678375	19.469063	1380.266968	-309.072388	-7.559703	1579.890625	-587.785522	282.558533	1161.269165	-520.542603	-251.387268	1126.055054	-513.233704	324.841827	902.894592	-417.287842	-243.183395	878.022949	-482.024902	28.069778	963.676392	575.651306	-3.307675	931.938904	558.406189	152.589066
-535.353149	105.340622	874.967590	-510.828827	-55.801918	870.240112	-603.871399	141.835678	501.147278	-575.987549	-116.717636	505.996643	-588.533936	148.522369	88.135170	-566.913208	-113.441704	90.615921	-486.166443	180.231689	1382.138916	-459.767578	-161.997955	1358.064819	-437.149353	19.728022	1380.433838	-309.995880	-7.038166	1580.567627	-588.003662	282.525879	1161.012817	-519.993103	-251.353210	1125.998901	-512.581848	324.735443	902.910828	-416.445862	-242.965744	878.143433	-481.950073	28.358730	963.678223	575.566406	-3.297178	931.931885	558.296997	152.576675
-535.315857	105.531540	874.940918	-510.556641	-55.547943	870.189331	-603.731445	141.903824	501.124176	-575.695557	-116.572929	505.991699	-588.452209	148.527969	88.130142	-566.907471	-113.388519	90.583237	-486.955200	180.349091	1382.195801	-459.855469	-161.785492	1358.134399	-437.618378	19.874365	1380.540161	-310.977814	-6.532869	1581.265991	-588.214294	282.433136	1160.715698	-519.443726	-251.314285	1125.969849	-511.809509	324.660980	902.908508	-415.509857	-242.708572	878.307312	-481.843445	28.620941	963.659668	575.460083	-3.339735	931.928894	558.200623	152.564163
-535.251526	105.745033	874.949890	-510.247070	-55.286655	870.152222	-603.595825	142.005142	501.101807	-575.435120	-116.491646	505.984558	-588.408936	148.537048	88.103554	-566.887268	-113.351509	90.621780	-487.787933	180.443466	1382.260986	-460.029022	-161.659668	1358.265869	-438.128784	20.092047	1380.760254	-311.997284	-5.992255	1581.996338	-588.441406	282.366516	1160.452881	-518.926575	-251.231750	1125.918579	-510.994232	324.548523	902.957092	-414.531433	-242.431793	878.534363	-481.713318	28.886351	963.670044	575.349731	-3.350176	931.917847	558.075500	152.533432
-535.146545	105.998055	874.971680	-509.870361	-55.056042	870.123962	-603.419312	142.075317	501.095520	-574.990540	-116.260773	505.960419	-588.352112	148.533173	88.102600	-566.822815	-113.330070	90.623062	-488.626343	180.542542	1382.259155	-460.239380	-161.506851	1358.395386	-438.713745	20.328428	1380.957397	-313.141724	-5.506135	1582.751221	-588.648132	282.242493	1160.135864	-518.453308	-251.122009	1125.911255	-510.146729	324.431946	903.029602	-413.515259	-242.095322	878.780823	-481.543610	29.156515	963.697693	575.255737	-3.342946	931.921143	557.952637	152.510574
-534.974182	106.293266	874.997498	-509.454102	-54.746555	870.088318	-603.282349	142.173431	501.105194	-574.615479	-116.157104	505.964111	-588.340210	148.517548	88.100021	-566.785522	-113.283066	90.649277	-489.492767	180.643936	1382.316895	-460.465027	-161.368118	1358.498291	-439.288940	20.538908	1381.124512	-314.237854	-4.936811	1583.532959	-588.884583	282.127869	1159.797119	-517.995361	-251.039276	1125.915527	-509.213440	324.232788	903.058716	-412.548584	-241.694946	879.030334	-481.329773	29.472622	963.728333	575.128967	-3.384798	931.925415	557.840637	152.490952
-534.790039	106.544426	874.998718	-509.030884	-54.445885	870.047607	-602.916931	142.229965	501.081207	-574.453491	-116.126846	506.017578	-588.221008	148.510605	88.095169	-566.866272	-113.260391	90.713821	-490.328369	180.751541	1382.342773	-460.724915	-161.200348	1358.624390	-439.845428	20.680321	1381.294067	-315.407959	-4.422317	1584.341309	-589.077759	282.015015	1159.477539	-517.580994	-250.933075	1125.870605	-508.277313	324.051758	903.102234	-411.477905	-241.260178	879.323120	-481.108215	29.772366	963.744385	575.011780	-3.388741	931.909485	557.710693	152.489960
-534.599609	106.813034	875.023193	-508.605164	-54.161827	870.017212	-602.689270	142.328659	501.095886	-574.173157	-116.011620	506.057678	-588.159241	148.521973	88.120850	-566.841248	-113.212791	90.713203	-491.187012	180.899109	1382.381104	-460.991211	-161.040588	1358.771362	-440.513336	20.812504	1381.428589	-316.633118	-3.886097	1585.178223	-589.247070	281.875214	1159.159546	-517.216187	-250.844208	1125.849854	-507.252747	323.854156	903.169434	-410.451538	-240.798447	879.585144	-480.880676	30.063528	963.776794	574.877686	-3.415933	931.906372	557.604919	152.443192
-534.356018	107.023254	875.014099	-508.126465	-53.927250	869.994934	-602.408813	142.420044	501.051208	-573.640442	-115.696121	506.029938	-588.107300	148.560776	88.118645	-566.737854	-113.175003	90.736740	-492.142303	180.996750	1382.439575	-461.304718	-160.886932	1358.902100	-440.975372	20.893702	1381.630127	-317.891083	-3.373650	1586.043091	-589.466431	281.715668	1158.791992	-516.858887	-250.694412	1125.809814	-506.226685	323.665375	903.269104	-409.384155	-240.312195	879.932800	-480.617889	30.321146	963.803528	574.756226	-3.463615	931.901245	557.497498	152.402130
-534.116882	107.310387	875.005127	-507.632172	-53.665401	869.958313	-602.208618	142.560638	501.097595	-573.230164	-115.468582	506.008270	-588.109253	148.526657	88.116951	-566.721008	-113.132919	90.762779	-492.993805	181.086075	1382.389648	-461.612579	-160.751038	1359.038574	-441.704071	21.239004	1381.840210	-319.210358	-2.862462	1586.906982	-589.647522	281.539886	1158.407104	-516.499634	-250.583481	1125.775635	-505.146240	323.507080	903.337769	-408.329468	-239.744263	880.288025	-480.346100	30.626841	963.821594	574.611633	-3.496562	931.895447	557.362610	152.372299
-533.812744	107.559265	874.972229	-507.078705	-53.388599	869.910583	-602.127258	142.724823	501.171814	-572.818848	-115.262772	506.033783	-588.145081	148.519852	88.138206	-566.662476	-113.065208	90.744377	-493.919983	181.225006	1382.392700	-461.981232	-160.585815	1359.161011	-442.335999	21.450239	1381.993042	-320.562592	-2.341459	1587.823975	-589.833862	281.355591	1158.054077	-516.153015	-250.416702	1125.760010	-504.049042	323.196503	903.367920	-407.247223	-239.190216	880.595154	-480.026123	30.925142	963.828003	574.506775	-3.495418	931.873230	557.270691	152.371078
-533.479736	107.817200	874.971558	-506.554962	-53.059803	869.850159	-602.072510	142.949982	501.246033	-572.457581	-115.144661	506.045593	-588.240295	148.524033	88.144867	-566.699463	-113.007393	90.770477	-494.802399	181.403076	1382.332153	-462.324982	-160.394623	1359.312866	-443.125458	21.446308	1381.993530	-321.968384	-1.836985	1588.742432	-589.994568	281.137329	1157.641968	-515.836304	-250.248947	1125.715454	-502.939758	323.037567	903.478760	-406.183014	-238.605789	880.919434	-479.704010	31.214947	963.844543	574.389343	-3.526750	931.860535	557.152954	152.368225
-533.087830	108.120354	874.966553	-505.979279	-52.755844	869.793396	-602.117432	143.204041	501.365631	-572.136475	-115.064377	506.078796	-588.380005	148.494263	88.186707	-566.760864	-112.936455	90.779556	-495.695190	181.519073	1382.327148	-462.707092	-160.289978	1359.483154	-443.682587	21.871088	1382.334717	-323.406464	-1.352302	1589.727417	-590.160034	280.935730	1157.222046	-515.516785	-250.041885	1125.685791	-501.771149	322.718994	903.554321	-405.098694	-238.017761	881.328003	-479.328827	31.515251	963.861633	574.250366	-3.590500	931.847351	557.034729	152.299332
-532.700317	108.379013	874.954651	-505.393860	-52.439117	869.741943	-600.639038	142.872894	501.124451	-571.778687	-114.956207	506.079224	-587.783936	148.734848	88.153008	-566.929810	-112.870377	90.788353	-496.577148	181.677887	1382.276001	-463.092987	-160.069641	1359.597656	-444.453308	21.831856	1382.412109	-324.910706	-0.841115	1590.722900	-590.303345	280.761688	1156.836548	-515.221008	-249.882477	1125.651733	-500.687408	322.473969	903.644226	-404.018372	-237.392456	881.696350	-478.959320	31.809818	963.880920	574.124695	-3.616237	931.828491	556.913025	152.248871
-532.263245	108.699478	874.953735	-504.780273	-52.138283	869.666382	-601.527283	143.509491	501.457642	-571.384949	-114.837738	506.110870	-588.377380	148.565384	88.223007	-566.980042	-112.805550	90.811859	-497.467712	181.782745	1382.261719	-463.510590	-159.945770	1359.774292	-445.062622	22.273548	1382.738647	-326.447723	-0.346336	1591.781006	-590.478394	280.563202	1156.419434	-514.918762	-249.649200	1125.612671	-499.512207	322.199829	903.688843	-402.995117	-236.777802	882.069275	-478.540161	32.101803	963.889893	574.029785	-3.614474	931.835205	556.806702	152.242081
-531.799805	108.995018	874.955139	-504.144409	-51.836224	869.603821	-600.009094	143.188141	501.259644	-570.929993	-114.672890	506.119507	-587.715149	148.792740	88.158730	-566.964905	-112.697678	90.817528	-498.356598	181.947647	1382.210449	-463.902466	-159.770309	1359.928345	-445.775635	22.260420	1382.772705	-328.066345	0.129022	1592.874878	-590.672852	280.417877	1156.023926	-514.625427	-249.415421	1125.596191	-498.338287	321.807587	903.777344	-401.931915	-236.092972	882.413452	-478.114319	32.384098	963.913940	573.894958	-3.651953	931.828796	556.669373	152.197556
-531.302307	109.262444	874.949463	-503.436279	-51.580261	869.531860	-599.328491	143.159302	501.208374	-570.416565	-114.514938	506.137512	-587.512573	148.878845	88.149490	-566.915039	-112.617508	90.841789	-499.255920	182.095627	1382.247681	-464.339172	-159.656937	1360.065186	-446.401306	22.468874	1382.964478	-329.690765	0.590762	1594.034546	-590.836853	280.218536	1155.582520	-514.348816	-249.172195	1125.564819	-497.180237	321.479340	903.863464	-400.896545	-235.470612	882.778137	-477.636353	32.636486	963.929749	573.811218	-3.642592	931.825073	556.556580	152.189819
-530.832153	109.516457	874.960266	-502.822174	-51.320160	869.471130	-599.120300	143.324738	501.273163	-569.936401	-114.352631	506.148804	-587.562744	148.883209	88.169716	-566.884521	-112.527657	90.865967	-500.095825	182.288834	1382.234985	-464.793213	-159.458008	1360.211304	-447.086761	22.671106	1383.194946	-331.390320	1.104999	1595.227295	-591.012451	280.008667	1155.146484	-514.065063	-248.945663	1125.553955	-496.057678	321.110352	903.914307	-399.874512	-234.853668	883.192261	-477.202545	32.867977	963.952759	573.734985	-3.656581	931.798950	556.437744	152.183823
-530.309692	109.754303	874.963318	-502.156982	-51.047352	869.418701	-598.820740	143.480423	501.337067	-569.471680	-114.166779	506.121429	-587.578613	148.911148	88.175056	-566.816162	-112.450592	90.865349	-500.952820	182.434677	1382.241333	-465.209412	-159.300476	1360.396973	-447.736053	22.937220	1383.399414	-333.175934	1.583569	1596.474365	-591.182495	279.781433	1154.699097	-513.782593	-248.743149	1125.517456	-494.946899	320.766388	903.974854	-398.857330	-234.234818	883.524353	-476.731628	33.104267	963.981750	573.647644	-3.638853	931.795166	556.334839	152.141632
-529.762512	110.026657	874.961792	-501.455261	-50.776684	869.354614	-598.451965	143.619446	501.400574	-569.022705	-114.014709	506.159027	-587.530334	148.977463	88.188553	-566.912903	-112.389229	90.903610	-501.760193	182.620987	1382.266235	-465.667114	-159.165161	1360.531128	-448.439728	23.171680	1383.682739	-335.005890	2.077506	1597.811157	-591.360352	279.598053	1154.335205	-513.538208	-248.519333	1125.521240	-493.893005	320.327820	904.090576	-397.886749	-233.592987	883.881287	-476.231628	33.354176	964.003296	573.553467	-3.660718	931.789917	556.211670	152.146545
-529.160400	110.351257	874.965515	-500.763916	-50.475838	869.293030	-598.037354	143.724136	501.455109	-568.542236	-113.873352	506.203339	-587.456665	149.025955	88.195938	-566.822998	-112.299561	90.960281	-502.553101	182.804047	1382.311890	-466.164825	-158.977295	1360.676636	-449.008179	23.343918	1383.894775	-336.864166	2.565337	1599.177612	-591.557129	279.301788	1153.929688	-513.314453	-248.289734	1125.497925	-492.822449	319.872772	904.155151	-396.782990	-232.522903	884.122681	-475.704620	33.627930	964.027161	573.477905	-3.665479	931.796936	556.108521	152.110977
-528.488586	110.645653	874.979004	-500.013519	-50.226566	869.255493	-597.602478	143.805511	501.465271	-568.026489	-113.691177	506.216736	-587.435852	149.057419	88.198883	-566.788025	-112.277145	90.984810	-503.334198	183.026962	1382.370239	-466.607880	-158.847183	1360.876343	-449.663910	23.589216	1384.145386	-338.885559	3.044756	1600.580811	-591.777954	279.041382	1153.563477	-513.004761	-247.988892	1125.510010	-491.865845	319.507660	904.264954	-395.903259	-232.403473	884.636230	-475.131287	33.862236	964.075378	573.364807	-3.718812	931.793701	556.011292	152.080002
-527.908569	110.851936	874.992493	-499.318146	-50.004425	869.205566	-597.331604	143.995026	501.541290	-567.547791	-113.515152	506.225983	-587.442139	149.057816	88.234756	-566.747742	-112.184952	91.005341	-504.062500	183.196945	1382.438843	-467.044128	-158.706512	1361.088989	-450.282410	23.779491	1384.403687	-340.860138	3.591022	1602.088501	-592.009644	278.734344	1153.225830	-512.764709	-247.750885	1125.506226	-490.875549	318.981323	904.427734	-394.991730	-231.792191	884.941833	-474.610626	34.045959	964.108093	573.301392	-3.722218	931.788696	555.914673	152.082642
-527.295898	111.098312	875.006531	-498.608856	-49.782288	869.155396	-596.988464	144.138931	501.613922	-567.089111	-113.362259	506.239716	-587.447266	149.112518	88.275116	-566.770813	-112.173119	91.049301	-504.748688	183.384781	1382.494263	-467.541107	-158.549454	1361.222168	-450.902161	23.998894	1384.666748	-342.943634	4.121889	1603.638672	-592.267395	278.425201	1152.901855	-512.527954	-247.496735	1125.539795	-490.008698	318.479095	904.560486	-394.062408	-231.185486	885.268677	-474.072510	34.242531	964.143494	573.213135	-3.752132	931.783447	555.830383	152.061172
-526.635498	111.312569	875.019592	-497.876282	-49.586639	869.132263	-596.681213	144.341705	501.697968	-566.591370	-113.265564	506.293427	-587.491211	149.124695	88.276459	-566.711243	-112.127129	91.104782	-505.432037	183.549698	1382.570801	-467.951477	-158.400955	1361.412109	-451.543884	24.209116	1384.918945	-345.060974	4.655156	1605.228149	-592.500000	278.132446	1152.611694	-512.300232	-247.299500	1125.557739	-489.218506	317.969177	904.682434	-393.173645	-230.584457	885.608337	-473.504303	34.418835	964.193604	573.135559	-3.766749	931.784424	555.757874	152.022400
-525.919250	111.540077	875.029907	-497.140472	-49.418457	869.119385	-596.354919	144.514709	501.773895	-566.143494	-113.186440	506.323334	-587.499084	149.127167	88.285812	-566.635620	-112.074074	91.135796	-506.085724	183.710144	1382.638672	-468.434021	-158.293579	1361.615723	-452.157104	24.467121	1385.229492	-347.228516	5.168996	1606.854248	-592.766724	277.741302	1152.302734	-512.039368	-247.059525	1125.558472	-488.464203	317.396210	904.798584	-392.273224	-230.036179	885.927490	-472.902557	34.582626	964.245850	573.058044	-3.780277	931.792053	555.656311	152.037933
-525.239197	111.770660	875.033813	-496.447296	-49.247280	869.115967	-595.947693	144.668518	501.850739	-565.692932	-113.060867	506.384064	-587.439880	149.130539	88.319946	-566.609253	-112.051682	91.185913	-506.751190	183.909424	1382.722778	-468.877747	-158.134537	1361.771729	-452.741821	24.613802	1385.502808	-349.462219	5.704166	1608.553467	-593.043274	277.448608	1152.062500	-511.782898	-246.815308	1125.585449	-487.827942	316.855194	904.934082	-391.400299	-229.422089	886.235840	-472.324127	34.760105	964.292236	572.975525	-3.809808	931.785889	555.593323	151.987717
-524.602356	111.960083	875.056396	-495.780701	-49.081097	869.105164	-595.553406	144.862305	501.882629	-565.195862	-112.898483	506.402069	-587.434387	149.163406	88.369415	-566.610474	-112.023293	91.193481	-507.367096	184.076599	1382.792480	-469.286163	-157.997467	1361.906250	-453.328369	24.827276	1385.766968	-351.763947	6.258858	1610.307983	-593.308411	277.112122	1151.817627	-511.549438	-246.570328	1125.609253	-487.159851	316.305542	905.040344	-390.572113	-228.889099	886.583740	-471.783447	34.903778	964.345703	572.913879	-3.850143	931.784729	555.528870	151.965607
-523.851318	112.209976	875.087402	-495.060089	-48.883148	869.083984	-595.088623	145.047379	501.946045	-564.697815	-112.703247	506.415955	-587.364990	149.151855	88.395836	-566.521423	-111.976028	91.256195	-507.993835	184.229172	1382.862549	-469.732605	-157.859283	1362.076538	-453.899017	25.049454	1386.019165	-354.112762	6.826799	1612.088867	-593.629517	276.813599	1151.586792	-511.330719	-246.343307	1125.617188	-486.588837	315.704437	905.118713	-389.787933	-228.349380	886.871460	-471.158112	35.067932	964.398804	572.852905	-3.855345	931.785706	555.460815	151.965561
-523.121277	112.445457	875.134766	-494.355499	-48.706280	869.068970	-594.722046	145.210007	502.015350	-564.178833	-112.519302	506.464203	-587.329224	149.144348	88.390266	-566.467102	-111.959824	91.300171	-508.575531	184.454437	1382.920044	-470.064758	-157.708633	1362.229370	-454.482758	25.084696	1386.201294	-356.555328	7.344848	1613.892334	-593.924194	276.540039	1151.360840	-511.100311	-246.133881	1125.620117	-486.128021	315.147491	905.175537	-389.022888	-227.811172	887.148621	-470.549744	35.209839	964.462402	572.783752	-3.870251	931.785706	555.402710	151.962784
-522.402405	112.633675	875.153625	-493.662659	-48.553028	869.067017	-594.353699	145.412628	502.079224	-563.681030	-112.355103	506.500031	-587.304749	149.117966	88.437386	-566.425415	-111.897629	91.306770	-509.145142	184.634171	1382.957642	-470.426941	-157.556122	1362.326050	-455.001648	25.278999	1386.494263	-358.975861	7.927929	1615.782104	-594.215271	276.230042	1151.104614	-510.878387	-245.947525	1125.584717	-485.705383	314.566437	905.213074	-388.295074	-227.269028	887.407104	-469.946014	35.341892	964.514404	572.741028	-3.883996	931.794983	555.340454	151.931793
-521.701294	112.805084	875.167419	-492.988617	-48.436501	869.088501	-593.943054	145.526688	502.083893	-563.251404	-112.200417	506.551422	-587.270447	149.089752	88.466812	-566.341736	-111.856506	91.334496	-509.692505	184.798325	1383.012207	-470.778595	-157.427246	1362.451050	-455.491394	25.551840	1386.742432	-361.440918	8.492659	1617.684570	-594.521912	275.968262	1150.829956	-510.645020	-245.716644	1125.556030	-485.324432	314.015839	905.188354	-387.576599	-226.781097	887.659119	-469.365143	35.462055	964.576843	572.685059	-3.938923	931.810669	555.307983	151.903915
-521.016052	112.935341	875.168579	-492.362061	-48.303612	869.090759	-593.568420	145.706299	502.135162	-562.889221	-112.084984	506.564087	-587.233093	149.041275	88.502586	-566.331543	-111.848450	91.379166	-510.209503	184.951401	1383.011475	-471.129822	-157.301743	1362.588379	-456.005188	25.806414	1387.006348	-364.030762	9.064441	1619.586182	-594.844788	275.713440	1150.611084	-510.418060	-245.548508	1125.538818	-485.054230	313.455688	905.148438	-386.888947	-226.307373	887.926819	-468.799896	35.562920	964.616821	572.644836	-3.963420	931.819458	555.277893	151.877731
-520.358521	113.085938	875.157288	-491.758331	-48.192368	869.087830	-593.241333	145.869934	502.171661	-562.527893	-111.965668	506.622345	-587.196289	148.977829	88.523010	-566.346008	-111.816231	91.406509	-510.709900	185.134369	1383.050049	-471.437103	-157.185059	1362.662231	-456.479065	26.033623	1387.296631	-366.709412	9.622231	1621.473877	-595.152405	275.420074	1150.333740	-510.183899	-245.361801	1125.511475	-484.838318	312.918579	905.074219	-386.262817	-225.821182	888.120056	-468.252899	35.669044	964.644775	572.599731	-3.972809	931.824280	555.217285	151.866394
-519.656616	113.253510	875.157898	-491.146851	-48.079769	869.085754	-592.616333	145.818451	502.063049	-562.170776	-111.821251	506.669128	-587.040771	148.946091	88.509483	-566.299561	-111.802956	91.441833	-511.150909	185.316147	1383.071899	-471.726013	-157.041809	1362.712769	-457.001953	26.198748	1387.630615	-369.357452	10.179468	1623.381836	-595.385620	275.322357	1150.226807	-509.975922	-245.165863	1125.498047	-484.722778	312.396881	904.991089	-385.667664	-225.376877	888.311218	-467.684814	35.768257	964.681641	572.550598	-3.956681	931.826843	555.172852	151.878754
-518.968201	113.355644	875.144409	-490.493622	-47.988827	869.085266	-592.330994	146.112183	502.272827	-561.815674	-111.669716	506.705780	-587.125854	148.999588	88.627670	-566.171082	-111.753799	91.448578	-511.600281	185.525589	1383.073608	-472.021667	-156.894791	1362.813965	-457.521973	26.339031	1387.921997	-372.030518	10.712039	1625.328979	-595.664734	275.155243	1149.987793	-509.783447	-245.021423	1125.449585	-484.640259	311.895325	904.872070	-385.105377	-224.964157	888.509827	-467.109009	35.845592	964.713928	572.487305	-4.020276	931.825684	555.135010	151.858780
-518.323975	113.569710	875.158081	-489.928284	-47.833584	869.066650	-591.867249	146.247528	502.310791	-561.476929	-111.543976	506.727020	-587.070068	148.968246	88.662979	-566.216370	-111.734787	91.484039	-512.033264	185.699829	1383.052612	-472.279114	-156.753281	1362.880127	-458.062775	26.494959	1388.172974	-374.757019	11.294338	1627.229492	-595.941223	274.933014	1149.737915	-509.583038	-244.812256	1125.420044	-484.649323	311.419769	904.666809	-384.563477	-224.512695	888.662048	-466.576538	35.978256	964.742615	572.463318	-4.023195	931.829834	555.112976	151.836990
-517.640442	113.785675	875.140320	-489.394806	-47.649906	869.047485	-591.457214	146.426010	502.355682	-561.141113	-111.379402	506.753387	-587.046143	148.903214	88.678764	-566.110046	-111.730415	91.495331	-512.466736	185.851974	1383.000732	-472.531403	-156.630356	1362.976929	-458.576538	26.630907	1388.405273	-377.585632	11.763453	1629.059814	-596.214966	274.751831	1149.503296	-509.388397	-244.641571	1125.427612	-484.749329	310.953247	904.403503	-384.067413	-224.084976	888.812134	-466.041046	36.127789	964.755310	572.432373	-4.029493	931.835693	555.096558	151.811066
-516.962036	113.930794	875.119995	-488.803650	-47.543659	869.040466	-590.732422	146.248642	502.180969	-560.822510	-111.230484	506.780060	-586.906921	148.862076	88.666954	-565.636414	-111.451355	91.306870	-512.889954	186.042282	1382.969849	-472.770447	-156.454529	1363.046631	-459.017853	26.723660	1388.588013	-380.317139	12.307783	1630.940430	-596.482117	274.543304	1149.192017	-509.170441	-244.595612	1125.495239	-484.859985	310.489868	904.101501	-383.583923	-223.672806	889.002747	-465.486511	36.224861	964.775024	572.376343	-4.043629	931.840576	555.034058	151.791718
-516.381897	113.977844	875.089539	-488.246735	-47.500225	869.049805	-590.619812	146.623260	502.384033	-560.561768	-111.094246	506.843658	-587.041931	148.817932	88.741837	-566.010010	-111.683922	91.512283	-513.335449	186.205704	1382.894043	-473.040497	-156.294876	1363.144775	-459.451111	26.858694	1388.736328	-383.183289	12.837996	1632.748047	-596.715820	274.301392	1148.896973	-509.001617	-244.367325	1125.439087	-484.998962	310.083252	903.768066	-383.173615	-223.298264	889.169312	-464.977539	36.276260	964.788269	572.343994	-4.069301	931.852539	555.035522	151.761749
-515.751892	114.144630	875.103210	-487.730072	-47.392475	869.044250	-590.258972	146.795670	502.446472	-560.317505	-110.985855	506.888123	-586.818420	148.656769	88.724937	-565.895874	-111.672516	91.562424	-513.792725	186.388245	1382.803345	-473.253784	-156.129929	1363.242310	-459.870850	27.010763	1388.906860	-385.972473	13.272497	1634.534424	-596.919739	274.162018	1148.604980	-508.834930	-244.440125	1125.582642	-485.229065	309.690430	903.385315	-382.655884	-222.415359	889.218628	-464.472321	36.362309	964.821411	572.320374	-4.056951	931.857178	554.995178	151.762222
-515.155334	114.323578	875.122803	-487.232025	-47.242237	869.005554	-589.680481	146.659882	502.314087	-560.126404	-110.872772	506.929047	-586.691223	148.699234	88.752151	-565.873657	-111.669281	91.550529	-514.238892	186.567581	1382.686646	-473.452393	-156.002487	1363.337036	-460.328339	27.206707	1389.075195	-388.800049	13.705351	1636.282471	-597.132690	274.041901	1148.350952	-508.640503	-244.305801	1125.620483	-485.498962	309.321075	902.923584	-382.432587	-222.539169	889.491821	-463.975739	36.460560	964.834351	572.294556	-4.074802	931.834229	554.984436	151.746399
-514.329163	114.821747	875.207703	-486.685303	-46.927879	868.972656	-589.508972	147.049561	502.589752	-559.915894	-110.740776	506.934326	-586.739868	148.642395	88.813660	-565.883301	-111.665779	91.578529	-514.694519	186.734299	1382.546997	-473.607788	-155.863297	1363.454590	-460.783875	27.335762	1389.265747	-391.643951	14.106915	1637.958862	-597.326111	273.882904	1148.002563	-508.478821	-244.209702	1125.710327	-485.853851	308.992401	902.414673	-382.114319	-222.202209	889.649109	-463.371918	36.716007	964.898071	572.252625	-4.079541	931.836548	554.933899	151.739197
-513.578552	115.137787	875.263245	-486.140747	-46.745422	868.965454	-589.068420	147.135117	502.649231	-559.780579	-110.667747	506.980652	-586.673706	148.644196	88.817810	-565.805847	-111.644485	91.585358	-515.179565	186.887680	1382.439819	-473.800232	-155.689804	1363.552002	-461.221161	27.445333	1389.461426	-394.486877	14.477874	1639.583984	-597.477783	273.753510	1147.627319	-508.340820	-244.145172	1125.780518	-486.226593	308.669647	901.861694	-381.826996	-221.860611	889.810303	-462.803619	36.864979	964.956848	572.221069	-4.073019	931.829346	554.921570	151.732605
-512.938904	115.312943	875.279907	-485.628418	-46.609680	868.966248	-588.680603	147.243973	502.701660	-559.612061	-110.542862	507.037048	-586.644287	148.636215	88.855042	-565.782959	-111.652275	91.612679	-515.673889	187.053604	1382.313354	-473.978027	-155.478271	1363.662720	-461.687958	27.579996	1389.643799	-397.353180	14.840736	1641.166260	-597.639221	273.701538	1147.272583	-508.188232	-244.113251	1125.914917	-486.629303	308.359833	901.233887	-381.625061	-221.551300	889.973816	-462.299500	36.968258	964.995728	572.193115	-4.088844	931.827332	554.891296	151.712097
-512.442627	115.395798	875.302246	-485.169159	-46.541622	868.976563	-588.358826	147.328217	502.721771	-559.545593	-110.475288	507.112793	-586.633850	148.646576	88.906792	-565.722534	-111.647491	91.633888	-516.177979	187.169662	1382.129395	-474.125610	-155.294937	1363.763062	-462.152130	27.757479	1389.798462	-400.158417	15.154598	1642.687378	-597.738220	273.554871	1146.863281	-508.019073	-244.018921	1126.051270	-487.059296	308.087585	900.619263	-381.442078	-221.240219	890.149902	-461.882019	37.017017	965.036743	572.140015	-4.090948	931.829468	554.849670	151.713379
-512.011475	115.414978	875.287415	-484.739380	-46.489616	869.000000	-588.028992	147.374252	502.718414	-559.439697	-110.364159	507.146057	-586.610596	148.616257	88.920158	-565.692688	-111.636925	91.645065	-516.737915	187.341049	1381.934814	-474.197235	-155.160797	1363.882690	-462.504608	27.855246	1390.056152	-402.942078	15.441813	1644.167236	-597.969849	273.410522	1146.352417	-507.886902	-244.003296	1126.201782	-487.585754	307.865631	899.904968	-381.276489	-220.996063	890.357910	-461.500458	37.065773	965.060120	572.124146	-4.120279	931.824341	554.839111	151.690384
-511.610931	115.482460	875.287964	-484.330292	-46.439701	869.009155	-586.420715	146.842163	502.316010	-559.361206	-110.251846	507.221313	-585.986084	148.776352	88.861053	-565.695251	-111.638145	91.676384	-517.278931	187.497696	1381.742920	-474.291901	-155.029205	1364.024292	-462.934753	28.030767	1390.219849	-405.704956	15.673140	1645.509644	-598.092224	273.312866	1146.000244	-507.737091	-243.912094	1126.353760	-488.026031	307.616058	899.229614	-381.142303	-220.755096	890.534119	-461.148529	37.121384	965.086060	572.125305	-4.112559	931.821838	554.849060	151.684036
-511.173431	115.562584	875.283691	-483.912170	-46.346611	869.001282	-586.043518	146.975082	502.368134	-559.287842	-110.147453	507.275330	-585.887512	148.777542	88.893608	-565.590271	-111.631447	91.686272	-517.810181	187.657455	1381.519897	-474.442993	-154.857727	1364.187378	-463.357635	28.155029	1390.383667	-408.460999	15.915572	1646.830078	-598.168152	273.245972	1145.558960	-507.592712	-243.847397	1126.487061	-488.519501	307.429810	898.465332	-381.031921	-220.516632	890.700256	-460.772919	37.192081	965.101074	572.098206	-4.099244	931.807983	554.822083	151.701340
-510.763397	115.646286	875.284119	-483.497437	-46.296299	869.030640	-586.866028	147.255554	502.565582	-559.192383	-110.031242	507.328888	-586.421387	148.600510	88.972977	-565.566040	-111.619164	91.658806	-518.365234	187.784973	1381.263306	-474.599243	-154.684067	1364.344971	-463.824219	28.316528	1390.557373	-411.224792	16.143314	1648.080688	-598.229797	273.171204	1145.052734	-507.554260	-244.041824	1126.699707	-489.068909	307.265411	897.664978	-380.978027	-220.293564	890.873230	-460.425629	37.264282	965.141541	572.087646	-4.122120	931.820557	554.841675	151.676605
-510.379333	115.714470	875.257080	-483.104492	-46.232391	869.020630	-586.934326	147.493225	502.652924	-559.052979	-109.859085	507.361481	-586.535461	148.529556	89.000160	-565.488464	-111.615288	91.688988	-518.934570	187.928131	1381.058105	-474.736145	-154.521088	1364.495117	-464.276428	28.494970	1390.690796	-413.864594	16.303795	1649.307373	-598.297485	273.143219	1144.665405	-507.456116	-244.108643	1126.899414	-489.604309	307.070343	896.859192	-380.927643	-220.116928	891.046387	-460.100586	37.330421	965.148010	572.055786	-4.100129	931.804321	554.805542	151.693161
-510.018036	115.803955	875.260132	-482.730652	-46.167599	869.044128	-586.612427	147.516541	502.639893	-558.945007	-109.730286	507.420807	-586.475159	148.524460	89.021698	-565.455627	-111.604561	91.720398	-519.513489	188.121338	1380.807861	-474.871704	-154.311295	1364.594604	-464.718719	28.689232	1390.804932	-416.492371	16.472363	1650.442871	-598.315430	273.101990	1144.159302	-507.443024	-244.085831	1126.993896	-490.135681	306.971405	896.082581	-380.931915	-219.965820	891.218018	-459.802765	37.408924	965.188721	572.059875	-4.111586	931.797485	554.840088	151.655701
-509.693329	115.919090	875.267151	-482.423798	-46.044147	869.038818	-586.397644	147.592651	502.656647	-558.843140	-109.586525	507.410095	-586.443909	148.522552	89.040558	-565.425842	-111.605125	91.714989	-520.140686	188.258652	1380.490234	-475.241821	-153.975815	1364.681274	-465.155426	28.858343	1390.927856	-419.088715	16.625402	1651.490234	-598.363831	273.136414	1143.613647	-507.439392	-244.394272	1127.244019	-490.704346	306.855347	895.219543	-380.941986	-219.858521	891.419800	-459.529144	37.509491	965.206665	572.063416	-4.107359	931.805420	554.840576	151.675858
-509.367859	116.057632	875.267944	-482.130066	-45.908596	869.041321	-586.194214	147.672562	502.682587	-558.750854	-109.504341	507.452789	-586.410889	148.524139	89.059059	-565.415039	-111.616798	91.716698	-520.667908	188.388123	1380.199097	-475.250854	-153.870773	1364.794678	-465.774170	29.089699	1390.858643	-421.577087	16.721746	1652.527954	-598.402527	273.164764	1143.171631	-507.427643	-244.503616	1127.437012	-491.207397	306.726959	894.385803	-380.956787	-219.788147	891.596191	-459.281677	37.628887	965.233154	572.036316	-4.100172	931.804626	554.840454	151.672058
-509.092102	116.175369	875.256287	-481.839142	-45.810230	869.030396	-585.968201	147.763092	502.689240	-558.671936	-109.445671	507.480591	-586.366394	148.531021	89.102013	-565.408264	-111.604218	91.735023	-521.299500	188.574265	1379.921509	-475.527283	-153.633087	1364.872314	-466.032196	29.196859	1391.169556	-424.039154	16.823399	1653.475098	-598.432800	273.228790	1142.733887	-507.486450	-244.671890	1127.576904	-491.754150	306.627625	893.537659	-381.009125	-219.750580	891.752075	-459.044312	37.732037	965.239990	572.048279	-4.132156	931.790527	554.881958	151.625809
-508.838348	116.274399	875.255310	-481.582916	-45.698223	869.054382	-585.774841	147.824203	502.692535	-558.602722	-109.363419	507.509613	-586.315491	148.533310	89.090431	-565.438843	-111.600304	91.734138	-521.899597	188.684799	1379.568359	-475.743134	-153.416641	1364.987183	-466.689056	29.469229	1391.051636	-426.440460	16.925133	1654.390869	-598.398438	273.302185	1142.220825	-507.552032	-244.770416	1127.748291	-492.183868	306.534851	892.698120	-381.041046	-219.752289	891.906433	-458.847656	37.841988	965.274170	572.075500	-4.116532	931.797546	554.923157	151.609726
-508.628601	116.378014	875.240906	-481.350891	-45.589954	869.053223	-585.668640	147.906784	502.700256	-558.494385	-109.315742	507.531677	-586.483215	148.692123	89.202560	-565.404541	-111.595520	91.741730	-522.585388	188.849289	1379.253662	-476.046967	-153.207520	1365.087891	-466.941315	29.569502	1391.351685	-428.777405	16.997650	1655.225342	-598.363220	273.442871	1141.707642	-507.672668	-244.997269	1127.907959	-492.691040	306.481110	891.803833	-381.108704	-219.778793	892.066956	-458.675537	37.951679	965.285339	572.084534	-4.149158	931.795959	554.962524	151.600845
-508.458527	116.482101	875.222473	-481.150116	-45.484112	869.048645	-585.525635	147.926941	502.674744	-558.389526	-109.225624	507.551849	-586.444885	148.662201	89.177788	-565.393005	-111.598259	91.747131	-523.246399	189.028915	1378.945557	-476.347809	-153.018387	1365.219849	-467.266876	29.790455	1391.282349	-431.011963	17.054949	1655.994019	-598.269897	273.535706	1141.158447	-507.797333	-245.172775	1128.048462	-493.075806	306.441742	890.965454	-381.178436	-219.816391	892.218628	-458.537903	38.062771	965.292297	572.087585	-4.150842	931.802612	555.001343	151.568008
-508.301239	116.567322	875.213928	-480.946472	-45.371628	869.044495	-585.434814	148.006287	502.662323	-558.338501	-109.197464	507.568604	-586.417358	148.676498	89.180412	-565.410278	-111.599785	91.743073	-523.910156	189.165176	1378.662109	-476.596039	-152.882660	1365.345337	-467.759918	29.981249	1391.372803	-433.212036	17.097683	1656.711670	-598.165466	273.658875	1140.663208	-507.893097	-244.981674	1128.098755	-493.476654	306.412567	890.110413	-381.269745	-219.921616	892.335083	-458.409515	38.165401	965.306091	572.112793	-4.162991	931.816406	555.050415	151.533859
-508.174652	116.645332	875.210754	-480.785828	-45.304245	869.059387	-585.531067	148.221725	502.743317	-558.224304	-109.134895	507.549011	-586.470642	148.667648	89.203430	-565.415466	-111.580482	91.735146	-524.579041	189.274292	1378.323120	-476.884705	-152.773697	1365.482422	-468.281677	30.184078	1391.464233	-435.320923	17.135143	1657.390503	-598.006775	273.809052	1140.177734	-507.969513	-245.073364	1128.227905	-493.797729	306.432526	889.324890	-381.372314	-220.045334	892.462952	-458.318420	38.246265	965.332092	572.125854	-4.148347	931.801514	555.094788	151.526382
-508.102722	116.765305	875.201965	-480.665436	-45.211903	869.042053	-585.406555	148.171829	502.703583	-558.142517	-109.091110	507.544373	-586.254272	148.504135	89.083809	-565.365051	-111.594872	91.735008	-525.264160	189.389206	1377.990601	-477.164093	-152.644302	1365.614624	-468.779419	30.385778	1391.551025	-437.352905	17.155602	1658.010254	-597.812561	274.024353	1139.659058	-508.070435	-245.132568	1128.375488	-494.080444	306.433014	888.469666	-381.456024	-220.181320	892.592224	-458.267029	38.349644	965.336487	572.117554	-4.171072	931.813538	555.116516	151.507401
-508.057098	116.833862	875.201843	-480.546051	-45.111523	869.055115	-585.314270	148.170395	502.651031	-558.074951	-109.043884	507.561005	-586.405273	148.657211	89.163345	-565.385681	-111.582542	91.712540	-525.918945	189.505280	1377.699219	-477.465668	-152.483170	1365.718506	-469.268341	30.575390	1391.599243	-439.321533	17.210115	1658.555054	-597.590332	274.180389	1139.178345	-508.267334	-245.589294	1128.605957	-494.246643	306.468079	887.714844	-381.572510	-220.349747	892.715332	-458.238495	38.448711	965.363464	572.151550	-4.174954	931.800476	555.175659	151.476669
-508.048035	116.926239	875.208374	-480.453796	-45.026176	869.071045	-585.309143	148.228485	502.636719	-558.134583	-109.063057	507.574585	-586.439026	148.653946	89.143082	-565.432251	-111.594276	91.731133	-526.568481	189.651306	1377.404053	-477.814392	-152.319519	1365.841309	-469.743439	30.718613	1391.641113	-441.242004	17.222584	1659.098877	-597.278381	274.328003	1138.686768	-508.366333	-245.635986	1128.746704	-494.380493	306.506348	886.992004	-381.706390	-220.558090	892.833435	-458.236572	38.552422	965.393127	572.187561	-4.200205	931.816528	555.232483	151.458145
-508.050873	117.020294	875.223083	-480.379242	-44.919071	869.074951	-585.372681	148.307892	502.650360	-558.088135	-109.014641	507.588654	-586.427124	148.658081	89.127197	-565.434326	-111.602150	91.715408	-527.226746	189.735062	1377.082886	-478.127106	-152.209000	1365.976440	-470.234222	30.903278	1391.682495	-443.067993	17.195885	1659.625977	-596.995789	274.455048	1138.223267	-508.507111	-245.737961	1128.901367	-494.390839	306.503387	886.322510	-381.847778	-220.828796	892.919617	-458.254883	38.654144	965.423279	572.182861	-4.166475	931.800293	555.229675	151.470871
-508.104736	117.135612	875.234009	-480.338287	-44.823391	869.083008	-585.444153	148.442352	502.671936	-558.071655	-108.981514	507.580627	-586.480408	148.640701	89.104843	-565.488647	-111.607239	91.722076	-527.862976	189.877579	1376.815796	-478.434052	-152.060303	1366.089722	-470.754791	31.107098	1391.709595	-444.818848	17.199829	1660.080322	-596.638000	274.553925	1137.804321	-508.621155	-245.817154	1129.071167	-494.297516	306.531555	885.676819	-381.954773	-221.067139	893.025818	-458.315125	38.768730	965.453186	572.225159	-4.198091	931.814148	555.295898	151.447586
-508.173584	117.259262	875.245544	-480.318787	-44.733429	869.083923	-585.338196	148.314209	502.575928	-558.063599	-108.919083	507.592560	-586.441284	148.655945	89.076012	-565.463379	-111.605980	91.710022	-528.448975	190.025375	1376.570679	-478.785248	-151.884323	1366.200439	-471.243073	31.280243	1391.735107	-446.536377	17.195242	1660.500977	-596.276733	274.640167	1137.331055	-508.705963	-245.834763	1129.223022	-494.144501	306.568024	885.103699	-382.101318	-221.359436	893.097412	-458.386749	38.879711	965.477417	572.242432	-4.189106	931.812256	555.314453	151.465637
-508.255524	117.352394	875.246033	-480.309021	-44.638329	869.072266	-585.347473	148.361710	502.567108	-558.094299	-108.882179	507.569824	-586.379211	148.654922	89.014648	-565.463928	-111.594772	91.699646	-529.024231	190.176300	1376.355835	-479.161865	-151.708237	1366.336792	-471.733307	31.457668	1391.740112	-448.159454	17.198149	1660.914795	-595.954285	274.823303	1136.973022	-508.809723	-245.896317	1129.356934	-493.847534	306.528717	884.654053	-382.234558	-221.666855	893.191162	-458.477051	38.976994	965.492554	572.281189	-4.216188	931.811157	555.369629	151.433807
-508.384766	117.455429	875.263672	-480.347351	-44.545227	869.073120	-585.394714	148.369446	502.536987	-558.142761	-108.859985	507.533844	-586.243591	148.524246	88.891838	-565.448914	-111.581459	91.651878	-529.587769	190.296204	1376.140625	-479.486145	-151.584274	1366.466553	-472.193451	31.618883	1391.766846	-449.750854	17.180035	1661.287598	-595.593323	274.897400	1136.561646	-508.914246	-245.915344	1129.519287	-493.417572	306.448395	884.266785	-382.358307	-221.966812	893.282349	-458.599670	39.078030	965.516602	572.289551	-4.178712	931.807129	555.353455	151.450867
-508.531677	117.590836	875.292603	-480.377563	-44.455112	869.058716	-585.447144	148.335480	502.518738	-558.187561	-108.814171	507.503876	-586.263367	148.534943	88.873116	-565.482971	-111.571068	91.622757	-530.131042	190.420654	1376.002808	-479.849823	-151.430450	1366.578369	-472.696625	31.807676	1391.770752	-451.285461	17.183250	1661.653809	-595.294067	274.990417	1136.225708	-509.010681	-245.953491	1129.701294	-492.917938	306.360901	883.967468	-382.488953	-222.284958	893.343689	-458.725708	39.183830	965.538391	572.304077	-4.213895	931.800293	555.376892	151.416794
-508.741669	117.714973	875.314514	-480.468658	-44.369186	869.077087	-585.538208	148.368271	502.508911	-558.274780	-108.792587	507.500061	-586.421265	148.662247	88.917137	-565.478577	-111.537865	91.584473	-530.626038	190.588730	1375.790405	-480.265228	-151.235474	1366.706299	-473.155548	32.013050	1391.801880	-452.789398	17.195339	1661.979370	-594.955017	275.039825	1135.866211	-509.081451	-245.913681	1129.862671	-492.199280	306.241394	883.760681	-382.630707	-222.616455	893.460266	-458.911499	39.305733	965.571533	572.338257	-4.258280	931.819336	555.437988	151.360001
-508.988861	117.783066	875.322449	-480.602875	-44.291656	869.075012	-585.723145	148.412338	502.514099	-558.326965	-108.762115	507.477966	-586.325256	148.551376	88.809967	-565.452515	-111.539146	91.606812	-531.090027	190.725464	1375.650513	-480.656738	-151.095718	1366.822510	-473.597778	32.177284	1391.822998	-454.243896	17.183525	1662.310059	-594.649231	275.140533	1135.547852	-509.206451	-245.953705	1130.037476	-491.501556	306.067047	883.563171	-382.778564	-222.972092	893.569824	-459.127136	39.393101	965.583618	572.362610	-4.254213	931.815002	555.456726	151.367477
-509.338623	117.746239	875.340637	-480.772156	-44.258442	869.090637	-586.608948	148.691818	502.645660	-558.423279	-108.746376	507.490387	-586.694458	148.479630	88.808815	-565.508972	-111.515282	91.584122	-531.446350	190.826614	1375.522339	-480.941376	-150.981552	1366.941040	-473.976593	32.284588	1391.850220	-455.652527	17.198593	1662.611694	-594.350647	275.219574	1135.243042	-509.339996	-245.992645	1130.221802	-490.696960	305.869446	883.387207	-382.918121	-223.298981	893.670593	-459.406036	39.427021	965.606873	572.385925	-4.235086	931.810486	555.430420	151.402039
-509.824066	117.572945	875.334167	-481.007996	-44.291771	869.101807	-586.309570	148.520142	502.499573	-558.562988	-108.783112	507.465851	-586.612122	148.655212	88.824501	-565.560425	-111.477974	91.566048	-531.814819	190.958679	1375.422729	-481.321686	-150.841064	1367.044434	-474.398224	32.445763	1391.876709	-457.007355	17.209728	1662.919189	-594.093079	275.330902	1134.964355	-509.488464	-246.037476	1130.357056	-489.727661	305.595428	883.394653	-383.041992	-223.612335	893.779236	-459.759155	39.392712	965.604370	572.401733	-4.240565	931.814758	555.437927	151.387589
-510.333344	117.304482	875.297852	-481.262482	-44.380032	869.113464	-586.228333	148.298279	502.301636	-558.702637	-108.778671	507.458221	-586.503723	148.694855	88.724899	-565.594482	-111.486107	91.550087	-532.205383	191.092346	1375.346313	-481.743256	-150.672195	1367.143799	-474.861633	32.581192	1391.912109	-458.348419	17.225975	1663.210815	-593.867737	275.470215	1134.733643	-509.633698	-246.049088	1130.506348	-488.820435	305.368042	883.390930	-383.176056	-223.933075	893.900146	-460.133392	39.302906	965.586487	572.452026	-4.248979	931.818054	555.507507	151.338974
-510.688080	117.336136	875.307617	-481.524628	-44.310734	869.121765	-586.753479	148.566956	502.408783	-558.821899	-108.769775	507.441437	-586.627502	148.685699	88.745468	-565.526855	-111.452415	91.515488	-532.608826	191.202454	1375.271118	-482.107513	-150.553619	1367.245483	-475.285706	32.686531	1391.957275	-459.658417	17.242971	1663.514893	-593.648621	275.586334	1134.479736	-509.834045	-246.095062	1130.628906	-487.676483	305.021088	883.491943	-383.306580	-224.197968	894.017822	-460.438965	39.374222	965.593750	572.484131	-4.274253	931.840942	555.519775	151.319534
-511.023376	117.357353	875.304810	-481.783905	-44.262230	869.117126	-586.936890	148.447266	502.339417	-558.947021	-108.769127	507.382782	-586.668884	148.708694	88.685692	-565.614746	-111.447166	91.511070	-532.960571	191.329575	1375.194336	-482.464813	-150.450211	1367.337769	-475.684662	32.804504	1391.994873	-460.921875	17.263866	1663.771729	-593.429382	275.695313	1134.285278	-510.043030	-246.153564	1130.799438	-486.610016	304.727325	883.658752	-383.357422	-224.007095	894.051453	-460.734406	39.425648	965.588806	572.513672	-4.277750	931.822937	555.536865	151.321472
-511.396515	117.385735	875.297791	-482.065277	-44.281803	869.121948	-587.422913	148.686111	502.479645	-559.085693	-108.750954	507.378326	-586.797180	148.707794	88.647728	-565.611938	-111.420090	91.472282	-533.301758	191.412888	1375.121704	-482.823883	-150.328293	1367.425903	-476.094360	32.943424	1392.021606	-462.167267	17.281181	1664.037231	-593.223938	275.827850	1134.076782	-510.268219	-246.152267	1130.899292	-485.431244	304.336029	883.803772	-383.600800	-224.714462	894.292053	-461.061584	39.456337	965.586914	572.522766	-4.294687	931.829956	555.549011	151.310287
-511.814972	117.344223	875.291260	-482.390991	-44.311531	869.128662	-587.669250	148.676239	502.449554	-559.284729	-108.788353	507.342224	-586.833618	148.712738	88.631042	-565.660461	-111.400818	91.442711	-533.645935	191.489685	1375.063354	-483.181366	-150.220474	1367.519165	-476.503448	33.104214	1392.056885	-463.389282	17.336275	1664.276367	-592.984680	275.899719	1133.849365	-510.525085	-246.229797	1131.026367	-484.178314	304.021027	884.117798	-383.752228	-224.943085	894.457458	-461.413727	39.452991	965.578308	572.541016	-4.317681	931.840698	555.551819	151.283020
-512.046082	117.561142	875.335876	-482.679169	-44.213978	869.136719	-586.397400	147.925507	501.976074	-559.412231	-108.771126	507.302765	-586.214233	148.963394	88.458336	-565.668579	-111.404953	91.424660	-533.987488	191.596573	1375.036133	-483.557343	-150.083832	1367.610352	-476.909546	33.231964	1392.086792	-464.560425	17.330032	1664.552246	-592.792358	275.986908	1133.669189	-510.757019	-246.077972	1131.071167	-482.915527	303.580170	884.325684	-383.916656	-225.181931	894.590149	-461.686005	39.571857	965.610718	572.580261	-4.286056	931.832886	555.537415	151.320343
-512.562683	117.327759	875.291687	-483.059082	-44.301376	869.167297	-587.559082	148.225449	502.116180	-559.618652	-108.810448	507.304932	-586.666504	148.820297	88.460686	-565.729370	-111.416084	91.395744	-534.327148	191.713028	1375.019775	-483.886932	-149.967606	1367.682739	-477.274811	33.344833	1392.102295	-465.688873	17.287605	1664.840576	-592.571655	276.067047	1133.471680	-511.055176	-246.149277	1131.188354	-481.585968	303.193054	884.649719	-384.090973	-225.391724	894.738159	-462.115082	39.491333	965.594055	572.586060	-4.329971	931.834534	555.551636	151.275864
-512.950684	117.297882	875.306030	-483.403717	-44.343151	869.191040	-587.370178	148.292374	502.136719	-559.846375	-108.858665	507.262909	-586.473755	148.898911	88.444077	-565.745605	-111.422310	91.377136	-534.673096	191.817429	1374.960938	-484.192627	-149.812454	1367.769897	-477.650177	33.481564	1392.144531	-466.772583	17.310026	1665.072754	-592.371826	276.126648	1133.292725	-511.344879	-246.351746	1131.413208	-480.194702	302.778839	885.025635	-384.283295	-225.557724	894.909912	-462.464355	39.473682	965.605957	572.606201	-4.332927	931.828064	555.572388	151.265732
-513.410034	117.253029	875.313416	-483.796783	-44.354408	869.225037	-587.202454	148.142853	502.004272	-560.049072	-108.880821	507.253174	-586.306641	148.985687	88.403091	-565.813721	-111.440231	91.357414	-535.026672	191.934448	1374.915771	-484.530273	-149.684708	1367.858765	-478.048004	33.564648	1392.168701	-467.862915	17.427959	1665.283325	-592.150757	276.174072	1133.109375	-511.622040	-246.376755	1131.507324	-478.703094	302.346313	885.416260	-384.497559	-225.704895	895.058228	-462.867401	39.480881	965.616699	572.667480	-4.388513	931.842896	555.642456	151.189346
-513.856873	117.225922	875.320862	-484.196381	-44.377312	869.237244	-587.416931	148.118820	501.943268	-560.314758	-108.952019	507.240204	-586.383789	149.019958	88.394325	-565.909790	-111.455956	91.329422	-535.388611	191.990585	1374.866943	-484.856232	-149.585281	1367.918945	-478.402161	33.652611	1392.228149	-468.873138	17.343987	1665.528076	-591.820251	276.214142	1133.001099	-511.906494	-246.395187	1131.625122	-477.239838	301.902863	885.835571	-384.714020	-225.802109	895.221436	-463.270508	39.473179	965.618225	572.726196	-4.358271	931.834900	555.678894	151.231796
-514.265503	117.203400	875.328796	-484.584198	-44.390636	869.259888	-587.417480	148.033447	501.881256	-560.544373	-108.940590	507.210724	-586.297058	149.062286	88.351601	-565.956909	-111.473221	91.284706	-535.765198	192.082977	1374.844360	-485.216766	-149.494980	1367.996704	-478.777130	33.774067	1392.258423	-469.898865	17.465120	1665.710449	-591.607178	276.177185	1132.814453	-512.233521	-246.412598	1131.709961	-475.793640	301.452209	886.255005	-384.942444	-225.887894	895.349365	-463.652679	39.471695	965.626892	572.749451	-4.402878	931.850525	555.694702	151.184113
-514.666199	117.212784	875.330078	-485.017670	-44.415253	869.282715	-587.549927	148.033875	501.862305	-560.807373	-108.978378	507.199463	-586.251099	149.086990	88.317261	-565.883728	-111.475128	91.275024	-536.108093	192.177307	1374.826294	-485.554260	-149.387314	1368.061035	-479.162292	33.886280	1392.289429	-470.831848	17.393469	1665.940063	-591.367432	276.121307	1132.610352	-512.569763	-246.416092	1131.790771	-474.259003	301.039825	886.704407	-385.189117	-225.964539	895.462036	-464.039673	39.474594	965.627014	572.771790	-4.408747	931.842224	555.707581	151.165329
-515.084167	117.160973	875.339172	-485.452454	-44.433853	869.328552	-587.949036	148.090134	501.880096	-561.085449	-108.980331	507.159149	-586.424805	149.080719	88.296547	-565.986084	-111.494995	91.241570	-536.423035	192.286011	1374.818970	-485.865723	-149.274109	1368.113525	-479.562225	33.993004	1392.316650	-471.758545	17.420481	1666.102295	-591.144470	276.044861	1132.424194	-512.910217	-246.396927	1131.872437	-472.746552	300.560120	887.125061	-385.473419	-226.008163	895.578918	-464.451813	39.460381	965.648315	572.830566	-4.408489	931.836060	555.745544	151.159332
-515.554871	117.054085	875.340454	-485.893951	-44.523300	869.359070	-588.352478	148.139923	501.857361	-561.433533	-108.993813	507.138245	-586.540405	149.081894	88.282143	-565.967346	-111.490417	91.200211	-536.783386	192.370270	1374.773560	-486.233124	-149.178696	1368.184204	-479.886963	34.088390	1392.342041	-472.666992	17.450554	1666.276367	-590.920959	275.963196	1132.223511	-513.250488	-246.251312	1131.831665	-471.253265	300.070343	887.549866	-385.758209	-226.032928	895.652710	-464.888733	39.389721	965.655945	572.871826	-4.384081	931.828369	555.725647	151.213974
-516.018677	117.004631	875.314880	-486.364441	-44.566498	869.361511	-588.299133	148.050171	501.776825	-561.742859	-109.000977	507.127869	-586.421265	149.116180	88.246346	-566.008362	-111.499794	91.149803	-537.133850	192.467148	1374.709717	-486.560486	-149.094437	1368.231201	-480.235321	34.167667	1392.372681	-473.528900	17.445137	1666.446533	-590.675964	275.853912	1132.022705	-513.582153	-246.223450	1131.894287	-469.822296	299.608551	887.997009	-386.060669	-226.014175	895.748657	-465.320679	39.365192	965.630127	572.910828	-4.420022	931.840393	555.805542	151.119919
-516.432434	116.969337	875.303589	-486.808777	-44.623833	869.380310	-590.031799	148.578506	502.073975	-562.068237	-109.036858	507.093140	-587.015198	148.815292	88.266296	-566.050476	-111.492279	91.125259	-537.477966	192.526276	1374.661377	-486.928070	-149.042801	1368.293823	-480.557068	34.247925	1392.375366	-474.363434	17.493004	1666.586914	-590.419617	275.760651	1131.829346	-513.930054	-246.203964	1131.940674	-468.334076	299.140869	888.409363	-386.397186	-225.946472	895.814514	-465.711151	39.336678	965.618408	572.968567	-4.440633	931.845154	555.840271	151.121185
-516.834717	116.984573	875.319214	-487.275085	-44.640720	869.381348	-590.226746	148.403580	501.894714	-562.416504	-109.061401	507.067291	-587.092224	148.782761	88.224289	-566.094421	-111.489326	91.074448	-537.804138	192.596252	1374.620361	-487.264252	-148.982986	1368.352295	-480.901855	34.305321	1392.396484	-475.195984	17.526680	1666.748901	-590.179504	275.663544	1131.601074	-514.273804	-246.129913	1131.980957	-466.882599	298.610199	888.838501	-386.726227	-225.880203	895.877869	-466.114594	39.318649	965.615479	573.008789	-4.439482	931.860413	555.843323	151.118988
-517.299744	116.974358	875.329773	-487.750458	-44.723888	869.402283	-590.348083	148.403000	501.855652	-562.756958	-109.053925	507.055939	-587.071411	148.822800	88.203354	-566.098511	-111.484215	91.047844	-538.109741	192.651810	1374.552979	-487.583801	-148.935944	1368.397461	-481.245300	34.369640	1392.412842	-475.994507	17.516035	1666.895386	-590.190002	275.715820	1131.262207	-514.657654	-246.204178	1132.135010	-465.496674	298.119263	889.207703	-387.101349	-225.739471	895.917542	-466.546753	39.281712	965.616211	573.095398	-4.475492	931.898438	555.939514	151.039612
-517.760132	116.926163	875.334167	-488.244568	-44.795525	869.420898	-589.566895	148.071365	501.608246	-563.087097	-109.022736	507.018951	-586.757690	149.103729	88.176506	-566.134644	-111.481987	90.986916	-538.402893	192.714523	1374.485962	-487.957489	-148.876541	1368.446045	-481.586823	34.446438	1392.448853	-476.747009	17.565796	1667.033936	-589.855530	275.605011	1131.083862	-515.011719	-246.149734	1132.141846	-464.160248	297.648743	889.612427	-387.477692	-225.609634	895.931641	-466.986908	39.229328	965.613098	573.145752	-4.528008	931.893005	555.962952	151.058594
-518.224121	116.855209	875.334961	-488.755829	-44.816864	869.430603	-590.464417	148.332626	501.723511	-563.591125	-108.944145	506.949677	-587.178589	149.022202	88.219231	-566.283325	-111.482254	90.949570	-538.632690	192.786667	1374.420288	-488.314240	-148.807709	1368.492676	-481.903839	34.497272	1392.442627	-477.501282	17.603041	1667.147217	-589.491455	275.437012	1130.905151	-515.384277	-246.063339	1132.151367	-462.842102	297.112915	889.951843	-387.897552	-225.475311	895.916687	-467.429626	39.187592	965.600830	573.218201	-4.509364	931.885132	556.026001	151.047424
-518.635925	116.799370	875.337097	-489.259277	-44.832878	869.437317	-591.110596	148.659103	501.921997	-564.003174	-109.068108	507.033508	-587.399475	148.952591	88.228104	-566.408386	-111.504898	90.909027	-538.872192	192.820496	1374.359253	-488.689209	-148.788620	1368.539795	-482.211914	34.527050	1392.465088	-478.230530	17.621994	1667.271362	-589.126587	275.324249	1130.706665	-515.758057	-246.036026	1132.182983	-461.634735	296.632019	890.264404	-388.342712	-225.245010	895.892212	-467.843445	39.143196	965.588623	573.311035	-4.613362	931.897156	556.136414	150.963486
-519.024292	116.754784	875.343018	-489.710663	-44.894783	869.435181	-590.657532	148.434250	501.714874	-564.026367	-109.213219	507.108643	-586.954468	148.905716	88.106941	-566.255676	-111.480743	90.901047	-539.098572	192.863083	1374.286377	-489.053162	-148.784302	1368.582520	-482.498993	34.534874	1392.472168	-478.942810	17.629786	1667.393799	-588.797607	275.238281	1130.564209	-516.152161	-245.929596	1132.187622	-460.439758	296.105560	890.590759	-388.771698	-224.966888	895.882568	-468.228607	39.077663	965.577515	573.362305	-4.604825	931.909241	556.188354	150.934860
-519.447998	116.675056	875.341614	-490.228241	-44.977707	869.468628	-591.009338	148.502243	501.738373	-564.072876	-109.301018	507.136383	-587.029175	148.877991	88.096436	-566.119812	-111.472000	90.845108	-539.283813	192.867737	1374.236938	-489.377380	-148.795380	1368.652344	-482.828400	34.680355	1392.606079	-479.639404	17.636246	1667.514404	-588.482849	275.156586	1130.415894	-516.527527	-245.666412	1132.063721	-459.279144	295.598694	890.863403	-389.221741	-224.708786	895.832947	-468.663422	39.002354	965.579407	573.447021	-4.627350	931.908447	556.252136	150.904251
-519.865845	116.587738	875.345520	-490.721313	-45.073277	869.501587	-591.413879	148.597366	501.751984	-564.517212	-109.057487	506.907898	-587.157959	148.841797	88.117439	-566.188904	-111.497292	90.789040	-539.459167	192.924759	1374.170532	-489.716858	-148.795761	1368.732300	-483.094788	34.704208	1392.636353	-480.301453	17.670340	1667.632080	-588.192627	275.158356	1130.267822	-516.905762	-245.670853	1132.159424	-458.294098	295.099670	891.106873	-389.691467	-224.409805	895.763977	-469.081970	38.917877	965.583252	573.524719	-4.677226	931.920105	556.356812	150.840729
-520.299011	116.512543	875.355347	-491.223755	-45.153709	869.528931	-591.650269	148.603378	501.723328	-564.825684	-109.065620	506.868866	-587.242859	148.845795	88.095360	-566.199158	-111.511810	90.792801	-539.598572	192.987198	1374.114258	-490.044128	-148.772278	1368.823364	-483.306274	34.574436	1392.515259	-480.963928	17.688625	1667.755859	-587.870728	275.175659	1130.125000	-517.274902	-245.524612	1132.167725	-457.274475	294.546875	891.277893	-390.211243	-224.066025	895.705078	-469.504059	38.843391	965.583923	573.621277	-4.670352	931.933411	556.381409	150.865875
-520.702209	116.474739	875.381714	-491.705963	-45.212086	869.561584	-591.905212	148.645187	501.698212	-565.083435	-109.080971	506.815186	-587.336609	148.836227	88.084831	-566.268311	-111.529854	90.764900	-539.736633	193.029022	1374.064331	-490.395142	-148.780212	1368.866333	-483.569519	34.572201	1392.539673	-481.601105	17.686726	1667.882080	-587.498230	275.166992	1129.990112	-517.656311	-245.417557	1132.167480	-456.389465	294.026154	891.510925	-390.737061	-223.668823	895.622864	-469.909180	38.788063	965.599060	573.680542	-4.699651	931.925964	556.445801	150.826477
-521.041382	116.481735	875.411194	-492.160858	-45.221600	869.563477	-592.084534	148.664856	501.703796	-565.307983	-109.118019	506.769623	-587.361450	148.861816	88.090546	-566.214111	-111.522415	90.717003	-539.827820	193.034698	1374.024536	-490.757751	-148.797531	1368.919312	-483.824677	34.544212	1392.552246	-482.225037	17.677004	1667.978271	-587.157471	275.209564	1129.862793	-518.046753	-245.241974	1132.117065	-455.555420	293.436066	891.618103	-391.270233	-223.212448	895.548645	-470.284454	38.748749	965.607544	573.763855	-4.764759	931.954346	556.541504	150.755219
-521.442078	116.404877	875.442810	-492.630127	-45.309383	869.628723	-592.333862	148.729233	501.681702	-565.587891	-109.195145	506.778992	-587.413696	148.846741	88.087296	-566.247131	-111.517853	90.660973	-539.938232	193.067871	1373.971558	-491.137421	-148.800385	1368.955688	-484.050690	34.548370	1392.567139	-482.840546	17.682446	1668.083374	-586.823303	275.260651	1129.798706	-518.443481	-245.017578	1132.098389	-454.825714	292.941101	891.724609	-391.855347	-222.798752	895.466858	-470.692047	38.675491	965.644958	573.887329	-4.755838	931.963562	556.643860	150.713409
-521.823486	116.370140	875.483215	-493.093079	-45.387337	869.686768	-592.528259	148.739136	501.666595	-565.774841	-109.204964	506.759705	-587.462158	148.832535	88.092979	-566.213074	-111.549408	90.656097	-540.002930	193.093552	1373.953979	-491.485626	-148.818283	1369.003052	-484.274994	34.545845	1392.587524	-483.436096	17.655767	1668.184326	-586.502197	275.319916	1129.731079	-518.822754	-244.833908	1132.113525	-454.173492	292.426910	891.807373	-392.404083	-222.318115	895.393860	-471.090515	38.614658	965.685120	573.917847	-4.802213	931.967285	556.675537	150.696732
-522.193848	116.309784	875.489624	-493.542358	-45.460861	869.712524	-592.749084	148.761108	501.647278	-565.958374	-109.228966	506.748688	-587.533875	148.808914	88.059204	-566.130615	-111.540802	90.609375	-540.049744	193.138290	1373.936279	-491.824402	-148.811981	1369.016113	-484.511597	34.528042	1392.587769	-483.985474	17.624918	1668.263916	-586.152588	275.426788	1129.679199	-519.283142	-244.670166	1132.072632	-453.605621	291.865814	891.823853	-392.975220	-221.769958	895.311096	-471.480499	38.544659	965.693542	573.983826	-4.791206	931.965759	556.731384	150.649872
-522.516113	116.271812	875.505371	-493.983368	-45.519279	869.746399	-592.914978	148.777145	501.619019	-566.131531	-109.252296	506.733948	-587.579407	148.795731	88.064308	-566.156494	-111.537216	90.580872	-540.092834	193.144608	1373.907227	-492.145142	-148.875031	1369.054443	-484.819794	34.651154	1392.731323	-484.537842	17.584949	1668.390503	-585.834167	275.590454	1129.641968	-519.707153	-244.518509	1132.077881	-453.134949	291.326721	891.855591	-393.611511	-221.276062	895.186218	-471.843262	38.483364	965.711365	574.070801	-4.831781	931.987793	556.832336	150.586166
-522.834106	116.216972	875.492188	-494.390442	-45.604305	869.779724	-593.065552	148.766510	501.588684	-566.244995	-109.236282	506.705414	-587.616516	148.785446	88.067383	-566.056030	-111.548820	90.553009	-540.116333	193.167435	1373.899780	-492.469543	-148.900009	1369.099731	-485.030182	34.655865	1392.760010	-485.059998	17.533619	1668.484619	-585.558411	275.699982	1129.604858	-520.147461	-244.300613	1132.045776	-452.725494	290.778717	891.857056	-394.254089	-220.690048	895.067810	-472.196411	38.421368	965.717529	574.121277	-4.863768	931.999146	556.874207	150.579681
-523.089478	116.141853	875.490906	-494.770721	-45.686581	869.819641	-593.198914	148.751709	501.560547	-566.419861	-109.249985	506.738220	-587.621948	148.798004	88.057060	-566.049805	-111.564583	90.546394	-540.149963	193.206970	1373.898438	-492.792328	-148.913773	1369.134766	-485.246918	34.620201	1392.786865	-485.565338	17.471451	1668.552612	-585.238159	275.840729	1129.563965	-520.542969	-243.968124	1132.017944	-452.378815	290.214508	891.803162	-394.890747	-220.127777	894.985413	-472.510925	38.338718	965.735657	574.154907	-4.896191	932.013428	556.913940	150.518280
-523.340088	116.027573	875.480347	-495.112457	-45.779259	869.868469	-593.307434	148.738327	501.542542	-566.568787	-109.272591	506.719269	-587.614441	148.780380	88.014328	-566.023621	-111.559868	90.503319	-540.152649	193.236862	1373.879761	-493.115753	-148.940338	1369.163086	-485.458527	34.610638	1392.784058	-486.024384	17.403671	1668.620483	-584.933411	275.980865	1129.544922	-520.966431	-243.550842	1131.975342	-452.089111	289.693146	891.705322	-395.587311	-219.552933	894.846191	-472.814850	38.247845	965.757446	574.241943	-4.886345	932.034973	556.977234	150.504776
-523.598389	115.940857	875.479858	-495.458160	-45.882771	869.903564	-593.402893	148.698288	501.531189	-566.691101	-109.277481	506.725586	-587.625977	148.777466	88.028748	-565.960205	-111.566513	90.487526	-540.159180	193.260376	1373.866577	-493.453217	-148.940033	1369.186035	-485.643372	34.581478	1392.790039	-486.463440	17.306442	1668.683105	-584.672607	276.109741	1129.538330	-521.429016	-243.323837	1131.914795	-451.923767	289.248444	891.579407	-396.193878	-218.948074	894.761169	-473.123932	38.151871	965.777527	574.258545	-4.895727	932.072998	556.990295	150.480789
-523.885315	115.795868	875.461365	-495.816101	-46.016857	869.952393	-593.506470	148.679642	501.491730	-566.853394	-109.298042	506.755310	-587.672791	148.762390	88.004761	-565.955933	-111.562157	90.449303	-540.156616	193.299606	1373.834106	-493.796265	-148.993515	1369.199585	-485.854950	34.563774	1392.791626	-486.882324	17.217051	1668.749634	-584.474243	276.189362	1129.485962	-521.947815	-243.103165	1131.871338	-451.850433	288.820648	891.425842	-396.917389	-218.339630	894.627502	-473.452026	38.034283	965.794189	574.340454	-4.919140	932.095154	557.056763	150.470810
-524.127991	115.661369	875.467041	-496.106445	-46.099133	869.995483	-593.606140	148.656906	501.442352	-566.970520	-109.325958	506.771973	-587.677490	148.759811	87.988121	-565.956421	-111.586700	90.444153	-540.155273	193.321259	1373.809326	-494.143066	-148.982727	1369.214966	-486.032227	34.553837	1392.815796	-487.263489	17.110754	1668.793457	-584.268372	276.267700	1129.449585	-522.496948	-242.869034	1131.784058	-451.750458	288.295563	891.259827	-397.611237	-217.748505	894.521362	-473.746307	37.932549	965.829224	574.394470	-4.951637	932.125732	557.109314	150.452866
-524.353943	115.573303	875.471680	-496.391052	-46.162434	870.014465	-593.672241	148.616501	501.439178	-567.087341	-109.341988	506.776123	-587.709106	148.753967	88.026894	-565.929688	-111.585953	90.421097	-540.141846	193.406250	1373.816406	-494.477264	-149.006500	1369.221069	-486.223969	34.533112	1392.823242	-487.634338	16.975819	1668.841919	-584.076050	276.365723	1129.407959	-523.054199	-242.458740	1131.601929	-451.797729	287.835449	891.053650	-398.265076	-217.138168	894.361938	-474.028015	37.847466	965.851624	574.476685	-4.943981	932.136169	557.177063	150.423782
-524.558777	115.490501	875.455566	-496.654175	-46.228928	870.040100	-593.711182	148.590195	501.427917	-567.168579	-109.336739	506.781799	-587.711182	148.745697	88.017883	-565.871582	-111.577393	90.432426	-540.134155	193.435852	1373.798950	-494.786957	-149.022766	1369.209473	-486.412109	34.505089	1392.829956	-487.936615	16.877792	1668.852051	-583.956421	276.449615	1129.398438	-523.601624	-242.302155	1131.592041	-451.857117	287.260437	890.833740	-398.979095	-216.550735	894.213684	-474.297241	37.777569	965.869995	574.540710	-4.956210	932.156372	557.221008	150.413116
-524.749146	115.459190	875.483948	-496.920135	-46.273369	870.076965	-593.781494	148.584396	501.442688	-567.343750	-109.382523	506.798981	-587.710388	148.752090	88.017113	-565.936462	-111.577324	90.410408	-540.107483	193.463226	1373.778687	-495.108154	-149.061478	1369.225952	-486.577393	34.494431	1392.850098	-488.231659	16.705978	1668.908569	-583.860657	276.430542	1129.364258	-524.190186	-241.994492	1131.513794	-452.048035	286.927979	890.598694	-399.658813	-215.919876	894.085449	-474.552094	37.722393	965.913635	574.606567	-4.997705	932.176025	557.281616	150.371094
-524.946106	115.442558	875.489075	-497.162781	-46.334930	870.087097	-593.708313	148.523605	501.330505	-567.466187	-109.417381	506.826172	-587.667786	148.778229	87.997002	-565.945496	-111.582977	90.434555	-540.087463	193.527267	1373.755371	-495.434296	-149.092484	1369.220337	-486.760406	34.479656	1392.853760	-488.486145	16.548382	1668.934692	-583.821350	276.391510	1129.327637	-524.776062	-241.701813	1131.448364	-452.330963	286.604004	890.348938	-400.310486	-215.388245	893.985779	-474.811646	37.667709	965.937256	574.669312	-5.013422	932.197693	557.338501	150.325562
-525.133972	115.408203	875.505249	-497.372070	-46.346474	870.104919	-593.825317	148.552505	501.462006	-567.508362	-109.373650	506.807281	-587.724854	148.734680	88.031113	-565.931274	-111.585915	90.405228	-540.069519	193.586777	1373.743408	-495.783813	-149.137497	1369.206055	-486.919769	34.475201	1392.855103	-488.704559	16.407270	1668.952148	-583.807739	276.309753	1129.269287	-525.385315	-241.313446	1131.290161	-452.722656	286.441315	890.057129	-401.047729	-214.791534	893.872620	-475.058044	37.632515	965.973206	574.759277	-5.052573	932.190857	557.419800	150.315826
-525.329590	115.436226	875.508057	-497.591766	-46.360394	870.119629	-593.854309	148.556824	501.496735	-567.616333	-109.387627	506.823975	-587.737549	148.711472	88.028374	-565.899231	-111.562729	90.405823	-540.074219	193.651276	1373.728149	-496.127686	-149.149750	1369.210327	-487.102539	34.470871	1392.843018	-488.899475	16.211689	1668.940918	-583.835510	276.210175	1129.209229	-525.981201	-241.062134	1131.202148	-453.091492	286.220520	889.786438	-401.690430	-214.265213	893.752014	-475.307831	37.632442	965.998535	574.852051	-5.038805	932.200256	557.462769	150.304123
-525.526367	115.425079	875.506531	-497.800781	-46.330807	870.101013	-593.848328	148.552277	501.493805	-567.654297	-109.346306	506.825562	-587.890930	148.771805	88.027054	-565.977539	-111.556091	90.387810	-540.086304	193.745132	1373.706665	-496.474243	-149.179276	1369.196533	-487.286743	34.479488	1392.845581	-489.042664	16.030766	1668.934326	-583.912048	276.054291	1129.162231	-526.574158	-240.685028	1131.075439	-453.563965	286.062103	889.521179	-402.376709	-213.749008	893.580383	-475.551270	37.622322	966.004883	574.891174	-5.115571	932.213440	557.539917	150.220764
-525.723267	115.441017	875.505249	-498.011017	-46.281185	870.095337	-593.882568	148.585693	501.540039	-567.683533	-109.358124	506.806335	-587.820313	148.703781	88.025269	-565.935242	-111.548584	90.395355	-540.102356	193.806137	1373.677612	-496.779297	-149.218719	1369.188354	-487.454224	34.485802	1392.846680	-489.146637	15.853374	1668.919678	-584.064087	275.871460	1129.080322	-527.141968	-240.582718	1131.134277	-454.020599	285.758331	889.226929	-403.105835	-213.205978	893.495605	-475.802948	37.641365	966.020447	575.000977	-5.106820	932.228394	557.615234	150.216949
-525.882385	115.509613	875.512146	-498.219238	-46.191887	870.068909	-593.842712	148.614334	501.558167	-567.703674	-109.342911	506.764740	-587.974548	148.760406	88.075005	-565.947266	-111.529434	90.380974	-540.154602	193.896332	1373.647095	-497.120422	-149.210770	1369.170654	-487.618683	34.493900	1392.821655	-489.224182	15.636662	1668.889648	-584.229248	275.665436	1129.039673	-527.703796	-240.250076	1130.988037	-454.698608	285.927917	888.932983	-403.781189	-212.769211	893.365479	-476.026489	37.683174	966.027344	575.079773	-5.103751	932.242310	557.696106	150.179855
-526.039673	115.557953	875.507141	-498.419006	-46.136036	870.050720	-593.769409	148.668488	501.595764	-567.686279	-109.315056	506.723419	-587.825989	148.702927	88.050621	-565.974915	-111.527855	90.389412	-540.212219	193.983627	1373.631470	-497.407471	-149.212982	1369.161255	-487.779541	34.532921	1392.810303	-489.270508	15.447099	1668.860962	-584.453857	275.421417	1128.953979	-528.279114	-239.903656	1130.880493	-455.319580	285.967896	888.647888	-404.432739	-212.325012	893.276978	-476.247742	37.710464	966.033020	575.137024	-5.127690	932.265381	557.737854	150.167999
-526.195251	115.663483	875.518372	-498.633820	-46.022179	870.028809	-593.726440	148.724121	501.616577	-567.689758	-109.313614	506.719269	-587.838867	148.677643	88.049042	-566.018799	-111.519638	90.385139	-540.283508	194.076904	1373.612915	-497.694427	-149.195175	1369.186523	-487.928070	34.559376	1392.820435	-489.286469	15.252512	1668.823975	-584.712952	275.187439	1128.871704	-528.822571	-239.664246	1130.828247	-455.967682	285.964966	888.402893	-405.138702	-211.908798	893.166504	-476.467468	37.781616	966.042236	575.215759	-5.180287	932.280029	557.820801	150.136612
-526.320923	115.726059	875.518066	-498.834778	-45.901749	870.008484	-593.532715	148.718811	501.522247	-567.685974	-109.328178	506.686920	-587.800537	148.687531	88.050880	-566.080383	-111.513153	90.388519	-540.372314	194.169067	1373.604492	-497.968628	-149.172409	1369.173340	-488.065033	34.595184	1392.799805	-489.271667	15.075516	1668.777710	-585.011047	274.914307	1128.784302	-529.380249	-239.482239	1130.805908	-456.587585	285.913239	888.121094	-405.772522	-211.506470	893.072632	-476.676849	37.837429	966.050781	575.295166	-5.180484	932.289978	557.908203	150.105072
-526.466187	115.812248	875.523499	-499.048676	-45.777428	869.996460	-593.528320	148.803299	501.641541	-567.668274	-109.320068	506.666473	-587.826233	148.659119	88.046349	-566.062012	-111.509598	90.396187	-540.465576	194.275925	1373.585327	-498.241699	-149.144577	1369.143677	-488.213562	34.633759	1392.792969	-489.242188	14.858183	1668.714844	-585.371582	274.602051	1128.689941	-529.891296	-239.512878	1130.860107	-457.341858	286.055847	887.819092	-406.502472	-211.115814	892.967224	-476.882385	37.913292	966.058411	575.396057	-5.161721	932.309448	558.000122	150.115723
-526.618408	115.888298	875.514038	-499.259674	-45.651924	869.961121	-593.402222	148.836136	501.642700	-567.616089	-109.326141	506.607239	-587.843750	148.661240	88.057945	-566.125977	-111.481628	90.383400	-540.577942	194.381531	1373.563843	-498.478912	-149.110352	1369.122559	-488.346802	34.694160	1392.785767	-489.183655	14.666071	1668.661377	-585.782104	274.337097	1128.634033	-530.394958	-239.271774	1130.763062	-458.236877	286.270874	887.539917	-407.169861	-210.842087	892.846741	-477.092590	37.981655	966.047974	575.482544	-5.156525	932.304382	558.092834	150.108337
-526.715942	115.960403	875.553040	-499.408661	-45.548183	869.972595	-593.280762	148.890778	501.647003	-567.585632	-109.321274	506.597015	-587.830872	148.665115	88.060753	-566.069092	-111.474968	90.413002	-540.711792	194.481674	1373.571777	-498.729736	-149.081726	1369.100708	-488.490326	34.754120	1392.772583	-489.116272	14.481129	1668.616943	-586.198792	274.044098	1128.561279	-530.881775	-239.132172	1130.726929	-458.982697	286.422668	887.253113	-407.830658	-210.562973	892.720886	-477.254761	38.035679	966.089233	575.545776	-5.172988	932.313049	558.190063	150.074173
-526.779236	116.005417	875.549622	-499.498627	-45.484573	870.014587	-593.129578	148.915710	501.651428	-567.523376	-109.287117	506.580292	-587.823181	148.667191	88.059166	-566.150452	-111.478760	90.399651	-540.871460	194.595200	1373.577148	-498.928558	-149.030762	1369.087769	-488.625702	34.820545	1392.779297	-489.049774	14.284813	1668.564453	-586.660767	273.795837	1128.537842	-531.350647	-238.962051	1130.676758	-459.906860	286.730530	886.987366	-408.486694	-210.350296	892.608276	-477.396637	38.098820	966.133179	575.632629	-5.180604	932.323120	558.295166	150.070465
-526.856812	116.027489	875.533325	-499.549683	-45.456596	870.101440	-592.973145	148.941574	501.652496	-567.430542	-109.255608	506.545349	-587.781616	148.678253	88.058014	-566.186646	-111.481117	90.404121	-541.040649	194.729095	1373.591675	-499.107910	-148.993561	1369.067383	-488.738312	34.895683	1392.781494	-488.973175	14.095106	1668.512817	-587.173462	273.535645	1128.540894	-531.776672	-238.876617	1130.666748	-460.794861	287.039215	886.725525	-409.136475	-210.130768	892.500671	-477.527710	38.177311	966.192383	575.735046	-5.163846	932.330566	558.405945	150.072311
-526.839783	116.020592	875.545410	-499.497925	-45.472855	870.251099	-592.822510	148.958817	501.629089	-567.347473	-109.232803	506.541809	-587.760437	148.683960	88.055908	-566.189758	-111.437019	90.393890	-541.191833	194.814468	1373.602661	-499.266022	-148.960587	1369.043579	-488.856415	34.949894	1392.768921	-488.900513	13.907364	1668.468750	-587.717407	273.360107	1128.553833	-532.190979	-238.852661	1130.663696	-461.740326	287.352112	886.467712	-409.758514	-209.961578	892.378418	-477.591888	38.234978	966.308716	575.816284	-5.173355	932.359009	558.513062	150.066513
-526.917786	116.027733	875.521301	-499.580109	-45.447506	870.261658	-592.748779	148.988068	501.635315	-567.241516	-109.168564	506.499359	-587.745728	148.688828	88.050049	-566.155518	-111.429672	90.379051	-541.375977	194.914886	1373.603149	-499.408508	-148.889755	1369.027466	-488.980988	35.017437	1392.776855	-488.854675	13.702168	1668.423340	-588.235535	273.214203	1128.563232	-532.573669	-238.777603	1130.656738	-462.735687	287.766785	886.242310	-410.324036	-209.831604	892.318848	-477.710968	38.263596	966.316345	575.899780	-5.145960	932.381348	558.594055	150.085114
-527.018372	116.075310	875.520935	-499.694763	-45.383480	870.271667	-592.686035	149.013962	501.612366	-567.067322	-109.340958	506.611694	-587.734497	148.666702	88.043625	-566.124634	-111.438324	90.414986	-541.544556	194.986328	1373.634888	-499.536041	-148.851456	1369.003418	-489.106323	35.085007	1392.797485	-488.797577	13.516465	1668.376831	-588.826660	273.052246	1128.549072	-532.953247	-238.694717	1130.666748	-463.724121	288.204132	886.028198	-410.944611	-209.739853	892.182739	-477.829926	38.320560	966.325500	575.979553	-5.196209	932.414307	558.734253	150.033371
-527.068176	116.176773	875.533264	-499.792389	-45.290871	870.265442	-592.585693	148.997894	501.609192	-566.959290	-109.330894	506.617126	-587.694580	148.670319	88.043716	-566.129578	-111.440826	90.420174	-541.739380	195.066254	1373.668945	-499.645294	-148.806503	1368.974121	-489.231628	35.135929	1392.813721	-488.761261	13.347799	1668.331909	-589.385254	273.060242	1128.639648	-533.282227	-238.673477	1130.671875	-464.776031	288.727295	885.782104	-411.512909	-209.704086	892.053711	-477.918152	38.393524	966.334778	576.074707	-5.168685	932.432068	558.833557	150.039963
-527.155518	116.225822	875.543640	-499.895721	-45.251186	870.290649	-592.475159	148.969711	501.550720	-567.142273	-109.232002	506.530090	-587.764832	148.803528	88.096130	-566.233948	-111.434792	90.395676	-541.889893	195.119507	1373.704224	-499.730347	-148.756302	1368.948120	-489.347137	35.189770	1392.824829	-488.731415	13.199240	1668.299561	-590.023621	273.059021	1128.692993	-533.556946	-238.789581	1130.796631	-465.866089	289.212860	885.549133	-412.080811	-209.692307	891.931580	-478.020660	38.441463	966.355225	576.166748	-5.158076	932.479797	558.940979	150.060272
-527.239136	116.269798	875.564148	-500.013977	-45.184097	870.293396	-592.311401	148.893982	501.517914	-567.307312	-109.057510	506.434875	-587.657776	148.834366	88.093338	-566.378906	-111.434647	90.380409	-542.025757	195.160507	1373.761353	-499.762268	-148.716080	1368.930054	-489.584778	35.258415	1392.698120	-488.743713	13.048124	1668.279053	-590.636475	273.153717	1128.805908	-533.824341	-238.837433	1130.840820	-466.952423	289.803772	885.358826	-412.651001	-209.701401	891.790527	-478.122406	38.479347	966.367676	576.241150	-5.171552	932.500732	559.042114	150.030029
-527.303162	116.349136	875.563904	-500.121887	-45.132339	870.290894	-592.828369	149.075546	501.588684	-567.415344	-108.949356	506.333344	-587.755188	148.671158	88.052284	-566.422791	-111.432144	90.372368	-542.237061	195.207581	1373.778442	-499.847046	-148.678162	1368.912476	-489.508759	35.310661	1392.824707	-488.766022	12.894650	1668.239990	-591.175293	273.264679	1128.853638	-534.056763	-238.912491	1130.844360	-468.094635	290.423889	885.139587	-413.051880	-209.314606	891.540710	-478.199280	38.535091	966.363159	576.338196	-5.158480	932.532104	559.152344	150.056091
-527.361023	116.387238	875.565857	-500.200348	-45.070747	870.296204	-593.057800	149.133698	501.605774	-567.178833	-108.971817	506.348450	-587.788086	148.657059	88.037117	-566.277649	-111.419212	90.371246	-542.417542	195.236267	1373.810181	-499.864288	-148.631348	1368.861084	-489.563934	35.361961	1392.801636	-488.795715	12.757276	1668.208130	-591.798950	273.440186	1128.962158	-534.226318	-238.917145	1130.863525	-469.261688	291.111053	884.947388	-413.641632	-209.873383	891.500793	-478.259186	38.584251	966.363708	576.382935	-5.175086	932.556763	559.232910	150.036270
-527.425964	116.435265	875.559021	-500.263062	-45.012074	870.297913	-593.142822	149.120285	501.576630	-567.138550	-108.946236	506.361542	-587.817993	148.676559	88.033913	-566.252380	-111.398750	90.353554	-542.577637	195.277985	1373.857788	-499.881714	-148.573624	1368.828979	-489.628082	35.407192	1392.796875	-488.837128	12.643133	1668.199341	-592.466675	273.760010	1129.135864	-534.406494	-238.949265	1130.850464	-470.415863	291.794373	884.771667	-414.075195	-210.053802	891.343262	-478.315765	38.644558	966.358154	576.475525	-5.124699	932.569641	559.333435	150.087677
-527.496704	116.519165	875.572632	-500.356842	-44.941746	870.281982	-593.260132	149.118332	501.590240	-567.198181	-108.891045	506.355591	-587.834167	148.691360	88.022514	-566.256775	-111.394341	90.368279	-542.721924	195.300690	1373.885742	-499.888824	-148.523239	1368.769165	-489.691650	35.460594	1392.788208	-488.899231	12.534355	1668.183105	-592.749451	274.037689	1129.479004	-534.548157	-238.995743	1130.855225	-471.618805	292.550323	884.633728	-414.486694	-210.174149	891.194580	-478.380310	38.702450	966.350830	576.469360	-5.058498	932.592346	559.248962	150.206024
-527.564758	116.614037	875.587036	-500.424561	-44.895054	870.292664	-593.399231	149.144272	501.586792	-567.242493	-108.867195	506.327789	-587.836121	148.698334	88.020447	-566.260010	-111.413322	90.375145	-542.865479	195.339920	1373.931763	-499.880188	-148.485611	1368.710083	-489.727814	35.492569	1392.803589	-488.963440	12.434423	1668.185059	-593.265137	274.339233	1129.659546	-534.658813	-239.060364	1130.834717	-472.762726	293.391266	884.536072	-414.859161	-210.360321	891.030273	-478.427734	38.773975	966.355591	576.504456	-5.035489	932.615356	559.312378	150.247086
-527.631226	116.666237	875.581055	-500.478668	-44.849377	870.277954	-593.487793	149.175430	501.605316	-567.317261	-108.845451	506.326660	-587.822876	148.722412	88.029259	-566.236755	-111.405762	90.373718	-542.981140	195.352905	1374.005005	-499.853058	-148.444519	1368.653076	-489.773407	35.526844	1392.806396	-489.063385	12.312363	1668.180786	-593.871155	274.733765	1129.849976	-534.758667	-239.072906	1130.826660	-473.819061	294.167114	884.431091	-415.200592	-210.567322	890.884155	-478.474792	38.822868	966.340210	576.610718	-5.011127	932.629883	559.438293	150.251572
-527.711304	116.681290	875.570801	-500.528412	-44.773521	870.275757	-593.613464	149.186478	501.590332	-567.383484	-108.786583	506.342621	-587.849060	148.724640	88.024078	-566.183655	-111.414505	90.377274	-543.089539	195.360550	1374.042114	-499.831421	-148.425400	1368.596558	-489.808563	35.525436	1392.804932	-489.163147	12.197224	1668.184082	-594.436829	275.094330	1130.075806	-534.816772	-239.181213	1130.822266	-475.151428	295.022705	884.231812	-415.511169	-210.815643	890.725525	-478.516968	38.884880	966.324768	576.698792	-5.064564	932.646545	559.670593	150.147949
-527.787354	116.788528	875.583496	-500.583984	-44.702484	870.265564	-593.791504	149.220154	501.561523	-567.484192	-108.801788	506.348511	-587.870300	148.743988	88.015648	-566.297424	-111.414124	90.347656	-543.188904	195.372192	1374.112427	-499.805115	-148.391953	1368.538452	-489.849701	35.535881	1392.803101	-489.279053	12.097260	1668.184814	-594.969604	275.461365	1130.237061	-534.842041	-239.231415	1130.783569	-476.334839	295.913239	884.143677	-415.793549	-211.094620	890.542725	-478.570801	38.966820	966.321716	576.776184	-5.035902	932.659058	559.792297	150.136017
-527.859375	116.816620	875.570801	-500.593079	-44.643467	870.263000	-593.926331	149.250992	501.570679	-567.514709	-108.698166	506.338318	-587.829102	148.763947	88.007706	-566.235046	-111.424011	90.361305	-543.273621	195.358261	1374.161743	-499.743195	-148.382431	1368.486816	-489.887939	35.582256	1392.777954	-489.392639	12.008868	1668.189697	-595.523987	275.933044	1130.467285	-534.850525	-239.274475	1130.786499	-477.518707	296.786316	884.021362	-416.021942	-211.349396	890.372803	-478.595001	39.033642	966.307068	576.843262	-5.014706	932.672791	559.884216	150.161011
-527.923035	116.906113	875.571899	-500.606903	-44.581192	870.242371	-594.065369	149.268387	501.571533	-567.601685	-108.674858	506.364166	-587.844543	148.789429	88.003975	-566.236084	-111.405228	90.344360	-543.360168	195.332855	1374.216553	-499.677734	-148.339478	1368.445923	-489.894318	35.587498	1392.775024	-489.506775	11.954800	1668.163696	-596.077576	276.407440	1130.721436	-534.825684	-239.326508	1130.762329	-478.724548	297.665314	883.918579	-416.201447	-211.608902	890.216980	-478.618195	39.110298	966.291382	576.901550	-5.028166	932.683716	559.988708	150.167618
-528.009460	116.972176	875.576904	-500.624695	-44.509071	870.250488	-594.187988	149.272247	501.569550	-567.630188	-108.598587	506.353882	-587.859009	148.787613	87.996651	-566.188477	-111.394760	90.336685	-543.436768	195.331528	1374.267700	-499.627686	-148.318954	1368.395020	-489.920135	35.626808	1392.751343	-489.609283	11.862297	1668.172729	-596.610107	276.775787	1130.962646	-534.789063	-239.397217	1130.746338	-479.929443	298.565857	883.843994	-416.346283	-211.884277	890.088257	-478.654266	39.199394	966.291199	576.919250	-5.014792	932.722961	560.046082	150.183289
-528.060059	117.028633	875.556213	-500.616669	-44.424381	870.238403	-594.274292	149.224625	501.548920	-567.721375	-108.595863	506.365234	-587.823181	148.815018	87.999100	-566.163269	-111.393349	90.336037	-543.522034	195.309387	1374.333618	-499.554138	-148.290726	1368.330322	-489.957214	35.644314	1392.747437	-489.732849	11.788418	1668.182129	-597.095642	277.201202	1131.158691	-534.705444	-239.450409	1130.765625	-481.078613	299.457397	883.755066	-416.452972	-212.194641	889.959290	-478.669739	39.289482	966.271912	577.635925	-4.467783	932.585327	560.369934	150.549973
-528.132751	117.106621	875.565735	-500.619324	-44.335606	870.227844	-594.376282	149.227982	501.528931	-567.783325	-108.556458	506.365448	-587.821167	148.835556	87.969849	-566.164734	-111.398926	90.325027	-543.602905	195.287720	1374.400513	-499.490143	-148.253311	1368.282349	-489.984650	35.657913	1392.755981	-489.844666	11.664137	1668.205078	-597.610413	277.646240	1131.393066	-534.621765	-239.551620	1130.760498	-482.184631	300.338318	883.669189	-416.520264	-212.492233	889.842651	-478.685974	39.380844	966.263000	577.090759	-4.940961	932.719177	560.262695	150.229904
-528.183899	117.120232	875.560425	-500.571533	-44.262276	870.232117	-594.451660	149.186371	501.497589	-567.829590	-108.513992	506.387238	-587.769958	148.849808	87.968086	-566.157776	-111.405518	90.310013	-543.692749	195.270462	1374.474854	-499.418030	-148.245956	1368.233765	-490.028107	35.679127	1392.720581	-489.942719	11.576143	1668.209473	-598.126038	278.131622	1131.659424	-534.518066	-239.600708	1130.752686	-483.342682	301.231873	883.613403	-416.548798	-212.818909	889.744751	-478.686737	39.453068	966.261169	577.123962	-4.975173	932.745605	560.372803	150.207153
-528.253479	117.218712	875.585022	-500.548279	-44.161366	870.249146	-594.573120	149.187012	501.485382	-567.900879	-108.482758	506.400360	-587.774841	148.853165	87.971642	-566.195251	-111.411751	90.323250	-543.791016	195.268021	1374.532471	-499.331421	-148.190582	1368.181519	-490.069580	35.694370	1392.724609	-490.040771	11.523684	1668.183960	-598.580139	278.567810	1131.892822	-534.394653	-239.674393	1130.744385	-484.432281	302.102081	883.572998	-416.547791	-213.123917	889.636230	-478.709076	39.569111	966.281189	577.212219	-4.899792	932.740051	560.445740	150.262390
-528.349670	117.255341	875.594727	-500.518555	-44.110840	870.236389	-594.646790	149.188797	501.470825	-567.979309	-108.448975	506.426086	-587.761780	148.856293	87.959534	-566.222229	-111.412849	90.322029	-543.899414	195.246765	1374.585205	-499.257721	-148.156876	1368.129761	-490.099945	35.700539	1392.722778	-490.128723	11.394516	1668.207275	-599.018982	278.971436	1132.094360	-534.242249	-239.755051	1130.709717	-485.476990	302.954376	883.538208	-416.493958	-213.390549	889.564453	-478.734650	39.629272	966.276184	577.217957	-4.876996	932.742737	560.489380	150.310577
-528.398315	117.346199	875.592407	-500.468414	-44.005878	870.229309	-594.728882	149.218613	501.459045	-568.016174	-108.393875	506.451263	-587.723511	148.866211	87.948334	-566.232361	-111.434700	90.316200	-544.015259	195.244675	1374.632080	-499.161713	-148.124054	1368.084229	-490.137085	35.752438	1392.699585	-490.193665	11.325337	1668.196289	-599.517151	279.352844	1132.316528	-534.062927	-239.863083	1130.724854	-486.591400	303.896210	883.536011	-416.394836	-213.673737	889.505432	-478.737183	39.745956	966.272095	577.308899	-4.798686	932.743225	560.576355	150.359726
-528.445068	117.452133	875.604492	-500.418365	-43.905930	870.230103	-594.794861	149.230209	501.478455	-568.079468	-108.357254	506.476654	-587.754578	148.870667	87.959183	-566.254211	-111.432068	90.329193	-544.144775	195.237930	1374.668091	-499.094238	-148.086823	1368.015625	-490.171387	35.785980	1392.688354	-490.252533	11.243242	1668.177124	-600.007080	279.716156	1132.545044	-533.867371	-239.984512	1130.695313	-487.543549	304.615082	883.459229	-416.247101	-213.954712	889.450012	-478.753937	39.860214	966.285217	577.330261	-4.748837	932.736145	560.596985	150.415710
-528.484680	117.553833	875.625854	-500.337860	-43.794662	870.215149	-594.830811	149.254044	501.475891	-568.143188	-108.305077	506.480194	-587.718018	148.888718	87.955315	-566.249512	-111.429832	90.317764	-544.283264	195.230453	1374.705566	-499.002777	-148.031921	1367.975586	-490.223114	35.797974	1392.688721	-490.305176	11.164194	1668.154053	-600.436218	280.018890	1132.754272	-533.662842	-240.079758	1130.656250	-488.538361	305.394379	883.437012	-416.028259	-214.211823	889.396606	-478.746643	39.970005	966.293335	577.343750	-4.705617	932.745361	560.647705	150.446625
-528.545837	117.627510	875.618896	-500.253815	-43.710445	870.196716	-593.992737	148.961349	501.274292	-568.145142	-108.228729	506.518982	-587.284729	149.054169	87.915947	-566.216248	-111.418884	90.335495	-544.442566	195.200150	1374.745361	-498.913818	-148.007019	1367.913940	-490.268433	35.835033	1392.670898	-490.338104	11.097984	1668.136353	-600.958191	280.285492	1132.813843	-533.407715	-240.199982	1130.641602	-489.505768	306.255463	883.441711	-415.753021	-214.489105	889.358582	-478.750977	40.071636	966.285889	577.512207	-4.564211	932.735718	560.734436	150.525497
-528.553040	117.804489	875.641602	-500.153809	-43.577183	870.179871	-593.638916	148.864258	501.224335	-568.179688	-108.164482	506.521088	-587.101685	149.097748	87.920670	-566.216187	-111.412224	90.335991	-544.592773	195.207291	1374.770874	-498.818878	-147.950653	1367.844238	-490.335052	35.853992	1392.645752	-490.364014	11.030184	1668.112671	-601.399536	280.568115	1132.985107	-533.173889	-240.142197	1130.470825	-490.407745	306.935852	883.401978	-415.524139	-214.737915	889.303955	-478.729126	40.222057	966.298340	577.851807	-4.178158	932.654724	560.870422	150.777695
-528.590942	117.889870	875.650574	-500.049744	-43.468334	870.163452	-593.639160	148.888840	501.226654	-568.178650	-108.063530	506.539490	-587.087219	149.125900	87.899261	-566.208313	-111.394394	90.319496	-544.784302	195.196152	1374.816650	-498.711456	-147.915817	1367.796265	-490.382111	35.888317	1392.626587	-490.378540	10.965242	1668.076172	-601.832886	280.819092	1133.145386	-532.889038	-240.417480	1130.572510	-491.281097	307.622223	883.433044	-415.255310	-214.930496	889.298645	-478.721100	40.331596	966.303772	577.851501	-4.119562	932.665100	560.908691	150.836288
-528.595703	117.962372	875.638062	-499.923096	-43.363819	870.142456	-593.700562	148.930496	501.220490	-568.214233	-108.005234	506.565552	-587.079834	149.128448	87.905060	-566.212158	-111.382591	90.343918	-544.984497	195.148438	1374.846558	-498.612213	-147.904480	1367.739990	-490.443695	35.926659	1392.628662	-490.396790	10.888830	1668.051758	-602.287903	281.046906	1133.292236	-532.617371	-240.537827	1130.542480	-492.076263	308.179993	883.441162	-414.970398	-215.126831	889.269287	-478.690887	40.438950	966.298096	577.854553	-4.079317	932.670166	560.941467	150.867737
-528.580994	118.122299	875.655396	-499.804749	-43.196079	870.105896	-594.864136	149.353592	501.471069	-568.199585	-107.922775	506.559937	-587.619690	148.962433	87.977684	-566.261963	-111.361099	90.351173	-545.165405	195.138870	1374.886475	-498.520477	-147.867310	1367.700562	-490.522919	35.963005	1392.596069	-490.390167	10.835196	1668.016602	-602.716125	281.197876	1133.416016	-532.375977	-240.439224	1130.358154	-492.823059	308.760712	883.492493	-414.592712	-215.274307	889.253601	-478.655151	40.588665	966.300659	577.851501	-4.024851	932.653687	560.973083	150.906570
-528.586792	118.204147	875.650391	-499.673584	-43.076057	870.070129	-595.063416	149.455490	501.487976	-568.183228	-107.852058	506.578949	-587.716980	148.950867	87.978523	-566.223999	-111.360611	90.349846	-545.387634	195.127853	1374.944580	-498.399658	-147.809814	1367.635864	-490.585144	35.992996	1392.579712	-490.381226	10.809340	1667.942261	-603.135376	281.313110	1133.549561	-532.059509	-240.737000	1130.441528	-493.578613	309.350006	883.600281	-414.218079	-215.418762	889.272827	-478.616272	40.698139	966.289063	577.835266	-3.941638	932.647949	560.976868	150.974182
-528.594360	118.318489	875.650024	-499.587555	-42.917942	870.038452	-593.999573	149.115036	501.292023	-568.193848	-107.788406	506.606262	-587.139038	149.122894	87.929825	-566.280396	-111.348228	90.345779	-545.624451	195.092850	1374.966675	-498.288605	-147.781570	1367.578003	-490.651123	36.027519	1392.558472	-490.383667	10.717070	1667.930176	-603.559387	281.401855	1133.650146	-531.769226	-240.803467	1130.416260	-494.214661	309.799225	883.671570	-413.799042	-215.524170	889.300171	-478.593567	40.834465	966.279297	577.780273	-3.912779	932.628601	560.971924	151.006592
-528.596680	118.436592	875.652954	-499.439026	-42.796188	870.003235	-594.009033	149.166443	501.287903	-568.138489	-107.726700	506.616180	-587.141602	149.151123	87.923279	-566.320801	-111.336098	90.349060	-545.845337	195.099030	1374.985718	-498.173309	-147.724503	1367.516968	-490.729431	36.075027	1392.553955	-490.352081	10.704848	1667.859497	-604.005432	281.406067	1133.769897	-531.429321	-240.913681	1130.367310	-494.832367	310.276031	883.826233	-413.342010	-215.621704	889.337769	-478.556885	40.958504	966.276855	577.729248	-3.929704	932.635193	560.998535	151.030090
-528.682983	118.664368	875.656860	-499.500885	-42.501431	869.764526	-594.966614	149.509094	501.506439	-568.104736	-107.664314	506.574066	-587.613525	149.012863	87.971336	-566.383118	-111.322800	90.367264	-546.092957	195.070297	1374.998779	-498.060577	-147.669724	1367.467163	-490.804840	36.118244	1392.517578	-490.345276	10.656574	1667.815430	-604.481873	281.502136	1133.869507	-531.107483	-240.808517	1130.204224	-495.413300	310.666595	883.947327	-412.886688	-215.717758	889.343994	-478.566406	41.098236	966.138916	577.711609	-3.885807	932.648193	560.988586	151.097656
-528.655334	118.812263	875.661316	-499.334564	-42.317635	869.703796	-595.190430	149.602310	501.553040	-567.997009	-107.556900	506.601715	-587.737549	148.961670	87.966148	-566.390076	-111.321533	90.348274	-546.342163	195.044769	1375.039917	-497.925079	-147.613602	1367.415405	-490.885284	36.145103	1392.478027	-490.328613	10.600790	1667.774902	-604.895691	281.495239	1133.911377	-530.763977	-240.817810	1130.150635	-495.887024	310.979004	884.095032	-412.408203	-215.754608	889.375854	-478.490356	41.253418	966.119080	577.679260	-3.856156	932.631653	560.986877	151.144730
-528.640015	118.947922	875.657593	-499.170959	-42.180004	869.649414	-595.130798	149.639069	501.558899	-567.937988	-107.485435	506.611908	-587.674072	148.998795	87.980103	-566.351624	-111.298386	90.392097	-546.601563	195.019836	1375.052246	-497.791168	-147.578537	1367.373657	-490.971375	36.204338	1392.473389	-490.309204	10.501848	1667.766357	-605.322998	281.439667	1133.955322	-530.387695	-241.038666	1130.203369	-496.367126	311.234009	884.227844	-411.887085	-215.727539	889.424683	-478.419708	41.389683	966.097168	577.636536	-3.825290	932.633545	560.983765	151.199493
-528.609741	119.107719	875.688416	-498.996277	-42.069759	869.627686	-595.133606	149.659988	501.572754	-567.903137	-107.449295	506.640747	-587.633057	149.050720	87.998177	-566.462158	-111.286072	90.385933	-546.854309	194.996094	1375.070801	-497.673248	-147.525162	1367.313843	-491.053497	36.248722	1392.460327	-490.293884	10.449473	1667.712891	-605.765381	281.391815	1134.032104	-530.023560	-241.115173	1130.188110	-496.778046	311.457275	884.351440	-411.318390	-215.714371	889.489624	-478.354309	41.517761	966.116089	577.617615	-3.772461	932.635376	560.994812	151.246704
-528.587769	119.245506	875.684753	-498.802734	-41.952042	869.600586	-595.146851	149.674759	501.569153	-567.782471	-107.333748	506.628052	-587.619934	149.041458	88.010506	-566.424805	-111.279434	90.406357	-547.138733	194.989655	1375.069092	-497.575958	-147.483994	1367.266846	-491.140778	36.272034	1392.451294	-490.297394	10.380152	1667.669189	-606.185974	281.358398	1134.080444	-529.660095	-241.118820	1130.097412	-497.140839	311.641632	884.502136	-410.779968	-215.639877	889.539307	-478.279419	41.662727	966.112549	577.556091	-3.757462	932.656250	560.971985	151.297943
-528.514587	119.353722	875.671448	-498.607208	-41.827751	869.587341	-595.180908	149.708008	501.583984	-567.707092	-107.260033	506.659698	-587.627380	149.083481	88.010101	-566.450012	-111.269287	90.412323	-547.412903	194.985428	1375.084229	-497.477417	-147.414703	1367.207520	-491.221222	36.324055	1392.439209	-490.304047	10.334226	1667.619629	-606.567017	281.279602	1134.072510	-529.263000	-241.130096	1130.045410	-497.440704	311.733643	884.625122	-410.241302	-215.539871	889.580750	-478.179962	41.799267	966.111877	577.497253	-3.725712	932.650452	560.937683	151.344345
-528.446960	119.470001	875.662048	-498.387817	-41.730663	869.587097	-595.245117	149.731949	501.592346	-567.611084	-107.206055	506.640808	-587.635864	149.095612	88.001831	-566.451904	-111.267693	90.413048	-547.683289	194.943192	1375.115234	-497.352631	-147.362534	1367.178223	-491.323029	36.397064	1392.401855	-490.313080	10.264891	1667.564697	-606.957275	281.163757	1134.073242	-528.866089	-241.157440	1129.973511	-497.686249	311.785828	884.743469	-409.701141	-215.413315	889.615051	-478.073364	41.936859	966.119995	577.471130	-3.694947	932.646729	560.949768	151.369431
-528.327637	119.467918	875.667358	-498.110535	-41.614048	869.807434	-595.191528	149.734100	501.582611	-567.474792	-107.104752	506.661011	-587.578369	149.106659	88.019325	-566.488281	-111.266747	90.431732	-547.961060	194.909317	1375.120972	-497.236053	-147.314117	1367.120361	-491.417938	36.436409	1392.387207	-490.333374	10.202674	1667.516846	-607.347717	281.086761	1134.128174	-528.483704	-240.946625	1129.757446	-497.909912	311.826813	884.846313	-409.106689	-215.305496	889.641174	-477.997040	42.131454	966.274231	576.909485	-4.122553	932.750610	560.783936	151.102875
-528.299622	119.681824	875.659790	-497.953033	-41.474945	869.587036	-595.234985	149.741776	501.602112	-567.396240	-107.050690	506.662659	-587.533081	149.098221	88.009758	-566.494751	-111.236320	90.425400	-548.257629	194.891983	1375.105713	-497.128632	-147.255646	1367.072266	-491.513153	36.465557	1392.354126	-490.344208	10.145188	1667.459351	-607.675781	280.898987	1134.086792	-528.066467	-241.087997	1129.813599	-498.021271	311.819519	885.016724	-408.508392	-215.134094	889.682190	-477.856934	42.220722	966.145325	576.750305	-4.168706	932.784912	560.748596	151.056442
-528.236633	119.765724	875.643127	-497.759308	-41.364529	869.575745	-595.248718	149.750961	501.589172	-567.258728	-106.952446	506.665405	-587.548096	149.113251	88.013458	-566.455811	-111.229904	90.425598	-548.542847	194.880875	1375.109253	-497.027557	-147.210068	1367.015259	-491.612091	36.516640	1392.351807	-490.396240	10.194388	1667.379272	-607.992310	280.773346	1134.069580	-527.633728	-241.070862	1129.701782	-498.192657	311.783478	885.116760	-407.890930	-214.902985	889.708801	-477.758911	42.343956	966.141907	576.730652	-4.178205	932.783752	560.772278	151.081497
-528.171448	119.839516	875.627075	-497.521942	-41.277191	869.575623	-595.301758	149.771042	501.586700	-567.142761	-106.860382	506.669250	-587.541260	149.115814	88.017487	-566.503662	-111.225243	90.446152	-548.808716	194.876205	1375.113892	-496.915527	-147.168549	1366.947388	-491.714447	36.551792	1392.343018	-490.440674	10.138857	1667.322266	-608.327454	280.618958	1134.075195	-527.225159	-241.019791	1129.635376	-498.368622	311.695129	885.172119	-407.273407	-214.676300	889.750916	-477.640991	42.464966	966.145020	576.703369	-4.127364	932.789429	560.808533	151.123688
-528.077393	119.974312	875.629333	-497.302765	-41.151669	869.564026	-595.306091	149.760864	501.580078	-567.135681	-106.834259	506.707123	-587.473511	149.168198	88.016792	-566.542175	-111.229301	90.461533	-549.107056	194.878296	1375.118530	-496.821930	-147.109634	1366.886841	-491.819916	36.591312	1392.325562	-490.487122	10.073099	1667.263916	-608.610107	280.405426	1134.021484	-526.820679	-240.932983	1129.501343	-498.430237	311.544006	885.231628	-406.685883	-214.413193	889.746399	-477.516052	42.607719	966.151855	576.657104	-4.105124	932.766052	560.847412	151.138351
-527.777527	120.365929	875.693909	-497.019257	-40.890491	869.550415	-595.342896	149.719955	501.626526	-567.027100	-106.759491	506.698975	-587.592102	149.329956	88.116165	-566.468323	-111.221344	90.468826	-549.400757	194.834778	1375.099365	-496.717438	-147.099091	1366.829590	-491.930603	36.639576	1392.305664	-490.557281	10.002491	1667.218994	-608.871643	280.203888	1133.936523	-526.372864	-240.902740	1129.405151	-498.470734	311.403656	885.285767	-406.047455	-214.072784	889.773804	-477.279999	42.871117	966.200378	576.543762	-3.976591	932.745422	560.732666	151.367493
-527.758972	120.465508	875.660400	-496.825195	-40.788082	869.515564	-595.469727	149.718079	501.629608	-567.025146	-106.725128	506.724426	-587.391113	149.195557	88.028671	-566.513977	-111.203789	90.468300	-549.694580	194.812378	1375.085327	-496.618561	-147.047745	1366.783569	-492.053802	36.682529	1392.262451	-490.630066	9.944698	1667.170166	-609.108643	280.024445	1133.885498	-525.959045	-240.818283	1129.275879	-498.448578	311.202179	885.339233	-405.418579	-213.762955	889.788147	-477.186066	43.007145	966.169617	576.543213	-3.968792	932.731323	560.945007	151.278534
-527.788269	120.434776	875.646240	-496.657196	-40.722618	869.524109	-595.613647	149.722076	501.629272	-567.010803	-106.719833	506.753021	-587.353943	149.169174	88.047562	-566.556458	-111.207321	90.495430	-549.957275	194.786179	1375.080688	-496.538208	-147.011765	1366.719360	-492.171906	36.720032	1392.249756	-490.717804	9.881186	1667.121338	-609.319153	279.840729	1133.789063	-525.543884	-240.710129	1129.174683	-498.382874	310.966797	885.403992	-404.777374	-213.426239	889.780945	-477.134216	43.078968	966.171570	576.455627	-3.909502	932.702759	561.011169	151.309448
-527.836060	120.472771	875.601501	-496.509705	-40.651497	869.499878	-595.719543	149.654602	501.591248	-567.015747	-106.710526	506.790192	-587.338806	149.176254	88.038734	-566.593262	-111.210838	90.493172	-550.228088	194.799408	1375.065308	-496.442169	-146.972824	1366.659668	-492.271729	36.743462	1392.233887	-490.804596	9.817906	1667.073975	-609.502197	279.649353	1133.700073	-525.130920	-240.563400	1129.046021	-498.302612	310.699097	885.442871	-404.133728	-213.050858	889.782959	-477.094666	43.186546	966.139099	576.405029	-3.872056	932.693726	561.108826	151.372726
-527.816956	120.560730	875.596130	-496.343689	-40.543186	869.476929	-595.824585	149.656693	501.577393	-566.970764	-106.652573	506.764160	-587.320251	149.175781	88.046654	-566.664124	-111.197205	90.490738	-550.492493	194.799622	1375.022949	-496.344818	-146.911667	1366.602051	-492.404755	36.798321	1392.208984	-490.878021	9.783340	1667.026978	-609.684631	279.463318	1133.612549	-524.704712	-240.425171	1128.924561	-498.171661	310.394958	885.484436	-403.512054	-212.641312	889.827393	-477.008881	43.305489	966.126770	576.311340	-3.784934	932.674622	561.166199	151.459473
-527.800232	120.679649	875.581726	-496.189117	-40.436100	869.448181	-595.953735	149.631668	501.578552	-566.905701	-106.592201	506.774994	-587.256775	149.201111	88.045174	-566.599060	-111.193840	90.499542	-550.740295	194.791489	1374.995239	-496.259003	-146.883530	1366.528931	-492.514282	36.830791	1392.189087	-490.974976	9.731733	1666.982178	-609.836914	279.277374	1133.523071	-524.284302	-240.295456	1128.796997	-498.012604	310.094910	885.509644	-402.891479	-212.184021	889.841492	-476.929657	43.438568	966.106873	576.243347	-3.704777	932.656372	561.264404	151.550766
-527.757202	120.768555	875.548218	-496.013519	-40.344906	869.437988	-596.033508	149.570206	501.572144	-566.868530	-106.507866	506.777130	-587.239624	149.195633	88.055618	-566.633118	-111.161636	90.498016	-550.993408	194.777512	1374.983032	-496.169098	-146.817154	1366.497314	-492.631500	36.874748	1392.172363	-491.092194	9.703856	1666.898926	-609.975037	279.094788	1133.418213	-523.883423	-239.968765	1128.546997	-497.867432	309.793274	885.513550	-402.262390	-211.762100	889.830139	-476.845367	43.565880	966.093079	576.134521	-3.698495	932.675110	561.332214	151.584122
-527.800598	120.837410	875.538452	-495.912567	-40.266289	869.410583	-596.137268	149.539902	501.568909	-566.826599	-106.462868	506.762634	-587.241821	149.196060	88.049011	-566.723389	-111.168159	90.493492	-551.257568	194.758377	1374.946777	-496.087616	-146.771729	1366.448120	-492.755554	36.916420	1392.156128	-491.193726	9.650949	1666.861572	-610.103088	278.932007	1133.297974	-523.472656	-239.791107	1128.428955	-497.684784	309.423035	885.544922	-401.629395	-211.243179	889.872314	-476.816589	43.660969	966.073669	576.086365	-3.629838	932.651001	561.421753	151.675873
-527.791077	120.902229	875.534180	-495.766602	-40.156174	869.405334	-596.192505	149.520386	501.574402	-566.774597	-106.416260	506.773834	-587.190674	149.211060	88.072960	-566.619019	-111.180473	90.496811	-551.506958	194.771454	1374.918213	-496.039490	-146.751968	1366.409302	-492.890686	36.958069	1392.134277	-491.320618	9.581774	1666.823853	-610.182251	278.731598	1133.191772	-523.033203	-239.846085	1128.438843	-497.440643	309.042480	885.550842	-401.031250	-210.761139	889.922791	-476.751526	43.775845	966.072693	576.130066	-3.524837	932.615845	561.523071	151.826736
-527.803406	120.986092	875.531677	-495.657135	-40.080574	869.385864	-596.260498	149.491074	501.546234	-566.800232	-106.381226	506.816742	-587.172852	149.221710	88.040077	-566.704224	-111.184341	90.518700	-551.758240	194.747238	1374.907837	-495.972595	-146.704056	1366.371826	-493.028168	36.990810	1392.126465	-491.446442	9.523323	1666.795898	-610.267944	278.517578	1133.094360	-522.659668	-239.752533	1128.340576	-497.200256	308.677368	885.562561	-400.492554	-210.245972	889.934082	-476.717346	43.868973	966.066589	576.294312	-3.324321	932.557800	561.673218	152.007034
-527.835083	121.061424	875.519287	-495.582611	-39.986080	869.365112	-596.336792	149.496719	501.550903	-566.800354	-106.353661	506.795593	-587.132202	149.233932	88.043198	-566.689087	-111.185081	90.512375	-551.995544	194.750015	1374.897461	-495.934204	-146.657410	1366.356812	-493.149200	37.016380	1392.135010	-491.562378	9.482836	1666.766235	-610.221619	278.339417	1133.085938	-522.288757	-239.634552	1128.241577	-496.964539	308.275055	885.560608	-399.897797	-209.632858	890.007751	-476.696106	43.972507	966.049438	576.433105	-3.060846	932.497070	561.769653	152.220016
-527.845581	121.122681	875.528503	-495.479980	-39.896873	869.344360	-596.397339	149.501938	501.562531	-566.829834	-106.369667	506.804840	-587.139465	149.233185	88.038780	-566.726257	-111.189995	90.519531	-552.227295	194.727921	1374.890869	-495.897278	-146.636871	1366.325073	-493.295990	37.035736	1392.116943	-491.675171	9.449190	1666.747803	-610.247131	278.139771	1133.012085	-521.916687	-239.476318	1128.115479	-496.694550	307.871429	885.583130	-399.327576	-209.123627	890.068970	-476.658783	44.053646	966.046692	576.359802	-3.040815	932.502747	561.798523	152.286591
-527.864014	121.178810	875.506104	-495.420807	-39.776913	869.327637	-596.430786	149.494141	501.516388	-566.795532	-106.317001	506.801422	-587.105164	149.236130	88.048065	-566.738464	-111.193893	90.501678	-552.474976	194.722305	1374.874878	-495.881104	-146.601364	1366.300049	-493.425873	37.044750	1392.131226	-491.789978	9.351194	1666.764648	-610.275146	277.886932	1132.889038	-521.558533	-239.302917	1128.007935	-496.408081	307.484222	885.597412	-398.770294	-208.567947	890.129517	-476.637360	44.163475	966.025940	576.279480	-2.999465	932.492188	561.834045	152.320084
-527.901917	121.264412	875.518677	-495.371399	-39.662373	869.311035	-596.483948	149.524307	501.543610	-566.806885	-106.268585	506.792877	-587.060547	149.270935	88.002930	-566.741638	-111.175217	90.499771	-552.715149	194.738083	1374.843994	-495.856201	-146.575195	1366.260010	-493.552063	37.068188	1392.108765	-491.888733	9.340665	1666.749268	-610.290771	277.703979	1132.782471	-521.210144	-239.130920	1127.934326	-496.103302	307.057922	885.607910	-398.222900	-207.983459	890.166687	-476.625977	44.267403	966.021667	576.220642	-2.930170	932.473328	561.855835	152.427887
-527.961548	121.358841	875.532776	-495.330505	-39.557461	869.296936	-596.536255	149.584763	501.547058	-566.794556	-106.244064	506.778473	-587.057312	149.299255	88.012733	-566.719971	-111.179184	90.529434	-552.919006	194.726074	1374.833130	-495.820099	-146.551208	1366.253662	-493.688110	37.078220	1392.113403	-492.014862	9.296987	1666.726074	-610.294250	277.512054	1132.683105	-520.903870	-238.931076	1127.814941	-495.771484	306.569763	885.642273	-397.672546	-207.406937	890.234070	-476.641937	44.371353	966.023987	576.170532	-2.883897	932.470337	561.866333	152.475861
-527.999634	121.449036	875.533691	-495.283508	-39.451077	869.285156	-596.534424	149.594696	501.521698	-566.786682	-106.215797	506.775787	-587.055054	149.321915	88.010643	-566.721008	-111.162193	90.521217	-553.114807	194.718369	1374.832397	-495.787598	-146.526566	1366.257690	-493.836792	37.107849	1392.104004	-492.113800	9.264584	1666.713379	-610.288574	277.291565	1132.563721	-520.577271	-238.776291	1127.730835	-495.468323	306.170319	885.691162	-397.132050	-206.794205	890.339172	-476.639496	44.480743	966.018860	576.125244	-2.859573	932.461060	561.891724	152.508926
-528.079224	121.541656	875.547058	-495.280914	-39.382153	869.283386	-596.559937	149.632019	501.529846	-566.762329	-106.160309	506.773315	-587.023010	149.331955	88.015877	-566.694214	-111.146263	90.496078	-553.308167	194.702820	1374.835815	-495.790161	-146.495728	1366.236206	-493.947876	37.104942	1392.111206	-492.223358	9.226097	1666.694214	-610.267151	277.112762	1132.472534	-520.306702	-238.442032	1127.523315	-495.131622	305.773621	885.701294	-396.629059	-206.149246	890.429321	-476.677979	44.570057	966.024353	576.105469	-2.810822	932.454712	561.884460	152.599594
-528.155884	121.635246	875.554260	-495.268768	-39.280262	869.279724	-596.546936	149.670959	501.532532	-566.749695	-106.123199	506.751343	-587.018738	149.339294	88.002899	-566.716309	-111.139328	90.492256	-553.528015	194.696060	1374.828735	-495.785614	-146.470398	1366.249756	-494.084564	37.137054	1392.112915	-492.330139	9.193739	1666.679077	-610.263794	276.936768	1132.363892	-520.036377	-238.470703	1127.546631	-494.768921	305.342438	885.727966	-396.183868	-205.598679	890.512085	-476.711639	44.680679	966.026184	576.093323	-2.747902	932.433350	561.881226	152.662689
-528.246643	121.702782	875.568359	-495.292999	-39.164703	869.267639	-596.619385	149.727158	501.527008	-566.734009	-106.068054	506.741272	-587.035950	149.333984	88.010170	-566.706909	-111.137817	90.505630	-553.735046	194.671295	1374.829468	-495.787720	-146.477142	1366.263672	-494.198639	37.141853	1392.125122	-492.426941	9.172816	1666.675537	-610.271301	276.768890	1132.293579	-519.783142	-238.339554	1127.478394	-494.479248	304.933685	885.768127	-395.709991	-205.042023	890.647766	-476.773468	44.771545	966.028809	576.053467	-2.709258	932.424194	561.865295	152.708786
-528.342957	121.786255	875.576843	-495.309357	-39.087601	869.263550	-596.648621	149.774475	501.524475	-566.751648	-106.068947	506.729309	-587.033203	149.334900	88.016014	-566.780457	-111.130264	90.502876	-553.891418	194.674133	1374.827393	-495.807922	-146.431656	1366.265381	-494.291840	37.171860	1392.147095	-492.532959	9.156432	1666.665527	-610.229492	276.583527	1132.223267	-519.542786	-238.268250	1127.411133	-494.149658	304.523071	885.830627	-395.274109	-204.435898	890.791016	-476.832001	44.861328	966.031494	576.038818	-2.665485	932.430176	561.846741	152.731750
-528.450806	121.875092	875.598206	-495.333984	-39.004833	869.257690	-596.624084	149.820648	501.536682	-566.750183	-106.031517	506.710480	-586.996460	149.351578	87.999886	-566.741211	-111.140480	90.501167	-554.033691	194.676041	1374.838379	-495.795990	-146.407806	1366.271362	-494.407257	37.172207	1392.143799	-492.628967	9.147860	1666.661621	-610.220764	276.454773	1132.151733	-519.328857	-238.122696	1127.375610	-493.796600	304.110352	885.909607	-394.859863	-203.871323	890.884033	-476.904419	44.947903	966.041504	576.029297	-2.613884	932.417847	561.820374	152.815613
-528.502747	122.037338	875.613159	-495.378784	-38.872952	869.243652	-596.623596	149.880417	501.545074	-566.804993	-106.005356	506.687531	-586.966675	149.350830	87.990135	-566.793213	-111.132469	90.473480	-554.177063	194.692551	1374.883545	-495.817078	-146.375366	1366.301758	-494.501129	37.194088	1392.176147	-492.730469	9.130779	1666.660645	-610.189209	276.283020	1132.106812	-519.139465	-238.030426	1127.356689	-493.436401	303.748840	885.976074	-394.479309	-203.310333	891.013184	-476.954224	45.078632	966.043152	576.005737	-2.611710	932.409180	561.801086	152.825073
-528.563599	122.141777	875.637817	-495.404114	-38.782936	869.229126	-596.660583	149.912430	501.527740	-566.800720	-105.967255	506.666595	-587.002747	149.344116	87.989777	-566.725464	-111.127472	90.483421	-554.317139	194.690399	1374.882935	-495.828888	-146.386139	1366.327271	-494.604706	37.208141	1392.191650	-492.839417	9.123650	1666.662354	-610.171265	276.127045	1132.047607	-518.945801	-237.917007	1127.312012	-493.098785	303.380859	886.062134	-394.104553	-202.719452	891.173828	-477.015503	45.156445	966.055725	576.007080	-2.534858	932.388794	561.730896	152.922989
-528.637085	122.247269	875.654297	-495.461548	-38.689671	869.225525	-596.617676	149.973495	501.518066	-566.815796	-105.958885	506.650330	-586.963013	149.360413	87.969505	-566.803711	-111.121384	90.471298	-554.441345	194.711365	1374.899170	-495.837311	-146.342987	1366.347900	-494.701721	37.211838	1392.205322	-492.934021	9.108859	1666.670166	-610.154175	276.037384	1132.000610	-518.783081	-237.749176	1127.273315	-492.793579	303.005493	886.148010	-393.758728	-202.165680	891.288086	-477.083618	45.246765	966.063477	575.972046	-2.499123	932.380249	561.670532	152.953644
-528.702759	122.370735	875.669373	-495.522858	-38.585316	869.213196	-596.627625	150.015259	501.537598	-566.820251	-105.905388	506.609344	-586.995056	149.389526	87.985077	-566.771790	-111.098518	90.471634	-554.554871	194.718994	1374.937744	-495.864044	-146.320267	1366.379272	-494.778595	37.234615	1392.239868	-493.037384	9.106004	1666.674561	-610.129517	275.915161	1131.968872	-518.630127	-237.688751	1127.244995	-492.474976	302.649628	886.240295	-393.494812	-201.678970	891.394470	-477.159058	45.342567	966.070007	575.999268	-2.432269	932.361389	561.638306	153.004105
-528.767944	122.498360	875.701660	-495.603424	-38.494198	869.215393	-596.645447	150.059479	501.524078	-566.832214	-105.891182	506.621460	-587.047852	149.394714	87.996483	-566.706482	-111.091072	90.461761	-554.655518	194.715866	1374.974609	-495.902191	-146.314056	1366.401611	-494.851379	37.233829	1392.290771	-493.136993	9.121936	1666.640991	-610.115784	275.803375	1131.947510	-518.507568	-237.588898	1127.234619	-492.168213	302.308899	886.353516	-393.216705	-201.170975	891.542725	-477.240326	45.428436	966.091248	576.016235	-2.403239	932.362366	561.602051	153.052963
-528.867065	122.503433	875.715454	-495.683319	-38.460503	869.215942	-596.600525	150.106918	501.498383	-566.867737	-105.872643	506.620209	-587.023071	149.400131	87.975868	-566.781921	-111.099022	90.468407	-554.746033	194.717545	1375.008911	-495.923279	-146.293625	1366.440674	-494.922577	37.238529	1392.310059	-493.248077	9.117067	1666.669434	-610.083252	275.753235	1131.935059	-518.407837	-237.487900	1127.242310	-491.869720	302.056885	886.469727	-392.959229	-200.674942	891.684082	-477.335785	45.443604	966.100769	576.028259	-2.327518	932.367554	561.551880	153.108261
-529.203613	122.256248	875.687012	-495.825470	-38.563366	869.240356	-596.632629	150.131561	501.441132	-566.898804	-105.850525	506.616516	-587.064270	149.412018	87.985313	-566.806702	-111.085701	90.453964	-554.847107	194.723969	1375.053589	-495.982819	-146.274002	1366.473267	-494.997559	37.244244	1392.334961	-493.350800	9.054613	1666.732910	-610.048645	275.670624	1131.934448	-518.327454	-237.410553	1127.234985	-491.573822	301.757629	886.602356	-392.737396	-200.238770	891.804321	-477.559540	45.348228	966.089966	576.021973	-2.283173	932.355103	561.486084	153.156601
-529.305054	122.243034	875.678223	-495.951630	-38.503262	869.227905	-596.677368	150.222931	501.452301	-566.921997	-105.818733	506.581238	-587.063354	149.418518	87.974907	-566.804810	-111.080147	90.456085	-554.913391	194.736267	1375.103516	-496.023804	-146.268555	1366.516113	-495.072632	37.265697	1392.368042	-493.477905	9.095593	1666.713867	-610.041443	275.651306	1131.958984	-518.270874	-237.310379	1127.222656	-491.272980	301.450684	886.723755	-392.585358	-199.856598	891.923828	-477.662170	45.368221	966.075317	576.020813	-2.209743	932.340759	561.413269	153.186890
-529.404663	122.271049	875.689270	-496.057648	-38.488937	869.249329	-596.686035	150.286224	501.448120	-566.962097	-105.814445	506.588715	-587.057617	149.447021	87.959648	-566.812744	-111.050285	90.470833	-555.001160	194.732666	1375.137207	-496.076202	-146.224594	1366.538086	-495.140442	37.274429	1392.414307	-493.600220	9.092977	1666.743164	-610.031494	275.638550	1131.977295	-518.234375	-237.219208	1127.212158	-491.060760	301.234558	886.831970	-392.415527	-199.481201	892.045776	-477.771545	45.392342	966.093872	575.992371	-2.191134	932.343018	561.338135	153.219162
-529.511230	122.290161	875.697510	-496.154480	-38.473621	869.243286	-596.639893	150.311249	501.406403	-566.996460	-105.816322	506.537140	-587.021667	149.458527	87.961525	-566.836731	-111.045631	90.450806	-555.069397	194.740356	1375.180298	-496.142365	-146.212723	1366.562378	-495.201141	37.285439	1392.447998	-493.728882	9.074086	1666.780640	-610.002808	275.654083	1132.000977	-518.218567	-237.165970	1127.197266	-490.860199	301.042786	886.961731	-392.260712	-199.089310	892.165649	-477.872498	45.403381	966.094971	575.994385	-2.172010	932.344604	561.278687	153.241272
-529.618469	122.307770	875.707275	-496.300812	-38.464245	869.263306	-596.702576	150.376923	501.408508	-566.983948	-105.775307	506.507477	-587.065369	149.444244	87.951889	-566.788879	-111.045975	90.428528	-555.127502	194.754486	1375.226074	-496.197418	-146.193283	1366.607544	-495.242401	37.287388	1392.473877	-493.838013	9.069110	1666.812622	-609.965210	275.665894	1132.024414	-518.190674	-237.078293	1127.203735	-490.622253	300.865845	887.056824	-392.140320	-198.753983	892.263428	-477.990906	45.416058	966.106750	575.997681	-2.124528	932.342102	561.211487	153.259689
-529.731201	122.322655	875.729736	-496.435608	-38.439472	869.257202	-596.708374	150.399887	501.375702	-567.007446	-105.787910	506.489929	-587.070740	149.465012	87.936882	-566.724548	-111.035423	90.436394	-555.155945	194.782715	1375.280762	-496.242126	-146.184006	1366.637817	-495.301147	37.300343	1392.504028	-493.962402	9.020363	1666.896729	-609.947205	275.707214	1132.063721	-518.190918	-237.056824	1127.216553	-490.420380	300.740112	887.158569	-392.061951	-198.501251	892.356689	-478.099945	45.417881	966.110107	576.010315	-2.074664	932.350342	561.151367	153.291443
-529.828918	122.326309	875.727417	-496.567413	-38.435669	869.273926	-596.707886	150.445053	501.373108	-567.036621	-105.796501	506.481476	-587.080139	149.483536	87.945435	-566.787109	-111.045380	90.432457	-555.187317	194.771683	1375.326904	-496.310059	-146.155518	1366.681763	-495.362518	37.304638	1392.559082	-494.085815	9.020264	1666.947144	-609.897522	275.751740	1132.122681	-518.226501	-236.975601	1127.223999	-490.259186	300.621796	887.253601	-392.001862	-198.257370	892.452759	-478.209351	45.426521	966.115112	576.026855	-2.028547	932.340515	561.094482	153.315842
-529.911255	122.338295	875.761658	-496.690704	-38.394562	869.286011	-596.697876	150.464661	501.362366	-567.068359	-105.773186	506.463989	-587.073303	149.490997	87.914612	-566.781189	-111.039467	90.436287	-555.182739	194.818207	1375.367188	-496.357788	-146.147308	1366.714111	-495.406982	37.299519	1392.594238	-494.217590	9.038703	1666.987793	-609.861633	275.813232	1132.161011	-518.262268	-236.924255	1127.250488	-490.071899	300.530640	887.324890	-391.993195	-198.047699	892.538330	-478.309845	45.432316	966.138184	576.025574	-2.012854	932.345093	561.020325	153.348511
-530.033203	122.342903	875.767029	-496.844086	-38.409897	869.309875	-596.755737	150.515533	501.352203	-567.114380	-105.770401	506.439331	-587.078796	149.513947	87.928207	-566.784912	-111.061386	90.441994	-555.175537	194.838013	1375.415894	-496.417847	-146.126953	1366.723022	-495.447296	37.321842	1392.612549	-494.342194	9.043112	1667.025391	-609.809326	275.907867	1132.225586	-518.308472	-236.899200	1127.267456	-489.913635	300.463745	887.426941	-391.992126	-197.864929	892.595032	-478.424072	45.435696	966.143738	576.037781	-1.966792	932.349121	560.962280	153.378723
-530.119934	122.321365	875.770142	-496.993927	-38.444801	869.338196	-596.769653	150.531174	501.347626	-567.130920	-105.758995	506.411255	-587.097839	149.555466	87.918915	-566.745728	-111.053055	90.429863	-555.166931	194.865372	1375.463989	-496.506165	-146.091507	1366.749268	-495.493256	37.330006	1392.645508	-494.467133	9.058734	1667.078857	-609.774414	276.056702	1132.283936	-518.369812	-236.874847	1127.291016	-489.781158	300.420319	887.506226	-392.031952	-197.739731	892.650818	-478.532349	45.410313	966.155579	576.033325	-1.920404	932.345032	560.891541	153.407394
-530.251648	122.326897	875.776550	-497.149567	-38.453808	869.346313	-596.821045	150.572372	501.313110	-567.183350	-105.781647	506.378265	-587.123901	149.546844	87.892769	-566.699585	-111.061493	90.433128	-555.133301	194.909454	1375.508057	-496.585663	-146.061234	1366.803589	-495.526337	37.344437	1392.679932	-494.587219	9.073886	1667.125610	-609.715210	276.188049	1132.359619	-518.483032	-236.641205	1127.185059	-489.699371	300.394196	887.586731	-392.108154	-197.608826	892.670959	-478.660828	45.407368	966.157227	575.959839	-1.927716	932.375000	560.793884	153.393631
-530.400696	122.252380	875.758301	-497.341492	-38.495548	869.361206	-596.894775	150.619598	501.314972	-567.251953	-105.785675	506.374573	-587.118469	149.548004	87.899368	-566.757141	-111.045723	90.393440	-555.094971	194.943375	1375.538452	-496.656281	-146.056870	1366.817383	-495.566223	37.372452	1392.704956	-494.724487	9.065819	1667.181641	-609.657104	276.322296	1132.420288	-518.575439	-236.616425	1127.209961	-489.601135	300.387268	887.659424	-392.188507	-197.559174	892.699158	-478.800385	45.366764	966.143250	575.912170	-1.913861	932.374756	560.684448	153.384933
-530.518677	122.243309	875.779236	-497.499664	-38.528294	869.370667	-596.900085	150.590515	501.290375	-567.302612	-105.773933	506.345184	-587.137024	149.576553	87.906250	-566.714050	-111.047379	90.386780	-555.050476	194.975830	1375.588135	-496.746948	-146.037109	1366.828369	-495.581299	37.370277	1392.745239	-494.852386	9.070919	1667.227417	-609.589294	276.545837	1132.487793	-518.688843	-236.592712	1127.251099	-489.543274	300.428436	887.725891	-392.313812	-197.534286	892.718140	-478.922455	45.333405	966.152954	575.893127	-1.873712	932.384766	560.581238	153.436981
-530.645691	122.239113	875.781677	-497.673553	-38.575993	869.375000	-597.004944	150.612350	501.318909	-567.359802	-105.763107	506.304260	-587.189453	149.558426	87.886269	-566.683533	-111.058838	90.404533	-554.987854	194.993118	1375.621704	-496.845062	-146.003433	1366.856812	-495.606995	37.385021	1392.755371	-494.987549	9.121734	1667.238037	-609.514160	276.726837	1132.576782	-518.825562	-236.771606	1127.414429	-489.496613	300.474030	887.776062	-392.465332	-197.545227	892.748108	-479.049103	45.302608	966.147583	575.867065	-1.853771	932.390930	560.499634	153.426682
-530.764526	122.235023	875.809387	-497.854004	-38.578857	869.398499	-597.084290	150.615875	501.282806	-567.426453	-105.759880	506.299561	-587.182373	149.578964	87.882683	-566.678833	-111.060310	90.379181	-554.922241	195.045990	1375.669189	-496.909241	-145.979874	1366.892090	-495.636871	37.394135	1392.789429	-495.098083	9.073164	1667.333130	-609.423218	276.935516	1132.665039	-518.985840	-236.745514	1127.454346	-489.454224	300.548950	887.810974	-392.656982	-197.624130	892.759033	-479.182220	45.286873	966.167419	575.820679	-1.823298	932.381653	560.417419	153.451767
-530.883667	122.200386	875.810486	-498.032501	-38.618591	869.412964	-597.124634	150.597244	501.262573	-567.528259	-105.788910	506.290436	-587.174438	149.591019	87.867073	-566.654175	-111.059311	90.391945	-554.834595	195.066971	1375.709229	-497.009644	-145.970886	1366.917114	-495.651154	37.400574	1392.815796	-495.198853	9.102856	1667.377686	-609.335266	277.115021	1132.701294	-519.145142	-236.766281	1127.516357	-489.444061	300.650482	887.830627	-392.901031	-197.698837	892.765320	-479.303528	45.250443	966.164856	575.738953	-1.804476	932.367615	560.277954	153.481369
-531.005127	122.179672	875.779175	-498.214417	-38.645626	869.412476	-597.134949	150.569458	501.246399	-567.642639	-105.809296	506.291718	-587.171509	149.585678	87.868713	-566.719299	-111.067558	90.380898	-554.753723	195.116562	1375.696655	-497.113647	-145.941406	1366.945313	-495.665100	37.419861	1392.818237	-495.299469	9.095815	1667.414185	-609.262268	277.369537	1132.776733	-519.324585	-236.781006	1127.559570	-489.449463	300.781738	887.836182	-393.135712	-197.826416	892.755005	-479.430603	45.236549	966.139343	575.721619	-1.764576	932.360840	560.202881	153.527145
-531.130554	122.163490	875.796753	-498.390991	-38.670902	869.413757	-597.214905	150.561127	501.224609	-567.757141	-105.827850	506.260406	-587.185791	149.579315	87.862907	-566.753479	-111.079590	90.366753	-554.682129	195.145889	1375.728882	-497.209381	-145.934006	1366.975464	-495.664276	37.446987	1392.844849	-495.391937	9.128638	1667.459473	-609.188477	277.586304	1132.838379	-519.535339	-236.820282	1127.606079	-489.479614	300.946198	887.836670	-393.420746	-197.983292	892.747009	-479.551514	45.201515	966.138000	575.668152	-1.736501	932.352600	560.065369	153.561844
-531.254517	122.103249	875.788635	-498.583435	-38.695507	869.424683	-597.292664	150.552338	501.232971	-567.903564	-105.857132	506.247040	-587.201904	149.594055	87.850067	-566.735535	-111.098595	90.358612	-554.594177	195.184189	1375.753540	-497.329681	-145.923203	1367.004761	-495.675598	37.447571	1392.874146	-495.481934	9.148012	1667.514038	-609.100769	277.778809	1132.912598	-519.755554	-236.683929	1127.533691	-489.518311	301.087006	887.831970	-393.705658	-198.146347	892.716614	-479.681519	45.162083	966.128662	575.571289	-1.747779	932.356201	559.955627	153.553574
-531.367310	122.062187	875.782043	-498.763031	-38.763767	869.441772	-597.359497	150.543854	501.225250	-568.045349	-105.896927	506.252502	-587.200256	149.595840	87.867783	-566.706360	-111.094185	90.356400	-554.509094	195.222855	1375.789063	-497.433105	-145.904556	1367.053101	-495.681335	37.455410	1392.885498	-495.567444	9.174796	1667.551025	-609.016296	278.026550	1132.978882	-519.967957	-236.891693	1127.725220	-489.564941	301.269562	887.835022	-394.028931	-198.368652	892.702332	-479.804535	45.111031	966.125000	575.489624	-1.757232	932.354919	559.820068	153.558670
-531.467773	122.049454	875.800964	-498.941010	-38.784626	869.452515	-597.435059	150.526993	501.220856	-568.147522	-105.918655	506.225861	-587.231140	149.604477	87.862816	-566.765320	-111.109421	90.333260	-554.406494	195.275696	1375.808472	-497.566528	-145.874283	1367.085083	-495.688995	37.461319	1392.924927	-495.651642	9.239036	1667.552124	-608.927124	278.225891	1133.041992	-520.231384	-236.949722	1127.774658	-489.649017	301.452789	887.817932	-394.388702	-198.616776	892.676331	-479.910950	45.079403	966.128052	575.413025	-1.726062	932.347839	559.716125	153.577271
-531.602295	121.952408	875.796509	-499.140015	-38.865070	869.473145	-597.530212	150.527390	501.214325	-568.291748	-105.943741	506.244019	-587.258484	149.595184	87.833786	-566.724365	-111.106003	90.337692	-554.269226	195.322937	1375.836670	-497.690247	-145.864609	1367.139893	-495.702118	37.463680	1392.927612	-495.728516	9.267282	1667.593262	-608.822144	278.508759	1133.154053	-520.491150	-236.986649	1127.866699	-489.736481	301.660675	887.807007	-394.794525	-198.931046	892.651611	-480.052063	44.997017	966.126221	575.369507	-1.660840	932.336121	559.608887	153.638321
-531.692078	121.910027	875.788269	-499.301422	-38.914413	869.492126	-597.521484	150.493240	501.172363	-568.390015	-105.955566	506.224182	-587.256348	149.595413	87.829643	-566.701904	-111.099113	90.312866	-554.157776	195.371521	1375.876831	-497.791992	-145.837448	1367.184448	-495.729218	37.473274	1392.944336	-495.810120	9.287615	1667.632324	-608.752502	278.753357	1133.213867	-520.795898	-236.830948	1127.804321	-489.842102	301.855621	887.789001	-395.182983	-199.266861	892.612854	-480.155670	44.955875	966.123108	575.280640	-1.662969	932.337036	559.490540	153.626282
-531.780273	121.867294	875.775330	-499.478485	-38.970062	869.505859	-597.576538	150.503250	501.166565	-568.521362	-105.997818	506.223175	-587.268433	149.599731	87.823578	-566.693237	-111.109726	90.312752	-554.035095	195.418869	1375.881958	-497.912933	-145.820160	1367.207397	-495.719421	37.513760	1392.965698	-495.866547	9.325840	1667.662476	-608.666748	278.986603	1133.304565	-521.072815	-237.094940	1128.018677	-489.942596	302.071655	887.764771	-395.593964	-199.596802	892.600464	-480.259186	44.908638	966.112427	575.211792	-1.642566	932.335388	559.385742	153.645782
-531.860901	121.780754	875.775024	-499.624451	-39.053650	869.523499	-597.619934	150.523804	501.151367	-568.565063	-105.990952	506.229095	-587.303345	149.582703	87.827705	-566.615173	-111.109032	90.307358	-553.890198	195.485870	1375.898438	-498.028870	-145.806656	1367.256714	-495.724854	37.523033	1392.970581	-495.933075	9.348935	1667.692383	-608.570679	279.197449	1133.372681	-521.374634	-237.175705	1128.104248	-490.069183	302.292419	887.742065	-396.024200	-199.977386	892.570862	-480.352478	44.823986	966.113464	575.125732	-1.620511	932.317871	559.276855	153.626221
-531.947754	121.738304	875.768982	-499.802551	-39.114155	869.530945	-597.679993	150.516098	501.153320	-568.623474	-105.982689	506.203918	-587.311829	149.585541	87.809715	-566.615112	-111.137329	90.291824	-553.766174	195.524170	1375.926025	-498.148315	-145.788971	1367.299194	-495.735565	37.535015	1392.995117	-495.978149	9.322742	1667.768677	-608.515686	279.366913	1133.415039	-521.670776	-237.323929	1128.227417	-490.149078	302.512695	887.706177	-396.498352	-200.366028	892.547424	-480.453644	44.766640	966.102539	575.002686	-1.609534	932.302856	559.148132	153.615524
-532.015198	121.643188	875.772827	-499.949768	-39.201317	869.565613	-597.687500	150.508957	501.128784	-568.675476	-106.002022	506.183136	-587.313477	149.585602	87.826241	-566.619324	-111.135773	90.287384	-553.662781	195.592072	1375.937500	-498.284607	-145.751221	1367.344727	-495.734955	37.557533	1393.020264	-496.012939	9.395395	1667.808716	-608.431030	279.522339	1133.501709	-522.009705	-237.442780	1128.349243	-490.253387	302.714600	887.703003	-396.959656	-200.744324	892.539612	-480.543121	44.679790	966.114868	574.891846	-1.606665	932.309570	559.029053	153.627060
-532.090942	121.584389	875.764343	-500.131622	-39.265255	869.587463	-597.759094	150.508575	501.109558	-568.723450	-106.015533	506.171570	-587.370972	149.610870	87.813568	-566.658386	-111.140663	90.263771	-553.537659	195.651398	1375.949463	-498.402679	-145.727142	1367.400146	-495.726837	37.564533	1393.049194	-496.063904	9.429765	1667.844482	-608.376343	279.674377	1133.553955	-522.321350	-237.544922	1128.463867	-490.356750	302.946411	887.685852	-397.486359	-201.188492	892.505310	-480.646515	44.617985	966.111877	574.764954	-1.606217	932.292297	558.908020	153.612869
-532.146606	121.522812	875.768066	-500.285583	-39.362076	869.619995	-597.760925	150.494217	501.093445	-568.809998	-106.042549	506.160706	-587.366211	149.612228	87.795097	-566.597534	-111.136169	90.265823	-553.410156	195.703369	1375.963013	-498.530487	-145.686844	1367.444702	-495.728088	37.581799	1393.050049	-496.093628	9.488833	1667.874756	-608.290588	279.825714	1133.578369	-522.639771	-237.671326	1128.580200	-490.450531	303.166718	887.643921	-398.004242	-201.625473	892.461975	-480.727783	44.538120	966.121094	574.653748	-1.589620	932.287842	558.768250	153.659836
-532.209045	121.452415	875.756348	-500.463745	-39.452209	869.641418	-597.773254	150.500870	501.084717	-568.921936	-106.096161	506.192902	-587.371643	149.610153	87.795731	-566.638916	-111.146088	90.259071	-553.299683	195.749817	1375.953613	-498.635681	-145.667145	1367.510132	-495.731140	37.627411	1393.062744	-496.128845	9.549429	1667.906982	-608.230896	280.010223	1133.649780	-522.997314	-237.638367	1128.567139	-490.552795	303.377899	887.589294	-398.507599	-202.082703	892.422180	-480.815186	44.458103	966.113525	574.485840	-1.638708	932.278564	558.618835	153.604645
-532.279907	121.404343	875.752319	-500.621216	-39.526791	869.663696	-597.853638	150.494553	501.061401	-569.033691	-106.139572	506.184113	-587.411865	149.596893	87.780273	-566.642822	-111.158073	90.259834	-553.171204	195.809723	1375.962280	-498.772491	-145.639496	1367.554688	-495.734436	37.639595	1393.074585	-496.156036	9.588562	1667.922729	-608.160339	280.204681	1133.679321	-523.355835	-237.774292	1128.662476	-490.679199	303.611328	887.557922	-399.043030	-202.575821	892.364319	-480.903992	44.397720	966.112915	574.352234	-1.619618	932.276855	558.438782	153.594284
-532.338562	121.340553	875.755188	-500.776550	-39.604172	869.678711	-597.875366	150.493881	501.043915	-569.118591	-106.175293	506.179413	-587.431458	149.598633	87.771423	-566.572937	-111.179001	90.249489	-553.064880	195.870499	1375.978516	-498.897400	-145.605484	1367.595947	-495.732178	37.663036	1393.090332	-496.177216	9.656533	1667.950928	-608.091064	280.350952	1133.727539	-523.704407	-238.069580	1128.910889	-490.786926	303.837921	887.524231	-399.581238	-203.078079	892.334961	-480.978485	44.319355	966.109802	574.202087	-1.645284	932.264709	558.240601	153.600754
-532.374023	121.268143	875.753845	-500.895630	-39.673279	869.700073	-597.914612	150.490067	501.047272	-569.174194	-106.168571	506.144714	-587.450989	149.592758	87.771805	-566.572327	-111.187790	90.248039	-552.947571	195.908096	1375.976807	-499.026276	-145.567520	1367.644409	-495.731140	37.680908	1393.091309	-496.189789	9.725302	1667.980713	-608.036011	280.544464	1133.757080	-524.089966	-238.149292	1129.023193	-490.884583	304.065643	887.513367	-400.155121	-203.579239	892.299500	-481.032104	44.248322	966.110779	574.059326	-1.685617	932.271973	558.084595	153.529205
-532.416565	121.219223	875.742920	-501.039978	-39.750443	869.704590	-597.961304	150.478363	501.045593	-569.303528	-106.233200	506.184570	-587.478882	149.573776	87.755569	-566.634705	-111.181137	90.240845	-552.848083	195.983063	1375.977661	-499.159302	-145.539871	1367.680298	-495.727600	37.698120	1393.097656	-496.221130	9.776876	1668.001709	-607.963745	280.652924	1133.778198	-524.464478	-238.269226	1129.141235	-491.006104	304.261017	887.464111	-400.706604	-204.068222	892.300842	-481.098267	44.176842	966.097473	573.895508	-1.723241	932.268860	557.902161	153.495956
-532.459717	121.122231	875.724304	-501.168671	-39.847721	869.709778	-598.023376	150.476776	501.046844	-569.385071	-106.228943	506.161835	-587.532471	149.558044	87.772186	-566.592651	-111.189575	90.250404	-552.744934	196.009552	1375.971680	-499.291138	-145.533279	1367.713013	-495.723572	37.713730	1393.095581	-496.228241	9.852082	1668.019287	-607.925110	280.822968	1133.795898	-524.857117	-238.337585	1129.245605	-491.097229	304.443146	887.417480	-401.276703	-204.583206	892.228210	-481.156586	44.080276	966.080200	573.729126	-1.786191	932.276428	557.705933	153.434082
-532.485474	121.072021	875.717041	-501.272247	-39.916595	869.719421	-598.089294	150.472092	501.047455	-569.459656	-106.245323	506.157776	-587.532898	149.520294	87.767601	-566.569458	-111.180107	90.233002	-552.630371	196.058167	1375.945557	-499.405151	-145.501434	1367.751953	-495.714020	37.732662	1393.092896	-496.231018	9.935006	1668.037842	-607.859619	280.980347	1133.806030	-525.198547	-238.493790	1129.358032	-491.168549	304.624542	887.368835	-401.841156	-205.160080	892.151917	-481.198914	44.017616	966.072998	573.550903	-1.853845	932.270752	557.527466	153.388794
-532.495178	121.052139	875.696533	-501.394409	-39.973911	869.727905	-598.110718	150.462952	501.048676	-569.527527	-106.247307	506.149963	-587.514709	149.523895	87.774033	-566.545837	-111.167801	90.229797	-552.523743	196.135895	1375.919067	-499.527527	-145.472931	1367.758423	-495.738953	37.753784	1393.069214	-496.240967	10.016966	1668.041870	-607.787476	281.126221	1133.800049	-525.566345	-238.445953	1129.338013	-491.261871	304.828278	887.299866	-402.374176	-205.656586	892.093994	-481.238434	43.975552	966.057007	573.401245	-1.910695	932.293030	557.359253	153.358780
-532.526367	121.002182	875.688660	-501.519440	-40.056503	869.734131	-598.223450	150.471558	501.031769	-569.626953	-106.259254	506.167084	-587.585083	149.502930	87.776848	-566.542297	-111.178688	90.229584	-552.432007	196.160843	1375.891724	-499.633942	-145.457108	1367.794189	-495.739868	37.772442	1393.071289	-496.253906	10.108405	1668.049316	-607.761658	281.291382	1133.812866	-525.889832	-238.818192	1129.576660	-491.308624	304.997406	887.251099	-402.953705	-206.162430	892.049316	-481.288788	43.901669	966.045837	573.211365	-1.984652	932.291260	557.192322	153.281952
-532.520386	120.911331	875.683777	-501.617554	-40.092979	869.734802	-598.256104	150.450607	501.037567	-569.720276	-106.254166	506.146088	-587.583130	149.509796	87.771446	-566.558899	-111.174347	90.208099	-552.345947	196.211090	1375.851074	-499.764404	-145.438446	1367.827881	-495.752136	37.791325	1393.058716	-496.271423	10.193198	1668.066284	-607.701355	281.383698	1133.807861	-526.258728	-238.776413	1129.554443	-491.337341	305.149902	887.209473	-403.535614	-206.726334	891.949768	-481.321716	43.821953	966.039307	573.030029	-2.067061	932.296936	557.010010	153.235916
-532.535645	120.858986	875.660217	-501.718658	-40.153816	869.728027	-598.273193	150.416122	501.021057	-569.818481	-106.258354	506.148895	-587.571594	149.448929	87.746796	-566.540283	-111.182091	90.205544	-552.252502	196.266800	1375.819946	-499.890472	-145.435806	1367.831543	-495.766266	37.797634	1393.052612	-496.285156	10.285096	1668.059814	-607.635315	281.515198	1133.827271	-526.621094	-239.098297	1129.770020	-491.371796	305.299805	887.153809	-404.113892	-207.234802	891.892395	-481.355133	43.760937	966.014771	572.920288	-2.090156	932.293701	556.834900	153.195419
-532.549561	120.771378	875.630066	-501.799896	-40.244080	869.733521	-598.263794	150.400848	501.013153	-569.863647	-106.236534	506.144531	-587.539856	149.463898	87.758217	-566.503235	-111.188446	90.204597	-552.159180	196.305466	1375.852051	-500.015900	-145.419128	1367.869873	-495.768738	37.826958	1393.016724	-496.318054	10.351192	1668.059326	-607.578552	281.662231	1133.807373	-526.981079	-239.067276	1129.759399	-491.406494	305.424805	887.119263	-404.631134	-207.723923	891.833069	-481.381531	43.681980	965.993958	572.393127	-2.421729	932.359314	556.515686	152.935318
-532.535278	120.746437	875.636841	-501.851227	-40.263817	869.734924	-598.313293	150.375778	501.017792	-569.989746	-106.255997	506.148254	-587.531616	149.425568	87.730507	-566.507935	-111.220169	90.197098	-552.098938	196.326859	1375.778076	-500.130707	-145.430191	1367.886108	-495.772278	37.827717	1393.003174	-496.344147	10.421941	1668.058105	-607.541626	281.783630	1133.786499	-527.316345	-239.386002	1129.964233	-491.413422	305.533295	887.070068	-405.199585	-208.245071	891.772644	-481.396179	43.642853	965.997192	571.989319	-2.617691	932.408325	556.249817	152.753677
-532.514221	120.705894	875.623291	-501.941772	-40.307747	869.715393	-598.333008	150.323410	501.004913	-570.084961	-106.257355	506.156586	-587.575806	149.411926	87.741188	-566.546204	-111.210442	90.174744	-552.023376	196.365753	1375.727173	-500.254089	-145.416962	1367.897095	-495.780182	37.839825	1392.966309	-496.360962	10.512197	1668.048828	-607.466003	281.861145	1133.769531	-527.665100	-239.486206	1130.060791	-491.410339	305.648651	887.020325	-405.743774	-208.771835	891.691284	-481.411285	43.576248	965.973999	571.825562	-2.629912	932.423340	556.043213	152.687073
-532.485779	120.655701	875.596008	-501.977661	-40.351696	869.711487	-598.307251	150.325256	501.001526	-570.157593	-106.238289	506.139374	-587.514893	149.415985	87.717377	-566.462280	-111.203827	90.164467	-551.942444	196.425430	1375.693237	-500.360046	-145.387650	1367.894165	-495.785522	37.846977	1392.946899	-496.391968	10.588009	1668.041504	-607.396790	281.971436	1133.740112	-527.968384	-239.617706	1130.121338	-491.404114	305.719330	886.960876	-406.277466	-209.270737	891.606995	-481.403564	43.530869	965.953918	571.714355	-2.584774	932.380493	555.878418	152.658646
-532.476257	120.591370	875.559570	-502.017334	-40.388805	869.691223	-598.353455	150.324158	500.972809	-570.219238	-106.215897	506.132660	-587.494324	149.376404	87.746292	-566.401367	-111.195526	90.183693	-551.886047	196.462540	1375.664795	-500.484192	-145.377884	1367.910522	-495.795990	37.880749	1392.925903	-496.421814	10.723190	1667.992554	-607.328979	282.073914	1133.707153	-528.313171	-239.737045	1130.180786	-491.384918	305.788147	886.910583	-406.801178	-209.681427	891.522766	-481.405426	43.481831	965.920471	571.448853	-2.474093	932.334412	555.397827	152.891434
-532.487976	120.526222	875.564819	-502.063538	-40.427158	869.687927	-598.358582	150.277359	500.958038	-570.324280	-106.240974	506.145142	-587.519531	149.349121	87.730156	-566.406372	-111.199921	90.195221	-551.842590	196.513107	1375.630005	-500.593445	-145.356995	1367.930176	-495.829163	37.874889	1392.929810	-496.456085	10.807779	1667.986572	-607.271484	282.169861	1133.683105	-528.625916	-239.847488	1130.271240	-491.365753	305.828217	886.865417	-407.341431	-210.145493	891.462463	-481.427155	43.419476	965.919067	571.245300	-2.419181	932.289124	555.086670	153.000198
-532.493713	120.467361	875.540955	-502.103943	-40.507866	869.687744	-598.379272	150.272339	500.961243	-570.377441	-106.251190	506.140778	-587.514771	149.355667	87.732361	-566.368591	-111.209587	90.206963	-551.779175	196.569473	1375.610474	-500.716309	-145.328720	1367.941284	-495.873596	37.908005	1392.934814	-496.500427	10.890182	1667.981445	-607.218262	282.254028	1133.664551	-528.955872	-239.998596	1130.380615	-491.332825	305.863434	886.831177	-407.881073	-210.612274	891.384766	-481.442291	43.356842	965.903748	571.122131	-2.460709	932.288574	554.965881	152.925354
-532.508728	120.450226	875.541504	-502.155640	-40.530396	869.664734	-598.392822	150.247467	500.958710	-570.438416	-106.257515	506.164917	-587.502319	149.329132	87.736481	-566.340088	-111.205750	90.203232	-551.739624	196.601593	1375.602051	-500.821411	-145.303299	1367.962402	-495.896454	37.924206	1392.914551	-496.541992	10.912245	1668.025757	-607.162720	282.330658	1133.651123	-529.265625	-240.088531	1130.436157	-491.286469	305.862610	886.792419	-408.400482	-211.054047	891.310303	-481.465057	43.317215	965.889099	571.033875	-2.508693	932.274902	554.927124	152.811096
-532.497009	120.412910	875.531799	-502.172363	-40.537933	869.656006	-598.361938	150.233826	500.933960	-570.467712	-106.243546	506.147491	-587.462769	149.331345	87.750443	-566.320190	-111.216179	90.179352	-551.698242	196.655930	1375.578369	-500.925140	-145.286102	1367.983276	-495.923767	37.944687	1392.918945	-496.585754	11.001549	1668.020996	-607.092285	282.363464	1133.624268	-529.556641	-240.157501	1130.506836	-491.235077	305.845642	886.739258	-408.881989	-211.446320	891.260315	-481.469147	43.289291	965.880676	570.933594	-2.559834	932.271729	554.840759	152.779419
-532.538940	120.355133	875.519653	-502.229584	-40.586460	869.672974	-598.402161	150.205017	500.931885	-570.518372	-106.262505	506.111145	-587.494690	149.330231	87.754517	-566.370117	-111.227783	90.186546	-551.681580	196.714462	1375.556641	-501.025055	-145.270340	1368.033569	-495.952637	37.973042	1392.909302	-496.658508	11.064821	1668.016602	-607.048950	282.387360	1133.578491	-529.872314	-240.053574	1130.470947	-491.162567	305.838776	886.704163	-409.326294	-211.815826	891.203735	-481.513672	43.250828	965.880615	570.767578	-2.612777	932.269470	554.707153	152.743561
-532.544678	120.363701	875.517090	-502.239838	-40.579548	869.655273	-598.453186	150.224731	500.946014	-570.500793	-106.244598	506.114349	-587.473572	149.298035	87.742271	-566.355835	-111.248825	90.204704	-551.660095	196.738815	1375.522217	-501.113251	-145.269638	1368.059937	-495.975586	38.007160	1392.918091	-496.724213	11.193428	1667.974609	-606.989258	282.438110	1133.545288	-530.165039	-240.154831	1130.573853	-491.074982	305.798645	886.681519	-409.785583	-212.158783	891.164185	-481.517853	43.249531	965.869385	570.624573	-2.619525	932.265442	554.540771	152.760132
-532.556702	120.374046	875.522278	-502.274017	-40.565918	869.659119	-598.481445	150.206436	500.911346	-570.442383	-106.235573	506.082367	-587.469116	149.279785	87.768814	-566.302734	-111.255295	90.177444	-551.631348	196.802429	1375.505249	-501.170563	-145.242477	1368.109253	-496.021088	38.030334	1392.931396	-496.808228	11.204920	1668.031250	-606.931274	282.418915	1133.513672	-530.435120	-240.250183	1130.679199	-490.989502	305.768677	886.651672	-410.231171	-212.512146	891.122803	-481.534821	43.257069	965.871704	570.475403	-2.610562	932.244995	554.386414	152.779083
-532.568359	120.355698	875.524902	-502.280945	-40.593182	869.694885	-598.535583	150.181488	500.935669	-570.439392	-106.246361	506.097931	-587.494080	149.273270	87.785240	-566.360657	-111.249313	90.179726	-551.632507	196.830795	1375.488525	-501.234924	-145.235779	1368.179199	-496.036743	38.067387	1392.953003	-496.901154	11.285604	1668.044922	-606.861023	282.447540	1133.490234	-530.690796	-240.303528	1130.771729	-490.886566	305.715179	886.633972	-410.649078	-212.829788	891.109314	-481.550262	43.253139	965.892578	570.330811	-2.606560	932.232727	554.255493	152.783707
-532.629944	120.367859	875.562134	-502.337677	-40.567833	869.701965	-598.527710	150.169022	500.927490	-570.378296	-106.284416	506.070862	-587.487427	149.267624	87.792625	-566.244507	-111.266426	90.200729	-551.624268	196.898468	1375.499146	-501.285858	-145.218918	1368.240723	-496.062134	38.096836	1393.005981	-497.006012	11.365229	1668.078735	-606.787048	282.449493	1133.466064	-530.920715	-240.375565	1130.876099	-490.772980	305.625671	886.644531	-411.020233	-213.135254	891.127014	-481.608765	43.255875	965.915039	570.167969	-2.646043	932.201416	554.090271	152.781586
-532.682739	120.351898	875.572815	-502.356262	-40.588310	869.737610	-598.548035	150.151779	500.918182	-570.400269	-106.302856	506.074005	-587.462036	149.254654	87.787415	-566.376526	-111.255905	90.204758	-551.632690	196.932693	1375.510864	-501.320831	-145.223145	1368.300415	-496.090576	38.138035	1393.072876	-497.126282	11.447981	1668.113159	-606.733215	282.433380	1133.442627	-531.132263	-240.438370	1130.990601	-490.652679	305.546509	886.641663	-411.375854	-213.386673	891.139526	-481.647980	43.259010	965.938843	570.027039	-2.645031	932.176697	553.948120	152.789505
-532.721497	120.386833	875.600281	-502.376831	-40.580307	869.767212	-598.590454	150.154587	500.934235	-570.371521	-106.339783	506.064728	-587.466797	149.234406	87.779449	-566.413818	-111.275032	90.214050	-551.654602	196.984665	1375.517090	-501.354553	-145.188431	1368.345825	-496.129242	38.170551	1393.121460	-497.257568	11.519775	1668.141724	-606.686523	282.408997	1133.432129	-531.309753	-240.482559	1131.094604	-490.541351	305.457245	886.639282	-411.708649	-213.621902	891.148743	-481.687225	43.283253	965.970947	569.898254	-2.628020	932.141968	553.817932	152.816620
-532.815796	120.393791	875.634216	-502.420380	-40.595131	869.784729	-598.637512	150.153214	500.945404	-570.353638	-106.373627	506.054779	-587.470032	149.239670	87.776123	-566.422363	-111.261269	90.215973	-551.680237	197.025711	1375.544800	-501.372894	-145.188736	1368.412842	-496.175934	38.221302	1393.165771	-497.395203	11.598234	1668.185547	-606.615051	282.411011	1133.440552	-531.478455	-240.726608	1131.321777	-490.390808	305.341187	886.668884	-412.040680	-213.837967	891.170227	-481.759949	43.279861	965.998108	569.755859	-2.627226	932.110474	553.700928	152.803665
-532.933960	120.416611	875.660583	-502.458801	-40.599426	869.805237	-598.631958	150.143234	500.934723	-570.316162	-106.343330	506.067413	-587.431763	149.232285	87.764854	-566.475403	-111.242737	90.208199	-551.728271	197.070938	1375.588501	-501.379395	-145.156586	1368.476440	-496.218933	38.246105	1393.236328	-497.544952	11.662848	1668.234131	-606.557922	282.435394	1133.444336	-531.640015	-240.776230	1131.434692	-490.230560	305.191895	886.687744	-412.326324	-214.035950	891.173035	-481.849121	43.300724	966.025269	569.616150	-2.607543	932.071289	553.585449	152.841934
-532.993408	120.419495	875.674805	-502.465790	-40.591373	869.826538	-598.679077	150.144012	500.928345	-570.286621	-106.372299	506.049683	-587.461792	149.221191	87.755852	-566.537598	-111.245087	90.213097	-551.736572	197.125885	1375.622314	-501.364868	-145.098785	1368.543335	-496.251434	38.275440	1393.280151	-497.710419	11.723849	1668.278320	-606.503845	282.372925	1133.427490	-531.767273	-240.828812	1131.531738	-490.056793	305.028229	886.717957	-412.591583	-214.242340	891.179749	-481.893585	43.319832	966.046875	569.517090	-2.593356	932.030273	553.516174	152.860931
-533.070801	120.434006	875.710266	-502.500214	-40.572643	869.857666	-598.703369	150.131699	500.930878	-570.211731	-106.385651	506.053711	-587.438354	149.228149	87.755920	-566.491577	-111.252884	90.228050	-551.781982	197.144287	1375.658447	-501.366241	-145.072937	1368.601196	-496.288788	38.306301	1393.342651	-497.876617	11.812808	1668.333130	-606.450317	282.363800	1133.425293	-531.866638	-240.880447	1131.644531	-489.879791	304.877411	886.762634	-412.806305	-214.359604	891.180908	-481.958984	43.341675	966.083618	569.342834	-2.630285	932.015259	553.417603	152.862427
-533.159180	120.463203	875.724854	-502.530884	-40.555874	869.884583	-598.715027	150.138290	500.947357	-570.202698	-106.419525	506.075592	-587.444702	149.213577	87.762825	-566.525940	-111.253510	90.221352	-551.813354	197.196930	1375.700928	-501.351898	-145.027405	1368.656738	-496.325989	38.348618	1393.392456	-498.069794	11.887085	1668.392334	-606.406860	282.374023	1133.459595	-531.939270	-240.924713	1131.740967	-489.708649	304.729156	886.827820	-413.009552	-214.476059	891.199463	-482.027435	43.382580	966.107178	569.239441	-2.584611	931.991272	553.372986	152.884567
-533.209900	120.521179	875.763184	-502.517944	-40.530457	869.914978	-598.760986	150.113327	500.926270	-570.138000	-106.448792	506.073578	-587.487915	149.220032	87.749977	-566.571777	-111.256454	90.224106	-551.861877	197.227463	1375.734375	-501.330017	-144.982559	1368.710938	-496.328735	38.394947	1393.440674	-498.275696	11.943800	1668.450073	-606.349976	282.347321	1133.449585	-531.982849	-240.949081	1131.816650	-489.512939	304.586334	886.896790	-413.164551	-214.570892	891.224609	-482.066650	43.428986	966.149109	569.110291	-2.558767	931.943726	553.324402	152.925797
-533.304443	120.498390	875.762939	-502.533417	-40.504700	869.943237	-598.826904	150.115707	500.931641	-570.038208	-106.451485	506.033966	-587.463745	149.227493	87.752739	-566.557129	-111.255684	90.221947	-551.899231	197.269791	1375.776001	-501.308411	-144.941757	1368.761230	-496.364441	38.443443	1393.465088	-498.475708	12.018465	1668.527100	-606.311401	282.329620	1133.468994	-532.010620	-240.964539	1131.894165	-489.348633	304.483856	886.967468	-413.285431	-214.619934	891.241577	-482.137238	43.462452	966.167908	569.004456	-2.540333	931.942810	553.290710	152.962769
-533.381470	120.529015	875.783875	-502.535309	-40.470802	869.963745	-598.854248	150.102188	500.912445	-569.938721	-106.452019	506.047607	-587.426697	149.238327	87.753242	-566.575928	-111.257286	90.222115	-551.939148	197.291641	1375.786621	-501.286346	-144.892990	1368.800659	-496.388062	38.493053	1393.529419	-498.687103	12.097338	1668.590820	-606.266968	282.313049	1133.448120	-532.006104	-240.984680	1131.971069	-489.153839	304.391205	887.038391	-413.383972	-214.686142	891.271301	-482.193970	43.507702	966.194824	568.891907	-2.511527	931.945435	553.257080	153.014816
-533.468201	120.525764	875.796753	-502.556915	-40.424835	869.981934	-598.876892	150.108521	500.916321	-569.891541	-106.485405	506.049011	-587.430115	149.235519	87.708359	-566.614441	-111.233788	90.240181	-551.992798	197.326797	1375.834839	-501.255463	-144.854614	1368.851074	-496.410217	38.536293	1393.556885	-498.918884	12.167297	1668.667480	-606.239685	282.301331	1133.463867	-531.985107	-240.987183	1132.040894	-488.961578	304.292755	887.149109	-413.417816	-214.684082	891.294373	-482.263977	43.544445	966.215820	568.812195	-2.497918	931.955505	553.278931	153.058533
-533.598572	120.536240	875.814026	-502.592773	-40.416729	869.994202	-598.966736	150.100586	500.894165	-569.851074	-106.483284	506.050415	-587.440247	149.233337	87.702553	-566.643677	-111.227005	90.232353	-552.047729	197.349411	1375.894531	-501.233429	-144.815018	1368.891724	-496.444824	38.583286	1393.571289	-499.147461	12.289286	1668.699097	-606.213623	282.267303	1133.445190	-531.965088	-240.795364	1131.946777	-488.779602	304.176239	887.208435	-413.409576	-214.665802	891.317139	-482.347504	43.571686	966.230103	568.711670	-2.465003	931.947449	553.272400	153.081528
-533.689026	120.578369	875.822998	-502.584961	-40.392246	870.008545	-598.945313	150.062836	500.881042	-569.786255	-106.484024	506.010345	-587.361450	149.256821	87.700531	-566.646179	-111.221268	90.214058	-552.082092	197.382828	1375.934204	-501.194122	-144.762817	1368.928833	-496.457184	38.625660	1393.629150	-499.404907	12.379108	1668.764404	-606.176636	282.254547	1133.432983	-531.900391	-240.764221	1131.999390	-488.572327	304.077454	887.291077	-413.385498	-214.652695	891.327881	-482.407837	43.625683	966.248230	568.624207	-2.453187	931.942932	553.292603	153.119034
-533.831482	120.604881	875.830688	-502.610901	-40.353889	869.999817	-599.082581	150.106201	500.874176	-569.717407	-106.467514	505.999756	-587.393005	149.247543	87.708229	-566.672180	-111.212082	90.217407	-552.143311	197.406464	1375.944458	-501.161041	-144.730774	1368.947144	-496.488190	38.642467	1393.647949	-499.653259	12.407409	1668.873047	-606.168762	282.242004	1133.418335	-531.796021	-240.941727	1132.158081	-488.360168	303.947906	887.351318	-413.333466	-214.604019	891.373413	-482.487915	43.675552	966.245483	568.543701	-2.438127	931.938354	553.308411	153.164902
-533.923523	120.648445	875.858215	-502.627533	-40.327606	870.012695	-599.090332	150.098740	500.853851	-569.679688	-106.478676	506.025848	-587.389404	149.243378	87.705482	-566.684692	-111.195435	90.201103	-552.213501	197.411606	1375.908325	-501.110107	-144.679962	1368.993286	-496.528198	38.685291	1393.670288	-499.921112	12.483797	1668.951050	-606.136414	282.241760	1133.399536	-531.720337	-240.726608	1132.054932	-488.138184	303.822449	887.424744	-413.230988	-214.528839	891.373718	-482.556091	43.715469	966.270813	568.440002	-2.451256	931.937256	553.314270	153.188141
-534.059509	120.673988	875.888489	-502.646545	-40.297123	870.037598	-599.153625	150.059082	500.851288	-569.589233	-106.461342	505.981964	-587.424072	149.226563	87.704056	-566.634705	-111.177216	90.181145	-552.275574	197.434433	1375.926392	-501.085907	-144.663574	1368.999023	-496.565704	38.729198	1393.692871	-500.191925	12.604290	1668.980347	-606.114990	282.233795	1133.409668	-531.593384	-240.875565	1132.192871	-487.916229	303.728729	887.499695	-413.089294	-214.389725	891.443665	-482.636780	43.765835	966.298767	568.340271	-2.411556	931.909058	553.344727	153.205566
-534.146606	120.693634	875.891724	-502.627625	-40.308617	870.055115	-599.229614	150.072632	500.845673	-569.519104	-106.463608	505.997162	-587.422729	149.246292	87.719177	-566.630310	-111.168518	90.198219	-552.339661	197.446228	1375.913574	-501.037506	-144.598419	1369.027954	-496.582092	38.758926	1393.743652	-500.480347	12.606808	1669.093872	-606.099854	282.259552	1133.407837	-531.432129	-240.844910	1132.196167	-487.729706	303.643524	887.586914	-412.931366	-214.273026	891.483459	-482.683594	43.798370	966.312866	568.269714	-2.412987	931.893738	553.376648	153.215927
-534.274719	120.768173	875.922485	-502.673859	-40.278214	870.070923	-599.269226	150.108154	500.848022	-569.463684	-106.479958	505.986206	-587.442383	149.258591	87.702461	-566.650513	-111.156235	90.197548	-552.401062	197.468521	1375.953979	-500.987152	-144.563675	1369.061157	-496.619812	38.799675	1393.750854	-500.788818	12.677317	1669.178345	-606.102478	282.263702	1133.385376	-531.301208	-240.774902	1132.203247	-487.552765	303.581665	887.646912	-412.721466	-214.079407	891.545776	-482.768951	43.859718	966.335144	568.210999	-2.412720	931.886780	553.430786	153.222000
-534.402893	120.782814	875.939209	-502.718689	-40.262894	870.082825	-599.307068	150.116089	500.846222	-569.442505	-106.493355	505.985718	-587.428284	149.295532	87.703171	-566.647217	-111.157768	90.207947	-552.469360	197.463654	1375.954834	-500.940613	-144.516068	1369.090332	-496.650391	38.820137	1393.786011	-501.104828	12.764997	1669.273682	-606.084778	282.233795	1133.377197	-531.143433	-240.731308	1132.221313	-487.398315	303.532227	887.738770	-412.493225	-213.885681	891.617981	-482.847382	43.892117	966.345703	568.119507	-2.429535	931.881714	553.466736	153.234802
-534.488220	120.773064	875.950012	-502.731842	-40.251236	870.099915	-599.354736	150.105576	500.826752	-569.361633	-106.492668	505.962738	-587.442383	149.291824	87.703453	-566.655396	-111.151237	90.195236	-552.541016	197.469727	1375.979004	-500.885193	-144.493118	1369.128784	-496.672974	38.860394	1393.810303	-501.428650	12.848179	1669.365845	-606.099182	282.253326	1133.390381	-530.952454	-240.664764	1132.205444	-487.261414	303.489624	887.820801	-412.225677	-213.651764	891.663269	-482.908508	43.910721	966.363464	568.043640	-2.429857	931.853638	553.525757	153.234085
-534.573486	120.755798	875.938721	-502.754852	-40.238876	870.125122	-599.282593	150.107315	500.817657	-569.316711	-106.504562	505.960449	-587.370972	149.318420	87.684456	-566.631531	-111.152992	90.181343	-552.619812	197.486618	1375.974609	-500.818298	-144.445450	1369.139038	-496.704865	38.904896	1393.829590	-501.752716	12.914609	1669.455444	-606.102539	282.271606	1133.403931	-530.784851	-240.444321	1132.103760	-487.154053	303.472717	887.882385	-411.964813	-213.423538	891.700562	-482.959106	43.944710	966.367676	567.958008	-2.448155	931.855896	553.556580	153.258850
-534.677673	120.786812	875.949280	-502.817139	-40.221367	870.133667	-599.262695	150.078384	500.784271	-569.269775	-106.522835	505.929871	-587.327332	149.362564	87.685013	-566.549622	-111.155159	90.186852	-552.685486	197.494492	1375.983643	-500.728149	-144.397202	1369.177002	-496.728607	38.939831	1393.865601	-502.109894	12.997237	1669.544434	-606.134155	282.281647	1133.392578	-530.561829	-240.550537	1132.210938	-487.051117	303.461304	887.941772	-411.683380	-213.152313	891.782532	-483.031433	43.979137	966.372620	567.891052	-2.497907	931.836548	553.612244	153.223206
-534.783020	120.747856	875.942627	-502.857849	-40.219776	870.142944	-599.317078	150.099579	500.782562	-569.223511	-106.548538	505.908020	-587.363159	149.355988	87.705956	-566.568665	-111.137428	90.175041	-552.763306	197.500870	1376.017334	-500.663727	-144.331039	1369.191040	-496.758606	38.964748	1393.888428	-502.500427	13.065435	1669.648438	-606.148010	282.323456	1133.409302	-530.339539	-240.493271	1132.218872	-486.951111	303.437958	888.029602	-411.372650	-212.900223	891.856567	-483.100891	43.985764	966.371582	567.807861	-2.550410	931.834839	553.661499	153.190308
-534.834900	120.756165	875.947510	-502.866791	-40.225670	870.157288	-599.291687	150.081604	500.754852	-569.140442	-106.534729	505.889038	-587.368652	149.351761	87.679008	-566.552612	-111.132217	90.169304	-552.835327	197.518631	1376.022827	-500.586548	-144.313675	1369.202148	-496.785431	38.995098	1393.923462	-502.882446	13.137434	1669.757568	-606.176086	282.340759	1133.431274	-530.102905	-240.433029	1132.212158	-486.892609	303.419952	888.087769	-411.028290	-212.586456	891.950317	-483.124847	44.003029	966.378052	567.715942	-2.618957	931.836060	553.688354	153.165497
-534.905884	120.776283	875.962585	-502.902039	-40.192230	870.155457	-599.255005	150.092499	500.729095	-569.048279	-106.528725	505.886932	-587.358643	149.372711	87.696724	-566.591980	-111.131699	90.181763	-552.918457	197.527496	1376.066528	-500.498383	-144.230530	1369.237915	-496.793915	39.036732	1393.949463	-503.260925	13.226612	1669.863892	-606.193909	282.346375	1133.447021	-529.864258	-240.369629	1132.207153	-486.821625	303.424774	888.167419	-410.680634	-212.261108	892.052124	-483.179230	44.027954	966.385254	567.668457	-2.658343	931.830750	553.727844	153.142822
-534.955750	120.761360	875.965881	-502.938568	-40.183575	870.174377	-599.277649	150.100922	500.728790	-568.944885	-106.498337	505.858612	-587.379272	149.367065	87.698273	-566.480347	-111.120674	90.190826	-552.977844	197.508698	1376.082275	-500.381805	-144.195450	1369.266113	-496.812347	39.055542	1393.982422	-503.649719	13.287227	1669.976685	-606.242432	282.367615	1133.477173	-529.630920	-240.130981	1132.081177	-486.783997	303.413940	888.232666	-410.289551	-211.907669	892.137756	-483.224121	44.037071	966.396545	567.614075	-2.780534	931.846375	553.782288	153.063843
-535.017517	120.759041	875.968689	-502.966248	-40.189121	870.186584	-599.220093	150.096970	500.726868	-568.903442	-106.531487	505.849457	-587.351074	149.375290	87.696754	-566.563477	-111.126610	90.196815	-553.038757	197.518707	1376.126343	-500.315491	-144.141281	1369.306763	-496.812042	39.102154	1394.015747	-504.066406	13.346397	1670.095459	-606.294067	282.412689	1133.504395	-529.385071	-240.089691	1132.081299	-486.769073	303.414154	888.324951	-409.929016	-211.574081	892.216309	-483.276764	44.044437	966.406616	567.550659	-2.833724	931.833130	553.783508	153.037903
-535.084473	120.764191	875.979065	-503.004486	-40.186100	870.206116	-599.185913	150.085556	500.717621	-568.843506	-106.527802	505.848663	-587.359131	149.391678	87.666405	-566.598022	-111.131317	90.202652	-553.114075	197.507599	1376.134888	-500.210907	-144.092758	1369.332642	-496.814056	39.141998	1394.053101	-504.488037	13.399753	1670.203613	-606.339722	282.475800	1133.533569	-529.119934	-240.036316	1132.083862	-486.787140	303.417511	888.371277	-409.531586	-211.215698	892.325012	-483.325104	44.061031	966.419434	567.516235	-2.919437	931.847778	553.789490	152.988815
-535.130127	120.718193	875.973755	-503.038177	-40.181686	870.210266	-599.163635	150.086960	500.711670	-568.772400	-106.540932	505.823120	-587.363098	149.374466	87.679871	-566.550171	-111.103317	90.165985	-553.170105	197.517914	1376.147339	-500.113617	-144.058319	1369.369385	-496.821838	39.168850	1394.083984	-504.912476	13.485978	1670.311890	-606.412598	282.484375	1133.550293	-528.850830	-239.995483	1132.086792	-486.825897	303.430542	888.418091	-409.139862	-210.781494	892.426392	-483.364441	44.049641	966.418335	567.468140	-2.964938	931.821167	553.736816	152.972580
-535.205933	120.699295	875.962036	-503.089172	-40.198795	870.227966	-599.158142	150.099335	500.690186	-568.695679	-106.530884	505.808105	-587.365479	149.395859	87.663971	-566.599121	-111.094513	90.170441	-553.224609	197.516754	1376.172974	-500.028137	-144.035263	1369.395020	-496.819000	39.176064	1394.107910	-505.362854	13.558930	1670.422241	-606.486206	282.540680	1133.587769	-528.568787	-239.927933	1132.104004	-486.887634	303.447998	888.465820	-408.728271	-210.380051	892.543945	-483.420685	44.055859	966.417603	567.463501	-2.996169	931.792053	553.743652	152.940689
-535.236389	120.675873	875.960571	-503.103424	-40.211067	870.232910	-599.162537	150.117691	500.677277	-568.666687	-106.574898	505.804810	-587.353821	149.399734	87.666084	-566.623901	-111.099380	90.162361	-553.275513	197.516144	1376.205933	-499.947357	-144.001099	1369.422363	-496.797302	39.208088	1394.158081	-505.797302	13.651371	1670.542725	-606.566589	282.557281	1133.606079	-528.288635	-239.848206	1132.066895	-486.961304	303.462433	888.489685	-408.348267	-210.015274	892.609619	-483.449554	44.044193	966.421570	567.513123	-3.029436	931.772705	553.757263	152.942856
-535.284485	120.657379	875.979553	-503.121277	-40.237015	870.248962	-599.114136	150.101288	500.662506	-568.621338	-106.565079	505.808502	-587.339661	149.424088	87.666702	-566.603333	-111.105530	90.190071	-553.303772	197.511642	1376.217163	-499.860413	-143.967209	1369.452271	-496.777863	39.233093	1394.185547	-506.260986	13.794056	1670.624756	-606.638428	282.620209	1133.646118	-528.009583	-239.747971	1132.050781	-487.068085	303.471497	888.503601	-407.951660	-209.642380	892.706055	-483.485168	44.026272	966.439941	568.059631	-2.739645	931.618103	553.950989	153.209213
-535.300232	120.636703	875.978333	-503.154907	-40.235470	870.255554	-599.132385	150.137726	500.661560	-568.538391	-106.541306	505.770203	-587.346252	149.402267	87.667664	-566.662109	-111.098846	90.154305	-553.328613	197.515472	1376.252197	-499.783508	-143.947113	1369.477173	-496.779205	39.244606	1394.204834	-506.740448	13.798218	1670.780396	-606.723206	282.671509	1133.679077	-527.719421	-239.840012	1132.164917	-487.185089	303.475128	888.518188	-407.522491	-209.202744	892.837524	-483.505951	44.018608	966.441040	567.958862	-2.961645	931.673035	553.995789	153.007324
-535.318787	120.602669	875.984253	-503.156158	-40.245262	870.263733	-599.064819	150.111237	500.641449	-568.484192	-106.564331	505.750061	-587.325562	149.420273	87.675232	-566.641357	-111.083794	90.156105	-553.331116	197.512802	1376.269531	-499.702423	-143.930069	1369.508667	-496.744415	39.261200	1394.255005	-507.215363	13.890959	1670.894775	-606.801392	282.716675	1133.729614	-527.420837	-239.723267	1132.146729	-487.320190	303.488190	888.533691	-407.124878	-208.780426	892.955078	-483.515594	44.002499	966.447754	568.170837	-2.950496	931.638489	554.175659	152.946991
-535.332703	120.576210	875.994568	-503.158325	-40.281010	870.283508	-599.044678	150.122772	500.644836	-568.393799	-106.549507	505.767151	-587.356079	149.393005	87.667664	-566.610352	-111.081451	90.155617	-553.345703	197.507294	1376.317627	-499.623138	-143.912796	1369.530029	-496.726898	39.277992	1394.303467	-507.688690	13.980742	1671.020508	-606.908325	282.783661	1133.781982	-527.141357	-239.646286	1132.138062	-487.496033	303.478027	888.528015	-406.748230	-208.344009	893.049500	-483.528961	43.978134	966.464539	568.314270	-3.078268	931.643616	554.403809	152.709244
-535.341675	120.549278	875.992188	-503.168732	-40.296974	870.288513	-598.976990	150.114227	500.652191	-568.288086	-106.545410	505.754608	-587.348572	149.414963	87.667831	-566.522583	-111.061317	90.173439	-553.366821	197.484375	1376.346680	-499.542633	-143.883759	1369.567261	-496.684692	39.294918	1394.327515	-508.158295	14.074427	1671.136719	-606.995178	282.833679	1133.843384	-526.860779	-239.548996	1132.142822	-487.682465	303.503540	888.542236	-406.347382	-207.907867	893.137878	-483.536407	43.961399	966.464783	568.421143	-3.202032	931.664612	554.574951	152.551590
-535.364563	120.504784	875.984253	-503.140015	-40.361397	870.295715	-598.930359	150.110733	500.632904	-568.188171	-106.522705	505.770569	-587.319763	149.410095	87.659576	-566.502686	-111.052940	90.180641	-553.354797	197.470108	1376.384277	-499.454895	-143.867355	1369.594727	-496.660095	39.305412	1394.359985	-508.653900	14.120293	1671.235962	-607.104370	282.915558	1133.916382	-526.586792	-239.446640	1132.097900	-487.932037	303.526459	888.527222	-405.936035	-207.488632	893.239929	-483.537415	43.925907	966.465210	568.511047	-3.267171	931.661011	554.611511	152.492645
-535.360107	120.497704	875.984009	-503.121307	-40.357738	870.293884	-598.863281	150.093872	500.617523	-568.071289	-106.506569	505.756439	-587.294373	149.423615	87.654556	-566.533752	-111.041458	90.176720	-553.346680	197.454056	1376.434570	-499.374115	-143.870956	1369.616577	-496.626038	39.327778	1394.395996	-509.157043	14.207617	1671.347900	-607.197510	282.950226	1133.990723	-526.344971	-239.195633	1131.981079	-488.171631	303.536530	888.515320	-405.549866	-207.070618	893.307983	-483.525391	43.926807	966.463867	568.601563	-3.323300	931.663513	554.676147	152.408493
-535.363281	120.438828	875.975708	-503.077026	-40.429298	870.291687	-598.842224	150.099030	500.602661	-567.914795	-106.485031	505.724091	-587.328674	149.388672	87.646225	-566.435425	-111.027618	90.158920	-553.347534	197.450150	1376.463135	-499.298798	-143.863647	1369.640259	-496.604401	39.333099	1394.431274	-509.640045	14.335119	1671.460815	-607.298279	283.024323	1134.062622	-526.059875	-239.087036	1131.945190	-488.442596	303.566467	888.483765	-405.171021	-206.657135	893.399109	-483.509003	43.874462	966.459656	568.661987	-3.415761	931.657349	554.713318	152.318527
-535.328369	120.455566	875.975342	-503.038696	-40.422085	870.278381	-598.752441	150.095734	500.609985	-567.772949	-106.457314	505.721985	-587.291382	149.382477	87.657227	-566.429138	-111.025246	90.147873	-553.347351	197.420898	1376.496826	-499.225250	-143.864532	1369.668579	-496.572815	39.317780	1394.452637	-510.146973	14.447343	1671.557861	-607.397827	283.097534	1134.126709	-525.784790	-239.148193	1132.031860	-488.712738	303.612823	888.458679	-404.810242	-206.244766	893.478516	-483.464813	43.881081	966.450195	568.700378	-3.524482	931.676025	554.724609	152.240875
-535.293274	120.385338	875.968994	-502.976013	-40.453030	870.286499	-598.727600	150.125076	500.603088	-567.614258	-106.463249	505.713593	-587.320435	149.365845	87.667465	-566.364014	-111.021408	90.144844	-553.342773	197.415451	1376.533569	-499.152985	-143.848480	1369.693848	-496.532867	39.342190	1394.466064	-510.627380	14.571705	1671.654785	-607.497803	283.085968	1134.190796	-525.514893	-238.946152	1131.900513	-489.032776	303.657013	888.400391	-404.422058	-205.819534	893.559570	-483.420685	43.844955	966.452271	568.792603	-3.606796	931.676758	554.783630	152.150681
-535.274353	120.363708	875.965576	-502.917328	-40.496326	870.293640	-598.636658	150.098953	500.575867	-567.459534	-106.432983	505.728333	-587.273193	149.378220	87.653687	-566.309448	-111.030037	90.167480	-553.330872	197.419724	1376.563477	-499.074677	-143.861115	1369.725586	-496.496338	39.353451	1394.508911	-511.142181	14.587993	1671.764404	-607.601196	283.116486	1134.250244	-525.267395	-238.845245	1131.890625	-489.293182	303.680450	888.390320	-404.077148	-205.442398	893.636597	-483.390381	43.825119	966.456848	568.892883	-3.684028	931.675903	554.823059	152.055969
-535.202393	120.365952	875.990906	-502.845367	-40.507465	870.299988	-598.618469	150.136108	500.610168	-567.298889	-106.426666	505.725708	-587.292542	149.379410	87.668221	-566.328186	-111.031631	90.168442	-553.338562	197.401077	1376.593872	-499.016296	-143.848297	1369.741211	-496.443817	39.380268	1394.544556	-511.628723	14.708445	1671.877808	-607.706238	283.172516	1134.310181	-525.023743	-238.785065	1131.889893	-489.623169	303.694855	888.312683	-403.732941	-205.037125	893.714417	-483.325928	43.807697	966.476074	568.978210	-3.777386	931.683838	554.884399	151.953537
-535.164429	120.307045	875.998901	-502.763428	-40.565857	870.325378	-598.498596	150.089035	500.594940	-567.123352	-106.382843	505.735870	-587.272888	149.384323	87.667374	-566.243958	-110.991402	90.175621	-553.340027	197.384033	1376.628174	-498.932404	-143.864929	1369.779541	-496.399414	39.384331	1394.578857	-512.128540	14.849988	1671.969971	-607.808472	283.208405	1134.364380	-524.776001	-238.720642	1131.894775	-489.949799	303.703125	888.239990	-403.385559	-204.658401	893.818298	-483.274811	43.767048	966.495483	568.993225	-3.779565	931.686768	554.742249	152.029465
-535.098816	120.268219	875.990662	-502.679474	-40.597214	870.327454	-598.389832	150.097397	500.586304	-566.994934	-106.431473	505.764465	-587.215088	149.401672	87.666458	-566.251770	-110.977425	90.175331	-553.331482	197.366272	1376.645508	-498.842682	-143.862061	1369.814575	-496.352661	39.393684	1394.604248	-512.636475	14.972162	1672.068481	-607.912903	283.217010	1134.407227	-524.511108	-238.807083	1131.976074	-490.260620	303.738251	888.160217	-403.050934	-204.265747	893.909485	-483.206024	43.740948	966.494263	569.113098	-3.960261	931.692932	554.926270	151.794724
-535.050720	120.226379	875.997681	-502.565155	-40.643665	870.361511	-598.351807	150.098175	500.583893	-566.825317	-106.446266	505.782440	-587.256592	149.389542	87.641151	-566.200317	-110.982430	90.184479	-553.331604	197.369553	1376.653931	-498.749146	-143.842545	1369.853516	-496.315582	39.408241	1394.642822	-513.136841	15.082237	1672.159424	-608.010254	283.160339	1134.415527	-524.282593	-238.757996	1131.989502	-490.535156	303.712830	888.080994	-402.753632	-203.912521	893.980652	-483.133636	43.725170	966.516968	569.192688	-4.044194	931.697266	554.960938	151.690918
-534.977600	120.158836	876.002808	-502.453644	-40.689148	870.373230	-598.296753	150.064438	500.582672	-566.674133	-106.435791	505.804901	-587.236267	149.375290	87.633057	-566.244873	-110.985764	90.184723	-553.337524	197.373077	1376.662598	-498.647705	-143.830688	1369.869019	-496.268707	39.427311	1394.669312	-513.604980	15.204931	1672.254761	-608.111023	283.193298	1134.439453	-524.037170	-238.698563	1131.970703	-490.786957	303.720154	888.026062	-402.468079	-203.613144	894.035034	-483.044983	43.680771	966.526306	569.281067	-4.145952	931.698181	554.980896	151.599991
-534.904419	120.135040	876.013855	-502.351593	-40.751774	870.391052	-598.211609	150.062485	500.573608	-566.481201	-106.437798	505.824921	-587.188843	149.376068	87.615814	-566.208740	-110.934784	90.183205	-553.358093	197.374680	1376.666260	-498.523468	-143.805542	1369.909790	-496.227264	39.441505	1394.696167	-514.101196	15.292435	1672.337524	-608.219727	283.234436	1134.449829	-523.832214	-238.463181	1131.856445	-491.058136	303.723938	887.963684	-402.153015	-203.267441	894.121582	-482.963104	43.645706	966.542542	569.318237	-4.296280	931.718140	555.010559	151.488129
-534.837952	120.050201	876.006470	-502.246399	-40.813847	870.431885	-598.181580	150.026886	500.548279	-566.268372	-106.434364	505.848358	-587.170349	149.380402	87.618271	-566.195618	-110.930450	90.178696	-553.349976	197.373627	1376.656372	-498.416656	-143.781631	1369.955322	-496.181488	39.478550	1394.730835	-514.571045	15.402742	1672.425293	-608.332031	283.208069	1134.455688	-523.590637	-238.394775	1131.867065	-491.381805	303.745239	887.872009	-401.857239	-202.926163	894.212036	-482.885315	43.607697	966.560852	569.381470	-4.438050	931.739380	555.041443	151.353104
-534.762573	120.007355	876.024231	-502.131256	-40.872387	870.454956	-598.130859	150.027039	500.568024	-566.012268	-106.432503	505.878967	-587.183044	149.376724	87.616669	-566.165161	-110.909470	90.194420	-553.362366	197.371628	1376.665161	-498.304138	-143.757370	1370.005737	-496.145203	39.503605	1394.772217	-515.026611	15.520535	1672.528931	-608.427917	283.176300	1134.473511	-523.358093	-238.542618	1132.029785	-491.713470	303.752014	887.785889	-401.616028	-202.610703	894.284851	-482.793823	43.567738	966.582275	569.410034	-4.518044	931.723755	555.040771	151.269348
-534.665955	119.948669	876.048706	-502.010590	-40.896202	870.491821	-598.075378	149.994553	500.563599	-565.686584	-106.444427	505.902435	-587.179871	149.353638	87.620766	-566.081543	-110.909782	90.225578	-553.370300	197.367035	1376.654419	-498.187775	-143.725861	1370.055298	-496.104431	39.536377	1394.816040	-515.470764	15.636536	1672.610840	-608.534729	283.145782	1134.463867	-523.122314	-238.536240	1132.067139	-492.015625	303.758453	887.705078	-401.374786	-202.312241	894.352417	-482.699585	43.536743	966.617981	569.459045	-4.615647	931.726135	555.057861	151.180496
-534.585388	119.908752	876.056641	-501.867737	-40.964638	870.525818	-598.005066	149.949097	500.545380	-565.355835	-106.419640	505.923157	-587.164734	149.353912	87.643227	-566.085388	-110.902534	90.226135	-553.397339	197.379013	1376.661743	-498.076569	-143.692505	1370.112061	-496.072021	39.576759	1394.842896	-515.870850	15.783085	1672.661377	-608.646606	283.150726	1134.480835	-522.907593	-238.469925	1132.122192	-492.323822	303.785736	887.584229	-401.134216	-202.071381	894.416260	-482.593079	43.509705	966.639771	569.506470	-4.689483	931.728455	555.081726	151.104691
-534.489502	119.850250	876.065125	-501.731689	-41.012562	870.547974	-597.998718	149.914581	500.553070	-564.936157	-106.374489	505.891510	-587.158447	149.354462	87.644409	-565.990356	-110.902580	90.231277	-553.430786	197.380905	1376.624023	-497.952240	-143.650909	1370.164185	-496.044006	39.606285	1394.902710	-516.252747	15.890886	1672.771606	-608.748413	283.129700	1134.437988	-522.679016	-238.463486	1132.161865	-492.615448	303.797913	887.443542	-400.913208	-201.849075	894.493774	-482.480835	43.472786	966.655823	569.550781	-4.780888	931.731323	555.096680	151.035492
-534.386169	119.796677	876.055725	-501.570526	-41.061790	870.578003	-597.954407	149.869980	500.564636	-564.582764	-106.353394	505.882141	-587.166077	149.346527	87.659752	-565.913330	-110.892960	90.243904	-553.462341	197.396729	1376.615845	-497.834961	-143.609818	1370.213135	-496.033722	39.653183	1394.927002	-516.603760	16.025873	1672.837158	-608.848511	283.110260	1134.418335	-522.421692	-238.415710	1132.212036	-492.865967	303.813721	887.331116	-400.676575	-201.630173	894.587830	-482.357391	43.455334	966.668030	569.611206	-4.818250	931.728760	555.124390	150.954529
-534.285095	119.748528	876.050842	-501.417969	-41.085911	870.585938	-597.867737	149.826370	500.555450	-564.225342	-106.345238	505.867645	-587.131775	149.356857	87.653862	-565.848877	-110.867874	90.228600	-553.524048	197.388458	1376.588257	-497.719635	-143.593704	1370.276245	-496.017365	39.688953	1394.962158	-516.911926	16.153635	1672.894531	-608.950500	283.063263	1134.373779	-522.185852	-238.388763	1132.276733	-493.077057	303.779480	887.233826	-400.463654	-201.413208	894.664185	-482.235016	43.437714	966.670471	569.634521	-4.911440	931.720947	555.130676	150.869354
-534.208191	119.675003	876.057068	-501.281647	-41.164299	870.595459	-597.881287	149.805222	500.557983	-563.889709	-106.331200	505.855194	-587.151001	149.327682	87.637299	-565.823975	-110.878021	90.246849	-553.587402	197.390121	1376.553955	-497.602661	-143.551483	1370.329834	-496.002045	39.750904	1395.001099	-517.191406	16.308151	1672.951660	-609.046265	282.997253	1134.339844	-521.933838	-238.378342	1132.326782	-493.200775	303.772522	887.177185	-400.259125	-201.245102	894.741089	-482.129639	43.376492	966.678101	569.659363	-4.960649	931.698975	555.176697	150.810974
-534.091919	119.602234	876.045471	-501.078003	-41.243862	870.608643	-597.839233	149.757339	500.551483	-563.634949	-106.409790	505.868408	-587.132629	149.298325	87.640869	-565.822266	-110.865669	90.269226	-553.650879	197.396545	1376.525635	-497.497528	-143.519089	1370.379395	-495.986237	39.778431	1395.045044	-517.445496	16.462738	1673.013916	-609.146179	282.941284	1134.286743	-521.699829	-238.421951	1132.391968	-493.369995	303.755157	887.077026	-400.053101	-201.071304	894.796448	-481.971436	43.333504	966.678101	569.671936	-5.000825	931.697021	555.167725	150.761871
-533.961304	119.507675	876.049377	-500.883789	-41.298691	870.623230	-597.780823	149.695343	500.561401	-563.375122	-106.417999	505.846680	-587.124695	149.257385	87.607742	-565.764465	-110.843765	90.266655	-553.721069	197.379791	1376.474487	-497.390533	-143.492142	1370.436157	-495.976166	39.816288	1395.064819	-517.656982	16.636120	1673.061035	-609.250854	282.939240	1134.236450	-521.486206	-238.271103	1132.336914	-493.540222	303.715912	886.994385	-399.863831	-200.963791	894.849915	-481.819305	43.277939	966.690430	569.666748	-5.051839	931.683350	555.162109	150.732239
-533.822021	119.444450	876.031738	-500.682983	-41.345470	870.634277	-597.752563	149.631042	500.546936	-563.138367	-106.440842	505.855743	-587.112854	149.261108	87.617264	-565.780701	-110.841255	90.254410	-553.789917	197.392715	1376.427368	-497.278442	-143.460587	1370.486816	-495.961273	39.851261	1395.110107	-517.832703	16.782103	1673.106812	-609.359192	282.838013	1134.168823	-521.255371	-238.296356	1132.392456	-493.695099	303.693481	886.878906	-399.699890	-200.869812	894.891968	-481.651581	43.253155	966.686707	569.678345	-5.090334	931.678345	555.191833	150.660431
-533.664612	119.352684	876.013855	-500.444092	-41.417316	870.640381	-597.655090	149.572617	500.525208	-562.957703	-106.518257	505.912994	-587.064636	149.250229	87.609604	-565.772705	-110.839355	90.259026	-553.893066	197.366623	1376.368164	-497.179199	-143.450668	1370.525879	-495.961945	39.917812	1395.140869	-517.945679	16.962564	1673.134033	-609.453552	282.804779	1134.096191	-521.030823	-238.516296	1132.561646	-493.863617	303.669556	886.748718	-399.530151	-200.764587	894.955444	-481.463684	43.201637	966.683289	569.696655	-5.101097	931.689270	555.192017	150.659454
-533.512451	119.321999	876.010498	-500.229309	-41.460270	870.653870	-597.599609	149.550720	500.533356	-562.788025	-106.511009	505.903992	-587.089050	149.228943	87.634163	-565.795715	-110.841652	90.254517	-553.985657	197.365021	1376.288818	-497.048065	-143.426865	1370.573975	-495.966858	39.967842	1395.171509	-518.038635	17.143204	1673.157104	-609.540283	282.728455	1133.991699	-520.786926	-238.503876	1132.608521	-493.929321	303.664215	886.669434	-399.325348	-200.719345	895.004211	-481.282715	43.187611	966.688293	569.723694	-5.100017	931.662476	555.209900	150.662994
-533.300354	119.231285	876.007446	-499.940643	-41.500786	870.656738	-597.489014	149.470108	500.537262	-562.787354	-106.619347	505.964691	-587.053833	149.239746	87.623962	-565.812683	-110.846924	90.282028	-554.155151	197.356964	1376.236450	-496.938202	-143.393021	1370.617798	-495.976776	40.016315	1395.195068	-518.069885	17.315819	1673.164795	-609.644836	282.676514	1133.927002	-520.548584	-238.546799	1132.674683	-494.020630	303.604614	886.539063	-399.113403	-200.658646	895.063477	-481.045776	43.140797	966.692444	569.520447	-5.296117	931.698181	555.183838	150.507507
-533.133728	119.198692	876.006470	-499.677032	-41.568733	870.651184	-597.385681	149.396713	500.533173	-562.706726	-106.656479	506.008972	-587.011902	149.209885	87.628265	-565.819397	-110.833458	90.275391	-554.302368	197.321457	1376.149780	-496.808594	-143.356125	1370.664429	-495.992828	40.088779	1395.229736	-518.066406	17.500933	1673.162231	-609.738220	282.619385	1133.795654	-520.307373	-238.597809	1132.741943	-494.078186	303.584106	886.428406	-398.902130	-200.620193	895.112488	-480.830353	43.108501	966.688293	569.525696	-5.327202	931.698303	555.189270	150.471405
-532.927429	119.104202	875.975952	-499.383759	-41.594788	870.632629	-597.195374	149.325592	500.522888	-562.664551	-106.651993	505.989532	-586.931885	149.214386	87.605888	-565.741394	-110.826927	90.270676	-554.460205	197.302872	1376.107300	-496.691864	-143.321579	1370.708008	-496.028168	40.134197	1395.240967	-518.034668	17.691093	1673.156494	-609.815979	282.538025	1133.661255	-520.060669	-238.644623	1132.778809	-494.079529	303.544586	886.327759	-398.692047	-200.633698	895.150635	-480.583954	43.075558	966.663757	569.505371	-5.327249	931.698425	555.192505	150.450745
-532.731506	119.067375	875.978760	-499.080994	-41.657246	870.609009	-597.114136	149.251831	500.529358	-562.660278	-106.679077	506.018188	-586.966431	149.198257	87.612885	-565.766541	-110.829094	90.254570	-554.632813	197.280731	1375.982910	-496.577667	-143.301056	1370.775269	-496.047546	40.195019	1395.248779	-517.943787	17.879314	1673.147949	-609.892273	282.406494	1133.536865	-519.829712	-238.641632	1132.874390	-494.077240	303.489105	886.225220	-398.462494	-200.629517	895.202515	-480.332397	43.033981	966.652161	569.512817	-5.314334	931.690674	555.194702	150.457184
-532.548401	118.999977	875.989380	-498.813232	-41.679749	870.585999	-596.974243	149.201660	500.522186	-562.730164	-106.716537	506.073090	-586.934509	149.176651	87.599098	-565.774963	-110.830276	90.258331	-554.853760	197.238327	1375.895996	-496.460815	-143.277222	1370.817383	-496.100311	40.239101	1395.262939	-517.846924	18.031567	1673.128784	-609.980957	282.324249	1133.393433	-519.579041	-238.687347	1132.926636	-494.046417	303.435333	886.151733	-398.259735	-200.653015	895.261719	-480.095520	42.992054	966.641418	569.586853	-5.248651	931.672668	555.211853	150.510849
-532.330322	118.976074	875.987061	-498.450867	-41.758202	870.568665	-596.850342	149.126541	500.516785	-562.801208	-106.755768	506.153229	-586.895081	149.189407	87.619453	-565.760132	-110.831429	90.269051	-555.062012	197.211609	1375.784180	-496.342316	-143.253754	1370.875122	-496.154541	40.304203	1395.266724	-517.687622	18.230095	1673.097412	-610.060242	282.220551	1133.228882	-519.339417	-238.735657	1133.026245	-493.986176	303.388550	886.066101	-398.043732	-200.693298	895.316345	-479.809082	42.961769	966.632080	569.672729	-5.160272	931.651672	555.231812	150.589798
-532.106506	118.954346	876.006226	-498.135468	-41.796379	870.567505	-596.721313	149.077103	500.518219	-562.953674	-106.784142	506.215088	-586.886475	149.168182	87.621239	-565.805847	-110.844238	90.271240	-555.256531	197.188248	1375.693726	-496.197510	-143.214371	1370.935913	-496.231110	40.358509	1395.267456	-517.494446	18.454048	1673.031982	-610.123779	282.122986	1133.059937	-519.109802	-238.744019	1133.058105	-493.888367	303.361847	885.991211	-397.813599	-200.738159	895.354614	-479.535919	42.940647	966.639282	569.680603	-5.099488	931.639282	555.218689	150.646011
-531.863342	118.916061	876.011108	-497.770142	-41.855545	870.553772	-596.547913	149.022003	500.505737	-563.104248	-106.800575	506.290924	-586.846619	149.178680	87.617783	-565.801880	-110.849731	90.286201	-555.518005	197.172180	1375.549072	-496.063141	-143.192230	1371.000122	-496.311401	40.420383	1395.260132	-517.257690	18.643270	1672.997437	-610.223511	281.989380	1132.875000	-518.855103	-238.758774	1133.115723	-493.763275	303.278564	885.908752	-397.566162	-200.812363	895.391724	-479.229523	42.908108	966.633301	569.657532	-5.098815	931.633179	555.217102	150.665054
-531.632813	118.845589	876.002686	-497.411560	-41.909927	870.521057	-596.415039	148.963638	500.496704	-563.306641	-106.831490	506.361389	-586.822510	149.146637	87.593979	-565.768372	-110.890488	90.307030	-555.801453	197.139145	1375.417847	-495.922272	-143.151917	1371.043091	-496.405304	40.462833	1395.270752	-516.956665	18.876068	1672.944214	-610.304260	281.829407	1132.673584	-518.581543	-238.822174	1133.201172	-493.606201	303.194153	885.852478	-397.291443	-200.914627	895.424072	-478.924896	42.862663	966.608093	569.652283	-5.062314	931.631836	555.229980	150.668747
-531.353394	118.811127	875.996887	-497.065216	-41.931732	870.478943	-596.269836	148.925247	500.536255	-563.501099	-106.845924	506.408478	-586.801270	149.147644	87.635834	-565.735901	-110.884201	90.282204	-556.080505	197.094070	1375.328857	-495.770447	-143.120132	1371.087769	-496.517181	40.503147	1395.283936	-516.633545	19.082584	1672.850708	-610.391479	281.688293	1132.463745	-518.301025	-238.740341	1133.160645	-493.423737	303.121490	885.785889	-396.966492	-201.024826	895.486023	-478.595245	42.832432	966.577820	569.609924	-5.060063	931.645081	555.197937	150.707703
-531.000977	118.778603	875.998901	-496.664612	-41.956898	870.456787	-596.091614	148.900711	500.560791	-563.599426	-106.787369	506.423950	-586.757690	149.135452	87.629166	-565.640991	-110.909798	90.281433	-556.375793	197.063385	1375.151733	-495.630798	-143.100693	1371.130615	-496.657562	40.530090	1395.272705	-516.273376	19.259300	1672.740112	-610.486023	281.552185	1132.245850	-518.009766	-238.801880	1133.214722	-493.221375	303.044037	885.713318	-396.629303	-201.122467	895.541260	-478.208618	42.802692	966.563965	569.560791	-4.984904	931.648315	555.098267	150.810806
-530.663635	118.702553	876.005371	-496.258881	-41.961903	870.439758	-595.901733	148.827469	500.572113	-563.882446	-106.783722	506.468872	-586.760742	149.134781	87.631760	-565.722046	-110.932755	90.254601	-556.661499	197.013138	1374.990845	-495.504150	-143.065048	1371.177368	-496.816315	40.580074	1395.278564	-515.835083	19.512964	1672.644287	-610.579895	281.328613	1132.003418	-517.727539	-238.810013	1133.266113	-492.997498	302.957642	885.654541	-396.297943	-201.228607	895.579895	-477.838440	42.765282	966.559021	569.534485	-5.001523	931.652649	555.151978	150.748093
-530.371033	118.653778	876.001099	-495.900330	-42.000439	870.417969	-595.776733	148.808563	500.569061	-564.202454	-106.799606	506.567871	-586.774658	149.135147	87.660988	-565.805542	-110.953270	90.280754	-557.011963	196.972626	1374.870728	-495.356964	-143.023483	1371.230835	-496.960785	40.627853	1395.271851	-515.401978	19.727070	1672.480957	-610.693054	281.110138	1131.738892	-517.442200	-238.833084	1133.319824	-492.742218	302.853485	885.573669	-395.955444	-201.386688	895.623230	-477.499908	42.729347	966.540710	569.539001	-4.986646	931.656494	555.158997	150.783340
-530.032166	118.623001	875.996155	-495.511353	-42.030960	870.374146	-595.617249	148.780533	500.579468	-564.548706	-106.818687	506.642151	-586.748718	149.123001	87.649872	-565.905945	-110.995956	90.285583	-557.336609	196.934326	1374.680664	-495.237122	-143.005905	1371.252930	-497.106598	40.668015	1395.243164	-514.857666	19.998657	1672.344727	-610.807617	280.849152	1131.466431	-517.112915	-238.901642	1133.348145	-492.450562	302.740936	885.490479	-395.558899	-201.540802	895.682129	-477.124023	42.689938	966.512146	569.498230	-4.936294	931.659424	555.110596	150.845764
-529.680359	118.606163	875.994019	-495.107208	-42.030483	870.329041	-595.462280	148.769241	500.596802	-564.838135	-106.819603	506.723022	-586.773987	149.108521	87.646645	-565.993591	-111.037010	90.296669	-557.662720	196.873215	1374.519043	-495.144135	-142.990799	1371.268066	-497.259521	40.691483	1395.184570	-514.315247	20.219007	1672.183105	-610.916565	280.675812	1131.218994	-516.763245	-239.098740	1133.499023	-492.143005	302.634491	885.404663	-395.100403	-201.750000	895.768860	-476.736664	42.671032	966.485474	569.489197	-4.873220	931.648010	555.130066	150.906845
-529.371338	118.597160	875.998352	-494.760742	-42.022533	870.270325	-595.344604	148.793732	500.624664	-565.255920	-106.885910	506.790161	-586.764221	149.084930	87.642982	-566.090759	-111.063309	90.280510	-557.998535	196.797668	1374.330566	-495.049896	-142.988098	1371.280029	-497.393219	40.721367	1395.139160	-513.717712	20.428753	1671.974731	-611.023682	280.442627	1130.935425	-516.407532	-239.142456	1133.526123	-491.831299	302.507233	885.329102	-394.659760	-201.901550	895.822937	-476.392059	42.646465	966.453003	569.448181	-4.823808	931.650085	555.091553	150.939117
-528.991089	118.638962	876.001770	-494.364563	-42.021526	870.210449	-595.161926	148.775879	500.666138	-565.614685	-106.905319	506.875397	-586.733643	149.075195	87.681198	-566.143250	-111.097160	90.277306	-558.304688	196.700531	1374.162964	-494.919220	-142.980774	1371.272705	-497.491974	40.748672	1395.100586	-513.009888	20.721991	1671.808228	-611.147156	280.211609	1130.661499	-516.042969	-239.069260	1133.433594	-491.483826	302.344818	885.254578	-394.135864	-202.052002	895.868347	-476.001343	42.634052	966.425354	569.423035	-4.802412	931.647095	555.081726	150.958496
-528.683594	118.626175	876.005188	-493.997833	-42.071339	870.175293	-595.065979	148.780609	500.691925	-565.995117	-106.886597	506.916656	-586.789490	149.026733	87.675117	-566.282104	-111.161774	90.285118	-558.643372	196.646866	1373.929443	-494.842957	-142.996902	1371.259399	-497.563904	40.800129	1395.031494	-512.290527	20.965145	1671.577881	-611.247070	280.013672	1130.356812	-515.632568	-239.157730	1133.431396	-491.203674	302.217468	885.185486	-393.598785	-202.236938	895.930298	-475.650726	42.595604	966.404663	569.392822	-4.766350	931.618896	555.077209	151.005020
-528.333313	118.613503	875.954712	-493.644440	-42.120232	870.129822	-594.930786	148.778259	500.718536	-566.355896	-106.861305	506.989929	-586.763855	149.041138	87.697914	-566.306458	-111.173439	90.309883	-558.938049	196.587372	1373.720215	-494.739105	-143.010742	1371.268921	-497.642456	40.842918	1394.962036	-511.537537	21.224270	1671.334106	-611.338013	279.764069	1130.015503	-515.257690	-239.295837	1133.509888	-490.888672	302.058685	885.102234	-393.055847	-202.418625	896.010864	-475.288757	42.569763	966.352600	569.349060	-4.706236	931.628967	555.037598	151.060715
-527.761902	118.895317	876.003967	-493.255066	-41.961254	870.056458	-594.699585	148.734482	500.788116	-566.653015	-106.847969	507.025726	-586.740234	149.026001	87.694191	-566.357605	-111.215096	90.289719	-559.243103	196.504700	1373.497559	-494.669861	-143.041428	1371.247070	-497.713715	40.861759	1394.882568	-510.726593	21.516224	1671.081665	-611.430908	279.518005	1129.713745	-514.841003	-239.438553	1133.517822	-490.534698	301.902191	885.015564	-392.441132	-202.588959	896.104553	-474.817902	42.672974	966.349487	569.306946	-4.685304	931.616638	555.037476	151.094452
-527.378479	118.903336	876.000916	-492.915710	-41.954975	870.004211	-594.535522	148.727951	500.794769	-566.962219	-106.854691	507.080292	-586.731445	149.007141	87.717514	-566.404175	-111.259125	90.301369	-559.532593	196.395950	1373.315308	-494.620087	-143.082138	1371.240845	-497.781616	40.863995	1394.824219	-509.883759	21.781183	1670.814819	-611.502563	279.255920	1129.428223	-514.462952	-239.431519	1133.435181	-490.213684	301.715057	884.908081	-391.820862	-202.742325	896.181030	-474.453766	42.642342	966.322510	569.249939	-4.652246	931.614990	555.012146	151.153442
-527.078735	118.797974	875.967224	-492.624207	-41.969692	869.941467	-594.367676	148.681717	500.770386	-567.210266	-106.837730	507.096405	-586.710144	149.000763	87.699348	-566.441528	-111.292068	90.297798	-559.793152	196.317917	1373.122559	-494.563202	-143.098602	1371.212646	-497.819519	40.880024	1394.740356	-509.006470	22.068705	1670.546875	-611.566406	278.981995	1129.111938	-514.033020	-239.709213	1133.531494	-489.861572	301.496704	884.796997	-391.205566	-202.889572	896.307983	-474.145844	42.568726	966.270203	569.193787	-4.601619	931.608765	554.999329	151.222824
-526.926270	118.564331	875.909058	-492.409485	-42.069870	869.914124	-594.278503	148.673889	500.765228	-567.494995	-106.953026	507.176697	-586.756470	148.984268	87.725159	-566.531006	-111.303780	90.303329	-560.091492	196.213837	1372.938965	-494.530762	-143.147690	1371.205688	-497.813324	40.885593	1394.671387	-508.106201	22.372372	1670.306152	-611.617493	278.668152	1128.829346	-513.618591	-239.851227	1133.527344	-489.558777	301.273712	884.699219	-390.573700	-203.061340	896.413330	-473.945831	42.440838	966.219421	569.124939	-4.554137	931.600464	554.985291	151.261383
-526.658630	118.550026	875.932617	-492.187317	-42.075268	869.889954	-594.217896	148.690338	500.790009	-567.716309	-106.982132	507.197876	-586.773743	148.986359	87.752754	-566.653503	-111.337433	90.320183	-560.259888	196.134033	1372.747192	-494.443970	-143.205811	1371.183838	-497.802338	40.874470	1394.608154	-507.278687	22.643772	1670.082031	-611.956482	278.512329	1128.387207	-513.201660	-239.916840	1133.501587	-489.264160	301.019440	884.626770	-389.866241	-203.228760	896.519165	-473.707886	42.391712	966.223511	569.093872	-4.510319	931.586487	554.977722	151.303024
-526.406921	118.528572	875.916809	-491.997070	-42.143288	869.872620	-594.113037	148.663055	500.804718	-567.849731	-107.021935	507.221344	-586.777222	148.977051	87.720284	-566.611145	-111.345184	90.339088	-560.426453	196.046524	1372.597778	-494.378693	-143.271805	1371.156616	-497.723053	40.863064	1394.553223	-506.466217	22.881031	1669.882813	-611.967651	278.272034	1128.158936	-512.801392	-240.030914	1133.493774	-488.984558	300.773346	884.577454	-389.194763	-203.407639	896.657410	-473.493286	42.329746	966.210144	569.014038	-4.396633	931.568726	554.910583	151.432083
-526.099060	118.520844	875.918823	-491.773468	-42.152382	869.865051	-594.119934	148.689087	500.842194	-567.929688	-107.066689	507.243347	-586.821960	148.935699	87.758568	-566.725891	-111.324287	90.357559	-560.523071	195.972549	1372.442261	-494.287628	-143.332748	1371.135254	-497.621063	40.819794	1394.479248	-505.687225	23.150045	1669.705933	-611.970337	278.030853	1127.982910	-512.437622	-239.935181	1133.363159	-488.778992	300.516663	884.481262	-388.533112	-203.557480	896.770081	-473.254059	42.290886	966.218872	568.910095	-4.313789	931.566956	554.826416	151.541733
-525.852722	118.437119	875.902710	-491.624603	-42.198254	869.874573	-594.094055	148.664551	500.848694	-567.984192	-107.109734	507.227203	-586.865601	148.927353	87.757927	-566.787415	-111.338356	90.378616	-560.577271	195.902100	1372.306274	-494.170349	-143.404388	1371.098633	-497.481018	40.802208	1394.416748	-504.990845	23.367775	1669.560669	-611.965149	277.768005	1127.829224	-512.023499	-240.134247	1133.402466	-488.545349	300.202301	884.403564	-387.800537	-203.685211	896.933350	-473.082703	42.214314	966.226135	568.821899	-4.239182	931.547485	554.746704	151.664734
-525.634521	118.381210	875.870300	-491.514374	-42.218933	869.865356	-594.038818	148.638748	500.830353	-567.998657	-107.172653	507.215332	-586.894043	148.919922	87.769875	-566.848572	-111.304390	90.366539	-560.563110	195.831650	1372.206909	-494.046783	-143.485321	1371.063599	-497.271027	40.776222	1394.379517	-504.377014	23.600195	1669.469971	-611.916504	277.468445	1127.706055	-511.610596	-240.274750	1133.385376	-488.350555	299.887024	884.331848	-387.082733	-203.824356	897.100403	-472.935730	42.162521	966.212463	568.734436	-4.198125	931.535034	554.722656	151.712280
-525.427246	118.298653	875.828186	-491.406189	-42.263874	869.860535	-593.984009	148.629456	500.834412	-567.962158	-107.236137	507.181366	-586.816345	148.938858	87.760048	-566.998108	-111.323425	90.402802	-560.448975	195.763535	1372.141113	-493.854645	-143.532761	1371.051147	-497.051819	40.742794	1394.337646	-503.814209	23.814188	1669.417603	-611.856201	277.170227	1127.600586	-511.244263	-240.352524	1133.374512	-488.168610	299.547760	884.279236	-386.366974	-203.906540	897.270630	-472.800690	42.094269	966.197876	568.666443	-4.120632	931.529480	554.673523	151.789032
-525.305115	118.268517	875.824036	-491.372192	-42.313725	869.862061	-594.018677	148.621063	500.871887	-567.971741	-107.316742	507.171387	-586.855042	148.905746	87.779846	-567.105896	-111.322449	90.419540	-560.262451	195.682663	1372.083984	-493.637207	-143.569962	1371.021362	-496.766510	40.668873	1394.324951	-503.338013	24.004240	1669.425903	-611.782288	276.902893	1127.528687	-510.867340	-240.391937	1133.312866	-487.995636	299.178223	884.254456	-385.684540	-204.068390	897.421936	-472.735931	42.034500	966.202515	568.583374	-4.056239	931.515259	554.619202	151.891769
-525.230896	118.196075	875.809875	-491.339600	-42.374069	869.845154	-594.023132	148.579025	500.885742	-567.955566	-107.408615	507.141266	-586.848572	148.898651	87.791344	-567.120239	-111.344246	90.436363	-560.025818	195.630646	1372.078613	-493.395538	-143.628662	1371.011353	-496.424896	40.630039	1394.345093	-502.944458	24.176373	1669.484131	-611.705688	276.680511	1127.530029	-510.542999	-240.437683	1133.283325	-487.931396	298.769592	884.221619	-385.015747	-204.200073	897.577637	-472.690887	41.955669	966.190674	568.534790	-3.987445	931.515076	554.575562	151.963181
-525.189026	118.136612	875.783508	-491.362549	-42.404102	869.832764	-594.028259	148.538956	500.852295	-567.957214	-107.483932	507.139679	-586.820984	148.895813	87.789337	-567.146423	-111.313400	90.461273	-559.686829	195.605164	1372.113525	-493.114258	-143.677521	1371.030518	-496.057098	40.596447	1394.374512	-502.655212	24.313496	1669.573486	-611.596252	276.433136	1127.567627	-510.209656	-240.369476	1133.187012	-487.927185	298.357605	884.179993	-384.382263	-204.310135	897.745728	-472.679108	41.905956	966.170654	568.445740	-3.941905	931.493408	554.538940	152.046478
-525.218567	118.062996	875.752747	-491.385132	-42.522144	869.817505	-594.126526	148.505600	500.861084	-567.978943	-107.595238	507.129791	-586.884094	148.864532	87.808609	-567.251831	-111.327309	90.495941	-559.236267	195.589020	1372.187256	-492.790161	-143.695679	1371.029785	-495.659393	40.551758	1394.389771	-502.428253	24.415712	1669.702026	-611.450745	276.221436	1127.649292	-509.864349	-240.490570	1133.229614	-487.939789	297.928284	884.142944	-383.786377	-204.370331	897.937744	-472.686768	41.823696	966.140015	568.300598	-3.952976	931.513672	554.476501	152.044739
-525.236328	118.012222	875.732422	-491.455109	-42.551498	869.803894	-594.144470	148.441422	500.860199	-567.952515	-107.601028	507.084290	-586.857239	148.845886	87.803009	-567.190125	-111.330772	90.506973	-558.813477	195.563309	1372.299438	-492.457611	-143.722519	1371.025391	-495.216156	40.511211	1394.416748	-502.243561	24.524904	1669.846924	-611.276550	275.985016	1127.740356	-509.518738	-240.574722	1133.255737	-487.972351	297.488373	884.141235	-383.206421	-204.443512	898.115295	-472.700867	41.783207	966.111694	568.134033	-3.956056	931.528503	554.393188	152.095383
-525.325073	117.936371	875.702454	-491.539063	-42.582977	869.788269	-594.230408	148.392380	500.859131	-567.986755	-107.628136	507.058228	-586.859314	148.864746	87.804527	-567.236511	-111.333923	90.500534	-558.257263	195.537781	1372.442383	-492.124664	-143.736740	1371.027954	-494.786560	40.452682	1394.449097	-502.166504	24.593401	1670.003418	-611.090515	275.796509	1127.887939	-509.191772	-240.638245	1133.283936	-488.057709	297.009369	884.108887	-382.672852	-204.530746	898.266418	-472.746246	41.749290	966.072388	568.001892	-3.949256	931.549438	554.337891	152.113327
-525.427063	117.877831	875.691589	-491.648834	-42.648872	869.785645	-594.324463	148.323532	500.854980	-568.000671	-107.602684	507.022919	-586.828247	148.874359	87.800972	-567.230530	-111.337784	90.526207	-557.644775	195.556000	1372.577637	-491.728699	-143.772186	1371.051636	-494.315826	40.373360	1394.503540	-502.146454	24.637615	1670.187744	-610.848267	275.607697	1128.102173	-508.844330	-240.802429	1133.440063	-488.152802	296.560638	884.093628	-382.150665	-204.607452	898.444092	-472.798859	41.701916	966.044617	567.892212	-3.971109	931.563538	554.301880	152.106293
-525.571228	117.819077	875.680969	-491.789581	-42.712246	869.794983	-594.411499	148.226440	500.835724	-568.065430	-107.535904	506.963226	-586.820068	148.885437	87.778580	-567.156372	-111.344749	90.532364	-557.076599	195.550888	1372.728638	-491.302338	-143.796936	1371.088257	-493.848419	40.329678	1394.552368	-502.157654	24.676075	1670.428345	-610.620361	275.556763	1128.308960	-508.496765	-240.821823	1133.467407	-488.298584	296.129486	884.087463	-381.639252	-204.680222	898.590393	-472.864929	41.670307	966.013367	567.828186	-3.933447	931.565796	554.263000	152.147705
-525.736145	117.808441	875.708557	-491.952759	-42.775192	869.806580	-594.573975	148.190048	500.830048	-568.151184	-107.412811	506.896759	-586.804810	148.883820	87.781593	-567.001526	-111.347633	90.524895	-556.396423	195.577530	1372.905273	-490.883057	-143.786530	1371.157227	-493.367523	40.256222	1394.600586	-502.224426	24.668598	1670.674438	-610.361023	275.513763	1128.549194	-508.162445	-240.817719	1133.468140	-488.501923	295.666718	884.047058	-381.256470	-204.736542	898.659912	-472.942932	41.642616	965.999512	567.720703	-3.905710	931.588013	554.202332	152.184830
-525.933044	117.737244	875.724731	-492.132019	-42.834846	869.838135	-594.634827	148.092422	500.794952	-568.275513	-107.315651	506.830994	-586.749390	148.910538	87.765442	-566.969788	-111.372314	90.544228	-555.773743	195.588562	1373.109985	-490.487396	-143.783157	1371.163696	-492.835419	40.204346	1394.652100	-502.330292	24.706064	1670.903564	-610.044006	275.464081	1128.758789	-507.840424	-240.836456	1133.475830	-488.695068	295.251068	884.013184	-380.882263	-204.800110	898.713989	-473.030548	41.612957	965.983032	567.675598	-3.852545	931.581177	554.174194	152.247375
-526.170044	117.711784	875.750366	-492.373077	-42.864288	869.843201	-594.832764	148.047531	500.784058	-568.495972	-107.246841	506.796570	-586.741821	148.914383	87.760086	-566.910278	-111.390320	90.531715	-555.098633	195.591797	1373.310547	-490.060181	-143.764633	1371.139404	-492.289246	40.177650	1394.673706	-502.471954	24.700333	1671.134033	-609.695435	275.486053	1129.011353	-507.501770	-240.862991	1133.505371	-488.855530	294.898132	883.975281	-380.529907	-204.854340	898.754211	-473.135590	41.602722	965.945740	567.597168	-3.857012	931.600464	554.155090	152.251923
-526.456482	117.658905	875.753113	-492.651031	-42.919075	869.854980	-595.047180	148.024734	500.801270	-568.777649	-107.255424	506.763702	-586.782776	148.917587	87.763954	-566.770630	-111.366791	90.505028	-554.399597	195.618195	1373.453491	-489.623535	-143.767548	1371.130249	-491.734283	40.151321	1394.674072	-502.645630	24.677418	1671.365479	-609.332031	275.468079	1129.290161	-507.183167	-240.774216	1133.422363	-489.022034	294.519745	883.917664	-380.188782	-204.897675	898.753052	-473.264404	41.590523	965.891418	567.537720	-3.818642	931.605774	554.123474	152.293549
-526.708618	117.635506	875.787720	-492.941010	-42.937351	869.858337	-595.247375	147.944214	500.774261	-569.080750	-107.275177	506.725372	-586.788757	148.915039	87.730507	-566.684204	-111.407730	90.478783	-553.736572	195.630508	1373.612061	-489.121887	-143.761475	1371.110107	-491.178375	40.135151	1394.720947	-502.848755	24.580988	1671.542969	-608.722900	275.439392	1129.697876	-506.844666	-240.769287	1133.416870	-489.214111	294.180511	883.840454	-379.885864	-204.937103	898.696594	-473.375061	41.579231	965.847351	567.483765	-3.799615	931.610229	554.089233	152.320267
-526.867249	117.805214	875.855225	-493.236511	-42.856861	869.825012	-595.424133	147.901810	500.799072	-570.032043	-108.066689	507.130859	-586.764343	148.968307	87.759880	-567.088684	-111.460228	90.515808	-553.036621	195.669250	1373.792358	-488.646667	-143.760406	1371.104126	-490.584015	40.102386	1394.779297	-503.020813	24.572153	1671.767334	-608.586060	275.527771	1129.769043	-506.520905	-240.767838	1133.401611	-489.398956	293.884338	883.748840	-379.638733	-205.014267	898.653259	-473.442841	41.648113	965.804382	567.423645	-3.769651	931.612854	554.070679	152.334030
-527.331726	117.528580	875.828186	-493.621674	-43.025249	869.836365	-595.753296	147.871109	500.778412	-569.840637	-107.331261	506.640747	-586.847168	148.967560	87.758331	-566.624939	-111.433212	90.381058	-552.364380	195.658844	1373.875732	-488.192993	-143.740921	1371.065308	-490.067993	40.071705	1394.805054	-503.211792	24.534771	1671.960083	-607.918945	275.567871	1130.170044	-506.166840	-240.906525	1133.483521	-489.566437	293.637909	883.696350	-379.464355	-205.050049	898.557190	-473.675720	41.512001	965.716797	567.389893	-3.755415	931.613464	554.059326	152.346741
-527.495483	117.693268	875.888611	-493.952515	-42.978207	869.818359	-595.989319	147.829086	500.817719	-570.159729	-107.408371	506.581940	-586.861572	149.002609	87.738182	-566.574341	-111.483498	90.340302	-551.661987	195.684998	1374.004883	-487.716125	-143.718384	1371.003662	-489.514771	40.045666	1394.823853	-503.414063	24.454205	1672.134766	-607.511658	275.582123	1130.368408	-505.872650	-240.760986	1133.371704	-489.730225	293.407593	883.583130	-379.317688	-205.065720	898.410034	-473.751984	41.569351	965.672302	567.355652	-3.733413	931.621765	554.045898	152.373734
-527.978516	117.438850	875.866211	-494.401672	-43.139263	869.817505	-596.303589	147.824219	500.755951	-570.664551	-107.690567	506.609344	-586.908508	149.043488	87.741486	-566.702637	-111.511932	90.297729	-551.029724	195.711792	1374.105957	-487.243469	-143.674149	1370.917114	-488.968536	40.030258	1394.815918	-503.543152	24.393679	1672.320923	-607.121399	275.712402	1130.506592	-505.512939	-240.843277	1133.400635	-489.868408	293.200409	883.441223	-379.223389	-205.083054	898.255005	-473.997070	41.433956	965.569031	567.301941	-3.720392	931.618774	554.022339	152.393143
-528.298584	117.350410	875.865356	-494.772034	-43.211231	869.808167	-596.608337	147.765671	500.735901	-570.975586	-107.852585	506.581940	-586.951050	149.040527	87.717896	-566.673157	-111.542892	90.257629	-550.360474	195.758499	1374.197754	-486.741302	-143.626053	1370.856934	-488.443176	40.044487	1394.833008	-503.689026	24.321959	1672.466675	-606.686279	275.825989	1130.632080	-505.187378	-240.797592	1133.358887	-489.967377	293.010681	883.285278	-379.158386	-205.078949	898.067322	-474.149963	41.380791	965.485291	567.283264	-3.679662	931.611328	554.000977	152.428009
-528.584839	117.275856	875.854797	-495.169922	-43.265575	869.800049	-596.840576	147.708267	500.703949	-571.322510	-108.111557	506.600403	-587.011169	149.067627	87.693428	-566.767273	-111.595490	90.224541	-549.702454	195.783463	1374.244751	-486.255737	-143.591843	1370.794800	-487.912109	40.021736	1394.852905	-503.792786	24.253325	1672.606567	-606.273743	275.943451	1130.779053	-504.864014	-240.743500	1133.284668	-490.053589	292.847412	883.125183	-379.094482	-205.040817	897.837219	-474.309479	41.333111	965.401306	567.245422	-3.657595	931.604675	553.982971	152.437500
-528.834167	117.198975	875.854126	-495.522095	-43.350872	869.804199	-597.049927	147.634430	500.689880	-571.416382	-108.120384	506.493500	-587.039368	149.098602	87.650932	-566.683960	-111.631432	90.201080	-549.103149	195.813843	1374.302490	-485.824158	-143.551849	1370.741333	-487.414612	39.994724	1394.850952	-503.871765	24.162758	1672.769897	-605.900940	276.036163	1130.883423	-504.564850	-240.678680	1133.190430	-490.110474	292.731934	882.966431	-379.107361	-205.017487	897.590576	-474.433685	41.269852	965.330383	567.228516	-3.654180	931.612244	553.940247	152.453888
-529.075073	117.118156	875.855225	-495.898224	-43.445961	869.818542	-597.250671	147.563660	500.630920	-571.485779	-108.128899	506.415070	-587.052490	149.154404	87.668678	-566.541931	-111.627876	90.159523	-548.470459	195.857208	1374.314209	-485.372986	-143.514557	1370.656250	-486.903046	39.999962	1394.837158	-503.948303	24.076189	1672.915039	-605.470886	276.189667	1131.004883	-504.288147	-240.565689	1133.089111	-490.117981	292.634918	882.835815	-379.157990	-204.951462	897.306274	-474.567535	41.196182	965.265930	567.206787	-3.605731	931.607300	553.909302	152.499161
-529.309448	116.967773	875.836853	-496.220459	-43.563679	869.851929	-597.552490	147.496704	500.592651	-571.493896	-108.138557	506.341644	-587.130432	149.146286	87.640800	-566.459351	-111.622734	90.102325	-547.936768	195.870438	1374.349976	-484.947449	-143.527924	1370.603149	-486.410339	40.019089	1394.846069	-503.999878	24.005116	1673.049683	-605.034668	276.362122	1131.102539	-504.039307	-240.452179	1132.987061	-490.102081	292.538788	882.697266	-379.254395	-204.907745	897.029480	-474.684692	41.107845	965.205017	567.181641	-3.569489	931.602295	553.880737	152.510101
-529.535461	116.864769	875.830200	-496.569061	-43.689075	869.873352	-597.847473	147.430328	500.577240	-571.374695	-108.098465	506.210693	-587.121216	149.149872	87.635338	-566.294434	-111.658630	90.056686	-547.329895	195.884644	1374.367065	-484.545410	-143.527084	1370.524536	-485.966888	40.033382	1394.858276	-504.033386	23.931990	1673.177856	-604.776733	276.464050	1131.107666	-503.789703	-240.386017	1132.942749	-490.188110	292.520233	882.488525	-379.381500	-204.834213	896.763367	-474.804535	41.017090	965.142029	567.122009	-3.577706	931.591431	553.823730	152.499756
-529.721130	116.759254	875.810974	-496.880585	-43.802036	869.908813	-598.152100	147.376251	500.576904	-571.296082	-108.136688	506.150452	-587.166443	149.194260	87.664322	-566.209900	-111.637367	90.052109	-546.793762	195.929291	1374.374756	-484.189606	-143.509293	1370.472290	-485.537720	39.998859	1394.862671	-504.037506	23.883060	1673.283813	-604.347534	276.624969	1131.169678	-503.577545	-240.183456	1132.828491	-490.134186	292.490234	882.363770	-379.524139	-204.712296	896.511414	-474.901337	40.942513	965.085449	567.086121	-3.573410	931.591614	553.777588	152.498047
-529.896973	116.574951	875.774170	-497.154419	-43.999397	869.954651	-598.488953	147.332275	500.533356	-571.212524	-108.139160	506.092804	-587.170654	149.199356	87.597527	-566.212402	-111.641228	90.031120	-546.248901	195.929230	1374.446533	-483.870789	-143.513718	1370.446899	-485.124176	39.963245	1394.877441	-504.058899	23.807156	1673.360229	-603.877319	276.773834	1131.245483	-503.409943	-240.007919	1132.757935	-490.049347	292.502869	882.260315	-379.688385	-204.621796	896.252563	-474.985199	40.806305	965.028442	567.087952	-3.544878	931.574585	553.742126	152.544540
-530.010559	116.463875	875.759277	-497.385345	-44.150421	870.022583	-598.862976	147.292023	500.515015	-571.104126	-108.152122	506.036102	-587.210022	149.251099	87.624306	-566.120056	-111.645927	89.999268	-545.720154	195.972488	1374.426514	-483.544098	-143.477936	1370.444092	-484.712006	39.953209	1394.920532	-504.023621	23.754284	1673.458496	-603.457275	276.902161	1131.353516	-503.232483	-239.851364	1132.713135	-489.952362	292.544861	882.187134	-379.885010	-204.471725	896.043762	-475.039063	40.719414	965.003235	567.032593	-3.525639	931.560852	553.685669	152.561935
-530.096375	116.307587	875.759460	-497.587769	-44.275593	870.081604	-599.161255	147.213821	500.494385	-571.092896	-108.175591	506.015778	-587.217773	149.281601	87.594421	-566.185120	-111.659889	90.016647	-545.218018	195.993790	1374.530762	-483.228668	-143.479813	1370.437256	-484.331909	39.953232	1394.953491	-503.971619	23.711206	1673.552979	-603.034485	277.004974	1131.457520	-503.098999	-239.792374	1132.755859	-489.779358	292.605377	882.133789	-380.134125	-204.339615	895.803101	-475.070526	40.609810	964.983887	566.987671	-3.534659	931.569336	553.610657	152.573425
-530.156982	116.190773	875.749207	-497.772308	-44.403858	870.128601	-599.540466	147.131104	500.484253	-571.071594	-108.170639	506.003601	-587.306030	149.279022	87.590485	-566.192627	-111.677757	90.001244	-544.776794	196.003326	1374.531982	-482.924530	-143.475739	1370.443481	-483.979065	39.964672	1394.981812	-503.898132	23.664787	1673.628906	-602.580200	277.155121	1131.525757	-503.036194	-239.618271	1132.713013	-489.607635	292.710693	882.100281	-380.369965	-204.135269	895.602966	-475.086090	40.513042	964.955811	566.946899	-3.543303	931.589722	553.561707	152.569992
-530.205994	116.079842	875.758789	-497.914581	-44.520786	870.188477	-599.923340	147.069382	500.449402	-571.142944	-108.241791	506.013580	-587.349854	149.338776	87.584541	-566.220398	-111.705215	90.017998	-544.322083	196.019257	1374.561279	-482.623413	-143.505081	1370.459839	-483.625031	39.982929	1395.029663	-503.786560	23.597839	1673.732910	-602.140015	277.240631	1131.574097	-503.006805	-239.467636	1132.707520	-489.379395	292.821472	882.076721	-380.651337	-203.961197	895.420410	-475.095764	40.423744	964.952942	566.940247	-3.519129	931.586304	553.510803	152.586136
-530.248718	115.930847	875.742615	-498.040466	-44.650387	870.232544	-600.293213	147.017685	500.426208	-571.234619	-108.247543	506.050415	-587.383423	149.329132	87.575256	-566.281982	-111.708900	90.021294	-543.859375	196.017776	1374.598999	-482.354431	-143.539566	1370.479614	-483.315521	39.979881	1395.068726	-503.729645	23.544634	1673.766846	-601.750732	277.322876	1131.647095	-503.004639	-239.279785	1132.719849	-489.100922	292.945068	882.072021	-380.835693	-203.693954	895.441895	-475.094543	40.317806	964.928955	566.914185	-3.506700	931.571411	553.463684	152.570496
-530.253479	115.806870	875.736755	-498.100494	-44.752411	870.257202	-600.623413	146.961578	500.420776	-571.412170	-108.312927	506.085602	-587.426392	149.384598	87.549797	-566.303223	-111.723343	90.036575	-543.487305	196.004761	1374.626709	-482.117310	-143.545868	1370.488892	-482.995300	39.979256	1395.078735	-503.622620	23.501198	1673.817017	-601.346313	277.435852	1131.691772	-503.052582	-239.192703	1132.715454	-488.778961	293.127869	882.070496	-381.232605	-203.548111	895.150391	-475.055603	40.224850	964.906982	566.896729	-3.488234	931.562988	553.391052	152.602219
-530.274963	115.695877	875.718994	-498.178345	-44.858349	870.266663	-600.930603	146.898666	500.413300	-571.562744	-108.314468	506.074707	-587.451660	149.379181	87.545525	-566.408386	-111.744629	90.028854	-543.097778	196.016953	1374.596802	-481.861725	-143.556549	1370.489014	-482.699127	39.956165	1395.110229	-503.500671	23.472439	1673.884277	-600.960632	277.595062	1131.736816	-503.141968	-239.076859	1132.717651	-488.405151	293.292908	882.070618	-381.514526	-203.329422	895.022156	-475.025848	40.135418	964.867981	566.892090	-3.504340	931.548157	553.366882	152.582352
-530.284790	115.602203	875.705688	-498.215942	-44.943428	870.266663	-601.164246	146.825928	500.394684	-571.817200	-108.420647	506.116150	-587.447998	149.397934	87.522926	-566.379700	-111.756386	90.041428	-542.752441	196.007523	1374.556274	-481.633087	-143.567383	1370.496582	-482.398773	39.968327	1395.099365	-503.384644	23.409863	1673.923584	-600.586548	277.718109	1131.774048	-503.256714	-238.955978	1132.714966	-487.968079	293.447906	882.113770	-381.818573	-203.085083	894.924194	-474.971741	40.063831	964.827209	566.881714	-3.498659	931.535339	553.300293	152.590576
-530.266479	115.527649	875.681458	-498.208527	-45.003750	870.261658	-601.381836	146.732315	500.399689	-571.979614	-108.421371	506.125031	-587.470154	149.443085	87.545563	-566.455139	-111.771812	90.048424	-542.434265	195.981155	1374.506470	-481.399628	-143.584595	1370.513672	-482.104279	39.949074	1395.122070	-503.270142	23.375422	1673.950317	-600.200867	277.802551	1131.765137	-503.369324	-238.850067	1132.715942	-487.480743	293.687225	882.182068	-382.118683	-202.864960	894.836121	-474.890930	40.019760	964.782288	566.853516	-3.526892	931.540405	553.252930	152.552780
-530.280945	115.443710	875.675415	-498.202911	-45.084282	870.247803	-601.530640	146.627213	500.378632	-572.186768	-108.523575	506.196594	-587.476135	149.439728	87.515594	-566.530762	-111.787582	90.052620	-542.144897	195.980270	1374.469849	-481.169098	-143.577423	1370.522095	-481.830597	39.953110	1395.131470	-503.143372	23.357378	1673.988037	-599.842590	277.970184	1131.798462	-503.503143	-238.762375	1132.726685	-486.965668	293.925415	882.238708	-382.441040	-202.595261	894.758667	-474.826874	39.952728	964.742188	566.841675	-3.533831	931.534363	553.203064	152.554718
-530.273254	115.378288	875.648987	-498.171265	-45.128826	870.238831	-601.657837	146.536499	500.375610	-572.330505	-108.525536	506.184387	-587.457703	149.447098	87.534851	-566.534363	-111.787842	90.051682	-541.898315	195.965912	1374.400635	-480.963348	-143.589050	1370.558350	-481.607910	39.994450	1395.149170	-503.062805	23.333105	1673.988892	-599.461304	278.104767	1131.735474	-503.653412	-238.686996	1132.749268	-486.432434	294.183228	882.279419	-382.803253	-202.322540	894.673706	-474.737244	39.929325	964.692749	566.836487	-3.582528	931.541565	553.173035	152.518417
-530.283569	115.342392	875.664001	-498.155029	-45.167110	870.234253	-601.781799	146.452911	500.363983	-572.494629	-108.597267	506.228973	-587.449524	149.449860	87.531136	-566.538574	-111.800186	90.068344	-541.694214	195.950241	1374.331543	-480.734833	-143.607529	1370.624512	-481.389740	39.983616	1395.157349	-502.954865	23.330227	1674.015137	-599.085876	278.212769	1131.630493	-503.827118	-238.580093	1132.776001	-485.840332	294.474457	882.342285	-383.127106	-202.060608	894.628845	-474.661957	39.903049	964.666260	566.838806	-3.586444	931.552063	553.118347	152.514481
-530.288879	115.333099	875.653625	-498.109833	-45.193958	870.220032	-601.984741	146.417130	500.360077	-572.583618	-108.624336	506.228363	-587.433350	149.453445	87.540688	-566.577515	-111.833191	90.084244	-541.522034	195.927658	1374.253540	-480.535614	-143.642426	1370.647949	-481.211121	40.014023	1395.175049	-502.859100	23.324566	1674.038574	-598.687683	278.287598	1131.515869	-503.998962	-238.348083	1132.701416	-485.189819	294.779327	882.404297	-383.426971	-201.855209	894.583252	-474.585480	39.906910	964.628357	566.847046	-3.601766	931.531189	553.096680	152.480209
-530.278015	115.299492	875.644348	-498.057404	-45.210346	870.182617	-602.054382	146.329987	500.352142	-572.677002	-108.616776	506.241028	-587.414917	149.466202	87.546959	-566.565063	-111.844673	90.087646	-541.375671	195.919876	1374.152100	-480.307953	-143.655136	1370.700684	-481.061737	40.051498	1395.167236	-502.764832	23.326988	1674.042969	-598.314087	278.421570	1131.426880	-504.169098	-238.290344	1132.719604	-484.537659	295.055359	882.446289	-383.762939	-201.632843	894.533630	-474.488861	39.890598	964.576477	566.865234	-3.609671	931.525452	553.080872	152.469116
-530.278320	115.274178	875.636230	-497.997345	-45.230404	870.162231	-602.185303	146.279495	500.371521	-572.749634	-108.655235	506.235626	-587.410522	149.466873	87.529633	-566.552246	-111.858139	90.061302	-541.264648	195.900482	1374.064575	-480.095764	-143.663116	1370.723267	-480.894348	40.064747	1395.166626	-502.682556	23.331350	1674.061401	-597.960571	278.494415	1131.288818	-504.296478	-238.225067	1132.741821	-483.817749	295.383728	882.479309	-384.069366	-201.440231	894.479370	-474.391113	39.890736	964.531616	566.866028	-3.672300	931.533997	553.067078	152.398682
-530.249329	115.260826	875.662781	-497.907776	-45.244854	870.142151	-602.262451	146.168533	500.375458	-572.899536	-108.725014	506.241730	-587.385437	149.448746	87.551025	-566.591675	-111.877899	90.072617	-541.164490	195.883423	1373.952881	-479.872955	-143.648148	1370.761353	-480.742554	40.109352	1395.153931	-502.589905	23.352072	1674.077148	-597.452576	278.561127	1131.243896	-504.403534	-238.168015	1132.773560	-483.079407	295.696411	882.568542	-384.353088	-201.253601	894.435303	-474.269623	39.878624	964.507751	566.866760	-3.701560	931.533325	553.006958	152.391479
-530.195007	115.211594	875.649902	-497.791046	-45.252472	870.137756	-602.331665	146.098480	500.402985	-573.023376	-108.826309	506.279205	-587.357056	149.434128	87.588440	-566.623779	-111.926201	90.065079	-541.107361	195.855621	1373.844482	-479.674683	-143.628998	1370.814453	-480.595856	40.160152	1395.134277	-502.513947	23.388655	1674.098145	-597.094849	278.620148	1131.119141	-504.473206	-238.147141	1132.832153	-482.322937	295.965729	882.645874	-384.610840	-201.100906	894.409790	-474.132324	39.883072	964.474854	566.863525	-3.724710	931.535950	552.985474	152.323807
-530.184692	115.215790	875.676819	-497.725067	-45.229153	870.124451	-602.410645	146.063034	500.441589	-573.188049	-108.945038	506.315033	-587.360657	149.433044	87.587517	-566.639038	-111.943169	90.073158	-541.059265	195.852951	1373.752930	-479.455292	-143.616608	1370.859863	-480.458221	40.200077	1395.115601	-502.457489	23.412075	1674.117920	-596.712585	278.651306	1130.965576	-504.543060	-238.098206	1132.881226	-481.553101	296.328308	882.754517	-384.864960	-200.950287	894.357117	-474.029236	39.902386	964.453064	566.886963	-3.765772	931.545776	552.976990	152.296600
-530.141846	115.173500	875.683777	-497.621826	-45.240097	870.127014	-602.434631	145.997330	500.410217	-573.252808	-108.974434	506.332031	-587.295471	149.426987	87.611916	-566.711426	-111.966125	90.073227	-541.043640	195.837708	1373.633057	-479.274200	-143.618164	1370.912720	-480.353149	40.255047	1395.102539	-502.399048	23.470760	1674.139893	-596.355042	278.735962	1130.848022	-504.581238	-238.056946	1132.938110	-480.735535	296.612518	882.868774	-385.135315	-200.850647	894.300232	-473.891724	39.903358	964.428162	566.891113	-3.793923	931.546936	552.955566	152.247192
-530.130310	115.169785	875.714783	-497.549927	-45.248638	870.141113	-602.490784	145.938995	500.424469	-573.375488	-109.035126	506.336090	-587.250000	149.419800	87.630341	-566.714233	-112.013657	90.089211	-541.038879	195.807480	1373.554688	-479.096832	-143.625565	1370.975342	-480.257813	40.308662	1395.110474	-502.368683	23.547789	1674.173584	-595.989502	278.792938	1130.707642	-504.559998	-238.212906	1133.128784	-479.952850	296.967804	882.995361	-385.364227	-200.747360	894.274292	-473.796570	39.914200	964.426453	566.968872	-3.774527	931.535767	552.950439	152.259521
-530.108704	115.117256	875.726746	-497.444977	-45.266945	870.143860	-602.572632	145.901917	500.424774	-573.502563	-109.050941	506.342377	-587.254517	149.421555	87.669945	-566.787598	-112.039566	90.094185	-541.055969	195.799606	1373.468994	-478.904724	-143.616760	1371.057251	-480.150146	40.351433	1395.113525	-502.358643	23.630941	1674.216553	-595.651062	278.805145	1130.567871	-504.547211	-238.175735	1133.212280	-479.155396	297.264587	883.093140	-385.581635	-200.667953	894.230347	-473.692200	39.904430	964.414429	567.005005	-3.836264	931.538818	552.949829	152.202454
-530.076843	115.086479	875.728455	-497.347504	-45.303505	870.132996	-602.622559	145.841003	500.426025	-573.647217	-109.163155	506.408386	-587.255615	149.402206	87.654457	-566.796570	-112.059280	90.108917	-541.089172	195.771393	1373.383057	-478.736755	-143.603149	1371.100098	-480.066284	40.392830	1395.117676	-502.355255	23.701374	1674.272339	-595.342041	278.854095	1130.469727	-504.509827	-238.004547	1133.178711	-478.335999	297.527069	883.174255	-385.724884	-200.611008	894.176331	-473.582123	39.889797	964.388855	566.998413	-3.911583	931.548523	552.937561	152.121674
-530.070129	115.055557	875.740479	-497.290558	-45.302631	870.134094	-602.706909	145.836075	500.430023	-573.751038	-109.193481	506.424561	-587.234619	149.414291	87.654999	-566.823914	-112.073486	90.063431	-541.123718	195.755844	1373.298828	-478.531891	-143.586273	1371.151001	-479.994141	40.435310	1395.114258	-502.382813	23.804203	1674.306641	-595.020691	278.826935	1130.337280	-504.424835	-237.929367	1133.243652	-477.540192	297.764038	883.294434	-385.844086	-200.585190	894.118591	-473.510559	39.890877	964.377075	566.970825	-3.975821	931.565857	552.923523	152.029480
-530.025635	115.003075	875.734497	-497.204987	-45.307823	870.110046	-602.737305	145.784607	500.429962	-573.889282	-109.285172	506.440674	-587.219543	149.420868	87.659363	-566.927490	-112.092361	90.079704	-541.163391	195.720337	1373.241577	-478.340729	-143.542755	1371.233276	-479.935822	40.482899	1395.134766	-502.431519	23.919373	1674.346680	-594.707458	278.826752	1130.242432	-504.322021	-237.930145	1133.323608	-476.713257	298.027679	883.413818	-385.933533	-200.567749	894.095154	-473.417786	39.869610	964.349487	567.079712	-3.927605	931.539124	552.905701	152.077972
-530.027405	114.971756	875.745361	-497.170105	-45.339218	870.106567	-601.661011	145.410553	500.185699	-574.017517	-109.366028	506.491516	-586.672302	149.618118	87.616806	-566.904236	-112.110023	90.084328	-541.213440	195.691254	1373.183228	-478.151978	-143.509644	1371.303101	-479.901367	40.506859	1395.140381	-502.491577	24.063919	1674.380615	-594.386902	278.835175	1130.124512	-504.166565	-237.921371	1133.406982	-475.944763	298.256439	883.545105	-385.971924	-200.594116	894.061646	-473.365082	39.847218	964.336792	567.077820	-4.008469	931.536743	552.897644	151.981308
-530.007629	114.945702	875.746094	-497.113647	-45.348846	870.106689	-601.581238	145.334305	500.153870	-574.102966	-109.450500	506.533630	-586.617126	149.629364	87.633934	-566.952393	-112.129013	90.092247	-541.266541	195.684097	1373.148926	-477.993713	-143.492859	1371.367920	-479.900421	40.557468	1395.158569	-502.557831	24.203773	1674.437988	-594.073120	278.861877	1130.025879	-503.996796	-237.889572	1133.476196	-475.215118	298.494080	883.683228	-385.965637	-200.630569	894.033691	-473.308380	39.842915	964.328308	567.075378	-4.057069	931.559448	552.883484	151.914825
-529.996094	114.911514	875.758362	-497.063141	-45.380352	870.117126	-601.841064	145.388092	500.217773	-574.123657	-109.436188	506.522552	-586.692505	149.611847	87.619965	-566.946960	-112.140236	90.093872	-541.358826	195.674561	1373.112305	-477.857025	-143.423508	1371.437622	-479.893677	40.607059	1395.185425	-502.633118	24.394157	1674.505615	-593.793274	278.863220	1129.903320	-503.791290	-237.944244	1133.556274	-474.469055	298.668549	883.798767	-385.934814	-200.703308	894.039429	-473.261902	39.822338	964.332153	567.081299	-4.078701	931.555908	552.809265	151.899216
-530.015991	114.835167	875.735474	-497.030396	-45.424458	870.109009	-602.096863	145.444122	500.221069	-574.198120	-109.531792	506.601410	-586.820251	149.559067	87.634422	-566.995300	-112.137451	90.123207	-541.457581	195.638123	1373.074219	-477.713104	-143.387329	1371.510498	-479.920380	40.642963	1395.213989	-502.726196	24.573977	1674.575317	-593.544067	278.822754	1129.801392	-503.579895	-237.958542	1133.638306	-473.718109	298.750275	883.910889	-385.831146	-200.784683	894.051880	-473.242981	39.787575	964.309753	567.124451	-4.115345	931.559509	552.813843	151.835663
-530.006226	114.802315	875.755188	-496.980896	-45.482746	870.140320	-602.151794	145.433075	500.236664	-574.169556	-109.566071	506.608673	-586.847656	149.555557	87.600426	-566.992126	-112.133492	90.105385	-541.550659	195.645157	1373.045532	-477.586151	-143.330597	1371.567505	-479.938782	40.663918	1395.241577	-502.800720	24.755596	1674.652588	-593.302734	278.783936	1129.713623	-503.326599	-237.999161	1133.728394	-473.028503	298.872467	884.056274	-385.684692	-200.889679	894.067993	-473.220642	39.756256	964.337708	567.064331	-4.245384	931.572876	552.809753	151.729401
-530.007813	114.771812	875.749573	-496.964172	-45.491070	870.127991	-602.749268	145.611526	500.363007	-574.097290	-109.588539	506.604614	-587.147705	149.455368	87.626282	-566.962280	-112.136650	90.101547	-541.675171	195.607635	1373.012817	-477.481140	-143.292313	1371.628540	-479.982422	40.680443	1395.252319	-502.914398	24.955896	1674.695801	-593.363770	278.866669	1129.443848	-503.051666	-238.066437	1133.787720	-472.344208	298.995880	884.168030	-385.495148	-201.015884	894.099182	-473.210144	39.738964	964.327332	567.091064	-4.267687	931.576660	552.783264	151.702835
-530.025208	114.722458	875.739197	-496.952576	-45.523613	870.132263	-602.907654	145.622711	500.366974	-574.088562	-109.706848	506.684021	-587.235168	149.428879	87.646500	-567.030457	-112.138107	90.094574	-541.783081	195.603851	1372.990967	-477.384003	-143.247696	1371.693237	-480.042114	40.707191	1395.270142	-503.005585	25.165443	1674.751465	-593.156860	278.857269	1129.363159	-502.769470	-238.255402	1133.961426	-471.738586	299.103699	884.287231	-385.267181	-201.161957	894.138733	-473.210052	39.714848	964.321960	567.059814	-4.339268	931.585266	552.740417	151.639038
-530.051575	114.649734	875.726624	-496.950409	-45.560356	870.156982	-602.787476	145.606400	500.354340	-574.054810	-109.764397	506.682709	-587.192932	149.414642	87.611328	-567.043152	-112.109795	90.082130	-541.920105	195.613449	1372.976196	-477.341705	-143.204285	1371.740479	-480.093872	40.721462	1395.280518	-503.089355	25.393742	1674.805176	-592.971558	278.797241	1129.287231	-502.472565	-238.286469	1134.038086	-471.131226	299.163177	884.442017	-384.955841	-201.260162	894.221619	-473.222595	39.689690	964.326599	567.051636	-4.405458	931.582336	552.747192	151.589432
-530.046631	114.619560	875.717163	-496.919525	-45.582523	870.159912	-602.783569	145.579636	500.331177	-574.028564	-109.894318	506.738739	-587.191650	149.406448	87.616325	-567.056458	-112.146576	90.114616	-542.043518	195.603943	1372.958252	-477.306519	-143.163300	1371.788574	-480.182312	40.742683	1395.300903	-503.158875	25.635788	1674.870850	-592.799683	278.744293	1129.205811	-502.177490	-238.204285	1133.998413	-470.510406	299.176544	884.585083	-384.584381	-201.435852	894.300293	-473.215088	39.675117	964.327271	567.135742	-4.377270	931.568298	552.737915	151.574966
-530.060974	114.607178	875.713867	-496.882813	-45.598167	870.187561	-602.738647	145.566620	500.339905	-573.955200	-109.955528	506.783600	-587.191284	149.397659	87.618446	-567.097473	-112.137070	90.115410	-542.182922	195.592072	1372.960938	-477.304230	-143.132278	1371.846558	-480.265320	40.795547	1395.313110	-503.220551	25.859915	1674.927246	-592.655884	278.715912	1129.122070	-501.855011	-238.374817	1134.147949	-469.948364	299.195374	884.697876	-384.198669	-201.598129	894.422485	-473.217865	39.688404	964.343994	567.141113	-4.430998	931.574219	552.750732	151.503799
-530.081787	114.559631	875.730896	-496.866577	-45.601665	870.204651	-602.633911	145.583145	500.298676	-573.883423	-109.983604	506.769379	-587.117310	149.419678	87.603264	-567.104614	-112.125885	90.134483	-542.331665	195.608276	1372.944336	-477.338684	-143.067184	1371.912842	-480.389862	40.805584	1395.332642	-503.277527	26.092121	1674.974243	-592.526611	278.642517	1129.052734	-501.585938	-238.416443	1134.218994	-469.443665	299.155823	884.821838	-383.809601	-201.754837	894.538025	-473.232178	39.670990	964.365906	567.146790	-4.475993	931.581787	552.747375	151.459686
-530.084961	114.582344	875.756592	-496.852875	-45.568943	870.216492	-602.638245	145.589569	500.324158	-573.825562	-110.013626	506.772247	-587.140808	149.386719	87.618492	-567.095581	-112.133224	90.103714	-542.498901	195.618225	1372.936523	-477.379608	-143.037476	1371.979980	-480.509674	40.854027	1395.358765	-503.357269	26.326311	1675.023193	-592.441345	278.583313	1128.968262	-501.335510	-238.343567	1134.236938	-468.974213	299.112091	884.958069	-383.332825	-201.912323	894.706116	-473.249786	39.690269	964.395264	567.127075	-4.509943	931.582825	552.717468	151.416824
-530.089111	114.563293	875.744141	-496.812378	-45.553696	870.229126	-602.570313	145.570999	500.313507	-573.754761	-110.019691	506.755371	-587.156006	149.383118	87.607605	-567.165588	-112.150688	90.113510	-542.677246	195.641434	1372.925415	-477.443054	-142.976349	1372.050537	-480.622345	40.893227	1395.381104	-503.412109	26.556957	1675.068237	-592.378357	278.510193	1128.908691	-501.053101	-238.389999	1134.313110	-468.669861	299.161377	885.051147	-382.778900	-202.110718	894.940735	-473.257965	39.709152	964.405762	567.076416	-4.594960	931.589600	552.679993	151.331833
-530.091187	114.524673	875.759460	-496.750549	-45.552067	870.256897	-602.453735	145.590561	500.272675	-573.643494	-110.033394	506.739471	-587.096619	149.372345	87.619759	-567.119019	-112.137291	90.112114	-542.820923	195.683060	1372.912354	-477.532257	-142.907166	1372.122925	-480.768768	40.926716	1395.408569	-503.476257	26.767744	1675.099854	-592.331055	278.444031	1128.860107	-500.788177	-238.475433	1134.420532	-468.306030	299.062134	885.153015	-382.230652	-202.218323	895.171875	-473.258667	39.708351	964.439697	567.080566	-4.599402	931.600952	552.661804	151.282883
-530.069519	114.543549	875.769958	-496.693115	-45.519184	870.281616	-602.371399	145.579422	500.286896	-573.593323	-110.030296	506.734070	-587.099670	149.371033	87.616020	-567.133606	-112.105232	90.093323	-542.974060	195.701904	1372.904907	-477.641144	-142.886688	1372.209351	-480.933624	40.978889	1395.440186	-503.530060	26.959385	1675.134521	-592.301208	278.399933	1128.813965	-500.536041	-238.527908	1134.508911	-467.968781	298.945831	885.272339	-381.643829	-202.441132	895.409424	-473.252838	39.744278	964.471558	567.016968	-4.661683	931.596436	552.600403	151.272766
-530.059998	114.525558	875.782959	-496.638306	-45.534275	870.295349	-602.302979	145.591644	500.274719	-573.551575	-110.046944	506.742035	-587.098938	149.328430	87.589836	-567.207581	-112.110245	90.097366	-543.159424	195.750107	1372.907837	-477.777466	-142.845596	1372.288818	-481.092255	41.011860	1395.456055	-503.598846	27.124426	1675.167236	-592.312012	278.303467	1128.749390	-500.281921	-238.751282	1134.725342	-467.679779	298.763123	885.369751	-381.074219	-202.620911	895.694824	-473.253510	39.732224	964.499084	566.998474	-4.715096	931.605896	552.580200	151.219025
-530.050415	114.502441	875.772217	-496.562408	-45.516628	870.297424	-602.223999	145.598389	500.249237	-573.426514	-109.989212	506.712280	-587.090088	149.336411	87.583229	-567.151672	-112.106224	90.093498	-543.301025	195.783783	1372.904541	-477.929810	-142.792953	1372.370728	-481.253754	41.070553	1395.478882	-503.641907	27.304199	1675.177734	-592.324829	278.205231	1128.704834	-500.063751	-238.875748	1134.822266	-467.428802	298.578369	885.433105	-380.464081	-202.760468	895.976257	-473.246246	39.746861	964.509277	567.034058	-4.647951	931.577515	552.559570	151.231369
-530.053711	114.521667	875.764954	-496.526550	-45.485737	870.312012	-602.078247	145.630737	500.245026	-573.363098	-110.003609	506.685089	-587.054077	149.347260	87.567070	-567.072266	-112.079849	90.084381	-543.466919	195.843155	1372.906250	-478.100494	-142.711288	1372.446411	-481.412903	41.120415	1395.480957	-503.684540	27.467329	1675.191528	-592.368958	278.111969	1128.635376	-499.865295	-238.924347	1134.898926	-467.254028	298.366425	885.473267	-379.813629	-202.915375	896.298950	-473.260834	39.787678	964.525574	567.034363	-4.677823	931.587524	552.537476	151.218445
-530.016479	114.520706	875.762268	-496.451294	-45.437981	870.304504	-601.960999	145.629486	500.225464	-573.216370	-109.956444	506.657043	-587.016479	149.317871	87.556305	-567.075256	-112.056602	90.081139	-543.626343	195.905518	1372.898193	-478.286957	-142.671097	1372.518677	-481.556793	41.144394	1395.466919	-503.739136	27.635633	1675.196289	-592.432739	278.034790	1128.584473	-499.671326	-238.984619	1134.938965	-467.137085	298.154694	885.511047	-379.168701	-203.015259	896.586487	-473.238922	39.811745	964.535400	566.978577	-4.705435	931.583862	552.488098	151.211945
-530.019165	114.535751	875.765991	-496.403870	-45.419430	870.310059	-601.853882	145.643890	500.196533	-573.141357	-109.944115	506.645172	-587.017883	149.289352	87.522255	-567.041199	-112.026482	90.058479	-543.826782	195.949371	1372.875000	-478.485168	-142.594833	1372.576172	-481.710114	41.175755	1395.471191	-503.775513	27.799974	1675.200928	-592.535339	277.950500	1128.505249	-499.477905	-239.049744	1135.023315	-467.101959	297.923126	885.518311	-378.470703	-203.157837	896.937927	-473.251770	39.834293	964.555115	566.938049	-4.724917	931.589294	552.463013	151.149475
-529.990112	114.560349	875.749939	-496.347076	-45.382427	870.302063	-601.711426	145.646454	500.201141	-573.051575	-109.949783	506.643829	-587.043518	149.275742	87.537659	-567.084900	-112.030159	90.065872	-543.988342	196.037277	1372.852539	-478.650146	-142.520264	1372.611084	-481.867554	41.198799	1395.467651	-503.813538	27.976088	1675.191406	-592.638489	277.874146	1128.422607	-499.319183	-238.962097	1135.008667	-467.085419	297.681244	885.522278	-377.815521	-203.253555	897.233337	-473.249603	39.867882	964.560730	566.884705	-4.767268	931.595520	552.416382	151.138214
-529.966736	114.571663	875.757996	-496.280945	-45.365097	870.305115	-601.659851	145.651306	500.197632	-572.921692	-109.942688	506.612244	-587.034973	149.250977	87.520493	-566.995056	-112.019585	90.070648	-544.165283	196.113312	1372.810303	-478.849884	-142.464676	1372.650635	-482.017456	41.234612	1395.451538	-503.833405	28.147232	1675.200073	-592.743164	277.784088	1128.338501	-499.145996	-239.024643	1135.062134	-467.108643	297.420319	885.474365	-377.197388	-203.384003	897.538635	-473.238251	39.882675	964.580811	566.818970	-4.826134	931.598572	552.352600	151.112152
-529.971802	114.593170	875.748169	-496.263092	-45.329807	870.308167	-601.592224	145.645279	500.178619	-572.739624	-109.766113	506.509308	-587.053650	149.210281	87.526070	-566.889282	-112.012924	90.073143	-544.358459	196.136841	1372.813721	-479.070313	-142.394485	1372.666748	-482.163574	41.276791	1395.404785	-503.863159	28.329601	1675.183350	-592.883057	277.683685	1128.208984	-498.982452	-239.154617	1135.188843	-467.202484	297.141815	885.392761	-376.570374	-203.499222	897.872253	-473.251923	39.920147	964.585632	567.090942	-4.561405	931.529785	552.411560	151.295120
-529.932861	114.664780	875.751953	-496.217468	-45.264832	870.297302	-601.481018	145.653427	500.170013	-572.565430	-109.619278	506.438232	-587.046875	149.187149	87.516434	-566.825500	-112.008415	90.060959	-544.543152	196.197281	1372.735962	-479.299286	-142.345490	1372.706543	-482.326263	41.306763	1395.365234	-503.905334	28.512299	1675.159058	-593.041382	277.606110	1128.112061	-498.859619	-239.188156	1135.184326	-467.324310	296.869141	885.294189	-375.920532	-203.565674	898.162231	-473.240631	39.974457	964.596436	567.034546	-4.560715	931.511414	552.365417	151.278320
-529.951721	114.703812	875.735779	-496.223602	-45.245117	870.290100	-601.420288	145.695801	500.137634	-572.731079	-109.937897	506.581970	-587.016785	149.183029	87.503792	-566.995361	-111.979568	90.077347	-544.734558	196.248749	1372.655640	-479.526001	-142.309555	1372.714844	-482.507538	41.357162	1395.320923	-503.968658	28.714174	1675.113525	-593.206177	277.497620	1127.988647	-498.725494	-239.185608	1135.209106	-467.475128	296.601288	885.189453	-375.286743	-203.656708	898.458557	-473.261932	40.009506	964.588196	566.994446	-4.582138	931.521484	552.335693	151.270950
-529.946045	114.710327	875.719116	-496.186615	-45.224648	870.289124	-601.357239	145.746170	500.127472	-572.645081	-109.945938	506.604614	-586.966248	149.212006	87.530663	-566.968384	-111.973907	90.096008	-544.926819	196.302353	1372.603027	-479.736511	-142.272858	1372.728271	-482.663696	41.409271	1395.278076	-503.995026	28.922850	1675.087158	-593.384827	277.364166	1127.878662	-498.591431	-239.253464	1135.228149	-467.686920	296.321381	885.015198	-374.724182	-203.735153	898.720337	-473.264343	40.034924	964.589050	566.929749	-4.585014	931.520874	552.286072	151.260437
-529.975525	114.739716	875.698486	-496.202820	-45.199589	870.286926	-601.332031	145.769241	500.113525	-572.571289	-109.884956	506.569153	-586.984009	149.212463	87.511169	-566.936279	-111.962502	90.093231	-545.093384	196.316315	1372.522339	-479.938110	-142.250168	1372.717896	-482.835449	41.446560	1395.255127	-503.990753	29.174421	1675.080566	-593.616821	277.263092	1127.778687	-498.492340	-239.220413	1135.182007	-467.922211	296.053558	884.868164	-374.130035	-203.748352	898.966858	-473.300720	40.072807	964.582886	566.888428	-4.608365	931.515991	552.248352	151.259384
-529.952209	114.848335	875.712952	-496.199371	-45.118073	870.267822	-601.341431	145.871185	500.172699	-572.334595	-109.581322	506.392975	-586.986511	149.192535	87.511833	-566.864990	-111.950294	90.072182	-545.269958	196.381165	1372.445068	-480.152374	-142.229950	1372.698608	-482.994995	41.491180	1395.214844	-504.012146	29.430250	1675.048218	-593.819153	277.137085	1127.689575	-498.379425	-239.314056	1135.190796	-468.127838	295.648804	884.748108	-373.564636	-203.802414	899.229492	-473.306549	40.138416	964.590637	566.830078	-4.589075	931.507690	552.203552	151.246719
-529.963501	114.907288	875.709412	-496.221558	-45.082840	870.265381	-600.953857	145.793854	500.097809	-571.215332	-107.550552	505.629761	-586.872620	149.222153	87.517105	-566.067932	-111.869133	89.848732	-545.445435	196.391373	1372.388672	-480.344391	-142.233383	1372.697876	-483.181763	41.530598	1395.189331	-504.046417	29.718906	1674.970093	-594.079468	277.034698	1127.623779	-498.278992	-239.310562	1135.144531	-468.480682	295.316437	884.576233	-373.053284	-203.844482	899.391663	-473.336395	40.179672	964.593628	566.776978	-4.603758	931.519592	552.158142	151.234283
-529.980896	114.971443	875.681458	-496.214386	-45.064030	870.237183	-600.901672	145.858658	500.087555	-571.227417	-107.455208	505.642059	-586.860168	149.226227	87.522865	-566.132813	-111.865944	89.864342	-545.645630	196.416183	1372.356445	-480.555725	-142.240326	1372.685181	-483.344727	41.545906	1395.171021	-504.022919	30.104237	1674.941895	-594.328796	276.898285	1127.548340	-498.183868	-239.320816	1135.097656	-468.851563	295.035736	884.423096	-372.588379	-203.830719	899.560181	-473.358002	40.221912	964.572693	566.728638	-4.594599	931.505432	552.111694	151.269608
-529.994751	115.090302	875.699158	-496.230408	-44.954758	870.232849	-600.903992	145.919449	500.093445	-571.283997	-107.536232	505.659241	-586.866882	149.200867	87.484383	-566.177734	-111.853844	89.881554	-545.842163	196.420731	1372.331909	-480.728668	-142.237534	1372.681396	-483.542603	41.559509	1395.171021	-504.000366	30.498720	1674.893066	-594.604553	276.746521	1127.500488	-498.100616	-239.325943	1135.072754	-469.272614	294.755402	884.301941	-372.137299	-203.848969	899.719788	-473.393951	40.317764	964.589539	566.671082	-4.587713	931.500977	552.084900	151.259216
-529.978455	115.192558	875.687561	-496.224121	-44.876801	870.220886	-601.138489	146.026978	500.147827	-571.346191	-107.563248	505.698578	-587.001282	149.160110	87.464874	-566.344116	-111.843048	89.926620	-546.052063	196.422821	1372.308960	-480.920654	-142.255753	1372.699951	-483.754211	41.569939	1395.159546	-503.982300	30.945675	1674.836060	-594.890930	276.560181	1127.408691	-498.027832	-239.341034	1135.065918	-469.646423	294.476379	884.227112	-371.760071	-203.852554	899.860107	-473.405914	40.399086	964.588318	566.627441	-4.556436	931.482178	552.012695	151.302032
-530.001221	115.277054	875.692993	-496.251953	-44.806076	870.217773	-600.938354	146.012497	500.090393	-571.430725	-107.655060	505.772949	-586.929565	149.182419	87.459702	-566.477905	-111.824677	89.921349	-546.252930	196.413864	1372.296875	-481.100952	-142.313812	1372.728271	-483.937744	41.513557	1395.164673	-503.926117	31.496336	1674.785400	-595.214722	276.416992	1127.389160	-497.956360	-239.347366	1135.041626	-470.219879	294.187958	884.013550	-371.399536	-203.815399	899.994751	-473.447052	40.466503	964.596924	566.554382	-4.544171	931.481445	551.953064	151.296066
-529.960571	115.368210	875.687378	-496.195007	-44.697540	870.217957	-600.882141	146.056702	500.084534	-571.903625	-109.082932	506.192505	-586.904541	149.187897	87.439095	-566.819153	-111.818222	90.050713	-546.467896	196.319305	1372.287842	-481.312195	-142.382736	1372.735962	-484.131317	41.441818	1395.167847	-503.838196	32.119820	1674.756836	-595.557739	276.291504	1127.391479	-497.893585	-239.296204	1134.986084	-470.729919	293.902954	883.878357	-371.069672	-203.753494	900.124146	-473.432373	40.566574	964.608948	566.502136	-4.544323	931.465271	551.910217	151.318680
-529.949158	115.544945	875.699524	-496.221710	-44.557590	870.198120	-600.829102	146.092361	500.097870	-571.907349	-109.537773	506.416260	-586.882996	149.168015	87.439819	-566.894897	-111.817009	90.137756	-546.687744	196.231079	1372.290771	-481.508209	-142.492050	1372.742310	-484.351074	41.332645	1395.180786	-503.756531	32.847248	1674.708740	-595.888733	276.101227	1127.401001	-497.839386	-239.271927	1134.925659	-471.305450	293.720642	883.774719	-370.812317	-203.674591	900.191650	-473.467438	40.689709	964.618958	566.471741	-4.479206	931.461609	551.851135	151.365097
-529.877136	115.703125	875.737671	-496.122559	-44.383591	870.193970	-600.726685	146.125916	500.117340	-571.795654	-109.482368	506.410645	-586.858398	149.151718	87.426888	-566.849426	-111.787643	90.127029	-546.901611	196.098465	1372.298462	-481.695831	-142.626190	1372.770630	-484.565643	41.230091	1395.231201	-503.654236	33.688122	1674.617554	-596.243103	275.954224	1127.438721	-497.795013	-239.250076	1134.886230	-471.795868	293.467621	883.712646	-370.577362	-203.565155	900.271667	-473.424835	40.829056	964.656067	566.399780	-4.471526	931.458313	551.809204	151.365646
-529.810608	115.911728	875.759155	-496.072449	-44.210529	870.176270	-600.605896	146.167709	500.171783	-571.718567	-109.408783	506.395477	-586.817261	149.165909	87.462166	-566.883667	-111.774559	90.119049	-547.144165	195.919418	1372.312866	-481.902496	-142.797409	1372.773682	-484.806763	41.064537	1395.262695	-503.522095	34.634171	1674.526611	-596.613037	275.801208	1127.487061	-497.769501	-239.222290	1134.821045	-472.396210	293.299652	883.664001	-370.403503	-203.465759	900.291199	-473.404205	40.983646	964.676208	565.886108	-4.812039	931.565369	551.564941	151.184921
-529.759216	116.220444	875.817383	-496.118805	-43.995575	870.127075	-600.528870	146.247452	500.206024	-571.618469	-109.338348	506.383850	-586.779541	149.179214	87.501007	-566.820557	-111.748253	90.128357	-547.391174	195.709503	1372.336670	-482.092896	-143.015594	1372.793335	-485.052032	40.904217	1395.292236	-503.381561	35.669331	1674.415283	-596.985962	275.641113	1127.548096	-497.757599	-239.201004	1134.749878	-473.030792	293.148132	883.628601	-370.256042	-203.348846	900.329529	-473.423431	41.151802	964.695313	565.874329	-4.813678	931.571960	551.622498	151.124191
-529.599426	116.414673	875.859314	-495.904480	-43.766148	870.154663	-600.342224	146.279358	500.207001	-571.463989	-109.156761	506.357269	-586.724060	149.173218	87.486488	-566.793091	-111.704140	90.147690	-547.672913	195.469330	1372.340820	-482.309204	-143.268692	1372.820557	-485.318451	40.714954	1395.321777	-503.252380	36.779198	1674.273193	-597.374634	275.453461	1127.592773	-497.754791	-239.228043	1134.688965	-473.733490	293.025635	883.547607	-370.187225	-203.211761	900.326538	-473.324432	41.350098	964.768738	566.279358	-4.423411	931.443604	551.714722	151.415604
-529.451355	116.674835	875.911377	-495.755768	-43.526661	870.137390	-600.133240	146.342575	500.239136	-571.279358	-108.967087	506.316376	-586.690674	149.177139	87.491150	-566.809021	-111.660446	90.141830	-547.969055	195.242706	1372.316162	-482.482971	-143.476944	1372.819336	-485.585663	40.498592	1395.332886	-503.098267	37.962078	1674.081909	-597.761658	275.260437	1127.635254	-497.784393	-239.290833	1134.610474	-474.406799	292.919037	883.464355	-370.127808	-203.023483	900.324280	-473.243591	41.544342	964.818115	566.218567	-4.390757	931.436279	551.629272	151.455551
-529.261169	116.926300	875.938965	-495.589142	-43.258663	870.105042	-599.920471	146.381683	500.235565	-571.077271	-108.774216	506.302887	-586.635498	149.200867	87.485939	-566.699158	-111.599342	90.140457	-548.303467	194.935471	1372.276611	-482.640198	-143.742340	1372.821899	-485.859192	40.258820	1395.359253	-502.946960	39.275211	1673.891602	-598.210510	275.131104	1127.706787	-497.807526	-239.302795	1134.487183	-475.129364	292.820251	883.311523	-370.095032	-202.846008	900.287842	-473.133881	41.748852	964.848145	566.199463	-4.347609	931.432861	551.620789	151.491150
-529.103455	117.124809	875.945801	-495.438232	-43.027481	870.069580	-600.385498	146.688354	500.369202	-570.923706	-108.614021	506.270386	-586.891907	149.099655	87.517868	-566.656250	-111.542358	90.140396	-548.651611	194.610519	1372.253540	-482.773956	-144.030975	1372.808960	-486.132416	40.048500	1395.342407	-502.703369	40.550079	1673.662964	-598.661377	274.981323	1127.751343	-497.861267	-239.373611	1134.378174	-475.756744	292.749664	883.274414	-370.094116	-202.635132	900.236267	-473.048248	41.923149	964.865356	566.132385	-4.323771	931.427368	551.535217	151.532639
-528.901794	117.318481	875.954285	-495.259766	-42.769619	870.035828	-599.524902	146.602417	500.243866	-570.706543	-108.356667	506.225433	-586.594849	149.212158	87.503212	-566.601685	-111.489723	90.103271	-549.008850	194.354370	1372.187256	-482.906830	-144.269348	1372.787476	-486.371246	39.822971	1395.323730	-502.559570	41.941895	1673.406982	-599.133850	274.750549	1127.773438	-497.917786	-239.468063	1134.288452	-476.475342	292.756927	883.154846	-370.154480	-202.443817	900.169495	-472.938324	42.102760	964.889343	566.093750	-4.308051	931.427490	551.503967	151.547653
-528.686218	117.580093	875.986755	-495.085327	-42.506062	869.999756	-600.081909	146.965073	500.394379	-570.556396	-108.167694	506.191681	-586.916382	149.141296	87.556526	-566.592102	-111.449944	90.128120	-549.405640	194.025894	1372.115234	-483.018677	-144.543182	1372.759766	-486.631775	39.639549	1395.293213	-502.389038	43.357208	1673.137939	-599.601196	274.529358	1127.798340	-498.002319	-239.587967	1134.192505	-477.098938	292.815765	883.137207	-370.251831	-202.212036	900.102783	-472.835571	42.295025	964.930420	566.073242	-4.264021	931.425659	551.458679	151.589355
-528.478271	117.796501	875.973999	-494.912903	-42.275196	869.952942	-600.167969	147.236252	500.481628	-570.431091	-108.002693	506.184479	-587.020569	149.140091	87.572250	-566.616821	-111.403061	90.115852	-549.807678	193.750183	1372.053101	-483.121887	-144.813934	1372.736694	-486.860748	39.454243	1395.253540	-502.195496	44.768291	1672.852539	-600.110535	274.304199	1127.768311	-498.109772	-239.670624	1134.073120	-477.766479	292.796448	883.054199	-370.377716	-201.934967	900.030090	-472.727112	42.472347	964.937683	565.586304	-4.621676	931.536743	551.312561	151.333633
-528.245972	118.043259	875.996216	-494.725952	-42.043011	869.922852	-600.042419	147.436127	500.511444	-570.371704	-107.854187	506.216492	-587.038574	149.139709	87.589912	-566.710083	-111.369858	90.138557	-550.280396	193.423676	1371.953735	-483.185730	-145.078308	1372.708252	-487.095917	39.295071	1395.230103	-502.092529	46.221371	1672.536865	-600.635742	274.071381	1127.732300	-498.229950	-239.804153	1133.954468	-478.365387	292.816742	882.996704	-370.576660	-201.657990	899.958313	-472.621277	42.646751	964.980957	565.544495	-4.625793	931.550781	551.314941	151.294632
-528.029480	118.270630	875.974976	-494.570862	-41.814018	869.859192	-599.833069	147.621338	500.534607	-570.296021	-107.689613	506.211365	-587.034851	149.222870	87.597122	-566.713989	-111.330505	90.128487	-550.670105	193.147842	1371.852661	-483.241272	-145.278748	1372.659058	-487.312469	39.138134	1395.170532	-501.971893	47.562256	1672.266479	-601.222900	273.809998	1127.687012	-498.365570	-239.951538	1133.864380	-478.997253	292.901337	882.966492	-370.784180	-201.366119	899.883545	-472.534698	42.813282	964.983459	565.554565	-4.594499	931.546204	551.325317	151.314850
-527.812012	118.486412	875.974304	-494.429901	-41.615768	869.797424	-599.702820	147.849960	500.512421	-570.260681	-107.585060	506.209991	-587.074158	149.242676	87.601784	-566.679504	-111.297997	90.159676	-551.121460	192.893936	1371.722412	-483.237610	-145.500229	1372.626465	-487.536224	39.026714	1395.111206	-501.934082	49.148773	1671.897339	-601.795532	273.573975	1127.599731	-498.494171	-240.081924	1133.767090	-479.587616	292.966156	882.941223	-371.081146	-201.099899	899.768555	-472.448456	42.945080	964.995056	565.453979	-4.593660	931.533813	551.220764	151.367599
-527.596863	118.751335	875.948242	-494.321564	-41.388592	869.721008	-599.612793	148.094788	500.550323	-570.170959	-107.372177	506.183380	-587.104370	149.298172	87.641182	-566.747009	-111.239235	90.109703	-551.557373	192.663803	1371.594971	-483.202789	-145.677322	1372.572510	-487.719421	38.947197	1395.040649	-501.862427	50.507568	1671.571045	-602.401917	273.329041	1127.490845	-498.641876	-240.228622	1133.688354	-480.163757	293.025726	882.897400	-371.425201	-200.847519	899.642578	-472.373810	43.115662	964.984009	565.419556	-4.620429	931.548767	551.223938	151.328888
-527.391907	119.043732	875.950989	-494.208862	-41.168312	869.630127	-598.705872	148.096054	500.398987	-570.175415	-107.212387	506.190918	-586.766174	149.438034	87.615158	-566.739075	-111.205757	90.116936	-552.016357	192.430130	1371.462646	-483.148468	-145.822586	1372.537598	-487.916718	38.894306	1394.970337	-501.851929	51.889595	1671.251831	-603.011414	273.049835	1127.383179	-498.784698	-240.313232	1133.624390	-480.723785	293.051453	882.865479	-371.751099	-200.606323	899.528870	-472.310272	43.272427	964.984497	565.373657	-4.599540	931.536987	551.177368	151.371796
-527.195251	119.268913	875.927185	-494.098907	-40.957932	869.566467	-599.129211	148.524979	500.527740	-570.130188	-107.067963	506.186829	-587.058594	149.365158	87.642586	-566.730286	-111.188057	90.096970	-552.499207	192.230331	1371.345703	-483.071167	-145.933838	1372.509766	-488.122772	38.884838	1394.903687	-501.920929	53.303421	1670.932373	-603.641663	272.795990	1127.308838	-498.927429	-240.476242	1133.583496	-481.319519	293.152161	882.869568	-372.173065	-200.359222	899.408020	-472.245941	43.426083	964.980835	565.317383	-4.626504	931.535889	551.161255	151.349289
-527.079224	119.448196	875.888550	-494.040070	-40.801411	869.503967	-599.208679	148.855865	500.610565	-570.110474	-106.890724	506.185883	-587.203918	149.351257	87.666138	-566.746643	-111.162773	90.119118	-552.949341	192.022202	1371.260376	-482.953766	-146.014862	1372.502930	-488.330322	38.921677	1394.875366	-502.044037	54.641731	1670.628418	-604.335754	272.539978	1127.273682	-499.110535	-240.592560	1133.568237	-481.879944	293.225677	882.872925	-372.658417	-200.111710	899.290466	-472.236725	43.548439	964.964905	565.333313	-4.620554	931.534485	551.179932	151.327759
-526.958801	119.656952	875.880310	-493.985840	-40.631573	869.452332	-599.089539	149.123962	500.636230	-570.110413	-106.774498	506.232605	-587.241516	149.351654	87.672844	-566.720825	-111.129265	90.111420	-553.438110	191.852722	1371.176514	-482.846191	-146.063995	1372.500977	-488.520844	38.994137	1394.805542	-502.166718	55.886330	1670.312744	-604.693176	272.201538	1127.383423	-499.273621	-240.537323	1133.466309	-482.464142	293.311066	882.919678	-373.140289	-199.911179	899.150757	-472.218811	43.680344	964.966370	565.282959	-4.595706	931.546021	551.127014	151.349976
-526.861755	119.833267	875.873535	-493.941345	-40.455524	869.378601	-598.932922	149.390945	500.636627	-570.073120	-106.625298	506.220062	-587.246765	149.386841	87.702820	-566.712097	-111.090240	90.130997	-553.882507	191.752853	1371.118164	-482.730530	-146.097382	1372.504028	-488.733185	39.076729	1394.767944	-502.333923	57.108181	1670.049561	-605.652161	272.040192	1127.116943	-499.430389	-240.623901	1133.509766	-483.010773	293.415222	882.920105	-373.674744	-199.669128	899.008728	-472.203003	43.793137	964.951721	565.268005	-4.563610	931.554199	551.085876	151.404129
-526.570129	120.304581	875.948547	-493.864563	-40.135960	869.360657	-598.777649	149.585205	500.717743	-569.986938	-106.462364	506.194702	-587.222656	149.413986	87.723717	-566.661743	-111.062233	90.139931	-554.372009	191.616165	1371.062378	-482.570953	-146.062653	1372.519409	-488.900299	39.176746	1394.764526	-502.544586	58.313492	1669.765015	-605.961426	271.674805	1127.229736	-499.574585	-240.670670	1133.498413	-483.558777	293.513702	882.939941	-374.213928	-199.463043	898.858887	-472.087372	44.064682	965.014038	565.250549	-4.571992	931.553101	551.087036	151.378677
-526.684082	120.254707	875.919250	-493.897522	-40.071877	869.348328	-598.644531	149.765167	500.681152	-569.952332	-106.338211	506.206696	-587.208130	149.403717	87.737755	-566.620422	-111.057686	90.117073	-554.869324	191.520279	1371.038208	-482.422394	-146.052429	1372.533936	-489.091858	39.310825	1394.742676	-502.756104	59.447037	1669.523682	-606.606567	271.431305	1127.168945	-499.712494	-240.698532	1133.532593	-484.167511	293.598450	882.959656	-374.774292	-199.323227	898.667969	-472.175903	44.100342	964.998169	565.242676	-4.549817	931.540894	551.096008	151.355087
-526.825439	120.214409	875.917908	-493.948669	-40.049736	869.351563	-598.584412	149.987152	500.690125	-569.912598	-106.248276	506.230652	-587.267883	149.407623	87.783974	-566.637512	-111.057457	90.132462	-555.279480	191.463684	1371.029541	-482.227112	-146.005463	1372.571411	-489.291473	39.451511	1394.744507	-502.956665	60.501484	1669.291626	-607.259521	271.291840	1127.185547	-499.860504	-240.709930	1133.574585	-484.792084	293.753174	882.949768	-375.423615	-199.171066	898.486328	-472.263336	44.118893	964.994324	565.201294	-4.525416	931.539795	551.035828	151.407272
-526.908447	120.297562	875.933411	-493.989380	-39.946369	869.364990	-598.469910	150.134521	500.694763	-569.896179	-106.166870	506.245819	-587.271973	149.422195	87.798111	-566.659546	-111.049683	90.139091	-555.783691	191.415131	1371.000854	-482.069733	-145.935486	1372.603271	-489.484650	39.621651	1394.762695	-503.257355	61.604435	1669.044678	-607.902649	271.146851	1127.161865	-499.976990	-240.704468	1133.637695	-485.434906	293.848663	882.913208	-376.029327	-198.993942	898.298035	-472.325714	44.221439	965.008545	565.195862	-4.511150	931.521423	551.022034	151.442184
-526.985107	120.353798	875.947388	-494.021820	-39.846371	869.387817	-598.368042	150.282776	500.673798	-569.841431	-106.075005	506.245026	-587.282776	149.404953	87.783463	-566.579895	-111.033318	90.158882	-556.226379	191.398483	1371.013428	-481.861084	-145.824280	1372.652954	-489.672211	39.854752	1394.784058	-503.590637	62.653057	1668.794800	-608.543518	271.003540	1127.189087	-500.102142	-240.668869	1133.699585	-486.126953	293.976654	882.913269	-376.649475	-198.877243	898.118408	-472.361420	44.320560	965.018250	565.163696	-4.498276	931.531799	550.957153	151.476578
-527.118835	120.490372	875.992188	-494.054291	-39.793060	869.420227	-598.325073	150.391296	500.670044	-569.826111	-106.036774	506.238190	-587.306152	149.402664	87.778053	-566.594360	-111.035164	90.161339	-556.651550	191.361664	1371.031616	-481.649780	-145.698105	1372.679077	-489.832550	40.098389	1394.775757	-503.970337	63.696892	1668.518066	-609.107605	270.857483	1127.186890	-500.182465	-240.605606	1133.775391	-486.829071	294.139374	882.911560	-377.280304	-198.773270	897.897522	-472.424500	44.434841	965.047791	565.073242	-4.533045	931.534424	550.919678	151.440048
-527.285828	120.533424	876.026428	-494.088135	-39.730801	869.470825	-598.257324	150.440063	500.653137	-569.782532	-105.989243	506.275940	-587.321167	149.411819	87.774628	-566.597046	-111.042694	90.158234	-557.131714	191.334137	1371.034058	-481.450714	-145.564133	1372.710571	-489.992828	40.363522	1394.804810	-504.301666	64.714714	1668.297485	-609.702454	270.754578	1127.166382	-500.273254	-240.527359	1133.872803	-487.490631	294.302826	882.919861	-377.934540	-198.669373	897.665894	-472.495697	44.535728	965.075928	565.036987	-4.522224	931.538330	550.861511	151.471756
-527.318298	120.797592	876.102539	-494.084473	-39.563526	869.501038	-598.250000	150.513199	500.664612	-569.756836	-105.981682	506.284760	-587.336304	149.414276	87.779800	-566.566284	-111.042114	90.175980	-557.540588	191.373978	1371.057251	-481.223938	-145.386612	1372.742065	-490.116486	40.672802	1394.841064	-504.601471	65.646835	1668.093384	-610.314087	270.767670	1127.213257	-500.324860	-240.529663	1134.035034	-488.174469	294.416626	882.922485	-378.547607	-198.585770	897.469788	-472.489594	44.735680	965.121338	565.061523	-4.527575	931.538452	550.902771	151.425674
-527.350220	121.062355	876.176086	-494.065125	-39.444233	869.555176	-598.223999	150.519699	500.713409	-569.702271	-105.934654	506.264923	-587.272644	149.394424	87.766205	-566.547363	-111.041161	90.171318	-557.898865	191.400970	1371.080078	-480.985779	-145.209625	1372.815430	-490.298218	40.994572	1394.895996	-504.919373	66.571350	1667.899658	-610.885498	270.729919	1127.262451	-500.388336	-240.430801	1134.156006	-488.851135	294.581848	882.936584	-379.190033	-198.483368	897.242615	-472.488739	44.926624	965.182251	565.034790	-4.499201	931.550598	550.838196	151.443588
-527.503296	121.139091	876.212830	-494.083557	-39.349556	869.597595	-598.315430	150.504684	500.695648	-569.574158	-105.819374	506.159058	-587.280273	149.427475	87.773804	-566.479919	-111.045357	90.158852	-558.289856	191.496414	1371.097534	-480.731445	-144.974426	1372.890137	-490.463837	41.366444	1394.937622	-505.200043	67.466713	1667.716431	-611.469116	270.670410	1127.276978	-500.421753	-240.379898	1134.319458	-489.519196	294.768677	882.905029	-379.850189	-198.411987	897.019714	-472.540955	45.055798	965.205994	565.030640	-4.499620	931.547546	550.844543	151.439148
-527.751221	121.168037	876.219971	-494.111969	-39.291740	869.618774	-598.441467	150.468353	500.654480	-569.466248	-105.724365	506.067535	-587.299377	149.410995	87.773140	-566.485535	-111.075348	90.165726	-558.663757	191.613174	1371.119629	-480.472198	-144.748245	1372.952759	-490.618103	41.732025	1395.011353	-505.406189	68.311821	1667.510620	-611.994995	270.651886	1127.272583	-500.466309	-240.101196	1134.358765	-490.164307	294.978851	882.878296	-380.434845	-198.334351	896.804504	-472.639099	45.169518	965.200317	565.048157	-4.532575	931.542908	550.895874	151.380798
-527.974609	121.138405	876.218994	-494.116577	-39.256783	869.643250	-598.623291	150.436676	500.632904	-569.309631	-105.593971	505.950195	-587.259583	149.419739	87.727409	-566.416504	-111.083572	90.139359	-559.045593	191.681335	1371.092896	-480.208710	-144.464035	1373.035645	-490.792816	42.104259	1395.058472	-505.732788	69.152168	1667.350830	-612.560669	270.673462	1127.250122	-500.466125	-240.037277	1134.557129	-490.797760	295.165466	882.845886	-380.996033	-198.287292	896.596497	-472.717773	45.248940	965.193909	565.002380	-4.530196	931.540344	550.812866	151.437134
-528.247498	121.141159	876.200745	-494.142578	-39.226883	869.648010	-598.811890	150.347488	500.614075	-569.281128	-105.624474	505.922394	-587.265808	149.414551	87.713326	-566.276794	-111.125763	90.136368	-559.410156	191.771454	1371.055542	-479.938599	-144.177597	1373.086548	-490.953583	42.508732	1395.066895	-505.913879	69.961395	1667.181152	-613.160156	270.682861	1127.214233	-500.468903	-239.849976	1134.682251	-491.466156	295.373871	882.795288	-381.562927	-198.231705	896.395203	-472.828644	45.347286	965.167236	564.995972	-4.543299	931.535461	550.813416	151.390610
-528.574951	121.128029	876.190063	-494.192383	-39.209587	869.659546	-599.028992	150.268311	500.566559	-569.296814	-105.708496	505.908600	-587.262634	149.445343	87.700226	-566.360168	-111.140259	90.125214	-559.794983	191.921509	1370.961426	-479.665405	-143.878052	1373.158813	-491.100830	42.919353	1395.108032	-506.102112	70.722054	1667.024292	-613.670715	270.718964	1127.125854	-500.441254	-239.625534	1134.814697	-492.105927	295.599335	882.747498	-382.123596	-198.181168	896.196289	-472.972260	45.440022	965.144592	565.025513	-4.555462	931.533875	550.819092	151.401108
-528.868347	121.079849	876.154785	-494.206238	-39.146664	869.663757	-599.148743	150.138901	500.517517	-569.259521	-105.830238	505.905487	-587.228638	149.454849	87.636368	-566.368591	-111.175331	90.127579	-560.106812	192.104950	1370.948364	-479.384308	-143.583466	1373.211670	-491.196747	43.332909	1395.135254	-506.280212	71.520416	1666.892578	-614.205383	270.687225	1127.038940	-500.384247	-239.472748	1135.014648	-492.728424	295.834320	882.665405	-382.615082	-198.120377	896.024353	-473.094879	45.547680	965.111206	565.021851	-4.557674	931.528503	550.818115	151.378952
-529.232605	121.027191	876.106750	-494.215668	-39.155479	869.672058	-599.330200	150.010773	500.481171	-569.182678	-105.887238	505.894836	-587.225098	149.489914	87.656784	-566.377563	-111.216705	90.128418	-560.463196	192.237961	1370.867798	-479.060577	-143.233307	1373.333130	-491.336761	43.755283	1395.138306	-506.401978	72.257324	1666.771851	-614.744568	270.716003	1126.942505	-500.303345	-239.286560	1135.179565	-493.330566	296.062653	882.590820	-383.085205	-198.048141	895.882202	-473.253784	45.642586	965.073364	564.997437	-4.567730	931.537231	550.784119	151.371735
-529.616333	120.938889	876.051880	-494.243408	-39.176662	869.674500	-599.520569	149.898087	500.444397	-569.242493	-106.052582	505.952820	-587.183777	149.496384	87.619804	-566.443787	-111.233238	90.133057	-560.864685	192.374695	1370.764771	-478.727448	-142.872528	1373.450439	-491.435913	44.216663	1395.136475	-506.507721	73.040184	1666.664795	-615.269348	270.857941	1126.807251	-500.221710	-239.001144	1135.313110	-493.940918	296.311005	882.463989	-383.530548	-197.962646	895.741882	-473.424835	45.716866	965.026001	565.017578	-4.578876	931.543518	550.771912	151.403122
-529.971130	120.827469	876.012390	-494.282043	-39.172245	869.678589	-599.605774	149.756805	500.353027	-569.216492	-106.195755	505.969879	-587.128540	149.520599	87.580063	-566.382874	-111.260201	90.154068	-561.204773	192.532013	1370.645874	-478.388031	-142.518997	1373.586548	-491.552124	44.667072	1395.116089	-506.566284	73.778580	1666.542236	-615.781738	270.911255	1126.649536	-500.063110	-238.751877	1135.527710	-494.521576	296.565643	882.304077	-383.898163	-197.872971	895.662598	-473.594940	45.774635	964.991272	565.023804	-4.537616	931.535095	550.749084	151.406525
-530.401672	120.785767	875.983032	-494.319000	-39.150513	869.687500	-599.901611	149.708649	500.329742	-569.235718	-106.390907	506.024475	-587.128906	149.536652	87.549652	-566.492615	-111.314415	90.185867	-561.578979	192.709061	1370.514038	-478.016998	-142.151779	1373.692139	-491.658295	45.106838	1395.122925	-506.560394	74.503830	1666.412842	-616.329651	270.938293	1126.503784	-499.906647	-238.525558	1135.757935	-495.152222	296.783905	882.116028	-384.236176	-197.806137	895.596313	-473.811340	45.887962	964.967041	565.048767	-4.583925	931.550415	550.769348	151.375122
-530.855835	120.744370	875.930481	-494.371643	-39.145641	869.693420	-600.085938	149.596710	500.283142	-569.240723	-106.532310	506.045532	-587.125061	149.501404	87.504311	-566.548828	-111.341400	90.166367	-562.031372	192.879028	1370.283325	-477.579681	-141.760452	1373.889526	-491.720337	45.552223	1395.102417	-506.481873	75.283737	1666.359131	-616.849243	271.006195	1126.331055	-499.722046	-238.336029	1136.022217	-495.770355	296.983826	881.933960	-384.585175	-197.699127	895.550293	-474.038147	46.008476	964.924866	565.042480	-4.598770	931.547058	550.768799	151.353882
-531.303711	120.657066	875.861816	-494.428619	-39.140614	869.680481	-600.295959	149.476776	500.218628	-569.243774	-106.679733	506.075775	-587.056335	149.523148	87.510124	-566.632385	-111.363068	90.143242	-562.425659	193.071838	1370.120361	-477.304718	-141.331619	1374.015503	-491.799042	45.979557	1395.073730	-506.457306	75.948677	1666.189453	-617.389587	271.096069	1126.092651	-499.485931	-238.213333	1136.279785	-496.469238	297.199158	881.734802	-384.854584	-197.575974	895.527100	-474.271515	46.101868	964.868347	565.076538	-4.609225	931.534119	550.790405	151.333618
-531.730103	120.592278	875.815735	-494.500671	-39.097183	869.694824	-600.448547	149.307205	500.182373	-569.272034	-106.853836	506.109497	-587.018127	149.520660	87.457222	-566.782410	-111.403008	90.173004	-562.854553	193.254593	1369.951416	-476.923920	-140.908905	1374.177979	-491.867218	46.411983	1395.044312	-506.338959	76.686241	1666.096436	-617.949402	271.078247	1125.855469	-499.201813	-238.083038	1136.565796	-497.084869	297.389160	881.509033	-385.067108	-197.457397	895.610413	-474.508698	46.218575	964.839966	565.095703	-4.616361	931.535583	550.800476	151.319153
-532.240112	120.542885	875.825134	-494.597107	-39.077747	869.711487	-600.610474	149.170059	500.146881	-569.286682	-106.956131	506.167206	-586.992737	149.570480	87.452347	-566.818665	-111.438126	90.189468	-563.291016	193.472244	1369.773560	-476.547363	-140.473862	1374.351563	-491.944763	46.858315	1395.005127	-506.110992	77.450035	1666.067505	-618.491028	271.093872	1125.635376	-498.907501	-237.914200	1136.878906	-497.704803	297.516418	881.261475	-385.227631	-197.310867	895.679260	-474.792603	46.315285	964.838196	565.109314	-4.617795	931.544434	550.799377	151.320496
-532.747070	120.457542	875.791748	-494.663971	-39.115299	869.744751	-600.733154	149.012268	500.080017	-569.291626	-107.133614	506.243774	-586.928101	149.559036	87.409088	-566.960571	-111.441986	90.198952	-563.648682	193.674118	1369.602905	-476.108002	-140.030289	1374.548462	-492.312775	47.344799	1394.789795	-505.991913	78.113960	1665.913208	-619.043396	271.077179	1125.397217	-498.567749	-237.833618	1137.278809	-498.388245	297.659576	881.062439	-385.367126	-197.181519	895.796448	-475.084656	46.399498	964.831360	565.129028	-4.611430	931.533936	550.819458	151.334915
-533.208618	120.417305	875.772400	-494.732117	-39.113220	869.763855	-600.941223	148.846527	500.040955	-569.321106	-107.281143	506.297791	-586.934265	149.542297	87.372887	-566.969177	-111.456062	90.232445	-564.086121	193.856644	1369.403320	-475.684418	-139.607788	1374.757202	-492.447632	47.813927	1394.701172	-505.780396	78.818695	1665.822144	-619.635498	271.061768	1125.127808	-498.221130	-237.619064	1137.564453	-499.034637	297.820160	880.805176	-385.430237	-197.010681	895.940125	-475.349701	46.499603	964.823853	565.179016	-4.649646	931.550049	550.883118	151.275558
-533.685181	120.375084	875.744385	-494.815643	-39.066303	869.784302	-601.135986	148.746582	500.007538	-569.281006	-107.406685	506.333405	-586.906921	149.539276	87.392433	-567.043152	-111.471909	90.236626	-564.447021	194.135468	1369.298462	-475.276062	-139.148666	1374.949341	-492.504028	48.289574	1394.642944	-505.498596	79.563103	1665.780029	-620.233032	270.993317	1124.915894	-497.834961	-237.507004	1137.938354	-499.721405	297.873230	880.574951	-385.411011	-196.818130	896.117676	-475.625519	46.629829	964.810059	565.211914	-4.663682	931.560913	550.888306	151.289200
-534.218933	120.315712	875.735962	-494.947052	-39.055710	869.801086	-601.409485	148.632996	499.992981	-569.286316	-107.552414	506.345947	-586.889160	149.529572	87.368240	-567.088928	-111.506737	90.245781	-564.898560	194.358078	1369.126465	-474.922485	-138.724579	1375.141235	-492.490295	48.780716	1394.630127	-505.326263	80.273071	1665.648804	-620.850830	270.935364	1124.686523	-497.428925	-237.453751	1138.302490	-500.459045	297.943512	880.308838	-385.333618	-196.643188	896.334900	-475.955963	46.720963	964.805725	565.272156	-4.659413	931.556152	550.923889	151.289764
-534.673828	120.213432	875.712158	-495.025543	-39.036541	869.815430	-601.549438	148.460571	499.936035	-569.224365	-107.647194	506.354340	-586.834167	149.579071	87.345070	-567.203918	-111.531456	90.259003	-565.377991	194.560318	1368.905029	-474.537842	-138.251480	1375.361694	-492.513641	49.209393	1394.643066	-505.083740	80.979942	1665.550781	-621.470154	270.797913	1124.434937	-496.975250	-237.400726	1138.695068	-501.182770	297.983521	880.082520	-385.212097	-196.452682	896.550964	-476.232941	46.794930	964.797607	565.293579	-4.669173	931.564758	550.922302	151.274384
-535.151489	120.099106	875.648804	-495.114502	-39.023216	869.823425	-601.717957	148.315094	499.885376	-569.197754	-107.781364	506.383728	-586.743225	149.597946	87.339127	-567.234985	-111.561310	90.250214	-565.791809	194.770615	1368.678711	-474.115967	-137.754745	1375.560181	-492.481812	49.723171	1394.626831	-504.836853	81.686874	1665.472412	-622.145874	270.729919	1124.224976	-496.526733	-237.218994	1139.010254	-501.935211	297.943726	879.856750	-384.995667	-196.257278	896.778015	-476.521667	46.883949	964.762695	565.343018	-4.653972	931.565186	550.925781	151.305710
-535.633545	120.062088	875.590576	-495.221588	-39.010742	869.830627	-601.849915	148.101929	499.804199	-569.136047	-107.893547	506.385651	-586.609619	149.614166	87.311737	-567.298645	-111.557137	90.259689	-566.203186	195.024490	1368.535645	-473.720215	-137.276703	1375.740479	-492.425903	50.223236	1394.635986	-504.566956	82.376984	1665.381348	-622.832581	270.646790	1124.039795	-496.019958	-237.134460	1139.322998	-502.714081	297.899384	879.625549	-384.745026	-196.087799	897.006897	-476.823730	47.000854	964.731323	565.376831	-4.722467	931.588989	550.974121	151.252258
-536.133911	119.963593	875.559204	-495.318146	-38.980377	869.860901	-602.120972	148.006454	499.784393	-569.094177	-107.996361	506.397034	-586.582092	149.650925	87.326752	-567.301453	-111.568008	90.286148	-566.647156	195.279800	1368.394653	-473.285736	-136.801636	1375.927979	-492.367798	50.702602	1394.634644	-504.327606	83.055389	1665.292969	-623.527588	270.522461	1123.874268	-495.497101	-237.016922	1139.653198	-503.526855	297.837952	879.427307	-384.403931	-195.810013	897.263428	-477.144958	47.099911	964.730835	565.429993	-4.708908	931.589233	550.977234	151.260193
-536.576904	119.841354	875.503052	-495.436279	-38.941025	869.906311	-602.392212	147.885513	499.745178	-569.004517	-108.080742	506.421722	-586.594788	149.642990	87.290207	-567.363586	-111.592453	90.299980	-567.064026	195.503067	1368.334229	-472.887512	-136.331253	1376.090698	-492.339111	51.138340	1394.634277	-504.027008	83.794189	1665.251709	-624.219238	270.359558	1123.734497	-494.970276	-236.941254	1139.995850	-504.337372	297.763428	879.218384	-384.010590	-195.570969	897.527100	-477.440063	47.199398	964.721375	565.502441	-4.753731	931.607910	551.094421	151.173630
-537.023682	119.739006	875.433899	-495.558960	-38.935383	869.958984	-602.603943	147.698730	499.674927	-568.922058	-108.194229	506.449677	-586.524109	149.638107	87.270004	-567.378174	-111.612862	90.312531	-567.568909	195.644821	1368.112183	-472.550323	-135.905029	1376.189087	-492.315674	51.566292	1394.591553	-503.868713	84.427979	1665.103882	-624.996521	270.204681	1123.506470	-494.415924	-236.659302	1140.099976	-505.182892	297.657288	879.001465	-383.552673	-195.343628	897.754639	-477.737305	47.302002	964.707214	565.543274	-4.788799	931.609009	551.097473	151.171204
-537.459900	119.668716	875.387451	-495.663116	-38.902603	870.000854	-602.874512	147.603485	499.623749	-568.826904	-108.282516	506.442017	-586.507813	149.651199	87.249077	-567.382629	-111.622131	90.361031	-567.985901	195.885132	1367.979126	-472.083038	-135.437958	1376.334473	-492.279907	51.975304	1394.627563	-503.652985	85.076416	1664.994995	-625.740295	270.083740	1123.346436	-493.800323	-236.558594	1140.355713	-506.112946	297.572449	878.782776	-383.048492	-195.110855	897.966064	-478.020996	47.416294	964.700500	565.614685	-4.783625	931.619995	551.178223	151.151550
-537.924500	119.649643	875.348328	-495.799866	-38.885357	870.042542	-603.032959	147.503632	499.565063	-568.708252	-108.338310	506.433014	-586.422852	149.678284	87.240921	-567.456848	-111.662834	90.321587	-568.484070	196.054916	1367.865845	-471.747040	-135.021576	1376.455078	-492.330841	52.368446	1394.621826	-503.441040	85.700844	1664.900757	-626.484802	269.886230	1123.215332	-493.116699	-236.623566	1140.663330	-506.992615	297.427582	878.623291	-382.501617	-194.810165	898.201843	-478.332306	47.540924	964.696533	565.652954	-4.751152	931.624084	551.149048	151.216675
-538.377563	119.599525	875.301208	-495.980194	-38.848083	870.051697	-603.275757	147.402481	499.538696	-568.602478	-108.433617	506.415924	-586.383057	149.685120	87.228668	-567.458862	-111.672157	90.358658	-568.886047	196.246552	1367.739258	-471.271301	-134.553955	1376.524292	-492.294861	52.766644	1394.625854	-503.238281	86.300522	1664.799927	-627.268005	269.689453	1123.086060	-492.506134	-236.259323	1140.723022	-507.891571	297.270416	878.447998	-381.881927	-194.492447	898.382446	-478.635895	47.641445	964.663696	565.740173	-4.839431	931.643250	551.244690	151.156128
-538.795776	119.527092	875.243286	-496.192444	-38.795948	870.071655	-603.452759	147.304230	499.476929	-568.498108	-108.501930	506.402100	-586.354187	149.730972	87.207726	-567.414917	-111.660156	90.340210	-569.313843	196.403061	1367.648560	-470.878479	-134.125656	1376.603149	-492.330261	53.103668	1394.574707	-503.055237	86.856621	1664.689941	-628.049927	269.412994	1122.954224	-491.733185	-236.350067	1141.034912	-508.877502	297.123779	878.242065	-381.217560	-194.190842	898.567200	-478.933624	47.737587	964.628906	565.814941	-4.806973	931.634216	551.262024	151.205460
-539.205261	119.541550	875.209167	-496.429321	-38.731983	870.044678	-603.722778	147.264542	499.489746	-568.421692	-108.546135	506.380951	-586.364563	149.743393	87.222221	-567.474609	-111.693604	90.352776	-569.797058	196.484024	1367.536987	-470.540802	-133.793716	1376.656250	-492.444916	53.366543	1394.473999	-502.881012	87.425644	1664.603516	-628.909790	269.365265	1122.861450	-490.987854	-236.213379	1141.160767	-509.920013	296.962616	878.054626	-380.543457	-193.852280	898.694519	-479.214294	47.837585	964.575623	565.863220	-4.865247	931.651917	551.303711	151.191986
-539.688843	119.630348	875.209595	-496.788635	-38.686069	870.020203	-603.968811	147.259079	499.495972	-568.401672	-108.606911	506.358093	-586.387512	149.708374	87.205116	-567.552795	-111.714523	90.373032	-570.260376	196.576492	1367.458618	-470.178284	-133.442856	1376.702881	-492.684448	53.574409	1394.294434	-502.656342	87.968178	1664.561523	-629.708130	269.118958	1122.779175	-490.222046	-236.053925	1141.238159	-510.936157	296.735809	877.866394	-379.811218	-193.517395	898.837219	-479.579651	47.934814	964.537598	565.925598	-4.857717	931.663391	551.359253	151.155258
-540.144531	119.754211	875.238525	-497.141022	-38.607578	869.984863	-604.214661	147.297791	499.487610	-568.395935	-108.653793	506.354065	-586.385864	149.730911	87.214027	-567.673401	-111.735008	90.380020	-570.686584	196.710663	1367.390381	-469.685242	-133.061600	1376.718018	-492.547577	53.961369	1394.419067	-502.510254	88.419174	1664.469604	-630.556885	268.870026	1122.731567	-489.410889	-235.825241	1141.294312	-511.964233	296.595215	877.702393	-378.977142	-193.145981	898.944214	-479.931580	48.036629	964.512390	565.968384	-4.871674	931.662659	551.364075	151.183914
-540.451233	119.845413	875.244019	-497.236572	-38.490154	869.971008	-604.325134	147.227768	499.463745	-568.382080	-108.636215	506.337799	-586.382874	149.749847	87.196548	-567.625427	-111.735008	90.358757	-571.026550	196.847000	1367.369629	-469.287079	-132.695145	1376.734009	-493.023315	54.045265	1394.023682	-502.474640	88.782066	1664.344482	-631.359131	268.632690	1122.707642	-488.588074	-235.632462	1141.341431	-513.057373	296.356873	877.511780	-378.167877	-192.763763	899.057983	-480.135315	48.181896	964.506042	566.056946	-4.899281	931.670288	551.463074	151.136414
-540.720642	119.918175	875.226746	-497.388611	-38.331615	869.948853	-604.475342	147.253555	499.468903	-568.370605	-108.619759	506.316650	-586.327148	149.793747	87.183304	-567.750061	-111.744209	90.397690	-571.502075	196.945587	1367.328613	-469.030029	-132.337311	1376.714355	-492.977936	54.369839	1394.080444	-502.247955	89.110611	1664.239258	-632.223389	268.440460	1122.634399	-487.774200	-235.422409	1141.339844	-514.168457	296.118713	877.364868	-377.277100	-192.359573	899.154541	-480.328918	48.332535	964.476196	566.104248	-4.917052	931.670410	551.495911	151.122726
-540.957458	119.934341	875.208923	-497.474365	-38.189964	869.952881	-604.590637	147.242508	499.433105	-568.370728	-108.547577	506.285309	-586.315613	149.813187	87.194519	-567.740845	-111.747063	90.372154	-571.931091	197.033981	1367.295166	-468.716827	-132.057541	1376.682861	-493.083191	54.623112	1394.038696	-502.094757	89.436394	1664.154053	-633.005615	268.100830	1122.580200	-486.925690	-235.234604	1141.335083	-515.280396	295.931519	877.198853	-376.377472	-191.912781	899.234253	-480.492584	48.466587	964.465759	566.196411	-4.926914	931.654053	551.543091	151.142731
-541.221313	120.025818	875.184814	-497.603210	-38.039680	869.922424	-604.703857	147.257248	499.412628	-568.427490	-108.503273	506.244110	-586.329163	149.804886	87.197723	-567.792847	-111.749313	90.385727	-572.260620	197.058044	1367.297485	-468.411316	-131.834259	1376.621338	-493.145416	54.799091	1393.988037	-501.891663	89.744858	1664.112793	-633.854309	267.809265	1122.569336	-486.150513	-234.768524	1141.146484	-516.415100	295.680634	877.026611	-375.407196	-191.465271	899.233887	-480.676697	48.623310	964.430359	566.266357	-4.920321	931.661011	551.604492	151.100784
-541.462402	120.181396	875.186523	-497.684967	-37.871635	869.884888	-604.807312	147.284866	499.395844	-568.454895	-108.396271	506.215881	-586.326538	149.830994	87.179916	-567.707031	-111.718857	90.363640	-572.701782	197.082748	1367.264526	-468.151276	-131.529190	1376.562500	-493.255341	55.044239	1393.924316	-501.770355	89.968361	1664.012329	-634.680664	267.610626	1122.621948	-485.226929	-234.748978	1141.180298	-517.621582	295.510712	876.860779	-374.457031	-190.987076	899.295471	-480.831329	48.804008	964.408020	566.346436	-4.956828	931.652283	551.670105	151.082733
-541.698486	120.339325	875.179077	-497.784882	-37.670544	869.854431	-604.824463	147.316544	499.372528	-568.509399	-108.303986	506.171967	-586.288086	149.846725	87.178864	-567.718201	-111.691444	90.358551	-573.077148	197.085022	1367.272949	-467.847717	-131.308990	1376.498779	-493.320679	55.205456	1393.875122	-501.697540	90.076599	1663.875732	-635.538269	267.378448	1122.692627	-484.380096	-234.548996	1141.121338	-518.820374	295.331024	876.702393	-373.470795	-190.437180	899.302856	-480.991608	49.007973	964.383728	566.395447	-4.976901	931.659546	551.726807	151.056351
-541.891174	120.525398	875.174072	-497.793671	-37.505638	869.821655	-604.926636	147.366837	499.350311	-568.504883	-108.146011	506.135712	-586.295410	149.885040	87.184242	-567.652344	-111.651131	90.370575	-573.457764	197.146973	1367.316406	-467.587067	-131.031586	1376.421875	-493.544128	55.297798	1393.723389	-501.553375	90.194832	1663.811279	-636.334412	267.130646	1122.760010	-483.548645	-234.185074	1140.904541	-520.017334	295.122406	876.583740	-372.451874	-189.908905	899.337952	-481.108521	49.206661	964.369751	566.480469	-4.961886	931.652466	551.777954	151.046158
-542.049500	120.703651	875.184204	-497.842957	-37.269688	869.789185	-604.948853	147.426498	499.341919	-568.516479	-107.968071	506.062744	-586.261963	149.892654	87.152260	-567.692749	-111.625557	90.351913	-573.805054	197.139053	1367.364624	-467.343933	-130.871658	1376.327881	-493.636353	55.403210	1393.675049	-501.331177	90.300385	1663.796631	-637.128418	266.841278	1122.792114	-482.603882	-234.209915	1140.891602	-521.250916	294.938995	876.497375	-371.468567	-189.318954	899.381836	-481.224670	49.414928	964.363708	566.559692	-4.995534	931.647400	551.846375	151.041916
-542.179932	120.843483	875.158630	-497.854065	-37.054367	869.747498	-605.025696	147.484390	499.339783	-568.540100	-107.786461	506.005096	-586.259399	149.901062	87.151367	-567.606995	-111.575569	90.346825	-574.189514	197.090698	1367.421387	-467.119080	-130.721954	1376.232422	-493.714874	55.485950	1393.640137	-501.173798	90.311340	1663.732056	-637.925049	266.589508	1122.853638	-481.757874	-234.053391	1140.744141	-522.470459	294.778137	876.343567	-370.446381	-188.621841	899.400635	-481.303131	49.613842	964.331543	566.640198	-4.985065	931.646606	551.894958	151.045914
-542.272766	121.047668	875.160645	-497.817535	-36.867065	869.704712	-605.067505	147.563004	499.304138	-568.473206	-107.526268	505.944946	-586.262817	149.920349	87.154877	-567.537781	-111.526413	90.325340	-574.579407	197.041519	1367.437744	-466.909363	-130.595276	1376.089722	-493.823425	55.580925	1393.592041	-501.017944	90.277054	1663.678833	-638.768494	266.410736	1122.989258	-480.979004	-233.691620	1140.545410	-523.716125	294.558411	876.192749	-369.396179	-188.043533	899.371582	-481.359741	49.805965	964.323425	566.754639	-5.019944	931.640686	551.987915	151.038116
-542.409363	121.212685	875.134583	-497.825226	-36.665569	869.666565	-605.109802	147.637894	499.280609	-568.478943	-107.323860	505.880798	-586.277344	149.943787	87.155991	-567.529785	-111.480759	90.334236	-574.931580	197.016800	1367.487183	-466.727509	-130.478439	1375.944824	-493.918701	55.645454	1393.540039	-500.839478	90.200745	1663.623047	-639.526001	266.102264	1123.089966	-480.275635	-233.118637	1140.118408	-524.960205	294.423798	876.087158	-368.344238	-187.311737	899.342224	-481.446899	50.011181	964.295776	566.816467	-5.031258	931.647583	552.052368	150.990494
-542.532043	121.405724	875.106323	-497.792297	-36.460434	869.595459	-605.165649	147.764923	499.295013	-568.457031	-107.062843	505.851959	-586.299988	149.953537	87.156624	-567.430298	-111.450043	90.312286	-575.253479	196.944077	1367.655273	-466.522552	-130.382553	1375.802490	-494.021423	55.675789	1393.512817	-500.661102	90.064369	1663.581543	-640.279602	265.857819	1123.220093	-479.362518	-233.141754	1140.035645	-526.195801	294.323608	875.999268	-367.302338	-186.635864	899.370605	-481.508759	50.219013	964.252502	566.934204	-5.078502	931.633301	552.153320	150.947021
-542.664673	121.630974	875.099487	-497.801880	-36.206711	869.546997	-605.220093	147.890137	499.294952	-568.562744	-107.000496	505.918579	-586.303894	149.952271	87.170677	-567.563416	-111.362022	90.294258	-575.577881	196.928894	1367.602417	-466.375366	-130.260071	1375.642700	-494.105560	55.723919	1393.464478	-500.542114	89.904419	1663.558594	-641.007324	265.499451	1123.320068	-478.619019	-232.871933	1139.798828	-527.363892	294.204041	875.900757	-366.267853	-185.830536	899.355469	-481.594513	50.461414	964.230774	567.016418	-5.088075	931.644653	552.220337	150.946365
-542.771484	121.850792	875.107239	-497.769409	-35.984539	869.506409	-605.135071	147.926239	499.273926	-568.796509	-107.068329	506.139191	-586.241882	150.011688	87.154625	-567.690002	-111.324501	90.325500	-575.912903	196.834381	1367.670532	-466.216766	-130.208893	1375.480469	-494.207489	55.720261	1393.406982	-500.282654	89.704163	1663.489502	-641.815186	265.449493	1123.522461	-477.895966	-232.555038	1139.534790	-528.632568	294.064789	875.859192	-365.284088	-185.047180	899.336914	-481.652496	50.682220	964.223083	567.120117	-5.111198	931.639954	552.328735	150.889420
-542.869995	122.057892	875.113831	-497.743256	-35.724827	869.458923	-605.224915	148.055344	499.295349	-568.884338	-107.010933	506.223511	-586.296387	149.995132	87.161552	-567.728577	-111.268433	90.317207	-576.229126	196.738571	1367.781006	-466.039124	-130.157288	1375.322876	-494.305725	55.717960	1393.372925	-500.063293	89.462219	1663.446167	-642.592102	265.298492	1123.721313	-477.155396	-232.359375	1139.299805	-529.836975	294.041840	875.861145	-364.230316	-184.219666	899.370117	-481.717560	50.908478	964.215393	567.214783	-5.132385	931.637756	552.390930	150.861847
-542.971924	122.305443	875.131531	-497.722961	-35.447628	869.411560	-605.258423	148.156723	499.314575	-568.859131	-106.822151	506.185730	-586.304260	149.992188	87.172356	-567.745789	-111.213753	90.335335	-576.511108	196.637924	1367.906982	-465.873016	-130.128250	1375.158813	-494.394684	55.677124	1393.323242	-499.892090	89.155846	1663.347656	-643.288818	265.083923	1123.929565	-476.484283	-232.052246	1138.983521	-530.983398	293.962830	875.815979	-363.287903	-183.368652	899.326355	-481.789856	51.154758	964.215149	567.337280	-5.151799	931.650940	552.477722	150.838531
-543.045471	122.508308	875.159607	-497.645782	-35.213341	869.368896	-604.937195	148.147324	499.263489	-568.842224	-106.670944	506.181122	-586.174316	150.037445	87.148987	-567.809692	-111.158295	90.334641	-576.774414	196.559494	1368.007813	-465.743958	-130.116455	1374.950439	-494.475616	55.640583	1393.254395	-499.630249	88.890396	1663.296265	-643.993469	264.813995	1124.081787	-475.808929	-231.798203	1138.694092	-532.205383	293.976227	875.794922	-362.324554	-182.500259	899.309998	-481.823608	51.359634	964.223877	567.462769	-5.149280	931.647766	552.552307	150.841827
-543.125916	122.724701	875.177002	-497.551697	-34.930698	869.317078	-604.759399	148.209396	499.273895	-568.760803	-106.459190	506.144165	-586.048828	150.112457	87.157471	-567.752441	-111.092743	90.307655	-576.993469	196.480972	1368.134155	-465.585052	-130.084335	1374.756104	-494.572815	55.586811	1393.199463	-499.332825	88.622749	1663.228516	-644.638184	264.676544	1124.287109	-475.158630	-231.568130	1138.413452	-533.381470	293.989380	875.807800	-361.399078	-181.573654	899.268555	-481.858002	51.602119	964.224548	567.565796	-5.191353	931.657593	552.666260	150.766312
-543.221252	122.904694	875.197998	-497.473358	-34.646103	869.273560	-605.108582	148.380630	499.347015	-568.728577	-106.304024	506.130951	-586.220764	150.052109	87.179047	-567.757813	-111.025421	90.326248	-577.269287	196.337418	1368.245728	-465.486053	-130.088455	1374.545776	-494.537262	55.624050	1393.279297	-499.082184	88.331703	1663.161987	-645.363770	264.550568	1124.500122	-474.673004	-230.869614	1137.802734	-534.476990	294.015381	875.844238	-360.475433	-180.711990	899.196533	-481.909882	51.830975	964.231689	567.706238	-5.214972	931.655029	552.777527	150.748459
-543.329407	123.112953	875.226196	-497.359985	-34.387142	869.215759	-605.142029	148.473083	499.350433	-568.715698	-106.195267	506.130310	-586.256165	150.085846	87.169563	-567.819458	-110.978691	90.327248	-577.507568	196.210022	1368.347168	-465.382538	-130.119919	1374.334961	-494.587219	55.568810	1393.197510	-498.568848	88.078667	1663.091187	-646.044434	264.509460	1124.748779	-474.209229	-230.505295	1137.416138	-535.563293	294.076233	875.890198	-359.640961	-179.771942	899.147400	-481.962708	52.053802	964.240967	567.831909	-5.261301	931.667297	552.850403	150.730896
-543.424561	123.293236	875.242310	-497.258545	-34.133503	869.143250	-605.095581	148.545731	499.357422	-568.634399	-106.045525	506.119385	-586.213379	150.103989	87.201431	-567.821655	-110.929283	90.306915	-577.720337	196.081253	1368.430420	-465.249420	-130.128922	1374.101685	-494.691223	55.479542	1393.076782	-498.319946	87.776909	1662.949585	-646.680664	264.398987	1124.932007	-473.574158	-230.554504	1137.279785	-536.645874	294.159058	875.910339	-358.819275	-178.849197	899.122864	-482.003876	52.256737	964.232361	567.950195	-5.277163	931.681885	552.944458	150.708542
-543.526001	123.470558	875.273071	-497.124847	-33.926998	869.075989	-605.059937	148.581131	499.372284	-568.553650	-105.896355	506.133606	-586.191467	150.111588	87.205132	-567.841003	-110.873268	90.307457	-577.903259	195.981262	1368.512451	-465.145813	-130.150681	1373.843140	-494.861633	55.317528	1392.834106	-497.852570	87.537338	1662.773804	-647.280701	264.197296	1125.160522	-473.075806	-230.220901	1136.886353	-537.653381	294.261169	875.969666	-358.040405	-177.852966	899.046509	-482.043762	52.432522	964.238770	568.089539	-5.270599	931.684082	553.019714	150.687927
-543.623779	123.709473	875.295227	-497.008728	-33.647038	868.999634	-605.091431	148.660156	499.419586	-568.539490	-105.809235	506.144226	-586.162170	150.120804	87.198547	-567.899719	-110.849442	90.308907	-578.087585	195.860092	1368.600464	-465.043793	-130.219223	1373.581177	-494.930634	55.240017	1392.729126	-497.284729	87.316002	1662.670410	-647.868713	264.156525	1125.355591	-472.705994	-229.658524	1136.343384	-538.644104	294.367706	876.033081	-357.247620	-176.903687	898.931335	-482.090271	52.670856	964.236572	568.230652	-5.303360	931.693665	553.136719	150.632950
-543.687744	123.846291	875.283752	-496.799103	-33.446995	868.923096	-605.041748	148.683151	499.416840	-568.439392	-105.720009	506.161285	-586.146057	150.127792	87.216248	-567.864441	-110.818802	90.338303	-578.265442	195.738037	1368.689453	-464.922638	-130.269943	1373.290771	-494.967377	55.154976	1392.608643	-496.835510	87.030037	1662.433594	-648.456909	264.104828	1125.544434	-472.181274	-229.528793	1135.975098	-539.606628	294.560089	876.082092	-356.554749	-175.882568	898.903015	-482.091675	52.847450	964.222656	568.380859	-5.334163	931.702087	553.257080	150.596848
-543.794373	124.021858	875.309814	-496.608734	-33.201458	868.846191	-605.088135	148.736328	499.432617	-568.327759	-105.616524	506.142242	-586.152039	150.124573	87.206581	-567.888123	-110.779121	90.290527	-578.437256	195.617538	1368.745117	-464.793396	-130.318405	1373.015747	-495.008606	55.079075	1392.485962	-496.210327	86.921104	1662.315552	-649.052124	264.160217	1125.745605	-471.652496	-229.649200	1135.803833	-540.508362	294.710907	876.143921	-355.966583	-174.932526	898.826599	-482.128387	53.048168	964.230591	568.530518	-5.419916	931.714661	553.406799	150.493286
-543.894775	124.170868	875.320618	-496.412781	-33.002300	868.755310	-605.090210	148.731354	499.454376	-568.186707	-105.469551	506.124542	-586.160706	150.117249	87.226540	-567.875061	-110.749786	90.312500	-578.597290	195.513763	1368.822388	-464.716675	-130.397903	1372.778198	-495.037476	55.002285	1392.371826	-495.707458	86.706085	1662.052734	-649.528564	264.035858	1125.889038	-471.287872	-229.480316	1135.468628	-541.403870	294.937500	876.190125	-355.417389	-173.975510	898.717773	-482.159485	53.211655	964.223938	568.678589	-5.457169	931.721802	553.552429	150.455139
-544.039001	124.281807	875.322754	-496.262146	-32.794159	868.683655	-605.081726	148.760742	499.453125	-568.079712	-105.403999	506.102264	-586.125610	150.129944	87.231239	-567.909485	-110.737419	90.304260	-578.773010	195.340973	1368.865845	-464.591736	-130.457230	1372.552368	-495.050751	54.938213	1392.247437	-495.007385	86.622215	1661.902954	-650.240845	264.078522	1125.964355	-470.917267	-229.245697	1135.079102	-542.286682	295.184753	876.228333	-354.908081	-172.988647	898.607666	-482.226807	53.381271	964.217407	568.837708	-5.470265	931.698608	553.664307	150.460571
-544.162659	124.406013	875.309387	-496.064270	-32.633007	868.606079	-605.104614	148.743454	499.457062	-568.002747	-105.402374	506.156677	-586.110291	150.135391	87.230919	-568.039551	-110.743263	90.309464	-578.945313	195.176331	1368.893311	-464.482880	-130.515366	1372.315552	-495.043762	54.871853	1392.134399	-494.342865	86.499107	1661.728760	-650.772156	264.176361	1126.117065	-470.751373	-228.585922	1134.521118	-543.072571	295.393036	876.259766	-354.467499	-172.063080	898.472412	-482.274323	53.538311	964.205505	568.999084	-5.508088	931.690186	553.791565	150.415253
-544.272461	124.550430	875.258789	-495.898529	-32.423401	868.519531	-605.082092	148.720596	499.466888	-567.935974	-105.455170	506.196808	-586.054016	150.145981	87.222588	-568.023804	-110.724068	90.302750	-579.120544	195.014404	1368.942993	-464.373169	-130.558563	1372.106934	-495.017487	54.840504	1392.042480	-493.752930	86.363457	1661.483887	-651.204834	264.160248	1126.228027	-470.585052	-228.156769	1134.140503	-543.891113	295.697693	876.302368	-354.065155	-171.097656	898.356384	-482.319946	53.739964	964.165039	569.141052	-5.555466	931.688660	553.914612	150.371796
-544.382996	124.712639	875.238220	-495.720978	-32.220768	868.431396	-605.077637	148.709610	499.498871	-567.811707	-105.505882	506.213409	-586.003784	150.173492	87.231407	-568.190430	-110.744850	90.309982	-579.282471	194.910324	1368.979736	-464.208801	-130.569931	1371.938843	-494.988403	54.813194	1391.957153	-493.084564	86.299911	1661.291992	-651.664795	264.111145	1126.362671	-470.097107	-228.457138	1134.100586	-544.604736	295.941132	876.351196	-353.804840	-170.190567	898.324890	-482.373138	53.925507	964.145813	569.269531	-5.573983	931.701904	554.053040	150.316254
-544.561646	124.854256	875.242981	-495.612762	-32.040466	868.385986	-605.139038	148.678238	499.502869	-567.716064	-105.585556	506.220795	-586.026855	150.136810	87.217491	-568.179626	-110.755531	90.332901	-579.452942	194.769867	1369.015259	-464.198059	-130.612350	1371.737549	-494.938019	54.795326	1391.871948	-492.447632	86.267288	1661.107178	-652.094666	264.103973	1126.491333	-469.886353	-228.248581	1133.824951	-545.327820	296.216431	876.434265	-353.582825	-169.295929	898.234070	-482.466644	54.108601	964.147461	569.389893	-5.607648	931.692261	554.156860	150.282608
-544.717957	124.926582	875.244446	-495.483429	-31.895290	868.355103	-605.217285	148.617859	499.522095	-567.554016	-105.633400	506.241028	-586.049500	150.124680	87.251328	-568.170715	-110.748932	90.353447	-579.625793	194.673386	1369.053589	-464.017883	-130.614716	1371.608276	-494.920288	54.793957	1391.811523	-491.739563	86.309845	1660.976563	-652.479065	264.113312	1126.617920	-469.819244	-227.644699	1133.396362	-545.959778	296.532806	876.527832	-353.401978	-168.416153	898.146118	-482.543945	54.249371	964.156006	569.509888	-5.642303	931.688782	554.265076	150.240005
-544.882202	124.983940	875.262634	-495.409027	-31.712408	868.330139	-605.245117	148.602173	499.517914	-567.350586	-105.674896	506.216797	-586.003784	150.140167	87.237061	-568.216309	-110.775070	90.370308	-579.795105	194.573166	1369.113647	-463.623077	-130.604843	1371.511230	-494.891541	54.787819	1391.738647	-491.201172	86.265045	1660.753174	-652.877136	264.068329	1126.766479	-469.678101	-227.384247	1133.222778	-546.607788	296.824585	876.597229	-353.366882	-167.592010	898.033447	-482.640991	54.390095	964.172119	569.632568	-5.705515	931.700134	554.384399	150.199753
-545.032532	125.020317	875.266296	-495.304749	-31.569784	868.309998	-605.257141	148.493515	499.498962	-567.179138	-105.747803	506.223846	-585.952942	150.151611	87.254036	-568.272644	-110.804237	90.402161	-579.955505	194.472748	1369.157471	-463.586517	-130.590012	1371.407471	-494.875641	54.787621	1391.703247	-490.620087	86.276054	1660.601685	-653.280640	264.013977	1126.906982	-469.579620	-227.203827	1133.062378	-547.228027	297.152344	876.700745	-353.405243	-166.747223	897.955994	-482.717255	54.514088	964.182556	569.712769	-5.755813	931.732178	554.455566	150.141830
-545.230774	125.069969	875.297180	-495.238342	-31.441942	868.294067	-605.332764	148.446991	499.548035	-566.992432	-105.818756	506.240967	-585.946289	150.154099	87.252884	-568.273438	-110.810944	90.394051	-580.143921	194.357819	1369.226807	-463.340942	-130.558273	1371.326904	-494.840118	54.804253	1391.681396	-490.032928	86.340576	1660.519775	-653.643799	263.984802	1127.044556	-469.457947	-226.967972	1132.930786	-547.762756	297.433655	876.847839	-353.427795	-165.956680	897.862427	-482.811493	54.632950	964.198975	570.268677	-5.428759	931.617065	554.661804	150.372299
-545.421021	125.127785	875.305237	-495.211914	-31.333126	868.298462	-605.361389	148.406113	499.540955	-566.682556	-105.886765	506.070557	-585.869080	150.157196	87.245934	-568.200684	-110.813316	90.404938	-580.333862	194.257278	1369.306274	-463.080292	-130.481644	1371.263062	-494.794617	54.812405	1391.640015	-489.581543	86.309799	1660.343872	-653.947693	263.931335	1127.174438	-469.359497	-226.754089	1132.821777	-548.301086	297.725281	876.955994	-353.575500	-165.230728	897.793213	-482.909698	54.763161	964.207825	569.886536	-5.843765	931.745422	554.621582	150.052887
-545.635315	125.158432	875.318604	-495.191437	-31.246283	868.307190	-605.433350	148.319534	499.557892	-566.443237	-105.924950	506.073303	-585.856201	150.150513	87.246590	-568.277161	-110.823837	90.418571	-580.501648	194.159409	1369.359985	-462.799225	-130.392593	1371.227661	-494.757751	54.847954	1391.637573	-489.053040	86.397964	1660.273071	-654.250610	263.753571	1127.230469	-469.274384	-226.560364	1132.748535	-548.798218	298.053406	877.064697	-353.778320	-164.551254	897.703308	-483.015198	54.875389	964.217773	569.953186	-5.881136	931.751953	554.707153	150.005173
-545.827148	125.155098	875.334106	-495.162750	-31.185419	868.330994	-605.457031	148.253967	499.546997	-566.263611	-105.958755	506.133545	-585.820374	150.185776	87.247932	-568.311157	-110.868034	90.450218	-580.601501	194.145523	1369.539795	-462.506866	-130.318619	1371.227173	-494.716278	54.905876	1391.628906	-488.716919	86.389168	1660.144531	-654.573364	263.650665	1127.388550	-469.037445	-226.825256	1132.937500	-549.249634	298.369781	877.218384	-354.051575	-163.854721	897.637024	-483.098297	54.964775	964.232849	570.089966	-5.880199	931.745728	554.792053	150.008133
-546.000549	125.136215	875.350159	-495.137512	-31.141594	868.354065	-605.550842	148.159561	499.524994	-566.204956	-106.017876	506.294891	-585.796448	150.191986	87.281929	-568.483765	-110.919662	90.479340	-580.738342	194.067673	1369.601318	-462.175934	-130.226624	1371.225830	-494.653687	54.951214	1391.633301	-488.383972	86.445831	1660.069458	-654.877197	263.605438	1127.534302	-468.962036	-226.655121	1132.899536	-549.695435	298.647095	877.342224	-354.351135	-163.276428	897.517090	-483.169250	55.033451	964.246277	570.148254	-5.915800	931.765320	554.849548	149.988297
-546.155518	125.094940	875.386230	-495.108948	-31.102978	868.392151	-605.688904	148.092209	499.517883	-565.895874	-105.969521	506.193909	-585.774597	150.171646	87.269775	-568.418274	-110.900826	90.468948	-580.974670	193.912689	1369.575562	-461.703217	-130.137009	1371.212402	-494.599762	55.012760	1391.630737	-488.071472	86.567879	1660.101318	-655.206848	263.572968	1127.635132	-468.848419	-226.458694	1132.896484	-550.100464	298.911743	877.492676	-354.679413	-162.694260	897.384399	-483.222839	55.084900	964.274841	570.226379	-5.954237	931.758667	554.919983	149.941956
-546.307129	125.110329	875.414490	-495.102905	-31.001722	868.420776	-605.783875	147.993576	499.525970	-565.629639	-105.863373	506.078644	-585.740295	150.173019	87.270973	-568.334351	-110.900833	90.470131	-581.125549	193.847076	1369.631470	-461.358887	-130.034302	1371.183228	-494.542511	55.066463	1391.648682	-487.759888	86.633270	1660.017212	-655.502563	263.481598	1127.732910	-468.780273	-226.259537	1132.846558	-550.319885	299.051147	877.587524	-355.062408	-162.177460	897.211304	-483.271851	55.194084	964.289185	570.260742	-5.996715	931.774719	554.985657	149.878815
-546.474487	125.135139	875.430969	-495.115936	-30.926350	868.431091	-605.941223	147.883804	499.542358	-565.728516	-106.098427	506.282410	-585.738220	150.198807	87.280228	-568.483582	-110.924789	90.489273	-581.244812	193.796295	1369.686768	-461.020752	-129.923248	1371.169067	-494.474152	55.116405	1391.658325	-487.554626	86.702744	1659.984741	-655.748718	263.354492	1127.801025	-468.684082	-226.111908	1132.816162	-550.693237	299.438812	877.773254	-355.451874	-161.740494	897.017334	-483.335968	55.289394	964.287964	570.366516	-6.025825	931.783020	555.056824	149.838577
-546.640686	125.109024	875.492798	-495.077179	-30.906565	868.478088	-606.060974	147.800735	499.520966	-565.201416	-105.725830	505.892822	-585.752991	150.213745	87.278748	-568.200500	-110.913239	90.476532	-581.372681	193.730423	1369.738647	-460.701050	-129.807571	1371.120117	-494.418549	55.160049	1391.672485	-487.409729	86.738228	1659.964844	-655.985779	263.253296	1127.837280	-468.573761	-225.990982	1132.759521	-550.875000	299.688141	877.898438	-355.891449	-161.317123	896.786377	-483.376465	55.337372	964.328430	570.949463	-5.652182	931.670654	555.285156	150.079910
-546.796387	125.122643	875.519104	-495.030060	-30.867605	868.476563	-606.194092	147.745911	499.537354	-565.088135	-105.691933	505.884033	-585.730042	150.219650	87.277573	-568.171448	-110.912392	90.480522	-581.400146	193.782959	1369.868896	-460.365143	-129.658875	1371.095825	-494.362640	55.230907	1391.661255	-487.309082	86.773987	1659.956177	-656.144043	263.131561	1127.867798	-468.469635	-225.871902	1132.715820	-551.012024	299.908752	878.025513	-356.342865	-160.937485	896.577881	-483.402863	55.407223	964.325623	571.044250	-5.642948	931.675903	555.339905	150.085999
-546.951233	125.098846	875.543884	-495.040558	-30.801687	868.489258	-606.299866	147.689789	499.513428	-565.028442	-105.680183	505.895203	-585.719177	150.214813	87.268188	-568.180542	-110.920509	90.481201	-581.505371	193.751144	1369.877197	-460.037506	-129.527298	1371.049194	-494.315033	55.275246	1391.647461	-487.333130	86.778671	1659.895630	-656.326721	262.972107	1127.887085	-468.329468	-225.816666	1132.713379	-551.141296	300.106323	878.121216	-356.803528	-160.639420	896.310547	-483.442657	55.475861	964.322632	571.107361	-5.673635	931.677429	555.380859	150.047714
-547.058655	125.126556	875.547791	-494.954468	-30.748377	868.483582	-606.401001	147.661636	499.508698	-565.020630	-105.689926	505.911285	-585.727356	150.252731	87.274948	-568.182251	-110.920815	90.481636	-581.622375	193.704834	1369.893799	-459.714172	-129.414108	1371.010010	-494.282959	55.321468	1391.642456	-487.258636	86.884689	1659.941895	-656.529419	262.877869	1127.887817	-468.199249	-225.744034	1132.673340	-551.224182	300.268951	878.199280	-357.242920	-160.403122	896.015686	-483.425903	55.568584	964.305908	570.554443	-6.189188	931.807312	555.239319	149.676559
-547.136963	125.110474	875.548706	-494.849335	-30.719398	868.485840	-606.477356	147.584579	499.477325	-565.016235	-105.686127	505.941010	-585.706970	150.258606	87.270035	-568.171814	-110.923935	90.466347	-581.743774	193.667145	1369.886230	-459.409088	-129.312897	1370.965942	-494.235535	55.374081	1391.623047	-487.407959	86.889305	1659.917725	-656.699402	262.859589	1127.917847	-468.079102	-225.632706	1132.623291	-551.277832	300.390900	878.261292	-357.718506	-160.195068	895.720825	-483.394775	55.628998	964.295349	570.595886	-6.226832	931.819519	555.265381	149.633911
-547.235046	125.177719	875.537781	-494.839905	-30.629627	868.464539	-606.574768	147.524368	499.471741	-565.030334	-105.672371	505.971558	-585.711670	150.250031	87.284088	-568.201416	-110.937004	90.462448	-581.821472	193.611023	1369.874512	-459.076141	-129.202133	1370.915161	-494.163208	55.438705	1391.613037	-487.446686	86.918480	1659.914551	-656.836182	262.842926	1127.906250	-467.956696	-225.567474	1132.579712	-551.304932	300.511200	878.315247	-358.186066	-160.019516	895.390259	-483.398743	55.742962	964.259521	570.596008	-6.275802	931.820984	555.256104	149.582214
-547.296265	125.194656	875.534912	-494.760498	-30.552309	868.448608	-606.650757	147.481918	499.477417	-565.058655	-105.605011	505.977936	-585.674072	150.282425	87.272102	-568.182800	-110.915710	90.450729	-581.930298	193.574326	1369.867065	-458.748169	-129.110779	1370.850464	-494.131012	55.452812	1391.593994	-487.537872	86.955063	1659.931152	-656.934570	262.806458	1127.907349	-467.820251	-225.508453	1132.553345	-551.328308	300.616486	878.351196	-358.647217	-159.893738	895.061829	-483.358917	55.830730	964.233826	570.669495	-6.317947	931.843811	555.310974	149.539581
-547.358582	125.227333	875.540039	-494.699951	-30.475626	868.420288	-606.754761	147.466003	499.469971	-565.095703	-105.610229	505.988312	-585.712158	150.289505	87.267227	-568.179443	-110.928185	90.461456	-582.026550	193.473129	1369.841064	-458.422241	-129.052643	1370.784180	-494.062469	55.476418	1391.585938	-487.637573	86.982323	1659.955322	-656.993225	262.744476	1127.892212	-467.684143	-225.399246	1132.485718	-551.351257	300.685150	878.347168	-359.088989	-159.818619	894.704041	-483.324097	55.910580	964.205322	570.661682	-6.348077	931.843018	555.303223	149.530319
-547.374390	125.326180	875.518494	-494.623596	-30.347309	868.372620	-606.796082	147.454758	499.485535	-565.111267	-105.561913	506.024567	-585.658386	150.310410	87.270607	-568.136414	-110.904869	90.460815	-582.152344	193.417831	1369.814087	-458.164703	-128.936295	1370.733154	-494.054779	55.512722	1391.583618	-487.788422	87.006958	1659.974243	-657.024597	262.689789	1127.854492	-467.535858	-225.323242	1132.450195	-551.383728	300.740234	878.342529	-359.523407	-159.787903	894.379700	-483.263611	56.043518	964.156555	571.280518	-5.944154	931.711487	555.500854	149.810287
-547.374268	125.399231	875.518372	-494.497345	-30.263630	868.351868	-606.854248	147.457626	499.460480	-565.195618	-105.543121	506.046631	-585.633728	150.319458	87.266884	-568.239563	-110.934235	90.464897	-582.285522	193.387543	1369.779907	-457.932983	-128.828247	1370.668335	-494.038513	55.540062	1391.558594	-487.956085	87.029053	1659.988647	-657.042175	262.605133	1127.797485	-467.393158	-225.257645	1132.380981	-551.348877	300.763885	878.291077	-359.894104	-159.828079	894.030334	-483.175110	56.149998	964.133118	570.753174	-6.405083	931.858276	555.355103	149.423019
-547.359863	125.448654	875.506348	-494.399658	-30.118147	868.315796	-606.864258	147.471710	499.483704	-565.197571	-105.499008	506.064484	-585.641968	150.338837	87.273125	-568.176147	-110.918419	90.453545	-582.378235	193.330124	1369.747925	-457.706787	-128.740036	1370.629150	-494.036530	55.568970	1391.546143	-488.058411	87.078644	1660.056763	-657.012817	262.531677	1127.731812	-467.250458	-225.247086	1132.366699	-551.317444	300.797577	878.247620	-360.288086	-159.947937	893.684265	-483.097961	56.266380	964.098694	570.717468	-6.445673	931.873962	555.334351	149.407730
-547.333008	125.541183	875.511780	-494.279999	-29.986660	868.280151	-606.884460	147.505127	499.502502	-565.212830	-105.461761	506.073029	-585.617920	150.343765	87.283318	-568.154480	-110.895477	90.433113	-582.473999	193.288681	1369.725952	-457.501556	-128.671722	1370.573120	-494.034302	55.579086	1391.515625	-488.241882	87.070435	1660.077026	-656.983948	262.395050	1127.649048	-467.276367	-224.774048	1132.105713	-551.224548	300.811218	878.189575	-360.639282	-160.077347	893.318420	-483.009338	56.384323	964.076721	570.754761	-6.492455	931.871338	555.361816	149.370804
-547.268921	125.652695	875.517761	-494.140442	-29.857328	868.251221	-606.841858	147.502350	499.488037	-565.233398	-105.432281	506.098938	-585.606262	150.351593	87.282806	-568.165039	-110.875854	90.420555	-582.549622	193.237503	1369.707153	-457.345795	-128.612167	1370.538818	-494.021545	55.590923	1391.507813	-488.424438	87.063293	1660.100830	-656.941162	262.266785	1127.584351	-466.986694	-225.149948	1132.260010	-551.097290	300.811340	878.112488	-360.999237	-160.233582	893.053345	-482.892670	56.508728	964.058838	570.797241	-6.492904	931.884705	555.356689	149.351700
-547.215576	125.682137	875.501648	-493.967560	-29.783342	868.228577	-606.825684	147.560760	499.508392	-565.224426	-105.388176	506.122009	-585.617249	150.354248	87.258865	-568.164734	-110.865379	90.439926	-582.635437	193.192520	1369.663086	-457.168884	-128.600784	1370.492676	-494.014954	55.594643	1391.503418	-488.690735	86.985298	1660.078125	-656.900330	262.150146	1127.498047	-466.849518	-225.121765	1132.253174	-550.943420	300.776520	878.052551	-361.298218	-160.441666	892.762390	-482.784760	56.586338	964.039124	570.792236	-6.530524	931.874512	555.359375	149.289963
-547.131348	125.789795	875.511658	-493.840729	-29.621958	868.197388	-606.828613	147.616486	499.523407	-565.187317	-105.303085	506.110596	-585.608093	150.407196	87.297653	-568.181274	-110.863213	90.473457	-582.692322	193.167816	1369.635742	-457.012299	-128.560181	1370.470459	-494.002380	55.609390	1391.510498	-488.889832	86.938370	1660.102417	-656.841980	262.017365	1127.402100	-466.719971	-225.107788	1132.230347	-550.787109	300.703522	877.966187	-361.545715	-160.668198	892.517761	-482.679871	56.709499	964.029846	570.843201	-6.573787	931.892334	555.378967	149.260986
-546.997009	125.872795	875.519409	-493.648987	-29.520174	868.197083	-606.740356	147.639954	499.532623	-565.195129	-105.261368	506.159943	-585.620117	150.382538	87.293365	-568.216492	-110.834122	90.486069	-582.768616	193.140411	1369.612305	-456.892273	-128.527222	1370.462524	-493.995361	55.586739	1391.520264	-489.015625	86.946159	1660.195557	-656.781860	261.914825	1127.305298	-466.766296	-224.813705	1132.164673	-550.611694	300.601715	877.854614	-361.753052	-160.929855	892.288696	-482.534912	56.805607	964.040649	570.850525	-6.607256	931.904907	555.377808	149.207367
-546.866943	125.999863	875.544434	-493.468323	-29.385344	868.168701	-606.665771	147.689499	499.539734	-565.134949	-105.186745	506.174072	-585.643921	150.385117	87.305908	-568.277283	-110.813255	90.485466	-582.956604	192.953217	1369.520630	-456.802704	-128.528442	1370.436523	-493.992706	55.597260	1391.518677	-489.195831	86.888611	1660.229980	-656.772888	261.875458	1127.212769	-466.681854	-224.808823	1132.164429	-550.418396	300.489685	877.743103	-361.929871	-161.227783	892.063293	-482.392395	56.912819	964.046509	570.857178	-6.634655	931.900452	555.388245	149.176163
-546.720947	126.093544	875.541260	-493.264374	-29.271166	868.153931	-606.559753	147.757980	499.556335	-565.057922	-105.124626	506.187103	-585.589417	150.414444	87.311729	-568.222107	-110.773094	90.503044	-583.008606	192.932098	1369.498169	-456.718872	-128.529480	1370.435059	-493.997345	55.567242	1391.513550	-489.324310	86.821724	1660.227295	-656.673401	261.813354	1127.108032	-466.440979	-225.118042	1132.249390	-550.221558	300.374481	877.654907	-362.054413	-161.538071	891.914734	-482.237030	57.017975	964.045410	570.872009	-6.667686	931.917664	555.380859	149.144943
-546.548035	126.202721	875.532959	-493.055328	-29.187168	868.140747	-606.481567	147.794525	499.563843	-564.980469	-105.035820	506.192566	-585.617920	150.382446	87.307091	-568.290100	-110.765961	90.519821	-583.036865	192.886658	1369.472412	-456.653839	-128.546219	1370.413696	-493.996429	55.554001	1391.495605	-489.503754	86.764290	1660.246216	-656.575256	261.730316	1127.052002	-466.368073	-225.205780	1132.282471	-549.993958	300.213654	877.548889	-362.130371	-161.872375	891.760742	-482.076111	57.108070	964.047546	570.888855	-6.704226	931.915833	555.379028	149.113434
-546.382690	126.313385	875.541687	-492.883087	-29.051807	868.118530	-606.425232	147.851013	499.573273	-564.886963	-104.961838	506.183868	-585.630615	150.407043	87.312584	-568.317139	-110.725128	90.536919	-583.075012	192.862976	1369.453247	-456.604492	-128.554947	1370.413940	-493.984222	55.519241	1391.490845	-489.721832	86.686981	1660.298340	-656.478088	261.656769	1126.977539	-466.328583	-225.267822	1132.277466	-549.764343	300.055878	877.456299	-362.145447	-162.228943	891.671509	-481.935181	57.205544	964.054565	570.887329	-6.725003	931.903198	555.362549	149.088104
-546.190918	126.408722	875.551208	-492.680115	-28.973053	868.106506	-606.353699	147.934219	499.619598	-564.752808	-104.820419	506.157379	-585.615295	150.397003	87.319962	-568.267639	-110.671730	90.523415	-583.086365	192.849152	1369.435547	-456.570099	-128.585617	1370.409790	-493.994324	55.490257	1391.470703	-489.883911	86.556908	1660.242065	-656.354065	261.567963	1126.914185	-466.268982	-225.365540	1132.315430	-549.479614	299.882111	877.386902	-362.167694	-162.623703	891.588196	-481.773315	57.268532	964.070129	570.924744	-6.764369	931.913696	555.387756	149.031662
-546.003052	126.531624	875.556763	-492.509216	-28.850464	868.089294	-606.331909	147.978409	499.624847	-564.654236	-104.769783	506.190002	-585.625854	150.386124	87.315834	-568.273682	-110.624664	90.540977	-582.964233	192.996155	1369.472412	-456.585632	-128.597290	1370.389526	-494.005280	55.477577	1391.448120	-490.029236	86.483330	1660.281494	-656.176514	261.453674	1126.856323	-466.246033	-225.524918	1132.351563	-549.210632	299.712128	877.316467	-362.156006	-163.036850	891.534607	-481.628754	57.360817	964.081299	570.940002	-6.758920	931.903992	555.378906	148.999771
-545.766907	126.694466	875.558228	-492.274689	-28.766357	868.071716	-606.314636	148.005768	499.682739	-564.502686	-104.643326	506.185120	-585.701721	150.362427	87.311928	-568.289246	-110.588524	90.553383	-583.063660	192.850708	1369.367432	-456.590942	-128.622940	1370.389526	-494.003052	55.438629	1391.409058	-490.155518	86.397789	1660.304688	-656.073425	261.337952	1126.750000	-466.243927	-225.678406	1132.373169	-548.908447	299.571198	877.299988	-362.096802	-163.370056	891.520508	-481.441437	57.450706	964.095886	570.955139	-6.794810	931.913635	555.381714	148.974533
-545.559265	126.768417	875.535583	-492.095245	-28.671961	868.072937	-606.237244	148.063614	499.674286	-564.349243	-104.563271	506.195618	-585.674316	150.360229	87.312599	-568.291382	-110.553871	90.553795	-582.900146	193.001419	1369.402954	-456.604187	-128.650650	1370.364380	-493.989288	55.420498	1391.378784	-490.242432	86.363678	1660.402588	-655.879333	261.225830	1126.695313	-466.227478	-225.875977	1132.409302	-548.586060	299.416229	877.251404	-361.997131	-163.773865	891.539551	-481.299927	57.524368	964.107300	570.935913	-6.840018	931.905273	555.375977	148.930450
-545.312073	126.878769	875.515381	-491.824829	-28.646814	868.067017	-606.163818	148.083298	499.682465	-564.163574	-104.459648	506.187012	-585.686340	150.331284	87.289352	-568.299011	-110.507233	90.569748	-583.006958	192.910095	1369.306152	-456.673828	-128.661636	1370.345215	-493.990143	55.420040	1391.351685	-490.311951	86.280930	1660.428345	-655.783325	261.176208	1126.565063	-466.222839	-226.038376	1132.427246	-548.259094	299.224579	877.178467	-361.847931	-164.164642	891.587891	-481.101257	57.579678	964.119812	570.952698	-6.862695	931.927185	555.359863	148.901031
-545.093750	126.955811	875.505615	-491.623108	-28.574450	868.053345	-606.079346	148.129288	499.704773	-563.931641	-104.360847	506.186279	-585.639587	150.356934	87.340714	-568.287903	-110.470497	90.586227	-582.940491	192.939743	1369.279175	-456.703400	-128.695511	1370.335571	-493.954742	55.407299	1391.304199	-490.372253	86.193123	1660.451538	-655.514771	261.146698	1126.585449	-466.229706	-226.217422	1132.431152	-547.911072	299.031464	877.131165	-361.683380	-164.564316	891.653320	-480.951050	57.625935	964.134949	570.956970	-6.877255	931.933228	555.348877	148.894287
-544.869324	127.039436	875.488098	-491.437683	-28.525211	868.050293	-605.996399	148.128891	499.737274	-563.707031	-104.294975	506.180481	-585.621643	150.338928	87.338615	-568.397156	-110.448563	90.607269	-582.856689	192.976456	1369.234009	-456.782532	-128.714142	1370.321045	-493.932648	55.397301	1391.287598	-490.392639	86.093369	1660.479736	-655.468872	261.112244	1126.426147	-466.414825	-225.958420	1132.214111	-547.571045	298.825989	877.066833	-361.448486	-164.953796	891.701965	-480.816040	57.664223	964.155518	570.952026	-6.888034	931.923828	555.322754	148.878601
-544.648743	127.060371	875.473145	-491.227722	-28.533569	868.048889	-605.928162	148.138397	499.756805	-563.500244	-104.263771	506.183777	-585.627625	150.335037	87.353355	-568.395142	-110.441391	90.624382	-582.763916	193.003876	1369.214111	-456.824249	-128.774796	1370.311157	-493.861877	55.393341	1391.259766	-490.402802	85.981209	1660.516968	-655.274109	261.077881	1126.361938	-466.461792	-226.203461	1132.242065	-547.245850	298.690216	877.027832	-361.244873	-165.373413	891.787903	-480.664551	57.651207	964.174866	570.930298	-6.931577	931.936707	555.321716	148.823318
-544.452637	127.128960	875.454590	-491.050385	-28.500919	868.052185	-605.930359	148.177170	499.765869	-563.289978	-104.226532	506.181030	-585.643616	150.340485	87.358032	-568.393799	-110.414215	90.630737	-582.530701	193.240891	1369.252563	-456.905243	-128.790421	1370.300903	-493.808624	55.392365	1391.206177	-490.382660	85.880844	1660.553223	-654.859741	260.942719	1126.380493	-466.483307	-226.488419	1132.278687	-546.926025	298.535522	876.970825	-361.014832	-165.810776	891.926636	-480.544647	57.684086	964.195801	570.926636	-6.940506	931.929443	555.311523	148.801880
-544.258423	127.152351	875.436035	-490.906555	-28.481970	868.037292	-605.905640	148.217163	499.802795	-563.077576	-104.172752	506.189545	-585.660278	150.312180	87.355057	-568.411804	-110.376991	90.651985	-582.390198	193.284836	1369.225220	-456.975372	-128.809189	1370.259033	-493.722870	55.392704	1391.171143	-490.338074	85.777634	1660.600952	-654.628540	260.927490	1126.315430	-466.532654	-226.739487	1132.319580	-546.568359	298.332428	876.899963	-360.814178	-166.244751	892.037048	-480.432220	57.674545	964.204590	570.926086	-6.975021	931.921143	555.289856	148.796509
-544.099365	127.153633	875.399902	-490.774872	-28.501999	868.043396	-605.839233	148.209045	499.790588	-562.891968	-104.197632	506.165497	-585.650208	150.289063	87.359024	-568.460205	-110.386314	90.663490	-582.227417	193.370834	1369.204834	-457.061035	-128.830734	1370.265381	-493.607269	55.423599	1391.159302	-490.282715	85.660004	1660.653931	-654.448120	261.098785	1126.284668	-466.548370	-226.985092	1132.376709	-546.202209	298.124420	876.845276	-360.547028	-166.635132	892.214905	-480.347443	57.660675	964.214294	570.923706	-6.958743	931.905579	555.288452	148.765549
-543.984680	127.083939	875.374207	-490.700195	-28.530504	868.052734	-605.780823	148.219131	499.805481	-562.738708	-104.261093	506.178864	-585.626648	150.280655	87.352203	-568.631653	-110.401047	90.692207	-582.049561	193.438705	1369.166016	-457.154358	-128.849396	1370.267578	-493.502197	55.438725	1391.107910	-490.200867	85.540512	1660.734863	-654.218567	261.241669	1126.243164	-466.405426	-227.670578	1132.663452	-545.862854	297.958008	876.815002	-360.309143	-167.100677	892.407227	-480.304596	57.606308	964.227295	570.916870	-6.998697	931.917664	555.254395	148.766586
-543.853394	127.102371	875.356995	-490.628571	-28.529737	868.045715	-605.683472	148.190948	499.797974	-562.518616	-104.261932	506.158661	-585.600586	150.274719	87.369576	-568.589783	-110.391861	90.705215	-581.863037	193.532867	1369.154663	-457.222595	-128.872360	1370.290161	-493.386261	55.470341	1391.082031	-490.104187	85.392159	1660.803345	-653.995850	261.370758	1126.191406	-466.604645	-227.589920	1132.689575	-545.512085	297.821014	876.786804	-360.085541	-167.585617	892.540771	-480.248840	57.590221	964.235779	570.896179	-7.000963	931.908997	555.230530	148.734589
-543.731812	127.071320	875.347839	-490.557983	-28.538935	868.039307	-605.637695	148.204620	499.837097	-562.350403	-104.314079	506.131439	-585.592651	150.263382	87.374466	-568.587402	-110.387909	90.702538	-581.622009	193.631027	1369.107056	-457.285950	-128.871994	1370.318481	-493.277710	55.487415	1391.072266	-490.009033	85.261963	1660.884399	-653.714050	261.468536	1126.142578	-466.659454	-227.786926	1132.782227	-545.125122	297.675507	876.761353	-359.836182	-167.998764	892.734314	-480.202454	57.542736	964.250366	570.900085	-7.042800	931.922668	555.230774	148.713882
-543.663696	127.008652	875.318848	-490.530121	-28.618450	868.042786	-605.566040	148.201187	499.824066	-562.230408	-104.402588	506.147797	-585.573303	150.258530	87.370430	-568.603333	-110.391640	90.745270	-581.358582	193.759186	1369.072632	-457.350189	-128.875732	1370.348755	-493.162415	55.496922	1391.060059	-489.889374	85.115067	1660.984375	-653.362976	261.451050	1126.082031	-466.698212	-228.005371	1132.903809	-544.728455	297.533905	876.713623	-359.578278	-168.442703	892.935181	-480.190918	57.467373	964.252502	570.892334	-7.039355	931.915100	555.213074	148.708328
-543.595520	126.941803	875.302307	-490.541840	-28.687405	868.060730	-605.487610	148.182770	499.817444	-562.076050	-104.429390	506.139923	-585.590515	150.252106	87.364761	-568.592957	-110.386749	90.745239	-581.144836	193.740128	1368.968384	-457.345001	-128.883286	1370.396240	-493.189545	55.437099	1390.949097	-489.773560	84.981911	1661.089600	-653.094543	261.550110	1126.021606	-466.599457	-228.449905	1133.123657	-544.345459	297.440002	876.677490	-359.371155	-168.897278	893.166199	-480.184387	57.393089	964.262390	570.868103	-7.080600	931.916077	555.208008	148.659790
-543.587463	126.859253	875.296326	-490.571381	-28.783594	868.072144	-605.395813	148.133652	499.827423	-561.936890	-104.509567	506.113556	-585.547852	150.227280	87.374466	-568.642334	-110.396439	90.742561	-580.763184	193.983612	1369.018799	-457.407990	-128.844818	1370.460938	-493.067505	55.491913	1390.926392	-489.596832	84.824005	1661.163818	-652.741516	261.553131	1125.991211	-466.669342	-228.538498	1133.223145	-543.934082	297.348694	876.643188	-359.139893	-169.368347	893.360474	-480.214569	57.297424	964.273438	570.886780	-7.057333	931.917053	555.183594	148.668396
-543.623718	126.731728	875.294067	-490.630035	-28.917406	868.111145	-605.422729	148.145279	499.817780	-561.879028	-104.601006	506.108551	-585.512756	150.239639	87.387451	-568.594116	-110.382744	90.747200	-580.531372	194.085861	1368.957520	-457.476563	-128.874847	1370.527344	-492.699860	55.613728	1391.013306	-489.473877	84.656082	1661.279785	-652.401917	261.539642	1125.885498	-466.888641	-228.249756	1133.134644	-543.501221	297.258514	876.612854	-358.956818	-169.799835	893.476501	-480.265869	57.184361	964.291748	570.891296	-7.093208	931.934875	555.194763	148.600983
-543.647766	126.583237	875.283447	-490.728790	-29.014198	868.137024	-605.455078	148.059280	499.805969	-561.802307	-104.687943	506.094635	-585.544006	150.208694	87.366364	-568.599609	-110.397896	90.760857	-580.221924	194.220627	1368.947266	-457.506897	-128.846909	1370.590088	-492.562256	55.676975	1391.011353	-489.377716	84.518135	1661.396362	-652.073364	261.594727	1125.830933	-466.927612	-228.362656	1133.275757	-543.123901	297.139709	876.576355	-358.798889	-170.250229	893.668457	-480.317841	57.071899	964.294739	570.870178	-7.049850	931.928528	555.126831	148.674194
-543.690857	126.436798	875.273254	-490.849335	-29.151880	868.177856	-605.471558	147.991684	499.773926	-561.752258	-104.772942	506.130585	-585.533264	150.171432	87.345398	-568.580322	-110.431084	90.749306	-579.945557	194.350662	1368.939697	-457.535309	-128.826202	1370.679443	-492.421783	55.724182	1390.995239	-489.262909	84.380737	1661.511353	-651.759216	261.769745	1125.811646	-466.964325	-228.520050	1133.405640	-542.758911	297.087860	876.556335	-358.625519	-170.732620	893.848511	-480.386139	56.947262	964.303101	570.893616	-7.100514	931.938293	555.161743	148.636917
-543.737244	126.279007	875.248596	-490.951599	-29.304890	868.220459	-605.435059	147.891663	499.769012	-561.714294	-104.865219	506.100159	-585.448486	150.204819	87.340202	-568.546875	-110.460625	90.762924	-579.666443	194.498810	1368.946045	-457.569427	-128.796448	1370.748779	-492.263062	55.774868	1391.035278	-489.175476	84.253098	1661.620361	-651.437500	261.881714	1125.776123	-466.866730	-229.093826	1133.787720	-542.440125	297.051361	876.478516	-358.516144	-171.144730	894.064331	-480.432404	56.829060	964.297546	570.904419	-7.070812	931.937134	555.177246	148.636002
-543.841309	126.158241	875.250671	-491.131317	-29.452513	868.245789	-605.531372	147.824326	499.776367	-561.700684	-104.964638	506.105713	-585.446350	150.198746	87.363091	-568.519897	-110.467461	90.762909	-579.385132	194.653625	1368.951660	-457.568512	-128.770126	1370.830688	-492.120483	55.844013	1391.049194	-489.154755	84.080254	1661.694092	-651.113770	262.061584	1125.735596	-466.894653	-229.222824	1133.951294	-542.114563	297.001862	876.431641	-358.399445	-171.530441	894.210938	-480.520721	56.708466	964.288635	570.929749	-7.086082	931.948547	555.155823	148.653259
-543.919189	126.026733	875.246704	-491.233856	-29.645750	868.298279	-605.647461	147.740234	499.738892	-561.678528	-104.968338	506.098480	-585.471680	150.158630	87.355476	-568.495667	-110.512115	90.748505	-579.079041	194.769714	1368.927490	-457.561188	-128.742676	1370.916748	-491.964386	55.879547	1391.074707	-489.067505	83.960709	1661.809814	-650.823303	262.305511	1125.736328	-466.907776	-229.398697	1134.120361	-541.818970	296.911987	876.371582	-358.328613	-171.902832	894.349243	-480.571198	56.584805	964.293518	570.959839	-7.071620	931.962219	555.159607	148.644104
-544.011292	125.821991	875.237915	-491.351227	-29.877291	868.340881	-605.730042	147.618576	499.727264	-561.688171	-105.039673	506.074280	-585.459045	150.157349	87.348282	-568.386230	-110.517151	90.743233	-578.759216	194.910919	1368.923828	-457.564331	-128.707230	1370.976440	-491.840057	55.924221	1391.091187	-488.928619	83.918777	1661.976563	-650.478210	262.549103	1125.744995	-467.074158	-229.181900	1134.176392	-541.505676	296.847778	876.339722	-358.266968	-172.308334	894.454285	-480.624817	56.408073	964.286194	570.968445	-7.084317	931.953125	555.162415	148.654099
-544.144470	125.686523	875.246582	-491.576782	-30.049540	868.351563	-605.858215	147.501038	499.718262	-561.730225	-105.083328	506.045471	-585.470459	150.154846	87.357574	-568.298645	-110.534309	90.710518	-578.422546	195.043549	1368.945435	-457.524597	-128.655899	1371.069092	-491.837677	55.900993	1391.022705	-488.865845	83.853127	1662.083374	-650.123291	262.652527	1125.720215	-467.083984	-229.291992	1134.329346	-541.226257	296.814575	876.288879	-358.250824	-172.676239	894.553955	-480.727203	56.258812	964.264587	571.027893	-7.115015	931.978333	555.197205	148.621429
-544.282715	125.492722	875.257141	-491.759827	-30.282589	868.388672	-605.985901	147.390152	499.700165	-561.873718	-105.206352	506.066254	-585.451660	150.144333	87.334824	-568.333801	-110.576424	90.714272	-578.145569	195.147339	1368.928223	-457.509918	-128.616608	1371.122314	-491.681549	55.971718	1391.029663	-488.808533	83.802094	1662.184204	-649.783264	262.913147	1125.764404	-467.128204	-229.347198	1134.448853	-540.941528	296.742645	876.230225	-358.262848	-173.045502	894.632629	-480.814697	56.074440	964.256348	571.057312	-7.172230	931.990356	555.208801	148.604950
-544.455872	125.266197	875.241638	-491.994019	-30.491705	868.414490	-606.074524	147.276566	499.637909	-562.021912	-105.305405	506.064636	-585.444275	150.116272	87.323845	-568.228088	-110.619049	90.721077	-577.921936	195.172836	1368.825073	-457.521240	-128.574066	1371.199707	-491.531738	56.027237	1391.036987	-488.778320	83.750832	1662.285278	-649.453369	263.127472	1125.761475	-467.289795	-229.064194	1134.366455	-540.688110	296.696594	876.194092	-358.273895	-173.373062	894.669922	-480.931824	55.898361	964.222778	571.078918	-7.186605	932.009216	555.212036	148.569962
-544.610168	125.068619	875.236328	-492.192688	-30.715303	868.421875	-606.257019	147.180435	499.621002	-562.191956	-105.417412	506.069244	-585.483765	150.097900	87.314461	-568.199768	-110.637428	90.697830	-577.565796	195.367264	1368.904785	-457.529633	-128.551010	1371.257935	-491.191833	56.132763	1391.133789	-488.806671	83.678329	1662.319580	-649.044312	263.146881	1125.756348	-467.199402	-229.500397	1134.670654	-540.431458	296.647034	876.148010	-358.309113	-173.712341	894.743347	-481.029663	55.711227	964.189880	571.145508	-7.228008	932.021118	555.221008	148.557678
-544.780334	124.859718	875.224304	-492.410248	-30.927654	868.440613	-606.378418	147.055878	499.600800	-562.368469	-105.535545	506.044006	-585.482300	150.098618	87.306717	-568.144592	-110.655159	90.683403	-577.261292	195.471207	1368.903198	-457.496429	-128.524948	1371.318970	-491.049835	56.175781	1391.124878	-488.780762	83.672058	1662.386841	-648.668579	263.292999	1125.775635	-467.136414	-229.835907	1134.858154	-540.182068	296.619812	876.102600	-358.378601	-174.035782	894.807007	-481.147858	55.534172	964.159485	571.216187	-7.311562	932.062378	555.271790	148.464783
-544.887817	124.697121	875.224426	-492.585144	-31.139502	868.462402	-606.494324	146.931381	499.568512	-562.550171	-105.667152	506.057861	-585.507202	150.104095	87.313530	-568.132324	-110.702873	90.648575	-576.969849	195.581329	1368.896729	-457.436340	-128.483734	1371.368408	-490.912262	56.202709	1391.113159	-488.746155	83.672951	1662.460938	-648.292419	263.468475	1125.761108	-467.185211	-229.913712	1134.978149	-539.934387	296.579498	876.066956	-358.463623	-174.321274	894.812256	-481.223114	55.364231	964.142090	571.291504	-7.407977	932.103821	555.310730	148.407471
-545.074951	124.463829	875.208862	-492.863098	-31.341333	868.487732	-607.947449	147.167572	499.767578	-562.705627	-105.780312	506.045807	-586.121521	149.864349	87.339943	-568.046692	-110.727280	90.648460	-576.666931	195.670837	1368.876465	-457.397644	-128.467697	1371.424438	-490.770691	56.217316	1391.104492	-488.736145	83.712860	1662.525024	-647.993164	263.704315	1125.750122	-467.396393	-229.560440	1134.835327	-539.660767	296.573212	876.028564	-358.553680	-174.570862	894.817444	-481.374695	55.179470	964.110901	571.404358	-7.489168	932.131592	555.406372	148.280548
-545.236694	124.260170	875.196289	-493.056641	-31.565643	868.499756	-608.265930	147.125900	499.762848	-562.891113	-105.892891	506.053497	-586.244080	149.822510	87.333397	-568.035645	-110.744270	90.615372	-576.368530	195.748108	1368.858276	-457.333923	-128.455811	1371.475220	-490.624603	56.235649	1391.106079	-488.650513	83.831596	1662.636719	-647.695618	263.878571	1125.742920	-467.478973	-229.628799	1134.936523	-539.372131	296.550232	875.983337	-358.707916	-174.793564	894.820007	-481.493195	54.992157	964.084045	571.506287	-7.587139	932.164185	555.456238	148.186569
-545.366516	124.083908	875.156250	-493.245544	-31.794706	868.522522	-608.208679	147.025452	499.724915	-562.999329	-105.958168	506.018066	-586.166931	149.827850	87.289879	-567.923828	-110.776512	90.596939	-576.161072	195.750763	1368.714233	-457.288483	-128.436722	1371.522461	-490.481415	56.264584	1391.096313	-488.635406	83.884392	1662.697754	-647.385071	264.041138	1125.708008	-467.663361	-229.523361	1134.982544	-539.103882	296.539032	875.944641	-358.852753	-175.023895	894.795959	-481.597321	54.829060	964.049133	571.631104	-7.704845	932.188660	555.530762	148.089127
-545.506287	123.883812	875.144043	-493.473785	-31.991468	868.523865	-607.026123	146.598190	499.436157	-563.161621	-106.076271	506.023804	-585.612305	150.047104	87.246964	-567.931946	-110.807671	90.564865	-575.930115	195.805328	1368.674683	-457.242828	-128.439453	1371.556030	-490.343323	56.288719	1391.097290	-488.679260	83.897095	1662.706665	-647.046143	264.181091	1125.674194	-467.620361	-229.916824	1135.269775	-538.820190	296.533478	875.903625	-359.041168	-175.165604	894.953308	-481.719116	54.639313	964.017395	571.766418	-7.871180	932.227112	555.654358	147.878326
[truncated: 40 more columns]
