# Supplementary material for: A dyadic stimulus set of audiovisual affective displays for the study of multisensory, emotional, social interactions
Source: Behav Res Methods. 2015 Nov 5;48(4):1285–95. doi: 10.3758/s13428-015-0654-4 (PMC5101291; doi:10.3758/s13428-015-0654-4)
Supplement: Supplementary file 1 — (ZIP 270 MB) [file 13428_2015_654_MOESM1_ESM.zip › supplementary_material_2_stimuli_set_files/F/F28.txt]

-528.297180	102.833054	878.800415	-475.012299	-53.421543	870.277588	-600.279663	136.803833	502.023285	-557.031189	-118.812782	509.363281	-593.362549	159.022858	87.035233	-570.492065	-109.890999	92.148643	-542.174194	168.798065	1382.321167	-447.376343	-162.788071	1365.640137	-461.648163	20.532557	1390.361694	-416.915039	16.067492	1654.573853	-612.904724	243.993912	1143.015625	-464.413483	-262.793640	1130.171875	-500.655731	275.881653	896.661804	-351.227600	-216.018661	890.957397	-465.297638	32.038601	967.406616	568.636902	-13.494419	931.523499	552.431213	142.334671
-528.717651	102.803505	878.887756	-474.984619	-53.290424	870.348694	-600.376099	136.454178	501.955353	-556.649292	-119.033005	509.271179	-593.240417	158.954712	87.022041	-570.428955	-109.971939	92.202477	-542.436279	168.758896	1382.547974	-447.207581	-162.721375	1365.483887	-461.686401	20.631832	1390.438721	-416.863647	15.870481	1654.625366	-614.029175	243.691559	1143.329102	-463.891968	-262.321564	1129.966675	-502.676483	275.714355	896.793091	-350.377258	-215.001419	890.868164	-465.496307	32.191235	967.478638	568.612610	-13.457783	931.526489	552.403870	142.352386
-529.233093	102.654472	878.933105	-474.958771	-53.306461	870.405823	-600.615051	136.091476	501.924500	-556.005920	-118.553146	508.955688	-593.161926	158.913361	87.000519	-570.204041	-110.010315	92.148750	-542.691772	168.668030	1382.745972	-447.008881	-162.666473	1365.378174	-461.723480	20.705627	1390.514526	-416.872589	15.697353	1654.685181	-615.171936	243.535370	1143.747192	-463.459015	-261.593597	1129.671997	-504.546570	275.572845	896.901855	-349.515442	-213.922668	890.874390	-465.718628	32.257206	967.509033	568.580750	-13.430655	931.530212	552.356201	142.382568
-529.656677	102.291649	878.937073	-474.459167	-53.538769	870.468201	-600.789307	135.778000	501.867981	-555.232666	-117.586372	508.588409	-593.028015	158.876022	86.968849	-569.768311	-110.017799	92.087799	-542.933838	168.616318	1382.912354	-446.793365	-162.631653	1365.302002	-461.765930	20.771088	1390.592529	-416.928345	15.572614	1654.766724	-616.293762	243.146988	1143.936646	-463.105408	-260.785919	1129.351074	-506.228241	275.664368	897.104187	-348.611420	-212.830780	890.892578	-465.720490	32.202461	967.537659	568.599426	-13.406635	931.536865	552.353333	142.398804
-530.495728	102.182693	879.034607	-475.282501	-53.369717	870.556152	-601.273071	135.469482	501.849243	-555.493835	-118.442032	508.829193	-593.050903	158.777954	86.961159	-570.164124	-110.138397	92.170403	-543.199463	168.548950	1383.045288	-446.572357	-162.585861	1365.261230	-461.811859	20.827383	1390.657593	-417.044556	15.487957	1654.854980	-617.242188	242.759796	1144.210205	-462.694183	-260.203247	1129.134644	-507.686401	275.891998	897.301697	-347.756897	-211.719055	890.998230	-466.420166	32.294189	967.573608	568.578918	-13.405359	931.517700	552.346924	142.382324
-531.191345	102.059746	879.102173	-475.979462	-53.159706	870.535522	-601.644104	135.153534	501.801270	-556.334106	-120.776833	509.432861	-593.023315	158.739761	86.913139	-571.083679	-110.390961	92.433365	-543.459534	168.454514	1383.171631	-446.333557	-162.533020	1365.241089	-461.851288	20.890287	1390.725586	-417.119781	15.448745	1654.999634	-618.191772	242.576889	1144.475098	-462.407623	-259.361572	1128.885376	-508.961517	276.164581	897.441223	-346.891541	-210.542297	891.112854	-466.973907	32.355488	967.539429	568.536865	-13.427103	931.514465	552.334961	142.402344
-531.628174	101.759193	879.093262	-476.058197	-53.279129	870.572571	-602.169922	134.868561	501.772156	-556.288025	-121.038971	509.461761	-593.057373	158.639786	86.903267	-571.148926	-110.496796	92.441269	-543.721497	168.367279	1383.265381	-446.045532	-162.466263	1365.261841	-461.889069	20.912720	1390.775024	-417.323792	15.413003	1655.119141	-619.084351	242.443344	1144.717407	-462.055969	-258.721649	1128.705444	-510.220276	276.539246	897.547363	-346.152527	-209.508636	891.205261	-467.189667	32.283409	967.525024	568.561890	-13.375371	931.512268	552.330566	142.440262
-532.008667	101.527534	879.076843	-476.102295	-53.372044	870.564270	-602.676208	134.571472	501.713837	-555.686829	-119.256630	509.048584	-593.115662	158.546646	86.875923	-570.529480	-110.413712	92.225876	-543.975220	168.240158	1383.395142	-445.722168	-162.418259	1365.283081	-461.898346	20.912474	1390.812134	-417.657013	15.386806	1655.213867	-619.951416	242.421234	1144.932861	-461.680054	-258.150757	1128.580200	-511.441681	277.035858	897.527344	-345.423370	-208.477615	891.393433	-467.363281	32.228092	967.487976	568.541809	-13.358042	931.501282	552.309753	142.445114
-532.335876	101.279671	879.072937	-476.127411	-53.485332	870.582397	-603.017944	134.278168	501.661499	-556.248169	-121.251205	509.453461	-593.036499	158.502991	86.875092	-571.141541	-110.576416	92.437408	-544.273499	168.043304	1383.436523	-445.388184	-162.375534	1365.343994	-461.897766	20.932451	1390.875122	-417.844757	15.456320	1655.411865	-620.718994	242.474380	1145.098511	-461.330383	-257.565186	1128.457153	-512.771484	277.645325	897.503296	-344.784668	-207.501953	891.545105	-467.513794	32.149830	967.475891	568.525024	-13.363533	931.498230	552.305481	142.435471
-532.673950	101.089783	879.078552	-476.204346	-53.611603	870.586975	-603.037476	133.959137	501.523529	-556.352722	-121.443092	509.501312	-592.866333	158.546295	86.849754	-571.202637	-110.642578	92.424004	-544.567810	167.874481	1383.474731	-445.031982	-162.342346	1365.416870	-461.920929	20.936831	1390.935181	-418.207947	15.423037	1655.540771	-621.428528	242.401352	1145.235107	-460.900238	-257.282867	1128.506958	-514.041321	278.317352	897.360474	-344.234406	-206.502228	891.764038	-467.677429	32.073849	967.456238	568.523193	-13.356939	931.501221	552.295532	142.441360
-532.805176	100.804153	879.039917	-475.819519	-53.952316	870.570313	-603.296875	133.711319	501.456024	-556.398254	-121.471703	509.585175	-592.795776	158.478638	86.824005	-571.159302	-110.639412	92.428352	-544.886536	167.704559	1383.473389	-444.684937	-162.274750	1365.456421	-461.936981	20.953091	1390.955566	-418.460236	15.496704	1655.726196	-622.040466	242.438889	1145.323120	-460.462433	-256.927612	1128.453735	-515.298523	279.125671	897.162720	-343.710449	-205.540390	891.955017	-467.571228	31.886034	967.425415	568.506287	-13.356063	931.521484	552.281067	142.469742
-533.173706	100.761024	879.056824	-476.352386	-53.810863	870.562012	-603.689331	133.564514	501.459015	-556.038025	-119.636841	509.131287	-592.802246	158.396988	86.817802	-570.644714	-110.533241	92.220520	-545.213867	167.552979	1383.442749	-444.330872	-162.218338	1365.512207	-461.957764	20.961912	1390.990356	-418.847961	15.572367	1655.878906	-622.607727	242.482895	1145.405884	-460.029297	-256.629456	1128.422729	-516.596802	280.004211	896.854492	-343.155365	-204.539078	892.150024	-467.923767	31.929302	967.391235	568.541382	-13.324244	931.529175	552.280762	142.506927
-533.236572	100.516357	879.003052	-475.960602	-54.166199	870.529236	-603.908630	133.428497	501.392212	-556.684387	-121.432190	509.596252	-592.759216	158.307739	86.790672	-571.195557	-110.646446	92.373390	-545.525269	167.412750	1383.402710	-443.963287	-162.162781	1365.600830	-461.994934	20.971428	1390.973267	-419.236481	15.668210	1656.029419	-623.066833	242.497696	1145.424561	-459.528534	-256.514648	1128.463013	-517.835815	280.879883	896.535156	-342.665344	-203.652603	892.368958	-467.786377	31.734028	967.349121	568.514099	-13.350310	931.519592	552.277710	142.499008
-533.203857	100.256546	878.915894	-475.467468	-54.422745	870.523682	-603.990417	133.303619	501.288177	-556.855713	-121.449844	509.690552	-592.736206	158.260681	86.778999	-571.152832	-110.632263	92.336716	-545.841919	167.253693	1383.335083	-443.621185	-162.123291	1365.671265	-462.036255	20.969215	1390.992798	-419.631958	15.735550	1656.170898	-623.427429	242.514496	1145.424927	-459.004974	-256.420807	1128.462769	-519.135376	281.884125	896.234619	-342.139679	-202.817047	892.590454	-467.592560	31.607876	967.317932	568.491638	-13.330396	931.497742	552.275879	142.501205
-533.582397	100.296822	878.918640	-476.126465	-54.341965	870.449219	-604.246704	133.306305	501.304321	-557.181396	-121.513306	509.655792	-592.758118	158.164383	86.822556	-571.259155	-110.635025	92.300423	-546.196533	167.054901	1383.213379	-443.251648	-162.064011	1365.736328	-462.066986	20.938131	1390.991577	-420.038361	15.795995	1656.316284	-623.665527	242.546860	1145.403931	-458.394989	-256.510742	1128.536133	-520.551758	283.100372	895.978760	-341.565613	-202.039902	892.843506	-467.984833	31.607225	967.237488	568.502686	-13.349033	931.496094	552.273621	142.499954
-533.736633	100.250488	878.889771	-476.247253	-54.389973	870.414124	-604.340820	133.295288	501.288391	-556.429443	-118.919487	508.846680	-592.743652	158.040802	86.828079	-570.300354	-110.427795	92.008194	-546.506775	166.866684	1383.089233	-442.962280	-162.025131	1365.832153	-462.120392	20.924873	1391.014893	-420.455444	15.856214	1656.476074	-623.854065	242.619156	1145.369629	-457.895447	-256.352875	1128.472778	-521.777527	284.228821	895.672180	-341.016846	-201.324066	893.020447	-468.096558	31.574432	967.193848	568.526489	-13.261934	931.503601	552.261230	142.525070
-534.048889	100.356369	878.919373	-477.023285	-54.081715	870.399231	-604.440186	133.339844	501.263885	-556.816345	-119.142303	508.843811	-592.806274	157.921066	86.828270	-570.320679	-110.429741	92.025871	-546.758667	166.758286	1382.971802	-442.725037	-162.004562	1365.917480	-462.177277	20.882236	1391.012573	-420.869415	15.894684	1656.645752	-624.031189	242.690903	1145.351074	-457.241150	-256.709320	1128.663330	-522.959839	285.267273	895.385864	-340.460693	-200.676178	893.313354	-468.535675	31.696026	967.167236	568.502319	-13.286309	931.486755	552.260620	142.510818
-534.164063	100.417984	878.913940	-477.188324	-54.067139	870.381592	-604.419128	133.417145	501.239929	-557.239746	-119.499641	509.017242	-592.781372	157.824966	86.842995	-570.419128	-110.431694	92.028900	-547.029480	166.608231	1382.813110	-442.554718	-161.974762	1365.985229	-462.253906	20.842236	1391.027344	-421.304230	15.991370	1656.814697	-624.185608	242.814590	1145.330811	-456.673401	-256.763855	1128.711060	-523.948608	286.203552	894.973022	-339.936646	-200.132706	893.538574	-468.658844	31.718817	967.150391	568.510498	-13.275990	931.487793	552.262085	142.512161
-534.229065	100.442062	878.919312	-477.320038	-54.032063	870.354980	-604.350403	133.550919	501.240173	-558.296448	-121.325356	509.647614	-592.736389	157.750214	86.858017	-571.203552	-110.598946	92.223892	-547.285522	166.502533	1382.672729	-442.425690	-161.955429	1366.066040	-462.326080	20.797358	1391.029419	-421.719940	16.036751	1656.976196	-624.309082	242.955399	1145.264893	-456.176239	-256.745239	1128.703125	-524.913940	287.241974	894.717896	-339.403809	-199.595459	893.733582	-468.743378	31.719107	967.136902	568.518433	-13.269324	931.498840	552.272583	142.523529
-534.300598	100.526970	878.913025	-477.451355	-54.003181	870.343079	-604.243164	133.705215	501.186035	-558.611267	-121.372940	509.682983	-592.749329	157.663300	86.862152	-571.286316	-110.592590	92.210213	-547.475647	166.387985	1382.558716	-442.345734	-161.953690	1366.155884	-462.420502	20.765249	1391.030396	-422.177490	16.071531	1657.143066	-624.399231	243.037231	1145.212524	-455.693359	-256.703949	1128.717041	-526.048706	288.484772	894.526245	-338.830536	-199.138687	893.954651	-468.839874	31.757061	967.127563	568.512085	-13.281232	931.505920	552.267151	142.499557
-534.354675	100.622208	878.938660	-477.609283	-53.915363	870.322510	-604.162292	133.908478	501.198669	-558.798401	-121.170601	509.640839	-592.793274	157.580795	86.906998	-571.166016	-110.569885	92.166924	-547.645935	166.302460	1382.441895	-442.329529	-161.992020	1366.255493	-462.521637	20.716637	1391.033203	-422.639130	16.093218	1657.315308	-624.527954	243.125076	1145.149170	-455.192932	-256.765411	1128.742432	-526.860474	289.473541	894.305237	-338.264313	-198.810104	894.189026	-468.935333	31.799456	967.130371	568.509521	-13.314685	931.502930	552.265747	142.498138
-534.349121	100.766876	878.960510	-477.703949	-53.824055	870.292786	-605.530334	134.357574	501.511932	-559.007690	-121.060745	509.621490	-593.409912	157.163055	86.987579	-571.145447	-110.539696	92.131569	-547.805481	166.251755	1382.358276	-442.361389	-162.006226	1366.313110	-462.596375	20.649343	1391.039063	-423.093323	16.096989	1657.487549	-624.657104	243.169266	1145.098267	-454.684937	-256.981750	1128.815918	-527.585449	290.430847	894.233276	-337.691254	-198.479294	894.412109	-468.984222	31.857685	967.133667	568.494751	-13.326932	931.490234	552.261719	142.508621
-534.332703	100.924255	878.997253	-477.845551	-53.679199	870.288208	-603.949463	134.283707	501.222351	-559.197205	-120.952118	509.597595	-592.809937	157.413330	86.962280	-571.078613	-110.513351	92.095551	-547.954956	166.223434	1382.285278	-442.434601	-162.042374	1366.400146	-462.681458	20.617785	1391.040649	-423.553223	16.072342	1657.684570	-624.830811	243.203522	1145.081055	-454.271515	-257.011658	1128.850464	-528.213562	291.300934	894.142212	-337.089722	-198.183075	894.756836	-469.043762	31.946402	967.154114	568.510986	-13.341130	931.482605	552.274597	142.495300
-534.303772	101.094574	879.022705	-477.959320	-53.559372	870.274780	-603.719543	134.472076	501.250031	-559.434265	-120.870148	509.596161	-592.798340	157.326782	87.011971	-571.093079	-110.499352	92.075661	-548.071777	166.214813	1382.239746	-442.535217	-162.056702	1366.460938	-462.765350	20.555195	1391.072754	-424.015564	16.035915	1657.877319	-625.004761	243.145966	1145.085083	-453.835999	-257.272095	1129.023071	-528.750671	292.130951	894.113831	-336.524841	-197.991592	894.915894	-469.086700	32.030846	967.165771	568.514709	-13.347458	931.481567	552.288757	142.488235
-534.270935	101.252556	879.059204	-478.067291	-53.432465	870.288208	-603.692200	134.719742	501.275604	-559.615295	-120.670532	509.611786	-592.899902	157.219116	87.037865	-570.979126	-110.451126	92.060928	-548.178223	166.214218	1382.231201	-442.676361	-162.088837	1366.539551	-462.858307	20.525366	1391.101196	-424.507263	16.000532	1658.078125	-625.201111	242.994644	1145.075073	-453.518768	-257.338470	1129.087891	-529.220764	292.790375	894.078918	-336.012634	-197.834976	895.111938	-469.124146	32.123871	967.195068	568.516479	-13.356963	931.502808	552.299927	142.459579
-534.206360	101.408157	879.077087	-478.168518	-53.315266	870.286072	-603.651123	134.990616	501.304260	-559.811646	-120.540146	509.646454	-592.947815	157.143692	87.055176	-570.943420	-110.398613	92.042442	-548.258484	166.230286	1382.251953	-442.853638	-162.103790	1366.582642	-462.931244	20.508736	1391.119019	-424.995514	15.949428	1658.277588	-625.429138	242.873306	1145.085083	-453.286652	-257.256104	1129.037476	-529.440369	293.161591	893.988892	-335.474243	-197.743347	895.324219	-469.134521	32.209373	967.204285	568.545288	-13.336933	931.503113	552.311096	142.439957
-534.135437	101.596680	879.118652	-478.305328	-53.144489	870.286865	-603.552490	135.242691	501.306488	-560.014587	-120.398605	509.641022	-592.991028	157.076553	87.115784	-570.951172	-110.352776	92.040062	-548.330322	166.278229	1382.290649	-443.039856	-162.116089	1366.637939	-463.027374	20.489988	1391.168457	-425.476807	15.911242	1658.465332	-625.593201	242.771454	1145.092285	-453.101074	-257.287994	1129.056519	-529.916321	293.801300	894.093018	-334.934906	-197.682098	895.577148	-469.151550	32.319736	967.225159	568.541382	-13.317422	931.512329	552.297424	142.453430
-534.024170	101.817818	879.170471	-478.419617	-52.982182	870.312073	-603.470276	135.426010	501.310455	-560.195740	-120.223969	509.642609	-593.007690	157.009903	87.130821	-570.911926	-110.329666	92.019417	-548.398499	166.342316	1382.365845	-443.261902	-162.118683	1366.682251	-463.119965	20.507551	1391.200073	-425.953491	15.823820	1658.660645	-625.816345	242.704330	1145.196533	-452.969940	-257.323883	1129.083984	-530.113220	293.875854	894.026489	-334.469055	-197.637177	895.787354	-469.144867	32.441238	967.266541	568.560547	-13.326471	931.501648	552.312622	142.467987
-533.908081	102.052422	879.186218	-478.499817	-52.832939	870.300049	-604.350037	135.834732	501.536804	-560.327820	-120.005951	509.636414	-593.472778	156.774826	87.191010	-570.854736	-110.273384	91.999443	-548.459534	166.410599	1382.406738	-443.501617	-162.110168	1366.690552	-463.221375	20.497751	1391.237427	-426.462708	15.748867	1658.859375	-625.983643	242.655396	1145.288696	-452.888336	-257.354034	1129.095459	-530.634949	294.203857	894.119202	-334.064209	-197.692383	895.958130	-469.131378	32.563118	967.276245	568.529907	-13.392527	931.513855	552.294983	142.423004
-533.753540	102.300522	879.202515	-478.594543	-52.664135	870.301636	-604.321960	136.026016	501.556915	-560.525085	-119.853317	509.640320	-593.492554	156.721603	87.235168	-570.864258	-110.209679	91.983856	-548.504150	166.510223	1382.486206	-443.780945	-162.104919	1366.693726	-463.279419	20.512289	1391.295898	-426.987549	15.686382	1659.047241	-626.150635	242.617172	1145.408325	-452.872223	-257.378876	1129.044434	-530.778992	294.061646	894.051086	-333.670715	-197.791809	896.089661	-469.085083	32.704990	967.284302	568.539856	-13.378252	931.505859	552.292542	142.426239
-533.590637	102.495064	879.197754	-478.661835	-52.509560	870.307373	-604.264587	136.206619	501.591034	-560.629883	-119.649368	509.614807	-593.494202	156.662079	87.277580	-570.804443	-110.159225	91.958664	-548.513794	166.641815	1382.574951	-444.062103	-162.092300	1366.672974	-463.367828	20.539061	1391.328491	-427.457458	15.583509	1659.221924	-626.254211	242.606476	1145.514404	-452.909119	-257.371735	1128.997559	-531.007751	294.019318	894.069397	-333.344604	-197.889038	896.210388	-469.043121	32.826225	967.291626	568.503967	-13.430887	931.507263	552.289612	142.413635
-533.433899	102.708946	879.209595	-478.754547	-52.356350	870.311646	-604.241394	136.368454	501.586761	-560.787048	-119.409798	509.624908	-593.510986	156.633179	87.288689	-570.761658	-110.118324	91.944862	-548.498474	166.777237	1382.652222	-444.385773	-162.064453	1366.642212	-463.468262	20.580198	1391.372681	-427.966766	15.486053	1659.385742	-626.320923	242.569397	1145.597412	-452.951324	-257.591309	1129.071045	-531.195984	293.899628	894.074402	-333.112335	-198.040863	896.327576	-468.986176	32.951611	967.294617	568.494629	-13.421088	931.507568	552.282715	142.394745
-533.274353	102.922737	879.215576	-478.849854	-52.194160	870.313049	-604.198303	136.541809	501.600006	-560.907410	-119.183937	509.633087	-593.522644	156.588562	87.331902	-570.710815	-110.062965	91.917191	-548.443970	166.939743	1382.718384	-444.727539	-162.020889	1366.588623	-463.565125	20.629467	1391.397217	-428.444214	15.341514	1659.546753	-626.333191	242.523163	1145.655396	-453.155396	-257.533844	1128.984375	-531.473938	293.894409	894.149414	-332.958801	-198.189850	896.395142	-468.944641	33.076511	967.299805	568.507751	-13.427910	931.511414	552.295349	142.378311
-533.099060	103.155144	879.213074	-478.870026	-52.096687	870.340515	-604.247620	136.699402	501.597137	-561.015808	-119.017311	509.663971	-593.565491	156.527298	87.341354	-570.700623	-110.002617	91.957191	-548.382507	167.104340	1382.753418	-445.070770	-162.010300	1366.520874	-463.693390	20.676468	1391.443115	-429.024414	15.219398	1659.670532	-626.348694	242.498688	1145.667969	-453.393616	-257.569458	1128.909302	-531.519409	293.624847	894.093323	-332.909760	-198.362762	896.412842	-468.858124	33.209118	967.311340	568.517700	-13.454056	931.507874	552.298279	142.370422
-532.864319	103.323235	879.195129	-478.744690	-52.056870	870.376221	-604.268738	136.889908	501.606781	-561.065979	-118.740677	509.697205	-593.594177	156.471100	87.366974	-570.580566	-109.934341	91.947327	-548.300842	167.313751	1382.801392	-445.399902	-161.988815	1366.473633	-463.813995	20.720377	1391.474976	-429.459564	15.155272	1659.849731	-626.358398	242.521835	1145.681641	-453.696411	-257.572601	1128.853027	-531.481262	293.299988	894.019104	-332.955078	-198.579575	896.394958	-468.694122	33.306534	967.327209	568.530945	-13.463555	931.514832	552.300049	142.372513
-532.690796	103.620735	879.202759	-478.838837	-51.836155	870.393433	-604.449951	137.064209	501.639465	-561.157715	-118.504753	509.690491	-593.675293	156.417755	87.379974	-570.586609	-109.883705	91.917114	-548.213013	167.516922	1382.819458	-445.764160	-161.964630	1366.409180	-463.959808	20.780296	1391.494263	-429.986969	15.070272	1660.005371	-626.330811	242.535904	1145.701904	-454.028595	-257.605194	1128.796143	-531.401001	292.952393	893.965698	-333.070190	-198.835068	896.363464	-468.637146	33.509766	967.337341	568.535522	-13.465738	931.517212	552.302185	142.359680
-532.530273	103.866302	879.178040	-478.881500	-51.679165	870.417480	-604.584534	137.204865	501.672546	-561.204163	-118.265976	509.675659	-593.741394	156.348480	87.390884	-570.495544	-109.805702	91.914131	-548.131897	167.746628	1382.825195	-446.187714	-161.918289	1366.316528	-464.106049	20.830624	1391.502563	-430.532257	15.000029	1660.124512	-626.286072	242.603058	1145.672607	-454.601196	-257.200684	1128.506104	-531.293152	292.564850	893.869690	-333.291260	-199.129684	896.213379	-468.577240	33.687481	967.338562	568.531372	-13.478161	931.508728	552.312988	142.319214
-532.378479	104.126671	879.148010	-478.913910	-51.500198	870.416809	-604.725281	137.393509	501.690460	-561.251099	-118.034363	509.662415	-593.797974	156.316742	87.417145	-570.484741	-109.738770	91.891533	-548.060303	167.986481	1382.807739	-446.644714	-161.836243	1366.209106	-464.272308	20.906130	1391.499756	-431.038696	14.906155	1660.243408	-626.206055	242.673676	1145.618530	-454.916534	-257.629150	1128.573242	-531.113953	292.177582	893.779968	-333.623566	-199.447250	896.091492	-468.497559	33.883896	967.317078	568.531372	-13.478418	931.508789	552.313232	142.318726
-532.241028	104.362793	879.086487	-478.998535	-51.286747	870.407410	-604.863770	137.603317	501.707855	-561.228271	-117.793709	509.647705	-593.856750	156.317413	87.440514	-570.427673	-109.673347	91.868950	-547.968201	168.225632	1382.808838	-447.075073	-161.766861	1366.125122	-464.431702	20.979290	1391.479614	-431.554443	14.810607	1660.347290	-626.072266	242.769226	1145.559326	-455.438721	-257.620483	1128.461670	-530.834473	291.804382	893.650635	-334.031799	-199.829102	895.894897	-468.460510	34.089363	967.278931	568.558838	-13.447721	931.513306	552.309753	142.340302
-532.083191	104.692955	879.062988	-479.040771	-51.052746	870.389832	-605.059143	137.808578	501.735138	-561.114075	-117.487328	509.598358	-593.952881	156.273178	87.437843	-570.295227	-109.615753	91.856194	-547.866699	168.422134	1382.769531	-447.499268	-161.727036	1366.033569	-464.578186	21.053766	1391.466064	-432.040070	14.697197	1660.458130	-625.914490	242.851334	1145.457275	-456.023376	-257.446381	1128.260254	-530.450745	291.427460	893.558533	-334.488983	-200.203506	895.713684	-468.397705	34.324162	967.260254	568.561035	-13.466328	931.519165	552.303162	142.345932
-531.923889	104.920425	879.003235	-479.040802	-50.880760	870.401855	-605.250366	138.049438	501.764038	-561.112732	-117.290207	509.597198	-594.028687	156.290955	87.443092	-570.392395	-109.551270	91.859344	-547.785828	168.643661	1382.739258	-447.912231	-161.677612	1365.943726	-464.733093	21.119238	1391.449707	-432.536865	14.586607	1660.577393	-625.689819	242.963074	1145.347656	-456.766022	-257.004700	1127.959839	-530.020691	291.113739	893.501648	-335.001617	-200.555191	895.442261	-468.325623	34.523113	967.239441	568.577026	-13.471442	931.517517	552.322876	142.312607
-531.804138	105.239861	878.993408	-479.103027	-50.600010	870.376587	-605.429871	138.318970	501.784821	-561.046997	-117.061882	509.574432	-594.147766	156.238052	87.448997	-570.258667	-109.450745	91.835518	-547.721436	168.905350	1382.728882	-448.350891	-161.628876	1365.841064	-464.906097	21.226217	1391.439331	-433.049957	14.546957	1660.680420	-625.419250	243.093521	1145.279785	-457.385437	-257.045471	1127.911377	-529.452881	290.806091	893.413452	-335.626862	-200.977402	895.206604	-468.285309	34.772697	967.221313	568.589417	-13.460734	931.514587	552.314697	142.337708
-531.703796	105.565079	878.976318	-479.161743	-50.333733	870.373657	-605.607788	138.557343	501.795044	-561.013428	-116.840141	509.529419	-594.257507	156.221420	87.456398	-570.244690	-109.421326	91.827782	-547.696472	169.162399	1382.724854	-448.776642	-161.600906	1365.759277	-465.056824	21.314821	1391.444946	-433.542389	14.432593	1660.754395	-625.135254	243.270889	1145.211792	-458.110321	-256.850525	1127.755493	-528.832764	290.541382	893.375427	-336.356934	-201.398865	894.937256	-468.262604	35.036648	967.213135	568.598694	-13.468569	931.517395	552.336365	142.297760
-531.494690	105.790512	878.947754	-478.810669	-50.271179	870.351990	-605.585205	138.792633	501.772980	-560.967102	-116.566582	509.535645	-594.045959	156.001862	87.264122	-570.128784	-109.356514	91.812630	-547.698914	169.394501	1382.719971	-449.264832	-161.518860	1365.685181	-465.254425	21.413185	1391.441284	-434.033417	14.349378	1660.858887	-624.817810	243.459106	1145.130859	-458.862518	-256.764313	1127.661133	-528.116455	290.362610	893.345093	-337.109619	-201.845673	894.705566	-468.029816	35.193859	967.205933	568.593323	-13.489674	931.512573	552.337646	142.296310
-531.602234	106.225471	878.996582	-479.380890	-49.703365	870.378845	-605.539429	139.044510	501.777588	-561.032654	-116.473244	509.431976	-594.278015	156.269302	87.435394	-570.167847	-109.320793	91.817497	-547.703003	169.609039	1382.723145	-449.708160	-161.432510	1365.609985	-465.460999	21.535988	1391.449951	-434.505615	14.272558	1660.945923	-624.428101	243.628448	1144.987671	-459.617584	-256.694641	1127.570068	-527.277649	290.226074	893.353271	-337.946899	-202.283493	894.419861	-468.306335	35.600216	967.226318	568.581116	-13.514190	931.507568	552.336487	142.292709
-531.413391	106.465332	878.969299	-478.988312	-49.651165	870.334656	-605.064636	139.181747	501.701050	-561.089905	-116.100571	509.582642	-593.862488	156.133331	87.260246	-570.212036	-109.293121	91.788322	-547.680725	169.820114	1382.720337	-450.091827	-161.373077	1365.515137	-465.594238	21.623249	1391.463257	-434.958496	14.175392	1661.029053	-623.971252	243.881760	1144.851440	-460.424103	-256.557495	1127.463867	-526.357727	290.182068	893.366455	-338.847656	-202.677887	894.091431	-468.060883	35.759827	967.207703	568.621216	-13.479979	931.499573	552.365723	142.307022
-531.374817	106.789841	878.963135	-479.078735	-49.308994	870.315430	-604.058411	139.171585	501.489441	-561.159485	-115.968796	509.573273	-593.685608	156.562241	87.391777	-570.177368	-109.226212	91.803673	-547.746460	170.069580	1382.724976	-450.502045	-161.287704	1365.466675	-465.796539	21.769770	1391.478638	-435.451141	14.163353	1661.112671	-623.552673	244.202942	1144.771484	-461.234436	-256.452728	1127.435303	-525.365845	290.174744	893.454285	-339.795044	-203.230698	893.807434	-468.079010	36.058170	967.194641	568.619202	-13.482314	931.494019	552.365906	142.318085
-531.336121	107.091339	878.976257	-479.119598	-49.026581	870.336914	-603.844666	139.353867	501.463562	-561.214905	-115.761116	509.588501	-593.454590	156.323624	87.179161	-570.190369	-109.176331	91.791412	-547.777649	170.361908	1382.749756	-450.941284	-161.162827	1365.419800	-465.969757	21.890652	1391.496826	-435.879944	14.086661	1661.208862	-623.050842	244.443008	1144.634644	-462.038116	-256.447266	1127.469849	-524.239746	290.216705	893.549438	-340.812744	-203.650940	893.546082	-468.089020	36.332008	967.216919	568.613037	-13.497622	931.512085	552.356201	142.302383
-531.270386	107.423767	878.973755	-479.094269	-48.732803	870.313782	-603.783203	139.570953	501.515259	-561.246704	-115.505180	509.613556	-593.456360	156.287094	87.195160	-570.137695	-109.108963	91.786636	-547.762939	170.542908	1382.733154	-451.307770	-161.067261	1365.387451	-466.117096	22.020519	1391.499146	-436.339508	14.034266	1661.291260	-622.538574	244.848907	1144.580688	-462.913910	-256.261108	1127.378174	-523.124756	290.327911	893.660583	-341.927216	-204.156677	893.185669	-468.054230	36.617481	967.210632	568.590881	-13.485230	931.504211	552.347290	142.282516
-531.138550	107.684341	878.973999	-478.904907	-48.465187	870.356262	-602.794006	139.560364	501.311371	-561.243530	-115.215271	509.608612	-593.071289	156.441864	87.164902	-570.061768	-109.040466	91.776276	-547.783386	170.748611	1382.747559	-451.729980	-160.951324	1365.344849	-466.309784	22.165619	1391.538940	-436.811554	14.021812	1661.364746	-622.064392	245.233582	1144.530640	-463.768250	-256.147552	1127.334473	-521.959412	290.480530	893.814148	-342.983521	-204.577789	892.881470	-467.945923	36.902061	967.251343	568.590576	-13.484866	931.503906	552.353271	142.284027
-531.104187	108.176582	879.005493	-479.059235	-48.084507	870.318726	-603.413452	139.905975	501.474304	-561.242249	-114.937035	509.539185	-593.363892	156.280258	87.218773	-569.982910	-108.967850	91.765625	-547.732544	171.012573	1382.782593	-452.032043	-160.864731	1365.355957	-466.477295	22.334455	1391.571045	-437.323334	13.944779	1661.389893	-621.500610	245.614166	1144.449951	-464.646393	-256.062073	1127.355713	-520.667236	290.653809	893.993652	-344.180603	-205.091812	892.512878	-467.995178	37.251076	967.250854	568.644287	-13.473974	931.510742	552.377625	142.316406
-531.047058	108.548630	879.040344	-479.066345	-47.760006	870.328247	-603.629333	140.170715	501.588776	-561.240723	-114.630554	509.543884	-593.527466	156.212570	87.269783	-569.924438	-108.896011	91.762985	-547.779236	171.232361	1382.786743	-452.443420	-160.766129	1365.337769	-466.691681	22.484062	1391.602417	-437.698944	13.924479	1661.508423	-620.967102	246.039627	1144.369873	-465.479889	-256.006927	1127.342651	-519.256714	290.682190	894.120789	-345.337036	-205.579819	892.250000	-467.992981	37.558620	967.285339	568.643066	-13.482222	931.506042	552.376282	142.313461
-531.056274	108.977180	879.095337	-479.365875	-47.229862	870.352905	-603.551208	140.375748	501.605316	-561.198120	-114.458336	509.398193	-593.517029	156.141586	87.275406	-569.932312	-108.849060	91.755264	-547.813660	171.478714	1382.801880	-452.833466	-160.621735	1365.339478	-466.898926	22.652462	1391.628540	-438.118866	13.879146	1661.592407	-620.362488	246.442291	1144.237061	-466.358459	-255.909027	1127.386963	-518.052795	291.106567	894.397705	-346.620667	-206.034332	891.894470	-468.138062	37.958771	967.327515	568.653320	-13.481800	931.513062	552.397400	142.325684
-530.819641	109.219482	879.087097	-479.030334	-46.966141	870.412537	-603.342041	140.562256	501.547241	-561.110352	-114.144623	509.399536	-593.456848	156.133499	87.297768	-569.861816	-108.769699	91.744591	-547.874512	171.712540	1382.807007	-453.229919	-160.463501	1365.337158	-467.115601	22.826614	1391.643799	-438.583130	13.916483	1661.658447	-619.817383	246.923889	1144.155151	-467.199036	-255.833160	1127.428955	-516.641602	291.346405	894.607910	-347.877625	-206.502975	891.568359	-467.940338	38.245335	967.385986	568.677002	-13.433551	931.505005	552.392944	142.352524
-530.575684	109.548302	879.113892	-478.811951	-46.639946	870.476257	-603.185791	140.768265	501.544128	-560.992188	-113.870010	509.374176	-593.378540	156.142014	87.277954	-569.753662	-108.710579	91.733101	-547.947205	171.942215	1382.810913	-453.624390	-160.300018	1365.344604	-467.309387	22.989481	1391.670410	-439.057343	13.953821	1661.715332	-619.236450	247.399063	1144.053345	-468.027039	-255.891342	1127.536377	-515.295715	291.640656	894.838135	-349.228210	-206.982101	891.231812	-467.782745	38.562508	967.461365	568.675232	-13.434332	931.501099	552.397278	142.341248
-530.411377	109.993088	879.173279	-478.774139	-46.268879	870.470825	-603.051453	140.945358	501.555389	-560.960815	-113.636253	509.356110	-593.347595	156.138000	87.308472	-569.739624	-108.643265	91.735298	-548.038330	172.198822	1382.802002	-454.033539	-160.139603	1365.319214	-467.519257	23.140438	1391.705933	-439.484283	13.954581	1661.790161	-618.634705	247.865494	1143.953125	-468.887054	-255.740875	1127.495117	-513.805786	291.950836	895.104431	-350.518158	-207.440414	890.896179	-467.707397	38.889370	967.504761	568.629517	-13.476056	931.492859	552.385681	142.323120
-530.283813	110.426239	879.212341	-478.802429	-45.959213	870.456421	-602.970947	141.160385	501.576141	-560.925720	-113.428246	509.335175	-593.352844	156.128235	87.321594	-569.703186	-108.585983	91.686729	-548.096436	172.442749	1382.803223	-454.407410	-160.004517	1365.297485	-467.757507	23.324215	1391.716187	-439.910736	13.964195	1661.841553	-618.084290	248.290848	1143.850830	-469.748932	-255.628876	1127.512695	-512.330994	292.272491	895.377563	-351.831177	-207.873993	890.546204	-467.665497	39.183739	967.526001	568.618042	-13.449258	931.488342	552.362183	142.339615
-530.186829	110.868797	879.243713	-478.897125	-45.636597	870.442200	-602.936279	141.347748	501.608337	-560.098450	-111.317955	508.776367	-593.360413	156.102127	87.327507	-569.012817	-108.433342	91.499268	-548.126892	172.717758	1382.793823	-454.751831	-159.818710	1365.279175	-467.965759	23.506632	1391.731323	-440.320190	13.969866	1661.903198	-617.467041	248.734406	1143.743286	-470.511444	-255.739914	1127.654663	-510.881653	292.623566	895.671509	-353.187073	-208.264496	890.187073	-467.664795	39.488342	967.540588	568.631775	-13.480583	931.492615	552.410767	142.329453
-530.074280	111.228226	879.256042	-478.966888	-45.374214	870.434387	-602.842773	141.524338	501.603333	-560.325867	-111.754608	508.910828	-593.582275	156.362091	87.511024	-569.230652	-108.454628	91.561325	-548.190369	172.959061	1382.797974	-455.118042	-159.648392	1365.259277	-468.170898	23.692854	1391.734131	-440.767578	14.089605	1661.971924	-616.889954	249.185242	1143.603149	-471.361023	-255.665726	1127.634521	-509.402649	293.033081	896.013428	-354.556396	-208.670837	889.860046	-467.654785	39.735909	967.552063	568.675903	-13.471303	931.487793	552.423279	142.350235
-530.039368	111.563477	879.271301	-479.061798	-45.132294	870.407043	-602.793030	141.706131	501.607391	-560.457458	-112.035301	508.996552	-593.412598	156.125809	87.326653	-569.419556	-108.422058	91.623039	-548.273499	173.214981	1382.775269	-455.458313	-159.492722	1365.229736	-468.377289	23.893311	1391.744629	-441.167450	14.094748	1662.013184	-616.295227	249.626175	1143.480957	-472.193085	-255.509476	1127.622437	-507.845062	293.418243	896.328796	-355.869049	-209.041428	889.501404	-467.688263	39.963200	967.551880	568.684875	-13.428203	931.499146	552.427795	142.387360
-530.099426	111.725815	879.231201	-479.191254	-44.945328	870.396240	-602.812805	141.929718	501.615631	-560.554871	-112.063850	509.060760	-593.655823	156.353546	87.506737	-569.449890	-108.388565	91.625923	-548.357910	173.476898	1382.766602	-455.842102	-159.307571	1365.180054	-468.557587	24.070280	1391.756470	-441.576508	14.142964	1662.079346	-615.765259	250.089691	1143.394897	-473.030914	-255.422989	1127.652222	-506.374817	293.854797	896.690369	-357.221588	-209.426758	889.157532	-467.780029	40.140980	967.525024	568.724365	-13.427409	931.505371	552.466980	142.398056
-530.210266	111.746346	879.197632	-479.280579	-44.830017	870.397156	-602.848267	142.127777	501.564056	-560.639771	-112.025864	509.122711	-593.474365	156.126511	87.358521	-569.520569	-108.350174	91.641075	-548.444519	173.760941	1382.745728	-456.189117	-159.110184	1365.159790	-468.755951	24.255352	1391.747925	-441.993011	14.225500	1662.136108	-615.224548	250.522446	1143.273315	-473.806152	-255.477386	1127.711548	-504.858459	294.258667	897.025391	-358.598267	-209.785721	888.852417	-467.879761	40.238697	967.506348	568.753967	-13.406974	931.507629	552.480103	142.396210
-530.310608	111.779419	879.129639	-479.371002	-44.727577	870.391174	-602.859619	142.358749	501.556427	-560.671509	-111.897034	509.151764	-593.526123	156.095581	87.333069	-569.557678	-108.318687	91.641869	-548.504700	173.993347	1382.733887	-456.546021	-158.938492	1365.153320	-468.936157	24.459717	1391.756592	-442.490204	14.314312	1662.158936	-614.687195	250.982529	1143.176025	-474.645020	-255.364563	1127.723633	-503.338135	294.676849	897.366516	-359.912140	-210.076569	888.533875	-467.979706	40.347122	967.468201	568.753601	-13.415122	931.505615	552.493103	142.381927
-530.209961	112.114243	879.130432	-479.425385	-44.453110	870.377869	-602.844238	142.516327	501.555054	-560.867249	-111.894867	509.214935	-593.549988	156.112274	87.346916	-569.661560	-108.282051	91.651222	-548.574707	174.222672	1382.696655	-456.895660	-158.799149	1365.140381	-469.141418	24.631027	1391.737427	-442.796387	14.384289	1662.241821	-614.158813	251.419785	1143.059082	-475.442444	-255.320389	1127.790405	-501.858154	295.152802	897.735352	-361.230042	-210.338425	888.200500	-467.973114	40.598370	967.472412	568.752747	-13.455622	931.506470	552.510559	142.374084
-530.255798	112.223732	879.069336	-479.480591	-44.340595	870.383118	-602.853699	142.662781	501.540436	-560.661621	-111.504875	509.129486	-593.557373	156.134506	87.357910	-569.515259	-108.224297	91.630539	-548.584290	174.497009	1382.677734	-457.233002	-158.631744	1365.119873	-469.312988	24.818405	1391.728027	-443.181580	14.498310	1662.295898	-613.653931	251.920395	1142.967407	-476.191040	-255.342834	1127.853394	-500.339691	295.490997	898.059509	-362.541962	-210.604187	887.915833	-468.032471	40.743656	967.445496	568.778748	-13.440453	931.508850	552.519897	142.389313
-530.152649	112.471840	879.041321	-479.483521	-44.153149	870.399597	-602.834839	142.821777	501.546814	-560.626770	-111.251335	509.116882	-593.555969	156.147583	87.359261	-569.443420	-108.181465	91.600670	-548.657104	174.752075	1382.640015	-457.610992	-158.509445	1365.100952	-469.505127	24.992435	1391.718384	-443.547546	14.600418	1662.362183	-613.094727	252.379593	1142.836914	-477.017242	-255.225189	1127.884155	-498.981628	296.115173	898.497375	-363.810059	-210.810272	887.601257	-468.007446	40.951477	967.450439	568.821838	-13.397462	931.512146	552.536621	142.395569
-530.091187	112.754768	879.050781	-479.551147	-43.897335	870.417969	-602.870117	142.946777	501.570251	-560.614563	-111.013580	509.090027	-593.627502	156.116333	87.370041	-569.409485	-108.121323	91.594498	-548.667480	174.980331	1382.639404	-457.952637	-158.347656	1365.089355	-469.665588	25.161762	1391.716553	-443.931885	14.702775	1662.421143	-612.577576	252.844955	1142.723633	-477.805817	-255.123886	1127.898071	-497.563446	296.641876	898.835266	-365.081085	-211.062836	887.316101	-468.034363	41.186275	967.476318	568.845886	-13.428007	931.517944	552.580200	142.400940
-530.055176	112.941147	879.028809	-479.610870	-43.722870	870.434814	-602.853394	143.109177	501.542542	-560.613037	-110.757057	509.068451	-593.648193	156.107056	87.384254	-569.437866	-108.073311	91.562958	-548.677307	175.210770	1382.596436	-458.305420	-158.199570	1365.086914	-469.832153	25.358107	1391.712280	-444.300049	14.800211	1662.469971	-612.046265	253.331268	1142.604370	-478.590851	-255.023682	1127.898804	-496.242554	297.124695	899.210632	-366.343628	-211.230209	887.098572	-468.062408	41.361084	967.480591	568.916199	-13.400141	931.516785	552.614258	142.418320
-529.989258	113.204041	879.043640	-479.705322	-43.456024	870.449219	-602.802612	143.262085	501.559052	-560.579346	-110.480537	509.024048	-593.634827	156.134613	87.411758	-569.336914	-108.016014	91.558098	-548.695801	175.448181	1382.563477	-458.639191	-158.064011	1365.085083	-470.001190	25.498180	1391.731323	-444.644012	14.916544	1662.524292	-611.540039	253.803467	1142.542847	-479.359802	-254.917389	1127.961060	-494.897827	297.617615	899.570251	-367.551025	-211.413681	886.867859	-468.083160	41.585865	967.500671	568.942627	-13.399794	931.522461	552.632935	142.418533
-529.967163	113.402679	879.036438	-479.775269	-43.253376	870.445862	-602.771362	143.408508	501.541809	-560.589722	-110.248138	509.000031	-593.629883	156.145905	87.418884	-569.289063	-107.956703	91.552040	-548.708862	175.706482	1382.542969	-458.990784	-157.936218	1365.099243	-470.168671	25.668219	1391.736450	-445.004456	15.041137	1662.580444	-611.008850	254.260574	1142.472778	-480.111328	-254.768463	1127.980591	-493.554688	298.153473	899.902161	-368.734039	-211.578430	886.648987	-468.111145	41.765865	967.498474	569.009216	-13.376121	931.544678	552.691772	142.437164
-529.950562	113.624916	879.034485	-479.862335	-43.062351	870.460571	-602.739685	143.560745	501.534149	-560.587341	-109.987572	508.970428	-593.648987	156.116547	87.428192	-569.218567	-107.925995	91.531921	-548.724426	175.913589	1382.513428	-459.312592	-157.821976	1365.106689	-470.332825	25.858898	1391.740112	-445.306366	15.148703	1662.648926	-610.522888	254.728149	1142.437866	-480.883484	-254.601074	1128.020142	-492.319946	298.649567	900.247925	-369.926605	-211.742813	886.453918	-468.150940	41.955074	967.507935	569.020142	-13.388100	931.548645	552.699341	142.438538
-529.905945	113.833939	879.015198	-479.917877	-42.898865	870.458008	-602.708984	143.716141	501.516205	-560.549622	-109.537369	508.884125	-593.682373	156.117950	87.386215	-569.153259	-107.875763	91.501503	-548.717773	176.161560	1382.480957	-459.633881	-157.658920	1365.124146	-470.485107	25.999849	1391.755859	-445.638794	15.308278	1662.714600	-609.997070	255.241882	1142.374390	-481.631592	-254.376831	1128.001465	-491.142639	299.185730	900.591370	-371.049194	-211.804306	886.241577	-468.166138	42.122383	967.502197	569.091431	-13.360461	931.542847	552.751770	142.456787
-529.903870	114.049110	879.010010	-480.031158	-42.691525	870.437988	-602.704041	143.893600	501.533875	-560.433228	-109.079605	508.773590	-593.695313	156.052170	87.402855	-569.037048	-107.811722	91.469322	-548.694336	176.417847	1382.463501	-459.949554	-157.497971	1365.132202	-470.627686	26.174799	1391.750610	-446.025818	15.396347	1662.707275	-609.483521	255.666946	1142.295898	-482.320831	-254.327454	1128.088867	-490.019989	299.685669	900.910706	-372.086060	-211.926529	886.094421	-468.214050	42.299980	967.489014	569.097839	-13.357858	931.543030	552.751099	142.469299
-529.901611	114.289993	879.020142	-480.143463	-42.516212	870.439758	-602.666199	144.024826	501.526337	-560.469116	-108.896484	508.718597	-593.724670	156.042770	87.408607	-568.959473	-107.758255	91.445175	-548.703430	176.664398	1382.446899	-460.285767	-157.321198	1365.131958	-470.776917	26.338316	1391.748901	-446.294037	15.565842	1662.779419	-608.919800	256.348999	1142.377686	-483.001160	-254.236511	1128.114868	-488.918701	300.164551	901.222229	-373.151489	-211.929901	885.952332	-468.273346	42.471909	967.499207	569.153809	-13.314590	931.546875	552.802795	142.486008
-529.855042	114.475296	879.014404	-480.191833	-42.345509	870.435364	-602.595154	144.157898	501.533691	-561.047974	-110.217903	509.057312	-593.736633	156.034714	87.424942	-569.387024	-107.782661	91.584435	-548.704407	176.872879	1382.441040	-460.600433	-157.166412	1365.122314	-470.907013	26.517620	1391.755615	-446.576691	15.675308	1662.826660	-608.440857	256.848419	1142.318237	-483.727539	-254.018265	1128.102051	-487.881836	300.628204	901.494751	-374.122742	-211.962967	885.833862	-468.290192	42.622360	967.502380	569.237122	-13.291205	931.542419	552.845459	142.529083
-529.832703	114.729141	879.013733	-480.321228	-42.158619	870.421204	-601.373901	144.015289	501.285217	-561.139160	-110.133545	509.061523	-593.257874	156.246017	87.371490	-569.416260	-107.773956	91.607018	-548.690796	177.080734	1382.428711	-460.888336	-157.042679	1365.145874	-471.017700	26.693489	1391.741577	-446.826233	15.757650	1662.877686	-607.954895	257.277039	1142.260986	-484.351501	-254.023941	1128.250977	-486.878448	301.110626	901.744507	-375.075806	-211.913620	885.707764	-468.348633	42.794571	967.500305	569.287903	-13.281670	931.540833	552.912415	142.500931
-529.787170	114.915733	879.017883	-480.410431	-41.996353	870.435913	-602.280457	144.383179	501.508667	-561.158508	-109.974594	509.025482	-593.682007	156.089005	87.443817	-569.319031	-107.738708	91.595291	-548.639832	177.343079	1382.397461	-461.177643	-156.883377	1365.144043	-471.124359	26.862646	1391.743286	-447.044922	15.867973	1662.953125	-607.464661	257.714539	1142.233032	-484.974854	-253.905914	1128.314697	-485.940186	301.548370	901.984070	-375.963196	-211.817444	885.642090	-468.381287	42.938999	967.516113	569.408936	-13.241652	931.558167	552.977905	142.542664
-529.800720	115.092461	879.000061	-480.531616	-41.886848	870.453613	-601.008362	144.251953	501.240601	-561.259094	-109.853546	509.027710	-593.126038	156.310486	87.395164	-569.356812	-107.714920	91.579628	-548.557434	177.629501	1382.411865	-461.447083	-156.712463	1365.162720	-471.232910	27.025642	1391.746582	-447.282684	15.964977	1663.000244	-607.002686	258.195892	1142.217529	-485.581268	-253.766769	1128.309082	-485.081512	301.996857	902.184326	-376.865417	-211.735428	885.555847	-468.450562	43.074451	967.517334	569.447449	-13.209902	931.551819	553.011902	142.559433
-529.800720	115.244110	878.994446	-480.679932	-41.745136	870.464417	-600.823853	144.310226	501.206024	-561.352722	-109.762451	509.010101	-593.078308	156.305069	87.390053	-569.351929	-107.687569	91.557938	-548.520447	177.856598	1382.379883	-461.772583	-156.579056	1365.182373	-471.335144	27.201067	1391.726685	-447.511963	15.999971	1663.033447	-606.583313	258.625946	1142.178589	-486.164642	-253.531631	1128.292236	-484.220917	302.456573	902.335815	-377.638550	-211.633484	885.457397	-468.521179	43.196842	967.520264	569.503723	-13.222745	931.556274	553.062195	142.563141
-529.800842	115.425270	878.981445	-480.778046	-41.641872	870.459778	-600.978821	144.512146	501.239746	-561.405945	-109.627159	509.002045	-593.150024	156.253983	87.421257	-569.303223	-107.657387	91.547447	-548.460876	178.058609	1382.274536	-462.054840	-156.423599	1365.184570	-471.448639	27.364697	1391.684692	-447.785583	16.012897	1663.040283	-606.177612	259.231323	1142.160767	-486.726227	-253.398880	1128.304199	-483.526398	302.859650	902.468872	-378.444305	-211.457062	885.393860	-468.573914	43.316586	967.514404	569.541016	-13.188027	931.542908	553.083740	142.587265
-529.821655	115.534508	878.936523	-480.930298	-41.537228	870.457581	-601.128540	144.668884	501.264496	-561.470459	-109.501030	508.958893	-593.263489	156.170364	87.440308	-569.283264	-107.654457	91.532715	-548.422729	178.292419	1382.224731	-462.326355	-156.247223	1365.184448	-471.532532	27.551996	1391.664673	-447.940430	16.071241	1663.140015	-605.764526	259.695770	1142.082031	-487.240479	-253.416687	1128.432129	-482.796844	303.276367	902.563293	-379.180023	-211.293350	885.366394	-468.660400	43.417858	967.491211	569.602051	-13.213533	931.549500	553.138184	142.597412
-529.809326	115.689171	878.925842	-481.095245	-41.408703	870.472717	-601.175171	144.802734	501.290527	-560.433167	-107.412827	508.171082	-593.335632	156.116791	87.442711	-568.382568	-107.513435	91.312691	-548.381531	178.547470	1382.157349	-462.577148	-156.031113	1365.175171	-471.622131	27.733524	1391.647217	-448.135712	16.047606	1663.201172	-605.354004	260.164948	1142.036621	-487.756470	-253.146271	1128.387817	-482.139984	303.682739	902.660339	-379.804169	-211.105682	885.345032	-468.742157	43.530312	967.497620	569.641357	-13.190099	931.547607	553.166748	142.577942
-529.804321	115.814018	878.891052	-481.218750	-41.314342	870.466736	-601.276611	144.931763	501.309418	-560.489014	-107.367035	508.132904	-593.377197	156.104050	87.458626	-568.439880	-107.504280	91.311829	-548.352600	178.778717	1382.099487	-462.829742	-155.842300	1365.196167	-471.679474	27.944984	1391.632935	-448.461945	15.971048	1663.197266	-605.003113	260.665588	1141.982666	-488.202667	-253.042160	1128.473755	-481.578888	304.031952	902.734497	-380.412811	-210.853104	885.362366	-468.811951	43.622086	967.482605	569.682312	-13.199958	931.548767	553.210510	142.554657
-529.816162	115.958321	878.872314	-481.363861	-41.207283	870.463989	-601.309143	145.052429	501.339325	-560.565308	-107.383156	508.129517	-593.422791	156.086792	87.495308	-568.438721	-107.489059	91.320114	-548.298523	179.034058	1382.010864	-463.072693	-155.631683	1365.224976	-471.748047	28.167709	1391.632568	-448.524292	15.835773	1663.322266	-604.643982	261.140442	1141.952515	-488.621948	-252.879471	1128.541016	-481.020874	304.355774	902.746460	-380.985718	-210.596558	885.366394	-468.896729	43.722454	967.476135	569.756897	-13.222393	931.551819	553.277222	142.566345
-529.831543	116.063850	878.861145	-481.506775	-41.149918	870.483215	-601.310303	145.178329	501.359406	-561.098450	-108.128426	508.356934	-593.431030	156.038803	87.516853	-568.807373	-107.524269	91.396622	-548.208252	179.356827	1381.932495	-463.273651	-155.410294	1365.272339	-471.790375	28.378628	1391.636841	-448.776642	15.596445	1663.355225	-604.283936	261.611298	1141.875488	-489.039185	-252.564774	1128.561157	-480.532867	304.717316	902.721558	-381.506409	-210.313080	885.418579	-468.972290	43.791233	967.479614	569.818848	-13.173537	931.555420	553.316711	142.590500
-529.888672	116.172859	878.868408	-481.688080	-41.083984	870.496887	-601.350403	145.298187	501.387604	-561.258240	-108.150818	508.377167	-593.475891	156.018829	87.528503	-568.825195	-107.518448	91.408386	-548.156189	179.658279	1381.808594	-463.510773	-155.183670	1365.324097	-471.861176	28.633295	1391.632446	-448.980499	15.317184	1663.435547	-603.965027	262.032288	1141.779663	-489.427490	-252.418945	1128.657349	-480.145905	305.008240	902.670410	-381.982330	-210.011887	885.483704	-469.078735	43.855865	967.486572	569.874146	-13.240808	931.574829	553.381409	142.561707
-529.919434	116.255882	878.852905	-481.832886	-41.045502	870.499207	-602.159729	145.584854	501.544708	-561.444031	-108.164291	508.367706	-593.821167	155.879745	87.579597	-568.839905	-107.527550	91.398895	-548.079346	179.956253	1381.685669	-463.719421	-154.925735	1365.384155	-471.917511	28.885025	1391.659180	-449.133301	15.015921	1663.591064	-603.695374	262.560883	1141.692993	-489.763153	-252.368073	1128.876099	-479.769073	305.299316	902.580994	-382.413635	-209.668777	885.598022	-469.161469	43.900311	967.479126	569.928650	-13.230672	931.554504	553.438965	142.578400
-529.952209	116.360588	878.848694	-481.998962	-40.973858	870.492859	-601.434265	145.455460	501.418488	-561.547668	-108.090012	508.341370	-593.513428	156.000626	87.555542	-568.813110	-107.523880	91.389084	-548.046082	180.300583	1381.544067	-463.963196	-154.629318	1365.465210	-471.995911	29.173470	1391.637817	-449.416504	14.601026	1663.669189	-603.442383	263.021515	1141.546143	-490.085449	-252.129593	1129.021729	-479.406586	305.593323	902.469238	-382.789093	-209.338730	885.752869	-469.249146	43.958511	967.471191	570.009338	-13.186971	931.561829	553.463745	142.585007
-529.982605	116.392784	878.797241	-482.134216	-40.962303	870.482544	-601.340698	145.518402	501.409454	-561.710999	-108.084335	508.326965	-593.491272	156.009766	87.558517	-568.886047	-107.527267	91.364799	-547.979248	180.671585	1381.388184	-464.185059	-154.266525	1365.618042	-472.088257	29.499590	1391.668335	-449.644073	14.123680	1663.735229	-603.198425	263.478943	1141.350708	-490.429993	-251.779846	1129.147339	-479.126099	305.836823	902.305969	-383.085358	-209.031586	885.913574	-469.325958	43.981331	967.437866	570.013062	-13.187420	931.544250	553.496277	142.595703
-530.061951	116.453964	878.780029	-482.317749	-40.956894	870.491333	-602.189514	145.796051	501.564331	-561.929077	-108.062607	508.331635	-593.839844	155.847534	87.601974	-568.925720	-107.534760	91.337517	-547.934082	181.065002	1381.228516	-464.420074	-153.908997	1365.778076	-472.178192	29.881813	1391.709351	-449.859497	13.636526	1663.858154	-603.005981	263.939789	1141.175293	-490.739502	-251.418121	1129.308594	-478.882019	306.043457	902.076904	-383.372742	-208.657654	886.121948	-469.443420	44.007931	967.428589	570.047668	-13.251403	931.553467	553.529480	142.553406
-530.101379	116.506035	878.752380	-482.490204	-40.957378	870.508484	-602.448059	145.878067	501.608612	-562.103760	-108.018349	508.304047	-593.927856	155.814407	87.599571	-568.921265	-107.561661	91.348015	-547.870667	181.536438	1381.034790	-464.639526	-153.526443	1365.938354	-472.277832	30.249813	1391.728882	-450.137543	13.117126	1663.958496	-602.813660	264.401550	1140.947388	-491.031342	-251.000961	1129.474365	-478.695343	306.227875	901.804321	-383.597382	-208.262268	886.382690	-469.535248	44.031555	967.417847	570.118042	-13.250920	931.551331	553.574951	142.555756
-530.192444	116.546158	878.721436	-482.689423	-40.955837	870.528687	-602.449646	145.884995	501.583679	-562.429871	-108.168991	508.365326	-593.892761	155.808182	87.589897	-568.987183	-107.591835	91.355606	-547.813599	182.004379	1380.834839	-464.902924	-153.111450	1366.126709	-472.369812	30.644367	1391.773926	-450.397064	12.585551	1664.076172	-602.667786	264.850403	1140.686768	-491.322021	-250.638641	1129.715698	-478.534912	306.378967	901.496338	-383.793762	-207.858444	886.687317	-469.653076	44.064606	967.400879	570.132751	-13.251804	931.545776	553.610046	142.542892
-530.256470	116.597229	878.717407	-482.878784	-40.945263	870.570862	-602.524353	145.902130	501.565460	-562.760437	-108.244743	508.394592	-593.893250	155.802521	87.596024	-569.010437	-107.666870	91.397659	-547.746704	182.517242	1380.653809	-465.175171	-152.705307	1366.362915	-472.449951	31.094454	1391.808960	-450.650818	12.049187	1664.196167	-602.549316	265.255432	1140.428101	-491.617523	-250.248108	1129.985962	-478.441925	306.516541	901.139587	-383.930389	-207.521301	886.978088	-469.754181	44.099930	967.409485	570.190369	-13.286858	931.566040	553.651489	142.529846
-530.317749	116.635185	878.692688	-483.038879	-40.972012	870.611023	-602.656921	145.932892	501.566650	-563.138550	-108.323311	508.454285	-593.898315	155.835541	87.645996	-569.076721	-107.732635	91.406998	-547.628357	183.063080	1380.484863	-465.429474	-152.280060	1366.581177	-472.541534	31.537479	1391.878906	-450.896118	11.478455	1664.272705	-602.418762	265.635712	1140.125122	-491.855347	-250.028580	1130.353149	-478.419342	306.565552	900.793457	-383.995453	-207.145813	887.337402	-469.839935	44.126148	967.405884	570.239563	-13.313462	931.553589	553.723206	142.501495
-530.395508	116.660133	878.688171	-483.247101	-40.950951	870.666809	-602.819336	145.945053	501.599243	-563.562683	-108.417900	508.484344	-593.910767	155.842468	87.638824	-569.116699	-107.883324	91.416954	-547.505798	183.609741	1380.320923	-465.704315	-151.827423	1366.793579	-472.691742	31.964972	1391.966553	-451.164917	10.959984	1664.370605	-602.336792	266.088043	1139.908691	-492.101868	-249.585297	1130.600098	-478.450836	306.587494	900.412781	-384.015503	-206.784851	887.705261	-469.939056	44.168068	967.412781	570.318054	-13.288498	931.581421	553.767334	142.491348
-530.466736	116.740326	878.673401	-483.486725	-40.904388	870.719421	-602.990845	145.977112	501.611969	-564.023071	-108.423897	508.538513	-593.938965	155.845627	87.656754	-569.088440	-108.008171	91.422470	-547.338379	184.169159	1380.183960	-465.999939	-151.377563	1366.997437	-472.850616	32.395241	1392.054688	-451.463226	10.473040	1664.427979	-602.272400	266.492981	1139.648560	-492.344543	-249.205399	1130.908569	-478.512360	306.612640	900.029480	-383.983246	-206.409012	888.069824	-470.036682	44.248795	967.407532	570.363037	-13.274265	931.558777	553.794067	142.487122
-530.526917	116.830536	878.640015	-483.736847	-40.877434	870.761169	-603.215820	145.987534	501.623291	-564.638000	-108.557518	508.651733	-593.913757	155.898636	87.638237	-569.245300	-108.174385	91.442009	-547.080505	184.749695	1380.046875	-466.296722	-150.896988	1367.203247	-472.987762	32.820328	1392.163086	-451.774231	10.083790	1664.516602	-602.155151	266.795380	1139.424683	-492.592560	-248.840225	1131.167725	-478.606628	306.599426	899.607239	-383.912109	-206.014572	888.456177	-470.112000	44.329884	967.378357	570.330139	-13.365014	931.560913	553.800354	142.451782
-530.622498	116.935875	878.632263	-483.998383	-40.839130	870.816467	-603.468872	146.020294	501.658264	-565.182556	-108.581886	508.746216	-593.973022	155.927597	87.613541	-569.213440	-108.297859	91.394554	-546.907776	185.293320	1379.913330	-466.633850	-150.477295	1367.399048	-473.150177	33.197140	1392.227783	-452.031860	9.606676	1664.534668	-602.102539	267.199249	1139.217285	-492.867767	-248.308685	1131.288208	-478.758667	306.534729	899.150574	-383.799774	-205.670181	888.847595	-470.196320	44.426872	967.362671	570.363281	-13.377595	931.552002	553.830994	142.416794
-530.675964	117.047440	878.619995	-484.273071	-40.778820	870.882324	-603.703857	146.040741	501.648499	-565.887573	-108.845070	508.934113	-593.994751	155.985519	87.612114	-569.398743	-108.471603	91.404671	-546.710449	185.817566	1379.802002	-467.041565	-150.076584	1367.569214	-473.300995	33.583492	1392.290649	-452.342590	9.194006	1664.545532	-601.994324	267.609497	1139.006714	-493.121918	-248.021423	1131.585449	-478.929077	306.436249	898.691040	-383.651367	-205.336929	889.223999	-470.249176	44.539574	967.343018	570.383789	-13.394273	931.558655	553.854736	142.405472
-530.727783	117.168861	878.596069	-484.566284	-40.717411	870.920105	-603.982849	146.092819	501.668396	-566.718018	-109.141235	509.207153	-594.023926	156.052490	87.586288	-569.562622	-108.611633	91.393326	-546.521912	186.354935	1379.707153	-467.486481	-149.661285	1367.717041	-473.445251	33.948151	1392.324219	-452.632935	8.834563	1664.551514	-601.891785	268.008392	1138.834839	-493.380219	-247.612411	1131.756470	-479.157043	306.353210	898.292114	-383.419037	-205.016815	889.599731	-470.297211	44.646725	967.298706	570.403137	-13.434579	931.563110	553.883057	142.394012
-530.787415	117.252052	878.609375	-484.805786	-40.680466	870.998291	-604.299194	146.172791	501.661499	-567.338684	-109.173538	509.241333	-594.315186	156.361237	87.785629	-569.572510	-108.783257	91.364960	-546.333313	186.834534	1379.641968	-467.992828	-149.298035	1367.868286	-473.608185	34.278294	1392.371582	-452.843964	8.490973	1664.542480	-601.782410	268.294800	1138.713135	-493.628418	-247.153976	1131.823975	-479.420410	306.223297	897.860535	-383.134247	-204.691940	889.997253	-470.323120	44.738880	967.292236	570.420959	-13.452032	931.568970	553.901123	142.355042
-530.779907	117.412445	878.662781	-485.083618	-40.580620	871.068909	-604.542847	146.221802	501.657410	-567.927185	-109.100380	509.305084	-594.325989	156.466690	87.738777	-569.586853	-108.928276	91.333908	-546.143738	187.318436	1379.620605	-468.517517	-148.977280	1368.009277	-473.766479	34.542645	1392.463135	-453.179657	8.237247	1664.509888	-601.675842	268.650726	1138.648804	-493.829224	-246.873901	1131.971436	-479.703613	306.092255	897.427551	-382.818115	-204.379135	890.404846	-470.336273	44.846558	967.306213	570.472778	-13.474055	931.580994	553.929871	142.338837
-530.754944	117.608505	878.686340	-485.318359	-40.510170	871.117859	-604.752808	146.324005	501.650330	-568.400818	-108.889542	509.265869	-594.348022	156.544510	87.699722	-569.484802	-109.042503	91.268013	-545.950256	187.772507	1379.552979	-469.063690	-148.660507	1368.079712	-473.932953	34.777561	1392.515747	-453.468201	7.998981	1664.466797	-601.592224	269.062775	1138.591675	-494.085358	-246.535431	1132.020874	-479.997467	305.941803	896.998535	-382.448608	-204.095703	890.728271	-470.313934	44.966789	967.291565	570.498169	-13.494158	931.591064	553.961670	142.319763
-530.697876	117.814842	878.729919	-485.587891	-40.387302	871.151672	-605.032654	146.516312	501.675140	-568.841431	-108.679977	509.220856	-594.403809	156.609344	87.696487	-569.365051	-109.101448	91.192169	-545.778381	188.190643	1379.545532	-469.677948	-148.376373	1368.120239	-474.118622	34.963017	1392.568970	-453.670227	7.743323	1664.418335	-601.451599	269.413574	1138.487793	-494.334747	-246.265900	1132.059326	-480.348877	305.836121	896.558105	-382.024109	-203.808380	891.029602	-470.281830	45.086426	967.276794	570.494446	-13.491692	931.589600	553.969666	142.303223
-530.602478	118.016586	878.762329	-485.843079	-40.260120	871.173889	-605.152222	146.671982	501.655579	-569.281189	-108.450394	509.210999	-594.415405	156.711121	87.656494	-569.312439	-109.191063	91.113342	-545.627808	188.580124	1379.558105	-470.302216	-148.209625	1368.141968	-474.279633	35.109192	1392.605835	-453.939972	7.579831	1664.351074	-601.304260	269.725433	1138.421265	-494.587280	-245.958939	1131.998779	-480.702515	305.735748	896.125366	-381.511810	-203.541595	891.318420	-470.241241	45.194332	967.258484	570.520630	-13.539858	931.583862	553.974121	142.269623
-530.477600	118.249001	878.819824	-486.080902	-40.105804	871.199341	-605.368591	146.884125	501.681915	-569.762512	-108.158028	509.173492	-594.502258	156.753418	87.627899	-569.309631	-109.245750	91.032799	-545.496948	188.932693	1379.564575	-471.007294	-148.018539	1368.125488	-474.492157	35.221291	1392.648926	-454.195343	7.457613	1664.274536	-601.147888	270.036163	1138.414795	-494.839600	-245.780807	1131.927856	-481.076141	305.603119	895.731750	-380.997772	-203.267776	891.611938	-470.197906	45.308594	967.264160	570.552734	-13.534150	931.566895	554.018066	142.251007
-530.370667	118.514626	878.883118	-486.352234	-39.914860	871.215759	-605.585144	147.126419	501.736084	-570.126038	-107.911026	509.138672	-594.588684	156.835815	87.589844	-569.238220	-109.253273	90.951935	-545.363037	189.276291	1379.624023	-471.728790	-147.893097	1368.048706	-474.683075	35.321186	1392.679932	-454.458527	7.382611	1664.205811	-600.995728	270.392487	1138.457397	-495.104309	-245.544388	1131.775513	-481.449677	305.422089	895.361816	-380.434753	-203.018082	891.875610	-470.193848	45.441139	967.274841	570.592834	-13.521660	931.573730	554.024841	142.242096
-530.218933	118.822197	878.912354	-486.616333	-39.734352	871.234985	-605.044434	147.216797	501.648376	-570.436279	-107.628624	509.103760	-594.325073	157.050552	87.562187	-569.079407	-109.261398	90.907265	-545.231750	189.565948	1379.665161	-472.463684	-147.839539	1367.943115	-474.897919	35.388802	1392.706665	-454.750275	7.377616	1664.162964	-600.879883	270.705383	1138.493042	-495.379639	-245.323624	1131.594238	-481.863892	305.298157	894.972534	-379.866119	-202.799423	892.102722	-470.187103	45.592571	967.279114	570.595581	-13.557294	931.577026	554.029175	142.216171
-530.092651	119.117081	878.973083	-486.892120	-39.514309	871.258423	-605.451355	147.525208	501.748566	-570.720032	-107.297554	509.045868	-594.549133	157.062424	87.528526	-569.036743	-109.266685	90.845657	-545.073669	189.809647	1379.746826	-473.250732	-147.798599	1367.879272	-475.081268	35.401863	1392.760742	-455.021545	7.372142	1664.132813	-600.719482	270.993225	1138.558594	-495.720917	-245.036346	1131.336182	-482.225128	305.193573	894.643494	-379.266144	-202.531555	892.321167	-470.212250	45.742790	967.307556	570.591187	-13.582248	931.584595	554.050232	142.175232
-529.928467	119.453239	879.036316	-487.167114	-39.294594	871.291687	-606.011963	147.906586	501.894165	-570.931396	-106.985733	509.000153	-594.855042	157.004532	87.543304	-568.908142	-109.234550	90.791824	-544.888672	190.053635	1379.829834	-474.004395	-147.758286	1367.762451	-475.286682	35.430199	1392.806885	-455.307129	7.384767	1664.111816	-600.546997	271.321930	1138.677002	-496.057648	-244.717667	1131.005615	-482.584473	305.071747	894.339050	-378.632721	-202.267578	892.535217	-470.246582	45.898777	967.354858	570.598267	-13.598609	931.578979	554.061707	142.168961
-529.713928	119.800438	879.060303	-487.439789	-39.027164	871.320679	-606.143433	148.262527	501.947418	-571.103699	-106.669563	508.952515	-594.967590	157.034882	87.541611	-568.846252	-109.178116	90.737724	-544.699341	190.297989	1379.932861	-474.776947	-147.799164	1367.580688	-475.457916	35.418446	1392.802368	-455.547241	7.405113	1664.105347	-600.352966	271.634216	1138.769653	-496.397888	-244.351883	1130.640503	-482.951355	304.945831	894.046204	-378.030029	-202.030365	892.704285	-470.267792	46.090496	967.385315	570.604065	-13.641411	931.588867	554.085510	142.126923
-529.549805	120.137093	879.080994	-487.725342	-38.784809	871.326294	-606.192078	148.606216	501.979828	-571.217957	-106.339912	508.931183	-595.069275	157.094116	87.547791	-568.834473	-109.133362	90.734512	-544.463623	190.540588	1380.054077	-475.544373	-147.805145	1367.404053	-475.632721	35.414051	1392.821167	-455.914276	7.515566	1664.137939	-600.182617	271.963348	1138.910400	-496.747070	-244.260742	1130.404297	-483.297791	304.810425	893.821594	-377.483246	-201.848343	892.852051	-470.324158	46.260349	967.403992	570.650635	-13.674364	931.571716	554.120667	142.116364
-529.314026	120.516319	879.098755	-487.988281	-38.512901	871.346436	-606.163391	148.964172	502.018738	-571.307922	-105.975540	508.850861	-595.139893	157.158661	87.564011	-568.663452	-109.061821	90.666733	-544.188721	190.766373	1380.177490	-476.279144	-147.807968	1367.224365	-475.786987	35.404305	1392.847900	-456.213501	7.577823	1664.160156	-599.996033	272.316772	1139.104858	-497.124481	-244.019363	1130.078247	-483.616577	304.663544	893.633972	-376.916687	-201.633957	893.017944	-470.363037	46.455887	967.441223	570.648560	-13.671102	931.570618	554.123779	142.099289
-529.081116	120.911102	879.129700	-488.243408	-38.248119	871.379700	-606.141113	149.308975	502.057739	-571.429016	-105.661476	508.846283	-595.223877	157.163651	87.585884	-568.671204	-109.003746	90.638710	-543.865845	190.956329	1380.317505	-477.008820	-147.802307	1367.030518	-475.952972	35.357700	1392.858032	-456.634430	7.720867	1664.238281	-599.743286	272.580353	1139.300903	-497.502350	-243.748978	1129.747803	-483.921143	304.527283	893.465759	-376.352722	-201.434113	893.198669	-470.407379	46.655602	967.494690	570.625244	-13.730323	931.573181	554.130310	142.045731
-528.879639	121.261856	879.155945	-488.486481	-38.035095	871.418823	-606.129944	149.688446	502.093903	-571.566711	-105.157715	508.867401	-595.302246	157.159470	87.591560	-568.646179	-108.929688	90.628807	-543.530884	191.168503	1380.483643	-477.771423	-147.823792	1366.823730	-476.120270	35.336311	1392.897949	-457.021729	7.831819	1664.311768	-599.530640	272.969940	1139.563721	-497.912415	-243.473282	1129.408813	-484.221558	304.390137	893.314941	-375.892426	-201.258270	893.361145	-470.466522	46.822781	967.549805	570.636902	-13.716510	931.579529	554.113037	142.037537
-528.681335	121.638664	879.161621	-488.718903	-37.754204	871.411743	-606.018433	150.016922	502.127106	-571.631653	-104.834221	508.852509	-595.362061	157.172089	87.593239	-568.611877	-108.845894	90.607658	-543.175354	191.367523	1380.664063	-478.504608	-147.837051	1366.693359	-476.274933	35.286751	1392.936523	-457.385803	7.902145	1664.375977	-599.427734	273.239349	1139.724243	-498.348389	-243.068481	1129.059448	-484.468628	304.286041	893.228638	-375.441711	-201.100632	893.513428	-470.535736	47.023365	967.577820	570.625305	-13.768431	931.581421	554.113342	142.009979
-528.431641	122.041100	879.188416	-488.950958	-37.424030	871.427612	-605.876526	150.376526	502.161713	-571.633545	-104.326363	508.811005	-595.399048	157.169907	87.634842	-568.437195	-108.771805	90.600914	-542.761597	191.557739	1380.856812	-479.260834	-147.835587	1366.543335	-476.445923	35.217701	1392.964722	-457.796234	8.045763	1664.499023	-599.183289	273.675079	1140.013550	-498.855957	-242.916031	1128.859985	-484.691498	304.206512	893.196289	-375.057831	-200.931534	893.703918	-470.586792	47.249313	967.631531	570.626465	-13.805411	931.588928	554.119995	141.963806
-528.209473	122.401733	879.200256	-489.178833	-37.136421	871.460205	-605.727051	150.715271	502.181122	-571.749329	-104.380692	508.759552	-595.480652	157.170944	87.646988	-568.433655	-108.683968	90.629005	-542.376587	191.785904	1381.096680	-480.017212	-147.805145	1366.414551	-476.600555	35.207409	1392.999756	-458.275879	8.199219	1664.605225	-598.939453	274.131989	1140.287598	-499.336273	-242.683823	1128.637451	-484.887634	304.118805	893.188843	-374.752136	-200.789185	893.881714	-470.658173	47.457298	967.688171	570.632202	-13.797037	931.578796	554.134155	141.925735
-528.010498	122.778229	879.210876	-489.395508	-36.822975	871.470703	-605.534851	151.024017	502.232574	-571.615601	-103.494011	508.694855	-595.500977	157.182938	87.693657	-568.322144	-108.603615	90.554153	-541.949829	191.990082	1381.245972	-480.729828	-147.782700	1366.276245	-476.736359	35.177349	1393.047974	-458.702576	8.311157	1664.703613	-598.677979	274.546844	1140.562378	-499.853485	-242.370377	1128.375366	-485.063202	304.077789	893.206055	-374.524750	-200.668015	894.025452	-470.724182	47.685947	967.728271	570.648987	-13.853597	931.578125	554.145325	141.919891
-527.826355	123.142357	879.216125	-489.595154	-36.497776	871.488586	-605.349670	151.332947	502.255768	-571.543091	-103.101662	508.612366	-595.526367	157.179367	87.712784	-568.170166	-108.531349	90.554260	-541.574036	192.165771	1381.434204	-481.472382	-147.774704	1366.178223	-476.883728	35.142605	1393.082275	-459.096832	8.397900	1664.795776	-598.379883	275.002106	1140.848633	-500.418365	-241.964981	1128.078857	-485.143707	304.047913	893.269897	-374.329834	-200.535355	894.201355	-470.788361	47.930641	967.768005	570.715515	-13.825530	931.584534	554.170715	141.938797
-527.597595	123.547783	879.238892	-489.755341	-36.183048	871.501770	-605.175964	151.649094	502.258118	-571.701843	-103.462242	508.663788	-595.549988	157.176819	87.753654	-568.309143	-108.456566	90.601654	-541.192322	192.386688	1381.609985	-482.205048	-147.727493	1366.073730	-477.008911	35.156261	1393.145020	-459.577667	8.511140	1664.906494	-598.111511	275.523651	1141.170288	-500.982819	-241.757080	1127.953979	-485.193848	304.071381	893.339111	-374.209686	-200.396210	894.402893	-470.822388	48.172352	967.819824	570.691162	-13.903953	931.591675	554.185974	141.842789
-527.418396	123.933945	879.272156	-489.931427	-35.879955	871.515320	-605.057556	151.989914	502.286743	-571.662781	-103.187943	508.668732	-595.587830	157.171753	87.785507	-568.194336	-108.380531	90.618889	-540.802856	192.599655	1381.815308	-482.912964	-147.686356	1366.023315	-477.173553	35.173878	1393.198486	-460.037415	8.652298	1665.031128	-597.816467	276.031982	1141.488770	-501.600586	-241.504135	1127.838013	-485.184113	304.103760	893.432312	-374.158447	-200.276138	894.626770	-470.867889	48.406891	967.867798	570.690857	-13.920595	931.582642	554.186218	141.819748
-527.221802	124.335609	879.260498	-490.118652	-35.569546	871.514221	-604.932861	152.298904	502.342010	-571.588318	-102.877197	508.612793	-595.614258	157.191940	87.836906	-568.132690	-108.345589	90.616341	-540.476257	192.818527	1381.941040	-483.607483	-147.642715	1365.989868	-477.319092	35.186657	1393.263306	-460.546875	8.824720	1665.154175	-597.552856	276.623260	1141.782593	-502.237976	-241.288696	1127.703613	-485.140686	304.179932	893.532898	-374.192474	-200.179779	894.784424	-470.913330	48.662914	967.886536	570.689819	-13.982383	931.604553	554.181824	141.807220
-527.019348	124.740639	879.261108	-490.288239	-35.255661	871.518433	-604.873474	152.585815	502.358612	-571.516174	-102.565849	508.564911	-595.673279	157.174271	87.852501	-567.989075	-108.276932	90.622223	-540.166748	193.053574	1382.097778	-484.275299	-147.575562	1365.967896	-477.489624	35.235847	1393.300781	-460.966522	8.903397	1665.261475	-597.202332	277.086395	1141.959839	-502.921417	-240.876892	1127.497437	-485.016418	304.287994	893.627319	-374.297119	-200.098358	894.927917	-470.934174	48.924713	967.908630	570.688293	-13.995329	931.624451	554.192749	141.730209
-526.828979	125.130348	879.264282	-490.455414	-34.998528	871.527283	-604.852051	152.851532	502.417450	-571.514771	-102.257683	508.526611	-595.741394	157.152817	87.856796	-568.035034	-108.210571	90.600243	-539.846802	193.284805	1382.220093	-484.950287	-147.477631	1365.908325	-477.658539	35.328075	1393.352417	-461.483978	9.060813	1665.365723	-596.899353	277.669525	1142.204102	-503.618927	-240.788071	1127.510010	-484.782990	304.475677	893.728943	-374.510559	-200.019287	895.096924	-470.959259	49.154461	967.933777	570.657898	-14.068558	931.609436	554.196777	141.701324
-526.680969	125.497078	879.263550	-490.631134	-34.734257	871.543091	-604.879700	153.119461	502.440216	-571.487610	-101.961754	508.506836	-595.801636	157.141708	87.851021	-567.528564	-107.882866	90.384636	-539.578186	193.526031	1382.309082	-485.573639	-147.393082	1365.844482	-477.850830	35.452660	1393.449829	-461.972870	9.181784	1665.452759	-596.604492	278.237762	1142.370605	-504.353363	-240.517441	1127.386719	-484.487030	304.673950	893.841248	-374.787628	-199.908722	895.219666	-470.996124	49.394981	967.953979	570.663574	-14.080051	931.596924	554.199524	141.688095
-526.508972	125.767899	879.233765	-490.796204	-34.467926	871.565063	-604.850220	153.345078	502.481354	-571.528015	-101.668640	508.451050	-595.859741	157.111313	87.878975	-567.837952	-108.070976	90.569427	-539.332947	193.814575	1382.382813	-486.182892	-147.261795	1365.807007	-478.022156	35.573589	1393.490845	-462.415619	9.262951	1665.548828	-596.249512	278.765259	1142.491333	-505.115356	-240.061676	1127.167358	-484.131409	304.882263	893.944763	-375.128021	-199.814041	895.287964	-471.016876	49.608150	967.962280	570.645508	-14.117644	931.595398	554.197449	141.655380
-526.307800	126.120811	879.233948	-490.947174	-34.182182	871.589417	-604.796509	153.569153	502.506531	-571.572571	-101.410545	508.440735	-595.868530	157.118393	87.916412	-567.833191	-108.039650	90.559929	-539.137939	194.093643	1382.453735	-486.774933	-147.082657	1365.786011	-478.161530	35.643375	1393.484375	-462.901215	9.403779	1665.635742	-595.913391	279.315033	1142.589233	-505.836761	-239.884537	1127.119141	-483.732269	305.151947	894.048035	-375.584015	-199.767273	895.342590	-471.021667	49.849766	967.989990	570.645569	-14.153164	931.590637	554.194641	141.632294
-526.140564	126.440216	879.228760	-491.097260	-33.955059	871.601440	-604.782043	153.778763	502.541473	-571.672546	-101.172653	508.415131	-595.909241	157.243698	88.151566	-567.791748	-108.002609	90.552109	-538.959106	194.376755	1382.500122	-487.290039	-146.931442	1365.780640	-478.332062	35.808048	1393.502075	-463.404297	9.543402	1665.703857	-595.572632	279.885437	1142.637573	-506.598175	-239.622650	1127.047852	-483.274933	305.468964	894.148499	-376.131805	-199.767746	895.392883	-471.026764	50.052937	968.001892	570.657532	-14.179105	931.594727	554.203857	141.593323
-525.972290	126.733185	879.196045	-491.254333	-33.717457	871.596375	-604.744873	154.014908	502.581055	-571.724182	-100.919960	508.366699	-595.921814	157.272629	88.171005	-567.708618	-107.961777	90.534042	-538.810547	194.628601	1382.496826	-487.826202	-146.746475	1365.752441	-478.514648	35.963192	1393.518677	-463.902466	9.681323	1665.787109	-595.204407	280.356750	1142.651001	-507.365326	-239.557266	1127.116577	-482.729553	305.837433	894.224487	-376.765717	-199.695404	895.407471	-471.024506	50.255726	967.986877	570.646667	-14.216657	931.588257	554.211304	141.550507
-525.817383	127.030334	879.184998	-491.420288	-33.479931	871.601013	-604.766602	154.221085	502.634430	-571.907715	-100.741318	508.354309	-595.946655	157.256683	88.139130	-567.681458	-107.926193	90.531235	-538.675171	194.913696	1382.511841	-488.381409	-146.519058	1365.690674	-478.683167	36.132671	1393.527344	-464.418182	9.830730	1665.857788	-594.828247	280.882477	1142.610840	-508.160950	-239.180786	1126.957031	-482.080414	306.191528	894.322754	-377.476807	-199.661423	895.374756	-471.025696	50.456451	967.984619	570.621704	-14.243193	931.590637	554.195618	141.531448
-525.710938	127.260986	879.181091	-491.563568	-33.284386	871.608948	-604.772949	154.386230	502.629517	-572.043457	-100.561348	508.336548	-596.008911	157.241364	88.153709	-567.662720	-107.886787	90.510292	-538.547607	195.205811	1382.462524	-488.832153	-146.377563	1365.677979	-478.923920	36.428814	1393.622803	-464.908752	10.028925	1665.930542	-594.433350	281.382904	1142.606445	-508.931274	-239.152954	1127.090942	-481.399200	306.618042	894.415100	-378.262146	-199.656219	895.341064	-471.036926	50.618698	967.985718	570.608276	-14.266791	931.598206	554.186584	141.497833
-525.624573	127.523956	879.150513	-491.738281	-33.079609	871.600647	-604.814148	154.567993	502.644836	-572.125427	-100.322968	508.280365	-596.064453	157.250778	88.184158	-567.566772	-107.860893	90.491920	-538.469299	195.496063	1382.437378	-489.283569	-146.181839	1365.693970	-479.109772	36.624084	1393.647461	-465.401947	10.232547	1666.008301	-594.002014	281.799072	1142.572632	-509.698486	-238.908081	1127.122559	-480.707611	307.055878	894.500366	-379.098694	-199.692520	895.246826	-471.062653	50.807129	967.960571	570.567444	-14.300776	931.595581	554.153564	141.471451
-525.483215	127.781288	879.127625	-491.847229	-32.881397	871.598694	-604.771912	154.752121	502.644165	-572.250793	-100.117989	508.212128	-596.230347	157.197647	88.038803	-567.497925	-107.829117	90.447830	-538.412598	195.776138	1382.391357	-489.740479	-145.999802	1365.732544	-479.300873	36.822807	1393.631836	-465.924072	10.444866	1666.066162	-593.590820	282.271729	1142.493042	-510.487793	-238.571442	1127.006470	-479.930969	307.481567	894.603394	-380.069550	-199.688736	895.121826	-471.041992	50.987965	967.948120	570.588623	-14.343776	931.598633	554.165100	141.433441
-525.412170	128.023621	879.107849	-492.003296	-32.684566	871.577393	-604.790283	154.947067	502.661041	-572.350769	-99.907349	508.159332	-596.130249	157.232040	88.114548	-567.425415	-107.803284	90.454773	-538.386719	196.070602	1382.312622	-490.203278	-145.757202	1365.765869	-479.477570	37.029068	1393.629883	-466.402832	10.665850	1666.141968	-593.170959	282.798828	1142.403931	-511.228790	-238.547928	1127.165405	-479.115265	307.907501	894.690613	-381.028076	-199.730164	895.007202	-471.068451	51.156033	967.923035	570.579407	-14.335610	931.593811	554.165527	141.402847
-525.334595	128.257507	879.092224	-492.134583	-32.474190	871.570190	-604.795837	155.143677	502.623840	-572.473450	-99.702179	508.169312	-596.351074	157.251892	88.045074	-567.402222	-107.774696	90.414711	-538.357544	196.380127	1382.252441	-490.566956	-145.545319	1365.789063	-479.600494	37.105530	1393.533325	-466.937988	10.909855	1666.211426	-592.707031	283.200104	1142.314209	-512.018738	-238.389206	1127.237915	-478.326721	308.408142	894.772827	-382.097839	-199.774780	894.823669	-471.084991	51.335869	967.908997	570.545654	-14.403069	931.598999	554.163452	141.350601
-525.272278	128.483154	879.063904	-492.280945	-32.306805	871.570557	-604.817932	155.335709	502.646759	-572.454468	-98.858635	508.136536	-596.374573	157.223282	88.043983	-567.240967	-107.764221	90.334717	-538.360718	196.637161	1382.178101	-490.959625	-145.346481	1365.812866	-479.803223	37.341377	1393.523315	-467.455200	11.174093	1666.282959	-592.074585	283.662811	1142.270630	-512.778076	-238.233337	1127.299438	-477.325256	308.865082	894.911011	-383.221008	-199.845337	894.642395	-471.113159	51.501842	967.890503	570.557739	-14.409534	931.577209	554.161194	141.359680
-525.206726	128.713638	879.041443	-492.445313	-32.125568	871.558899	-604.877991	155.556625	502.657196	-572.626953	-99.350670	508.092194	-596.449707	157.232605	88.063118	-567.330505	-107.722336	90.347748	-538.345215	196.916672	1382.086182	-491.325195	-145.137848	1365.859253	-479.986511	37.553284	1393.518188	-467.900146	11.419330	1666.341553	-591.603516	284.083099	1142.177490	-513.566772	-238.049789	1127.343750	-476.457916	309.367584	894.997559	-384.414032	-199.919220	894.406982	-471.147736	51.662251	967.869080	570.545471	-14.418989	931.590210	554.163269	141.349640
-525.145996	128.927414	879.018738	-492.575256	-31.955507	871.547058	-603.635071	155.298737	502.347137	-572.694458	-99.188187	508.057220	-595.862854	157.440018	87.995453	-567.298340	-107.712463	90.333176	-538.355469	197.176254	1382.006104	-491.682983	-144.921371	1365.926025	-480.163239	37.783737	1393.536255	-468.386993	11.709951	1666.405518	-591.141724	284.446991	1142.060303	-514.298523	-237.820389	1127.423950	-475.492615	309.858582	895.122742	-385.548492	-199.982742	894.192383	-471.166229	51.818352	967.846497	570.531921	-14.431995	931.581238	554.153015	141.322174
-525.115295	129.074112	878.986816	-492.718719	-31.804998	871.553894	-603.010559	155.240540	502.195313	-572.763672	-99.074486	508.063293	-595.394287	157.343079	87.813934	-567.258728	-107.713394	90.318436	-538.367310	197.445328	1381.924194	-491.958496	-144.706085	1365.967651	-480.417023	38.150112	1393.645386	-468.851532	12.017159	1666.494629	-590.641052	284.893707	1141.935791	-515.058044	-237.584747	1127.528076	-474.491394	310.362549	895.311279	-386.849579	-200.125748	893.921021	-471.213745	51.950481	967.830994	570.483398	-14.482677	931.594849	554.141907	141.293655
-525.108765	129.254822	878.953979	-492.912445	-31.646128	871.549255	-603.122192	155.391830	502.202789	-572.783508	-98.927689	508.000366	-595.438599	157.333130	87.815300	-567.179688	-107.682213	90.294518	-538.407349	197.705551	1381.866821	-492.266052	-144.493896	1366.020874	-480.599152	38.373001	1393.686279	-469.332642	12.341305	1666.575562	-590.189331	285.296539	1141.796997	-515.788513	-237.387314	1127.631958	-473.530518	310.785522	895.460388	-388.093170	-200.192215	893.650024	-471.293671	52.092045	967.807678	570.503113	-14.473606	931.580566	554.132446	141.304199
-525.088867	129.401535	878.887207	-493.056427	-31.518324	871.566223	-602.977844	155.496735	502.146332	-572.773560	-98.799423	507.970062	-595.384766	157.385864	87.808350	-567.174744	-107.657066	90.283836	-538.449402	198.001801	1381.792358	-492.577118	-144.225891	1366.058838	-480.731384	38.475655	1393.539917	-469.763794	12.652565	1666.644043	-589.685059	285.683258	1141.661255	-516.511719	-237.266235	1127.764771	-472.439331	311.267548	895.639465	-389.431152	-200.354584	893.362793	-471.348663	52.240227	967.779541	570.507080	-14.480803	931.592041	554.134705	141.300797
-525.104431	129.601654	878.876221	-493.222015	-31.369022	871.568359	-603.224792	155.688843	502.205658	-572.814453	-98.678787	507.938599	-595.491943	157.365631	87.822578	-567.152893	-107.613480	90.286095	-538.486816	198.292801	1381.726318	-492.892975	-143.974533	1366.141479	-480.913849	38.709503	1393.541748	-470.196930	12.994438	1666.713257	-589.233765	286.041870	1141.544434	-517.251587	-237.086151	1127.863281	-471.445251	311.726166	895.803955	-390.765289	-200.468933	893.107605	-471.426727	52.388958	967.770874	570.500061	-14.500472	931.591431	554.129700	141.261017
-525.092102	129.771301	878.868835	-493.343170	-31.217310	871.597534	-603.325500	155.832062	502.215729	-572.785645	-98.555214	507.894470	-595.536926	157.346542	87.815552	-567.099609	-107.608360	90.290291	-538.509460	198.551926	1381.685059	-493.150818	-143.749893	1366.222168	-481.256439	38.980942	1393.421753	-470.618225	13.349535	1666.781250	-588.789490	286.434296	1141.448975	-517.978149	-236.911972	1128.049072	-470.383850	312.156067	896.029053	-392.141327	-200.624725	892.799500	-471.487671	52.537552	967.784912	570.488342	-14.511019	931.606384	554.127502	141.248810
-525.101685	129.906113	878.841492	-493.478363	-31.060059	871.614929	-603.743286	156.054077	502.307770	-572.770752	-98.234947	507.750732	-595.729736	157.274673	87.848358	-567.085388	-107.555847	90.239624	-538.579773	198.789352	1381.636719	-493.414490	-143.555054	1366.301392	-481.330292	39.314552	1393.721069	-471.043213	13.702484	1666.858887	-588.327087	286.769928	1141.322266	-518.681091	-236.700729	1128.176392	-469.323517	312.624725	896.241028	-393.484711	-200.797928	892.502258	-471.568024	52.678589	967.783325	570.484070	-14.547541	931.622437	554.121216	141.216843
-525.114868	130.051422	878.814087	-493.579498	-30.926056	871.641663	-604.008667	156.262177	502.347473	-572.577881	-97.607666	507.456635	-595.831421	157.227737	87.854660	-566.926270	-107.522583	90.194206	-538.630310	199.052185	1381.599731	-493.658966	-143.310394	1366.374756	-481.506256	39.556473	1393.731812	-471.437866	14.062809	1666.940674	-587.852234	287.124481	1141.203003	-519.394836	-236.520370	1128.320068	-468.273682	313.032013	896.492126	-394.893250	-200.972092	892.187683	-471.630280	52.827492	967.784790	570.549072	-14.530164	931.635193	554.150513	141.206970
-525.155518	130.219055	878.810303	-493.709290	-30.790968	871.652466	-604.258240	156.427246	502.440826	-572.324768	-97.223183	507.307587	-595.920654	157.219482	87.883453	-566.701538	-107.499428	90.179863	-538.681702	199.304398	1381.553833	-493.927002	-143.106735	1366.458740	-481.689972	39.776890	1393.773560	-471.824432	14.472110	1667.008057	-587.425354	287.474487	1141.080933	-520.084778	-236.318481	1128.447144	-467.222046	313.414459	896.722168	-396.270721	-201.128754	891.909119	-471.718872	52.964947	967.790161	570.573059	-14.543219	931.640137	554.153870	141.208176
-525.185791	130.408218	878.811218	-493.837677	-30.617184	871.664246	-604.546387	156.619537	502.495819	-571.538818	-96.066887	507.036682	-596.047485	157.177780	87.911354	-566.265381	-107.445770	90.052795	-538.721375	199.546692	1381.534912	-494.226624	-142.877930	1366.533691	-481.854065	39.976906	1393.794922	-472.213928	14.850850	1667.070801	-587.009216	287.888367	1141.010620	-520.812134	-235.957611	1128.454712	-466.223236	313.778839	896.976318	-397.608521	-201.340012	891.606323	-471.810059	53.126823	967.802002	570.601196	-14.591502	931.656250	554.185486	141.152466
-525.235901	130.523376	878.798157	-493.952576	-30.479414	871.667175	-605.109253	156.891129	502.615387	-571.649963	-96.488747	507.154114	-596.311523	157.086380	87.929138	-566.348206	-107.426819	90.114731	-538.781921	199.794601	1381.515381	-494.487335	-142.663345	1366.632690	-482.032562	40.196201	1393.825684	-472.543091	15.212145	1667.148560	-586.629639	288.237610	1140.975098	-521.533569	-235.873825	1128.619019	-465.189270	314.131989	897.231934	-399.030670	-201.545898	891.317871	-471.903259	53.245480	967.801514	570.650269	-14.601823	931.664795	554.200623	141.168671
-525.290894	130.693481	878.788025	-494.078705	-30.307411	871.664551	-604.941162	156.920380	502.571899	-572.261047	-97.286491	507.485107	-596.250122	157.105530	87.903305	-566.695801	-107.394646	90.213303	-538.841614	200.039673	1381.492798	-494.745636	-142.487793	1366.708618	-482.165558	40.395779	1393.882813	-472.877350	15.596993	1667.227905	-586.237427	288.537903	1140.889648	-522.236023	-235.872849	1128.905762	-464.135986	314.486420	897.523254	-400.359894	-201.698471	891.093628	-472.005798	53.401703	967.800598	570.688660	-14.608938	931.681763	554.251526	141.117676
-525.355774	130.824310	878.794861	-494.185211	-30.179859	871.687927	-604.946350	156.987885	502.554810	-572.484314	-97.497620	507.644379	-596.256287	157.094650	87.905266	-566.865173	-107.399834	90.238457	-538.904114	200.302490	1381.486694	-494.967529	-142.291611	1366.796509	-482.352142	40.620754	1393.910034	-473.185364	15.990187	1667.285400	-585.861328	288.915833	1140.868164	-522.943298	-235.674026	1129.058350	-463.183563	314.774963	897.788818	-401.669464	-201.934357	890.870239	-472.105042	53.527695	967.821289	570.707214	-14.653251	931.701416	554.266785	141.090088
-525.429382	131.001663	878.779236	-494.343781	-29.982536	871.652100	-605.241211	157.180756	502.640961	-572.533875	-97.547981	507.641083	-596.387939	157.062576	87.927185	-566.901001	-107.355072	90.246887	-538.992065	200.519379	1381.456909	-495.222931	-142.097000	1366.904907	-482.510925	40.845432	1393.963867	-473.502777	16.400751	1667.307983	-585.480774	289.187073	1140.780029	-523.622620	-235.558243	1129.249512	-462.230774	315.061981	898.049011	-403.029877	-202.145920	890.634766	-472.223969	53.683285	967.797852	570.769409	-14.677850	931.705750	554.328064	141.059921
-525.530273	131.151947	878.778870	-494.504028	-29.788696	871.633179	-605.472778	157.330582	502.649658	-572.574524	-97.526878	507.669464	-596.510193	157.014786	87.956711	-566.970947	-107.327721	90.267738	-539.090393	200.739502	1381.428589	-495.466919	-141.906342	1367.006348	-482.666595	41.048382	1394.013428	-473.768921	16.777256	1667.334106	-585.135864	289.444550	1140.694092	-524.328735	-235.209991	1129.294556	-461.258087	315.313660	898.339233	-404.283051	-202.347092	890.430664	-472.350952	53.832401	967.787476	570.816101	-14.688280	931.729431	554.331970	141.063477
-525.614502	131.308990	878.768921	-494.656769	-29.607561	871.612549	-605.457581	157.366913	502.675903	-572.573669	-97.520500	507.653046	-596.510193	157.014969	87.914055	-567.168884	-107.317108	90.259026	-539.181641	200.936554	1381.399536	-495.727142	-141.706772	1367.097656	-482.827637	41.232929	1394.046265	-474.010315	17.145462	1667.369019	-584.814575	289.769928	1140.641235	-525.024353	-235.183258	1129.555664	-460.367249	315.521118	898.603577	-405.540558	-202.583878	890.238953	-472.459534	53.981831	967.768860	570.877869	-14.723399	931.744507	554.397949	141.025955
-525.690125	131.493134	878.765259	-494.832947	-29.374340	871.595093	-605.457336	157.455399	502.658539	-572.547607	-97.471062	507.616852	-596.505371	157.004929	87.906456	-566.917175	-107.283989	90.246887	-539.289978	201.187912	1381.360352	-495.991638	-141.505325	1367.206543	-482.979492	41.417553	1394.072021	-474.234039	17.536753	1667.383423	-584.521729	290.073944	1140.573120	-525.689209	-235.108185	1129.724487	-459.500641	315.759033	898.890747	-406.771088	-202.791565	890.123901	-472.581726	54.160675	967.757813	570.945923	-14.727057	931.758606	554.420959	141.026245
-525.795532	131.595108	878.750366	-494.949158	-29.208757	871.595947	-605.519714	157.542984	502.647583	-572.494385	-97.471710	507.593018	-596.533203	156.995239	87.916725	-566.935730	-107.265755	90.250656	-539.398865	201.396484	1381.341675	-496.218231	-141.322220	1367.298706	-483.151276	41.634819	1394.104126	-474.402679	17.846245	1667.404175	-584.221130	290.311310	1140.482788	-526.389404	-234.848099	1129.816406	-458.640228	315.929688	899.176697	-407.931946	-203.063766	889.943970	-472.697205	54.301277	967.752441	571.023315	-14.720654	931.790955	554.488342	141.007248
-525.831116	131.733627	878.748657	-495.013519	-29.041262	871.640076	-605.658203	157.667465	502.696564	-572.460999	-97.416374	507.582062	-596.608093	156.969666	87.932343	-566.942993	-107.245338	90.251930	-539.510010	201.590637	1381.321411	-496.413391	-141.160385	1367.396729	-483.311493	41.853680	1394.128296	-474.594971	18.230209	1667.367920	-583.979126	290.536041	1140.394531	-527.032593	-234.918503	1130.124268	-457.823608	316.085297	899.380310	-409.081390	-203.270782	889.856384	-472.785217	54.466534	967.788696	571.067444	-14.784150	931.809570	554.544556	140.990311
-525.825012	131.797211	878.757385	-495.004028	-28.955235	871.783020	-605.668152	157.743134	502.666656	-572.397644	-97.364029	507.583344	-596.625916	156.968765	87.943420	-567.006287	-107.247551	90.245972	-539.642639	201.803421	1381.316406	-496.646484	-140.965897	1367.493286	-483.476379	42.047604	1394.160034	-474.742310	18.583982	1667.364502	-584.086914	291.063568	1140.208496	-527.695862	-234.674301	1130.191284	-457.068237	316.185089	899.600525	-410.192078	-203.519852	889.753235	-472.846222	54.605541	967.890320	571.160706	-14.771280	931.841736	554.588745	140.964630
-525.852417	131.849487	878.746460	-494.960114	-28.933823	871.908142	-605.560059	157.791245	502.629669	-572.325928	-97.311584	507.587616	-596.601379	156.951599	87.929871	-566.896301	-107.210236	90.236397	-539.759827	202.025024	1381.314819	-496.846954	-140.804733	1367.598877	-483.601440	42.263386	1394.199585	-474.880249	18.906193	1667.342896	-583.876221	291.244110	1140.139526	-528.305420	-234.830338	1130.513916	-456.328308	316.325256	899.821533	-411.239838	-203.754181	889.696167	-472.909729	54.721935	967.973694	571.285095	-14.709089	931.845459	554.654175	140.979553
-525.881409	131.993118	878.752808	-495.018005	-28.812090	871.934753	-605.629639	157.912262	502.610535	-572.229553	-97.268951	507.565857	-596.602234	156.954468	87.902267	-566.940247	-107.207939	90.250565	-539.887390	202.206406	1381.285522	-497.047516	-140.640198	1367.714478	-483.744385	42.446995	1394.238647	-474.995270	19.211821	1667.341309	-583.681458	291.394287	1140.060669	-528.929260	-234.717697	1130.672485	-455.682251	316.409973	900.040222	-412.213928	-203.979843	889.677490	-472.983551	54.852695	968.002563	571.303345	-14.785829	931.867188	554.698486	140.952789
-525.965881	132.108582	878.749512	-495.110962	-28.686106	871.937500	-605.498840	157.954666	502.579102	-572.162537	-97.208160	507.534454	-596.578735	156.968124	87.892570	-566.930847	-107.192886	90.264961	-540.022949	202.400085	1381.263428	-497.241058	-140.457672	1367.821899	-483.860107	42.641384	1394.279175	-475.087067	19.530298	1667.322754	-583.533081	291.575531	1139.996582	-529.547852	-234.542877	1130.756836	-455.102631	316.499664	900.203430	-413.169586	-204.176682	889.642578	-473.087738	54.971958	968.008545	571.386169	-14.771814	931.887329	554.739197	140.927628
-526.027039	132.244980	878.730591	-495.180847	-28.577740	871.937988	-605.432556	158.035690	502.552856	-572.099487	-97.190117	507.501740	-596.573853	156.972198	87.882446	-566.916138	-107.168365	90.254112	-540.155823	202.591095	1381.215088	-497.452576	-140.252899	1367.900391	-483.981506	42.812084	1394.296143	-475.165527	19.812265	1667.299927	-583.401978	291.743439	1139.932007	-530.089539	-234.747345	1131.055298	-454.546814	316.494110	900.367920	-414.082977	-204.418060	889.645020	-473.172333	55.098930	968.006897	571.426758	-14.772597	931.896912	554.775635	140.940567
-526.029053	132.366150	878.734009	-495.212708	-28.467323	871.952454	-605.404236	158.149277	502.535065	-571.996521	-97.125786	507.475861	-596.578491	156.964447	87.867165	-566.876892	-107.135056	90.226311	-540.263550	202.766022	1381.187134	-497.610138	-140.068588	1368.005737	-484.106995	42.999012	1394.324219	-475.242188	20.087843	1667.281250	-583.277039	291.839752	1139.870361	-530.634460	-234.718872	1131.223755	-454.032227	316.468048	900.519897	-414.882904	-204.573166	889.637756	-473.219452	55.207626	968.028259	571.467651	-14.773681	931.911804	554.809143	140.925034
-526.086182	132.420120	878.722046	-495.315704	-28.368586	871.970093	-605.582886	158.279770	502.550903	-571.944153	-97.067863	507.466492	-596.657166	156.936722	87.881210	-566.922791	-107.133041	90.213943	-540.398315	202.965118	1381.151855	-497.758148	-139.913864	1368.094849	-484.213684	43.152336	1394.343262	-475.328064	20.316036	1667.253174	-583.161194	291.905060	1139.775146	-531.138794	-234.674652	1131.390015	-453.568695	316.458832	900.657043	-415.644043	-204.770996	889.671265	-473.321411	55.286678	968.039856	571.513062	-14.781003	931.913208	554.839783	140.933578
-526.109558	132.558304	878.727112	-495.371399	-28.245417	872.003052	-605.611511	158.367828	502.578003	-571.848145	-96.982033	507.434601	-596.682556	156.935593	87.879890	-566.847229	-107.084549	90.199760	-540.520325	203.153778	1381.124756	-497.934448	-139.767288	1368.194458	-484.321320	43.325748	1394.367310	-475.351837	20.580725	1667.260986	-583.080688	291.947418	1139.731201	-531.604919	-234.697388	1131.580566	-453.217651	316.428192	900.759216	-416.368591	-204.985565	889.701538	-473.385681	55.420521	968.068726	571.578552	-14.784266	931.922058	554.902832	140.921951
-526.162170	132.640732	878.718567	-495.451416	-28.164776	872.012756	-605.579102	158.458527	502.559753	-571.752991	-96.914436	507.372345	-596.686279	156.930801	87.886353	-566.804932	-107.069160	90.205734	-540.612488	203.308807	1381.114990	-498.039917	-139.629913	1368.303711	-484.441467	43.490044	1394.387329	-475.435272	20.855654	1667.227905	-583.021545	292.014587	1139.661255	-532.029419	-234.718689	1131.765991	-452.944458	316.364471	900.819336	-417.058594	-205.152725	889.749634	-473.471863	55.502026	968.077332	571.613464	-14.755752	931.926514	554.921997	140.910309
-526.205078	132.729599	878.728210	-495.537323	-28.095169	872.040466	-605.596558	158.530182	502.575653	-571.738708	-96.883636	507.376007	-596.573242	156.850327	87.828918	-566.842590	-107.066467	90.223648	-540.728394	203.468842	1381.099121	-498.213074	-139.479614	1368.401489	-484.531219	43.650936	1394.401489	-475.473389	21.051191	1667.236816	-583.018433	292.094177	1139.600830	-532.425720	-234.734009	1131.924805	-452.751801	316.261749	900.867126	-417.679382	-205.343201	889.799561	-473.561188	55.576141	968.106201	571.689514	-14.707650	931.933044	554.961182	140.910599
-526.261658	132.782913	878.710876	-495.632294	-28.039696	872.072205	-605.540039	158.548218	502.525024	-571.650757	-96.803276	507.378357	-596.721741	156.920868	87.862938	-566.766907	-107.007652	90.217308	-540.800842	203.629318	1381.080688	-498.318329	-139.329926	1368.481934	-484.613800	43.830246	1394.427856	-475.543243	21.212811	1667.220337	-583.015137	292.144348	1139.551514	-532.780334	-234.728165	1132.100708	-452.594696	316.128418	900.869446	-418.198639	-205.538361	889.898315	-473.655090	55.646210	968.120117	571.738037	-14.711917	931.935364	555.009277	140.935028
-526.326111	132.837891	878.687317	-495.734283	-27.963633	872.064331	-605.540283	158.663757	502.509064	-571.564453	-96.698021	507.324188	-596.706787	156.938522	87.871895	-566.765259	-106.997505	90.208107	-540.874146	203.787170	1381.045166	-498.420013	-139.197403	1368.571045	-484.693481	43.991348	1394.447021	-475.600098	21.498449	1667.193848	-583.060120	292.187561	1139.493042	-533.115234	-234.724274	1132.252930	-452.520325	315.969879	900.834473	-418.648743	-205.723434	889.978333	-473.751556	55.709805	968.109802	571.728760	-14.712594	931.938293	554.998413	140.953674
-526.369324	132.932602	878.684814	-495.820801	-27.896357	872.081909	-605.489868	158.716904	502.498901	-571.517395	-96.688004	507.306488	-596.715576	156.938995	87.877792	-566.757996	-106.963531	90.205902	-540.931824	203.966293	1381.019287	-498.537262	-139.050568	1368.647217	-484.744995	44.122562	1394.443359	-475.656921	21.675842	1667.186157	-583.095032	292.214050	1139.413208	-533.503845	-234.888672	1132.385742	-452.509796	315.811127	900.780273	-419.071136	-205.889191	890.058716	-473.825165	55.789959	968.120911	571.757324	-14.729871	931.948486	555.011353	140.941498
-526.415833	133.008957	878.688904	-495.936615	-27.813190	872.084351	-605.469421	158.779419	502.501495	-571.426575	-96.591133	507.260925	-596.723755	156.926895	87.853294	-566.730103	-106.946495	90.205704	-540.963074	204.110718	1380.992310	-498.650299	-138.904892	1368.727173	-484.784790	44.248253	1394.450439	-475.708679	21.846458	1667.178101	-583.184631	292.250946	1139.365601	-533.723694	-234.624969	1132.405884	-452.548126	315.603668	900.713562	-419.395050	-206.040115	890.113892	-473.924347	55.849079	968.132141	571.829834	-14.689295	931.935852	555.051819	140.965118
-526.473755	133.066864	878.684631	-496.047852	-27.731527	872.079224	-605.385437	158.803848	502.491608	-571.349792	-96.560104	507.233948	-596.698303	156.945282	87.876335	-566.744385	-106.925690	90.196114	-540.976074	204.237595	1380.987549	-498.758575	-138.786987	1368.807251	-484.799316	44.360798	1394.485840	-475.765808	22.016310	1667.189087	-583.276245	292.236572	1139.295654	-533.969971	-234.697861	1132.535889	-452.667664	315.408539	900.626892	-419.688202	-206.212738	890.193848	-474.027679	55.902618	968.135559	571.853943	-14.673853	931.937134	555.073059	140.966599
-526.524292	133.176987	878.699036	-496.155334	-27.682554	872.091064	-605.438599	158.889954	502.508392	-571.292358	-96.505730	507.204865	-596.766052	156.919266	87.880867	-566.715088	-106.916695	90.208084	-540.990173	204.384079	1380.963135	-498.857666	-138.646866	1368.880615	-484.817932	44.464600	1394.484497	-475.831299	22.175491	1667.202515	-583.387939	292.243591	1139.252563	-534.219910	-235.002335	1132.737671	-452.843079	315.199890	900.529114	-419.923004	-206.330856	890.298279	-474.125977	55.962311	968.157043	571.917908	-14.660635	931.931763	555.093201	140.997147
-526.566101	133.213181	878.695801	-496.267578	-27.626745	872.114624	-605.394165	158.953217	502.495972	-571.246033	-96.493431	507.193451	-596.764343	156.926605	87.886086	-566.689026	-106.868706	90.202774	-540.984375	204.520370	1380.929932	-498.961304	-138.548019	1368.949463	-484.833832	44.596653	1394.505249	-475.907227	22.274805	1667.218628	-583.502136	292.235168	1139.200684	-534.377930	-234.990051	1132.851685	-453.045563	315.005371	900.413391	-420.096375	-206.458023	890.396423	-474.224976	56.003334	968.176208	571.975891	-14.617814	931.952209	555.109253	141.014755
-526.626404	133.211105	878.692993	-496.345825	-27.634630	872.155518	-605.395874	159.021500	502.474243	-571.202576	-96.474678	507.191803	-596.763855	156.921494	87.895164	-566.707886	-106.854553	90.221542	-540.978516	204.640167	1380.905518	-499.051392	-138.452225	1369.025757	-484.836884	44.692505	1394.534668	-475.949554	22.439295	1667.239868	-583.652039	292.230713	1139.143921	-534.512573	-234.985092	1132.965332	-453.322388	314.825104	900.288635	-420.208649	-206.529251	890.507568	-474.324402	56.013161	968.206848	571.988220	-14.654838	931.961853	555.122681	141.018097
-526.660828	133.240433	878.683899	-496.415771	-27.645082	872.158875	-605.338318	159.063629	502.483551	-571.158691	-96.460457	507.178802	-596.755005	156.906860	87.866241	-566.753784	-106.853760	90.211166	-540.977600	204.762680	1380.877808	-499.122742	-138.377548	1369.093506	-484.851807	44.813137	1394.528442	-475.995239	22.579685	1667.252686	-583.821777	292.229797	1139.096436	-534.603333	-234.971741	1133.059082	-453.633820	314.630493	900.144470	-420.256805	-206.617020	890.605286	-474.400085	56.015999	968.213562	572.081543	-14.662268	931.959229	555.191772	140.978653
-526.681946	133.292450	878.672852	-496.527283	-27.618231	872.161621	-605.315308	159.130112	502.494354	-571.110840	-96.454216	507.147186	-596.784668	156.892395	87.853287	-566.734070	-106.851448	90.202141	-540.966125	204.891357	1380.843140	-499.192566	-138.267105	1369.131592	-484.831177	44.932972	1394.540405	-476.066040	22.660650	1667.251831	-583.982239	292.228973	1139.035889	-534.658997	-234.914246	1133.138672	-453.987305	314.456055	899.953064	-420.238800	-206.700714	890.685547	-474.485748	56.038033	968.217773	572.102417	-14.645042	931.951294	555.190735	141.015762
-526.707642	133.272034	878.644775	-496.632385	-27.617249	872.181091	-605.289307	159.150284	502.463379	-571.054993	-96.452225	507.134583	-596.801025	156.896317	87.881783	-566.697266	-106.824478	90.188614	-540.954590	204.952545	1380.814453	-499.245850	-138.180054	1369.175049	-484.813690	45.032764	1394.536377	-476.087921	22.781525	1667.281006	-584.156982	292.221344	1138.992798	-534.676025	-234.896545	1133.210938	-454.400085	314.268860	899.758972	-420.188599	-206.758911	890.782532	-474.561462	56.035770	968.217346	572.172913	-14.607695	931.954712	555.214844	141.026810
-526.714539	133.299377	878.638184	-496.711212	-27.604216	872.176453	-605.239136	159.177658	502.450623	-571.032227	-96.439201	507.117584	-596.806885	156.890472	87.880272	-566.714600	-106.826378	90.168251	-540.950012	205.040039	1380.784180	-499.293304	-138.096359	1369.206299	-484.797363	45.121819	1394.544434	-476.099976	22.806847	1667.331787	-584.339966	292.205109	1138.983276	-534.671021	-234.847824	1133.289307	-454.867523	314.086212	899.554077	-420.101288	-206.806686	890.892029	-474.621643	56.036674	968.219299	572.225342	-14.596967	931.949097	555.223083	141.031372
-526.717163	133.248962	878.646790	-496.800171	-27.610472	872.200806	-605.193420	159.212326	502.479523	-571.041321	-96.452377	507.097168	-596.756531	156.884125	87.861443	-566.685547	-106.848633	90.185013	-540.943420	205.113358	1380.776978	-499.298584	-138.000626	1369.246704	-484.766144	45.198502	1394.551025	-476.140839	22.884548	1667.352539	-584.531616	292.205383	1138.981201	-534.640442	-234.786697	1133.333618	-455.347961	313.893585	899.360168	-419.920868	-206.812195	891.008728	-474.689423	55.993942	968.245056	572.309814	-14.566128	931.951538	555.263367	141.049896
-526.682800	133.246796	878.666260	-496.849609	-27.639076	872.231445	-605.176392	159.241241	502.484222	-571.003357	-96.422676	507.081696	-596.833618	156.852112	87.888809	-566.690369	-106.841240	90.185760	-540.929321	205.218231	1380.782349	-499.348907	-137.942429	1369.286743	-484.760345	45.300007	1394.568359	-476.178558	22.921551	1667.371338	-584.721130	292.176239	1138.950806	-534.563904	-234.750778	1133.385010	-455.840027	313.762573	899.160889	-419.710022	-206.807373	891.123352	-474.720123	55.960423	968.280029	572.373230	-14.560754	931.953674	555.299194	141.067688
-526.678284	133.222137	878.653687	-496.929657	-27.672497	872.236328	-605.082947	159.224686	502.477020	-571.040466	-96.474739	507.098480	-596.781677	156.852951	87.869255	-566.702820	-106.835823	90.197426	-540.939697	205.288757	1380.772705	-499.349731	-137.845078	1369.318726	-484.742096	45.386860	1394.588623	-476.219177	22.964077	1667.384888	-584.947388	292.171967	1138.951538	-534.481201	-234.674622	1133.400879	-456.419250	313.596130	898.919373	-419.469940	-206.777023	891.224121	-474.769318	55.919525	968.281128	572.464233	-14.564589	931.963806	555.380981	141.028015
-526.641052	133.181442	878.647095	-496.986298	-27.717571	872.270325	-605.031738	159.285431	502.466187	-571.054382	-96.488678	507.069305	-596.809021	156.836990	87.895874	-566.697327	-106.849998	90.206032	-540.914978	205.348251	1380.776978	-499.344086	-137.797104	1369.341919	-484.741791	45.472260	1394.598145	-476.237640	23.015034	1667.391235	-585.175659	292.180817	1138.954102	-534.372375	-234.595505	1133.434326	-457.038116	313.423798	898.648926	-419.170441	-206.692459	891.333191	-474.801666	55.873856	968.303955	572.519165	-14.540318	931.968018	555.390076	141.054001
-526.639587	133.134796	878.635620	-497.073639	-27.741886	872.274658	-604.991943	159.266586	502.446472	-571.103821	-96.506210	507.092346	-596.811890	156.820740	87.884735	-566.695862	-106.851807	90.216293	-540.910339	205.415131	1380.767578	-499.347504	-137.742752	1369.365356	-484.716644	45.526276	1394.603760	-476.236023	23.084015	1667.409912	-585.388672	292.208038	1138.964600	-534.254944	-234.552246	1133.461914	-457.671326	313.280884	898.381958	-418.833435	-206.629013	891.445190	-474.850403	55.826286	968.303101	572.550659	-14.581137	931.982056	555.424622	141.030304
-526.611023	133.118500	878.626038	-497.132202	-27.783773	872.268982	-604.950562	159.302353	502.479858	-571.124207	-96.525040	507.079529	-596.690308	156.722733	87.800468	-566.654968	-106.851624	90.197586	-540.888000	205.485062	1380.768311	-499.342590	-137.691666	1369.363159	-484.710114	45.577320	1394.615845	-476.261810	23.098257	1667.392700	-585.612244	292.190155	1138.961304	-534.092285	-234.470764	1133.436157	-458.326294	313.195313	898.121704	-418.487762	-206.583054	891.544617	-474.863159	55.779354	968.295166	572.638367	-14.546558	931.970276	555.471252	141.067108
-526.610046	133.049896	878.612061	-497.208252	-27.855465	872.279602	-604.878540	159.267990	502.473358	-571.207764	-96.555252	507.070313	-596.825745	156.817520	87.865059	-566.681641	-106.859276	90.174171	-540.882813	205.523422	1380.769409	-499.311981	-137.645187	1369.367920	-484.680939	45.619011	1394.610474	-476.219330	23.151672	1667.412720	-585.867065	292.230438	1138.986328	-533.903381	-234.387024	1133.425049	-459.059753	313.055359	897.860413	-418.104248	-206.513535	891.637939	-474.895874	55.706608	968.291626	572.648560	-14.579031	931.967773	555.498840	141.051682
-526.585693	133.002960	878.584778	-497.250305	-27.914698	872.279663	-604.767212	159.248352	502.449951	-571.262329	-96.606529	507.061493	-596.664734	156.701797	87.816277	-566.709473	-106.860901	90.171021	-540.865906	205.563828	1380.770508	-499.290039	-137.599106	1369.360229	-484.663666	45.650661	1394.607544	-476.196228	23.204485	1667.414185	-586.104614	292.193512	1138.984009	-533.687927	-234.295227	1133.407837	-459.792328	312.988129	897.550232	-417.690704	-206.415283	891.735962	-474.907104	55.653309	968.279053	572.705750	-14.576526	931.980408	555.541260	141.049591
-526.556519	132.941681	878.576721	-497.275696	-27.977270	872.289917	-604.699585	159.240829	502.469452	-571.295532	-96.630836	507.059082	-596.655212	156.656204	87.816917	-566.630493	-106.879791	90.133812	-540.828003	205.606110	1380.759033	-499.260193	-137.565201	1369.347290	-484.616821	45.697189	1394.599121	-476.150116	23.257818	1667.413452	-586.380737	292.178802	1138.990234	-533.490967	-234.252335	1133.350708	-460.533691	312.865692	897.266235	-417.248474	-206.258820	891.837708	-474.909393	55.588520	968.281860	572.766724	-14.561830	931.973938	555.585693	141.059128
-526.548523	132.891891	878.577698	-497.327942	-28.052940	872.288269	-604.602234	159.199097	502.440613	-571.358337	-96.665588	507.063904	-596.863525	156.860977	87.949020	-566.669128	-106.913536	90.162010	-540.786255	205.643127	1380.755981	-499.230560	-137.514160	1369.340820	-484.569275	45.736675	1394.612427	-476.097382	23.295856	1667.415405	-586.643005	292.136871	1138.983765	-533.274475	-234.241486	1133.327637	-461.269196	312.763336	896.968384	-416.766266	-206.078232	891.955200	-474.924377	55.511341	968.279175	572.821106	-14.534957	931.973450	555.629333	141.060684
-526.523071	132.840637	878.577332	-497.353424	-28.123142	872.301758	-604.515564	159.181854	502.425415	-571.372314	-96.693336	507.066467	-597.020142	156.973907	88.014336	-566.642090	-106.899780	90.153374	-540.747498	205.657410	1380.743774	-499.171844	-137.503418	1369.331055	-484.536560	45.750633	1394.616211	-476.044250	23.327248	1667.412720	-586.910583	292.119843	1138.977783	-533.009644	-234.172089	1133.313599	-462.055176	312.690704	896.677795	-416.297028	-205.918091	892.072449	-474.922791	55.446808	968.285217	572.897461	-14.558062	931.980042	555.703796	141.055801
-526.498718	132.775742	878.567383	-497.349823	-28.189234	872.303284	-604.418945	159.161499	502.423706	-571.387878	-96.699226	507.044006	-596.825500	156.854477	87.937195	-566.642151	-106.933304	90.150688	-540.698059	205.673813	1380.734497	-499.123932	-137.467850	1369.322632	-484.488983	45.755848	1394.609375	-475.990540	23.320267	1667.416626	-587.188660	292.150391	1139.014648	-532.776123	-233.927765	1133.191650	-462.897278	312.627319	896.417480	-415.781189	-205.739868	892.173828	-474.911041	55.382710	968.281860	572.939148	-14.525751	931.979736	555.742615	141.075546
-526.502625	132.693680	878.567078	-497.376282	-28.293442	872.282104	-604.392395	159.125839	502.431854	-571.179138	-96.672379	506.988556	-596.813171	156.840546	87.944283	-566.481201	-106.957184	90.136002	-540.647766	205.694565	1380.730347	-499.064178	-137.466278	1369.320557	-484.446655	45.750687	1394.619995	-475.921082	23.325644	1667.413696	-587.457886	292.113739	1139.020996	-532.533997	-234.056885	1133.260498	-463.715149	312.594971	896.127380	-415.272980	-205.551483	892.304932	-474.914063	55.274288	968.266785	573.002747	-14.566797	931.998718	555.828003	141.041565
-526.497070	132.713089	878.579773	-497.457550	-28.258753	872.184143	-604.367249	159.107727	502.459137	-571.112183	-96.601761	506.880676	-596.590881	156.649460	87.828560	-566.301575	-106.956238	90.117599	-540.567444	205.705109	1380.716187	-498.997406	-137.455734	1369.298706	-484.374817	45.754494	1394.612793	-475.849609	23.317327	1667.414429	-587.447449	291.957031	1139.214111	-532.264160	-234.024261	1133.211914	-464.474060	312.497131	895.850159	-414.741730	-205.354523	892.415283	-474.909119	55.226166	968.209534	573.037537	-14.531266	931.991821	555.864990	141.056808
-526.521362	132.674316	878.569946	-497.525940	-28.303825	872.092590	-604.268250	159.059769	502.466095	-571.173828	-96.541077	506.772217	-596.561768	156.655823	87.842262	-566.385193	-107.000298	90.080132	-540.522461	205.711609	1380.695557	-498.892029	-137.447952	1369.280273	-484.320160	45.745773	1394.593140	-475.768646	23.311768	1667.408936	-587.733704	291.942963	1139.230469	-531.974792	-233.962234	1133.185303	-465.270813	312.448242	895.564087	-414.193329	-205.157074	892.558411	-474.908020	55.136089	968.141418	573.161621	-14.482305	931.970703	555.947449	141.085983
-526.480469	132.648926	878.582031	-497.500244	-28.337242	872.053528	-604.172363	158.995758	502.453156	-571.250610	-96.444771	506.724213	-596.755005	156.848099	87.982704	-566.357727	-107.018158	90.042770	-540.455811	205.706177	1380.674072	-498.790497	-137.451950	1369.273438	-484.252838	45.733734	1394.580811	-475.691101	23.278194	1667.391968	-588.032593	291.892914	1139.240479	-531.699646	-233.937790	1133.163086	-466.116638	312.460419	895.292480	-413.624176	-204.931366	892.716309	-474.859741	55.076439	968.122925	573.166870	-14.508462	931.977051	555.981079	141.070770
-526.457336	132.613419	878.597107	-497.497162	-28.366156	872.007751	-604.047363	158.956375	502.455780	-571.418762	-96.464905	506.706055	-596.528259	156.672424	87.859360	-566.475891	-107.072594	90.037933	-540.370300	205.691101	1380.649170	-498.676300	-137.458710	1369.293213	-484.173462	45.713421	1394.575806	-475.575562	23.279499	1667.385742	-588.322327	291.845337	1139.270142	-531.427917	-233.919388	1133.154053	-466.885925	312.454620	895.046143	-413.070526	-204.701401	892.867554	-474.825226	55.008793	968.100098	573.271240	-14.479146	931.992065	556.059937	141.080353
-526.438171	132.572464	878.623901	-497.455963	-28.424942	872.014587	-603.891052	158.896530	502.440521	-571.662903	-96.533157	506.763794	-596.479553	156.700958	87.854637	-566.559753	-107.131653	90.041092	-540.328979	205.669327	1380.620972	-498.561981	-137.458221	1369.289307	-484.104431	45.714760	1394.571167	-475.477203	23.260107	1667.359375	-588.615540	291.809143	1139.307129	-531.164490	-233.956039	1133.163208	-467.682709	312.459106	894.781128	-412.538818	-204.453506	893.025574	-474.783478	54.954426	968.112427	573.374634	-14.467020	932.002869	556.155334	141.104813
-526.385925	132.584839	878.659668	-497.400696	-28.419085	872.013672	-603.658875	158.815201	502.412537	-571.838074	-96.693779	506.871918	-596.735962	157.042679	88.062790	-566.701660	-107.182861	90.007172	-540.254150	205.640381	1380.590454	-498.413696	-137.486877	1369.290161	-484.013489	45.680626	1394.553589	-475.374908	23.210218	1667.348877	-588.905823	291.725739	1139.310669	-530.887085	-233.925812	1133.165283	-468.394287	312.442719	894.542480	-411.996521	-204.238052	893.175842	-474.738678	54.941212	968.134094	573.444336	-14.470610	932.006104	556.235779	141.048706
-526.329468	132.564728	878.676514	-497.322968	-28.406450	872.033325	-603.445068	158.761765	502.414917	-572.026367	-97.222969	507.189728	-596.304749	156.793594	87.840652	-566.758057	-107.286667	90.040436	-540.201782	205.590515	1380.570801	-498.257751	-137.513168	1369.313110	-483.925079	45.657669	1394.537231	-475.285492	23.243555	1667.294189	-589.177979	291.619476	1139.308594	-530.609070	-233.910568	1133.135010	-469.172882	312.496857	894.266357	-411.450104	-203.989349	893.340210	-474.689148	54.941116	968.159241	573.545105	-14.462522	932.027161	556.315796	141.057953
-526.297241	132.605927	878.716431	-497.255463	-28.368176	872.022156	-603.987671	158.994125	502.592346	-572.114258	-97.382042	507.264282	-596.904541	157.042236	88.147026	-566.743652	-107.396576	89.988846	-540.140930	205.530426	1380.524292	-498.107758	-137.546143	1369.293945	-483.815735	45.627979	1394.487915	-475.157318	23.217699	1667.260986	-589.435852	291.563812	1139.317871	-530.278198	-233.709335	1133.024170	-469.907990	312.558594	894.057617	-410.875671	-203.740021	893.469421	-474.638916	54.959545	968.174194	573.642029	-14.363358	932.024414	556.317200	141.150055
-526.220642	132.688324	878.776306	-497.114319	-28.279539	872.028076	-604.057739	159.086212	502.728821	-572.223572	-97.559410	507.311798	-596.977539	157.068466	88.178688	-566.763123	-107.539429	89.947166	-540.111450	205.476624	1380.473145	-497.933777	-137.561249	1369.270264	-483.718567	45.591106	1394.450195	-475.026733	23.181496	1667.217041	-589.707764	291.565430	1139.327881	-529.999023	-233.985916	1133.105103	-470.639923	312.609253	893.826355	-410.341156	-203.491806	893.600464	-474.556549	55.023685	968.218323	573.698730	-14.422353	932.055359	556.388000	141.107162
-526.179016	132.763077	878.803589	-496.944885	-28.231228	872.006165	-603.912537	159.112961	502.760803	-572.324890	-97.753860	507.390808	-596.924866	157.106995	88.210152	-566.806213	-107.712555	89.930244	-540.089600	205.397781	1380.424194	-497.732574	-137.612732	1369.236206	-483.630524	45.518944	1394.387939	-474.893707	23.152372	1667.166504	-589.954529	291.433960	1139.309448	-529.693970	-234.019928	1133.065063	-471.242310	312.650635	893.640869	-409.788391	-203.274078	893.721497	-474.477112	55.080704	968.231567	573.807190	-14.370982	932.053589	556.426819	141.173111
-526.090454	132.872025	878.840210	-496.724915	-28.110899	871.987061	-603.800171	159.163574	502.774750	-572.392578	-97.918808	507.467194	-596.880066	157.187958	88.261971	-566.838135	-107.875076	89.916779	-540.063232	205.332443	1380.380127	-497.535431	-137.664825	1369.216797	-483.545288	45.494781	1394.354370	-474.742554	23.112688	1667.110840	-590.226196	291.355438	1139.320068	-529.392700	-233.882523	1132.896362	-471.971527	312.779449	893.469788	-409.257263	-203.046173	893.838928	-474.374695	55.183311	968.261414	573.869446	-14.354860	932.057190	556.464233	141.187042
-526.016663	133.038177	878.900513	-496.509705	-27.926828	871.955811	-603.676392	159.283188	502.838104	-572.337097	-98.043694	507.504669	-596.704529	157.111954	88.198013	-566.836304	-108.006516	89.856697	-540.085449	205.244904	1380.332153	-497.311432	-137.680389	1369.159180	-483.458435	45.459824	1394.298096	-474.593994	22.994371	1667.047852	-590.493103	291.255096	1139.310059	-529.090759	-234.136017	1132.953979	-472.603790	312.853668	893.261414	-408.765350	-202.795776	893.976013	-474.275299	55.329361	968.294739	573.949402	-14.421134	932.076660	556.561523	141.135941
-525.915833	133.245193	878.933716	-496.256134	-27.747421	871.916626	-603.475830	159.379852	502.865814	-572.310242	-98.151482	507.526703	-596.767456	157.242752	88.267532	-566.857300	-108.102600	89.833252	-540.116150	205.182724	1380.302979	-497.090973	-137.695602	1369.099121	-483.369629	45.428352	1394.235596	-474.396576	22.996515	1667.005981	-590.757141	291.193604	1139.338379	-528.805542	-234.210785	1132.912231	-473.240173	312.964600	893.099365	-408.251129	-202.588562	894.076721	-474.158905	55.503155	968.316528	574.051697	-14.374135	932.072510	556.633118	141.126663
-525.829590	133.472809	878.964417	-495.996643	-27.498339	871.843262	-603.252258	159.541275	502.922180	-572.265198	-98.221458	507.564301	-596.676819	157.301010	88.270035	-566.874268	-108.234871	89.826920	-540.199768	205.122467	1380.280884	-496.870483	-137.712051	1369.018433	-483.259766	45.410763	1394.159668	-474.229614	22.957872	1666.935059	-590.992065	291.086121	1139.349854	-528.500854	-234.065720	1132.712158	-473.812927	313.040466	892.982056	-407.760986	-202.391220	894.133911	-474.056000	55.707344	968.324036	574.167603	-14.486925	932.097534	556.846313	140.972198
-525.706787	133.703613	878.994080	-495.676636	-27.204042	871.779175	-601.829651	159.285507	502.671967	-572.093933	-98.185944	507.567413	-596.010193	157.500809	88.198051	-566.847168	-108.286057	89.800560	-540.282288	205.041748	1380.268921	-496.654877	-137.712082	1368.903931	-483.148834	45.398979	1394.075806	-474.099304	22.880835	1666.818970	-591.238159	290.935669	1139.407715	-528.189880	-234.103607	1132.620483	-474.410522	313.159302	892.903931	-407.301483	-202.245270	894.177551	-473.913208	55.945900	968.338623	574.215210	-14.548685	932.098694	556.901611	140.934296
-525.542480	134.017105	879.002625	-495.312286	-26.845776	871.675354	-601.915588	159.622833	502.797180	-571.949219	-98.135628	507.569092	-596.126343	157.520966	88.264824	-566.845825	-108.338623	89.777557	-540.421692	204.979294	1380.297852	-496.407196	-137.693024	1368.769897	-483.051544	45.384083	1393.978394	-473.907227	22.858334	1666.733398	-591.508911	290.780487	1139.488647	-527.871399	-234.386063	1132.625732	-474.936676	313.284912	892.885315	-406.815216	-202.058777	894.222168	-473.731445	56.246273	968.324646	574.355896	-14.533011	932.108582	557.017212	140.916306
-525.416870	134.419724	879.024658	-494.947937	-26.479845	871.576355	-602.381897	160.099854	503.013947	-571.801819	-98.070740	507.548859	-596.246887	157.208176	88.170082	-566.858093	-108.359947	89.736160	-540.585999	204.912430	1380.338257	-496.192444	-137.698547	1368.617310	-482.973053	45.388214	1393.917358	-473.768616	22.885359	1666.597168	-591.808899	290.611542	1139.579712	-527.583618	-234.549179	1132.494507	-475.383667	313.424072	892.913574	-406.338318	-201.892548	894.230408	-473.587463	56.593441	968.327026	574.457642	-14.526263	932.118530	557.084106	140.900543
-525.240295	134.869904	879.055481	-494.527252	-26.041107	871.465332	-602.185608	160.353409	503.110687	-571.658691	-97.951469	507.565430	-596.276550	157.224869	88.213913	-566.905029	-108.385742	89.726242	-540.752686	204.840240	1380.398315	-495.955811	-137.659836	1368.466553	-482.910950	45.408630	1393.828491	-473.583923	22.758860	1666.527344	-592.116333	290.414703	1139.700439	-527.232849	-234.568222	1132.367798	-475.871552	313.553009	892.989380	-405.883270	-201.820404	894.224976	-473.399017	56.988087	968.331543	574.505615	-14.584996	932.108887	557.129211	140.854263
-525.048889	135.306427	879.074341	-494.098297	-25.544603	871.369019	-601.806824	160.509369	503.116272	-571.486511	-97.844162	507.581818	-596.211975	157.321732	88.237144	-566.899414	-108.396141	89.732330	-540.972839	204.818893	1380.493774	-495.716675	-137.608536	1368.298828	-482.869995	45.450668	1393.773071	-473.461029	22.767912	1666.374146	-592.425171	290.227081	1139.812500	-526.875977	-234.570511	1132.181763	-476.315338	313.690979	893.108276	-405.386749	-201.715530	894.181091	-473.203949	57.418434	968.338867	574.567078	-14.591436	932.126770	557.193420	140.836029
-524.857239	135.711273	879.060486	-493.651764	-25.115942	871.271729	-601.498413	160.762009	503.172882	-571.276123	-97.692429	507.627014	-596.155029	157.368164	88.259773	-566.921448	-108.396233	89.714302	-541.216736	204.798645	1380.593628	-495.494141	-137.544464	1368.062866	-482.848236	45.468578	1393.707397	-473.286041	22.633572	1666.277588	-592.779968	290.040649	1139.951904	-526.585632	-234.630569	1131.977051	-476.701630	313.844391	893.247375	-404.878723	-201.628860	894.099609	-472.995575	57.821301	968.326843	574.648987	-14.620464	932.130371	557.244568	140.805862
-524.643066	136.190262	879.045776	-493.203033	-24.617952	871.167236	-601.176880	161.030991	503.215271	-570.999695	-97.484268	507.650848	-596.294006	157.675797	88.456779	-566.919373	-108.395828	89.731728	-541.488708	204.791718	1380.716675	-495.273743	-137.476624	1367.837402	-482.846008	45.533752	1393.646484	-473.166138	22.533503	1666.140869	-593.214722	289.873657	1140.135498	-526.260986	-234.651321	1131.780029	-477.074554	314.017487	893.457947	-404.437653	-201.541580	894.001709	-472.783051	58.285408	968.314087	574.706238	-14.624133	932.141479	557.285156	140.772644
-524.382690	136.738434	879.067932	-492.690002	-24.042904	871.056885	-600.853943	161.339249	503.283081	-570.693420	-97.279442	507.682495	-596.241577	157.806534	88.505959	-566.936096	-108.400772	89.719284	-541.805420	204.753265	1380.854004	-495.073517	-137.393173	1367.589355	-482.867310	45.591133	1393.585205	-473.084839	22.545389	1665.970825	-593.676575	289.800598	1140.293457	-525.876587	-234.368988	1131.421875	-477.436951	314.170135	893.715027	-403.934448	-201.517349	893.859680	-472.516144	58.801472	968.317566	574.758545	-14.689226	932.144897	557.340942	140.744659
-524.115417	137.263535	879.091858	-492.163483	-23.438137	870.950806	-600.578735	161.664398	503.343719	-570.423279	-97.114258	507.742615	-596.157166	157.874130	88.539986	-567.052917	-108.411636	89.744888	-542.149170	204.740433	1380.968384	-494.871307	-137.300659	1367.307251	-482.889740	45.680470	1393.507568	-472.959930	22.414145	1665.868774	-594.108337	289.677765	1140.434692	-525.493713	-234.224777	1131.148193	-477.757355	314.348297	893.959290	-403.424988	-201.560120	893.720032	-472.240692	59.323692	968.324463	574.778625	-14.746012	932.148743	557.395203	140.689133
-523.765198	137.952850	879.158447	-491.598419	-22.805857	870.860413	-600.296143	161.990280	503.424683	-570.063843	-96.859833	507.748108	-596.117065	157.956787	88.570770	-567.066040	-108.409363	89.765854	-542.501343	204.771103	1381.093994	-494.680267	-137.179291	1367.021484	-482.918701	45.756393	1393.421997	-472.912445	22.332241	1665.734131	-594.595215	289.572601	1140.613770	-525.191956	-234.533691	1130.968018	-478.033234	314.578979	894.253784	-402.893829	-201.635406	893.552490	-471.913544	59.911697	968.364502	574.842346	-14.790833	932.161499	557.457581	140.668289
-523.434326	138.545425	879.173584	-491.060364	-22.148121	870.790222	-600.006958	162.291153	503.480194	-569.662781	-96.563385	507.752167	-595.881775	157.792099	88.438087	-567.113464	-108.393166	89.774040	-542.848511	204.798813	1381.201050	-494.487671	-137.038864	1366.717407	-482.963226	45.882999	1393.350708	-472.956238	22.166626	1665.599365	-595.104431	289.519623	1140.776489	-524.778748	-234.217026	1130.545410	-478.267151	314.835693	894.563843	-402.411591	-201.703796	893.332092	-471.598907	60.507759	968.383484	574.901794	-14.847413	932.177185	557.515442	140.600616
-523.151733	139.091171	879.175537	-490.550323	-21.526245	870.702820	-599.753723	162.631500	503.505280	-569.389404	-96.292862	507.821289	-595.944519	157.872040	88.512650	-567.221924	-108.396584	89.826157	-543.223511	204.852585	1381.301392	-494.314972	-136.908264	1366.375732	-483.010956	45.990032	1393.247925	-473.034637	22.112417	1665.504272	-595.603455	289.444733	1140.888794	-524.427368	-234.346832	1130.351196	-478.494415	315.107025	894.866577	-401.986969	-201.783096	893.060303	-471.313293	61.066486	968.383606	574.970093	-14.814183	932.194397	557.557312	140.610046
-522.825623	139.813858	879.187988	-490.037537	-20.824060	870.633362	-599.458252	162.988693	503.553345	-568.981995	-95.912109	507.837219	-595.934082	157.945419	88.565308	-567.260193	-108.343086	89.830330	-543.625305	204.918655	1381.382935	-494.154663	-136.749817	1366.070923	-483.055695	46.129715	1393.161987	-473.233368	21.962233	1665.392334	-596.163818	289.475098	1140.987061	-524.104370	-234.345901	1130.000977	-478.711029	315.411163	895.181152	-401.586060	-201.937561	892.757446	-471.000366	61.748337	968.396240	575.006714	-14.837012	932.198547	557.597534	140.579422
-522.462036	140.455505	879.204590	-489.436127	-20.122955	870.559509	-599.136047	163.350861	503.605286	-568.609558	-95.579475	507.836151	-595.901367	158.041016	88.578743	-567.311646	-108.302612	89.872276	-543.987854	205.046310	1381.453247	-493.948761	-136.545013	1365.727661	-483.121857	46.301105	1393.074463	-473.513885	21.822758	1665.364746	-596.679504	289.546112	1141.139404	-523.694641	-234.070847	1129.564209	-478.882385	315.716217	895.472961	-401.222992	-202.131882	892.386047	-470.638794	62.393005	968.413940	575.024475	-14.915544	932.215698	557.634766	140.517578
-522.146912	141.197998	879.247009	-488.938812	-19.364113	870.454163	-598.897583	163.747223	503.671906	-568.370728	-95.304901	507.861633	-596.088013	158.398331	88.821129	-567.410339	-108.292152	89.915306	-544.344177	205.203186	1381.544067	-493.783447	-136.316162	1365.356445	-483.169220	46.489037	1393.004883	-473.853302	21.656221	1665.342773	-597.224792	289.554626	1141.193237	-523.275146	-234.122025	1129.316284	-479.046326	316.067444	895.777222	-400.900848	-202.343338	892.025635	-470.326813	63.076347	968.419617	575.096130	-14.947322	932.212891	557.717834	140.473465
-521.855957	141.856216	879.250854	-488.463287	-18.683132	870.373840	-598.664795	164.126831	503.683167	-568.061035	-94.911346	507.867065	-596.036072	158.513687	88.861061	-567.491943	-108.245895	89.957451	-544.714417	205.361267	1381.582031	-493.630798	-136.073578	1365.033691	-483.215729	46.686974	1392.934448	-474.304382	21.500980	1665.335938	-597.750549	289.693848	1141.271362	-522.840271	-233.971603	1129.017700	-479.217316	316.445587	896.039063	-400.565674	-202.572388	891.654358	-470.034698	63.716808	968.416321	575.108032	-14.963162	932.208801	557.745300	140.459305
-521.553345	142.502319	879.241577	-488.004608	-17.953094	870.275574	-598.469727	164.605743	503.742889	-567.680237	-94.454720	507.884796	-596.068970	158.544846	88.922684	-567.579956	-108.197426	89.967186	-545.019043	205.558945	1381.620483	-493.460724	-135.794479	1364.696655	-483.272827	46.927612	1392.859497	-474.818573	21.352093	1665.360474	-598.297546	289.873077	1141.387817	-522.436035	-233.760910	1128.649658	-479.419952	316.872955	896.303406	-400.274689	-202.862732	891.255737	-469.732452	64.370163	968.392700	575.164795	-15.002455	932.224854	557.796936	140.434158
-521.197632	143.249664	879.202148	-487.532410	-17.207640	870.178894	-598.213928	165.033447	503.768951	-567.375122	-94.086243	507.927338	-596.030212	158.628784	88.951309	-567.584778	-108.150307	90.029800	-545.307190	205.752701	1381.671997	-493.286346	-135.489258	1364.362183	-483.315796	47.166515	1392.772339	-475.399414	21.225590	1665.404785	-598.799561	290.034851	1141.411621	-522.013245	-233.329620	1128.181763	-479.581268	317.335571	896.569397	-400.011292	-203.167480	890.870178	-469.404846	65.088615	968.357544	575.244873	-14.963984	932.214111	557.858765	140.419830
-520.921143	143.890121	879.185364	-487.101563	-16.566549	870.117432	-598.112915	165.429810	503.799286	-567.167419	-93.739677	507.997650	-596.037842	158.661545	88.982262	-567.673950	-108.099632	90.075623	-545.553650	206.003876	1381.734253	-493.141235	-135.148056	1364.030029	-483.357361	47.397331	1392.709351	-476.048279	21.080513	1665.481689	-599.234497	290.211670	1141.436646	-521.551575	-233.216934	1127.951782	-479.714447	317.838470	896.839478	-399.757782	-203.423294	890.507263	-469.122345	65.720421	968.345154	575.261902	-15.023912	932.227112	557.906067	140.357437
-520.596375	144.627380	879.186584	-486.678314	-15.822922	870.031555	-597.984924	165.871048	503.860657	-566.822998	-93.209473	507.948181	-596.057190	158.742462	89.006348	-567.629395	-108.053490	90.084122	-545.779236	206.256027	1381.774048	-492.996521	-134.810806	1363.686157	-483.380096	47.642021	1392.625854	-476.759796	20.953663	1665.570068	-599.679993	290.539368	1141.537964	-521.163452	-232.987244	1127.636719	-479.865784	318.385437	897.075989	-399.487732	-203.596100	890.126648	-468.814575	66.416046	968.328430	575.272339	-15.052929	932.238953	557.924194	140.319397
-520.291382	145.291763	879.177856	-486.310181	-15.145298	869.957336	-597.791382	166.237167	503.870758	-566.545349	-92.750793	507.967468	-596.035706	158.781052	89.008278	-567.556458	-107.974884	90.097481	-546.000549	206.510803	1381.806519	-492.819855	-134.489716	1363.383545	-483.427979	47.901451	1392.553223	-477.520203	20.787706	1665.649658	-600.088440	290.841736	1141.607544	-520.754700	-232.698792	1127.335815	-480.024872	318.937988	897.267761	-399.248688	-203.687958	889.764343	-468.521576	67.052452	968.303894	575.264648	-15.120942	932.247620	557.970154	140.271301
-519.972595	145.854340	879.112732	-485.959442	-14.541476	869.899841	-597.683838	166.590256	503.883698	-566.349365	-92.275543	508.035858	-596.033447	158.842514	89.029205	-567.613831	-107.933136	90.168282	-546.172913	206.774078	1381.805420	-492.697968	-134.151794	1363.088257	-483.477020	48.169579	1392.466553	-478.338318	20.634436	1665.733643	-600.432312	291.100647	1141.655884	-520.372253	-232.160522	1126.936401	-480.203583	319.582855	897.418884	-399.076233	-203.670013	889.404114	-468.217468	67.640404	968.253784	575.340576	-15.061612	932.253967	558.008362	140.295609
-519.623352	146.493362	879.053589	-485.624084	-13.925892	869.863708	-597.660645	166.977951	503.868866	-566.240967	-91.869148	508.097046	-595.914612	158.779861	88.994804	-567.606750	-107.867340	90.191742	-546.304749	207.063614	1381.840942	-492.592438	-133.788132	1362.842285	-483.552246	48.470619	1392.405640	-479.189667	20.497662	1665.831177	-600.768127	291.509399	1141.722900	-520.071960	-232.011047	1126.737427	-480.394867	320.244324	897.609680	-398.946716	-203.548035	889.043335	-467.902313	68.271545	968.216187	575.294189	-15.161922	932.267700	558.020386	140.231476
-519.328857	147.070709	879.021118	-485.354004	-13.318463	869.799622	-597.613220	167.305542	503.834869	-566.138977	-91.378181	508.091705	-595.917786	158.829422	88.997208	-567.590820	-107.788628	90.217369	-546.432190	207.362686	1381.862061	-492.521423	-133.419098	1362.617432	-483.615112	48.742981	1392.349365	-480.064026	20.355301	1665.920044	-601.081726	291.920013	1141.833618	-519.822815	-231.742737	1126.468994	-480.600677	320.908783	897.724670	-398.880066	-203.337204	888.699524	-467.623596	68.839691	968.169739	575.358337	-15.131139	932.250122	558.086853	140.230850
-519.019592	147.601242	879.004944	-485.118927	-12.743163	869.770691	-597.598633	167.577301	503.834198	-566.075012	-90.900574	508.129364	-595.910889	158.879822	89.031242	-567.491760	-107.701447	90.253601	-546.508911	207.660934	1381.879639	-492.469238	-133.088562	1362.397095	-483.680176	49.020416	1392.310059	-480.960144	20.236826	1666.005371	-601.268250	292.319031	1141.867065	-519.550842	-231.373322	1126.203491	-480.741547	321.611237	897.845337	-398.794891	-203.021637	888.384583	-467.333832	69.373695	968.141052	575.356567	-15.151331	932.255249	558.107605	140.224152
-518.514221	148.495773	879.077454	-484.845886	-12.036749	869.722168	-597.637207	167.823624	503.918396	-566.061157	-90.363136	508.128143	-595.906799	158.890625	89.017540	-567.430969	-107.606834	90.251289	-546.577026	207.992828	1381.883545	-492.464233	-132.759033	1362.187500	-483.733398	49.277939	1392.258789	-481.826416	20.130123	1666.097412	-601.406860	292.691956	1141.924316	-519.309021	-230.690811	1125.837769	-480.899261	322.335938	897.916809	-398.728394	-202.591812	888.043457	-466.938446	70.052223	968.153198	575.404541	-15.125509	932.267883	558.164429	140.220627
-518.214355	149.065170	879.095764	-484.632629	-11.503101	869.680542	-597.741821	168.062454	503.923431	-566.105408	-89.894096	508.159607	-595.914978	158.958893	89.004372	-567.329529	-107.523468	90.274780	-546.609131	208.330490	1381.877319	-492.473236	-132.409912	1362.020264	-483.802551	49.542000	1392.234253	-482.695923	20.027157	1666.176270	-601.536438	293.239410	1141.996460	-519.108887	-230.100708	1125.600098	-481.061218	323.132172	897.943359	-398.721588	-202.130371	887.733948	-466.641785	70.558800	968.127502	575.378540	-15.172903	932.279785	558.180115	140.215042
-518.115356	149.311905	879.026978	-484.509888	-11.143274	869.663635	-597.988098	168.356140	503.921173	-566.174622	-89.438713	508.171600	-596.000061	159.013901	89.038788	-567.182312	-107.399292	90.261467	-546.612366	208.657928	1381.855469	-492.488922	-132.093842	1361.859009	-483.857910	49.784714	1392.188354	-483.545685	19.984251	1666.240967	-601.625793	293.830383	1142.029053	-519.041870	-229.937042	1125.433350	-481.199463	323.889008	897.948425	-398.723358	-201.626648	887.463684	-466.465027	70.914108	968.059204	575.376892	-15.176537	932.282410	558.215759	140.191254
-517.943726	149.715439	878.991272	-484.390320	-10.718334	869.636841	-598.159790	168.577896	503.950928	-566.209229	-88.914879	508.169708	-595.838013	158.747528	88.816116	-567.155640	-107.294930	90.234383	-546.563721	208.995193	1381.811890	-492.531158	-131.820755	1361.709839	-483.932068	50.052933	1392.153931	-484.374756	19.936377	1666.265137	-601.624023	294.432648	1142.078369	-518.839355	-228.951340	1125.096069	-481.346588	324.731995	897.946716	-398.728210	-201.059280	887.166199	-466.238037	71.341240	967.997375	575.362122	-15.163809	932.295166	558.243652	140.194138
-517.782715	150.139221	878.976196	-484.363647	-10.278115	869.621826	-598.375427	168.876999	503.985718	-566.234375	-88.469620	508.123749	-595.903442	158.782578	88.787338	-566.955811	-107.178154	90.193901	-546.463196	209.331268	1381.771729	-492.668365	-131.534485	1361.578735	-483.995361	50.268902	1392.127075	-485.126953	19.894894	1666.290283	-601.547363	295.024902	1142.074219	-518.777344	-228.554108	1124.960693	-481.415314	325.580658	897.911621	-398.778046	-200.428970	886.926697	-466.044525	71.767181	967.945251	575.384583	-15.165093	932.290649	558.292480	140.228104
-517.606873	150.526199	878.960388	-484.317017	-9.872799	869.608154	-598.635559	169.156738	504.008118	-566.241699	-88.073586	508.081268	-595.934937	158.834518	88.777596	-566.830017	-107.059998	90.167274	-546.337341	209.658371	1381.735229	-492.803284	-131.237396	1361.443115	-484.046143	50.490070	1392.102661	-485.869568	19.835756	1666.341309	-601.429565	295.613861	1142.121704	-518.788513	-228.118515	1124.755615	-481.506775	326.491852	897.832336	-398.846039	-199.764221	886.706665	-465.842987	72.157257	967.896790	575.405823	-15.127537	932.285278	558.336060	140.252518
-517.487000	150.896790	878.959778	-484.391418	-9.496078	869.578125	-598.913086	169.430054	504.011261	-566.263489	-87.722328	508.039673	-596.024353	158.873215	88.754288	-566.765137	-106.978737	90.155357	-546.170837	209.952225	1381.716431	-492.998199	-130.980194	1361.326904	-484.083649	50.692852	1392.076050	-486.582855	19.846472	1666.350220	-601.239319	296.255371	1142.137451	-518.880249	-227.315079	1124.412109	-481.593414	327.386414	897.753540	-398.891174	-198.994476	886.459045	-465.713898	72.495514	967.842224	575.379883	-15.100726	932.287598	558.372986	140.252670
-517.366089	151.262833	878.938904	-484.427673	-9.136887	869.541199	-599.128906	169.713699	503.996674	-566.198730	-87.324890	507.934967	-596.276917	159.200165	88.936668	-566.594482	-106.857964	90.099091	-545.949829	210.276855	1381.680786	-493.181824	-130.727280	1361.222046	-484.080292	50.878246	1392.037109	-487.208588	19.870937	1666.362305	-601.004028	296.958252	1142.196289	-518.986145	-226.751175	1124.174194	-481.617798	328.305023	897.653320	-398.917175	-198.242050	886.268372	-465.578339	72.835350	967.778564	575.405518	-15.073121	932.299622	558.406372	140.259857
-517.230835	151.716339	878.951660	-484.509430	-8.756473	869.500488	-599.248108	169.881317	503.990723	-566.153809	-86.982162	507.816101	-596.282166	159.277939	88.935677	-566.493591	-106.743027	90.061081	-545.675476	210.601303	1381.622314	-493.412048	-130.523087	1361.101807	-484.076447	51.080322	1391.990112	-487.775604	19.884346	1666.351196	-600.724365	297.649139	1142.248291	-519.185425	-226.183472	1123.916870	-481.652069	329.226685	897.566284	-398.976227	-197.354691	886.080688	-465.468658	73.191284	967.734375	575.394470	-15.062133	932.292969	558.446899	140.269592
-517.100952	152.163025	878.944885	-484.600525	-8.390183	869.459229	-599.429443	170.037292	503.991394	-566.006775	-86.621574	507.676483	-596.352783	159.347610	88.877350	-566.370789	-106.617714	90.013229	-545.407166	210.895645	1381.559082	-493.657501	-130.330841	1360.993286	-484.056335	51.256145	1391.956543	-488.288391	19.914785	1666.317627	-600.394409	298.398987	1142.313599	-519.411560	-225.629395	1123.692139	-481.600494	330.137512	897.458252	-399.069977	-196.457672	885.951843	-465.375641	73.544571	967.683411	575.414978	-15.003878	932.285156	558.491699	140.322815
-516.920471	152.645874	878.938843	-484.688721	-8.008916	869.412048	-599.552429	170.165588	503.957367	-565.842041	-86.316788	507.562744	-596.394104	159.354004	88.857117	-566.155090	-106.487679	89.946190	-545.097900	211.153320	1381.513550	-493.966919	-130.145950	1360.913330	-484.054199	51.434502	1391.919800	-488.706482	19.978140	1666.268799	-600.014526	299.124146	1142.332764	-519.646790	-225.227356	1123.551636	-481.617035	331.054169	897.281250	-399.087555	-195.499725	885.872192	-465.274017	73.904625	967.637024	575.400330	-14.973701	932.289246	558.526489	140.336258
-517.099243	152.647202	878.816895	-484.902557	-7.881623	869.381042	-599.774963	170.334686	503.880096	-565.713562	-86.101723	507.512482	-596.441589	159.385773	88.822647	-566.113708	-106.392853	89.942810	-544.744873	211.447128	1381.468262	-494.293518	-129.931778	1360.823853	-484.039795	51.595070	1391.868896	-489.080536	20.038376	1666.204102	-599.543945	299.862610	1142.384155	-520.005066	-224.582443	1123.208862	-481.573334	331.994507	897.153870	-399.077820	-194.505127	885.785889	-465.386871	74.034012	967.527649	575.093811	-15.272054	932.341919	558.441772	140.224915
-517.060547	152.894165	878.801880	-485.032043	-7.583577	869.341919	-599.917480	170.478851	503.869629	-565.520264	-85.864304	507.401245	-596.486145	159.394821	88.787216	-566.073547	-106.308929	89.901947	-544.371033	211.730270	1381.438599	-494.632233	-129.768982	1360.799072	-484.042877	51.731838	1391.838135	-489.383240	20.081043	1666.121826	-599.037415	300.556335	1142.430786	-520.372681	-224.040421	1122.997192	-481.477448	332.940033	897.019531	-399.168274	-193.475327	885.714294	-465.383148	74.266571	967.482544	575.369934	-14.926269	932.306458	558.560486	140.419449
-517.000305	153.151077	878.769653	-485.140656	-7.349941	869.330688	-600.038696	170.648697	503.873932	-565.321350	-85.649696	507.314392	-596.672363	159.530228	88.860062	-565.985535	-106.275551	89.896103	-543.995728	211.978928	1381.406616	-495.011749	-129.642807	1360.759033	-484.074188	51.864876	1391.807007	-489.578735	20.183455	1666.008789	-598.521790	301.342407	1142.529419	-520.779907	-223.657288	1122.895630	-481.366455	333.776031	896.927185	-399.212646	-192.429901	885.741699	-465.385925	74.491035	967.452942	575.393921	-14.903447	932.302368	558.606018	140.454468
-516.937683	153.406586	878.721313	-485.248657	-7.080264	869.312988	-600.144775	170.803955	503.887482	-565.150330	-85.500885	507.232025	-596.685303	159.575439	88.846001	-565.975708	-106.215797	89.863373	-543.654175	212.218384	1381.383545	-495.429779	-129.509186	1360.698608	-484.114838	51.958160	1391.762939	-489.701569	20.244619	1665.916016	-597.967224	301.978394	1142.566040	-521.236389	-223.092133	1122.684814	-481.174316	334.653900	896.835205	-399.219269	-191.406219	885.790344	-465.405823	74.734268	967.419189	575.336792	-14.885170	932.297668	558.615967	140.479599
-516.837219	153.659470	878.691040	-485.315186	-6.843739	869.338135	-600.148376	170.952850	503.895599	-565.020264	-85.452087	507.223663	-596.663818	159.583557	88.825920	-566.000122	-106.223717	89.894989	-543.269043	212.452881	1381.342773	-495.876587	-129.379715	1360.673828	-484.143463	52.068043	1391.728516	-489.754486	20.320206	1665.816895	-597.412048	302.752350	1142.685913	-521.735107	-222.602325	1122.534668	-480.948578	335.457886	896.778992	-399.296265	-190.352341	885.864502	-465.410919	74.969109	967.425232	575.318604	-14.874959	932.298279	558.648132	140.518402
-516.708618	153.843430	878.657776	-485.276733	-6.679516	869.430359	-600.168579	171.116882	503.886871	-564.827881	-85.317078	507.220673	-596.533264	159.529099	88.798668	-565.941406	-106.166626	89.886543	-542.922241	212.683792	1381.319580	-496.373810	-129.240463	1360.656250	-484.208160	52.178356	1391.698975	-489.734741	20.386948	1665.703979	-596.854675	303.359467	1142.729126	-522.266235	-222.048126	1122.355713	-480.625488	336.253998	896.743408	-399.386566	-189.340698	885.953857	-465.381927	75.184158	967.474854	575.313843	-14.840025	932.293701	558.648376	140.555328
-516.585571	153.979248	878.625732	-485.219238	-6.570231	869.549866	-600.069092	171.213852	503.857117	-564.723572	-85.224983	507.213654	-596.535278	159.530869	88.797951	-565.943420	-106.132355	89.900764	-542.617615	212.913940	1381.269653	-496.903137	-129.093399	1360.681763	-484.285889	52.300812	1391.661011	-489.649872	20.406275	1665.619385	-596.266541	303.965210	1142.774048	-522.803162	-221.525345	1122.228149	-480.233612	337.021332	896.750916	-399.437012	-188.336594	886.117920	-465.365723	75.364082	967.545776	575.321899	-14.815303	932.309387	558.679260	140.567337
-516.461975	154.168945	878.597961	-485.178833	-6.441308	869.628357	-600.002380	171.379654	503.846436	-564.613892	-85.142006	507.208313	-596.468384	159.531143	88.787727	-565.937073	-106.084984	89.914825	-542.312927	213.136719	1381.236694	-497.421051	-128.996628	1360.681763	-484.354126	52.390953	1391.629150	-489.480560	20.504240	1665.464478	-595.763672	304.511749	1142.796509	-523.367615	-220.966797	1122.055176	-479.777039	337.674347	896.769287	-399.530029	-187.385910	886.291565	-465.351227	75.551659	967.596191	575.302368	-14.772753	932.304871	558.712585	140.590012
-516.397217	154.313492	878.550781	-485.229706	-6.287515	869.648132	-599.918884	171.518188	503.812927	-564.500549	-85.030388	507.178711	-596.528931	159.504120	88.788200	-565.937683	-106.024422	89.924889	-542.006897	213.351181	1381.213013	-497.925903	-128.879623	1360.704224	-484.440857	52.509396	1391.589966	-489.274231	20.480955	1665.357666	-595.274109	305.157013	1142.902344	-523.963257	-220.532043	1121.935913	-479.220825	338.273376	896.867981	-399.647247	-186.432541	886.469788	-465.380127	75.706657	967.596008	575.299683	-14.753429	932.307678	558.718262	140.635132
-516.283142	154.514069	878.561340	-485.270081	-6.096533	869.660889	-599.753601	171.660278	503.827301	-564.405151	-84.999794	507.172546	-596.506409	159.501541	88.785202	-565.934265	-105.971695	89.918831	-541.741821	213.567169	1381.213135	-498.470917	-128.718460	1360.705078	-484.524567	52.635204	1391.545898	-489.017303	20.532349	1665.176758	-594.819702	305.622681	1142.932495	-524.616882	-220.097122	1121.864014	-478.561920	338.794556	897.031982	-399.738861	-185.563690	886.697815	-465.383514	75.860886	967.623657	575.288818	-14.748449	932.332947	558.737793	140.634018
-516.177979	154.683212	878.546936	-485.285919	-5.981404	869.686707	-599.660156	171.753082	503.834015	-564.275940	-84.930962	507.165100	-596.544495	159.459473	88.820999	-565.992798	-105.928154	89.922302	-541.552734	213.791641	1381.198486	-499.051941	-128.601440	1360.703369	-484.568207	52.748806	1391.540039	-488.712097	20.503454	1665.069336	-594.387085	306.141418	1142.966675	-525.282043	-219.463577	1121.662476	-477.824097	339.232941	897.243225	-399.855408	-184.688019	886.935181	-465.396088	75.986969	967.651306	575.298401	-14.715946	932.325195	558.776367	140.661880
-516.053040	154.794739	878.534363	-485.282684	-5.882954	869.696960	-599.459290	171.833206	503.835205	-564.116150	-84.840691	507.145752	-596.557373	159.407700	88.821365	-565.964478	-105.839882	89.914841	-541.373291	213.988815	1381.214966	-499.551300	-128.481049	1360.703857	-484.631195	52.877663	1391.502075	-488.398560	20.576689	1664.906128	-594.034729	306.590942	1142.977539	-525.949829	-219.202148	1121.654663	-477.058167	339.591309	897.473572	-400.002716	-183.912216	887.160400	-465.400116	76.063889	967.676331	575.294922	-14.706472	932.322266	558.802673	140.691193
-515.926147	154.940338	878.504456	-485.299164	-5.793172	869.683777	-599.330505	171.904480	503.817261	-563.968384	-84.805824	507.139343	-596.611450	159.357346	88.830734	-565.973267	-105.799286	89.949066	-541.232117	214.212616	1381.239380	-500.048950	-128.392120	1360.700928	-484.722900	53.012016	1391.480957	-488.071655	20.596455	1664.781860	-593.722046	306.998749	1142.992554	-526.646851	-218.764252	1121.511841	-476.225677	339.863342	897.706482	-400.157104	-183.127792	887.397705	-465.415283	76.144402	967.681946	575.324036	-14.659688	932.328796	558.818787	140.716492
-515.817383	155.063217	878.485718	-485.356689	-5.687409	869.692993	-599.174438	172.011475	503.850281	-563.832764	-84.764740	507.100372	-596.605652	159.318237	88.817627	-565.982422	-105.735077	89.981194	-541.106689	214.434845	1381.258057	-500.540344	-128.264008	1360.698120	-484.809387	53.156837	1391.470703	-487.771179	20.597664	1664.666382	-593.454712	307.386414	1142.974609	-527.400635	-218.325668	1121.385376	-475.362671	340.052216	898.038757	-400.346619	-182.385635	887.652466	-465.457703	76.224106	967.703308	575.350464	-14.628254	932.332886	558.855103	140.763000
-515.731384	155.141998	878.467957	-485.421387	-5.657355	869.698242	-598.951477	172.042679	503.795685	-563.719604	-84.782082	507.123779	-596.585144	159.292664	88.797813	-566.060181	-105.688087	90.000275	-541.020996	214.666763	1381.275391	-501.017273	-128.119095	1360.682739	-484.893738	53.312851	1391.441284	-487.483154	20.561180	1664.601318	-593.202454	307.794037	1142.963379	-528.106018	-218.183945	1121.403076	-474.416473	340.206207	898.355774	-400.592224	-181.677597	887.904175	-465.506866	76.245964	967.719971	575.341187	-14.653814	932.343323	558.880493	140.737869
-515.629883	155.188431	878.420349	-485.497955	-5.617834	869.701172	-598.791260	172.126526	503.760529	-563.578186	-84.730858	507.145752	-596.540649	159.244995	88.806030	-566.076294	-105.627754	90.007217	-540.916382	214.880127	1381.278320	-501.414063	-127.993866	1360.666138	-484.968750	53.470108	1391.400879	-487.240234	20.632536	1664.448975	-593.006409	308.095306	1142.958862	-528.842529	-217.778183	1121.257813	-473.521088	340.264557	898.711975	-400.828796	-181.022278	888.130066	-465.541809	76.269615	967.715698	575.333740	-14.631837	932.356873	558.896729	140.756363
-515.612915	155.279037	878.390869	-485.720184	-5.526572	869.638245	-598.671936	172.186264	503.766449	-563.490845	-84.744598	507.113586	-596.559509	159.224396	88.809692	-566.084167	-105.592957	89.996811	-540.841919	215.105804	1381.299683	-501.753876	-127.864761	1360.656128	-485.022308	53.611069	1391.364746	-487.040222	20.659845	1664.352051	-592.795044	308.301971	1142.912476	-529.562622	-217.442871	1121.164185	-472.447479	340.202667	899.093323	-401.065582	-180.454712	888.342163	-465.639832	76.289871	967.668884	575.348572	-14.629681	932.351685	558.917786	140.764877
-515.433350	155.225906	878.341614	-485.637573	-5.685087	869.747986	-598.514038	172.232925	503.774384	-563.437195	-84.745644	507.165619	-596.569763	159.187256	88.814285	-566.166748	-105.558060	90.030350	-540.764893	215.334869	1381.343262	-502.069122	-127.754082	1360.650146	-485.075623	53.763229	1391.322998	-486.904083	20.688009	1664.274170	-592.627441	308.508087	1142.875977	-530.229004	-217.212769	1121.153442	-471.422607	340.124573	899.511047	-401.391907	-179.901550	888.517517	-465.607513	76.234344	967.735229	575.355469	-14.605336	932.358093	558.944031	140.774200
-515.310242	155.187988	878.309937	-485.711548	-5.738961	869.783936	-598.372070	172.291153	503.772919	-563.164490	-84.570976	507.096252	-596.312195	158.918259	88.668068	-565.942566	-105.532654	90.003113	-540.679321	215.584244	1381.337280	-502.350952	-127.581535	1360.655151	-485.123596	53.898529	1391.274536	-486.845886	20.689869	1664.270264	-592.441589	308.674286	1142.842651	-530.904480	-217.025528	1121.122681	-470.320496	339.973480	899.917847	-401.801910	-179.416260	888.677917	-465.623779	76.176582	967.752747	575.345764	-14.627896	932.366516	558.968384	140.759537
-515.205505	155.192535	878.279846	-485.824677	-5.750817	869.802917	-598.325867	172.348480	503.771515	-563.447510	-84.786079	507.196625	-596.343262	158.884598	88.668114	-566.202698	-105.511360	90.030014	-540.585388	215.803955	1381.349121	-502.598633	-127.451653	1360.667603	-485.129547	54.054279	1391.220947	-486.859802	20.742239	1664.239990	-592.257385	308.787537	1142.754395	-531.519958	-216.844986	1121.113770	-469.217468	339.748230	900.356506	-402.296753	-179.038773	888.785645	-465.644073	76.150833	967.753540	575.341064	-14.637851	932.371338	558.970581	140.776855
-515.123474	155.173630	878.250061	-485.955170	-5.799865	869.841309	-598.266479	172.410858	503.753387	-563.523376	-84.803047	507.246033	-596.348511	158.869232	88.669601	-566.197754	-105.488617	90.049477	-540.464539	216.009201	1381.341187	-502.775970	-127.302788	1360.679199	-485.110748	54.215996	1391.189819	-486.973450	20.862720	1664.221558	-592.055664	308.864746	1142.677612	-532.119446	-216.599182	1121.101440	-468.052338	339.408600	900.814270	-402.784058	-178.705414	888.867310	-465.681580	76.107597	967.762939	575.404785	-14.564175	932.370300	559.016968	140.809235
-515.052185	155.149643	878.232117	-486.074219	-5.865344	869.879333	-598.187439	172.428192	503.737671	-563.610291	-84.781631	507.257141	-596.342896	158.825638	88.688568	-566.277771	-105.472450	90.063599	-540.276611	216.225128	1381.342407	-502.914215	-127.165588	1360.707764	-485.093018	54.376106	1391.159546	-487.172913	20.888073	1664.305908	-591.832092	308.887024	1142.609741	-532.647766	-216.447693	1121.126465	-466.853699	339.056122	901.248352	-403.287811	-178.445511	888.948364	-465.711151	76.052696	967.775208	575.416382	-14.560347	932.385376	559.046936	140.825546
-515.030396	155.085037	878.209778	-486.230072	-5.927383	869.907166	-597.483276	172.171112	503.548309	-563.678528	-84.773903	507.261169	-596.045776	158.907303	88.626602	-566.212891	-105.470863	90.070679	-540.110352	216.414215	1381.352173	-502.983643	-127.000595	1360.731934	-485.010040	54.502502	1391.164307	-487.477936	21.001446	1664.352783	-591.899902	309.099884	1142.373047	-533.141663	-216.334793	1121.191528	-465.607391	338.669128	901.690308	-403.913086	-178.214233	888.934814	-465.766876	75.982391	967.773865	575.413574	-14.571955	932.403442	559.060059	140.820541
-515.009888	155.012878	878.174744	-486.408600	-6.024688	869.939331	-598.129944	172.429428	503.700714	-563.784668	-84.724068	507.227081	-596.354980	158.801727	88.708183	-566.281067	-105.454010	90.048836	-539.898560	216.605896	1381.342407	-503.003784	-126.870384	1360.758179	-484.954956	54.609447	1391.147705	-487.852722	21.020866	1664.510742	-591.573303	309.003571	1142.271118	-533.577698	-216.208145	1121.269531	-464.473175	338.229706	902.046631	-404.563416	-177.993073	888.868835	-465.819763	75.898598	967.762695	575.422424	-14.591425	932.414490	559.059387	140.818436
-515.040894	154.931931	878.124634	-486.597229	-6.100842	869.945007	-598.372314	172.448410	503.705872	-563.897034	-84.698860	507.201813	-596.649292	158.958145	88.853149	-566.191711	-105.448975	90.044243	-539.670837	216.766663	1381.332031	-502.979095	-126.735138	1360.788574	-484.852570	54.739513	1391.157715	-488.322083	21.081516	1664.648071	-591.194702	308.891907	1142.168579	-533.957825	-216.035538	1121.300659	-463.203186	337.688538	902.410461	-405.177948	-177.903381	888.769836	-465.897614	75.824669	967.728516	575.474243	-14.512803	932.408020	559.079834	140.862228
-515.117371	154.846344	878.090393	-486.834808	-6.187324	869.931824	-597.367798	172.022522	503.424896	-564.020874	-84.682976	507.175110	-596.176941	159.110367	88.790054	-566.232239	-105.455650	90.015640	-539.463379	216.913925	1381.320068	-502.918335	-126.614876	1360.840088	-484.751740	54.863167	1391.184692	-488.863861	21.132248	1664.815552	-590.760071	308.702789	1142.063843	-534.289185	-215.944321	1121.397949	-462.015808	337.224060	902.725769	-405.912781	-177.808197	888.631653	-465.993378	75.727844	967.682129	575.497620	-14.510546	932.411438	559.112305	140.866623
-515.177124	154.823090	878.067017	-487.036133	-6.293672	869.934875	-598.380432	172.331940	503.630249	-564.170105	-84.608261	507.136749	-596.581787	158.957657	88.852142	-566.209351	-105.455315	90.009323	-539.214844	217.072418	1381.297607	-502.815552	-126.510735	1360.888428	-484.620148	54.974094	1391.212891	-489.459900	21.256775	1664.978394	-590.313477	308.510223	1141.933594	-534.577271	-215.853180	1121.520630	-460.773407	336.652405	902.994568	-406.620239	-177.821381	888.461853	-466.075165	75.656403	967.653809	575.466370	-14.552109	932.421204	559.102722	140.847092
-515.308289	154.731094	878.033386	-487.308136	-6.370273	869.926880	-598.415100	172.211899	503.543945	-564.316284	-84.600243	507.098999	-596.551514	158.953720	88.852203	-566.139343	-105.450912	89.989136	-538.921814	217.241776	1381.280518	-502.714539	-126.394920	1360.976196	-484.492828	55.077961	1391.250122	-490.094574	21.330616	1665.198364	-589.847229	308.381653	1141.790894	-534.806763	-215.733780	1121.639771	-459.603271	336.109070	903.145264	-407.405548	-177.926926	888.238464	-466.196075	75.572014	967.602783	575.496277	-14.546883	932.429443	559.118225	140.848618
-515.423462	154.665161	878.016968	-487.527344	-6.470687	869.935486	-598.803284	172.266724	503.602356	-564.632324	-84.271049	506.870209	-596.686401	158.888260	88.851387	-566.251831	-105.448952	89.906151	-538.649902	217.405045	1381.254150	-502.569519	-126.290863	1361.063477	-484.367065	55.180012	1391.293457	-490.780701	21.345806	1665.475708	-589.338135	308.327728	1141.642822	-535.065735	-215.785721	1121.813721	-458.421600	335.501160	903.282288	-408.174896	-178.026413	888.008301	-466.293304	75.493889	967.572571	575.528076	-14.554626	932.450500	559.125305	140.852585
-515.603760	154.571136	877.982666	-487.799316	-6.597809	869.947693	-599.223938	172.262558	503.636292	-564.701294	-84.271103	506.842957	-596.583191	158.672318	88.739845	-566.068420	-105.481728	89.934464	-538.376099	217.539536	1381.202881	-502.442047	-126.179550	1361.162842	-484.242767	55.276325	1391.324829	-491.485413	21.474407	1665.679199	-588.756653	308.197174	1141.450928	-535.144714	-215.628708	1121.977417	-457.242584	334.891693	903.421509	-408.897217	-178.233063	887.796936	-466.428101	75.407494	967.526733	575.540039	-14.546462	932.453003	559.145630	140.845886
-515.764893	154.461670	877.950317	-488.020782	-6.717602	869.964478	-599.549255	172.201828	503.669586	-564.654541	-84.345009	506.859589	-596.901489	158.819275	88.864532	-565.874512	-105.478577	89.922981	-538.116272	217.658432	1381.174316	-502.281464	-126.077232	1361.280518	-484.122894	55.354851	1391.357422	-492.197144	21.534838	1665.935181	-588.136047	308.035736	1141.252808	-535.269287	-215.547592	1122.141113	-456.063904	334.218536	903.416382	-409.673218	-178.479782	887.487000	-466.533203	75.324562	967.485962	575.568176	-14.546959	932.462708	559.178894	140.848999
-515.922729	154.408051	877.945862	-488.254578	-6.802520	869.948059	-599.784424	172.121689	503.681458	-564.989136	-84.570129	506.982605	-596.909790	158.842148	88.857849	-565.860962	-105.489807	89.936356	-537.842102	217.762711	1381.104980	-502.139008	-125.979271	1361.380981	-484.015167	55.444256	1391.396484	-492.916199	21.581394	1666.213501	-587.476746	307.946350	1141.042358	-535.328735	-215.461212	1122.309448	-454.949310	333.644684	903.389343	-410.438629	-178.756302	887.148071	-466.627533	75.250717	967.437134	575.585266	-14.556912	932.488342	559.171082	140.828506
-516.092041	154.303482	877.929871	-488.496582	-6.884506	869.934998	-600.028137	172.000259	503.655182	-565.601746	-84.639061	507.025787	-596.974243	158.807571	88.848557	-566.054138	-105.535110	89.912552	-537.564087	217.858383	1381.033936	-501.976929	-125.889351	1361.519287	-483.897491	55.504128	1391.447754	-493.666443	21.721436	1666.405273	-586.738586	307.791504	1140.812256	-535.353821	-215.392502	1122.472534	-453.815094	332.977020	903.280762	-411.160553	-179.118561	886.838501	-466.726013	75.163742	967.381775	575.566345	-14.575424	932.484863	559.158875	140.795486
-516.286072	154.199020	877.905334	-488.714508	-7.012810	869.950317	-600.334534	171.922577	503.676300	-565.907654	-84.667175	507.009277	-596.847717	158.649139	88.701759	-565.984131	-105.539093	89.857292	-537.317993	217.961716	1380.939575	-501.870239	-125.824806	1361.620483	-483.789520	55.567905	1391.478394	-494.350647	21.819122	1666.631836	-585.951477	307.551147	1140.568970	-535.372070	-215.338806	1122.624634	-452.555145	332.274475	903.232422	-411.903809	-179.456894	886.481567	-466.826508	75.085030	967.336365	575.594849	-14.576784	932.487610	559.161255	140.781082
-516.469116	154.088699	877.908875	-488.909515	-7.144727	869.945129	-600.577942	171.820999	503.666992	-566.248718	-84.662903	506.975037	-596.874878	158.631622	88.676628	-565.953430	-105.570602	89.855621	-537.088135	218.058502	1380.844849	-501.717957	-125.757614	1361.737061	-483.701477	55.608845	1391.523071	-495.044617	21.872526	1666.880859	-585.112610	307.378082	1140.280762	-535.355469	-215.245392	1122.782959	-451.514893	331.670380	903.013062	-412.610992	-179.893250	886.129333	-466.910217	74.976013	967.295044	575.615662	-14.571378	932.494202	559.166504	140.787155
-516.656555	153.973038	877.886353	-489.133972	-7.245830	869.950500	-600.818298	171.803986	503.661438	-566.603271	-84.706436	506.975800	-596.880981	158.631348	88.651627	-565.952698	-105.571106	89.824265	-536.795166	218.113998	1380.709717	-501.568787	-125.726006	1361.822266	-483.759399	55.709412	1391.358521	-495.721771	22.018499	1667.034058	-584.280457	307.229370	1140.012329	-535.325317	-215.184036	1122.935181	-450.287018	330.937378	902.826172	-413.265015	-180.383591	885.794067	-467.009308	74.895988	967.244995	575.622375	-14.570518	932.501465	559.156738	140.804459
-516.820557	153.831909	877.898071	-489.299133	-7.389740	869.958069	-601.016785	171.669388	503.639862	-566.938416	-84.734741	507.015778	-596.899658	158.639709	88.635918	-565.866272	-105.632164	89.817764	-536.564880	218.183899	1380.584351	-501.461823	-125.695473	1361.946045	-483.663177	55.754734	1391.384277	-496.348816	22.084732	1667.267090	-583.405762	306.965881	1139.694458	-535.278809	-215.129288	1123.077881	-449.133972	330.346191	902.588379	-413.937042	-180.916214	885.450256	-467.083618	74.767906	967.219666	575.633179	-14.577822	932.515869	559.166809	140.779678
-517.000977	153.714432	877.930725	-489.467346	-7.526811	869.965393	-601.178223	171.558060	503.637390	-567.220581	-84.759094	507.009338	-596.909485	158.652390	88.637711	-565.889465	-105.658295	89.789223	-536.347351	218.263138	1380.449097	-501.360626	-125.659912	1362.034180	-483.580688	55.785358	1391.426392	-496.943878	22.197090	1667.453613	-582.529175	306.712006	1139.402710	-535.230530	-215.147964	1123.239746	-448.022797	329.674896	902.379700	-414.556763	-181.470444	885.118713	-467.172882	74.644661	967.206726	575.671387	-14.600033	932.533386	559.191223	140.770172
-517.160400	153.569824	877.911743	-489.643982	-7.618305	869.937805	-601.367126	171.447296	503.600159	-567.459167	-84.769997	506.960205	-596.896790	158.666382	88.617477	-565.750122	-105.688705	89.765511	-536.158691	218.316299	1380.318115	-501.257599	-125.640884	1362.133667	-483.511475	55.814899	1391.437012	-497.507172	22.325350	1667.616943	-581.697510	306.529022	1139.067139	-535.181213	-215.125763	1123.361450	-446.938019	328.959351	902.171936	-415.106628	-181.992981	884.821594	-467.247375	74.536034	967.147034	575.685974	-14.602173	932.536682	559.179138	140.764908
-517.309692	153.470291	877.907776	-489.803619	-7.742079	869.912537	-601.522156	171.363251	503.622467	-567.616577	-84.763397	506.908325	-596.895508	158.633438	88.585365	-565.683472	-105.705719	89.733772	-535.984558	218.328674	1380.176270	-501.189880	-125.647858	1362.188721	-483.447815	55.821583	1391.459106	-498.008484	22.521873	1667.718750	-580.801331	306.221863	1138.721680	-535.150452	-215.138000	1123.478271	-445.884125	328.266815	901.861267	-415.676453	-182.629379	884.513916	-467.315613	74.425896	967.098938	575.721375	-14.581392	932.538269	559.210876	140.736969
-517.473572	153.306839	877.873047	-489.946411	-7.891547	869.882080	-601.691406	171.276749	503.598328	-567.786621	-84.796806	506.870850	-596.869995	158.641144	88.581978	-565.617126	-105.718231	89.684959	-535.823181	218.371780	1380.027954	-501.139221	-125.632286	1362.267212	-483.391876	55.815937	1391.451294	-498.469391	22.598314	1667.902588	-580.006470	306.054352	1138.438232	-535.130310	-215.162155	1123.609253	-444.904907	327.494446	901.558533	-416.198212	-183.272888	884.256958	-467.395905	74.290710	967.037537	575.695862	-14.590115	932.534668	559.183228	140.718597
-517.601196	153.159470	877.841431	-490.099701	-8.028419	869.844421	-601.803467	171.205780	503.581451	-567.922607	-84.849739	506.840546	-596.887756	158.631836	88.575981	-565.620361	-105.758148	89.682724	-535.691284	218.388901	1379.874023	-501.068542	-125.661507	1362.326416	-483.328094	55.828083	1391.437622	-498.876434	22.737520	1668.038696	-579.208984	305.827148	1138.110840	-535.129395	-215.274384	1123.733276	-443.916595	326.716553	901.254517	-416.680237	-183.888992	884.022278	-467.466125	74.152779	966.975403	575.698914	-14.618069	932.535156	559.184570	140.720291
-517.702148	153.058563	877.833984	-490.198700	-8.159384	869.829834	-601.905334	171.103775	503.554413	-567.994995	-84.886375	506.777893	-596.923950	158.621323	88.562149	-565.611023	-105.768456	89.624481	-535.549622	218.400513	1379.725952	-501.030121	-125.645256	1362.391235	-483.254456	55.823414	1391.427246	-499.244873	22.902807	1668.176514	-578.392273	305.589874	1137.808716	-535.130371	-215.367462	1123.833374	-443.083771	325.989655	900.908020	-417.124084	-184.588577	883.816650	-467.516724	74.042236	966.945007	575.728760	-14.591235	932.542419	559.169861	140.722702
-517.776306	152.886444	877.793396	-490.299408	-8.275653	869.799988	-601.909058	170.994217	503.518433	-568.090149	-85.013733	506.756653	-596.883789	158.613220	88.547592	-565.568970	-105.799118	89.639679	-535.452271	218.429916	1379.567261	-501.009491	-125.672569	1362.455444	-483.016174	55.780067	1391.597412	-499.573914	23.094576	1668.307617	-577.643982	305.350220	1137.479736	-535.133484	-215.491302	1123.947632	-442.221100	325.300385	900.573792	-417.536743	-185.270264	883.624329	-467.562378	73.906746	966.893250	575.740967	-14.596210	932.548035	559.186890	140.710831
-517.824036	152.767471	877.769775	-490.370331	-8.437050	869.799988	-601.960266	170.915024	503.542725	-568.142822	-85.092552	506.730133	-596.895203	158.562576	88.531464	-565.555664	-105.835274	89.651413	-535.312622	218.417465	1379.415283	-500.998047	-125.726471	1362.523193	-482.992950	55.751022	1391.610718	-499.846008	23.333691	1668.392090	-576.882874	305.091034	1137.201416	-535.182800	-215.685654	1124.087646	-441.444031	324.512177	900.236816	-417.849274	-185.539978	883.371765	-467.597778	73.779068	966.871887	575.723816	-14.609853	932.550842	559.184509	140.701630
-517.830811	152.650070	877.779053	-490.409363	-8.549037	869.805603	-601.986450	170.828278	503.510315	-568.172058	-85.218910	506.703949	-596.906311	158.542160	88.515526	-565.635925	-105.851563	89.622833	-535.187500	218.414719	1379.283447	-500.983276	-125.746841	1362.583374	-483.005219	55.713715	1391.618164	-500.095520	23.478193	1668.559326	-576.195313	304.759064	1136.907349	-535.207458	-215.984009	1124.292725	-440.788239	323.813354	899.868591	-418.314972	-186.708679	883.378479	-467.610901	73.656830	966.875610	575.704102	-14.628872	932.564697	559.176880	140.694427
-517.828613	152.521164	877.746216	-490.454437	-8.705986	869.809509	-601.905212	170.752258	503.517029	-568.152039	-85.351555	506.695007	-596.866638	158.517456	88.501625	-565.588501	-105.849548	89.611069	-535.083557	218.408447	1379.142700	-501.012665	-125.791382	1362.651123	-483.006256	55.683369	1391.609131	-500.310547	23.735523	1668.647095	-575.549866	304.455048	1136.615601	-535.269897	-216.147491	1124.376831	-440.176178	323.105469	899.517639	-418.646881	-187.386246	883.299622	-467.620728	73.526344	966.856384	575.696350	-14.622963	932.562561	559.152710	140.701172
-517.783508	152.358704	877.735291	-490.479767	-8.837918	869.815308	-601.809875	170.675537	503.502228	-568.087402	-85.433929	506.683136	-596.882324	158.445129	88.506004	-565.616455	-105.866493	89.645752	-534.943298	218.399048	1379.048706	-501.027863	-125.832787	1362.749023	-483.206940	55.662186	1391.443359	-500.485565	23.912788	1668.802002	-574.911682	304.145721	1136.366089	-535.329102	-216.401428	1124.535889	-439.483215	322.083069	899.191589	-418.976013	-188.141144	883.265564	-467.610077	73.373314	966.853638	575.687805	-14.621069	932.576233	559.125610	140.706039
-517.737000	152.126709	877.701538	-490.475891	-9.058405	869.847473	-601.675842	170.550262	503.460205	-568.005127	-85.550385	506.671692	-596.881348	158.372986	88.525459	-565.609436	-105.859154	89.648323	-534.860901	218.377930	1378.943604	-501.111542	-125.863335	1362.834473	-483.225677	55.637905	1391.469238	-500.630371	24.128172	1668.916504	-574.380371	303.819305	1136.165527	-535.447571	-216.741043	1124.728271	-439.078705	321.548279	898.862976	-419.296112	-188.916840	883.287598	-467.597321	73.173264	966.857239	575.671448	-14.629346	932.573181	559.120361	140.691010
-517.647522	151.947983	877.674255	-490.490479	-9.193791	869.846375	-601.563416	170.474579	503.450684	-567.935120	-85.658302	506.645752	-596.888855	158.309189	88.528564	-565.637390	-105.858948	89.659004	-534.780884	218.331772	1378.838989	-501.216614	-125.920883	1362.940674	-483.243561	55.576069	1391.467285	-500.759857	24.349064	1669.015381	-573.856384	303.445099	1135.954468	-535.588440	-217.070724	1124.925415	-438.610626	320.828247	898.592957	-419.536743	-189.580963	883.392761	-467.573822	73.005592	966.848694	575.651001	-14.627174	932.579102	559.099426	140.666336
-517.539124	151.702744	877.641663	-490.460236	-9.402992	869.867737	-601.488403	170.490356	503.470673	-567.831482	-85.749809	506.651306	-596.899292	158.238464	88.527008	-565.656982	-105.853760	89.672737	-534.763428	218.309753	1378.746460	-501.380646	-125.988609	1363.025635	-483.068085	55.475853	1391.665161	-500.852325	24.562481	1669.103027	-573.367310	303.121613	1135.753784	-535.839111	-217.613007	1125.172852	-438.217865	320.221741	898.333313	-419.775665	-190.322433	883.526367	-467.527069	72.787994	966.851807	575.624390	-14.642762	932.584595	559.079651	140.675354
-517.398315	151.507950	877.617859	-490.390320	-9.663439	869.898560	-601.349182	170.483154	503.467163	-567.760132	-85.861755	506.670898	-596.882813	158.177567	88.553589	-565.662048	-105.859352	89.670845	-534.700989	218.280457	1378.666504	-501.516022	-126.042755	1363.153442	-483.086639	55.399063	1391.671631	-500.946411	24.776205	1669.195068	-572.985901	302.771027	1135.581299	-536.035156	-218.050919	1125.425659	-437.896332	319.646240	898.088989	-420.000275	-191.014359	883.691772	-467.454987	72.569016	966.868164	575.628357	-14.622818	932.587952	559.070496	140.680313
-517.271362	151.313507	877.629456	-490.341583	-9.878837	869.924255	-601.195374	170.449539	503.467987	-567.634521	-85.936707	506.679596	-596.905884	158.115616	88.567772	-565.585022	-105.872513	89.714783	-534.611145	218.230515	1378.592285	-501.663116	-126.116257	1363.260864	-483.124023	55.330307	1391.677002	-501.015076	24.996183	1669.290405	-572.644043	302.407990	1135.418579	-536.233765	-218.398270	1125.645386	-437.543335	319.019714	897.885681	-420.163116	-191.724899	883.910034	-467.400208	72.348206	966.900024	575.595520	-14.612906	932.604187	559.028992	140.677734
-517.071594	151.153625	877.625305	-490.288818	-10.094048	869.963013	-600.991150	170.363678	503.470276	-567.590820	-86.034218	506.691437	-596.909912	158.081909	88.615089	-565.629028	-105.863663	89.727974	-534.527771	218.207901	1378.502319	-501.808899	-126.200661	1363.391235	-483.142822	55.242111	1391.691040	-501.066833	25.208630	1669.381714	-572.388794	302.143311	1135.267334	-536.489807	-218.671356	1125.797974	-437.202820	318.347290	897.728333	-420.262939	-192.400528	884.144287	-467.322693	72.142647	966.936707	575.594238	-14.622267	932.620605	559.031433	140.668594
-516.901489	150.993286	877.616638	-490.237946	-10.281918	869.973816	-600.697693	170.282089	503.481537	-567.481018	-86.135666	506.710968	-596.872498	158.038956	88.619354	-565.610107	-105.863777	89.744415	-534.408875	218.148727	1378.422974	-501.969513	-126.307213	1363.518921	-483.139374	55.160980	1391.703613	-501.100403	25.418474	1669.458252	-572.191101	301.824188	1135.087402	-536.734802	-218.963959	1125.966553	-436.972412	317.873108	897.622986	-420.388855	-193.021286	884.360168	-467.244415	71.946732	966.950684	575.570313	-14.618223	932.629517	559.012695	140.694397
-516.698608	150.766922	877.601013	-490.166809	-10.525165	869.999390	-600.424194	170.180222	503.462463	-567.382996	-86.228096	506.723633	-596.853699	158.011154	88.646736	-565.631287	-105.847832	89.742401	-534.284058	218.117188	1378.332275	-502.142548	-126.419868	1363.665771	-483.152771	55.069794	1391.716064	-501.121948	25.660706	1669.506592	-572.128540	301.558258	1134.930664	-536.993225	-219.361313	1126.287476	-436.661896	317.167633	897.566528	-420.450378	-193.645782	884.686035	-467.142334	71.699448	966.969482	575.588074	-14.573496	932.637878	559.022095	140.701324
-516.423828	150.509705	877.602966	-490.074432	-10.742142	870.030457	-600.226868	170.157822	503.514191	-567.291565	-86.279175	506.722473	-597.104187	158.126663	88.792786	-565.590454	-105.860184	89.750946	-534.141663	218.066757	1378.250000	-502.314728	-126.537270	1363.818115	-483.147583	54.968796	1391.730591	-501.160034	25.786455	1669.620361	-572.158630	301.333435	1134.759399	-537.258728	-219.697235	1126.554932	-436.463470	316.701477	897.546143	-420.457489	-194.226898	885.031189	-467.004364	71.430214	967.004272	575.564453	-14.560115	932.637878	559.005249	140.684082
-516.177429	150.278809	877.616638	-490.003143	-10.962008	870.048645	-600.002075	170.140900	503.538208	-567.238708	-86.365509	506.711884	-597.153625	158.098602	88.819290	-565.645325	-105.863647	89.768867	-534.004395	218.033371	1378.171387	-502.461823	-126.646416	1363.992310	-483.155548	54.885357	1391.726318	-501.207245	25.939106	1669.685791	-572.269836	301.120880	1134.602051	-537.537476	-219.897049	1126.663574	-436.232880	316.276581	897.554260	-420.444122	-194.751648	885.383362	-466.878784	71.162125	967.033875	575.530884	-14.565998	932.655029	558.959290	140.704895
-515.979797	150.018784	877.604065	-489.952789	-11.199249	870.057251	-599.739746	170.118637	503.592041	-567.165039	-86.403259	506.691620	-597.199951	158.059235	88.856796	-565.670837	-105.861923	89.764137	-533.845825	217.975922	1378.055664	-502.610626	-126.742500	1364.134155	-483.120544	54.798054	1391.724243	-501.253174	26.052691	1669.733643	-572.470703	300.963928	1134.463135	-537.797302	-220.175201	1126.879150	-436.021637	315.869476	897.607544	-420.391846	-195.267975	885.747498	-466.766174	70.890808	967.036621	575.486023	-14.581888	932.646667	558.936462	140.697891
-515.762756	149.823486	877.627441	-489.880432	-11.408237	870.071411	-599.411682	170.103806	503.604645	-567.141296	-86.503662	506.687683	-597.216858	158.062073	88.920593	-565.670715	-105.890785	89.786850	-533.683228	217.924194	1377.937744	-502.744263	-126.862175	1364.301025	-483.125397	54.691860	1391.735718	-501.313202	26.110004	1669.785767	-572.755005	300.787872	1134.345703	-538.028687	-220.516800	1127.158936	-435.821259	315.498322	897.706665	-420.298065	-195.736145	886.128235	-466.640564	70.647308	967.063477	575.448547	-14.550463	932.641357	558.898499	140.696655
-515.547729	149.594223	877.643921	-489.820709	-11.678681	870.104614	-599.162170	170.099075	503.629974	-567.156677	-86.574768	506.692902	-597.255127	158.023392	88.970093	-565.611267	-105.928543	89.811203	-533.532959	217.857498	1377.815918	-502.847168	-126.987122	1364.480957	-483.121094	54.590832	1391.734863	-501.404236	26.087221	1669.817383	-573.057373	300.666595	1134.184814	-538.245178	-220.751999	1127.408691	-435.593567	315.167389	897.869568	-420.115051	-196.132874	886.561462	-466.514038	70.369934	967.092957	575.430847	-14.536909	932.639954	558.872131	140.718582
-515.380859	149.363770	877.655579	-489.760742	-11.958315	870.112122	-598.818481	170.027054	503.646423	-567.222717	-86.681442	506.719696	-597.274292	158.024200	89.030045	-565.640198	-105.935371	89.818825	-533.350647	217.810211	1377.698975	-502.939941	-127.098549	1364.672974	-483.111755	54.476742	1391.749878	-501.518494	25.979376	1669.844849	-573.360107	300.538147	1134.048096	-538.453979	-220.886734	1127.578369	-435.366821	314.841522	898.081482	-419.882355	-196.440063	886.962769	-466.400543	70.088081	967.102905	575.434021	-14.495119	932.640259	558.874634	140.721909
-515.233704	149.060287	877.660034	-489.736023	-12.257670	870.112854	-598.479126	170.042160	503.626221	-567.313354	-86.806458	506.747131	-597.287781	158.029999	89.091621	-565.607849	-105.925995	89.816902	-533.170532	217.752426	1377.556396	-503.001251	-127.178185	1364.866699	-483.091034	54.422745	1391.746338	-501.619446	25.791323	1669.870728	-573.734680	300.369995	1133.886963	-538.638489	-221.127975	1127.838135	-435.099579	314.539703	898.347839	-419.568420	-196.389893	887.263611	-466.290558	69.761330	967.096558	575.445068	-14.466424	932.658142	558.860840	140.759354
-515.069824	148.829346	877.707336	-489.692993	-12.570350	870.124817	-598.125549	170.020828	503.651367	-567.469604	-86.896049	506.753815	-597.341431	158.050323	89.171654	-565.632080	-105.980560	89.843590	-532.967041	217.641220	1377.315186	-503.014069	-127.247795	1365.089722	-483.265228	54.405094	1391.594971	-501.752228	25.521168	1669.878418	-574.102051	300.286865	1133.708618	-538.752502	-221.408981	1128.181763	-434.818115	314.251587	898.706360	-419.390564	-197.160080	887.846375	-466.173279	69.443756	967.121460	575.400024	-14.442719	932.656555	558.841492	140.763199
-514.930908	148.539017	877.728577	-489.693726	-12.842799	870.137146	-597.816101	170.000610	503.675262	-568.225464	-87.386681	506.971344	-597.407288	158.079910	89.215462	-565.976013	-105.990593	89.869492	-532.816040	217.640030	1377.148926	-503.033142	-127.295471	1365.333008	-483.230255	54.404060	1391.597046	-501.895874	25.239964	1669.833740	-574.505737	300.161835	1133.501953	-538.840515	-221.550034	1128.454346	-434.626404	314.007233	898.968506	-419.072113	-197.498917	888.347046	-466.079437	69.130272	967.129089	575.381958	-14.447987	932.653625	558.824463	140.764862
-514.825073	148.277054	877.755249	-489.704742	-13.079911	870.121216	-597.391052	169.980927	503.701782	-568.409058	-87.478722	506.943726	-597.490540	158.125336	89.241890	-565.939026	-106.019920	89.869003	-532.662109	217.631256	1376.988037	-503.007813	-127.301414	1365.566040	-483.188019	54.398064	1391.606323	-502.042419	24.815660	1669.843506	-574.908203	300.073700	1133.336304	-538.880066	-221.584137	1128.723511	-434.342316	313.702606	899.287781	-418.771698	-197.837723	888.784607	-465.991180	68.837227	967.119141	575.385803	-14.418627	932.659363	558.813660	140.773621
-514.758911	148.011856	877.776123	-489.743164	-13.383185	870.137390	-597.073059	170.011261	503.728485	-568.153748	-87.266464	506.778351	-597.396179	157.958923	89.157066	-565.614868	-106.045403	89.838882	-532.534424	217.652649	1376.825195	-502.973297	-127.274025	1365.858032	-483.125671	54.441639	1391.601440	-502.199188	24.278435	1669.899170	-575.364563	299.950897	1133.141113	-538.878235	-221.730194	1129.063354	-434.067444	313.457581	899.608521	-418.472473	-198.168350	889.227173	-465.932465	68.534241	967.120422	575.383301	-14.335623	932.649292	558.801208	140.856262
-514.727478	147.707901	877.797241	-489.792480	-13.686635	870.151062	-596.809570	169.981308	503.765503	-568.456604	-87.440361	506.815643	-597.685669	158.257599	89.331985	-565.564209	-106.058350	89.862640	-532.499817	217.711639	1376.656006	-502.936462	-127.217072	1366.112915	-482.925659	54.443577	1391.823853	-502.356659	23.770405	1669.887573	-575.784302	299.859436	1132.916626	-538.808655	-222.020172	1129.547485	-433.802185	313.177673	899.929688	-418.117523	-198.532089	889.727539	-465.890839	68.216812	967.118286	575.360413	-14.339660	932.665710	558.795044	140.840225
-514.755066	147.352524	877.809875	-489.881653	-14.020240	870.153137	-596.594055	169.955643	503.806213	-569.183594	-87.877579	506.994385	-597.570923	158.120010	89.219276	-565.917847	-106.107788	89.864746	-532.446960	217.787567	1376.462646	-502.861328	-127.160522	1366.411377	-482.903168	54.508999	1391.840454	-502.495850	23.241184	1669.885620	-576.220032	299.756744	1132.661499	-538.712708	-222.112991	1129.905273	-433.523743	312.912689	900.236145	-417.739594	-198.907700	890.176819	-465.886780	67.863266	967.101379	575.320313	-14.372034	932.674500	558.778137	140.813416
-514.760803	147.064774	877.833923	-489.940765	-14.325387	870.167969	-596.385559	169.908722	503.837921	-569.387878	-87.997292	506.986603	-597.824646	158.459854	89.407898	-565.928772	-106.124489	89.841019	-532.414185	217.910110	1376.348145	-502.755280	-127.101799	1366.666992	-482.903442	54.618195	1391.848022	-502.604614	22.696089	1669.880005	-576.607849	299.612305	1132.447876	-538.559143	-222.176163	1130.232544	-433.171082	312.563446	900.614075	-417.306030	-199.311005	890.579163	-465.872528	67.557343	967.102661	575.315186	-14.312853	932.671875	558.748413	140.860535
-514.791321	146.769791	877.858948	-490.003967	-14.625060	870.194458	-596.206726	169.867264	503.848022	-569.566284	-88.124146	506.989563	-597.885986	158.538849	89.448631	-565.851563	-106.147278	89.847740	-532.425781	217.979050	1376.191528	-502.678223	-127.051773	1366.917603	-482.897736	54.676441	1391.871948	-502.667969	22.308764	1669.849976	-576.991577	299.482880	1132.230713	-538.352356	-222.253464	1130.523315	-432.871185	312.298187	900.969177	-416.822906	-199.695419	890.962891	-465.862579	67.263275	967.106079	575.296875	-14.283138	932.663879	558.741150	140.877548
-514.870728	146.511826	877.892700	-490.119659	-14.968651	870.219543	-596.054993	169.786865	503.857117	-569.695801	-88.230293	506.964203	-597.726929	158.370560	89.279495	-565.814819	-106.183800	89.822395	-532.476929	218.055008	1376.083740	-502.563904	-126.997955	1367.149536	-482.914856	54.756248	1391.887817	-502.750671	21.857666	1669.772339	-577.355469	299.346710	1132.067749	-538.064209	-222.503006	1130.926880	-432.601532	312.013367	901.308838	-416.311279	-200.166428	891.372803	-465.913727	66.956581	967.117371	575.270935	-14.267883	932.679443	558.725464	140.869064
-514.943542	146.157837	877.893372	-490.191650	-15.313940	870.241333	-595.932800	169.689346	503.843292	-569.727783	-88.375801	506.933472	-597.747498	158.427383	89.247871	-565.772583	-106.207817	89.788338	-532.540710	218.084396	1376.017090	-502.410736	-126.934731	1367.364746	-483.111359	54.834435	1391.724365	-502.840942	21.403284	1669.705322	-577.703857	299.207703	1131.905640	-537.728149	-222.655075	1131.246826	-432.306671	311.744873	901.678711	-415.741180	-200.598434	891.708618	-465.946442	66.626236	967.112732	575.236816	-14.269035	932.672729	558.694336	140.888199
-515.027344	145.821030	877.904785	-490.287262	-15.653905	870.279968	-595.792419	169.558105	503.809631	-569.660400	-88.494667	506.876923	-597.791748	158.458618	89.234329	-565.654602	-106.265694	89.765717	-532.653015	218.120010	1375.954834	-502.294098	-126.934952	1367.536255	-483.127808	54.878128	1391.735840	-502.823120	20.911722	1669.718018	-577.988525	298.977356	1131.781860	-537.358643	-222.658157	1131.381836	-432.025665	311.504059	902.018127	-415.121948	-201.119171	891.993835	-466.004150	66.306343	967.124939	575.231262	-14.219248	932.687195	558.682800	140.900940
-515.176941	145.451736	877.899414	-490.416077	-15.956629	870.296692	-595.701843	169.399139	503.755188	-569.572693	-88.643997	506.808441	-597.844849	158.461655	89.211250	-565.578125	-106.264229	89.770531	-532.805359	218.102432	1375.934204	-502.202484	-126.922005	1367.688843	-483.162933	54.906559	1391.754517	-502.789337	20.393345	1669.748779	-578.237976	298.786621	1131.686401	-536.927490	-223.009949	1131.698730	-431.753937	311.268097	902.337524	-414.549561	-201.587402	892.251587	-466.093262	65.996910	967.110474	575.255981	-14.179989	932.686951	558.677307	140.929581
-515.320496	145.101730	877.902222	-490.485413	-16.314573	870.353943	-595.609070	169.238312	503.732056	-569.551758	-88.901413	506.812439	-597.804321	158.474152	89.184601	-565.559631	-106.307419	89.736557	-532.987305	218.062943	1375.925171	-502.081665	-126.906830	1367.833130	-483.213470	54.932751	1391.776001	-502.756989	20.030100	1669.722900	-578.478455	298.598969	1131.610229	-536.503540	-223.201355	1131.862549	-431.493439	311.013214	902.637207	-413.891022	-202.117920	892.473633	-466.185730	65.693565	967.134277	575.209167	-14.194395	932.675598	558.669128	140.914459
-515.475403	144.809036	877.919006	-490.619019	-16.590488	870.389893	-595.554932	169.037140	503.679962	-569.464050	-89.139130	506.776947	-597.813293	158.434555	89.153305	-565.563904	-106.315598	89.734459	-533.223572	217.994568	1375.930786	-502.001038	-126.947708	1367.919922	-483.272461	54.926117	1391.805664	-502.702454	19.753519	1669.625000	-578.639587	298.386841	1131.557495	-536.027588	-223.458542	1132.046021	-431.200043	310.722443	902.955200	-413.178253	-202.613968	892.664734	-466.311737	65.428444	967.153137	575.161499	-14.164954	932.657593	558.623108	140.950241
-515.669128	144.499405	877.930359	-490.750244	-16.915449	870.430603	-595.503296	168.851685	503.666809	-569.305359	-89.370712	506.752899	-597.777466	158.443802	89.114998	-565.493469	-106.315559	89.741249	-533.439270	217.906860	1375.941406	-501.913483	-126.961754	1368.008911	-483.356842	54.914188	1391.809692	-502.612762	19.442261	1669.600586	-578.758789	298.139282	1131.519653	-535.517883	-223.596558	1132.089233	-430.929932	310.419037	903.222412	-412.494110	-203.069748	892.801147	-466.458221	65.144936	967.172424	575.140259	-14.151629	932.671448	558.596680	140.958740
-515.896973	144.172165	877.929688	-490.870911	-17.232746	870.481995	-595.512146	168.629150	503.625031	-569.115479	-89.642593	506.719238	-597.801453	158.377686	89.071373	-565.386719	-106.324699	89.726974	-533.711914	217.825912	1375.955688	-501.871826	-127.003723	1368.056152	-483.248199	54.838596	1391.990601	-502.509949	19.181606	1669.590576	-578.831421	297.893646	1131.461426	-534.987854	-223.885315	1132.166626	-430.701508	310.194183	903.425171	-411.845062	-203.547424	892.925293	-466.634552	64.876862	967.197754	575.172485	-14.081364	932.666321	558.612183	140.987442
-516.128174	143.803452	877.899109	-490.969696	-17.596836	870.515564	-595.540955	168.387146	503.583160	-568.801392	-89.935631	506.698425	-597.774048	158.334961	89.050606	-565.320129	-106.333405	89.731819	-533.935303	217.699036	1375.996338	-501.797058	-127.069298	1368.103027	-483.325287	54.760593	1392.002686	-502.401703	18.769451	1669.603027	-578.868347	297.639160	1131.435181	-534.441650	-224.309448	1132.325806	-430.461578	309.943604	903.619995	-411.208221	-203.999100	893.014282	-466.805206	64.576630	967.200500	575.143311	-14.079911	932.658997	558.593384	141.009796
-516.431824	143.514587	877.887329	-491.213257	-17.861599	870.452209	-595.612793	168.126434	503.584564	-568.461853	-90.231163	506.654633	-597.738464	158.266800	88.977112	-565.319336	-106.313286	89.750717	-534.142090	217.484711	1375.905029	-501.733368	-127.158188	1368.131104	-483.407379	54.682041	1391.992188	-502.272705	18.418453	1669.659668	-578.878296	297.390533	1131.364990	-533.878052	-224.562271	1132.369019	-430.285797	309.714386	903.735413	-410.586151	-204.462250	893.062134	-467.042847	64.290283	967.148865	575.109863	-14.068153	932.639343	558.583984	141.006119
-516.745911	143.217957	877.862244	-491.415253	-18.109821	870.362976	-595.722534	167.817032	503.534332	-568.102905	-90.549591	506.583221	-597.709839	158.218018	88.935585	-565.267273	-106.310287	89.744347	-534.368103	217.312622	1375.892944	-501.648376	-127.246147	1368.148560	-483.516144	54.579281	1391.987305	-502.134338	18.236301	1669.626709	-578.845520	297.125793	1131.318237	-533.313904	-224.832886	1132.387939	-430.132660	309.523956	903.806641	-409.999908	-204.867538	893.063904	-467.267731	64.012680	967.078674	575.082397	-14.057755	932.646851	558.546875	141.023026
-517.012268	142.798050	877.809875	-491.453491	-18.488529	870.365051	-595.821838	167.492340	503.484985	-567.726379	-90.834763	506.571686	-597.613159	158.170898	88.900093	-565.378540	-106.316460	89.780983	-534.635925	217.135498	1375.870972	-501.577087	-127.375290	1368.157227	-483.599060	54.434620	1391.968140	-501.994995	18.036674	1669.594238	-578.815796	296.847626	1131.268188	-532.765991	-224.980118	1132.342041	-429.981445	309.262299	903.858765	-409.490143	-205.224396	893.040161	-467.445709	63.692715	967.062439	575.079895	-14.042777	932.629211	558.534790	141.066116
-517.248169	142.474228	877.800720	-491.462250	-18.814064	870.367798	-595.978760	167.188568	503.479858	-567.356750	-91.167709	506.568024	-597.560364	158.111298	88.866447	-565.538391	-106.308105	89.788040	-534.908325	217.027115	1375.950439	-501.482849	-127.495911	1368.158081	-483.717682	54.313698	1391.940063	-501.885925	18.014952	1669.464355	-578.781860	296.605835	1131.220825	-532.254517	-225.237762	1132.374390	-429.884705	308.957489	903.860107	-409.038177	-205.567444	893.019775	-467.607147	63.419800	967.073792	575.066833	-14.038715	932.630615	558.527405	141.061234
-517.514160	142.055817	877.754578	-491.461334	-19.191099	870.409180	-596.180298	166.840744	503.444153	-566.994812	-91.466713	506.538605	-597.488098	158.020660	88.797340	-565.723999	-106.324226	89.831100	-535.131226	216.835220	1375.924561	-501.361145	-127.614426	1368.174194	-483.990417	54.215942	1391.750854	-501.761047	17.756878	1669.472778	-578.756775	296.389038	1131.150635	-531.781372	-225.470352	1132.404053	-429.793304	308.671051	903.832703	-408.612610	-205.856110	893.008606	-467.789886	63.124805	967.089417	575.049377	-14.021384	932.639587	558.508789	141.058563
-517.820618	141.594543	877.698914	-491.425110	-19.579918	870.437805	-596.405701	166.451279	503.371796	-566.615479	-91.773712	506.525116	-597.418396	157.919205	88.729309	-565.822632	-106.356430	89.876595	-535.407776	216.570755	1375.790405	-501.303040	-127.737732	1368.181519	-483.925385	54.061169	1391.895386	-501.660065	17.583549	1669.435913	-578.710754	296.133209	1131.048340	-531.328613	-225.759094	1132.476440	-429.762238	308.371368	903.759338	-408.268250	-206.108612	893.005676	-467.976349	62.817986	967.093933	575.062439	-13.916071	932.616943	558.477051	141.125259
-518.108643	141.177841	877.667236	-491.356567	-19.956129	870.494934	-596.609924	166.085220	503.295776	-566.323120	-92.119736	506.589600	-597.301819	157.869431	88.690323	-566.015015	-106.372742	89.934189	-535.694397	216.330185	1375.784302	-501.216553	-127.904396	1368.203125	-484.023163	53.937973	1391.870117	-501.561157	17.404888	1669.392212	-578.643372	295.858429	1130.935303	-530.955322	-225.944107	1132.503052	-429.744141	308.065552	903.662170	-407.967896	-206.229752	892.986145	-468.152344	62.542320	967.130310	575.024597	-13.956820	932.619446	558.473145	141.107819
-518.348083	140.750122	877.603394	-491.261200	-20.290916	870.511780	-596.825012	165.669800	503.196747	-566.103821	-92.462120	506.628876	-597.137085	157.792770	88.621803	-566.147705	-106.396332	89.986649	-535.942749	216.234039	1375.791382	-501.090851	-128.050735	1368.237549	-484.134003	53.812759	1391.863770	-501.399323	17.496191	1669.350342	-578.595459	295.559052	1130.837280	-530.618591	-226.270264	1132.633789	-429.792877	307.779236	903.536011	-407.733765	-206.297028	892.984924	-468.297272	62.271400	967.133057	575.031433	-13.946067	932.604553	558.481750	141.127167
-518.579224	140.371094	877.526428	-491.167999	-20.615898	870.524841	-597.124939	165.249008	503.159210	-565.936218	-92.791626	506.643921	-597.014160	157.729202	88.579964	-566.147278	-106.440262	90.015244	-536.231445	216.011063	1375.706909	-500.960022	-128.223022	1368.264282	-484.236755	53.684170	1391.816650	-501.429108	17.030321	1669.296997	-578.597412	295.329865	1130.697754	-530.316406	-226.473755	1132.681030	-429.941711	307.484039	903.335144	-407.506927	-206.338699	892.997864	-468.433838	62.033154	967.125000	575.012512	-13.895325	932.592407	558.483521	141.142532
-518.845947	139.992325	877.447266	-491.097076	-20.923977	870.513306	-597.435364	164.825714	503.146576	-565.776123	-93.108353	506.641113	-596.920837	157.670731	88.545464	-566.302917	-106.440315	90.051590	-536.512390	215.806885	1375.638550	-500.814056	-128.378586	1368.309326	-484.347931	53.568314	1391.771973	-501.396942	16.759682	1669.303589	-578.578491	295.019440	1130.549438	-530.112000	-226.641190	1132.725708	-430.099823	307.222778	903.098694	-407.359680	-206.346344	892.992493	-468.581238	61.797005	967.096497	575.015442	-13.869658	932.585754	558.483643	141.194946
-519.142578	139.618698	877.381287	-491.006775	-21.234173	870.500549	-597.807678	164.336334	503.101044	-565.641418	-93.417290	506.651031	-596.842468	157.596085	88.493675	-566.359863	-106.455231	90.083160	-536.817383	215.579498	1375.549438	-500.671326	-128.540771	1368.348389	-484.423462	53.446484	1391.740479	-501.384216	16.551716	1669.247803	-578.591919	294.677826	1130.379761	-529.940796	-226.805893	1132.766479	-430.345825	306.924988	902.776978	-407.263733	-206.303284	893.007080	-468.731384	61.565445	967.072693	574.963501	-13.882933	932.580017	558.484863	141.195145
-519.459961	139.288498	877.316528	-490.950165	-21.527384	870.478638	-598.198364	163.925064	503.088074	-565.480347	-93.702965	506.674438	-596.764404	157.526779	88.449669	-566.296875	-106.453377	90.074844	-537.134216	215.365921	1375.417358	-500.493896	-128.711975	1368.391846	-484.517334	53.334011	1391.694580	-501.399292	16.339741	1669.201050	-578.641235	294.394470	1130.200928	-529.838013	-226.931580	1132.815063	-430.654724	306.723846	902.458679	-407.198303	-206.200089	892.998291	-468.898956	61.356503	967.041199	574.951538	-13.863296	932.560303	558.494324	141.240570
-519.770325	138.923477	877.266968	-490.873383	-21.845324	870.452454	-598.595642	163.469177	503.066010	-565.377930	-93.983055	506.683319	-596.719727	157.441605	88.402168	-566.337097	-106.484413	90.130051	-537.452026	215.149170	1375.285889	-500.319183	-128.909668	1368.453979	-484.610474	53.204048	1391.667847	-501.439789	16.190386	1669.117920	-578.664368	294.021851	1130.012939	-529.756836	-227.082916	1132.872192	-430.975128	306.471985	902.105896	-407.197662	-206.107178	893.024536	-469.024506	61.115120	967.004028	574.935242	-13.808338	932.547363	558.512939	141.271271
-520.090820	138.496735	877.197815	-490.773804	-22.188116	870.419189	-599.007813	163.060150	502.997345	-565.311890	-94.258400	506.724670	-596.694885	157.403870	88.351799	-566.402283	-106.457359	90.136948	-537.768921	214.965927	1375.180786	-500.133423	-129.086380	1368.518433	-484.705597	53.074467	1391.642822	-501.487976	16.004158	1669.106689	-578.751404	293.631073	1129.860474	-529.698303	-227.233704	1132.912476	-431.380005	306.201477	901.695557	-407.221619	-205.964874	893.041382	-469.148621	60.844841	966.954895	574.917236	-13.780346	932.553101	558.560303	141.280045
-520.406921	138.127411	877.190613	-490.699463	-22.508762	870.407959	-599.349976	162.609619	502.949554	-565.232727	-94.551140	506.745636	-596.579529	157.369995	88.305626	-566.440674	-106.496834	90.170036	-538.157471	214.721329	1375.100830	-499.894775	-129.281097	1368.580322	-484.816376	52.966087	1391.628174	-501.573303	15.793311	1669.083252	-578.908936	293.304932	1129.692017	-529.648865	-227.220612	1132.868774	-431.872864	305.928894	901.275146	-407.280121	-205.815582	893.061157	-469.271484	60.586224	966.943909	574.936584	-13.739934	932.532227	558.618652	141.329742
-520.695129	137.687210	877.133728	-490.641968	-22.847742	870.385986	-599.690308	162.213409	502.892578	-565.183716	-94.813805	506.784241	-596.464111	157.370773	88.244057	-566.530212	-106.502121	90.198708	-538.493530	214.480270	1374.936646	-499.684845	-129.462051	1368.655151	-484.905640	52.818813	1391.619019	-501.675079	15.590831	1669.092529	-579.052124	292.921875	1129.517212	-529.609558	-227.416321	1132.931519	-432.406219	305.697357	900.865112	-407.380951	-205.646881	893.099060	-469.361542	60.302036	966.891479	574.910095	-13.781727	932.509583	558.672668	141.363251
-520.989380	137.325012	877.114563	-490.573364	-23.158556	870.368469	-600.028198	161.781982	502.872162	-565.159790	-95.101768	506.784180	-596.422180	157.351044	88.219505	-566.552673	-106.519333	90.209969	-538.830017	214.252533	1374.809204	-499.455505	-129.654190	1368.718750	-484.992706	52.688942	1391.586182	-501.767731	15.420708	1669.103760	-579.233337	292.492676	1129.335083	-529.552673	-227.640884	1133.010254	-433.043610	305.420471	900.393005	-407.496826	-205.496414	893.140076	-469.443146	60.056042	966.858093	574.887756	-13.771248	932.493164	558.756409	141.370209
-521.291687	136.854416	877.082764	-490.514923	-23.489164	870.369324	-600.304382	161.362000	502.850494	-565.189758	-95.377205	506.792145	-596.383606	157.418228	88.202019	-566.581909	-106.524712	90.207741	-539.203674	214.036163	1374.693970	-499.213440	-129.818192	1368.793701	-485.061920	52.559525	1391.584961	-501.908722	15.254266	1669.113159	-579.492432	292.112061	1129.129639	-529.503784	-228.012405	1133.210693	-433.680206	305.191223	899.899658	-407.671173	-205.345428	893.159363	-469.521301	59.768009	966.821838	574.889954	-13.743113	932.484680	558.839783	141.394913
-521.589844	136.460236	877.083984	-490.423676	-23.860720	870.391724	-600.628479	160.975494	502.836975	-565.261597	-95.658318	506.847473	-596.438110	157.572174	88.280449	-566.694763	-106.532318	90.198868	-539.551086	213.813217	1374.590942	-498.948761	-130.009476	1368.874268	-485.142853	52.410164	1391.587524	-502.071747	15.100806	1669.144653	-579.765320	291.681915	1128.977539	-529.402344	-228.295395	1133.315186	-434.457703	304.974091	899.357849	-407.811127	-205.172333	893.203064	-469.588593	59.494080	966.815857	574.830261	-13.749999	932.448730	558.908630	141.405228
-521.897705	136.028366	877.100220	-490.370758	-24.203487	870.419739	-600.956543	160.551422	502.839783	-565.344971	-95.911827	506.858765	-596.510620	157.592987	88.274719	-566.794495	-106.594376	90.224510	-539.896545	213.571945	1374.508057	-498.687744	-130.200958	1368.974243	-485.218628	52.283054	1391.607300	-502.242065	14.952662	1669.170654	-580.096130	291.249329	1128.853271	-529.288208	-228.549500	1133.409546	-435.322510	304.747253	898.859680	-407.973480	-205.021973	893.221802	-469.664093	59.208599	966.814087	574.828369	-13.744216	932.437805	559.011780	141.412674
-522.156616	135.587692	877.107483	-490.302094	-24.544159	870.475464	-601.205688	160.177170	502.812408	-565.252319	-96.042641	506.826019	-596.481750	157.618637	88.247421	-566.688782	-106.593254	90.232109	-540.254944	213.313065	1374.402100	-498.376129	-130.414124	1369.065552	-485.293549	52.138916	1391.622437	-502.401245	14.866600	1669.240234	-580.490051	290.829559	1128.687744	-529.157776	-228.820801	1133.553833	-436.253479	304.523102	898.358765	-408.073853	-204.854111	893.273865	-469.708221	58.933914	966.821350	574.819031	-13.758496	932.429321	559.147827	141.410919
-522.437988	135.145813	877.124329	-490.229950	-24.937408	870.547729	-601.407104	159.845306	502.732147	-565.346375	-96.295006	506.882477	-596.381165	157.660950	88.229942	-566.687561	-106.636086	90.237076	-540.577332	213.051804	1374.336792	-498.080597	-130.620255	1369.170166	-485.355499	51.978722	1391.649536	-502.601166	14.773527	1669.290039	-580.943665	290.282715	1128.532959	-529.002136	-229.129288	1133.692383	-437.199310	304.337067	897.870056	-408.193268	-204.672699	893.332886	-469.772675	58.639141	966.845581	574.795898	-13.785878	932.438049	559.297546	141.413055
-522.670715	134.678329	877.150879	-490.142395	-25.338488	870.642517	-601.647522	159.479752	502.681824	-565.005676	-96.211388	506.776215	-596.366394	157.649017	88.159302	-566.408508	-106.632195	90.205383	-540.915466	212.789948	1374.300415	-497.756805	-130.813446	1369.268677	-485.437500	51.833260	1391.688843	-502.793457	14.717214	1669.362793	-581.495728	289.806610	1128.414307	-528.832581	-229.336792	1133.786621	-438.170258	304.073456	897.440002	-408.247986	-204.463669	893.403320	-469.808044	58.327530	966.886841	574.755188	-13.810485	932.441345	559.415344	141.446320
-522.924500	134.218140	877.169495	-490.088745	-25.713791	870.684998	-601.874329	159.155075	502.639709	-565.150635	-96.523727	506.813293	-596.301575	157.636246	88.119690	-566.475220	-106.681725	90.216736	-541.206482	212.523499	1374.142212	-497.391510	-131.035431	1369.407593	-485.477325	51.680592	1391.735474	-503.002655	14.607226	1669.479492	-582.166565	289.269836	1128.286255	-528.597900	-229.531082	1133.936646	-439.140228	303.760956	897.060852	-408.254486	-204.221130	893.513428	-469.852570	58.008369	966.891602	574.709595	-13.856401	932.440063	559.550049	141.430267
-523.173645	133.784225	877.177734	-490.001831	-26.109131	870.748596	-602.110107	158.840210	502.592499	-565.416443	-96.875320	506.883362	-596.276367	157.595474	88.112297	-566.631714	-106.738426	90.214546	-541.465759	212.273285	1374.031128	-497.033722	-131.232437	1369.533691	-485.553894	51.505695	1391.774292	-503.218506	14.636306	1669.496826	-582.935791	288.705750	1128.185059	-528.334167	-229.624619	1133.952271	-440.049652	303.541992	896.831848	-408.222076	-203.971771	893.612305	-469.895569	57.712585	966.907593	574.714844	-13.854159	932.472107	559.712830	141.444717
-523.420044	133.440186	877.214294	-489.994812	-26.411100	870.729431	-602.284729	158.540695	502.591461	-565.603271	-97.230080	506.921661	-596.217529	157.597763	88.093941	-566.726685	-106.789375	90.215729	-541.738586	211.992615	1373.914429	-496.692108	-131.436096	1369.688354	-485.584167	51.352833	1391.805664	-503.444885	14.558880	1669.623657	-583.823486	288.183838	1128.004639	-528.026917	-229.877289	1134.082764	-440.922241	303.158173	896.654846	-408.168335	-203.671707	893.713501	-469.942902	57.432735	966.885925	574.650574	-13.890915	932.477112	559.824951	141.456528
-523.607422	132.938568	877.228333	-489.878784	-26.847393	870.869507	-602.463196	158.229385	502.557648	-565.795959	-97.525681	506.984039	-596.199280	157.561874	88.047867	-566.826111	-106.850128	90.240028	-541.999207	211.741699	1373.771606	-496.328552	-131.615494	1369.852417	-485.630402	51.181591	1391.842407	-503.653046	14.569429	1669.712524	-584.799744	287.745087	1127.791504	-527.701477	-230.232620	1134.292236	-441.749908	302.810669	896.550842	-408.062622	-203.369476	893.835205	-469.966888	57.111378	966.951965	574.604126	-13.912989	932.489990	559.944275	141.450745
-523.936584	132.659348	877.239990	-490.035858	-27.078508	870.692871	-602.657166	157.876175	502.526367	-566.054749	-97.893394	506.978638	-596.195984	157.548599	88.027321	-566.989075	-106.905281	90.236000	-542.224304	211.480606	1373.609741	-495.934570	-131.847702	1370.034790	-485.645172	51.018642	1391.865723	-503.871857	14.651829	1669.729248	-585.914246	287.266479	1127.644653	-527.313232	-230.457977	1134.480713	-442.495941	302.488647	896.592834	-407.921692	-203.033554	893.951904	-470.050171	56.824032	966.807495	574.555725	-14.012787	932.489929	560.097656	141.403442
-524.167297	132.266663	877.239624	-490.064728	-27.374197	870.646606	-602.831421	157.588913	502.510895	-566.206543	-98.161545	506.988678	-596.176819	157.540970	88.024803	-567.014221	-106.960083	90.233070	-542.427490	211.207642	1373.462646	-495.568787	-132.061859	1370.200562	-485.662323	50.864620	1391.914307	-504.096375	14.587714	1669.844849	-587.035339	286.728027	1127.430786	-526.906616	-230.706146	1134.648682	-443.213409	302.142670	896.767395	-407.719543	-202.649597	894.082825	-470.076813	56.526104	966.741028	574.481995	-14.083337	932.535217	560.212036	141.352692
-524.380371	131.876343	877.219482	-490.072449	-27.729166	870.619934	-602.970459	157.301239	502.470428	-566.396057	-98.459198	507.014526	-596.144653	157.562057	88.011978	-567.192566	-107.011238	90.233307	-542.682190	210.939499	1373.330933	-495.174500	-132.281052	1370.359131	-485.673859	50.714634	1391.943481	-504.322540	14.684264	1669.854492	-588.280396	286.142151	1127.222168	-526.407166	-230.900406	1134.859375	-443.842072	301.672272	897.006897	-407.439514	-202.244843	894.272217	-470.100006	56.218525	966.679871	574.497009	-14.099771	932.554260	560.386108	141.324631
-524.542969	131.527435	877.248718	-490.070282	-28.045551	870.607727	-603.133240	157.028534	502.473145	-566.542053	-98.698380	507.027100	-596.143188	157.567215	88.000290	-567.143677	-107.057945	90.240906	-542.920044	210.680038	1373.124268	-494.758148	-132.478287	1370.557983	-485.671661	50.581493	1391.954712	-504.539185	14.685003	1669.915527	-589.558777	285.586731	1127.027832	-525.757385	-230.647415	1134.947021	-444.405273	301.230652	897.379089	-407.101990	-201.841766	894.415833	-470.103485	55.918896	966.656128	574.517578	-14.124871	932.553467	560.558899	141.306976
-524.682068	131.176346	877.259216	-490.022552	-28.361513	870.610352	-603.252991	156.775421	502.450592	-566.746826	-98.956703	507.044708	-596.131042	157.561447	87.987732	-567.172668	-107.108841	90.217209	-543.220276	210.449493	1372.958008	-494.316132	-132.646606	1370.756104	-485.660583	50.452354	1391.961304	-504.772827	14.651547	1669.951660	-590.858643	284.982452	1126.800659	-525.183838	-231.091995	1135.310913	-444.922089	300.815063	897.804932	-406.769684	-201.461533	894.611572	-470.079437	55.641720	966.632141	574.450256	-14.221871	932.565430	560.679626	141.241409
-524.797668	130.856201	877.276123	-489.980286	-28.726631	870.606140	-603.369751	156.497574	502.414063	-566.872253	-99.159851	507.047638	-596.141663	157.588043	87.977142	-567.142456	-107.160713	90.212700	-543.540955	210.201584	1372.736816	-493.868622	-132.818085	1370.972046	-485.680084	50.330044	1391.955200	-505.029785	14.518305	1670.018188	-592.216309	284.451813	1126.622314	-524.611206	-231.232620	1135.518188	-445.389221	300.302673	898.302368	-406.350342	-201.064148	894.778687	-470.049042	55.338318	966.609741	574.482788	-14.257982	932.558228	560.828064	141.209366
-524.935181	130.490158	877.297913	-489.913177	-29.123083	870.602783	-603.438477	156.268295	502.373016	-567.062073	-99.372704	507.062714	-596.110962	157.564972	87.946541	-567.178406	-107.202362	90.222923	-543.889648	209.925751	1372.559570	-493.426453	-132.950531	1371.159790	-485.674408	50.230473	1391.944824	-505.275330	14.447068	1670.021240	-593.549011	283.716400	1126.419067	-524.005371	-231.407898	1135.725586	-445.818817	299.849976	898.827209	-405.904572	-200.668015	894.976257	-470.008881	55.007431	966.586182	574.444519	-14.322671	932.574768	560.923584	141.182877
-524.997925	130.108368	877.300903	-489.825897	-29.502714	870.625183	-603.438538	155.998154	502.352600	-567.255676	-99.584740	507.112915	-596.084045	157.571365	87.917038	-567.229370	-107.262115	90.213310	-544.364441	209.683228	1372.366211	-492.942322	-133.085617	1371.322876	-485.692932	50.159744	1391.933350	-505.512634	14.356845	1670.025024	-595.072876	283.177002	1126.062378	-523.330627	-231.591599	1135.951050	-446.235565	299.398895	899.412598	-405.430298	-200.342545	895.151917	-469.947174	54.685047	966.576172	574.446899	-14.382263	932.573608	561.037231	141.121964
-525.065002	129.708389	877.296204	-489.720917	-29.879333	870.625549	-603.460327	155.789703	502.320404	-567.440186	-99.759644	507.161835	-596.093506	157.596970	87.941284	-567.247131	-107.314697	90.221565	-544.805298	209.469070	1372.139893	-492.423218	-133.168045	1371.510376	-485.740540	50.100899	1391.915527	-505.731201	14.339164	1669.946655	-596.417725	282.528595	1125.851807	-522.610596	-231.621948	1136.037476	-446.589783	298.987396	899.982056	-404.898132	-199.977966	895.356140	-469.880798	54.352150	966.552124	574.447266	-14.445340	932.575989	561.117065	141.107300
-525.092529	129.381042	877.303955	-489.575378	-30.216589	870.632141	-603.434875	155.602798	502.323303	-567.661621	-99.951134	507.185944	-596.049133	157.582672	87.928368	-567.294250	-107.353104	90.208809	-545.301453	209.278976	1371.921509	-491.877411	-133.235855	1371.692627	-485.756470	50.073978	1391.903320	-505.956665	14.114174	1669.960571	-597.736572	281.892639	1125.629517	-521.844543	-231.783340	1136.278198	-446.904938	298.580444	900.510132	-404.263275	-199.611160	895.547668	-469.789764	54.067314	966.544067	574.499512	-14.568443	932.586487	561.329163	140.940292
-525.110046	129.073441	877.342712	-489.456238	-30.513054	870.658081	-603.438904	155.435944	502.300232	-567.891296	-100.106552	507.219818	-596.019897	157.583893	87.903870	-567.307861	-107.393387	90.195259	-545.817261	209.072021	1371.758789	-491.315369	-133.282043	1371.882935	-485.789398	50.068066	1391.890869	-506.198425	14.015511	1669.854492	-598.971313	281.149200	1125.348999	-521.043457	-232.109421	1136.639038	-447.225250	298.151001	901.095764	-403.636688	-199.316299	895.773621	-469.720795	53.794724	966.567627	574.440308	-14.521937	932.592407	561.255005	141.038971
-525.101257	128.759552	877.358582	-489.293640	-30.858419	870.683167	-603.374878	155.272308	502.297058	-568.121826	-100.257454	507.295959	-595.816223	157.492249	87.833282	-567.312561	-107.443619	90.213585	-546.397644	208.889343	1371.548218	-490.788513	-133.333908	1372.050049	-485.856323	50.059502	1391.865845	-506.423615	13.840728	1669.799805	-600.192505	280.495422	1125.136719	-520.220032	-232.210464	1136.833252	-447.477020	297.755676	901.605713	-402.953552	-198.980759	895.975220	-469.635590	53.505733	966.586304	574.436279	-14.582421	932.593872	561.308044	140.994934
-525.098083	128.483139	877.388245	-489.140228	-31.150978	870.700562	-603.275818	155.094452	502.265259	-568.385376	-100.426315	507.341309	-595.771729	157.469666	87.817131	-567.438232	-107.489807	90.215454	-546.939209	208.694458	1371.360962	-490.277832	-133.322647	1372.194092	-485.941193	50.094036	1391.848389	-506.620819	13.662175	1669.754639	-601.336121	279.839325	1124.854248	-519.340454	-232.362656	1137.040894	-447.714233	297.370758	902.124939	-402.176636	-198.720291	896.199097	-469.557007	53.249153	966.608337	574.448242	-14.589333	932.592773	561.331970	140.987381
-525.094299	128.145905	877.389587	-489.017975	-31.422539	870.724854	-603.205994	154.907684	502.249908	-568.610840	-100.564087	507.374969	-595.898376	157.548935	87.873817	-567.374390	-107.511101	90.213722	-547.575928	208.507629	1371.146362	-489.781830	-133.303223	1372.319824	-486.033600	50.107529	1391.819458	-506.824219	13.455695	1669.695068	-602.379761	279.179779	1124.590820	-518.455322	-232.531418	1137.254272	-447.809784	296.980133	902.655762	-401.360352	-198.476120	896.361572	-469.499969	52.986500	966.621521	574.446594	-14.644192	932.590820	561.333252	140.976791
-525.113037	127.808205	877.384766	-488.853119	-31.736197	870.709229	-603.098511	154.746368	502.218414	-568.825012	-100.677277	507.406769	-595.741211	157.450638	87.811935	-567.414917	-107.548836	90.233620	-548.187256	208.345596	1370.938721	-489.283356	-133.291428	1372.448853	-486.151093	50.127541	1391.800659	-507.003448	13.177302	1669.705200	-603.359253	278.541443	1124.340820	-517.557373	-232.492218	1137.306274	-448.045441	296.568207	903.026978	-400.418732	-198.261154	896.559143	-469.438019	52.695801	966.614014	574.376404	-14.610855	932.588013	561.169922	141.107559
-525.127686	127.520721	877.372803	-488.702209	-31.999710	870.690796	-603.030029	154.633545	502.225250	-569.002686	-100.798355	507.455414	-595.886353	157.511200	87.874161	-567.436096	-107.610023	90.243111	-548.771667	208.175262	1370.761475	-488.812408	-133.304138	1372.556763	-486.254242	50.127666	1391.751465	-507.175446	13.074009	1669.583374	-604.251404	277.925995	1124.070435	-516.586304	-232.752731	1137.577759	-448.262878	296.201202	903.340576	-399.485229	-198.131836	896.743408	-469.389496	52.451473	966.605225	574.319763	-14.591464	932.564392	561.067444	141.171509
-525.113708	127.312294	877.396729	-488.563538	-32.178288	870.674988	-602.942627	154.506042	502.203888	-569.146545	-100.933662	507.484436	-595.743774	157.401428	87.833611	-567.510376	-107.642273	90.244125	-549.436157	207.973679	1370.587158	-488.418915	-133.314728	1372.650146	-486.382660	50.140736	1391.713989	-507.307983	12.927814	1669.533936	-605.072449	277.341614	1123.822266	-515.656128	-232.726974	1137.604004	-448.408936	295.805176	903.641113	-398.463074	-198.040527	896.857727	-469.339264	52.258717	966.619812	574.294495	-14.604942	932.555603	561.015808	141.170639
-525.181885	127.103424	877.399353	-488.433533	-32.385132	870.645447	-602.922729	154.414978	502.225983	-569.159363	-100.948578	507.489014	-595.754150	157.377548	87.844620	-567.456055	-107.659126	90.247231	-550.010376	207.834595	1370.458740	-488.053741	-133.321823	1372.726807	-486.523956	50.114338	1391.696655	-507.431793	12.705858	1669.552490	-605.781677	276.792206	1123.599487	-514.677979	-232.962173	1137.791016	-448.498291	295.428589	903.922729	-397.363586	-197.971420	897.057678	-469.335754	52.072098	966.616333	574.293823	-14.644805	932.554688	560.967957	141.156662
-525.213074	126.899811	877.421570	-488.292480	-32.520123	870.625000	-602.800903	154.320724	502.210083	-569.278748	-101.096062	507.531342	-595.693542	157.363663	87.858307	-567.497131	-107.683357	90.248581	-550.627319	207.663879	1370.329712	-487.757355	-133.339676	1372.786377	-486.680359	50.124668	1391.658691	-507.592407	12.514700	1669.501099	-606.367188	276.162445	1123.336914	-513.652283	-233.099976	1137.845215	-448.608795	295.085083	904.116455	-396.182098	-197.958008	897.253174	-469.338165	51.906265	966.640259	574.309998	-14.669223	932.566650	560.947571	141.120483
-525.270813	126.759422	877.444214	-488.170197	-32.680218	870.599121	-602.716248	154.217163	502.224823	-569.357300	-101.197815	507.583588	-595.800903	157.416183	87.895103	-567.612488	-107.718422	90.279312	-551.171753	207.457748	1370.221069	-487.450104	-133.384216	1372.843628	-486.840485	50.105858	1391.635376	-507.679047	12.421008	1669.474487	-606.865845	275.585785	1123.112915	-512.686707	-233.147079	1137.869995	-448.680054	294.719025	904.260437	-395.012909	-197.990234	897.391663	-469.357727	51.756542	966.659546	574.289917	-14.739122	932.551392	560.907410	141.054626
-525.378479	126.604713	877.449280	-488.081024	-32.822414	870.569641	-602.651428	154.166183	502.226685	-569.402527	-101.300407	507.598480	-595.802917	157.406616	87.932755	-567.600769	-107.726196	90.293915	-551.717896	207.253098	1370.100464	-487.203552	-133.417435	1372.883301	-486.985443	50.051403	1391.594604	-507.777222	12.318194	1669.451294	-607.302002	275.109039	1122.939453	-511.670837	-233.198029	1137.855347	-448.785706	294.345459	904.318970	-393.701477	-198.045181	897.565735	-469.417328	51.621861	966.666931	574.313049	-14.727721	932.535583	560.851440	141.055679
-525.495239	126.456627	877.472351	-487.977325	-32.957932	870.542236	-602.566101	154.098740	502.226532	-569.433044	-101.412270	507.629333	-595.653748	157.342896	87.873627	-567.588623	-107.724915	90.301735	-552.231934	206.994843	1370.021362	-486.968903	-133.474457	1372.907349	-487.144684	50.009838	1391.549072	-507.867523	12.245525	1669.421021	-607.634888	274.621643	1122.774170	-510.671661	-233.316925	1137.848877	-448.871368	293.966675	904.337402	-392.436310	-198.187775	897.693848	-469.477966	51.489037	966.686035	574.284973	-14.776843	932.541260	560.780090	141.000885
-525.658936	126.312660	877.450256	-487.924622	-33.061878	870.509888	-602.516968	154.049118	502.205627	-569.451538	-101.523590	507.673065	-595.630798	157.345810	87.884346	-567.662476	-107.742180	90.326912	-552.684143	206.834503	1369.934204	-486.765228	-133.559753	1372.905029	-487.283569	49.930470	1391.530029	-507.952637	12.146710	1669.408936	-607.894775	274.169250	1122.661255	-509.681305	-233.568314	1137.902466	-449.024170	293.593292	904.290710	-391.079834	-198.335098	897.864380	-469.588013	51.397137	966.679077	574.258057	-14.843241	932.530151	560.700195	140.947891
-525.796021	126.186676	877.445129	-487.861572	-33.151520	870.478210	-602.423218	153.980957	502.190979	-569.462891	-101.623474	507.679901	-595.565002	157.357880	87.887688	-567.776489	-107.758476	90.337173	-553.099854	206.644409	1369.884521	-486.579315	-133.633881	1372.916626	-487.431213	49.829887	1391.503784	-508.028290	12.067659	1669.407471	-608.094849	273.780212	1122.553467	-508.707001	-233.595322	1137.807739	-449.159576	293.238251	904.187500	-389.751160	-198.597046	898.030945	-469.688232	51.305569	966.685181	574.223755	-14.862959	932.515930	560.602051	140.911880
-525.971069	126.057861	877.440063	-487.836090	-33.243954	870.459534	-602.401550	153.938828	502.162933	-569.435181	-101.711250	507.698151	-595.564941	157.357773	87.882744	-567.767761	-107.756340	90.346527	-553.515076	206.390854	1369.870239	-486.432037	-133.716278	1372.901855	-487.594757	49.709743	1391.507690	-508.047974	12.051822	1669.425659	-608.198425	273.409790	1122.457031	-507.718842	-233.866959	1137.835083	-449.270844	292.914307	904.076477	-388.390625	-198.788528	898.185852	-469.812561	51.222202	966.691772	574.187805	-14.921049	932.514404	560.487244	140.872131
-526.179565	125.909172	877.410889	-487.840027	-33.333157	870.433289	-602.414551	153.857620	502.149231	-569.382751	-101.829948	507.712830	-595.552368	157.372986	87.929337	-567.850586	-107.762138	90.388077	-553.872620	206.133881	1369.864868	-486.313568	-133.837494	1372.895142	-487.732971	49.599964	1391.507690	-508.055664	12.140122	1669.401611	-608.254395	273.110168	1122.399048	-506.770630	-234.001221	1137.812134	-449.449890	292.600250	903.900208	-387.003967	-199.073624	898.401184	-469.968292	51.141697	966.681824	574.150330	-14.908802	932.503052	560.392273	140.867294
-526.390198	125.755447	877.413574	-487.854401	-33.385986	870.418152	-602.443115	153.791885	502.133148	-569.377441	-101.950943	507.733582	-595.570679	157.374985	87.899910	-567.863342	-107.756424	90.400940	-554.241150	205.872864	1369.871460	-486.221802	-133.925446	1372.892822	-487.877686	49.473663	1391.537720	-508.046112	12.044415	1669.502686	-608.248657	272.783661	1122.373169	-505.866730	-234.077026	1137.757690	-449.656372	292.278778	903.683655	-385.662750	-199.323929	898.604675	-470.121674	51.066238	966.690430	574.046753	-14.995441	932.495972	560.264343	140.803192
-526.632996	125.634392	877.447021	-487.893402	-33.434250	870.430481	-602.501343	153.683594	502.131348	-569.308716	-102.035378	507.746002	-595.525757	157.408920	87.917320	-567.899658	-107.759689	90.435989	-554.513916	205.697845	1369.956055	-486.133636	-134.043533	1372.905518	-488.011627	49.345333	1391.556274	-507.979919	12.077402	1669.554321	-608.159302	272.440033	1122.366455	-504.964111	-234.314453	1137.779663	-449.899323	292.019470	903.461914	-384.252563	-199.554565	898.828735	-470.301300	51.008858	966.727295	574.004517	-14.982184	932.486511	560.138916	140.798706
-526.917786	125.562431	877.471863	-487.965454	-33.476002	870.429321	-602.604553	153.601364	502.122314	-569.274841	-102.141808	507.759613	-595.487915	157.432434	87.889519	-567.927124	-107.740440	90.426193	-554.833191	205.457932	1370.011719	-486.065521	-134.140427	1372.894775	-488.155426	49.200447	1391.580078	-507.929749	12.083908	1669.595215	-608.030029	272.145294	1122.390869	-504.087006	-234.475372	1137.757690	-450.170898	291.740753	903.149780	-382.866608	-199.879105	899.097595	-470.510010	50.979340	966.749756	573.942017	-14.985860	932.475647	560.007568	140.799103
-527.221619	125.509926	877.524902	-488.040344	-33.488461	870.426392	-602.755249	153.483597	502.128815	-569.218079	-102.250229	507.755615	-595.515442	157.446899	87.867287	-567.985168	-107.754082	90.474609	-555.111145	205.231064	1370.093262	-486.001831	-134.254211	1372.908691	-488.291626	49.049110	1391.608154	-507.848694	12.081402	1669.629150	-607.917664	271.948547	1122.441406	-503.240753	-234.672485	1137.744751	-450.495178	291.509430	902.802612	-381.517761	-200.180466	899.393066	-470.718536	50.963566	966.781616	573.865967	-15.033635	932.459961	559.883667	140.770035
-527.577637	125.424294	877.560303	-488.138367	-33.548969	870.443054	-602.956970	153.344513	502.086029	-569.177551	-102.301689	507.742310	-595.490356	157.510895	87.851906	-568.085205	-107.749718	90.464645	-555.416626	204.989746	1370.174561	-485.976532	-134.347351	1372.914185	-488.416779	48.912556	1391.639526	-507.703949	12.121117	1669.677490	-607.799438	271.763702	1122.531982	-502.459534	-234.938766	1137.814697	-450.841614	291.319946	902.410706	-380.162506	-200.496338	899.737732	-470.965729	50.934978	966.813232	573.804138	-15.016904	932.457581	559.749634	140.732788
-527.963562	125.293625	877.581543	-488.255981	-33.605042	870.462830	-603.261292	153.212997	502.071320	-569.136780	-102.366127	507.741730	-595.565002	157.529800	87.812859	-568.075317	-107.740067	90.464165	-555.608093	204.835953	1370.278931	-485.948517	-134.439529	1372.925781	-488.561279	48.770321	1391.656250	-507.567078	12.205579	1669.664551	-607.614746	271.530579	1122.611328	-501.703949	-235.211777	1137.865601	-451.218567	291.157410	901.987366	-378.909637	-200.766251	900.050842	-471.220947	50.904640	966.831726	573.710510	-15.044436	932.444580	559.587158	140.741837
-528.287842	125.192329	877.596802	-488.396271	-33.628479	870.481323	-603.477905	153.078842	502.050232	-569.100830	-102.457787	507.722534	-595.538879	157.607559	87.787720	-568.092285	-107.719917	90.444283	-555.832825	204.620956	1370.400879	-485.948578	-134.554367	1372.913086	-488.667969	48.640263	1391.671753	-507.409302	12.191361	1669.692139	-607.388916	271.344452	1122.698242	-501.002655	-235.471207	1137.933105	-451.664337	290.967773	901.501587	-377.583954	-201.075806	900.387878	-471.446625	50.891273	966.843262	573.625793	-15.047906	932.431519	559.419800	140.717087
-528.591492	125.122673	877.626343	-488.512482	-33.637196	870.498413	-603.750244	152.960175	502.024109	-569.059998	-102.519180	507.696930	-595.516785	157.661972	87.752739	-568.130005	-107.724152	90.447830	-556.080505	204.391357	1370.489380	-485.962219	-134.646820	1372.922485	-488.796173	48.484184	1391.706055	-507.216553	12.169653	1669.717529	-607.206970	271.262665	1122.804810	-500.351105	-235.547607	1137.882813	-452.141632	290.830597	901.043884	-376.365479	-201.361649	900.718994	-471.659912	50.889523	966.865845	573.529724	-15.055700	932.442566	559.285461	140.656021
-528.989624	124.948036	877.634277	-488.677887	-33.704544	870.508789	-604.086121	152.836807	501.999176	-568.987061	-102.537651	507.658722	-595.563354	157.740982	87.713531	-568.136963	-107.720657	90.458008	-556.237854	204.199951	1370.591187	-485.984711	-134.752808	1372.929199	-488.922180	48.348824	1391.728882	-507.041443	12.081452	1669.727051	-607.003845	271.172211	1122.887695	-499.707184	-235.871506	1137.978027	-452.697510	290.810822	900.559937	-375.130280	-201.651855	901.098633	-471.936737	50.829021	966.869690	573.432190	-15.024682	932.427612	559.096863	140.667770
-529.419067	124.823814	877.630371	-488.861206	-33.802483	870.521484	-604.409302	152.736908	501.954651	-569.032043	-102.644173	507.665833	-595.615662	157.815781	87.687317	-568.182312	-107.707695	90.448662	-556.405334	204.010620	1370.679688	-486.015869	-134.860474	1372.935547	-489.046417	48.194424	1391.759155	-506.786011	11.973184	1669.801514	-606.785095	271.067352	1122.972900	-499.152008	-236.113464	1137.985352	-453.235931	290.742462	900.073547	-373.981232	-201.931458	901.459290	-472.228516	50.789974	966.864197	573.337219	-15.033020	932.436279	558.908691	140.691681
-529.823914	124.819458	877.662781	-489.078522	-33.790516	870.521606	-604.677979	152.620392	501.955200	-569.021362	-102.704842	507.630432	-595.602661	157.949310	87.663109	-568.193909	-107.698906	90.450180	-556.589661	203.816666	1370.758667	-486.079224	-134.955963	1372.930786	-489.172424	48.058357	1391.778442	-506.522400	11.906814	1669.808594	-606.608154	271.029175	1123.049805	-498.617218	-236.382538	1138.017456	-453.959381	290.677185	899.417664	-372.891357	-202.213150	901.812256	-472.510864	50.827049	966.867126	573.266541	-15.017510	932.438782	558.737976	140.689270
-530.278381	124.686378	877.650940	-489.294037	-33.866150	870.533569	-605.034241	152.506470	501.915405	-569.029175	-102.769241	507.622192	-595.472412	157.789291	87.436592	-568.232056	-107.675331	90.428726	-556.803528	203.607162	1370.814453	-486.142517	-135.060242	1372.937622	-489.287598	47.912636	1391.805908	-506.243347	11.816932	1669.803101	-606.453064	271.072357	1123.161987	-498.176666	-236.506409	1137.971313	-454.612488	290.610748	898.805969	-371.833038	-202.450928	902.111633	-472.809204	50.804558	966.847839	573.137695	-14.998996	932.432678	558.508667	140.714325
-530.766296	124.566757	877.643311	-489.537201	-33.924107	870.535645	-605.378418	152.384552	501.837799	-569.096252	-102.854874	507.594910	-595.557495	157.920654	87.408844	-568.259949	-107.655472	90.418716	-556.948608	203.470505	1370.871826	-486.225830	-135.145355	1372.909058	-489.387115	47.798573	1391.819824	-505.881104	11.802623	1669.811035	-606.303711	271.091614	1123.260376	-497.719238	-236.826904	1138.015137	-455.390686	290.592682	898.162842	-370.875885	-202.647888	902.477295	-473.137177	50.791267	966.825684	573.053955	-14.982742	932.435913	558.308167	140.689682
-531.228027	124.429962	877.653137	-489.767090	-33.988449	870.538147	-605.720276	152.223923	501.792694	-569.108398	-102.887131	507.568298	-595.618774	158.085876	87.351341	-568.291565	-107.628296	90.391304	-557.117004	203.320038	1370.924561	-486.265991	-135.251266	1372.907104	-489.494202	47.676289	1391.853271	-505.526398	11.717691	1669.800781	-606.158997	271.204193	1123.373169	-497.316437	-237.096756	1138.007813	-456.184418	290.647797	897.529724	-369.977173	-202.898026	902.775818	-473.436218	50.756348	966.809265	572.928406	-14.946404	932.439270	558.063599	140.702820
-531.661743	124.319832	877.672180	-490.015594	-34.013931	870.552124	-606.045471	152.094894	501.773163	-569.166870	-102.966202	507.533203	-595.687683	158.283905	87.313194	-568.307556	-107.615425	90.384727	-557.226624	203.193787	1371.004639	-486.321747	-135.325455	1372.905518	-489.601166	47.552696	1391.875122	-505.105896	11.660456	1669.802490	-605.895142	271.273926	1123.596191	-496.976135	-237.300583	1138.007080	-457.041718	290.712189	896.918152	-369.132111	-203.161942	903.053406	-473.719666	50.748283	966.799133	572.861145	-14.880562	932.455994	557.856934	140.748627
-532.154297	124.228668	877.715759	-490.257965	-34.088535	870.565613	-606.409180	152.025116	501.779968	-569.208069	-103.001266	507.517365	-595.800110	158.498993	87.279037	-568.306091	-107.576271	90.377266	-557.371826	203.037628	1371.066040	-486.378754	-135.419220	1372.907349	-489.716522	47.432552	1391.902954	-504.693695	11.557753	1669.773193	-605.877136	271.394928	1123.723389	-496.685577	-237.466400	1137.983521	-458.019318	290.724792	896.249756	-368.383392	-203.349823	903.359192	-474.031616	50.722847	966.801941	572.805664	-14.815456	932.457642	557.662292	140.776260
-532.644348	124.110031	877.755554	-490.506989	-34.121044	870.585693	-606.689880	151.938019	501.719788	-569.291809	-103.026352	507.490112	-595.942871	158.870850	87.395012	-568.367981	-107.586670	90.374474	-557.545898	202.833618	1371.104858	-486.439941	-135.520203	1372.919800	-489.800476	47.316460	1391.953857	-504.231201	11.576590	1669.707520	-605.867981	271.481018	1123.837891	-496.450470	-237.587158	1137.934937	-459.017548	290.832794	895.538574	-367.712494	-203.566681	903.600830	-474.351868	50.709641	966.808228	572.687622	-14.824919	932.449829	557.474426	140.747192
-533.108887	123.989838	877.779602	-490.782501	-34.164330	870.599731	-607.051392	151.879547	501.732147	-569.420898	-103.109299	507.489685	-596.473633	159.336395	87.481598	-568.372192	-107.585426	90.364616	-557.668518	202.669632	1371.173340	-486.492859	-135.611389	1372.930664	-489.892395	47.217930	1391.989136	-503.803955	11.412093	1669.663574	-605.833618	271.475616	1123.951660	-496.241791	-237.738434	1137.930664	-460.037689	291.031738	894.930054	-367.068634	-203.750122	903.849426	-474.652008	50.689480	966.795349	572.634766	-14.798943	932.444763	557.322815	140.725845
-533.514038	123.917282	877.819580	-491.036987	-34.123798	870.623230	-607.367798	151.839355	501.773132	-569.496643	-103.116837	507.433563	-596.557617	159.447876	87.265877	-568.365723	-107.570313	90.361259	-557.835449	202.534012	1371.240356	-486.529480	-135.714798	1372.959473	-489.978821	47.113018	1392.036743	-503.281647	11.349216	1669.641968	-605.920776	271.563751	1124.090088	-496.021851	-237.971848	1137.978394	-461.144562	291.129303	894.268127	-366.553314	-203.920822	904.080811	-474.917542	50.722080	966.798157	572.606079	-14.778884	932.458618	557.220398	140.614075
-533.888855	123.869385	877.899109	-491.242126	-34.145191	870.660522	-607.558594	151.759323	501.761841	-569.636963	-103.168518	507.438446	-596.719116	159.807632	87.150513	-568.432373	-107.574486	90.355133	-557.986389	202.364594	1371.313965	-486.573120	-135.808167	1372.987427	-490.062561	47.017780	1392.083740	-502.788940	11.137339	1669.656860	-606.021545	271.662781	1124.241821	-495.854858	-238.125900	1138.006958	-462.245514	291.379425	893.708252	-366.104523	-204.074036	904.315125	-475.154633	50.719116	966.833191	572.503296	-14.728588	932.447754	557.008179	140.595947
-534.308289	123.769432	877.985535	-491.431488	-34.195950	870.714050	-607.905701	151.691849	501.769745	-569.791199	-103.189011	507.442352	-597.140259	160.391830	87.136932	-568.398926	-107.533356	90.357658	-558.131897	202.228745	1371.388672	-486.591858	-135.892868	1373.024414	-490.130859	46.913685	1392.165527	-502.237793	11.068402	1669.635498	-606.196899	271.678009	1124.404663	-495.703339	-238.255386	1138.020142	-463.421936	291.614716	893.197998	-365.736206	-204.227646	904.561035	-475.408234	50.695690	966.879333	572.359192	-14.675101	932.447937	556.720398	140.645386
-534.675903	123.707726	878.117798	-491.655731	-34.182549	870.759766	-608.265503	151.717621	501.877716	-569.929260	-103.199745	507.432770	-597.279541	160.720505	86.891418	-568.356506	-107.506401	90.338615	-558.265930	202.063690	1371.454712	-486.631592	-135.994537	1373.079346	-490.185547	46.799622	1392.225708	-501.619476	11.271549	1669.527222	-606.406921	271.628845	1124.530884	-495.610931	-238.336304	1138.067383	-464.541595	291.822601	892.703613	-365.480164	-204.389648	904.710754	-475.642120	50.675705	966.942871	572.330444	-14.670033	932.442444	556.629211	140.520218
-534.987732	123.648903	878.206116	-491.819977	-34.174427	870.807800	-608.641785	151.817123	501.961456	-570.055847	-103.232674	507.422424	-597.409180	161.089035	86.841103	-568.414673	-107.497772	90.321259	-558.446106	201.925522	1371.544922	-486.637054	-136.074463	1373.145386	-490.266296	46.717968	1392.285156	-501.048706	11.217173	1669.467285	-606.717896	271.989960	1124.817993	-495.536987	-238.461227	1138.129517	-466.029816	292.413055	892.271912	-365.303192	-204.523300	904.870239	-475.830292	50.679073	966.988953	572.114502	-14.506835	932.429749	556.224609	140.705872
-535.292908	123.590363	878.304077	-491.986145	-34.175011	870.846924	-608.928223	151.742950	502.008698	-570.087585	-103.209373	507.405304	-597.552795	161.410706	86.765877	-568.373779	-107.479683	90.345551	-558.585449	201.786194	1371.587402	-486.646545	-136.165359	1373.217407	-490.323853	46.633366	1392.345825	-500.408356	11.151814	1669.457764	-607.117859	271.943695	1124.911499	-495.475311	-238.551285	1138.213013	-467.215698	292.683258	891.851501	-365.175446	-204.626022	905.017151	-476.019012	50.664097	967.037476	572.000244	-14.407139	932.412720	555.962402	140.814911
-535.581238	123.466225	878.408508	-492.139771	-34.199993	870.915405	-609.440002	151.717865	502.073090	-570.130127	-103.219055	507.389465	-597.850769	161.634842	86.691643	-568.339355	-107.460022	90.338326	-558.778198	201.620880	1371.648560	-486.625824	-136.254532	1373.285034	-490.380493	46.549145	1392.374512	-499.838806	11.190483	1669.311279	-607.657166	271.861481	1125.050903	-495.429138	-238.666550	1138.317505	-468.591614	292.995392	891.487488	-365.122284	-204.711792	905.152771	-476.207428	50.614033	967.109070	571.862122	-14.353066	932.422241	555.704773	140.886932
-535.831421	123.413536	878.489868	-492.252136	-34.231392	870.952881	-609.744446	151.751495	502.164825	-570.113464	-103.228043	507.384766	-597.886292	161.508316	86.371399	-568.373718	-107.451889	90.322929	-558.962830	201.453522	1371.702148	-486.602417	-136.333099	1373.332886	-490.416321	46.442131	1392.393677	-499.225403	11.118160	1669.274170	-608.270386	271.826111	1125.196289	-495.390869	-238.870789	1138.402710	-469.896332	293.281494	891.142883	-365.153534	-204.737167	905.240906	-476.369904	50.585579	967.159973	571.757629	-14.195684	932.398560	555.435547	140.983749
-536.056030	123.309029	878.566528	-492.359436	-34.242271	870.989563	-609.949280	151.767365	502.255219	-570.034424	-103.234550	507.369385	-598.193909	162.004776	86.544357	-568.330505	-107.443047	90.328468	-559.152893	201.295563	1371.780884	-486.562073	-136.442703	1373.375488	-490.444305	46.337662	1392.408081	-498.688080	11.068437	1669.174683	-608.947388	271.767456	1125.337891	-495.406250	-238.971542	1138.452759	-471.231537	293.603302	890.888550	-365.255310	-204.710007	905.310974	-476.526489	50.538864	967.212097	571.591858	-14.149729	932.385010	555.148865	141.044388
-536.205811	123.319412	878.677673	-492.438599	-34.218369	871.032043	-610.043152	151.767715	502.327423	-569.956726	-103.250145	507.332031	-598.334045	162.143814	86.514053	-568.355530	-107.433556	90.336975	-559.360291	201.140381	1371.827515	-486.512299	-136.564819	1373.429810	-490.487366	46.237782	1392.433350	-498.091461	11.109719	1669.089722	-609.661865	271.691132	1125.478638	-495.444550	-239.138580	1138.538208	-472.625580	293.891266	890.646179	-365.453369	-204.652802	905.335938	-476.652985	50.529472	967.295532	571.483582	-14.038718	932.376221	554.904785	141.137909
-536.284180	123.262970	878.725525	-492.494629	-34.221989	871.046875	-610.042297	151.754532	502.366058	-569.872253	-103.264168	507.306793	-598.344116	162.285477	86.489761	-568.388062	-107.436836	90.339241	-559.545532	200.985931	1371.887451	-486.442352	-136.674728	1373.446655	-490.517609	46.138584	1392.457642	-497.533875	11.115997	1668.992188	-610.468506	271.610168	1125.593018	-495.520203	-239.287094	1138.561157	-474.035431	294.177429	890.365845	-365.701050	-204.517838	905.337891	-476.750946	50.478130	967.340820	571.351685	-13.916381	932.361755	554.666565	141.216171
-536.325439	123.294052	878.771301	-492.512085	-34.212082	871.054382	-610.000305	151.739456	502.422058	-569.737244	-103.273575	507.282349	-598.408386	162.363083	86.456207	-568.314636	-107.442039	90.364471	-559.766602	200.830978	1371.921021	-486.371002	-136.767365	1373.463013	-490.571381	46.054745	1392.462891	-496.973450	11.192393	1668.899170	-611.309692	271.546326	1125.696411	-495.615784	-239.304245	1138.509766	-475.447174	294.463928	890.158142	-366.004486	-204.335403	905.294067	-476.821472	50.468716	967.386108	571.176758	-13.841543	932.363159	554.393738	141.302048
-536.339905	123.254494	878.775879	-492.511688	-34.270664	871.051880	-609.888855	151.739319	502.443024	-569.569702	-103.278625	507.273438	-598.425842	162.434204	86.448715	-568.291077	-107.405777	90.354950	-559.977600	200.693451	1371.934937	-486.267273	-136.882477	1373.458374	-490.641541	45.965309	1392.453613	-496.460266	11.333102	1668.750000	-612.191956	271.463379	1125.763672	-495.742371	-239.454132	1138.510132	-476.955933	294.759949	889.923889	-366.414764	-204.130188	905.202759	-476.879089	50.403206	967.408752	571.060791	-13.702096	932.349487	554.144653	141.433548
-536.314148	123.239204	878.788513	-492.478180	-34.293915	871.040466	-609.710632	151.739441	502.452423	-569.419922	-103.272163	507.224457	-598.416992	162.493973	86.431999	-568.334167	-107.398880	90.360016	-560.240417	200.520294	1371.933228	-486.184113	-136.986038	1373.431885	-490.712158	45.879467	1392.415405	-495.977173	11.387047	1668.651611	-613.132996	271.312103	1125.863525	-495.840668	-239.728699	1138.572388	-478.436584	294.942108	889.679016	-366.957825	-203.901062	905.040894	-476.920502	50.350048	967.440308	570.857361	-13.645298	932.332458	553.866333	141.524323
-536.210876	123.207588	878.790222	-492.407654	-34.313148	871.020203	-609.418945	151.728058	502.460114	-569.271240	-103.319031	507.236359	-598.384399	162.513351	86.442360	-568.311279	-107.350853	90.365334	-560.461731	200.396851	1371.938843	-486.092987	-137.120926	1373.394775	-490.781464	45.783493	1392.380981	-495.484253	11.467250	1668.607788	-614.065918	271.204407	1125.959473	-496.022766	-239.818375	1138.512451	-479.953613	295.172424	889.464111	-367.476654	-203.640366	904.856201	-476.918884	50.278820	967.468445	570.676880	-13.567719	932.315674	553.643616	141.577179
-536.054565	123.219154	878.780640	-492.268402	-34.352188	870.973328	-608.984863	151.716446	502.418060	-569.075562	-103.333626	507.198547	-598.338867	162.536179	86.422997	-568.387817	-107.341766	90.370659	-560.725830	200.272598	1371.928345	-485.995026	-137.254822	1373.359497	-490.845276	45.692253	1392.333740	-495.060883	11.557975	1668.507813	-614.974548	271.010498	1126.015747	-496.162689	-240.022095	1138.495483	-481.443451	295.265961	889.222839	-368.130035	-203.375290	904.626343	-476.867645	50.208374	967.482727	570.514343	-13.458919	932.281067	553.392212	141.666443
-535.884094	123.166435	878.769775	-492.147339	-34.392155	870.934265	-608.540100	151.743805	502.415375	-568.913025	-103.347336	507.210022	-598.305786	162.531738	86.406609	-568.382507	-107.313286	90.389755	-560.957031	200.119583	1371.929932	-485.903168	-137.359039	1373.315308	-490.917725	45.622749	1392.294922	-494.626831	11.731805	1668.435913	-615.941345	270.870789	1126.105835	-496.379517	-240.141876	1138.404053	-483.030304	295.405975	888.943542	-368.887665	-202.982834	904.339050	-476.824280	50.103584	967.502563	570.380432	-13.309115	932.265808	553.151184	141.779282
-535.644043	123.128365	878.752991	-491.942993	-34.431915	870.909363	-608.037903	151.860840	502.385895	-568.708496	-103.376923	507.233734	-598.089661	162.162018	86.103935	-568.314453	-107.291992	90.398109	-561.215759	199.969879	1371.916138	-485.826569	-137.473465	1373.242554	-491.009857	45.522301	1392.247559	-494.302948	11.887959	1668.313354	-616.884888	270.697113	1126.192871	-496.595276	-240.249084	1138.332520	-484.594513	295.478271	888.724670	-369.655365	-202.634430	904.033142	-476.716553	50.017197	967.530457	570.204895	-13.216694	932.240112	552.927979	141.863510
-535.086060	123.521545	878.839478	-491.655518	-34.278172	870.882813	-607.229431	151.907181	502.409332	-568.415833	-103.353767	507.198975	-597.922913	162.592957	86.417831	-568.283813	-107.266945	90.432999	-561.460510	199.792786	1371.891846	-485.717834	-137.607101	1373.169922	-491.073181	45.434952	1392.184204	-493.964233	11.859098	1668.333374	-617.839111	270.475067	1126.253418	-496.874725	-240.232513	1138.170288	-486.225616	295.554565	888.455688	-370.516602	-202.238739	903.681152	-476.434784	50.109898	967.627625	570.024902	-13.126595	932.232971	552.683044	141.992233
-535.099976	123.050865	878.727600	-491.438843	-34.625454	870.881836	-606.421692	151.955429	502.266998	-568.179321	-103.394020	507.271179	-597.701111	162.604904	86.456322	-568.323975	-107.239166	90.459221	-561.773315	199.597870	1371.861694	-485.583130	-137.715393	1373.078369	-491.137024	45.368286	1392.129639	-493.699158	12.027125	1668.254395	-618.729492	270.206207	1126.296021	-497.141510	-240.333237	1138.088623	-487.871307	295.606781	888.133667	-371.385651	-201.843933	903.315796	-476.436035	49.794292	967.606384	569.856445	-13.023434	932.232056	552.438904	142.110611
-534.573303	123.249954	878.766113	-491.082123	-34.578915	870.857056	-605.415894	152.002930	502.232788	-567.888611	-103.399391	507.278107	-597.372925	162.604919	86.449112	-568.286926	-107.202225	90.459549	-562.022766	199.474792	1371.872925	-485.424744	-137.841705	1372.982300	-491.202484	45.277306	1392.070557	-493.470337	12.202721	1668.195313	-619.664368	269.991241	1126.401367	-497.449219	-240.276840	1137.938110	-489.494324	295.569702	887.787720	-372.336121	-201.411316	902.891968	-476.132874	49.793549	967.675476	569.689941	-12.907990	932.231201	552.217041	142.214493
-533.872986	123.629395	878.828796	-490.663422	-34.450653	870.809509	-605.258667	152.151749	502.371307	-567.492371	-103.315247	507.234558	-597.493408	162.379898	86.543472	-568.239624	-107.191742	90.476372	-562.283630	199.327209	1371.850708	-485.275452	-137.999634	1372.878784	-491.268250	45.189476	1392.016724	-493.276672	12.535863	1668.097168	-620.574402	269.730255	1126.489502	-497.713898	-240.473495	1137.901123	-491.206635	295.550354	887.459961	-373.384583	-200.984894	902.432922	-475.733032	49.861221	967.756714	569.542847	-12.773899	932.211304	551.989136	142.333420
-533.518860	123.425148	878.796509	-490.303284	-34.584766	870.781189	-604.749268	152.320969	502.339539	-567.196899	-103.349945	507.263519	-597.271667	162.221558	86.590370	-568.212158	-107.143707	90.487831	-562.552734	199.170166	1371.829102	-485.095276	-138.143387	1372.764526	-491.353851	45.064529	1391.974243	-493.148895	12.573231	1668.091919	-621.459961	269.447693	1126.589600	-498.050568	-240.387924	1137.731934	-492.853058	295.491852	887.123779	-374.409515	-200.585800	901.958740	-475.508606	49.659115	967.780334	569.388977	-12.600387	932.199524	551.756714	142.444092
-533.269592	123.100624	878.714844	-489.969330	-34.796761	870.747559	-603.721191	152.368912	502.180389	-566.897949	-103.404602	507.314240	-596.875610	162.170563	86.646568	-568.273071	-107.133781	90.530838	-562.745544	199.032883	1371.823486	-484.934631	-138.292465	1372.661987	-491.437775	44.948456	1391.874512	-493.032776	12.810131	1668.041748	-622.352295	269.190338	1126.666748	-498.453156	-240.329132	1137.557617	-494.552979	295.430573	886.696228	-375.538361	-200.183594	901.404846	-475.344299	49.405010	967.771606	569.191101	-12.553438	932.176819	551.542603	142.537262
-532.978943	122.805382	878.640991	-489.581970	-35.001656	870.726807	-603.198853	152.502563	502.136047	-566.544373	-103.439667	507.357788	-596.756348	161.893463	86.701302	-568.219116	-107.132935	90.561447	-562.966553	198.838547	1371.798584	-484.789337	-138.464569	1372.542725	-491.491302	44.840355	1391.812988	-492.969391	13.112532	1667.935913	-623.207092	269.019958	1126.671997	-498.815552	-240.363083	1137.428467	-496.213135	295.381897	886.321777	-376.635406	-199.678207	900.887939	-475.141998	49.171257	967.776550	569.034363	-12.434152	932.173706	551.345032	142.612198
-532.671143	122.598274	878.577454	-489.208008	-35.161770	870.691650	-602.624634	152.507828	502.072418	-566.259583	-103.522179	507.450043	-596.606934	161.614426	86.703003	-568.317383	-107.096062	90.593803	-563.200806	198.653107	1371.720215	-484.639008	-138.604721	1372.436401	-491.535339	44.731609	1391.726685	-492.949921	13.307212	1667.884399	-624.096069	268.795349	1126.718018	-499.232025	-240.274933	1137.243530	-497.864746	295.288177	885.894165	-377.794464	-199.243988	900.339417	-474.936493	48.981209	967.780029	568.907227	-12.333894	932.158813	551.181580	142.721741
-532.327332	122.486702	878.500000	-488.819336	-35.289360	870.648071	-601.888062	152.615982	502.005341	-565.991150	-103.595230	507.501831	-596.332886	161.369659	86.728279	-568.359497	-107.101036	90.631577	-563.400391	198.472122	1371.671387	-484.501526	-138.729919	1372.300781	-491.577850	44.616390	1391.625488	-492.922638	13.460486	1667.877075	-624.895142	268.600128	1126.762329	-499.644989	-240.171143	1137.014160	-499.421356	295.262970	885.493896	-378.974365	-198.806595	899.771545	-474.701843	48.852459	967.770813	568.782410	-12.178482	932.154419	550.991760	142.840805
-531.903809	122.428078	878.455688	-488.393097	-35.338345	870.604614	-601.072998	152.603622	501.933105	-565.661560	-103.731430	507.566589	-596.091003	161.105942	86.785912	-568.411072	-107.104630	90.677620	-563.588074	198.302856	1371.621582	-484.378571	-138.891205	1372.164063	-491.622314	44.504898	1391.546021	-492.951233	13.672642	1667.831787	-625.599487	268.347839	1126.790039	-500.070801	-240.073517	1136.802002	-501.000946	295.178772	884.982300	-380.168365	-198.351212	899.198486	-474.421021	48.757519	967.784546	568.621277	-12.064715	932.145996	550.785583	142.954910
-531.474426	122.373032	878.383545	-487.961029	-35.431759	870.565186	-600.206848	152.584366	501.907288	-565.355103	-103.916267	507.619720	-595.825867	160.893372	86.813896	-568.418152	-107.091347	90.720238	-563.755249	198.155899	1371.555542	-484.239746	-139.023788	1372.004028	-491.689240	44.369129	1391.463135	-493.003357	13.869139	1667.776001	-626.194702	268.033661	1126.817139	-500.560303	-239.918747	1136.558716	-502.563507	295.158020	884.532654	-381.386566	-197.932175	898.621094	-474.143860	48.656631	967.788940	568.464783	-11.981600	932.136292	550.633484	143.029861
-530.956604	122.251694	878.295105	-487.435333	-35.525204	870.518799	-599.387695	152.591690	501.848236	-565.016418	-104.033386	507.679291	-595.613953	160.662262	86.924896	-568.477173	-107.115372	90.763168	-563.912415	198.048691	1371.519287	-484.135864	-139.209045	1371.835083	-491.733673	44.268913	1391.400391	-493.041260	14.079724	1667.735352	-626.553894	267.467651	1126.895142	-501.046539	-239.781921	1136.328247	-504.107269	295.105011	883.968018	-382.564026	-197.497818	898.060181	-473.785614	48.528538	967.784851	568.338623	-11.868793	932.119934	550.473022	143.144028
-530.490479	122.189201	878.205505	-486.957550	-35.580498	870.459900	-598.663208	152.600586	501.843262	-564.629944	-104.093895	507.689667	-595.470703	160.574249	87.182968	-568.395874	-107.103958	90.790154	-564.075439	197.934250	1371.423462	-484.031250	-139.382309	1371.677368	-491.810791	44.132057	1391.316650	-493.069275	14.381866	1667.701294	-627.123962	267.191772	1126.806641	-501.515594	-239.765884	1136.184204	-505.556274	295.064056	883.426025	-383.775665	-197.150467	897.490234	-473.451172	48.450169	967.763672	567.576965	-12.105163	932.156860	549.800354	143.312164
-529.978088	122.173454	878.136169	-486.504730	-35.582855	870.399414	-597.974731	152.601776	501.799866	-564.275269	-104.169090	507.740723	-595.239868	159.905731	86.855492	-568.426147	-107.094955	90.833572	-564.253540	197.809021	1371.308594	-483.949402	-139.551605	1371.537964	-491.863892	44.018780	1391.223999	-493.172729	14.616413	1667.605469	-627.646423	266.989929	1126.746094	-501.983673	-239.603699	1135.920898	-507.064301	294.986786	882.815552	-384.916443	-196.769058	896.901855	-473.094086	48.396442	967.748535	567.379211	-12.062629	932.136719	549.639954	143.409515
-529.462280	122.132759	878.075317	-486.044159	-35.619789	870.382813	-597.429871	152.617996	501.813812	-563.853455	-104.209435	507.756714	-595.264465	159.958847	87.010872	-568.423706	-107.081116	90.840324	-564.386414	197.665833	1371.213257	-483.886414	-139.747147	1371.403564	-491.939240	43.888424	1391.150757	-493.278046	14.854181	1667.551636	-628.103149	266.686981	1126.682129	-502.533783	-239.340958	1135.612427	-508.466980	294.938354	882.218689	-385.997070	-196.439301	896.327454	-472.746094	48.330414	967.763855	567.225891	-12.083470	932.142151	549.629883	143.368469
-528.966919	122.117439	878.056824	-485.562378	-35.681633	870.370239	-596.946106	152.648117	501.824280	-563.488892	-104.283844	507.784119	-595.210876	159.792572	87.060425	-568.378540	-107.092094	90.909698	-564.550354	197.494492	1371.105713	-483.833740	-139.896896	1371.281738	-492.016113	43.787399	1391.071533	-493.350739	15.160921	1667.518188	-628.530579	266.467346	1126.638672	-503.005890	-239.341782	1135.451904	-509.870026	294.899078	881.643250	-387.076935	-196.129501	895.853455	-472.384766	48.253418	967.797913	566.997864	-12.097129	932.139709	549.524841	143.394470
-528.490723	122.095879	878.007935	-485.081055	-35.789349	870.352417	-596.467773	152.696350	501.864685	-563.099121	-104.353531	507.857605	-595.146667	159.649292	87.096725	-568.363464	-107.105438	90.970909	-564.639465	197.374084	1371.036133	-483.801514	-140.102692	1371.173096	-492.061188	43.658283	1391.026001	-493.465729	15.397766	1667.487305	-628.892883	266.315033	1126.603638	-503.500885	-239.228409	1135.250488	-511.255188	294.826416	881.027283	-388.076508	-195.921677	895.378784	-472.025848	48.170422	967.810120	566.959473	-11.926435	932.138916	549.463257	143.505753
-527.957458	121.982071	877.977478	-484.602509	-35.826706	870.321106	-595.930420	152.622421	501.817780	-562.676758	-104.423080	507.890381	-595.079956	159.562622	87.124718	-568.328857	-107.078918	90.999260	-564.835938	197.168198	1370.914795	-483.835205	-140.332718	1371.055298	-492.175995	43.502678	1390.959106	-493.602509	15.542026	1667.486084	-629.225159	266.143921	1126.556885	-504.033936	-239.099014	1135.003662	-512.572266	294.799133	880.452087	-389.029572	-195.666046	894.880310	-471.625763	48.053658	967.820679	566.820923	-11.874808	932.153381	549.404175	143.569046
-527.416992	121.887886	877.928650	-484.110046	-35.937767	870.318787	-595.568970	152.598038	501.853668	-562.300720	-104.435806	507.929565	-595.020752	159.415817	87.137589	-568.356934	-107.088943	91.055977	-564.902222	197.017181	1370.812744	-483.786652	-140.548630	1370.959595	-492.202911	43.373375	1390.916870	-493.722961	15.849360	1667.456421	-629.509094	265.994080	1126.517822	-504.571350	-238.840668	1134.704102	-513.870972	294.738861	879.875854	-389.939972	-195.491562	894.418396	-471.217529	47.935863	967.835876	566.672546	-11.864071	932.157349	549.349121	143.619507
-526.923950	121.785774	877.900879	-483.649109	-36.053696	870.296875	-595.211487	152.605713	501.882568	-561.355042	-104.053055	507.734009	-595.012268	159.316391	87.141624	-567.968872	-107.042778	91.024254	-564.981812	196.879608	1370.727783	-483.806458	-140.767654	1370.863159	-492.278168	43.221550	1390.883789	-493.870575	16.152960	1667.392090	-629.777466	265.854218	1126.481201	-505.077301	-238.756149	1134.492310	-515.102844	294.683807	879.306519	-390.733887	-195.340469	894.019165	-470.831909	47.796124	967.846252	566.572937	-11.677734	932.149536	549.166260	143.939316
-526.453918	121.720612	877.898071	-483.208954	-36.114319	870.284424	-594.948059	152.626251	501.903168	-561.469543	-104.527153	507.949738	-594.964172	159.228592	87.185051	-568.293640	-107.081314	91.078743	-565.056213	196.723572	1370.637817	-483.868805	-140.999069	1370.748901	-492.360443	43.054272	1390.851685	-494.014923	16.437210	1667.410156	-629.977783	265.683746	1126.431519	-505.493195	-238.882858	1134.428345	-516.283997	294.641205	878.763062	-391.484558	-195.262924	893.629333	-470.447937	47.700298	967.866455	566.420166	-11.667391	932.142700	549.123901	144.047165
-525.998108	121.702248	877.908691	-482.798187	-36.172230	870.274902	-594.640686	152.625320	501.917053	-561.089478	-104.554863	507.975616	-594.967346	159.161331	87.219086	-568.245239	-107.081223	91.142975	-565.089294	196.533722	1370.585083	-483.941772	-141.225204	1370.656128	-492.415283	42.877075	1390.816284	-494.153320	16.737713	1667.401123	-630.158691	265.528992	1126.418335	-505.914917	-238.859848	1134.234985	-517.442627	294.611481	878.238586	-392.186249	-195.271591	893.244934	-470.068604	47.623363	967.888794	566.293762	-11.674668	932.149658	549.116516	144.086090
-525.560425	121.673187	877.923401	-482.419769	-36.247177	870.277161	-594.408020	152.613739	501.949219	-560.732117	-104.534676	507.975037	-594.928040	159.054504	87.255150	-568.231262	-107.077507	91.173805	-565.083740	196.378052	1370.578125	-484.027618	-141.462555	1370.569702	-492.473663	42.684124	1390.812134	-494.334625	17.066589	1667.401733	-630.317505	265.410583	1126.407715	-506.300446	-238.839447	1134.034790	-518.485168	294.542755	877.761902	-392.810242	-195.298004	892.926453	-469.700989	47.537781	967.913818	566.169983	-11.691262	932.137390	549.155090	144.105560
-525.136169	121.638367	877.909973	-482.049866	-36.300697	870.249939	-594.140991	152.579132	501.993134	-560.343140	-104.492783	507.947296	-594.894775	158.995697	87.279076	-568.169861	-107.103508	91.222267	-565.116760	196.191879	1370.539551	-484.115265	-141.762146	1370.493408	-492.566528	42.452209	1390.816406	-494.509674	17.455885	1667.406616	-630.470764	265.268585	1126.448120	-506.620789	-238.887360	1133.905029	-519.469971	294.511719	877.334412	-393.302856	-195.386749	892.681213	-469.343201	47.461582	967.909485	566.135986	-11.633772	932.115479	549.250000	144.127411
-524.713135	121.585365	877.905396	-481.699707	-36.341026	870.226563	-593.876038	152.496780	501.978882	-559.975647	-104.480240	507.963440	-594.858765	158.935791	87.308174	-568.084351	-107.108391	91.244888	-565.107971	195.961639	1370.503906	-484.250854	-142.064102	1370.407349	-492.635590	42.213264	1390.817261	-494.665405	17.914375	1667.430908	-630.632996	265.188477	1126.493286	-506.895996	-238.911667	1133.698608	-520.392456	294.469574	876.945862	-393.653748	-195.476334	892.453125	-468.974976	47.382915	967.903809	566.024231	-11.674312	932.102844	549.342896	144.136490
-524.387146	121.568352	877.897095	-481.439758	-36.356697	870.189087	-593.753967	152.505920	502.003021	-559.679871	-104.461876	507.959961	-594.844421	158.865143	87.344978	-568.003967	-107.110352	91.294594	-565.081665	195.740952	1370.504761	-484.435211	-142.364120	1370.317017	-492.710022	41.968586	1390.845215	-494.870422	18.389502	1667.445313	-630.844360	265.079102	1126.448120	-507.132935	-239.038681	1133.558105	-521.200195	294.477325	876.627380	-393.912292	-195.684189	892.244690	-468.676483	47.336464	967.880493	566.485596	-11.218063	932.002930	549.716553	144.300629
-524.052368	121.557167	877.888428	-481.165161	-36.359715	870.190796	-593.649536	152.434433	502.009338	-559.455994	-104.489540	507.990967	-594.825684	158.782837	87.370445	-567.994019	-107.110390	91.294128	-565.019470	195.507294	1370.520508	-484.582977	-142.660812	1370.226807	-492.773102	41.682598	1390.866333	-495.097778	18.805031	1667.467285	-630.924255	264.993469	1126.512695	-507.341400	-239.202896	1133.406250	-521.884766	294.443695	876.352112	-394.081696	-195.925064	892.077271	-468.385223	47.318810	967.882385	566.387939	-11.324264	931.977478	549.946838	144.120575
-523.749146	121.592705	877.893494	-480.899750	-36.358253	870.175659	-593.623047	152.420563	502.036804	-559.275696	-104.480232	507.980316	-594.826111	158.751846	87.406334	-568.069336	-107.137711	91.316063	-564.960876	195.227661	1370.498291	-484.779724	-142.985809	1370.123657	-492.816559	41.394123	1390.872803	-495.325012	19.442055	1667.468018	-630.981934	264.855194	1126.567749	-507.506165	-239.336243	1133.217529	-522.570923	294.452301	876.060791	-394.148560	-196.235382	891.930481	-468.101257	47.315929	967.878601	566.296204	-11.360492	931.951538	550.113770	144.088120
-523.460205	121.614632	877.890381	-480.631561	-36.350067	870.157410	-593.623291	152.378326	502.087738	-559.173889	-104.497444	508.018036	-594.812256	158.683517	87.401932	-568.009460	-107.161018	91.356453	-564.893188	195.019058	1370.538574	-484.996918	-143.310791	1370.002930	-492.871338	41.127628	1390.861450	-495.533447	19.910843	1667.523804	-630.985168	264.739105	1126.650757	-507.631165	-239.531113	1133.010010	-523.111267	294.528778	875.883484	-394.115417	-196.548172	891.807495	-467.813141	47.319855	967.864990	566.155212	-11.431184	931.955627	550.238098	144.078949
-523.193359	121.633675	877.895691	-480.373901	-36.387802	870.155212	-593.759216	152.359070	502.110260	-559.025635	-104.426155	508.025787	-594.810730	158.612244	87.443077	-567.955200	-107.166603	91.353874	-564.795776	194.754211	1370.596191	-485.214783	-143.671127	1369.897217	-492.941833	40.842350	1390.866211	-495.792786	20.477566	1667.561523	-630.955383	264.607422	1126.771484	-507.744293	-239.792267	1132.809937	-523.539612	294.582245	875.756165	-393.965668	-196.936874	891.744080	-467.544525	47.304176	967.864502	566.025940	-11.482476	931.945862	550.378540	144.069275
-522.952393	121.654984	877.911560	-480.138153	-36.383606	870.153992	-593.829529	152.280777	502.127716	-559.000000	-104.371941	508.043030	-594.786255	158.591904	87.453285	-567.935364	-107.163429	91.350067	-564.673706	194.494598	1370.666260	-485.407501	-144.003952	1369.769409	-493.020050	40.545139	1390.890503	-496.063843	21.168510	1667.589844	-630.912109	264.509033	1126.900024	-507.834534	-240.150665	1132.662964	-523.870483	294.648071	875.725464	-393.762787	-197.362762	891.710083	-467.289032	47.310123	967.865906	565.880371	-11.516371	931.943665	550.507507	144.045959
-522.576172	121.859962	877.974243	-479.863251	-36.302261	870.139771	-593.918884	152.222061	502.195465	-558.949524	-104.309586	508.042877	-594.733765	158.593414	87.463844	-567.904602	-107.162582	91.361153	-564.557190	194.214691	1370.762573	-485.647614	-144.326492	1369.641113	-493.061615	40.236580	1390.920532	-496.295624	21.847492	1667.625000	-630.831848	264.425507	1127.014160	-507.865173	-240.497009	1132.474365	-524.105957	294.735504	875.712952	-393.463379	-197.817123	891.668152	-466.959290	47.383060	967.892090	565.747009	-11.552188	931.941101	550.661316	144.042480
-522.249329	122.041473	877.986450	-479.620941	-36.245773	870.115051	-594.067627	152.141022	502.234558	-558.935242	-104.170296	508.050720	-594.719482	158.560974	87.469849	-567.803528	-107.150749	91.346733	-564.434265	193.971268	1370.840942	-485.874084	-144.711212	1369.481201	-493.128357	39.915581	1390.921753	-496.607635	22.617720	1667.599854	-630.709473	264.326324	1127.186768	-507.874420	-240.865509	1132.254272	-524.265930	294.857788	875.753235	-393.057892	-198.214157	891.652222	-466.656891	47.463291	967.881226	565.649780	-11.621060	931.948425	550.851440	144.087631
-522.115906	121.941078	877.959290	-479.435181	-36.314293	870.105530	-594.341064	152.043335	502.235413	-559.004883	-104.064590	508.077637	-594.744934	158.514114	87.476639	-567.783875	-107.145081	91.347641	-564.315002	193.650421	1370.937622	-486.074097	-145.079468	1369.314941	-493.163483	39.579887	1390.899170	-496.866028	23.274202	1667.605713	-630.580933	264.256134	1127.338623	-507.865784	-241.294067	1132.063232	-524.324707	294.971832	875.840332	-392.611298	-198.703522	891.622253	-466.462372	47.411644	967.848511	565.524109	-11.688560	931.958191	551.059082	144.066833
-521.860352	122.046158	877.989990	-479.221405	-36.248093	870.093506	-594.619446	151.984360	502.308014	-559.136414	-103.978271	508.121277	-594.731262	158.491760	87.470299	-567.698608	-107.136292	91.333183	-564.213074	193.362762	1371.055542	-486.272217	-145.435196	1369.134155	-493.182190	39.279972	1390.927612	-497.224426	24.051565	1667.605469	-630.440491	264.219757	1127.561401	-507.818298	-241.742538	1131.822754	-524.283203	295.090454	875.987854	-392.084198	-199.236649	891.635559	-466.206604	47.467800	967.851563	565.392761	-11.765725	931.951965	551.254089	144.029648
-521.656677	122.090538	877.996033	-479.042969	-36.219639	870.084106	-594.912781	151.947174	502.334167	-559.336121	-103.904205	508.169037	-594.676331	158.507980	87.478584	-567.651001	-107.123489	91.336685	-564.082642	193.041992	1371.195313	-486.427368	-145.775284	1368.953125	-493.230682	38.958668	1390.920898	-497.509338	24.837894	1667.554443	-630.259644	264.185394	1127.753174	-507.777832	-241.936432	1131.482056	-524.123535	295.212677	876.167236	-391.563354	-199.741821	891.582153	-465.988739	47.496815	967.840454	565.233215	-11.850932	931.924133	551.458252	143.997009
-521.600220	122.039894	877.996948	-478.921539	-36.239468	870.069031	-595.290222	151.869522	502.347900	-559.561523	-103.847763	508.224670	-594.675781	158.499313	87.495407	-567.663025	-107.126938	91.319389	-563.962280	192.745178	1371.352417	-486.592865	-146.113602	1368.741821	-493.256042	38.626434	1390.929199	-497.809357	25.631191	1667.571899	-630.065918	264.142883	1127.928223	-507.639954	-242.298141	1131.186646	-523.885986	295.352509	876.368164	-390.916718	-200.300018	891.566467	-465.854675	47.480137	967.815918	565.072571	-11.859383	931.915344	551.583862	144.022385
-521.520996	122.052963	877.998657	-478.787445	-36.235073	870.043091	-595.633728	151.777405	502.361938	-559.820923	-103.763680	508.258392	-594.700806	158.486557	87.493668	-567.655396	-107.121323	91.285004	-563.925171	192.402206	1371.461304	-486.777618	-146.494476	1368.522583	-493.283966	38.304096	1390.925781	-498.109497	26.440420	1667.541504	-629.862793	264.145111	1128.128296	-507.497955	-242.802032	1130.951660	-523.567505	295.511719	876.634033	-390.281799	-200.835602	891.559998	-465.699585	47.498165	967.785522	564.887146	-11.847381	931.915833	551.646973	144.125000
-521.516602	122.016289	877.966248	-478.722382	-36.227314	870.015808	-596.020630	151.704132	502.317444	-560.075378	-103.724556	508.312469	-594.873047	158.579315	87.569252	-567.576050	-107.117180	91.262093	-563.872253	192.035965	1371.607910	-486.901306	-146.826248	1368.284790	-493.306732	38.004955	1390.921021	-498.427887	27.317261	1667.492554	-629.648254	264.147614	1128.339111	-507.313629	-243.195740	1130.674316	-523.142334	295.685974	876.956848	-389.616455	-201.405075	891.527649	-465.616150	47.515362	967.736267	564.761719	-11.873567	931.923096	551.823181	144.135818
-521.451904	122.124680	877.961853	-478.652405	-36.141434	869.973389	-596.328186	151.634140	502.332001	-560.289185	-103.662682	508.307678	-594.708679	158.491241	87.470421	-567.639526	-107.150215	91.235321	-563.779236	191.707611	1371.737427	-486.984558	-147.132553	1368.055298	-493.291382	37.683498	1390.877441	-498.692047	28.102053	1667.478516	-629.406860	264.119324	1128.532837	-507.108978	-243.609344	1130.401123	-522.569275	295.831787	877.353821	-388.883820	-201.960098	891.489624	-465.491150	47.607151	967.691833	564.784729	-12.078875	931.938110	552.370300	143.776764
-521.427734	122.262566	877.964294	-478.627075	-36.016594	869.918884	-596.714844	151.593842	502.326080	-560.499573	-103.585129	508.307922	-594.751587	158.611786	87.614212	-567.582886	-107.147697	91.189491	-563.721619	191.355911	1371.839233	-487.045837	-147.501663	1367.795288	-493.283966	37.351040	1390.848267	-499.077209	29.002792	1667.396240	-629.131165	264.065796	1128.688354	-506.906281	-243.856644	1130.045898	-521.942932	296.060699	877.740723	-388.152618	-202.550888	891.435120	-465.403839	47.722706	967.643494	564.720337	-12.157172	931.949951	552.677734	143.687607
-521.450745	122.432266	877.967773	-478.677551	-35.894505	869.867859	-597.152649	151.587128	502.333893	-560.716858	-103.462402	508.271088	-594.642029	158.301422	87.388100	-567.450439	-107.134796	91.161865	-563.704773	190.958633	1371.966064	-487.117462	-147.850861	1367.528442	-493.271912	37.032341	1390.822388	-499.460571	29.862999	1667.361328	-628.868958	264.020050	1128.867065	-506.640167	-244.277405	1129.733154	-521.245422	296.237946	878.117920	-387.373322	-203.102081	891.365601	-465.369385	47.849506	967.594360	564.482361	-12.321485	931.965454	552.829773	143.604507
-521.494629	122.602814	877.957947	-478.702515	-35.802204	869.807678	-597.548462	151.606049	502.385193	-560.932861	-103.384445	508.249329	-594.816711	158.579544	87.570892	-567.517273	-107.146339	91.132523	-563.710205	190.586349	1372.090698	-487.130768	-148.171768	1367.261353	-493.247742	36.719864	1390.801025	-499.804504	30.679600	1667.297119	-628.599304	263.962982	1129.076782	-506.355194	-244.637543	1129.404663	-520.440674	296.390076	878.600342	-386.619690	-203.648163	891.287231	-465.340637	47.971283	967.536377	564.533630	-12.217500	931.927002	553.051941	143.678604
-521.569885	122.753242	877.960266	-478.768768	-35.648956	869.762756	-597.855042	151.626297	502.415009	-561.147949	-103.290649	508.252289	-594.877258	158.633591	87.622681	-567.555847	-107.142456	91.088356	-563.692017	190.180756	1372.253540	-487.108673	-148.519485	1366.987305	-493.231934	36.430714	1390.783936	-500.102356	31.485119	1667.295654	-628.302551	263.909546	1129.270508	-506.018494	-244.900101	1129.067749	-519.501160	296.612793	879.134338	-385.819336	-204.244965	891.202637	-465.344971	48.116455	967.490723	564.375244	-12.264745	931.907410	553.197754	143.692291
-521.661865	122.917534	877.967651	-478.890076	-35.488438	869.709534	-598.173462	151.668365	502.431549	-561.346008	-103.227036	508.228516	-594.840942	158.665436	87.631310	-567.483093	-107.152267	91.076134	-563.661133	189.841888	1372.451172	-487.056396	-148.823120	1366.749390	-493.201752	36.104027	1390.750854	-500.466553	32.296772	1667.232056	-627.987488	263.860657	1129.462036	-505.668121	-245.263245	1128.741455	-518.603210	296.823669	879.677002	-385.041077	-204.730042	891.054443	-465.378906	48.257446	967.441772	564.266785	-12.289742	931.906555	553.365295	143.669342
-521.783508	123.111237	877.954590	-479.039764	-35.305187	869.651794	-598.503479	151.715897	502.451050	-561.508545	-103.127205	508.223969	-594.902893	158.625198	87.622757	-567.511658	-107.126106	91.033379	-563.710144	189.449265	1372.566162	-486.979919	-149.101028	1366.472290	-493.174164	35.805786	1390.746948	-500.962341	33.189972	1667.102295	-627.669739	263.805511	1129.616943	-505.269287	-245.767715	1128.507080	-517.539612	297.024323	880.272339	-384.276459	-205.274673	890.948853	-465.444733	48.433216	967.380920	564.119995	-12.330162	931.887512	553.532471	143.635147
-521.844055	123.465805	878.035400	-479.194061	-35.015640	869.623657	-599.132446	151.822128	502.546326	-561.807129	-103.112572	508.196960	-594.924561	158.281357	87.402161	-567.553162	-107.128555	91.030785	-563.713196	189.087891	1372.745850	-486.913208	-149.420853	1366.189331	-493.144714	35.522171	1390.724121	-501.361298	34.006901	1667.031738	-627.359863	263.766724	1129.815674	-504.869751	-246.081924	1128.197388	-516.487915	297.223785	880.864075	-383.487061	-205.771179	890.810242	-465.495758	48.684551	967.389526	564.015747	-12.341167	931.856628	553.699585	143.635193
-522.135498	123.459999	877.972778	-479.407501	-34.914570	869.577576	-599.769104	151.979904	502.608063	-562.074280	-103.111671	508.247925	-595.112488	158.186661	87.419052	-567.724304	-107.134567	90.996002	-563.780396	188.706146	1372.892456	-486.773102	-149.709579	1365.918945	-493.135559	35.285267	1390.710693	-501.765900	34.857292	1666.956787	-626.905273	263.728180	1130.121704	-504.461365	-246.274658	1127.848755	-515.384216	297.459869	881.500977	-382.742889	-206.211700	890.604126	-465.673462	48.783993	967.304749	563.918396	-12.406088	931.849426	553.852661	143.641327
-522.345520	123.629692	877.970276	-479.596283	-34.740646	869.540344	-600.200806	152.124542	502.643799	-562.008911	-102.857872	508.159119	-595.224365	158.118042	87.409538	-567.528503	-107.105453	90.983078	-563.871399	188.334656	1373.067139	-486.658203	-149.998688	1365.670410	-493.096375	35.051735	1390.701416	-502.141541	35.643486	1666.915771	-626.671448	263.558807	1130.211304	-503.978363	-246.544540	1127.500488	-514.206238	297.671692	882.161987	-381.989166	-206.653564	890.471313	-465.819794	48.955463	967.264954	563.839966	-12.422144	931.825378	553.992249	143.636444
-522.588074	123.834312	878.010864	-479.821716	-34.514229	869.516785	-600.570679	152.262802	502.631653	-562.090149	-102.740631	508.098724	-595.330383	158.057251	87.433846	-567.543213	-107.095924	90.954720	-563.930176	187.946701	1373.275513	-486.467072	-150.253860	1365.423706	-493.058624	34.809723	1390.688232	-502.583710	36.473518	1666.830566	-626.201904	263.473053	1130.488525	-503.513458	-246.805283	1127.171509	-512.975037	297.860901	882.890137	-381.292084	-207.017410	890.250793	-465.999084	49.153408	967.253723	563.742432	-12.477101	931.822571	554.118103	143.589127
-522.819397	124.103714	878.046387	-480.073883	-34.258926	869.489136	-599.631531	152.058792	502.367432	-562.232239	-102.640823	508.070160	-595.027100	158.380173	87.363815	-567.538757	-107.095459	90.942490	-564.041870	187.566269	1373.462646	-486.290375	-150.461136	1365.182495	-493.027588	34.586246	1390.703369	-502.945068	37.189629	1666.812866	-625.874878	263.464722	1130.702515	-503.048004	-247.000626	1126.876343	-511.771790	298.076202	883.618164	-380.572968	-207.400574	890.080078	-466.193878	49.386944	967.241333	563.681091	-12.509870	931.814087	554.222778	143.548492
-523.039612	124.296600	878.078186	-480.262390	-34.044544	869.475891	-600.848572	152.518768	502.598938	-562.326904	-102.523003	508.044769	-595.500427	158.154907	87.433975	-567.536621	-107.077682	90.923393	-564.157959	187.201996	1373.668823	-486.042816	-150.677994	1364.977783	-493.013885	34.410881	1390.703003	-503.360474	37.986401	1666.722656	-625.509460	263.393402	1130.967529	-502.527710	-247.240631	1126.620239	-510.473938	298.262512	884.372192	-379.929230	-207.740677	889.892761	-466.366791	49.580799	967.239197	563.582947	-12.538512	931.800598	554.302063	143.522324
-523.300598	124.518929	878.117188	-480.480286	-33.802525	869.445374	-599.967957	152.368790	502.320526	-562.354919	-102.363510	507.997406	-595.086914	158.322372	87.380745	-567.481689	-107.057747	90.894348	-564.275635	186.831863	1373.837769	-485.837402	-150.917221	1364.772095	-492.970154	34.215843	1390.716553	-503.667358	38.670280	1666.672241	-625.125000	263.253723	1131.187988	-501.962555	-247.456879	1126.312256	-509.237244	298.481445	885.126770	-379.310181	-208.007141	889.677612	-466.565399	49.793941	967.228943	563.535400	-12.575604	931.817932	554.398743	143.511368
-523.579773	124.786156	878.154419	-480.720459	-33.557800	869.432373	-599.760620	152.467758	502.218567	-562.801697	-102.519447	508.100769	-594.964355	158.355743	87.384964	-567.748718	-107.041176	90.908508	-564.419922	186.501068	1374.057739	-485.554718	-151.108185	1364.589233	-492.964813	34.058601	1390.748291	-503.965454	39.313347	1666.627930	-624.737427	263.141541	1131.391357	-501.414825	-247.569992	1126.074097	-507.945038	298.700592	885.906677	-378.652313	-208.255249	889.499695	-466.794250	50.037251	967.229980	563.462769	-12.624056	931.817871	554.463074	143.507294
-523.852966	125.028496	878.195435	-480.957214	-33.296471	869.413086	-599.890625	152.689133	502.231903	-562.806152	-102.328224	508.067505	-595.165405	158.477798	87.493790	-567.763611	-107.024857	90.916756	-564.593079	186.125641	1374.276978	-485.298889	-151.300140	1364.408203	-492.946777	33.920082	1390.783569	-504.337799	40.063774	1666.520386	-624.368652	262.976044	1131.623779	-500.847626	-247.831284	1125.954224	-506.698669	298.914734	886.665955	-378.072693	-208.447021	889.306946	-467.026489	50.268761	967.233215	563.425354	-12.626503	931.812622	554.523560	143.474792
-524.148743	125.308273	878.275024	-481.214020	-33.045418	869.409302	-600.694092	153.071899	502.385254	-562.832886	-102.155556	508.021057	-595.367310	158.217163	87.457764	-567.734802	-106.980263	90.912460	-564.754028	185.783310	1374.480835	-484.984741	-151.425842	1364.237793	-492.925629	33.772854	1390.802368	-504.659668	40.717743	1666.463013	-624.000427	262.932953	1131.893555	-500.266235	-247.962936	1125.729614	-505.407959	299.092957	887.479919	-377.527649	-208.578888	889.067017	-467.285034	50.497997	967.266113	563.381226	-12.653975	931.810547	554.587097	143.474106
-524.431274	125.507332	878.292358	-481.444733	-32.786255	869.383972	-600.652954	153.238235	502.347809	-562.866028	-101.979134	507.981110	-595.130310	157.940979	87.263107	-567.748535	-106.964218	90.890846	-564.907715	185.393875	1374.681763	-484.646912	-151.648285	1364.105469	-493.107910	33.847126	1390.718872	-504.889893	41.289501	1666.387939	-623.662842	262.899933	1132.116211	-499.721588	-248.030502	1125.469238	-504.194550	299.309143	888.267578	-377.027222	-208.654205	888.862061	-467.533295	50.717575	967.259399	563.360901	-12.691613	931.809814	554.660706	143.433640
-524.696655	125.650726	878.325012	-481.627197	-32.590061	869.376221	-600.544800	153.404892	502.317169	-562.844666	-101.736992	507.931671	-595.253418	158.263824	87.449150	-567.748047	-106.923889	90.859123	-565.090637	185.090530	1374.893677	-484.330231	-151.734604	1363.986694	-493.185516	33.541752	1390.644653	-505.135864	41.872383	1666.280151	-623.310120	262.752472	1132.303223	-499.169067	-248.083664	1125.266968	-502.944672	299.514130	889.047729	-376.516296	-208.728882	888.675659	-467.762268	50.882057	967.273987	563.313110	-12.726642	931.802124	554.679260	143.426758
-524.977417	125.920662	878.375854	-481.841766	-32.366138	869.382324	-600.486084	153.521866	502.281342	-562.897461	-101.616768	507.932312	-595.060974	158.005890	87.280228	-567.756470	-106.896149	90.878677	-565.351318	184.805450	1375.058838	-484.015259	-151.861710	1363.833130	-493.010651	33.324158	1390.771240	-505.355835	42.465202	1666.193359	-623.027588	262.798553	1132.563965	-498.601563	-248.202057	1125.102417	-501.790649	299.704681	889.800232	-376.047668	-208.697983	888.464661	-468.006989	51.116932	967.301880	563.272095	-12.765423	931.785706	554.702332	143.390060
-525.267822	126.189957	878.420654	-482.067078	-32.081715	869.347046	-600.452942	153.645325	502.265839	-562.917603	-101.498856	507.879944	-595.212952	158.262558	87.463501	-567.745544	-106.861008	90.866478	-565.594360	184.480637	1375.200317	-483.701752	-151.959625	1363.680786	-492.859711	33.313747	1390.872681	-505.548340	43.004448	1666.088989	-622.729065	262.719910	1132.709229	-498.034821	-248.347473	1124.957153	-500.622711	299.894012	890.553162	-375.639740	-208.605774	888.261230	-468.255829	51.364086	967.304626	563.256958	-12.777244	931.777466	554.708069	143.383606
-525.502625	126.476723	878.471802	-482.264465	-31.786486	869.319275	-600.456665	153.805222	502.284943	-562.961121	-101.381493	507.852875	-595.180298	158.261459	87.502258	-567.756897	-106.829788	90.855919	-565.828552	184.175781	1375.354248	-483.368317	-152.012405	1363.560303	-492.839020	33.247093	1390.900146	-505.711029	43.516293	1665.987549	-622.460815	262.708099	1132.894165	-497.500732	-248.418594	1124.774780	-499.483398	300.095428	891.315430	-375.293121	-208.486389	888.045532	-468.476898	51.615528	967.320007	563.218933	-12.782435	931.761841	554.713135	143.380951
-525.782349	126.687057	878.509766	-482.472534	-31.533232	869.284119	-600.463196	153.917877	502.255615	-563.018494	-101.253716	507.811554	-595.199097	158.236694	87.496475	-567.753418	-106.787376	90.854866	-566.040161	183.931427	1375.507568	-483.050354	-152.058853	1363.426270	-492.832764	33.168007	1390.886841	-505.850922	43.987652	1665.899536	-622.201233	262.695465	1133.123535	-496.987244	-248.427933	1124.607056	-498.367950	300.305298	892.056396	-374.977753	-208.271805	887.850525	-468.717590	51.822208	967.321350	563.165161	-12.851038	931.758606	554.689148	143.357727
-526.006226	126.891701	878.538147	-482.654022	-31.289116	869.271179	-600.449341	154.054245	502.237457	-563.114014	-101.173698	507.790619	-595.191223	158.207840	87.513451	-567.843933	-106.787125	90.848976	-566.282898	183.714020	1375.652832	-482.713318	-152.104309	1363.328369	-492.814056	33.124023	1390.903564	-505.945862	44.428429	1665.800781	-621.980591	262.681061	1133.292114	-496.478363	-248.392197	1124.420898	-497.264252	300.498016	892.788879	-374.695892	-208.041794	887.641724	-468.920319	52.032707	967.329712	563.156128	-12.853873	931.766235	554.684082	143.330032
-526.240662	127.090790	878.551697	-482.823853	-31.063898	869.238098	-600.467041	154.169815	502.231262	-563.216858	-101.127800	507.798340	-595.228638	158.187988	87.504318	-567.815552	-106.733559	90.823875	-566.497314	183.463959	1375.772583	-482.378784	-152.134033	1363.167969	-492.805511	33.077908	1390.902100	-505.988068	44.849018	1665.653931	-621.788879	262.690918	1133.401123	-495.980560	-248.520416	1124.354370	-496.275848	300.749756	893.432739	-374.405670	-207.735443	887.435669	-469.128174	52.230694	967.322754	563.139893	-12.862885	931.757080	554.677307	143.339050
-526.474976	127.329330	878.592529	-483.017578	-30.774765	869.201538	-600.494385	154.303009	502.238190	-563.285706	-101.040146	507.749756	-595.233093	158.134003	87.511108	-567.852051	-106.730263	90.819435	-566.745972	183.208801	1375.856445	-482.087189	-152.181732	1363.043335	-492.795074	33.063408	1390.899170	-506.139526	45.236343	1665.580200	-621.586426	262.671051	1133.477051	-495.520325	-248.491501	1124.167480	-495.243958	300.995605	894.109009	-374.158508	-207.373001	887.235535	-469.338623	52.460247	967.325073	563.115906	-12.917932	931.768982	554.660767	143.310730
-526.685669	127.558372	878.629517	-483.140869	-30.534527	869.160400	-600.605469	154.463562	502.270416	-563.355652	-100.947044	507.745178	-595.300293	158.086884	87.515610	-567.891724	-106.732780	90.803993	-566.920471	183.035782	1375.960693	-481.825073	-152.164352	1362.934692	-492.789886	33.047226	1390.900757	-506.117432	45.567764	1665.485718	-621.422791	262.653625	1133.606079	-495.110992	-248.342728	1123.949219	-494.323944	301.187592	894.728394	-373.905151	-206.940765	887.058289	-469.512146	52.666531	967.326782	563.076538	-12.910048	931.759827	554.625000	143.276718
-526.866760	127.823547	878.666260	-483.288239	-30.296926	869.131470	-600.683411	154.589630	502.269135	-563.449524	-100.872887	507.730408	-595.352295	158.065765	87.529961	-567.919250	-106.685814	90.765564	-567.117554	182.846817	1376.037964	-481.591553	-152.194214	1362.807251	-492.765015	33.057743	1390.859741	-506.195160	45.943619	1665.398926	-621.280884	262.695282	1133.685059	-494.748779	-248.267334	1123.815552	-493.415405	301.415649	895.300537	-373.751678	-206.478043	886.887695	-469.675812	52.886040	967.331848	563.049744	-12.919425	931.771790	554.599976	143.294479
-527.034302	128.034470	878.685364	-483.388824	-30.055204	869.085815	-599.968689	154.497299	502.088226	-563.204712	-100.545944	507.589691	-594.977234	158.153381	87.471306	-567.663940	-106.658211	90.751282	-567.276611	182.701538	1376.088745	-481.362762	-152.155075	1362.705688	-492.769287	33.071987	1390.838257	-506.188538	46.222958	1665.260620	-621.151733	262.717560	1133.766479	-494.427521	-248.095947	1123.643066	-492.543823	301.657318	895.884277	-373.630463	-206.026749	886.708557	-469.813477	53.088745	967.320984	563.039185	-12.938919	931.770386	554.579529	143.264267
-527.200500	128.249527	878.715088	-483.505188	-29.852261	869.052368	-599.830872	154.560623	502.041962	-563.237793	-100.447136	507.578583	-594.889038	158.185120	87.470444	-567.683533	-106.660782	90.741600	-567.444580	182.583115	1376.161987	-481.183655	-152.133560	1362.580078	-492.751556	33.082333	1390.827515	-506.150635	46.508526	1665.180542	-621.052612	262.724548	1133.860107	-494.153961	-247.912643	1123.464600	-491.846558	301.928467	896.373901	-373.501068	-205.441589	886.533691	-469.942596	53.274853	967.315491	562.993896	-12.954313	931.765747	554.544678	143.262039
-527.336914	128.434540	878.731018	-483.602295	-29.602989	869.015564	-599.898193	154.641190	502.040863	-563.288574	-100.378227	507.553925	-594.879456	158.141861	87.460655	-567.718811	-106.664444	90.734154	-567.599915	182.462021	1376.203613	-481.020569	-152.124481	1362.462158	-492.760742	33.129929	1390.816895	-506.077911	46.755077	1665.085815	-620.937988	262.714142	1133.924805	-493.894684	-247.783340	1123.385986	-491.150330	302.153717	896.880859	-373.390503	-204.797165	886.435120	-470.058228	53.471558	967.305542	562.938599	-12.978468	931.765259	554.500122	143.244766
-527.477600	128.647873	878.764099	-483.668365	-29.374907	868.975586	-599.924866	154.692001	502.032532	-563.306091	-100.291359	507.490234	-594.994690	158.218643	87.537170	-567.764404	-106.650162	90.710167	-567.743774	182.405045	1376.261719	-480.926910	-152.100204	1362.343506	-492.732574	33.158432	1390.806763	-505.876923	47.036884	1665.102051	-620.835266	262.757416	1133.966431	-493.725098	-247.472580	1123.157593	-490.480774	302.399445	897.333313	-373.288940	-204.191940	886.293091	-470.149261	53.669819	967.298340	562.889771	-12.949386	931.729919	554.475342	143.256714
-527.635437	128.839508	878.794250	-483.725342	-29.168442	868.951599	-599.899597	154.725220	501.986359	-563.307129	-100.203110	507.454956	-594.989319	158.196701	87.547691	-567.730835	-106.625015	90.711098	-567.858093	182.338654	1376.319214	-480.842468	-152.063812	1362.220581	-492.749023	33.215996	1390.794678	-505.925781	47.236084	1664.924927	-620.750610	262.762268	1134.043823	-493.595673	-247.239944	1122.979980	-489.977570	302.675537	897.714966	-373.232758	-203.470673	886.154053	-470.244263	53.863567	967.296997	562.834900	-12.964237	931.734558	554.415527	143.277679
-527.817810	129.090073	878.858948	-483.783234	-28.990805	868.940918	-599.932678	154.724991	501.995361	-563.309570	-100.152054	507.439270	-594.959534	158.124344	87.525131	-567.678955	-106.615417	90.689835	-567.962280	182.320084	1376.400757	-480.842926	-152.056519	1362.126587	-492.758209	33.299442	1390.782227	-505.752411	47.501141	1664.937500	-620.701355	262.826538	1134.118408	-493.527924	-246.988800	1122.843262	-489.538849	302.869568	898.079041	-373.203430	-202.812439	886.062622	-470.352631	54.062695	967.320190	562.796997	-12.941052	931.706055	554.404419	143.290909
-527.960632	129.255737	878.897644	-483.816376	-28.797497	868.922729	-598.634277	154.380661	501.698425	-563.317444	-100.081467	507.416229	-594.162292	158.244370	87.352127	-567.663147	-106.607025	90.692116	-568.037231	182.319565	1376.470215	-480.830322	-152.009628	1362.024780	-492.767426	33.375000	1390.801392	-505.762146	47.661797	1664.789795	-620.647461	262.859406	1134.188232	-493.548889	-246.577164	1122.637573	-489.156219	303.022644	898.387695	-373.144775	-202.045166	885.984619	-470.425018	54.238567	967.324707	562.714966	-12.965332	931.708008	554.384583	143.264694
-528.088928	129.362213	878.884583	-483.823151	-28.685408	868.915710	-599.889221	154.637665	501.928741	-563.515198	-100.219963	507.485718	-594.640442	157.958313	87.436363	-567.796204	-106.621391	90.703575	-568.100342	182.324783	1376.539429	-480.859711	-151.980331	1361.929932	-492.780151	33.446579	1390.814453	-505.672180	47.846123	1664.708740	-620.601563	262.914185	1134.261963	-493.598297	-246.236618	1122.514648	-488.843018	303.200409	898.638855	-373.123444	-201.260529	885.922852	-470.478699	54.383148	967.307861	562.663269	-12.916608	931.697205	554.338440	143.301910
-528.194092	129.466019	878.891174	-483.830872	-28.530128	868.907593	-600.315796	154.696854	502.019531	-563.338806	-100.067207	507.402496	-594.755798	157.889160	87.442787	-567.717651	-106.611374	90.692917	-568.131897	182.344894	1376.593750	-480.908447	-151.943069	1361.859375	-492.801910	33.532436	1390.828979	-505.549042	48.042099	1664.649658	-620.573914	263.031921	1134.356323	-493.737549	-245.746719	1122.284668	-488.657562	303.371338	898.843994	-373.130402	-200.501160	885.841614	-470.516754	54.532852	967.299194	562.595581	-12.903127	931.678467	554.318115	143.313141
-528.308716	129.529678	878.875732	-483.803925	-28.432137	868.904297	-600.424194	154.661392	502.008392	-563.337524	-100.035538	507.382904	-594.714539	157.858948	87.433632	-567.755066	-106.603813	90.680023	-568.173340	182.383301	1376.669922	-480.987274	-151.900513	1361.772949	-492.828186	33.616688	1390.840210	-505.312927	48.257885	1664.690308	-620.544861	263.110199	1134.444214	-493.921631	-245.267639	1122.095947	-488.559753	303.528625	898.993835	-373.124207	-199.666031	885.789673	-470.544830	54.658501	967.281921	562.503906	-12.881467	931.662170	554.281677	143.326141
-528.401917	129.621536	878.867676	-483.815796	-28.320013	868.911560	-600.564697	154.611572	502.010284	-563.355652	-100.051628	507.371613	-594.680603	157.864059	87.430649	-567.801208	-106.632301	90.705925	-568.164307	182.435822	1376.761841	-481.095032	-151.870728	1361.720215	-492.838745	33.713947	1390.876221	-505.319824	48.398312	1664.543945	-620.535645	263.259979	1134.550903	-494.164673	-244.741257	1121.904541	-488.573151	303.666077	899.107910	-373.111969	-198.906952	885.764526	-470.571014	54.796543	967.269897	562.403198	-12.854708	931.642456	554.244202	143.376114
-528.482910	129.655396	878.859863	-483.784760	-28.240789	868.932251	-600.711548	154.589157	502.033936	-563.335022	-100.053047	507.385620	-594.650391	157.835297	87.422752	-567.737549	-106.615196	90.693161	-568.135315	182.510452	1376.813232	-481.180328	-151.835281	1361.660522	-492.854889	33.816494	1390.900146	-505.201782	48.572891	1664.491943	-620.536987	263.380981	1134.614624	-494.404602	-244.169662	1121.733398	-488.672821	303.763550	899.147400	-373.101807	-198.057571	885.761658	-470.580292	54.901310	967.268188	562.320862	-12.818346	931.635620	554.209778	143.407364
-528.548096	129.714523	878.861328	-483.750824	-28.170908	868.939880	-599.355347	154.135056	501.701111	-563.316467	-100.076309	507.386505	-593.922913	158.134995	87.333366	-567.804871	-106.618492	90.691566	-568.084290	182.609360	1376.879639	-481.305420	-151.771790	1361.611572	-492.870728	33.917404	1390.919678	-505.077881	48.762726	1664.439941	-620.531738	263.536804	1134.706177	-494.712952	-243.739334	1121.604004	-488.829895	303.873047	899.126587	-373.168823	-197.232849	885.772949	-470.583862	54.995838	967.266785	562.249634	-12.756712	931.605164	554.192566	143.430756
-528.635071	129.765381	878.878967	-483.735077	-28.091663	868.973083	-599.459656	154.013931	501.648956	-563.266602	-100.072090	507.361725	-593.873474	158.137390	87.295685	-567.876709	-106.638779	90.742126	-568.032104	182.711624	1376.933594	-481.456970	-151.723022	1361.586548	-492.885162	34.012493	1390.965210	-504.952545	48.947937	1664.406128	-620.542358	263.735718	1134.784912	-495.062103	-243.183777	1121.411133	-489.092438	303.964447	899.056396	-373.237549	-196.410675	885.775024	-470.605438	55.098431	967.285156	562.155090	-12.763802	931.607971	554.164368	143.478210
-528.688721	129.781845	878.871826	-483.704010	-28.071785	868.996033	-599.644104	153.899353	501.641296	-563.279480	-100.134361	507.403015	-593.861877	158.135834	87.300125	-567.836853	-106.633636	90.730263	-567.937927	182.849655	1377.001465	-481.603271	-151.684982	1361.566528	-492.918976	34.118164	1390.990112	-504.832886	49.145233	1664.360229	-620.560669	263.914734	1134.872070	-495.404877	-242.590759	1121.220215	-489.373016	304.027710	898.938293	-373.287659	-195.607681	885.804932	-470.597595	55.159653	967.283813	562.080139	-12.725405	931.601379	554.132324	143.504074
-528.768555	129.803497	878.866577	-483.717224	-28.031479	869.020508	-599.903076	153.837326	501.668976	-563.226379	-100.114433	507.396881	-593.889282	158.132996	87.290565	-567.886963	-106.637367	90.720200	-567.854126	182.985855	1377.046387	-481.764862	-151.623474	1361.546753	-492.913879	34.229141	1391.016602	-504.722565	49.352795	1664.323242	-620.554871	264.070770	1134.937134	-495.792175	-241.980835	1121.055542	-489.718842	304.112946	898.777832	-373.339752	-194.769897	885.814270	-470.617371	55.232117	967.281311	561.976685	-12.682471	931.602783	554.069458	143.553375
-528.813843	129.776443	878.848938	-483.687744	-28.038242	869.050232	-600.130432	153.737320	501.652161	-563.220947	-100.155754	507.430939	-593.853760	158.135574	87.284180	-567.916077	-106.652328	90.750633	-567.737854	183.141678	1377.083496	-481.935791	-151.556000	1361.541504	-492.934937	34.340431	1391.042847	-504.628540	49.546127	1664.270386	-620.555542	264.215607	1134.974609	-496.145966	-241.511063	1120.922485	-490.138214	304.239532	898.576904	-373.410858	-193.978043	885.857788	-470.606781	55.266533	967.277893	561.875000	-12.640723	931.598877	554.014282	143.563705
-528.876465	129.731125	878.824829	-483.680725	-28.077259	869.085510	-600.497803	153.650848	501.650299	-563.193420	-100.135017	507.410217	-593.759888	157.873474	87.143227	-567.915955	-106.653534	90.747505	-567.620117	183.299591	1377.105469	-482.080475	-151.513885	1361.520508	-492.918396	34.455551	1391.077881	-504.527954	49.749008	1664.245850	-620.559204	264.383667	1135.025635	-496.471985	-240.995636	1120.792603	-490.643005	304.377075	898.349121	-373.484802	-193.225067	885.902222	-470.615753	55.281399	967.273560	561.809937	-12.634036	931.593933	553.974670	143.585892
-528.902771	129.698257	878.809814	-483.688965	-28.059231	869.116333	-602.297058	153.901886	501.933136	-563.196167	-100.172935	507.426575	-594.434326	157.549622	87.216507	-567.953918	-106.657646	90.751678	-567.485718	183.447952	1377.108154	-482.249512	-151.468796	1361.512451	-492.925690	34.567726	1391.073242	-504.434204	49.975468	1664.214844	-620.581299	264.614716	1135.050415	-496.835846	-240.479828	1120.661621	-491.174988	304.531403	898.062500	-373.588959	-192.417572	885.948059	-470.613983	55.312611	967.272339	561.693542	-12.616664	931.589111	553.899963	143.643402
-528.938049	129.685654	878.787292	-483.717712	-28.075432	869.136169	-602.360962	153.762634	501.896484	-563.209229	-100.191864	507.439270	-594.395508	157.564102	87.212265	-567.937744	-106.625328	90.769051	-567.343811	183.607483	1377.098755	-482.378876	-151.411133	1361.525879	-492.899170	34.699268	1391.110840	-504.347076	50.192551	1664.198364	-620.598083	264.849915	1135.094849	-497.126892	-240.144012	1120.656982	-491.739197	304.675476	897.706970	-373.734650	-191.679825	886.010071	-470.615387	55.334267	967.257507	561.582520	-12.638614	931.589111	553.855042	143.617020
-528.956238	129.630524	878.740479	-483.754425	-28.096012	869.153748	-602.784912	153.746902	501.938446	-563.239502	-100.215935	507.454895	-594.468018	157.513245	87.215683	-567.938171	-106.642586	90.777290	-567.197998	183.806274	1377.082153	-482.529572	-151.337997	1361.538208	-492.888977	34.836926	1391.132202	-504.270447	50.407715	1664.178467	-620.624817	265.094910	1135.102173	-497.450409	-239.594269	1120.489380	-492.334656	304.776154	897.355042	-373.821899	-191.014587	886.031067	-470.612305	55.340881	967.229065	561.487061	-12.629718	931.578735	553.788147	143.660233
-529.007507	129.580261	878.723267	-483.796631	-28.160637	869.192444	-603.054810	153.653320	501.919037	-563.291626	-100.228714	507.463837	-594.545288	157.476303	87.185738	-567.974182	-106.640953	90.782890	-567.034912	184.002808	1377.067017	-482.653503	-151.239853	1361.560181	-492.859894	34.984089	1391.177368	-504.042786	50.670479	1664.293701	-620.646362	265.305573	1135.111328	-497.704926	-239.368729	1120.539917	-493.036285	304.884796	896.975159	-373.976288	-190.291779	886.105774	-470.633850	55.326073	967.228027	561.378235	-12.595282	931.561951	553.717468	143.686554
-529.023926	129.541824	878.692322	-483.853973	-28.206915	869.210815	-603.264526	153.613693	501.942383	-563.365540	-100.294098	507.506592	-594.534607	157.480652	87.190331	-568.031982	-106.664986	90.795418	-566.861450	184.160965	1377.043091	-482.755493	-151.146561	1361.599976	-492.833466	35.136509	1391.203491	-503.990692	50.900127	1664.302246	-620.677979	265.526428	1135.136719	-497.982330	-238.885162	1120.406982	-493.769501	305.027527	896.577209	-374.104584	-189.636414	886.168945	-470.641785	55.312389	967.209229	561.281921	-12.619203	931.562500	553.660034	143.652023
-529.048279	129.458542	878.665039	-483.930664	-28.282045	869.240967	-603.436157	153.546814	501.901703	-563.425476	-100.291328	507.488129	-594.561768	157.491653	87.225899	-568.006165	-106.646469	90.784126	-566.690125	184.337997	1377.030396	-482.855896	-151.025146	1361.663208	-492.780945	35.296139	1391.222046	-504.117065	51.087761	1664.189575	-620.749329	265.802582	1135.153564	-498.189575	-238.706467	1120.498901	-494.486053	305.127991	896.143799	-374.290710	-189.008743	886.242493	-470.644684	55.270344	967.190491	561.189941	-12.624427	931.565552	553.586731	143.659760
-529.101929	129.363419	878.624451	-484.019379	-28.358805	869.266785	-603.593994	153.487656	501.890167	-563.509277	-100.285446	507.510284	-594.601868	157.499023	87.200539	-568.031372	-106.655128	90.772865	-566.494202	184.533478	1377.015259	-482.914001	-150.893173	1361.725830	-492.729004	35.461178	1391.256348	-503.937988	51.370178	1664.330200	-620.784729	265.975494	1135.147949	-498.394165	-238.435287	1120.510742	-495.234802	305.259491	895.715637	-374.486053	-188.434250	886.313965	-470.682373	55.226700	967.168091	561.090698	-12.623611	931.565125	553.478394	143.652496
-529.119568	129.271927	878.582092	-484.139221	-28.460011	869.284485	-603.778137	153.458725	501.871613	-563.625366	-100.300102	507.514435	-594.620178	157.491180	87.204124	-568.076294	-106.668831	90.774231	-566.310669	184.738159	1376.972046	-482.962921	-150.772964	1361.824829	-492.687958	35.599083	1391.282104	-504.081299	51.558273	1664.248169	-620.825562	266.151550	1135.143921	-498.579041	-238.138199	1120.531616	-495.990845	305.379272	895.280029	-374.676819	-187.925674	886.422852	-470.705536	55.156414	967.136902	561.008972	-12.629140	931.564575	553.402222	143.642822
-529.172791	129.170685	878.549133	-484.267273	-28.570131	869.325256	-604.925415	153.701797	502.061371	-563.758301	-100.334000	507.528931	-595.067444	157.312286	87.282211	-568.050598	-106.669144	90.773605	-566.130310	184.933167	1376.930664	-483.000458	-150.673279	1361.931030	-492.633972	35.758572	1391.319824	-504.093140	51.816006	1664.280273	-620.882507	266.378479	1135.132202	-498.746216	-237.922150	1120.562622	-496.790070	305.498993	894.824951	-374.871948	-187.428391	886.516296	-470.760651	55.088020	967.125183	560.927673	-12.642685	931.550476	553.304504	143.669449
-529.218323	129.126251	878.535156	-484.432037	-28.661552	869.330017	-604.959412	153.652771	502.017303	-563.864502	-100.275177	507.515961	-595.282532	157.510864	87.386612	-568.045532	-106.681282	90.775665	-565.952576	185.134583	1376.874146	-483.014160	-150.538177	1362.032471	-492.559021	35.900906	1391.336426	-504.112366	52.064758	1664.322144	-620.945618	266.535126	1135.087524	-498.876617	-237.756378	1120.654175	-497.575195	305.625671	894.402405	-375.130402	-187.003738	886.574646	-470.808777	55.020008	967.098511	560.823303	-12.677727	931.558350	553.192261	143.624191
-529.268005	129.022720	878.499451	-484.606079	-28.799278	869.366699	-604.981384	153.614532	501.986938	-564.062622	-100.306458	507.532227	-595.022034	157.338547	87.237564	-568.050903	-106.670586	90.761169	-565.744812	185.313782	1376.830688	-483.002716	-150.410248	1362.153564	-492.451019	36.057331	1391.372803	-504.137268	52.333912	1664.381470	-621.004089	266.752869	1135.109009	-498.982513	-237.625336	1120.736084	-498.369751	305.783051	893.973083	-375.376526	-186.629196	886.654480	-470.868164	54.928810	967.077209	560.717957	-12.732077	931.554932	553.091553	143.564621
-529.320984	128.952454	878.470337	-484.793518	-28.897383	869.401489	-605.005859	153.581955	501.958099	-564.202576	-100.289970	507.489868	-595.233276	157.509552	87.392723	-567.980774	-106.650337	90.755745	-565.549133	185.498108	1376.778687	-482.979889	-150.301834	1362.273193	-492.360107	36.224598	1391.411499	-504.164337	52.615208	1664.446777	-621.056274	266.949982	1135.069702	-499.059540	-237.508209	1120.907715	-499.157410	305.921692	893.550415	-375.592804	-186.301224	886.768860	-470.941406	54.865124	967.060791	560.638184	-12.727763	931.557129	552.954529	143.544678
-529.379822	128.878967	878.445557	-484.995850	-29.035913	869.445374	-605.061157	153.587128	501.959229	-564.339294	-100.281059	507.486145	-594.997437	157.331543	87.279823	-568.003418	-106.652435	90.731323	-565.311707	185.695572	1376.755615	-482.932129	-150.147064	1362.393677	-492.280975	36.393635	1391.440308	-504.038971	52.959095	1664.627930	-621.086792	267.101105	1135.062500	-499.132874	-237.214981	1120.942261	-499.931274	306.049072	893.145813	-375.785431	-185.949295	886.856018	-471.014832	54.782196	967.046936	560.535034	-12.770432	931.549622	552.835388	143.518494
-529.438660	128.813019	878.443970	-485.232788	-29.140585	869.470703	-605.156433	153.572525	501.941284	-564.496033	-100.275764	507.483124	-595.033081	157.331848	87.290108	-567.985107	-106.638962	90.712875	-565.104126	185.885300	1376.705078	-482.846069	-149.996368	1362.540894	-492.160614	36.576946	1391.470825	-504.062744	53.242550	1664.698608	-621.156616	267.320740	1135.033813	-499.137054	-237.266266	1121.217285	-500.687256	306.175385	892.769470	-376.059265	-185.692490	886.952820	-471.103607	54.688568	967.036255	560.467834	-12.793073	931.544678	552.724792	143.517593
-529.502197	128.740265	878.409424	-485.464172	-29.251707	869.503052	-605.266235	153.619324	501.937012	-564.663757	-100.272972	507.477112	-595.045776	157.304123	87.280289	-567.972534	-106.638466	90.702362	-564.920471	186.064972	1376.646240	-482.785248	-149.825058	1362.715332	-492.089478	36.761032	1391.499512	-504.097656	53.513512	1664.781250	-621.247864	267.491516	1135.025513	-499.166382	-237.196701	1121.401489	-501.455048	306.302765	892.397705	-376.355988	-185.438263	887.033875	-471.189972	54.614826	967.010376	560.393921	-12.770529	931.532349	552.593384	143.508118
-529.590210	128.701797	878.395691	-485.726135	-29.383316	869.545166	-605.378418	153.622131	501.937286	-564.807922	-100.255951	507.467377	-595.101929	157.307663	87.314186	-567.893311	-106.637810	90.694908	-564.757385	186.267197	1376.607666	-482.663544	-149.670837	1362.899170	-491.986816	36.931530	1391.525635	-504.285797	53.758057	1664.744507	-621.340332	267.649353	1135.054810	-499.158844	-237.130463	1121.580444	-502.215302	306.417633	892.054260	-376.676880	-185.314011	887.115906	-471.312653	54.535519	967.003906	560.310974	-12.813988	931.524658	552.468872	143.460754
-529.655701	128.632935	878.395264	-485.994446	-29.485416	869.580872	-605.485291	153.636932	501.923157	-564.999939	-100.309387	507.465790	-595.125305	157.281418	87.314117	-567.927979	-106.642242	90.663773	-564.561401	186.456360	1376.581787	-482.570099	-149.507919	1363.063599	-491.899536	37.114849	1391.568970	-504.324249	54.064075	1664.809326	-621.435120	267.855011	1135.057739	-499.155884	-237.135452	1121.801147	-502.915649	306.521637	891.737976	-376.981018	-185.230423	887.190552	-471.416534	54.442379	966.997253	560.234131	-12.843629	931.515320	552.346680	143.446625
-529.736877	128.535980	878.374023	-486.228455	-29.635702	869.599487	-605.544006	153.644455	501.915588	-565.117004	-100.280792	507.439880	-595.124817	157.282990	87.319176	-567.855530	-106.642555	90.620369	-564.359375	186.675735	1376.558960	-482.458771	-149.307083	1363.244873	-491.804047	37.284683	1391.589600	-504.357147	54.387421	1664.884277	-621.539551	267.989136	1135.105957	-499.114044	-237.110901	1122.016235	-503.579498	306.568604	891.402222	-377.275421	-185.176926	887.282532	-471.504547	54.326084	966.968323	560.065674	-12.755832	931.487244	551.988892	143.664719
-529.845337	128.468933	878.386353	-486.525391	-29.762312	869.627502	-605.666321	153.661652	501.923828	-565.298035	-100.309685	507.406830	-595.204285	157.243011	87.332306	-567.887268	-106.669891	90.579552	-564.188171	186.864166	1376.523071	-482.377899	-149.144348	1363.424927	-491.706604	37.461571	1391.611450	-504.387238	54.736557	1664.975830	-621.651855	268.122284	1135.100220	-499.113647	-237.033325	1122.209229	-504.291260	306.695679	891.111633	-377.570862	-185.200516	887.407410	-471.630981	54.215702	966.959229	559.957886	-12.758126	931.493469	551.794128	143.716278
-529.965149	128.391891	878.376465	-486.803009	-29.899736	869.643005	-605.750916	153.686905	501.901886	-565.526917	-100.347870	507.384796	-595.199829	157.253998	87.363655	-567.908997	-106.673187	90.551842	-564.014343	187.036118	1376.476318	-482.283569	-148.974228	1363.646851	-491.619965	37.649609	1391.649414	-504.245605	55.129723	1665.157837	-621.811768	268.301453	1135.139771	-499.088593	-237.040298	1122.499390	-504.998993	306.801514	890.872803	-377.899872	-185.258606	887.536316	-471.755249	54.106968	966.932800	559.870850	-12.765319	931.487427	551.614075	143.742813
-530.099426	128.264572	878.374268	-487.096069	-30.037245	869.680298	-605.827942	153.721069	501.885040	-565.681274	-100.385887	507.349518	-595.241516	157.220917	87.337471	-567.802795	-106.685249	90.525185	-563.874207	187.198212	1376.412720	-482.205841	-148.844345	1363.864258	-491.521790	37.848156	1391.671509	-504.424652	55.455410	1665.125854	-621.956116	268.453308	1135.137695	-499.090332	-237.062119	1122.842529	-505.645081	306.934723	890.627197	-378.268646	-185.316864	887.667725	-471.886139	53.984993	966.917175	559.813538	-12.814144	931.485535	551.529419	143.696808
-530.248962	128.129425	878.362854	-487.385376	-30.189880	869.716431	-605.894775	153.731827	501.850861	-565.856995	-100.443123	507.338867	-595.272461	157.210663	87.344536	-567.841187	-106.686287	90.503586	-563.695129	187.377075	1376.342896	-482.105438	-148.672104	1364.140381	-491.440948	38.050743	1391.713379	-504.428772	55.858707	1665.197998	-622.075684	268.519501	1135.119995	-499.048096	-237.192902	1123.222168	-506.276428	307.189545	890.449768	-378.680450	-185.491623	887.836182	-472.025024	53.859642	966.896667	559.761841	-12.811835	931.471313	551.441650	143.667511
-530.435364	128.011887	878.363525	-487.687195	-30.310472	869.741455	-605.920410	153.719269	501.820618	-565.990295	-100.460876	507.314697	-595.501160	157.404831	87.467384	-567.814697	-106.704025	90.477348	-563.551270	187.544006	1376.260254	-481.956696	-148.479248	1364.462158	-491.344452	38.265289	1391.761841	-504.248444	56.327156	1665.403564	-622.220276	268.558472	1135.055908	-499.009979	-237.305481	1123.663818	-506.781860	307.416992	890.288635	-379.113861	-185.689041	888.035767	-472.183411	53.752949	966.874878	559.714661	-12.885683	931.465759	551.375183	143.581787
-530.590881	127.897995	878.401245	-487.949707	-30.449862	869.797729	-605.980957	153.721619	501.757446	-566.105347	-100.529053	507.266235	-595.517456	157.384201	87.470581	-567.757874	-106.705429	90.429977	-563.405579	187.738922	1376.122070	-481.856293	-148.287674	1364.791016	-491.244019	38.454762	1391.832886	-504.392700	56.728363	1665.360596	-622.477356	268.507477	1134.874146	-498.994476	-237.558044	1124.206177	-507.289368	307.733002	890.180481	-379.548859	-185.978546	888.296570	-472.317078	53.633438	966.891479	559.663269	-12.936243	931.469177	551.311035	143.528488
-530.790833	127.814728	878.420776	-488.265991	-30.561398	869.830383	-606.012085	153.755417	501.749451	-566.217712	-100.581039	507.226715	-595.536133	157.392563	87.474342	-567.642761	-106.684738	90.437119	-563.281128	187.889481	1375.995483	-481.769043	-148.107544	1365.145264	-491.136505	38.671558	1391.895996	-504.385742	57.214695	1665.423218	-622.662048	268.567474	1134.770874	-498.995056	-237.715286	1124.707031	-507.689941	308.019318	890.069763	-379.999817	-186.295761	888.585938	-472.480713	53.543175	966.879517	559.593872	-12.970062	931.443604	551.229431	143.475250
-531.000671	127.715805	878.448669	-488.594574	-30.675013	869.892212	-606.075195	153.758362	501.732574	-566.282166	-100.661743	507.181824	-595.572388	157.390976	87.482140	-567.553162	-106.668571	90.416374	-563.180603	188.013870	1375.818359	-481.638672	-147.926239	1365.510254	-491.041046	38.891876	1391.972534	-504.350647	57.752666	1665.505005	-622.897400	268.592590	1134.640381	-499.040314	-237.712067	1125.148193	-507.962250	308.248779	889.971558	-380.407318	-186.720764	888.963440	-472.655579	53.455894	966.885620	559.557983	-13.023230	931.454651	551.162170	143.432648
-531.200684	127.615799	878.483765	-488.872223	-30.780910	869.965637	-606.217896	153.785385	501.692810	-566.315125	-100.717278	507.102936	-595.803650	157.439484	87.521660	-567.505249	-106.669235	90.372299	-563.100525	188.164490	1375.627197	-481.476379	-147.723358	1365.928589	-490.948242	39.118286	1392.039551	-504.354492	58.291962	1665.568359	-623.169739	268.647186	1134.475586	-499.051239	-237.960266	1125.817871	-508.236603	308.534393	889.894165	-380.671906	-187.169586	889.471802	-472.806793	53.382332	966.903198	559.491394	-13.100698	931.449280	551.113770	143.336502
-531.408813	127.537003	878.500977	-489.149261	-30.896948	870.037048	-606.403992	153.904144	501.714722	-566.304688	-100.799469	507.043243	-595.797607	157.341812	87.462143	-567.504028	-106.649261	90.370865	-563.064575	188.301041	1375.375366	-481.343781	-147.530823	1366.339722	-490.849487	39.383240	1392.085083	-504.351807	58.882702	1665.625732	-623.415955	268.645142	1134.201904	-499.134399	-237.918411	1126.281128	-508.440613	308.808594	889.789795	-380.757507	-187.715820	889.980652	-472.962494	53.324421	966.910461	559.425476	-13.173433	931.442871	551.038940	143.293884
-531.599365	127.439499	878.520874	-489.442352	-31.016760	870.108826	-606.519531	153.943085	501.675171	-566.249451	-100.887672	506.968292	-596.016174	157.428757	87.549088	-567.390381	-106.638512	90.348999	-563.078247	188.473587	1375.140625	-481.185394	-147.292191	1366.738770	-490.793518	39.657124	1392.120361	-504.357208	59.510307	1665.675537	-623.695984	268.669464	1133.929443	-499.242188	-237.981995	1126.836182	-508.583160	309.053192	889.651489	-380.691772	-188.356827	890.648376	-473.115234	53.246990	966.918640	559.374207	-13.200692	931.453064	550.980713	143.264984
-531.772522	127.320366	878.542480	-489.679718	-31.126516	870.197815	-606.762573	154.057007	501.728119	-566.121155	-100.961189	506.868195	-596.066101	157.292511	87.496841	-567.371582	-106.627403	90.338707	-563.101379	188.665100	1374.862793	-480.989502	-147.031860	1367.164795	-490.693756	39.898766	1392.142334	-504.413696	60.150608	1665.696411	-623.966675	268.690063	1133.659058	-499.409668	-238.084320	1127.468384	-508.549835	309.189789	889.452209	-380.538788	-189.103058	891.406799	-473.245758	53.178600	966.941162	559.327271	-13.244703	931.446838	550.927429	143.236694
-531.943542	127.226059	878.563477	-489.933014	-31.243021	870.273560	-605.468689	153.718948	501.417023	-565.944641	-101.016891	506.743683	-595.511597	157.496048	87.399963	-567.241333	-106.586464	90.328903	-563.140747	188.836365	1374.570923	-480.795898	-146.789993	1367.612915	-490.630768	40.209530	1392.194214	-504.263092	60.902912	1665.856934	-624.192871	268.663361	1133.287964	-499.551727	-238.252274	1128.078979	-508.640869	309.514282	889.380249	-380.271484	-189.956818	892.262451	-473.380737	53.107227	966.956421	559.262939	-13.314754	931.439514	550.870728	143.179214
-532.040833	127.134087	878.587036	-490.106720	-31.334385	870.332275	-605.057861	153.637955	501.298309	-565.793579	-101.117111	506.673859	-595.383240	157.610641	87.355270	-567.255432	-106.600662	90.324966	-563.247070	188.999222	1374.221680	-480.688660	-146.546646	1368.052612	-490.549164	40.519440	1392.245361	-504.406799	61.581112	1665.793457	-624.448486	268.672333	1132.883301	-499.745453	-238.573700	1128.763794	-508.643738	309.717773	889.202942	-379.935303	-190.848221	893.174377	-473.465210	53.032635	966.975830	559.202698	-13.367295	931.439941	550.807495	143.138580
-532.144287	127.059990	878.596863	-490.267578	-31.414240	870.400513	-605.023987	153.688614	501.280792	-565.647278	-101.226555	506.618408	-595.448486	157.605377	87.359970	-567.255920	-106.628868	90.346054	-563.350464	189.200012	1373.904419	-480.596832	-146.254318	1368.545288	-490.499908	40.871689	1392.256226	-504.473328	62.340214	1665.809326	-624.651855	268.627625	1132.472168	-499.880463	-239.107330	1129.540649	-508.516602	309.952332	889.067993	-379.469421	-191.673523	894.147034	-473.540192	52.992336	966.989624	559.159424	-13.404398	931.437561	550.773682	143.096573
-532.210205	126.957581	878.571350	-490.368195	-31.517527	870.453064	-605.851318	153.977753	501.455017	-565.561707	-101.355064	506.609406	-595.904236	157.430450	87.407326	-567.245422	-106.631462	90.347557	-563.451416	189.453354	1373.522095	-480.457306	-145.929153	1369.075439	-490.473053	41.193459	1392.298950	-504.518280	63.122810	1665.824585	-624.842468	268.544281	1132.040649	-500.004608	-239.541122	1130.234009	-508.409607	310.087128	888.831726	-379.037872	-192.502716	895.112305	-473.589264	52.936661	966.986572	559.105957	-13.443726	931.433838	550.719666	143.045944
-532.254333	126.865845	878.572693	-490.435211	-31.584520	870.491699	-604.982361	153.770294	501.276978	-565.508423	-101.473236	506.606171	-595.636169	157.532227	87.353546	-567.235168	-106.619736	90.346138	-563.617615	189.703842	1373.162964	-480.394836	-145.630524	1369.621948	-490.483368	41.571712	1392.303101	-504.423096	63.975002	1665.928589	-624.990417	268.525238	1131.574463	-500.084747	-240.307632	1131.046265	-508.276733	310.187988	888.569336	-378.652344	-193.327942	896.037964	-473.613739	52.883373	966.992371	559.046875	-13.512138	931.428772	550.690430	142.984482
-532.288269	126.816811	878.586731	-490.486572	-31.649569	870.529480	-604.577576	153.753723	501.232941	-565.451782	-101.577843	506.591644	-595.567078	157.575607	87.344505	-567.194153	-106.628746	90.341103	-563.776367	190.002335	1372.858398	-480.314270	-145.251770	1370.104614	-490.461914	41.977238	1392.325439	-504.596832	64.773819	1665.828613	-625.110229	268.450195	1131.079712	-500.126373	-240.854401	1131.757813	-508.071014	310.255219	888.341858	-378.374329	-194.107498	896.940735	-473.631989	52.842503	967.007385	559.004211	-13.559246	931.430237	550.638367	142.922318
-532.244690	126.766968	878.600098	-490.464691	-31.699730	870.552673	-604.464661	153.815475	501.260132	-565.584045	-101.801567	506.660767	-595.605225	157.561111	87.345535	-567.387817	-106.644501	90.363808	-563.948425	190.250763	1372.505737	-480.203461	-144.899246	1370.612061	-490.464966	42.401695	1392.329102	-504.541565	65.675621	1665.899536	-625.226135	268.391418	1130.585327	-500.111938	-241.428482	1132.398926	-507.825378	310.286133	888.103271	-378.126068	-194.748825	897.791687	-473.592285	52.794998	967.022705	558.968384	-13.601671	931.415466	550.618835	142.901413
-532.209900	126.717903	878.599182	-490.403320	-31.761225	870.565247	-604.305786	153.873856	501.275909	-565.564148	-101.864571	506.749420	-595.672729	157.540253	87.375938	-567.364502	-106.656723	90.359871	-564.119751	190.482254	1372.141113	-480.035919	-144.516418	1371.116211	-490.462219	42.799328	1392.354614	-504.601044	66.554115	1665.885742	-625.321228	268.288971	1130.126099	-499.976135	-242.067093	1133.168945	-507.431519	310.180023	887.776550	-377.890503	-195.401367	898.656433	-473.551819	52.751408	967.030945	558.929626	-13.657896	931.432922	550.590210	142.863708
-532.125793	126.667938	878.604980	-490.297821	-31.790461	870.585083	-604.130066	153.899445	501.286621	-565.477844	-101.676796	506.854370	-595.742126	157.535217	87.367271	-567.321960	-106.631798	90.336739	-564.331238	190.770203	1371.754395	-479.851227	-144.108002	1371.628296	-490.462555	43.253864	1392.389404	-504.686005	67.448013	1665.850586	-625.394775	268.255341	1129.689331	-499.720337	-242.847565	1134.114746	-507.114532	310.113251	887.502747	-377.708618	-196.087662	899.516968	-473.486023	52.717541	967.055298	558.889587	-13.687944	931.419189	550.573669	142.780609
-532.012024	126.604729	878.600586	-490.171722	-31.855381	870.597046	-603.863159	153.937912	501.269592	-565.254211	-101.794182	506.762512	-595.773254	157.536789	87.388977	-567.235352	-106.632881	90.354958	-564.514526	191.042633	1371.392456	-479.607513	-143.700485	1372.142944	-490.501434	43.703365	1392.420654	-504.766174	68.349045	1665.816162	-625.444580	268.316040	1129.195923	-499.433411	-243.255981	1134.822754	-506.867218	309.957703	887.135925	-377.464966	-196.809021	900.345337	-473.397919	52.656849	967.071838	558.842407	-13.732190	931.424438	550.537354	142.748810
-531.855347	126.596428	878.580444	-489.991760	-31.888424	870.606812	-603.637573	153.976395	501.278290	-565.165100	-101.686890	506.855591	-595.801208	157.508636	87.391579	-567.281982	-106.622910	90.345795	-564.713989	191.317184	1371.069580	-479.381714	-143.226730	1372.613281	-490.568909	44.141941	1392.430054	-504.881683	69.279106	1665.760132	-625.450684	268.282898	1128.622925	-499.048920	-243.758926	1135.662964	-506.736359	309.860992	886.752747	-377.164337	-197.576202	901.116455	-473.281677	52.643559	967.087463	558.823853	-13.760504	931.413208	550.524048	142.743591
-531.670898	126.562279	878.565491	-489.770325	-31.950729	870.623352	-603.298340	154.012527	501.248260	-565.054810	-101.777740	506.917999	-595.842896	157.479355	87.401222	-567.303406	-106.617668	90.367615	-564.981750	191.614441	1370.712402	-479.156769	-142.779739	1373.095093	-490.623352	44.615334	1392.427124	-505.129517	70.165680	1665.623291	-625.468994	268.218842	1128.166626	-498.624695	-244.249725	1136.602417	-506.546722	309.589447	886.344482	-376.801300	-198.384918	901.919067	-473.150177	52.601227	967.116943	558.807800	-13.773971	931.410278	550.508911	142.741760
-531.476379	126.516708	878.545654	-489.517639	-32.010258	870.649231	-602.996216	154.066879	501.283356	-565.036438	-102.000786	506.998169	-595.681702	157.267441	87.263176	-567.491211	-106.631248	90.424355	-565.238708	191.908752	1370.390869	-478.909241	-142.271042	1373.578125	-490.700745	45.076115	1392.426392	-505.261597	71.079941	1665.566895	-625.493286	268.169830	1127.688354	-498.173706	-244.423096	1137.335205	-506.231628	309.108063	885.866455	-376.435974	-199.244675	902.675354	-472.999329	52.567982	967.148376	558.773071	-13.848269	931.409790	550.482849	142.676804
-531.216980	126.474327	878.529907	-489.211182	-32.028339	870.681702	-602.609436	154.058228	501.257477	-564.660095	-101.968193	507.023560	-595.676575	157.230377	87.276901	-567.404114	-106.618927	90.430527	-565.517395	192.217117	1370.084229	-478.670624	-141.786972	1374.014526	-490.755951	45.535873	1392.437744	-505.421600	72.012314	1665.512451	-625.521912	268.104919	1127.227661	-497.688904	-244.817200	1138.162109	-506.097046	308.614990	885.386169	-376.072998	-200.071686	903.359375	-472.821045	52.548077	967.198486	558.754944	-13.849940	931.412659	550.460815	142.656021
-530.950073	126.463669	878.500183	-488.884857	-32.044449	870.692993	-602.191895	154.071777	501.274536	-564.143982	-101.912003	507.007721	-595.618225	157.211685	87.258171	-567.335083	-106.608170	90.444405	-565.831177	192.538544	1369.792236	-478.450409	-141.298737	1374.453613	-490.834869	46.021637	1392.457397	-505.423737	73.027740	1665.540161	-625.437683	268.188599	1126.902710	-497.195831	-245.215332	1138.965576	-506.044952	308.192596	884.973938	-375.756439	-200.861969	903.977356	-472.613037	52.547230	967.224243	558.728271	-13.886305	931.408630	550.439148	142.641876
-530.693665	126.467712	878.470154	-488.563812	-32.047775	870.725220	-601.747498	154.107834	501.253265	-563.513123	-101.871307	506.941345	-595.776978	157.406448	87.437195	-567.275879	-106.571465	90.449936	-566.075256	192.854370	1369.525391	-478.227051	-140.746674	1374.879272	-490.921661	46.545185	1392.465576	-505.579163	73.971413	1665.460205	-625.430603	268.058472	1126.424316	-496.663483	-245.536362	1139.719971	-505.871643	307.637787	884.537964	-375.430969	-201.663956	904.502319	-472.430634	52.568653	967.266907	558.716736	-13.878058	931.403809	550.416443	142.642929
-530.383484	126.462975	878.411560	-488.227356	-32.047810	870.743103	-601.294983	154.216400	501.266571	-562.847229	-101.820694	506.890503	-595.750061	157.376053	87.495613	-567.241882	-106.530197	90.471939	-566.410034	193.226074	1369.227661	-478.096985	-140.234863	1375.257568	-490.993439	47.056992	1392.489868	-505.853027	74.874123	1665.313477	-625.446167	268.005951	1125.976685	-496.091064	-245.979950	1140.489746	-505.668976	306.919678	884.021240	-375.090942	-202.504807	904.965515	-472.209534	52.588223	967.286255	558.727661	-13.932961	931.398254	550.423950	142.616562
-530.062805	126.450836	878.358459	-487.844513	-32.022465	870.779785	-600.807861	154.262360	501.250946	-562.063110	-101.693504	506.802551	-595.661377	157.329300	87.472870	-567.134155	-106.537827	90.492828	-566.690063	193.597733	1368.918579	-477.839325	-139.727493	1375.646118	-491.106750	47.565983	1392.484131	-505.914673	75.873268	1665.320435	-625.426575	267.803833	1125.482544	-495.493134	-246.253143	1141.153198	-505.478424	306.285706	883.578552	-374.719147	-203.274338	905.361267	-471.971100	52.630890	967.321228	558.701843	-13.958799	931.390625	550.404541	142.609833
-529.689575	126.477669	878.333496	-487.422058	-31.953407	870.823792	-600.286133	154.310440	501.276031	-561.334290	-101.689880	506.741913	-595.583130	157.314835	87.523682	-567.041016	-106.492241	90.519371	-567.010193	193.961761	1368.636963	-477.646027	-139.278275	1376.051025	-491.223846	48.050964	1392.430664	-506.204987	76.773972	1665.141113	-625.482788	267.608154	1124.954590	-494.916473	-246.344101	1141.720459	-505.373993	305.559479	883.053894	-374.268860	-203.991791	905.679016	-471.696899	52.696896	967.378845	558.693665	-13.977588	931.385742	550.400940	142.604553
-529.278748	126.443466	878.274841	-486.934784	-31.959345	870.868774	-599.755432	154.354645	501.248932	-560.373840	-100.884415	506.651428	-595.516052	157.262100	87.544624	-566.843323	-106.456306	90.494598	-567.320190	194.306213	1368.334839	-477.602722	-138.775421	1376.374512	-491.338654	48.572464	1392.460938	-506.262573	77.775322	1665.144287	-625.502869	267.369141	1124.424561	-494.349884	-246.541626	1142.268311	-505.165375	304.853210	882.620178	-373.819519	-204.800842	905.974426	-471.385437	52.717045	967.424194	558.703918	-14.019253	931.383850	550.421326	142.553787
-528.886475	126.398628	878.230530	-486.454346	-31.938107	870.909180	-599.191223	154.306458	501.188019	-559.476501	-100.942261	506.596680	-595.418884	157.179245	87.571365	-566.864075	-106.422958	90.534210	-567.594238	194.714142	1368.055420	-477.448761	-138.254242	1376.682129	-491.493347	49.095779	1392.470215	-506.442627	78.713348	1665.050903	-625.625549	267.266083	1124.013428	-493.728546	-246.687454	1142.818970	-505.115143	304.106537	882.099976	-373.320648	-205.507751	906.243835	-471.073120	52.742275	967.469055	558.705627	-14.075288	931.394470	550.445862	142.500076
-528.512329	126.395081	878.198486	-486.001007	-31.893499	870.957031	-598.771667	154.380112	501.203033	-558.576965	-101.039124	506.520569	-595.362305	157.114380	87.617943	-566.817993	-106.402611	90.616692	-567.926941	195.063354	1367.754883	-477.337982	-137.797409	1376.968872	-491.623413	49.578945	1392.433350	-506.768799	79.622810	1664.842041	-625.758972	267.142853	1123.520142	-493.110077	-246.720566	1143.324585	-505.005463	303.394958	881.577942	-372.728271	-206.289352	906.498474	-470.771881	52.797516	967.519104	558.713074	-14.118484	931.389526	550.462463	142.465225
-528.152527	126.406136	878.158569	-485.555237	-31.849709	870.981995	-598.253296	154.425613	501.179016	-557.640015	-101.197853	506.432465	-595.273132	157.029831	87.660820	-566.944458	-106.383194	90.684601	-568.217102	195.449478	1367.431030	-477.243256	-137.324066	1377.244873	-491.714874	50.087208	1392.416870	-506.833069	80.591881	1664.815186	-625.887817	266.974091	1123.005493	-492.465729	-246.725037	1143.825317	-504.837036	302.696411	881.120117	-372.125031	-207.035141	906.744263	-470.482697	52.851490	967.554565	558.740295	-14.162176	931.397949	550.516235	142.425949
-527.672791	126.380661	878.106934	-485.007813	-31.816704	871.041748	-597.695740	154.475800	501.169556	-556.690796	-101.371857	506.403015	-595.243713	156.914810	87.707001	-566.970520	-106.348259	90.748123	-568.509338	195.808411	1367.164307	-477.086212	-136.853561	1377.496826	-491.832092	50.576771	1392.376099	-507.060028	81.541901	1664.691528	-626.001343	266.746887	1122.523682	-491.840637	-246.541367	1144.258667	-504.688507	302.046387	880.713074	-371.496979	-207.793884	906.968018	-470.106537	52.899017	967.609619	558.789734	-14.210361	931.389648	550.589539	142.361862
-527.215393	126.361633	878.023865	-484.419800	-31.834845	871.092346	-597.070313	154.489227	501.157593	-555.671936	-101.413811	506.346771	-595.122314	156.758163	87.725441	-567.106934	-106.309830	90.806999	-568.830261	196.161804	1366.863525	-476.980103	-136.391693	1377.733154	-491.976074	51.067005	1392.340088	-507.297974	82.506660	1664.565918	-626.217468	266.648438	1122.052490	-491.242859	-246.148926	1144.534790	-504.654846	301.348175	880.252991	-370.812988	-208.580841	907.160095	-469.723999	52.948875	967.643738	558.817078	-14.265118	931.397400	550.665894	142.245697
-526.729980	126.363113	877.968018	-483.830505	-31.796780	871.130371	-596.467896	154.513046	501.106354	-554.668945	-101.569397	506.315918	-594.965271	156.609375	87.749733	-567.192261	-106.278076	90.856308	-569.113220	196.577789	1366.616089	-476.931854	-135.917023	1377.945801	-492.066132	51.565151	1392.341431	-507.521210	83.455093	1664.409058	-626.418640	266.532898	1121.624512	-490.527618	-246.020599	1145.005737	-504.623596	300.790863	879.837524	-370.120209	-209.302643	907.370300	-469.328461	53.008194	967.687195	558.844421	-14.368344	931.403687	550.774963	142.132675
-526.263550	126.419258	877.924255	-483.314148	-31.724035	871.166870	-595.802063	154.521896	501.080566	-553.431396	-101.491341	506.219391	-594.849731	156.455765	87.773392	-567.095215	-106.223427	90.900459	-569.436340	196.893173	1366.316772	-476.854004	-135.436478	1378.174438	-492.190063	52.029285	1392.292847	-507.782745	84.411652	1664.252563	-626.624390	266.433228	1121.164063	-489.916992	-245.744690	1145.375244	-504.522552	300.163055	879.444336	-369.449219	-210.059708	907.577637	-468.961853	53.095966	967.730225	558.903809	-14.390641	931.417725	550.863098	142.042282
-525.815979	126.404938	877.862732	-482.771606	-31.716690	871.228699	-595.180908	154.610779	501.049500	-552.260925	-101.468269	506.114227	-594.736267	156.050766	87.675583	-567.179565	-106.192680	90.989700	-569.709717	197.300079	1366.089478	-476.716644	-134.990753	1378.416870	-492.275635	52.490471	1392.327759	-508.217926	85.327896	1663.997314	-626.780334	266.220520	1120.729492	-489.260895	-245.563446	1145.814453	-504.442261	299.611755	879.056458	-368.787842	-210.705078	907.838501	-468.592651	53.151352	967.775024	558.962524	-14.433870	931.413025	550.953918	141.949966
-525.338257	126.362831	877.794006	-482.155731	-31.727262	871.283203	-594.600159	154.728607	501.054321	-551.144897	-101.542862	506.047791	-594.642761	155.694229	87.622940	-567.316040	-106.183456	91.066772	-569.973511	197.643326	1365.865234	-476.596954	-134.549408	1378.650146	-492.394409	52.968712	1392.325562	-508.459595	86.325676	1663.870850	-626.994507	266.202698	1120.408325	-488.626160	-245.324738	1146.188110	-504.385895	299.049225	878.706604	-368.136017	-211.310318	908.084106	-468.180084	53.191414	967.815063	558.966370	-14.469865	931.415222	550.974182	141.938461
-524.879822	126.309387	877.735107	-481.532806	-31.735769	871.326111	-593.854370	154.836792	501.018341	-549.889954	-101.540871	505.974487	-594.555969	155.556656	87.661072	-567.286377	-106.134827	91.132721	-570.253479	197.972443	1365.666382	-476.507050	-134.136902	1378.873535	-492.480530	53.405228	1392.352783	-508.651978	87.337860	1663.775879	-627.201538	266.091187	1119.966431	-488.092163	-244.832947	1146.380493	-504.457062	298.545685	878.348877	-367.453125	-211.910263	908.312622	-467.760742	53.224239	967.849243	558.995361	-14.472064	931.411987	550.982178	141.953476
-524.417664	126.270370	877.662842	-480.969910	-31.696541	871.366821	-592.999634	154.863388	500.877655	-548.534485	-101.455818	505.813690	-594.550171	155.499237	87.842072	-567.354004	-106.129562	91.193359	-570.460815	198.322220	1365.486694	-476.403168	-133.736389	1379.092285	-492.557495	53.850540	1392.365479	-508.972107	88.333939	1663.604980	-627.401550	266.045715	1119.551758	-487.474487	-244.891693	1146.880493	-504.559540	298.083801	877.959900	-366.827820	-212.348465	908.587524	-467.360229	53.284290	967.872009	559.006409	-14.489245	931.405273	551.004944	141.901474
-523.937622	126.224716	877.610596	-480.351593	-31.742983	871.407288	-592.158081	155.026779	500.841492	-547.295044	-101.534058	505.716339	-594.720398	155.492630	87.921394	-567.526306	-106.114525	91.313850	-570.706848	198.625214	1365.244385	-476.342590	-133.322098	1379.292969	-492.633881	54.250088	1392.394287	-509.296570	89.298737	1663.453979	-627.608521	266.116943	1119.267944	-486.948303	-244.735046	1147.232544	-504.604218	297.647888	877.648682	-366.217407	-212.715347	908.858032	-466.921783	53.291847	967.904541	559.024780	-14.496018	931.397583	551.024414	141.903625
-523.505920	126.168358	877.598938	-479.765778	-31.809361	871.452881	-591.284668	155.195023	500.776031	-546.021484	-101.544731	505.616699	-594.662659	155.388092	87.974442	-567.743958	-106.151543	91.428734	-570.904480	198.997192	1365.050903	-476.214783	-132.878799	1379.501953	-492.697662	54.686451	1392.436401	-509.800262	90.203384	1663.187622	-627.794312	266.112335	1118.964600	-486.429077	-244.517136	1147.536621	-504.757904	297.193451	877.263428	-365.566650	-213.100266	909.160583	-466.512848	53.269306	967.956543	559.033508	-14.530656	931.402954	551.012207	141.903198
-523.057800	126.135269	877.606812	-479.183929	-31.819380	871.544800	-590.315063	155.288406	500.731476	-544.686951	-101.523689	505.509003	-594.441040	154.947205	87.799927	-567.822266	-106.132011	91.503235	-571.068359	199.306763	1364.888550	-476.079620	-132.463943	1379.705444	-492.773315	55.102364	1392.470581	-510.149658	91.167885	1663.080078	-627.971008	266.155365	1118.659912	-485.908539	-244.430893	1147.877686	-504.928955	296.824158	876.875732	-364.916199	-213.391037	909.466980	-466.095703	53.299641	968.039795	559.071350	-14.512028	931.394531	551.053894	141.907730
-522.662476	126.048798	877.645325	-478.647705	-31.822578	871.654114	-589.310486	155.389923	500.653137	-543.374939	-101.515289	505.417023	-594.593262	155.147247	88.074791	-567.775879	-106.099510	91.584641	-571.190857	199.571396	1364.728760	-475.936005	-132.121399	1379.967041	-492.804199	55.526848	1392.529053	-510.493652	92.104607	1662.942383	-628.110962	266.252594	1118.389648	-485.406860	-244.281219	1148.226807	-505.092834	296.526001	876.514587	-364.297394	-213.598236	909.841187	-465.729218	53.302242	968.147705	559.084595	-14.520885	931.406494	551.063171	141.897156
-522.278015	125.995148	877.687134	-478.107330	-31.856071	871.773987	-588.497009	155.536423	500.672577	-542.138000	-101.654617	505.272614	-594.678162	155.025345	88.202858	-568.034729	-106.132797	91.723892	-571.340637	199.857025	1364.533447	-475.789734	-131.767838	1380.216187	-492.859955	55.893871	1392.555054	-510.877319	92.976883	1662.828003	-628.222900	266.353241	1118.126709	-484.939240	-244.156418	1148.609741	-505.224579	296.265167	876.184021	-363.685150	-213.704422	910.246094	-465.377319	53.307854	968.266541	559.103760	-14.509459	931.391663	551.072021	141.927658
-521.930176	125.895500	877.721252	-477.565582	-31.925537	871.887878	-587.577759	155.645523	500.616364	-540.924011	-101.697052	505.212738	-594.586792	154.967819	88.286110	-568.169861	-106.144386	91.839600	-571.453918	200.088974	1364.341553	-475.500153	-131.435776	1380.506226	-492.838043	56.297073	1392.711304	-511.188263	93.826195	1662.753174	-628.300293	266.405914	1117.830078	-484.513123	-243.804932	1148.872314	-505.365936	296.058563	875.848083	-363.092377	-213.779205	910.665588	-465.035309	53.284397	968.374634	559.141235	-14.475302	931.377014	551.088684	141.957520
-521.590881	125.800148	877.773193	-477.077881	-31.939348	871.984497	-586.679810	155.732758	500.560852	-539.671875	-101.750580	505.083984	-594.531799	154.871262	88.368340	-568.218811	-106.162003	91.931076	-571.540771	200.336197	1364.123291	-475.517517	-131.050247	1380.774414	-492.893250	56.613335	1392.629395	-511.444855	94.669067	1662.756958	-628.358521	266.487732	1117.516968	-484.047577	-243.783676	1149.256104	-505.510620	295.899994	875.506653	-362.464630	-213.729858	911.129211	-464.719055	53.263573	968.482666	559.155273	-14.446218	931.381042	551.103943	141.950027
-521.292358	125.763153	877.831665	-476.665710	-31.945688	872.047729	-585.943054	155.854889	500.585388	-538.588013	-101.873421	504.974213	-594.489014	154.733719	88.408592	-568.161011	-106.139221	92.056282	-571.599121	200.663940	1363.898682	-475.315521	-130.636108	1381.085571	-492.861328	57.065521	1392.663818	-511.865234	95.434792	1662.729492	-628.403015	266.465729	1117.245483	-483.577545	-243.811478	1149.768677	-505.679108	295.742676	875.105530	-361.794189	-213.616180	911.682129	-464.444275	53.247025	968.572937	559.173218	-14.440092	931.375854	551.109558	141.947113
-520.997131	125.685410	877.875977	-476.249817	-31.967434	872.138306	-585.169189	155.945114	500.585663	-537.616333	-101.997383	504.868347	-594.446899	154.631378	88.489647	-568.253662	-106.172028	92.162056	-571.749451	200.855682	1363.619995	-475.146606	-130.323273	1381.409058	-492.918793	57.358822	1392.680420	-512.158142	96.104027	1662.663696	-628.458374	266.607269	1116.959351	-483.161713	-243.746994	1150.216064	-505.776489	295.699890	874.794495	-361.185486	-213.428970	912.216370	-464.179443	53.226498	968.671814	559.208435	-14.425732	931.369507	551.149231	141.964813
-520.730774	125.609314	877.895386	-475.847778	-31.985312	872.184021	-584.494873	156.036850	500.580811	-536.650696	-102.077438	504.815552	-594.401917	154.502426	88.556015	-568.258118	-106.161926	92.279755	-571.857727	201.046753	1363.359131	-474.887970	-129.987000	1381.737793	-492.926605	57.683197	1392.691406	-512.516357	96.756477	1662.642212	-628.479736	266.658325	1116.645508	-482.720856	-243.648529	1150.645020	-505.894226	295.706909	874.419861	-360.560974	-213.170074	912.785950	-463.924744	53.203545	968.731934	559.219910	-14.424908	931.372803	551.135193	141.999908
-520.439514	125.476044	877.893799	-475.416931	-32.081837	872.246399	-583.868591	156.074905	500.576508	-535.781555	-102.093407	504.714630	-594.336548	154.365829	88.613525	-568.255310	-106.153572	92.347397	-571.940674	201.230225	1363.084839	-474.702271	-129.657532	1382.040283	-492.926239	58.039371	1392.699585	-512.837463	97.320000	1662.653076	-628.493408	266.622894	1116.252319	-482.296387	-243.535614	1151.056030	-506.030304	295.762970	874.020325	-359.911011	-212.839706	913.364563	-463.652618	53.132149	968.791870	559.242249	-14.397717	931.361328	551.155518	142.027863
-520.145081	125.430153	877.921082	-475.024811	-32.110985	872.307129	-583.251953	156.106689	500.610596	-535.023926	-102.147491	504.690125	-594.262817	154.294250	88.635689	-568.366760	-106.176308	92.461823	-572.057556	201.444550	1362.812256	-474.510071	-129.303146	1382.367920	-492.891510	58.390629	1392.703735	-513.153931	97.831108	1662.661621	-628.548340	266.692383	1115.927124	-481.890228	-243.431030	1151.475342	-506.153381	295.849426	873.663757	-359.280670	-212.435760	913.940369	-463.403687	53.108250	968.869385	559.274780	-14.358197	931.359070	551.180298	142.037247
-519.937500	125.203789	877.879822	-474.691498	-32.200417	872.345093	-582.803955	156.120178	500.606171	-534.463989	-102.295471	504.711029	-594.249939	154.177460	88.686928	-568.400391	-106.196747	92.573967	-572.239502	201.596786	1362.481812	-474.300964	-128.950623	1382.734497	-492.809387	58.732998	1392.789551	-513.458923	98.272522	1662.692505	-628.574463	266.595764	1115.507568	-481.496124	-243.196671	1151.846313	-506.222290	295.952087	873.294006	-358.628662	-212.074722	914.540649	-463.198334	53.011040	968.887268	559.293518	-14.368968	931.368225	551.191040	142.033524
-519.732239	125.059753	877.857727	-474.425354	-32.275021	872.381714	-582.344299	156.107559	500.591644	-534.017151	-102.379890	504.654175	-594.145386	154.104965	88.735672	-568.358093	-106.197983	92.647873	-572.379395	201.743103	1362.157471	-474.119659	-128.634323	1383.053467	-492.805084	59.067940	1392.787964	-513.742188	98.659225	1662.719360	-628.630432	266.700745	1115.198486	-480.996246	-243.344528	1152.432373	-506.333069	296.094391	872.942810	-358.000793	-211.617493	915.199097	-463.016479	52.936703	968.911621	559.291321	-14.371854	931.365051	551.197083	142.057159
-519.525757	124.891914	877.837158	-474.127350	-32.370216	872.429260	-581.914429	156.055786	500.537750	-533.671265	-102.450920	504.651123	-594.084839	154.053314	88.744713	-568.339111	-106.210823	92.696129	-572.511108	201.904205	1361.835693	-473.923279	-128.303604	1383.363647	-492.807068	59.371788	1392.732056	-514.107910	98.957870	1662.711792	-628.682800	266.618408	1114.776733	-480.604431	-242.999298	1152.698486	-506.415009	296.301453	872.559753	-357.377930	-211.174118	915.775085	-462.810944	52.854702	968.938660	559.319824	-14.306755	931.363403	551.216309	142.075317
-519.325623	124.687988	877.793518	-473.819305	-32.551632	872.464172	-581.580627	155.986237	500.476990	-533.500000	-102.534462	504.680389	-594.036682	153.989594	88.819771	-568.385193	-106.220184	92.730270	-572.677063	202.066452	1361.502075	-473.702515	-127.977692	1383.690186	-492.859497	59.656738	1392.635864	-514.358643	99.250336	1662.760498	-628.720276	266.470703	1114.313721	-480.048096	-243.150848	1153.281982	-506.459564	296.504730	872.199768	-356.745514	-210.633179	916.393433	-462.602081	52.719688	968.946533	559.340759	-14.282643	931.355286	551.227112	142.097977
-519.117981	124.508591	877.774170	-473.529755	-32.697323	872.505981	-581.337769	155.914688	500.456665	-533.408691	-102.614090	504.732605	-594.024475	153.928818	88.813820	-568.369141	-106.246475	92.751320	-572.838623	202.163895	1361.165283	-473.469421	-127.685364	1384.015869	-492.869171	59.919727	1392.576172	-514.537781	99.521095	1662.867310	-628.817078	266.464111	1113.900879	-479.529114	-243.091125	1153.715088	-506.584473	296.713928	871.822571	-356.107697	-210.108505	916.956848	-462.384064	52.603619	968.965576	559.346802	-14.290053	931.349792	551.235901	142.117859
-518.934021	124.329521	877.742126	-473.283966	-32.842510	872.507813	-581.107178	155.820801	500.458527	-533.441895	-102.673866	504.766144	-593.930725	153.926437	88.856194	-568.384949	-106.290657	92.772949	-572.966309	202.274384	1360.824097	-473.269653	-127.407402	1384.279785	-492.863434	60.143555	1392.534546	-514.874878	99.680885	1662.875732	-628.893921	266.388428	1113.518677	-478.992126	-242.998932	1154.070313	-506.660492	296.915039	871.428711	-355.432587	-209.554504	917.501282	-462.175934	52.474564	968.950500	559.378540	-14.276578	931.361023	551.230042	142.137115
-518.768738	124.136215	877.726746	-473.011902	-33.022091	872.543457	-580.621033	155.444199	500.240967	-533.593445	-102.767715	504.861816	-593.800110	153.937531	88.827507	-568.431641	-106.319031	92.744499	-573.167786	202.334244	1360.473877	-473.071259	-127.160255	1384.546021	-492.863403	60.374760	1392.502808	-515.019958	99.848366	1662.974731	-628.973206	266.260010	1113.098999	-478.408691	-242.988617	1154.502197	-506.731201	297.132050	871.059998	-354.761414	-208.913605	918.032349	-461.967499	52.339230	968.960754	559.369934	-14.248433	931.350769	551.220459	142.136734
-518.683350	123.952644	877.728027	-472.838623	-33.204655	872.555359	-580.864258	155.636246	500.451263	-533.870117	-102.918182	504.964691	-593.876892	153.862305	88.874458	-568.443970	-106.352524	92.752632	-573.348816	202.378525	1360.156494	-472.884094	-126.903923	1384.781250	-492.872192	60.584030	1392.461060	-515.151733	99.986214	1662.987305	-629.094666	266.134827	1112.712280	-477.856628	-242.878754	1154.822754	-506.851685	297.315857	870.726257	-354.043518	-208.359772	918.558044	-461.823639	52.185989	968.959900	559.411682	-14.217108	931.338684	551.232239	142.161041
-518.586121	123.747810	877.743530	-472.653015	-33.386372	872.569397	-580.873230	155.517563	500.449371	-534.217896	-103.016510	505.055481	-593.884827	153.854492	88.875809	-568.452637	-106.393402	92.740875	-573.489258	202.434738	1359.877563	-472.686279	-126.681305	1385.011719	-492.894470	60.783207	1392.429077	-515.348633	100.112396	1663.014160	-629.207947	266.083862	1112.399292	-477.288269	-242.576981	1154.963989	-506.929047	297.495636	870.468018	-353.352722	-207.722305	919.008789	-461.656219	52.019917	968.963257	559.394409	-14.218894	931.341003	551.220154	142.196060
-518.528320	123.499161	877.742859	-472.552032	-33.556057	872.595642	-580.575134	155.087021	500.215729	-534.666138	-103.138397	505.140137	-593.771545	153.878281	88.854538	-568.477478	-106.430099	92.692993	-573.669922	202.474258	1359.620361	-472.500854	-126.471962	1385.196045	-492.915039	60.947845	1392.384155	-515.601563	100.197754	1662.975464	-629.329956	265.944397	1112.028809	-476.572388	-242.841156	1155.447998	-507.051208	297.676788	870.186523	-352.659271	-207.121017	919.438660	-461.535034	51.852467	968.957825	559.434875	-14.183219	931.355042	551.214478	142.232880
-518.515015	123.277771	877.734375	-472.472870	-33.785034	872.606812	-580.597656	154.940765	500.201569	-535.165283	-103.242218	505.230743	-593.758362	153.861130	88.845039	-568.442566	-106.467171	92.641724	-573.825928	202.508560	1359.353149	-472.321198	-126.311935	1385.367920	-492.938293	61.070713	1392.334961	-515.784119	100.307678	1663.000000	-629.464417	265.806641	1111.690063	-476.050232	-242.543060	1155.581177	-507.196106	297.861145	869.906006	-351.941437	-206.534378	919.810364	-461.434784	51.669506	968.936462	559.421082	-14.175865	931.343384	551.216187	142.237198
-518.553528	123.045067	877.740906	-472.486755	-34.014801	872.634338	-580.688965	154.788208	500.159760	-535.868347	-103.398613	505.356293	-593.746582	153.855209	88.787430	-568.502136	-106.510330	92.583725	-573.849792	202.656860	1359.220581	-472.139587	-126.130981	1385.515381	-492.947144	61.188126	1392.293945	-515.900330	100.452599	1663.072998	-629.542053	265.573639	1111.411743	-475.400970	-242.564743	1155.817017	-507.404053	298.017975	869.645142	-351.235474	-205.937180	920.201355	-461.389679	51.478100	968.924622	559.443665	-14.142683	931.339417	551.215393	142.258087
-518.661804	122.826469	877.761475	-472.664215	-34.238609	872.609619	-580.886169	154.608856	500.179199	-536.669128	-103.597633	505.477203	-593.782593	153.842529	88.763252	-568.579346	-106.564606	92.553604	-573.974731	202.673599	1358.986450	-471.957092	-126.014824	1385.645752	-492.940613	61.306381	1392.282349	-516.129028	100.529747	1663.018799	-629.717896	265.486664	1111.177124	-474.693268	-242.706436	1156.081665	-507.629608	298.115967	869.434570	-350.508301	-205.301559	920.550476	-461.416351	51.250053	968.880676	559.457275	-14.136498	931.344666	551.213013	142.270691
-518.785461	122.645668	877.750671	-472.864655	-34.478489	872.569153	-581.413574	154.708496	500.380066	-537.445984	-103.761330	505.588440	-593.900696	153.774139	88.785126	-568.515625	-106.602577	92.478996	-574.088867	202.658463	1358.803345	-471.772858	-125.920738	1385.765991	-492.934082	61.381832	1392.247681	-516.293152	100.614738	1663.006470	-629.900513	265.413666	1110.963867	-474.181641	-242.422058	1156.114990	-507.798828	298.233459	869.307861	-349.804840	-204.741409	920.792725	-461.450104	51.041672	968.807922	559.441895	-14.114965	931.339783	551.200745	142.285019
-518.892212	122.421051	877.750244	-472.958282	-34.706043	872.574036	-581.715698	154.513535	500.405670	-538.292480	-103.889076	505.649078	-593.903198	153.784241	88.791183	-568.441833	-106.626228	92.400383	-574.304871	202.490433	1358.538452	-471.602722	-125.834747	1385.839844	-492.947968	61.430702	1392.221313	-516.465210	100.698486	1662.998779	-630.095764	265.242584	1110.777466	-473.563202	-242.220444	1156.175415	-507.930908	298.348541	869.201843	-349.042023	-204.121628	921.068665	-461.453857	50.850952	968.772034	559.460388	-14.062113	931.341003	551.173950	142.328354
-518.959534	122.221062	877.772217	-473.007996	-34.920902	872.568970	-582.117126	154.277130	500.396057	-539.188416	-104.016273	505.796265	-593.932678	153.769394	88.735069	-568.398438	-106.654266	92.331467	-574.403381	202.436127	1358.416626	-471.471069	-125.792747	1385.897705	-492.975220	61.445126	1392.187256	-516.628235	100.795158	1662.976318	-630.237122	264.945404	1110.550415	-472.968628	-241.979248	1156.130371	-508.100952	298.458832	869.090881	-348.312958	-203.532379	921.334595	-461.415466	50.660217	968.743530	559.471619	-14.047858	931.346802	551.175049	142.345337
-519.107971	122.017220	877.742310	-473.131500	-35.140556	872.521240	-582.516479	154.059479	500.353851	-540.241882	-104.165329	505.925690	-593.907959	153.760651	88.685066	-568.464783	-106.702515	92.242905	-574.389160	202.442780	1358.369385	-471.319946	-125.736786	1385.945190	-492.968994	61.478123	1392.149170	-516.731445	100.912735	1662.995483	-630.355896	264.666107	1110.378174	-472.390472	-241.849289	1156.145264	-508.211975	298.587982	869.016724	-347.571930	-202.915543	921.547974	-461.434082	50.478455	968.658997	559.481323	-14.049844	931.349792	551.168518	142.368530
-519.208252	121.789925	877.726990	-473.185883	-35.363041	872.490784	-583.006104	153.870361	500.361420	-541.310608	-104.329430	506.068207	-593.895874	153.781952	88.647682	-568.456665	-106.738022	92.184303	-574.490234	202.343994	1358.275879	-471.167267	-125.727097	1385.956543	-492.959076	61.448662	1392.110107	-516.898071	101.004608	1662.962158	-630.507324	264.464478	1110.231323	-471.677063	-242.100494	1156.325439	-508.357727	298.709839	868.946167	-346.902832	-202.355713	921.704102	-461.413818	50.284763	968.597534	559.489075	-14.020031	931.336914	551.161194	142.387344
-519.401855	121.570206	877.712219	-473.339813	-35.577499	872.462097	-583.581116	153.635529	500.400635	-542.487183	-104.486755	506.261230	-593.881165	153.792831	88.616562	-568.548767	-106.799820	92.109512	-574.652771	202.155792	1358.123169	-471.022949	-125.723228	1385.972412	-492.950378	61.408653	1392.081543	-517.076843	101.095131	1662.917603	-630.662659	264.202850	1110.095825	-471.066589	-242.070160	1156.345947	-508.457275	298.739410	868.829590	-346.227570	-201.777435	921.898804	-461.463318	50.106506	968.526489	559.497681	-14.005764	931.322754	551.169617	142.388687
-519.583191	121.332550	877.689758	-473.477386	-35.803112	872.416321	-584.194397	153.275925	500.353882	-543.789795	-104.734550	506.478577	-593.695007	153.458542	88.276146	-568.568542	-106.830849	92.016663	-574.730957	202.025864	1358.053589	-470.865356	-125.741737	1385.964355	-492.940796	61.359669	1392.034912	-517.241455	101.189034	1662.872681	-630.772705	263.898895	1109.972046	-470.499451	-241.957520	1156.322021	-508.606537	298.880920	868.777649	-345.586975	-201.211990	922.024658	-461.508606	49.906265	968.447266	559.490662	-13.971656	931.318176	551.149292	142.441574
-519.795227	121.118912	877.659180	-473.658997	-36.004494	872.367004	-584.956604	152.988495	500.392487	-545.076172	-104.944771	506.625153	-593.756714	153.435349	88.255753	-568.591614	-106.876274	91.917183	-574.798706	201.916183	1357.983765	-470.691528	-125.782875	1385.928223	-492.919250	61.277355	1391.989258	-517.411255	101.279762	1662.803345	-630.877502	263.672546	1109.919189	-469.952789	-241.906097	1156.301270	-508.790131	299.012878	868.747375	-344.987701	-200.601761	922.120789	-461.569641	49.736683	968.353394	559.509766	-13.941015	931.325439	551.160950	142.463058
-519.999512	120.859283	877.591736	-473.813690	-36.240776	872.312378	-585.625000	152.604691	500.309967	-546.174255	-104.930916	506.740814	-593.757874	153.446899	88.171204	-568.409546	-106.852211	91.825256	-574.855652	201.782608	1357.919189	-470.516113	-125.827187	1385.869629	-492.890228	61.186153	1391.933350	-517.546204	101.341896	1662.740723	-630.971802	263.422058	1109.841064	-469.441620	-241.771301	1156.176880	-508.948761	299.092651	868.692749	-344.418152	-199.966187	922.208618	-461.613159	49.550350	968.236267	559.500610	-13.931026	931.318420	551.138367	142.494659
-520.250732	120.611343	877.543335	-474.015625	-36.442863	872.270203	-586.409485	152.239853	500.307190	-547.646057	-105.235634	506.968292	-593.687073	153.507202	88.128639	-568.463989	-106.900932	91.775032	-574.928833	201.654617	1357.873047	-470.339294	-125.889229	1385.815918	-492.857483	61.101627	1391.898438	-517.676392	101.403908	1662.686157	-631.031494	263.160156	1109.779663	-469.058319	-241.265488	1155.811523	-509.208496	299.258270	868.705994	-343.832458	-199.257675	922.244934	-461.711060	49.381886	968.137756	559.509216	-13.877546	931.306396	551.133911	142.521851
-520.509277	120.380554	877.493164	-474.206360	-36.630249	872.211182	-587.166321	151.889160	500.258881	-548.713257	-105.166878	507.047150	-593.676514	153.550507	88.066490	-568.226135	-106.875847	91.636452	-574.985291	201.503601	1357.833862	-470.158844	-125.940018	1385.732544	-492.826569	60.993198	1391.852417	-517.850220	101.403870	1662.555786	-631.138245	262.968048	1109.763428	-468.535492	-241.214813	1155.694458	-509.435608	299.275543	868.619873	-343.283234	-198.591293	922.240173	-461.802246	49.226082	968.028137	559.508118	-13.874837	931.306152	551.131775	142.567001
-520.756165	120.181725	877.415833	-474.414063	-36.804871	872.127869	-588.048401	151.568237	500.289856	-549.851746	-105.138756	507.087646	-593.620361	153.607025	88.003670	-568.123718	-106.901016	91.564537	-575.033264	201.307373	1357.808838	-469.965820	-126.023872	1385.639893	-492.772064	60.881416	1391.803955	-517.935974	101.409676	1662.493164	-631.257690	262.850708	1109.752441	-467.966217	-241.483856	1155.750488	-509.670013	299.244568	868.553101	-342.800323	-197.890274	922.271606	-461.888763	49.089291	967.890015	559.503906	-13.840488	931.313843	551.129822	142.563629
-521.031433	120.024300	877.379211	-474.655914	-36.978817	872.036560	-588.906982	151.241394	500.286743	-550.971802	-105.186813	507.110626	-593.617432	153.716507	87.978340	-568.009644	-106.931183	91.490707	-575.083862	201.102112	1357.777832	-469.786774	-126.116142	1385.526733	-492.722565	60.763115	1391.711426	-517.939270	101.399498	1662.468750	-631.351074	262.688354	1109.739990	-467.531036	-241.435898	1155.588013	-509.924133	299.167542	868.478394	-342.295349	-197.131149	922.286926	-462.001129	48.943146	967.768372	559.483704	-13.806883	931.316833	551.071777	142.627350
-521.351563	119.839539	877.324951	-474.903687	-37.191887	871.958618	-589.909729	150.879257	500.303650	-552.076233	-105.270844	507.180878	-593.845215	154.055832	88.146851	-567.978821	-106.973686	91.394722	-575.088196	200.913879	1357.789795	-469.579346	-126.208649	1385.396851	-492.656891	60.649158	1391.669312	-517.989014	101.352074	1662.400513	-631.514343	262.718506	1109.806519	-467.273590	-241.087402	1155.271362	-510.151367	299.081757	868.459106	-341.874451	-196.493927	922.236877	-462.141602	48.789825	967.643188	559.491821	-13.762818	931.307678	551.026001	142.714447
-521.662842	119.732727	877.275940	-475.194061	-37.314571	871.847046	-590.912231	150.538895	500.276611	-553.101318	-105.302261	507.289185	-593.928223	154.095123	88.069359	-567.924438	-106.985573	91.305176	-575.090759	200.737000	1357.764404	-469.365448	-126.298309	1385.248291	-492.596344	60.516899	1391.621338	-518.012268	101.280777	1662.343628	-631.595703	262.528381	1109.794067	-466.936371	-240.970688	1155.061523	-510.424011	298.971771	868.396179	-341.458527	-195.792221	922.153015	-462.282501	48.691628	967.499573	559.455933	-13.665386	931.293030	550.906921	142.843613
-521.983032	119.546890	877.221436	-475.458557	-37.453232	871.753052	-591.986206	150.256012	500.276825	-554.522766	-105.965263	507.769440	-593.992615	154.170227	88.039597	-568.238708	-107.067749	91.292999	-575.093140	200.594818	1357.746948	-469.163422	-126.392754	1385.100830	-492.514435	60.368805	1391.536499	-517.990173	101.182343	1662.293579	-631.715515	262.451324	1109.831299	-466.647247	-240.746628	1154.779785	-510.687836	298.799316	868.328003	-341.104370	-195.133545	922.058655	-462.417786	48.569798	967.360779	559.437683	-13.616137	931.281494	550.853699	142.931427
-522.334900	119.405701	877.145630	-475.729004	-37.608555	871.645386	-592.914856	149.946854	500.258514	-555.494507	-106.128548	507.883484	-593.808716	153.941025	87.770844	-568.375061	-107.134262	91.240295	-575.051147	200.498169	1357.732910	-468.897583	-126.441742	1384.959961	-492.393860	60.277931	1391.466919	-517.934509	101.014252	1662.243408	-631.833740	262.277679	1109.867676	-466.349121	-240.616714	1154.531128	-510.922119	298.609100	868.246155	-340.822723	-194.519226	921.933838	-462.586090	48.465336	967.209534	559.424927	-13.551968	931.272278	550.780945	143.028015
-522.742493	119.240616	877.095154	-476.073578	-37.720367	871.580994	-593.964661	149.668930	500.300140	-556.284424	-106.209816	507.918335	-593.806824	154.041565	87.713860	-568.342163	-107.181686	91.172775	-575.036011	200.291489	1357.725220	-468.690521	-126.558395	1384.802490	-492.308411	60.143639	1391.403198	-517.860779	100.832054	1662.218384	-631.953064	262.108582	1109.885742	-466.110687	-240.582031	1154.314331	-511.161102	298.395966	868.175232	-340.800507	-194.248718	921.728821	-462.797638	48.387272	967.082336	559.426331	-13.509826	931.275085	550.754211	143.073639
-523.162659	119.110077	877.027771	-476.425354	-37.856976	871.527283	-594.853577	149.440094	500.317078	-556.956055	-106.311729	507.934509	-594.008362	154.400528	87.845100	-568.307129	-107.218979	91.143257	-575.003479	200.121094	1357.709473	-468.480957	-126.674225	1384.678833	-492.236816	59.991573	1391.359985	-517.727722	100.629349	1662.204956	-632.062866	261.914307	1109.903687	-465.843964	-240.475601	1154.067749	-511.414978	298.153198	868.109070	-340.309509	-193.231415	921.717529	-463.023926	48.327385	966.952515	559.421570	-13.516025	931.267334	550.763977	143.080322
-523.625122	118.918114	876.960083	-476.745789	-38.020355	871.479919	-595.822754	149.240631	500.277985	-557.535767	-106.386635	507.999756	-594.076050	154.447083	87.793243	-568.345947	-107.249908	91.101677	-574.963928	199.970688	1357.711914	-468.270660	-126.837097	1384.540161	-492.145538	59.847992	1391.304810	-517.570007	100.388939	1662.202881	-632.125183	261.543610	1109.862427	-465.482361	-240.677887	1153.958008	-511.695587	297.912842	868.001343	-340.178772	-192.608078	921.560181	-463.257385	48.246067	966.824097	559.447937	-13.431027	931.264954	550.753662	143.154007
-524.103943	118.806625	876.908264	-477.069855	-38.138615	871.464783	-596.743347	148.969971	500.215668	-557.940247	-106.447884	508.033386	-594.076050	154.535217	87.724915	-568.339111	-107.286530	91.075874	-574.949463	199.807938	1357.726074	-468.075470	-126.965622	1384.409180	-491.948730	59.803635	1391.400024	-517.380981	100.105415	1662.209717	-632.274048	261.446594	1109.935669	-465.292786	-240.551849	1153.704712	-511.974213	297.634918	867.935791	-340.092346	-192.052673	921.403137	-463.529785	48.229675	966.730713	559.464233	-13.413777	931.263123	550.774109	143.176651
-524.585632	118.682106	876.886719	-477.459900	-38.211220	871.464661	-597.552002	148.741394	500.188873	-558.328979	-106.565529	508.037628	-594.099365	154.572235	87.680618	-568.445618	-107.323090	91.061737	-574.902222	199.704834	1357.794189	-467.870209	-127.069916	1384.272583	-491.969635	59.587833	1391.212769	-517.205261	99.790756	1662.200684	-632.366272	261.245300	1110.007080	-465.101929	-240.481750	1153.491211	-512.215271	297.354523	867.924988	-340.044434	-191.519943	921.203247	-463.838715	48.208107	966.662354	559.507568	-13.385442	931.260864	550.781616	143.226044
-525.027222	118.593964	876.877380	-477.832214	-38.245476	871.470825	-598.232666	148.536987	500.174316	-558.687988	-106.669128	508.034943	-594.069763	154.639191	87.636070	-568.549500	-107.373474	91.040230	-574.924377	199.597961	1357.829346	-467.737976	-127.162308	1384.131592	-491.761139	59.554874	1391.323242	-516.917114	99.456749	1662.259277	-632.503113	261.043427	1110.089600	-465.087860	-240.091675	1153.139038	-512.449768	297.067566	867.941956	-339.961426	-190.917496	921.004089	-464.122772	48.214123	966.605408	559.498352	-13.381360	931.255920	550.775146	143.229202
-525.530762	118.489624	876.858459	-478.207092	-38.324375	871.494934	-598.877197	148.321213	500.122253	-558.956116	-106.800987	508.045624	-594.073181	154.693909	87.571785	-568.691284	-107.421005	91.022881	-574.910400	199.527267	1357.910522	-467.555054	-127.175804	1383.976196	-491.823303	59.396935	1391.158325	-516.578613	99.089241	1662.338989	-632.588318	260.640320	1110.174805	-464.962524	-239.981125	1152.892578	-512.708984	296.775055	867.926941	-339.972992	-190.386536	920.798523	-464.451111	48.215050	966.555115	559.556946	-13.322963	931.252625	550.824341	143.260605
-526.043884	118.360710	876.859558	-478.553925	-38.372623	871.523987	-599.460327	148.126923	500.125824	-559.155884	-106.882744	508.049255	-594.062500	154.744812	87.531654	-568.725037	-107.447212	91.030159	-574.933350	199.420593	1358.020386	-467.389984	-127.260857	1383.823242	-491.624908	59.348309	1391.289551	-516.224854	98.721275	1662.400879	-632.683289	260.226105	1110.302856	-464.873932	-239.803299	1152.662354	-512.964478	296.419037	867.929810	-339.978455	-189.888809	920.577026	-464.781982	48.218494	966.521851	559.578979	-13.323631	931.255249	550.831604	143.267334
-526.584412	118.281990	876.876953	-478.944031	-38.380409	871.551392	-599.933655	147.960037	500.028625	-559.299011	-106.988396	508.043793	-594.085999	154.764160	87.454178	-568.871765	-107.472031	91.029823	-574.947510	199.334610	1358.171631	-467.236328	-127.340828	1383.678467	-491.519989	59.285858	1391.326294	-515.763550	98.324707	1662.562500	-632.748596	259.716187	1110.450073	-464.796356	-239.666534	1152.415405	-513.188232	296.042023	868.010254	-340.047028	-189.381317	920.352600	-465.167877	48.246357	966.505554	559.595703	-13.303020	931.255798	550.841980	143.307571
-527.134766	118.217651	876.905762	-479.329315	-38.391380	871.599792	-600.374817	147.885788	499.937958	-559.109802	-106.861343	507.746246	-594.118469	154.824646	87.454002	-568.750854	-107.469505	91.024261	-574.926575	199.248093	1358.347290	-467.024994	-127.423828	1383.552979	-491.435303	59.189972	1391.335815	-515.315002	97.920822	1662.665771	-632.880005	259.538147	1110.682129	-464.750671	-239.499130	1152.191284	-513.505676	295.641418	868.093750	-340.159058	-188.898514	920.142517	-465.568756	48.284279	966.510071	559.655090	-13.295053	931.254578	550.888916	143.321121
-527.696411	118.243103	876.925781	-479.676422	-38.393246	871.612305	-600.689148	147.832336	499.903717	-559.177490	-106.902077	507.718201	-594.068604	154.866882	87.434135	-568.764526	-107.506035	91.015350	-574.900208	199.192383	1358.546387	-466.823242	-127.459320	1383.421265	-491.435272	59.037556	1391.189941	-514.809753	97.485855	1662.791260	-632.998840	259.225616	1110.893066	-464.731781	-239.352249	1151.953491	-513.758057	295.275238	868.223999	-340.364441	-188.479858	919.867615	-465.955017	48.363800	966.492310	559.695313	-13.275236	931.260925	550.936340	143.313660
-528.218933	118.210449	876.928528	-480.015686	-38.376362	871.610474	-600.958618	147.743286	499.844879	-559.230835	-106.924408	507.713379	-594.102112	154.889099	87.414101	-568.790039	-107.502541	91.028130	-574.874207	199.134415	1358.801880	-466.672211	-127.515251	1383.284302	-491.359833	58.956863	1391.206665	-514.270264	97.021172	1662.915771	-633.165283	259.102112	1111.146729	-464.734955	-239.234604	1151.729492	-514.062073	294.883698	868.397522	-340.601318	-188.083633	919.562744	-466.359741	48.408649	966.477173	559.772827	-13.248278	931.272644	550.991821	143.333206
-528.679810	118.332207	877.010620	-480.356537	-38.230137	871.638367	-601.244995	147.659729	499.821899	-559.620605	-107.221672	508.040375	-594.125061	154.887039	87.389664	-569.122864	-107.551338	91.081360	-574.793396	199.154602	1359.108643	-466.510895	-127.569183	1383.138672	-491.278107	58.869713	1391.214233	-513.759949	96.517334	1662.976440	-633.337585	258.961365	1111.445313	-464.879425	-238.803986	1151.315063	-514.388794	294.454834	868.604736	-340.869263	-187.702759	919.228088	-466.735931	48.548958	966.521484	559.800842	-13.250673	931.271973	551.032715	143.314377
-529.375854	118.155060	876.989624	-480.784637	-38.209930	871.666199	-601.529907	147.628342	499.790405	-559.714294	-107.316498	508.053436	-593.925598	154.681213	87.233589	-569.162964	-107.556610	91.117134	-574.778748	199.121490	1359.359619	-466.354126	-127.626335	1382.964966	-491.195618	58.799080	1391.244019	-513.138855	96.042664	1663.121338	-633.500061	258.727325	1111.774536	-464.853180	-238.868011	1151.143311	-514.699402	294.065735	868.822998	-341.217010	-187.325226	918.907593	-467.257568	48.588295	966.497375	559.885925	-13.232185	931.271301	551.093872	143.338699
-529.963379	118.199211	876.993408	-481.112396	-38.125061	871.653137	-601.737305	147.576523	499.779755	-559.336365	-106.991425	507.647888	-593.900085	154.709366	87.223885	-568.903259	-107.508995	91.104256	-574.739258	199.130539	1359.703369	-466.160248	-127.683350	1382.781128	-491.113647	58.720219	1391.229248	-512.403992	95.569519	1663.299805	-633.696289	258.645050	1112.170166	-464.950836	-238.825577	1150.928589	-515.043823	293.689850	869.053772	-341.823517	-187.291641	918.436523	-467.696808	48.714149	966.479431	559.919434	-13.221148	931.285706	551.139099	143.351440
-530.471436	118.222198	877.002808	-481.431213	-38.024212	871.639526	-601.896545	147.515884	499.753113	-559.390869	-106.985909	507.637177	-593.875061	154.699295	87.212303	-568.976501	-107.502052	91.104897	-574.822021	198.970306	1359.928345	-465.983795	-127.745056	1382.564575	-491.022186	58.619572	1391.225342	-511.733002	95.058914	1663.416992	-633.937012	258.642975	1112.565674	-464.908661	-239.137009	1150.902710	-515.360107	293.356049	869.355103	-342.099792	-186.590149	918.138306	-468.105927	48.814182	966.471985	559.962524	-13.241836	931.286011	551.180786	143.348511
-530.971741	118.219566	877.032776	-481.711273	-37.949993	871.654358	-602.036682	147.490479	499.707642	-559.424133	-106.983025	507.623108	-593.835510	154.713974	87.215843	-568.964539	-107.503464	91.110939	-574.863281	198.820831	1360.269897	-465.868500	-127.851028	1382.341919	-490.950867	58.482639	1391.220825	-511.073181	94.520218	1663.470215	-634.130920	258.534485	1112.928711	-465.187866	-238.768997	1150.530029	-515.714417	293.013031	869.721558	-342.500397	-186.220566	917.712402	-468.485291	48.902416	966.484924	560.030823	-13.215148	931.271240	551.253784	143.356567
-531.503418	118.249260	877.045898	-481.926117	-37.911236	871.640076	-602.140442	147.436630	499.677460	-559.480835	-106.959991	507.623383	-593.799072	154.731003	87.208855	-569.018494	-107.501495	91.104424	-574.873169	198.735794	1360.568115	-465.722198	-127.906342	1382.086304	-490.812561	58.416431	1391.193726	-510.249420	94.029678	1663.604736	-634.383057	258.487640	1113.294434	-465.369873	-238.634979	1150.174683	-516.140137	292.675415	870.037903	-342.968933	-185.866577	917.224915	-468.869720	48.994274	966.483459	560.085388	-13.200048	931.267273	551.309082	143.367920
-532.058655	118.346428	877.080261	-482.257935	-37.762268	871.621338	-602.337036	147.447006	499.671326	-559.504578	-106.919296	507.610443	-593.807922	154.727463	87.217026	-569.015198	-107.471107	91.082237	-574.841675	198.673752	1360.858887	-465.536591	-127.962364	1381.816650	-490.737122	58.350159	1391.173950	-509.479156	93.490082	1663.696777	-634.580383	258.217590	1113.623047	-465.453552	-238.729065	1149.898071	-516.520569	292.349030	870.351257	-343.517242	-185.582596	916.720886	-469.304443	49.146137	966.484863	560.152222	-13.195016	931.274353	551.367676	143.384216
-532.568970	118.381332	877.053467	-482.562622	-37.626438	871.587830	-602.484558	147.415344	499.661621	-559.598389	-106.922882	507.598846	-593.825745	154.715195	87.215286	-569.089661	-107.470345	91.103920	-574.824829	198.633133	1361.216919	-465.350983	-128.004227	1381.522339	-490.632782	58.255112	1391.174561	-508.743622	92.921478	1663.707031	-634.828796	258.020538	1114.052856	-465.692291	-238.570190	1149.543823	-516.877502	292.073059	870.698730	-344.071472	-185.279480	916.200073	-469.706696	49.285069	966.447449	560.209595	-13.181789	931.280701	551.435303	143.385269
-533.002197	118.380615	877.037415	-482.851013	-37.494522	871.548096	-602.569885	147.420837	499.632263	-559.673645	-106.861000	507.599915	-593.790710	154.697266	87.197342	-569.078796	-107.440689	91.100960	-574.774719	198.653656	1361.591797	-465.117401	-127.975327	1381.211060	-490.508209	58.228367	1391.151367	-507.938568	92.400795	1663.778564	-635.145874	257.908844	1114.521851	-466.100220	-237.939880	1148.896851	-517.310547	291.816040	871.108093	-344.631683	-185.009094	915.599426	-470.065277	49.380318	966.415710	560.283630	-13.161046	931.269958	551.493835	143.408478
-533.467590	118.438553	877.067139	-483.065826	-37.393085	871.526611	-602.776489	147.404556	499.621674	-559.782410	-106.842651	507.576111	-593.804749	154.702026	87.187309	-569.089905	-107.426079	91.081627	-574.793396	198.577560	1361.962036	-464.932037	-128.027176	1380.865234	-490.402985	58.152359	1391.123535	-507.044800	91.876038	1663.879639	-635.552429	258.021790	1114.972778	-466.403137	-237.689423	1148.419434	-517.749084	291.577332	871.546814	-345.158661	-184.835510	915.004211	-470.399078	49.495338	966.413879	560.387695	-13.128259	931.253357	551.589844	143.431686
-533.968323	118.511620	877.091431	-483.327942	-37.276871	871.485718	-602.972229	147.437241	499.605042	-559.902405	-106.772179	507.565826	-593.815674	154.715591	87.159737	-569.150269	-107.423141	91.095726	-574.857300	198.464249	1362.310669	-464.804260	-128.175827	1380.499023	-490.353302	58.004269	1391.053467	-506.315491	91.346046	1663.847778	-635.928223	258.111816	1115.388184	-466.719696	-237.498199	1147.951172	-518.159180	291.439606	871.994263	-345.756470	-184.647369	914.347839	-470.764893	49.617348	966.396423	560.422302	-13.157440	931.244995	551.642700	143.425446
-534.416382	118.562775	877.074097	-483.594940	-37.162468	871.417542	-603.064148	147.466583	499.580963	-560.086670	-106.778145	507.581818	-593.764038	154.732834	87.148117	-569.194031	-107.431679	91.095856	-574.865479	198.413940	1362.659790	-464.630341	-128.255722	1380.153564	-490.267181	57.917496	1391.017822	-505.413635	90.799698	1663.936890	-636.314453	258.204620	1115.880981	-466.878754	-237.774872	1147.714966	-518.603821	291.320801	872.411804	-346.392303	-184.497635	913.713196	-471.094086	49.727505	966.339417	560.478455	-13.135931	931.227051	551.696594	143.452057
-534.833618	118.655281	877.061523	-483.865753	-37.040184	871.365967	-603.280518	147.515976	499.583252	-560.207764	-106.707893	507.545898	-593.755249	154.770233	87.128815	-569.196594	-107.419281	91.084457	-574.781128	198.443665	1363.146362	-464.427155	-128.331528	1379.769409	-490.193573	57.829304	1390.988159	-504.700623	90.252342	1663.888916	-636.640015	258.124878	1116.360840	-467.235992	-237.583084	1147.206177	-519.051941	291.268219	872.844666	-347.092163	-184.360458	913.009033	-471.403839	49.861046	966.290649	560.556152	-13.128449	931.217651	551.750000	143.444656
[truncated: 40 more columns]
