# Supplementary material for: A dyadic stimulus set of audiovisual affective displays for the study of multisensory, emotional, social interactions
Source: Behav Res Methods. 2015 Nov 5;48(4):1285–95. doi: 10.3758/s13428-015-0654-4 (PMC5101291; doi:10.3758/s13428-015-0654-4)
Supplement: Supplementary file 1 — (ZIP 270 MB) [file 13428_2015_654_MOESM1_ESM.zip › supplementary_material_2_stimuli_set_files/G/G01.txt]

-591.359985	166.205002	994.098450	-590.067871	-11.106071	994.642456	-622.827454	190.568741	522.406067	-665.253784	-34.453640	527.643311	-653.056641	195.728241	82.466423	-668.299927	-26.511610	93.034935	-580.909546	285.457336	1454.206055	-536.361755	-99.069206	1454.994019	-510.434479	84.401886	1427.011108	-506.402344	60.891388	1751.585815	-748.356262	314.061401	1204.299683	-670.934570	-176.052414	1204.701416	-628.929626	314.217072	927.630859	-578.355957	-165.657242	912.657349	-573.900513	77.974426	1092.945923	495.265228	-14.274632	961.404175	557.299561	227.906723
-591.355835	166.192947	994.091431	-590.034790	-11.097813	994.640137	-622.956848	190.572113	522.446167	-665.316467	-34.513474	527.658569	-653.054871	195.777328	82.491745	-668.377502	-26.510925	93.041374	-580.910706	285.447510	1454.139160	-536.288635	-99.105682	1454.938232	-510.416321	84.389412	1427.011108	-506.302856	60.875023	1751.555298	-748.437561	313.941467	1204.279175	-670.934448	-176.056381	1204.715576	-629.047363	314.126617	927.581482	-578.415405	-165.698685	912.656860	-573.869263	77.978043	1092.939087	495.231018	-14.321937	961.428772	557.276917	227.844864
-591.353821	166.211014	994.103760	-590.024963	-11.092427	994.627014	-623.066162	190.610352	522.444702	-665.252319	-34.474384	527.646118	-653.033020	195.771576	82.491249	-668.276001	-26.502178	93.026947	-580.926331	285.429840	1454.121582	-536.227905	-99.125618	1454.927368	-510.389191	84.391464	1426.955811	-506.187805	60.855541	1751.541748	-748.481873	313.755188	1204.297485	-670.928650	-176.048538	1204.707153	-629.196167	314.046722	927.514160	-578.444031	-165.684418	912.637512	-573.859619	77.976334	1092.938110	495.207458	-14.333250	961.456177	557.275391	227.810410
-591.334534	166.251312	994.111633	-589.995972	-11.077737	994.614868	-623.239441	190.609955	522.467285	-665.255188	-34.501659	527.717529	-653.049927	195.770691	82.482101	-668.332703	-26.509510	93.037773	-580.945129	285.397827	1454.103027	-536.181763	-99.135910	1454.888428	-510.403656	84.377060	1426.953857	-506.092896	60.853561	1751.538452	-748.561707	313.663422	1204.272095	-670.962036	-176.074615	1204.695435	-629.341736	313.946228	927.452271	-578.451599	-165.677383	912.651123	-573.824951	77.993637	1092.934204	495.115112	-14.421517	961.449829	557.272705	227.720154
-591.324890	166.237762	994.111511	-589.949890	-11.051012	994.612549	-623.351746	190.648773	522.497375	-665.244995	-34.471867	527.697693	-653.062744	195.770004	82.478241	-668.322266	-26.502203	93.027496	-580.960022	285.403625	1454.060059	-536.119019	-99.169891	1454.841064	-510.375488	84.385963	1426.984619	-505.986023	60.825569	1751.505615	-748.621765	313.530853	1204.302124	-670.945007	-176.081726	1204.674805	-629.482971	313.874268	927.403809	-578.496094	-165.664917	912.649048	-573.796570	78.002563	1092.932983	495.086670	-14.444554	961.470764	557.253113	227.641510
-591.325439	166.231750	994.114502	-589.916321	-11.069105	994.600647	-623.437561	190.699097	522.525513	-665.234070	-34.454811	527.658752	-653.001831	195.775894	82.496780	-668.355408	-26.499807	93.023941	-581.007263	285.363190	1454.042847	-536.049500	-99.194122	1454.800659	-510.366516	84.345184	1426.947510	-505.850159	60.756374	1751.426025	-748.702209	313.411682	1204.293579	-670.942688	-176.086517	1204.667480	-629.647644	313.812408	927.347900	-578.500671	-165.619431	912.598022	-573.770508	77.985497	1092.926880	495.007294	-14.539683	961.512878	557.269165	227.554626
-591.314758	166.250626	994.117004	-589.888367	-11.069744	994.591919	-623.525452	190.705551	522.510193	-665.261719	-34.525623	527.689880	-652.975403	195.796570	82.466125	-668.378662	-26.499939	93.031227	-581.023804	285.334747	1454.013184	-535.994385	-99.226486	1454.788330	-510.372894	84.329422	1426.896606	-505.743103	60.690533	1751.456299	-748.819824	313.341766	1204.308960	-670.961426	-176.104218	1204.671265	-629.827087	313.759491	927.288940	-578.488098	-165.529831	912.573792	-573.746094	77.990028	1092.922852	494.925690	-14.576216	961.531311	557.264221	227.507431
-591.305847	166.251053	994.111938	-589.870056	-11.030209	994.575989	-623.670898	190.718048	522.513855	-665.222107	-34.441818	527.667236	-653.013977	195.784332	82.467018	-668.396240	-26.492405	93.053802	-581.039795	285.290680	1454.014038	-535.968506	-99.242180	1454.762207	-510.372681	84.310745	1426.903198	-505.718353	60.703182	1751.539063	-748.926025	313.287628	1204.330688	-670.952026	-176.107025	1204.613159	-630.068481	313.727234	927.236816	-578.496704	-165.535904	912.559082	-573.731323	78.004959	1092.912231	494.843475	-14.594154	961.565979	557.236328	227.448318
-591.298645	166.289078	994.130676	-589.806580	-11.017101	994.558289	-623.776001	190.706100	522.532410	-665.213257	-34.513016	527.686584	-652.947754	195.764648	82.458649	-668.389526	-26.511583	93.043091	-581.104980	285.240967	1453.973389	-535.958374	-99.292847	1454.721558	-510.342102	84.298279	1426.892456	-505.627502	60.700294	1751.516113	-749.042358	313.238953	1204.359253	-670.927063	-176.129700	1204.599976	-630.289368	313.641296	927.197205	-578.548828	-165.521957	912.543457	-573.702209	78.015511	1092.913818	494.767944	-14.652620	961.581970	557.243408	227.365616
-591.300171	166.266586	994.130066	-589.789551	-11.031457	994.572449	-623.875366	190.738205	522.558411	-665.195007	-34.456047	527.665039	-652.884644	195.745834	82.454659	-668.324158	-26.511761	93.035202	-581.181091	284.130585	1453.975342	-535.944458	-100.380669	1454.715942	-510.376648	84.546043	1425.786377	-505.511902	60.765118	1751.424316	-749.247742	313.226593	1204.296631	-670.825012	-176.101318	1204.662231	-630.557922	313.605164	927.203735	-578.569946	-165.452423	912.510315	-573.691101	78.007103	1092.920044	494.666443	-14.730346	961.632874	557.210632	227.333893
-591.305664	166.282806	994.133667	-589.775208	-11.026657	994.545532	-624.005615	190.721893	522.566162	-665.215210	-34.511391	527.698975	-652.864380	195.740967	82.448204	-668.421753	-26.493263	93.061722	-581.191345	284.116974	1453.971313	-535.900574	-100.414963	1454.690796	-510.382202	84.513779	1425.765869	-505.416534	60.742439	1751.416382	-749.362732	313.144928	1204.333862	-670.879639	-176.158310	1204.692871	-630.803650	313.538574	927.153198	-577.984253	-164.318085	911.928284	-573.669983	78.002647	1092.905518	494.559631	-14.756892	961.662476	557.185059	227.245255
-591.280945	166.249832	994.130188	-589.709717	-10.996928	994.551208	-624.105835	190.683350	522.588074	-665.165955	-34.473362	527.710144	-652.825134	195.736160	82.456535	-668.411682	-26.510439	93.038376	-581.234619	284.066498	1453.940918	-535.882996	-100.452599	1454.606812	-510.374451	84.496262	1425.770020	-505.322083	60.763840	1751.402710	-749.499268	313.165314	1204.371826	-670.856079	-176.138184	1204.650391	-631.049561	313.512848	927.122498	-577.956604	-164.203293	911.852783	-573.639343	78.010010	1092.909180	494.435333	-14.814857	961.699280	557.158081	227.170822
-591.307861	166.275085	994.147888	-589.718445	-10.997478	994.528320	-624.283936	190.628952	522.625427	-665.137024	-34.444077	527.673645	-652.833191	195.759262	82.450439	-668.500244	-26.511795	93.075005	-581.231934	284.044525	1453.908569	-535.832581	-100.460854	1454.554688	-510.385742	84.476242	1425.751831	-505.242920	60.774212	1751.367798	-749.595642	313.111511	1204.394043	-670.823181	-176.154404	1204.576904	-631.308594	313.520355	927.137085	-577.995972	-164.164871	911.809448	-573.651062	78.001518	1092.905518	494.312195	-14.809350	961.746887	557.114685	227.099869
-591.306213	166.284912	994.152039	-589.667969	-11.004974	994.525330	-624.418945	190.631729	522.618652	-665.148499	-34.509327	527.683594	-652.777893	195.749023	82.448608	-668.482971	-26.496386	93.066788	-581.287903	284.017853	1453.880493	-535.803650	-100.490616	1454.546021	-510.391357	84.454300	1425.710693	-505.163544	60.783615	1751.367310	-749.734802	313.031982	1204.433472	-670.786621	-176.161758	1204.539185	-631.575317	313.585815	927.148438	-578.001221	-164.115829	911.735535	-573.631775	78.003258	1092.907227	494.221222	-14.849375	961.786438	557.108582	227.051590
-591.327515	166.294403	994.149231	-589.651978	-11.015076	994.514343	-624.566162	190.693359	522.636536	-665.133972	-34.498184	527.684631	-652.786072	195.751144	82.450920	-668.414307	-26.482874	93.050186	-581.351379	283.975525	1453.910522	-535.755310	-100.501877	1454.478149	-510.420685	84.465378	1425.685059	-505.064789	60.779633	1751.336182	-749.841614	312.955688	1204.492310	-670.736572	-176.125031	1204.509888	-631.819153	313.640259	927.153625	-578.018433	-164.019958	911.676453	-573.631348	78.001938	1092.899780	494.072906	-14.897451	961.838013	557.054626	226.962097
-591.354675	166.308548	994.155457	-589.628235	-10.983203	994.503235	-624.695557	190.699677	522.677063	-665.084595	-34.499828	527.683716	-652.779541	195.728470	82.425873	-668.416626	-26.498449	93.028160	-581.420288	283.930054	1453.927490	-535.727600	-100.531685	1454.414063	-510.442352	84.449371	1425.686523	-504.970428	60.800098	1751.294189	-749.985474	312.935272	1204.550781	-670.701904	-176.115417	1204.440308	-632.096985	313.793854	927.147705	-578.028687	-163.915283	911.606628	-573.636475	78.020149	1092.898071	493.950745	-14.949388	961.880066	557.007629	226.898514
-591.386902	166.299347	994.163635	-589.609619	-10.990202	994.489136	-624.823547	190.782501	522.662659	-665.077881	-34.490314	527.693176	-652.768982	195.743820	82.444458	-668.463135	-26.491692	93.058128	-581.498718	283.897156	1453.957764	-535.680481	-100.540039	1454.359863	-510.457550	84.446014	1425.704712	-504.900604	60.797989	1751.283081	-750.098511	312.888214	1204.587524	-670.640991	-176.139175	1204.396973	-632.356750	313.847382	927.135864	-578.035461	-163.859985	911.528931	-573.635437	78.004593	1092.893799	493.797058	-14.979824	961.930664	556.952271	226.801575
-591.433472	166.303528	994.158020	-589.607300	-11.006063	994.457581	-624.959106	190.831909	522.692566	-665.114868	-34.563198	527.698608	-652.767822	195.750259	82.436775	-668.525146	-26.493477	93.069420	-581.602661	283.872162	1453.975708	-535.648560	-100.535545	1454.290039	-510.451355	84.448761	1425.705444	-504.816528	60.815002	1751.255737	-750.221985	312.807831	1204.653931	-670.592896	-176.132233	1204.332397	-632.704346	313.945648	927.139954	-578.028564	-163.749146	911.445984	-573.650085	77.988991	1092.873901	493.637512	-15.046174	961.966614	556.904846	226.716736
-591.448242	166.307968	994.167725	-589.584778	-10.979543	994.451355	-625.113586	190.816360	522.696716	-665.016907	-34.485260	527.649780	-652.748535	195.726273	82.436432	-668.447388	-26.483976	93.050629	-581.703979	283.839752	1454.005859	-535.617798	-100.532417	1454.235352	-510.471344	84.443954	1425.705322	-504.753906	60.814804	1751.240479	-750.371277	312.788696	1204.736084	-670.562805	-176.103806	1204.278320	-632.957886	314.000092	927.121338	-578.040894	-163.647781	911.364380	-573.651978	77.999146	1092.876709	493.507324	-15.082960	961.999146	556.837341	226.699692
-591.509766	166.312347	994.164734	-589.585876	-11.015077	994.463074	-625.289185	190.855652	522.730713	-665.054260	-34.550026	527.704834	-652.771912	195.742004	82.399452	-668.503845	-26.544260	93.091629	-581.804016	283.809509	1454.073120	-535.598145	-100.569313	1454.218140	-510.523956	84.438629	1425.685669	-504.683838	60.814686	1751.235474	-750.520447	312.709869	1204.784058	-670.533691	-176.122879	1204.208618	-633.192078	314.028290	927.146667	-578.020691	-163.540283	911.282959	-573.675964	77.997513	1092.879761	493.293121	-15.147577	962.053711	556.731506	226.593567
-591.555054	166.324280	994.163330	-589.572021	-10.994402	994.446472	-625.398315	190.881775	522.760437	-665.059204	-34.591351	527.713318	-652.760498	195.745865	82.412010	-668.571228	-26.502155	93.080666	-581.910706	283.788513	1454.077393	-535.570801	-100.564857	1454.148071	-510.540497	84.441589	1425.664795	-504.613251	60.811584	1751.203979	-750.652527	312.658752	1204.832764	-670.482971	-176.113724	1204.140991	-633.467773	314.064514	927.120483	-577.997314	-163.449738	911.211426	-573.680908	78.011131	1092.868896	493.105042	-15.240706	962.114624	556.636475	226.446838
-591.599548	166.316605	994.160583	-589.570190	-10.996664	994.436584	-625.546448	190.862869	522.771179	-665.100586	-34.683540	527.723938	-652.759460	195.745895	82.407135	-668.603760	-26.490221	93.078369	-581.997070	283.772797	1454.106567	-535.520935	-100.556885	1454.117798	-510.575226	84.452354	1425.648682	-504.542297	60.812298	1751.187988	-750.819153	312.612061	1204.859375	-670.392578	-176.104828	1204.079590	-633.718262	314.054016	927.118896	-577.948364	-163.337601	911.139099	-573.705566	78.006569	1092.863159	492.860535	-15.282836	962.182312	556.498962	226.336075
-591.660217	166.340363	994.172485	-589.535706	-11.020049	994.438477	-625.720276	190.919693	522.809509	-665.065186	-34.651882	527.722778	-652.819275	195.776337	82.421928	-668.519165	-26.481905	93.065331	-582.107178	283.761444	1454.100098	-535.506226	-100.582993	1454.054199	-510.622681	84.474991	1425.680908	-504.500275	60.818253	1751.171875	-750.974976	312.592896	1204.925293	-670.356140	-176.094711	1204.006592	-633.984314	314.073944	927.117432	-577.904541	-163.225220	911.062195	-573.721008	78.010132	1092.870361	492.614594	-15.338266	962.255798	556.367432	226.239883
-591.740723	166.306854	994.158142	-589.547058	-11.041976	994.452454	-625.861450	190.982407	522.794739	-665.108765	-34.695045	527.738342	-652.823853	195.778107	82.424866	-668.547302	-26.561495	93.085365	-582.203003	283.758942	1454.072754	-535.459045	-100.589859	1454.007813	-510.667419	84.494514	1425.686157	-504.443115	60.816132	1751.145630	-751.121521	312.622894	1204.928101	-670.295044	-176.068893	1203.948486	-634.223816	314.044830	927.074158	-577.897888	-163.115814	910.998291	-573.759155	78.004845	1092.868774	492.296967	-15.406596	962.343933	556.190979	226.130020
-591.789856	166.323639	994.165039	-589.537964	-11.017675	994.427979	-625.964233	190.992126	522.847473	-665.055176	-34.665951	527.727600	-652.794556	195.769714	82.420975	-668.562622	-26.519772	93.066628	-582.322937	283.709595	1454.145874	-535.434937	-100.612663	1453.981201	-510.717072	84.507538	1425.708130	-504.408203	60.790958	1751.129395	-751.276062	312.517487	1204.992920	-670.138794	-176.013962	1203.840210	-634.502625	314.035004	927.058777	-578.467896	-164.081909	911.500732	-573.775635	78.013573	1092.859497	491.950317	-15.505681	962.412292	555.990784	225.989517
-591.879028	166.305511	994.163574	-589.539307	-11.008980	994.424622	-626.076355	190.906616	522.847839	-665.000610	-34.651398	527.660645	-652.796082	195.757965	82.407524	-668.504272	-26.561224	93.080254	-582.416382	283.716858	1454.111938	-535.370911	-100.594452	1453.962524	-510.758667	84.528625	1425.701416	-504.357147	60.775501	1751.105347	-751.404297	312.490631	1205.016113	-670.046143	-175.977036	1203.776123	-634.739197	314.062561	927.065552	-578.411804	-164.068771	911.506592	-573.808167	78.016380	1092.854858	491.562408	-15.626021	962.542419	555.802063	225.837112
-591.979919	166.327271	994.173462	-589.570068	-11.017376	994.431641	-626.195496	190.951019	522.837585	-665.008850	-34.657982	527.657532	-652.775452	195.729767	82.392570	-668.610229	-26.517323	93.064491	-582.566406	283.715790	1454.107788	-535.360535	-100.590401	1453.927002	-510.816803	84.538918	1425.668823	-504.336121	60.758179	1751.097778	-751.575317	312.424591	1205.021606	-669.970459	-175.976303	1203.740112	-634.964294	314.131927	927.058167	-578.354248	-163.926941	911.444763	-573.872437	78.028114	1092.863037	491.201019	-15.684175	962.623413	555.578308	225.693283
-592.049011	166.308029	994.167480	-589.564453	-11.017145	994.426575	-626.291565	190.908081	522.861145	-665.009033	-34.703350	527.683289	-652.742859	195.733856	82.367256	-668.499878	-26.551340	93.074974	-582.673157	283.698303	1454.090820	-535.338562	-100.597168	1453.908813	-510.866943	84.570496	1425.696777	-504.288391	60.760727	1751.066528	-751.724915	312.368378	1205.038574	-669.910278	-175.956848	1203.664673	-635.237183	314.188995	927.070007	-578.318665	-163.819992	911.363953	-573.905396	78.026237	1092.857666	490.810669	-15.774009	962.705200	555.348145	225.567703
-592.149719	166.321655	994.185303	-589.592957	-11.029248	994.422363	-626.442749	190.908493	522.897583	-665.032166	-34.733341	527.681824	-652.744812	195.716507	82.374855	-668.512024	-26.560026	93.086128	-582.834717	283.687683	1454.115601	-535.330627	-100.593025	1453.889282	-510.916656	84.588654	1425.699707	-504.274536	60.747570	1751.065918	-751.898315	312.322021	1205.008423	-669.836182	-175.935379	1203.646118	-635.418335	314.252808	927.066406	-578.223694	-163.657272	911.298645	-573.962463	78.021706	1092.863159	490.406036	-15.879940	962.781799	555.132263	225.406235
-592.281738	166.313873	994.190430	-589.619751	-11.071514	994.435364	-626.542786	190.921402	522.902954	-665.048889	-34.748329	527.685425	-652.759827	195.744934	82.380661	-668.527039	-26.559248	93.087296	-582.985657	283.679565	1454.120239	-535.311523	-100.580383	1453.895264	-510.976318	84.610100	1425.668945	-504.255463	60.741001	1751.047729	-752.057739	312.234436	1205.003540	-669.756714	-175.953659	1203.601318	-635.597961	314.374573	927.099487	-578.180908	-163.535416	911.233459	-574.030579	78.011185	1092.870239	489.930817	-15.969756	962.912292	554.827087	225.276459
-592.346375	166.294678	994.185974	-589.619019	-11.056510	994.421570	-626.634521	190.913681	522.890015	-665.111267	-34.757511	527.657593	-652.720032	195.734772	82.375496	-668.632751	-26.567390	93.097893	-583.129944	283.695953	1454.224976	-535.287598	-100.562233	1453.867188	-511.032471	84.630936	1425.677734	-504.253418	60.725948	1751.042847	-752.233337	312.155396	1205.039551	-669.703796	-175.915253	1203.562622	-635.720154	314.388367	927.107605	-578.109436	-163.448120	911.178650	-574.058533	78.010284	1092.860474	489.484802	-16.061483	963.038574	554.544189	225.076263
-592.446167	166.282562	994.188904	-589.675964	-11.052861	994.426208	-626.720886	190.879807	522.862610	-665.126465	-34.768764	527.653015	-652.704102	195.725189	82.363876	-668.607971	-26.569160	93.100586	-583.307190	283.672852	1454.258667	-535.304077	-100.571182	1453.848511	-511.092804	84.659744	1425.666504	-504.234192	60.717224	1751.042236	-752.400146	312.080292	1205.024414	-669.712891	-175.963257	1203.569214	-635.912659	314.418488	927.095947	-577.411316	-162.181396	910.595886	-574.123108	78.011307	1092.861816	488.976410	-16.142157	963.176880	554.185791	224.920975
-592.531677	166.302368	994.189697	-589.705627	-11.054990	994.428406	-626.838623	190.799515	522.884521	-665.151062	-34.793365	527.656799	-652.737793	195.716202	82.362236	-668.622498	-26.546198	93.049149	-583.492859	283.665649	1454.295166	-535.245178	-100.572021	1453.800171	-511.182343	84.688744	1425.633301	-504.237213	60.714928	1751.025024	-752.576782	311.967316	1205.053589	-669.643738	-175.955215	1203.546387	-636.053101	314.380798	927.088684	-577.271179	-161.991501	910.511108	-574.175537	78.026314	1092.862427	488.513092	-16.211594	963.328613	553.867004	224.779251
-592.634583	166.295120	994.191040	-589.727844	-11.076053	994.428162	-626.941895	190.831223	522.906250	-665.113159	-34.757130	527.649048	-652.701904	195.706131	82.360458	-668.628540	-26.569849	93.099419	-583.655640	283.636536	1454.278564	-535.210144	-100.545547	1453.801025	-511.256439	84.698105	1425.610229	-504.242371	60.715103	1751.008789	-752.727112	311.953766	1205.035400	-669.572876	-175.967987	1203.488037	-636.195984	314.372162	927.072632	-577.177979	-161.886185	910.507629	-574.226929	78.019135	1092.861084	487.992554	-16.304258	963.493774	553.518127	224.606186
-592.716553	166.301315	994.187866	-589.726440	-11.052523	994.418945	-627.015320	190.816650	522.866699	-665.209900	-34.794510	527.692078	-652.662415	195.691635	82.328949	-668.627563	-26.567186	93.032753	-583.847290	283.634003	1454.226563	-535.210083	-100.543678	1453.778931	-511.351410	84.730194	1425.588867	-504.260101	60.719269	1750.990234	-752.896545	311.878204	1205.034058	-669.497070	-175.958450	1203.413696	-636.311584	314.314850	927.085571	-577.073486	-161.767929	910.474060	-574.274353	78.038521	1092.856079	487.495178	-16.373127	963.661438	553.140686	224.418167
-592.821838	166.295975	994.191345	-589.768921	-11.052725	994.418396	-627.090332	190.872482	522.880371	-665.208191	-34.763687	527.650452	-652.674561	195.689880	82.327309	-668.573120	-26.529411	93.026382	-584.067078	283.640411	1454.131836	-535.243286	-100.524139	1453.737427	-511.442108	84.740730	1425.499268	-504.252594	60.754978	1750.966553	-753.056335	311.786041	1204.993652	-669.421997	-175.982925	1203.367554	-636.409790	314.305786	927.063416	-576.936523	-161.637024	910.481873	-574.336365	78.039719	1092.855469	486.957458	-16.448242	963.841492	552.749939	224.258011
-592.922791	166.317413	994.194397	-589.820374	-11.044130	994.414795	-627.167908	190.786530	522.874817	-665.232544	-34.784702	527.647400	-652.605774	195.697540	82.310417	-668.549683	-26.528522	93.029007	-584.250488	283.604004	1454.126465	-535.218140	-100.509171	1453.748901	-511.524963	84.799660	1425.500977	-504.285858	60.745136	1750.949463	-753.218933	311.710571	1204.970703	-669.332397	-175.970032	1203.318848	-636.580322	314.346802	927.073853	-576.801392	-161.469009	910.451843	-574.404419	78.055908	1092.853760	486.349579	-16.569407	964.038574	552.302368	224.054596
-593.030640	166.351471	994.204346	-589.819885	-11.050541	994.402222	-627.288147	190.810242	522.911621	-665.306519	-34.777622	527.613403	-652.658508	195.706238	82.305405	-668.666870	-26.587852	93.066132	-584.432495	283.615967	1454.130005	-535.209045	-100.499237	1453.742554	-511.619568	84.824364	1425.509399	-504.284027	60.761196	1750.913818	-753.374939	311.515320	1204.965698	-669.257874	-176.000824	1203.262817	-636.663696	314.379242	927.083862	-576.680786	-161.343689	910.438843	-574.456299	78.067497	1092.852173	485.808319	-16.604879	964.236084	551.863953	223.914063
-593.142212	166.323349	994.199951	-589.856628	-11.069740	994.409058	-627.305054	190.824982	522.838440	-665.340820	-34.806820	527.644836	-652.628113	195.668823	82.315491	-668.681091	-26.568024	93.031693	-584.619873	283.617432	1454.130371	-535.212891	-100.463242	1453.698364	-511.746674	84.845619	1425.490479	-504.270081	60.775230	1750.860107	-753.556885	311.399719	1204.955200	-669.159729	-176.021469	1203.230469	-636.797852	314.424286	927.102905	-576.552307	-161.248245	910.421814	-574.523926	78.057358	1092.852173	485.307556	-16.690699	964.397400	551.410217	223.777145
-593.252197	166.373749	994.220703	-589.891113	-11.058084	994.401306	-627.412903	190.821320	522.858521	-665.366028	-34.811584	527.648743	-652.618347	195.684967	82.290894	-668.564880	-26.565153	92.989204	-584.810608	283.598846	1454.135498	-535.231628	-100.457008	1453.704590	-511.853333	84.882286	1425.499390	-504.266998	60.794357	1750.807983	-753.707092	311.271423	1204.910645	-668.992493	-176.003525	1203.117920	-636.891296	314.543762	927.131226	-577.049500	-162.295029	910.955811	-574.593872	78.079758	1092.858276	484.725891	-16.738787	964.590942	550.917114	223.640060
-593.343262	166.361328	994.223328	-589.887939	-11.061157	994.396729	-627.476440	190.884674	522.847717	-665.391479	-34.807095	527.615417	-652.612976	195.670807	82.306404	-668.638000	-26.573156	92.997131	-584.999451	283.611542	1454.143799	-535.239014	-100.427811	1453.666748	-511.985107	84.891144	1425.482788	-504.255157	60.842064	1750.756226	-753.882874	311.164886	1204.920532	-668.886230	-176.017181	1203.068726	-637.013733	314.650116	927.168884	-576.970764	-162.372803	911.013306	-574.639709	78.076988	1092.857666	484.199127	-16.787205	964.837830	550.412964	223.532654
-593.458313	166.366486	994.240845	-589.926575	-11.033192	994.400696	-627.542297	190.918091	522.871643	-665.462463	-34.817127	527.617126	-652.611633	195.670135	82.308052	-668.542053	-26.567701	92.991943	-585.223389	283.615753	1454.164307	-535.246155	-100.413795	1453.669434	-512.065674	84.936546	1425.463501	-504.245087	60.875328	1750.721191	-754.038574	311.115631	1204.887451	-668.790527	-176.045258	1203.025146	-637.140503	314.770630	927.166138	-576.801880	-162.221405	910.973999	-574.709045	78.093559	1092.867188	483.595337	-16.827219	965.092285	549.845764	223.410965
-593.558472	166.352768	994.251892	-589.943176	-11.060566	994.400085	-627.614136	190.933365	522.853394	-665.490112	-34.845421	527.660339	-652.640747	195.692123	82.319733	-668.619141	-26.575155	93.003159	-585.439636	283.608978	1454.124146	-535.296570	-100.382545	1453.696167	-512.178284	84.935600	1425.478149	-504.283356	60.891838	1750.692261	-754.211914	311.044037	1204.857910	-668.718201	-176.072128	1202.977295	-637.275391	314.884613	927.198547	-576.648132	-162.123032	910.954956	-574.772644	78.074379	1092.873291	483.064972	-16.908960	965.280762	549.360657	223.329605
-593.665222	166.336624	994.257568	-589.954590	-11.042592	994.398132	-627.676086	190.982224	522.869446	-665.515808	-34.776779	527.602539	-652.639221	195.692215	82.323105	-668.642883	-26.576862	92.998779	-585.626892	283.604828	1454.124390	-535.330872	-100.386589	1453.712280	-512.276062	84.969193	1425.466919	-504.333344	60.927971	1750.688843	-754.374390	310.986694	1204.837769	-668.649963	-176.082962	1202.957886	-637.388977	314.924713	927.197632	-576.517639	-162.070374	910.947021	-574.829163	78.080353	1092.874634	482.554352	-16.991285	965.503967	548.859863	223.158371
-593.776733	166.367432	994.261230	-589.994507	-11.044305	994.394714	-627.788513	190.973145	522.870789	-665.536621	-34.759113	527.578064	-652.628113	195.688980	82.318565	-668.599060	-26.576710	92.996475	-585.840393	283.564911	1454.163086	-535.344360	-100.344994	1453.673462	-512.401367	84.986961	1425.475586	-504.410309	60.974808	1750.684570	-754.539368	310.894714	1204.837524	-668.557495	-176.111908	1202.901367	-637.506714	314.957489	927.197571	-576.354614	-161.997345	910.941772	-574.897644	78.097855	1092.873535	482.055176	-17.052420	965.716064	548.322693	223.055740
-593.885803	166.359039	994.255798	-590.025391	-11.056946	994.393005	-627.872498	190.961426	522.895752	-665.624878	-34.822353	527.595215	-652.633728	195.686646	82.289841	-668.677979	-26.576267	93.002922	-586.007019	283.535950	1454.140747	-535.337646	-100.355782	1453.692139	-512.531067	85.014763	1425.578247	-504.494354	61.025536	1750.696411	-754.720886	310.865234	1204.822144	-668.490906	-176.125107	1202.887939	-637.668884	314.971039	927.174194	-576.228027	-161.915543	910.919800	-574.966492	78.096916	1092.869629	481.584473	-17.074057	965.916504	547.774902	222.950882
-593.953918	166.369080	994.267456	-590.028809	-11.043077	994.404358	-627.941711	191.001541	522.846802	-665.600891	-34.799782	527.589600	-652.632202	195.681168	82.286148	-668.719788	-26.563051	92.957428	-586.248291	283.516815	1454.206543	-535.389526	-100.355408	1453.664185	-512.648071	85.040207	1425.591187	-504.608276	61.049976	1750.722168	-754.887146	310.794525	1204.806519	-668.425232	-176.144348	1202.830566	-637.798462	314.921509	927.168396	-576.029724	-161.834778	910.934326	-575.015503	78.114655	1092.883423	481.113342	-17.110926	966.133911	547.196838	222.934616
-594.055420	166.381271	994.265137	-590.034546	-11.064757	994.406494	-628.033997	191.005432	522.851990	-665.604797	-34.803989	527.591980	-652.639954	195.683289	82.284859	-668.713562	-26.596422	93.007614	-586.467529	283.485199	1454.195679	-535.415344	-100.334457	1453.654663	-512.760132	85.065948	1425.626099	-504.729126	61.112202	1750.742188	-755.086975	310.779663	1204.816406	-668.463867	-176.230591	1202.854370	-637.912781	314.896973	927.192993	-575.258484	-160.546158	910.317322	-575.076782	78.121246	1092.884644	480.630249	-17.159838	966.295654	546.639282	222.938507
-594.171326	166.395844	994.270081	-590.060547	-11.074913	994.402832	-628.112976	191.028030	522.909790	-665.613831	-34.812523	527.592529	-652.616882	195.681976	82.288757	-668.637451	-26.607374	92.978836	-586.663818	283.482422	1454.184204	-535.456299	-100.312965	1453.644897	-512.901733	85.096321	1425.607300	-504.855316	61.195339	1750.737061	-755.243530	310.700348	1204.806396	-668.401978	-176.268295	1202.818604	-638.091492	314.866211	927.204529	-575.070374	-160.414810	910.264709	-575.152893	78.127098	1092.886108	480.188202	-17.184193	966.504700	546.045715	222.937820
-594.229553	166.396057	994.256653	-590.067322	-11.041703	994.389587	-628.148804	190.955231	522.909973	-665.597473	-34.818760	527.586182	-652.619873	195.668793	82.250320	-668.770020	-26.601486	92.973305	-586.869934	283.450378	1454.229492	-535.522339	-100.291763	1453.640503	-513.041138	85.111862	1425.598999	-504.981445	61.238728	1750.747437	-755.409668	310.660004	1204.768311	-668.366028	-176.284729	1202.762207	-638.225769	314.872192	927.203430	-574.879944	-160.372849	910.260010	-575.183167	78.148956	1092.872314	479.775360	-17.174118	966.672729	545.438293	222.940826
-594.347656	166.425354	994.273926	-590.093140	-11.059647	994.407715	-628.214783	191.011536	522.884705	-665.639282	-34.859631	527.594299	-652.586304	195.659470	82.251442	-668.760498	-26.600859	92.976952	-587.072083	283.467255	1454.219116	-535.596069	-100.278900	1453.583618	-513.187317	85.135391	1425.606812	-505.121277	61.287636	1750.763184	-755.566895	310.670044	1204.749634	-668.317322	-176.297668	1202.732178	-638.347473	314.829254	927.200684	-574.719360	-160.306854	910.264038	-575.241760	78.164139	1092.887695	479.344971	-17.202106	966.855408	544.874878	222.936768
-594.406982	166.442291	994.278503	-590.109436	-11.056649	994.408142	-628.293640	191.035538	522.916748	-665.632874	-34.848442	527.598999	-652.616394	195.662842	82.248688	-668.725830	-26.658079	93.012833	-587.277283	283.442871	1454.252197	-535.655090	-100.248253	1453.563354	-513.317505	85.147766	1425.610718	-505.258148	61.351822	1750.768555	-755.724915	310.635681	1204.746948	-668.197144	-176.282806	1202.591675	-638.444275	314.852142	927.224365	-575.197754	-161.409348	910.805176	-575.288818	78.175667	1092.891846	479.452698	-17.026247	966.630188	544.484802	223.131821
-594.487122	166.469910	994.295410	-590.100342	-11.037777	994.417053	-628.362793	191.028076	522.891479	-665.641602	-34.822975	527.596252	-652.593994	195.649536	82.251892	-668.707642	-26.628981	92.963470	-587.465088	283.475494	1454.291626	-535.737915	-100.245247	1453.573730	-513.456543	85.175117	1425.590210	-505.415527	61.398930	1750.814087	-755.870911	310.562653	1204.765259	-668.141174	-176.290848	1202.555420	-638.553345	314.847839	927.240295	-575.080017	-161.445068	910.821350	-575.319885	78.203072	1092.903931	478.695190	-17.133541	967.126404	543.661560	223.074539
-594.533813	166.487732	994.261047	-590.090454	-11.005738	994.383545	-628.419739	191.019196	522.886597	-665.665588	-34.844704	527.598694	-652.607239	195.666962	82.260818	-668.778870	-26.615969	92.952286	-587.651367	283.490936	1454.279541	-535.798218	-100.209122	1453.559204	-513.602539	85.184685	1425.590210	-505.559143	61.447514	1750.829590	-756.071777	310.503693	1204.708252	-668.123474	-176.317902	1202.529419	-638.687744	314.830963	927.246460	-574.910400	-161.346954	910.769287	-575.378174	78.232941	1092.876831	478.320984	-17.084492	967.316467	542.989990	223.168030
-594.571838	166.512619	994.257080	-590.056763	-11.033120	994.383240	-628.445557	191.061569	522.858093	-665.635193	-34.804634	527.577454	-652.577026	195.655746	82.237007	-668.755310	-26.616972	92.949539	-587.869751	283.479980	1454.341675	-535.927368	-100.184113	1453.577637	-513.738464	85.201118	1425.609985	-505.733093	61.512215	1750.867920	-756.225037	310.452942	1204.708740	-668.078003	-176.335724	1202.442749	-638.770020	314.793488	927.230591	-574.772705	-161.349823	910.767822	-575.406860	78.239746	1092.879272	477.451782	-17.747385	967.471863	542.260986	223.173904
-594.633667	166.545837	994.269531	-590.081543	-11.000155	994.393372	-628.493469	191.061951	522.879700	-665.653564	-34.780220	527.593140	-652.532410	195.624664	82.217178	-668.727173	-26.618656	92.948723	-588.049011	283.505432	1454.380493	-535.977600	-100.163071	1453.561646	-513.869324	85.242058	1425.636353	-505.915894	61.605656	1750.886353	-756.418152	310.401184	1204.721558	-668.038635	-176.343964	1202.400879	-638.908752	314.822357	927.243469	-574.636536	-161.358994	910.748352	-575.463440	78.274719	1092.892822	477.036163	-17.966988	967.654236	541.622131	223.275894
-594.702454	166.550171	994.280640	-590.086731	-10.989630	994.385071	-628.593018	191.116562	522.818481	-665.668518	-34.816475	527.596680	-652.564087	195.651398	82.236732	-668.713074	-26.561646	92.917679	-588.257935	283.463470	1454.312378	-536.094543	-100.142891	1453.607666	-514.000854	85.257607	1425.662109	-506.101746	61.700809	1750.931152	-756.588684	310.371124	1204.666870	-668.022095	-176.342621	1202.393066	-639.048889	314.804932	927.229492	-574.501831	-161.394897	910.742126	-575.508667	78.277222	1092.895630	476.716858	-17.957352	967.796204	540.943298	223.455368
-594.777222	166.564026	994.279053	-590.118896	-11.004892	994.399963	-628.666443	191.106644	522.854248	-665.622742	-34.829109	527.589844	-652.525635	195.642075	82.232582	-668.757935	-26.599602	92.934296	-588.452637	283.478088	1454.287842	-536.202393	-100.129593	1453.609619	-514.130981	85.293533	1425.677612	-506.266052	61.751930	1750.961914	-756.791809	310.325500	1204.648071	-667.981689	-176.344894	1202.333252	-639.159302	314.724731	927.215210	-574.375549	-161.444504	910.768616	-575.575806	78.289322	1092.904541	476.485046	-17.871256	967.916443	540.252991	223.662277
-594.796326	166.628113	994.310608	-590.113770	-10.968586	994.392029	-628.772217	191.191177	522.843445	-665.584900	-34.822235	527.618469	-652.558655	195.651718	82.225166	-668.707275	-26.562464	92.918678	-588.658447	283.500031	1454.274048	-536.308411	-100.086319	1453.598267	-514.282959	85.330139	1425.673218	-506.410828	61.870098	1750.966675	-756.956665	310.287598	1204.599854	-667.948730	-176.379700	1202.270508	-639.283264	314.664856	927.196594	-574.258606	-161.460388	910.767273	-575.605896	78.319191	1092.920410	476.296051	-17.758583	968.006958	539.594604	223.882660
-594.848206	166.607574	994.296265	-590.128296	-10.968099	994.408264	-628.807312	191.191269	522.820618	-665.610535	-34.848366	527.624573	-652.509888	195.638870	82.221390	-668.820190	-26.650406	93.005592	-588.869995	283.518890	1454.259521	-536.425781	-100.050903	1453.634766	-514.419067	85.340012	1425.692627	-506.580200	61.938438	1750.995972	-757.117737	310.215759	1204.588623	-668.021729	-176.452240	1202.288330	-639.417725	314.604584	927.179382	-573.495911	-160.196121	910.204956	-575.654602	78.329308	1092.923950	476.085510	-17.748102	968.056091	538.925232	224.205048
-594.897827	166.675049	994.312805	-590.146240	-10.948954	994.412292	-628.923584	191.252090	522.877075	-665.572754	-34.807442	527.574524	-652.568359	195.636597	82.234421	-668.766541	-26.623550	92.997940	-589.062439	283.521301	1454.255371	-536.504333	-100.031738	1453.627319	-514.562683	85.378983	1425.694824	-506.735382	62.020866	1750.995361	-757.294983	310.175476	1204.566528	-668.002380	-176.468414	1202.264038	-639.536377	314.546326	927.150574	-573.356628	-160.120300	910.148315	-575.702515	78.368179	1092.936646	475.931335	-17.520113	968.143982	538.166565	224.552017
-594.966187	166.706085	994.287598	-590.178650	-10.928054	994.406128	-629.009827	191.343124	522.831360	-665.645691	-34.881107	527.627686	-652.546875	195.630692	82.239708	-668.717224	-26.592075	92.972260	-589.251831	283.525513	1454.209595	-536.629944	-100.003716	1453.619507	-514.722595	85.404282	1425.707642	-506.894257	62.110767	1750.993286	-757.467651	310.125763	1204.502197	-667.984985	-176.478821	1202.233521	-639.688965	314.456909	927.118225	-573.230042	-160.135300	910.167053	-575.765137	78.407791	1092.922974	475.817444	-17.544392	968.152222	537.524658	224.798035
-595.001709	166.727875	994.303772	-590.175842	-10.907393	994.426880	-629.087585	191.463791	522.862061	-665.608521	-34.851860	527.563416	-652.580688	195.656906	82.227890	-668.740356	-26.596874	92.974289	-589.439941	283.520569	1454.221924	-536.760010	-99.975311	1453.625732	-514.854004	85.439270	1425.733154	-507.043884	62.159718	1751.010620	-757.617432	310.133942	1204.417114	-667.898132	-176.429855	1202.131958	-639.810486	314.419434	927.077087	-573.750671	-161.314026	910.707520	-575.799255	78.434685	1092.944336	475.682007	-17.321270	968.230713	536.769714	225.132111
-595.057922	166.769409	994.330627	-590.219543	-10.898811	994.430237	-629.196350	191.530426	522.823792	-665.625610	-34.860363	527.565430	-652.562500	195.626755	82.222389	-668.763794	-26.561571	92.922821	-589.633179	283.538208	1454.205322	-536.887756	-99.951637	1453.663574	-514.999695	85.464005	1425.750610	-507.181793	62.244736	1751.015137	-757.775513	310.110840	1204.346191	-667.872498	-176.431244	1202.059692	-639.917908	314.334595	927.043091	-573.709412	-161.461258	910.760132	-575.843506	78.447952	1092.958618	475.561523	-17.170774	968.249023	536.060486	225.452362
-595.082275	166.805145	994.341858	-590.219299	-10.860925	994.439087	-629.328125	191.524353	522.892273	-665.578674	-34.843388	527.592285	-652.581299	195.678253	82.219109	-668.770874	-26.551992	92.910614	-589.859314	283.567749	1454.165039	-536.987915	-99.912666	1453.660522	-515.139709	85.476875	1425.754272	-507.343811	62.330490	1751.028442	-757.920105	310.113739	1204.273315	-667.856934	-176.450363	1202.032959	-640.022339	314.252930	926.975037	-573.564148	-161.378479	910.698425	-575.866089	78.485481	1092.970459	475.444122	-17.040794	968.291199	535.338501	225.757553
-595.142517	166.794556	994.333801	-590.237000	-10.862537	994.445801	-629.441650	191.511398	522.894775	-665.518250	-34.798412	527.560913	-652.554321	195.672485	82.214226	-668.753967	-26.546507	92.939400	-590.084717	283.579834	1454.114258	-537.128418	-99.911064	1453.666626	-515.269043	85.497978	1425.779297	-507.503296	62.421669	1751.057373	-758.026184	309.983093	1204.219971	-667.946167	-176.522888	1202.046631	-640.123169	314.176270	926.918396	-572.839294	-160.132721	910.104492	-575.918457	78.491226	1092.972046	475.367889	-16.810452	968.356567	534.651062	226.128998
-595.190063	166.847733	994.331604	-590.265564	-10.811434	994.476135	-629.580933	191.531357	522.903992	-665.578125	-34.876213	527.586548	-652.574890	195.672562	82.208603	-668.870605	-26.606750	92.988701	-590.278870	283.570770	1454.111084	-537.235657	-99.900467	1453.681885	-515.396973	85.538017	1425.773560	-507.681824	62.508205	1751.072266	-758.161438	309.918304	1204.120972	-667.943970	-176.545456	1201.997314	-640.237976	314.138519	926.860779	-572.709534	-160.076691	910.040771	-575.962524	78.563057	1092.986938	475.299988	-16.641048	968.363037	533.926941	226.547775
-595.211609	166.887421	994.349365	-590.290222	-10.777215	994.486328	-629.732056	191.580399	522.960266	-665.602844	-34.857399	527.565491	-652.572083	195.677734	82.200050	-668.921997	-26.616625	92.996620	-590.499207	283.568390	1454.122070	-537.348816	-99.868858	1453.657715	-515.522705	85.547829	1425.782104	-507.857941	62.602222	1751.072998	-758.269043	309.832886	1204.042847	-667.925354	-176.522659	1201.951050	-640.349426	314.076233	926.786377	-572.665039	-160.076996	910.012878	-575.992188	78.595314	1093.002075	475.251740	-16.505375	968.358765	533.320801	226.932800
-595.258057	166.914185	994.349365	-590.311768	-10.762115	994.484131	-629.870361	191.575668	522.982239	-665.534912	-34.784271	527.506958	-652.588623	195.666489	82.173058	-668.892151	-26.660776	93.011070	-590.683533	283.588989	1454.092041	-537.444824	-99.847664	1453.635620	-515.645508	85.576782	1425.794922	-508.048523	62.673225	1751.080566	-758.370422	309.796234	1203.941284	-667.807495	-176.456497	1201.813721	-640.451843	314.057983	926.699707	-573.179199	-161.253983	910.549011	-576.028198	78.617271	1093.001343	475.168976	-16.174362	968.382019	532.582275	227.358475
-595.313843	166.937164	994.363159	-590.349243	-10.749661	994.512512	-630.020935	191.594391	522.971985	-665.509338	-34.758183	527.494995	-652.617432	195.650909	82.174202	-668.850403	-26.619177	92.989166	-590.878967	283.633270	1454.016479	-537.590027	-99.833153	1453.721924	-515.793579	85.597740	1425.805542	-508.239929	62.739223	1751.096436	-758.461853	309.736847	1203.840942	-667.794617	-176.431152	1201.734253	-640.548218	314.035065	926.640503	-573.172485	-161.396454	910.567322	-576.078247	78.644714	1093.022949	475.073547	-15.911760	968.352966	531.928467	227.728287
-595.363342	166.960739	994.369934	-590.419922	-10.673715	994.539063	-630.134521	191.596909	522.929016	-665.510559	-34.758953	527.483154	-652.623230	195.671249	82.187790	-668.786682	-26.608858	92.978760	-591.105347	283.643707	1454.012817	-537.714417	-99.821373	1453.712769	-515.927246	85.638474	1425.850830	-508.452515	62.801846	1751.117065	-758.539246	309.636658	1203.728271	-667.787903	-176.441284	1201.694702	-640.627869	313.995697	926.534424	-573.060120	-161.299820	910.531799	-576.138184	78.703583	1093.039551	475.009674	-15.761106	968.316406	531.312012	228.181793
-595.382813	166.988495	994.367126	-590.432373	-10.656552	994.547180	-630.267212	191.610596	522.966125	-665.511841	-34.760109	527.480896	-652.606567	195.670395	82.162048	-668.779236	-26.618429	92.947746	-591.303955	283.658844	1454.004639	-537.831482	-99.793999	1453.750488	-516.096558	85.677002	1425.898682	-508.657227	62.870396	1751.124512	-758.642761	309.517059	1203.633545	-667.845398	-176.495850	1201.708740	-640.700439	313.954803	926.448608	-572.335632	-160.029190	909.884399	-576.164368	78.732491	1093.043945	474.972046	-15.415044	968.327148	530.671021	228.691544
-595.440125	167.021652	994.367737	-590.469971	-10.636795	994.553162	-630.422485	191.585190	523.009155	-665.564514	-34.838612	527.532471	-652.626953	195.668839	82.153839	-668.837891	-26.617826	92.953934	-591.571655	283.663544	1453.999878	-538.034241	-99.765411	1453.761230	-516.227966	85.689842	1425.762939	-508.873138	62.926689	1751.156006	-758.731812	309.382507	1203.529541	-667.822083	-176.486588	1201.653320	-640.823975	313.908234	926.383606	-572.227234	-159.958237	909.799744	-576.205383	78.763908	1093.046021	474.921204	-15.141584	968.294312	530.093628	229.117035
-595.439575	167.032486	994.359436	-590.498718	-10.590968	994.554993	-630.479187	191.624664	522.998169	-665.501160	-34.798508	527.569275	-652.588257	195.662491	82.116562	-668.850220	-26.657742	93.008270	-591.768127	283.673523	1453.949341	-538.127380	-99.748840	1453.762817	-516.382629	85.733139	1425.806885	-509.101196	62.992023	1751.172852	-758.800964	309.323456	1203.469238	-667.813538	-176.458954	1201.599243	-640.913574	313.881409	926.274902	-572.156921	-159.959808	909.789246	-576.245850	78.794495	1093.047241	474.887177	-14.722310	968.276733	529.431091	229.638107
-595.492859	167.061920	994.363098	-590.561279	-10.552786	994.573853	-630.609131	191.677597	523.028931	-665.506775	-34.801010	527.525391	-652.625854	195.698029	82.127579	-668.811096	-26.668125	93.019753	-591.973450	283.691010	1453.895264	-538.246521	-99.733269	1453.717651	-516.528748	85.750679	1425.794189	-509.328125	63.070259	1751.203735	-758.878296	309.221558	1203.342529	-667.795715	-176.436127	1201.555298	-640.952942	313.829254	926.188721	-572.092957	-159.933731	909.737976	-576.308533	78.835762	1093.059326	474.845520	-14.317905	968.253357	528.806335	230.242508
-595.537048	167.093079	994.380920	-590.695068	-10.426772	994.628662	-630.691650	191.694336	522.998108	-665.482910	-34.799480	527.486877	-652.616272	195.696167	82.127289	-668.918030	-26.665424	93.017357	-592.117676	283.668671	1453.879395	-538.275696	-99.723122	1453.726929	-516.660217	85.767159	1425.907715	-509.560242	63.165169	1751.222290	-758.947876	309.173431	1203.271484	-667.674866	-176.352173	1201.446655	-641.023621	313.765808	926.082642	-572.637695	-161.067886	910.243652	-576.422913	78.926064	1093.099854	474.808685	-13.982030	968.225464	528.219727	230.797073
-595.577637	167.134430	994.367737	-590.721497	-10.420998	994.613892	-630.787598	191.769775	523.010254	-665.443787	-34.759678	527.439758	-652.632080	195.718903	82.148079	-668.774292	-26.614758	92.943710	-592.343628	283.698639	1453.842896	-538.452026	-99.686859	1453.746826	-516.790527	85.803802	1425.799805	-509.800781	63.232586	1751.270386	-759.011169	309.115387	1203.145264	-667.638184	-176.333969	1201.360962	-641.012268	313.684906	925.978271	-572.621033	-161.173035	910.269043	-576.456482	78.949959	1093.085938	474.748199	-13.550411	968.204773	527.540344	231.340698
-595.659485	167.243805	994.403015	-591.223206	-10.029550	994.808167	-630.870544	191.851852	522.991028	-665.502686	-34.791252	527.406738	-652.638489	195.722305	82.140366	-668.897827	-26.564495	92.919594	-592.474426	283.669800	1453.802856	-538.520630	-99.676842	1453.768066	-516.928284	85.819435	1425.964844	-510.023804	63.308056	1751.283813	-759.080627	309.118469	1203.025391	-667.737244	-176.361404	1201.411865	-641.053162	313.618195	925.878601	-571.887268	-159.813873	909.608643	-576.808411	79.248711	1093.210571	474.732666	-12.870920	968.207214	526.964294	231.853531
-595.706665	167.246796	994.407593	-591.253479	-10.007118	994.811157	-630.988403	191.859314	523.015869	-665.539795	-34.856876	527.451294	-652.683105	195.719086	82.118393	-668.982178	-26.562140	92.924553	-592.727539	283.687958	1453.817505	-538.734436	-99.640343	1453.830933	-517.054016	85.833229	1425.840210	-510.264343	63.359558	1751.318848	-759.167847	309.063690	1202.961304	-667.726135	-176.367752	1201.325073	-641.080139	313.545044	925.789246	-571.795227	-159.687622	909.547241	-576.860291	79.261894	1093.216553	474.643066	-12.395515	968.183777	526.300598	232.474350
-595.738708	167.297791	994.422729	-591.271423	-9.978840	994.808838	-630.696167	191.577606	522.957275	-665.432739	-34.774326	527.389771	-652.400085	195.656509	82.079948	-668.894775	-26.565632	92.919762	-592.850464	283.681641	1453.789917	-538.780579	-99.639992	1453.865845	-517.192566	85.844971	1425.988159	-510.503113	63.404037	1751.324219	-759.229675	308.964874	1202.897827	-667.615234	-176.266693	1201.257813	-641.077698	313.465302	925.692322	-572.341675	-160.831528	910.060730	-576.886475	79.293022	1093.223145	474.610596	-11.936425	968.137817	525.696777	233.092407
-595.799744	167.329910	994.412537	-591.314636	-9.958132	994.793762	-630.791443	191.693893	522.989197	-665.444946	-34.781013	527.399048	-652.403870	195.657837	82.088913	-668.871704	-26.557261	92.911491	-593.036133	283.677643	1453.769531	-538.888062	-99.625488	1453.870605	-517.333618	85.852455	1426.024292	-510.730011	63.445835	1751.363037	-759.306396	308.962189	1202.774902	-667.584106	-176.239029	1201.189453	-641.127319	313.408966	925.640442	-572.345703	-160.966049	910.114990	-576.932129	79.318489	1093.209473	474.577118	-11.655001	968.036011	525.137878	233.707703
-595.822449	167.321777	994.423462	-591.317444	-9.976375	994.798340	-630.866516	191.682846	522.984131	-665.429932	-34.795959	527.437866	-652.410339	195.654617	82.081429	-668.846191	-26.555229	92.910530	-593.246155	283.688385	1453.754150	-539.033447	-99.615944	1453.877197	-517.462830	85.859314	1426.048706	-510.951111	63.502697	1751.367188	-759.366333	308.862488	1202.697998	-667.672668	-176.329926	1201.202515	-641.121826	313.343109	925.565063	-571.604126	-159.591736	909.505310	-576.966736	79.303055	1093.220947	474.380310	-10.934348	968.039856	524.452515	234.291595
-595.833557	167.376480	994.427612	-591.327759	-9.932952	994.810364	-630.914063	191.712311	523.011414	-665.425964	-34.771675	527.411194	-652.406982	195.675323	82.074883	-668.892761	-26.555628	92.908958	-593.382141	283.693726	1453.735229	-539.117920	-99.609657	1453.838379	-517.604980	85.877510	1426.081421	-511.164124	63.574207	1751.416138	-759.450073	308.782684	1202.593994	-667.685974	-176.322769	1201.168823	-641.114319	313.282257	925.505920	-571.479309	-159.433151	909.445923	-577.003357	79.355888	1093.233276	473.865448	-9.722475	968.180115	523.670654	234.765244
-595.857056	167.379166	994.432373	-591.329712	-9.936939	994.809692	-630.921875	191.811859	522.964844	-665.423218	-34.762436	527.370056	-652.415405	195.677963	82.084526	-668.911072	-26.555956	92.908600	-593.573853	283.676697	1453.747681	-539.221069	-99.614326	1453.825928	-517.707031	85.875877	1426.071167	-511.398987	63.647560	1751.450195	-759.542664	308.766571	1202.499390	-667.674072	-176.334946	1201.113525	-641.116150	313.250610	925.449463	-571.384583	-159.355972	909.423706	-577.019714	79.354126	1093.235962	473.099213	-8.678962	968.305603	522.788757	235.209152
-595.894470	167.443726	994.451538	-591.366516	-9.878031	994.811218	-630.939392	191.826065	522.945618	-665.403381	-34.759178	527.364136	-652.459778	195.682861	82.128075	-668.947754	-26.556101	92.908623	-593.731934	283.681122	1453.758057	-539.335266	-99.597183	1453.794678	-517.834534	85.871597	1426.105835	-511.664978	63.693832	1751.469360	-759.636658	308.725983	1202.431274	-667.700684	-176.338821	1201.087280	-641.138916	313.218719	925.393005	-571.326965	-159.290024	909.418091	-577.065430	79.405869	1093.247925	473.362946	-8.587765	968.328674	522.157104	235.892609
-595.913635	167.443130	994.438538	-591.345154	-9.896422	994.820801	-630.988159	191.860321	522.956177	-665.354919	-34.769154	527.423950	-652.473022	195.667740	82.116722	-668.911255	-26.555967	92.909180	-593.990295	283.698181	1453.740967	-539.528259	-99.586098	1453.802612	-517.943420	85.870705	1426.003296	-511.915405	63.710167	1751.520264	-759.726868	308.654205	1202.324097	-667.702637	-176.318420	1201.031494	-641.170166	313.160858	925.340149	-571.233276	-159.221664	909.417969	-577.095703	79.411865	1093.251343	473.247040	-8.138157	968.268005	521.477356	236.528976
-595.916382	167.446518	994.438232	-591.363953	-9.870499	994.828247	-631.029907	191.812180	523.028503	-665.307312	-34.726337	527.385376	-652.456665	195.702148	82.094017	-668.922485	-26.538692	92.925842	-594.186401	283.671051	1453.731812	-539.626160	-99.585968	1453.796265	-518.071655	85.878014	1425.991333	-512.168030	63.746994	1751.552246	-759.800110	308.637604	1202.230225	-667.733032	-176.331940	1200.973755	-641.155151	313.130066	925.292786	-571.161865	-159.116791	909.374329	-577.105408	79.429413	1093.254639	473.006378	-7.570475	968.209473	520.698059	237.210373
-595.952881	167.478561	994.455627	-591.374451	-9.838586	994.816833	-631.010376	191.823456	523.031738	-665.246460	-34.714760	527.404480	-652.438416	195.709976	82.092590	-668.870178	-26.561066	92.978622	-594.376221	283.649353	1453.725342	-539.699890	-99.577728	1453.781128	-518.174805	85.884193	1426.043579	-512.413696	63.741936	1751.601685	-759.905029	308.561035	1202.193848	-667.619873	-176.284714	1200.825073	-641.178467	313.027191	925.248108	-571.689514	-160.261215	909.931335	-577.148682	79.447304	1093.261108	472.783600	-7.126524	968.120605	520.025635	237.818604
-595.958313	167.519180	994.471802	-591.359253	-9.831864	994.807861	-631.010376	191.841812	523.033020	-665.268311	-34.765411	527.387512	-652.489807	195.693680	82.106064	-668.894470	-26.569380	92.992714	-594.541565	283.644226	1453.679688	-539.808044	-99.601959	1453.803589	-518.274963	85.882942	1426.074219	-512.636597	63.784977	1751.631104	-759.975708	308.536469	1202.063354	-667.613464	-176.282913	1200.760986	-641.157776	312.964386	925.203308	-571.676636	-160.375839	909.998291	-577.164185	79.458290	1093.268188	472.534180	-6.598913	968.042664	519.182312	238.490433
-595.975403	167.544830	994.473328	-591.343628	-9.800584	994.814087	-630.981506	191.838074	522.999573	-665.225952	-34.702660	527.359070	-652.469666	195.693985	82.096390	-668.956116	-26.544664	92.931053	-594.660522	283.625977	1453.656372	-539.831482	-99.617279	1453.759155	-518.371277	85.894531	1426.177490	-512.871704	63.791859	1751.643677	-760.048096	308.494995	1201.987793	-667.613831	-176.268387	1200.708984	-641.166748	312.902100	925.131653	-571.584534	-160.224945	909.909485	-577.190857	79.491760	1093.276367	472.316895	-6.064972	967.954773	518.452942	239.112473
-595.986328	167.537872	994.468140	-591.331177	-9.804924	994.803162	-630.928772	191.892944	522.979065	-665.190796	-34.690258	527.398438	-652.460754	195.672089	82.101402	-669.839050	-27.659006	94.477112	-594.788574	283.609314	1453.643311	-539.921082	-99.623283	1453.742676	-518.508301	85.906487	1426.208618	-513.089966	63.777378	1751.729492	-760.080322	308.414703	1201.938843	-667.605103	-176.280792	1200.622437	-641.172546	312.830383	925.091614	-571.483887	-160.100327	909.877991	-577.207825	79.484642	1093.271240	472.044556	-5.518053	967.885193	517.569885	239.822968
-596.028931	167.565796	994.456848	-591.359070	-9.761351	994.790833	-630.961365	191.860657	523.014282	-665.105408	-34.577896	527.323853	-652.436523	195.694382	82.086494	-668.866455	-27.863310	94.206741	-594.965759	283.585999	1453.628540	-540.024536	-99.626343	1453.696655	-518.615784	85.913200	1426.200806	-513.323792	63.796154	1751.748291	-760.175354	308.423584	1201.844971	-667.575500	-176.275162	1200.538330	-641.124023	312.740906	925.032288	-571.415649	-160.029037	909.838196	-577.264832	79.520660	1093.263062	471.775543	-4.981978	967.783630	516.788696	240.434341
-596.038513	167.582870	994.452087	-591.316528	-9.744738	994.772034	-630.929321	191.871796	523.011597	-665.135010	-34.605911	527.335388	-652.468384	195.679886	82.094513	-668.163940	-27.802822	93.635979	-595.115417	283.576691	1453.598999	-540.147461	-99.633186	1453.678833	-518.737000	85.912514	1426.206055	-513.563477	63.792274	1751.789551	-760.223206	308.330017	1201.781616	-667.583191	-176.243729	1200.464233	-641.134827	312.689636	924.991882	-571.300232	-159.957382	909.795227	-577.279602	79.533730	1093.256470	471.421814	-4.363479	967.694031	515.872742	241.072922
-596.030640	167.622894	994.450073	-591.307556	-9.714200	994.760437	-630.919373	191.893204	523.013977	-665.076904	-34.608547	527.328430	-652.442871	195.661942	82.052338	-667.845276	-27.524748	93.149696	-595.341003	283.547638	1453.603882	-540.294067	-99.625473	1453.635742	-518.854370	85.930260	1426.117188	-513.802124	63.824806	1751.798950	-760.271240	308.245148	1201.732544	-667.572876	-176.239166	1200.369751	-641.125366	312.599701	924.945374	-571.222534	-159.883621	909.748535	-577.300842	79.562950	1093.254639	471.067688	-3.836924	967.580872	514.994446	241.730392
-596.049255	167.637985	994.456787	-591.292664	-9.673041	994.757385	-630.913757	191.894684	523.058655	-664.980164	-34.562447	527.324585	-652.494690	195.660278	82.079674	-668.956055	-26.603598	92.996338	-595.440918	283.530457	1453.585327	-540.367065	-99.623573	1453.652100	-518.967712	85.937294	1426.172607	-514.041748	63.790817	1751.839600	-760.320007	308.185791	1201.704712	-667.544128	-176.224579	1200.291138	-641.149963	312.544250	924.902893	-571.147339	-159.761780	909.693481	-577.330261	79.588074	1093.261108	470.727783	-3.299718	967.470032	514.029724	242.429337
-596.059631	167.643265	994.452820	-591.297913	-9.649156	994.752563	-630.918213	191.897598	523.059875	-664.984131	-34.590424	527.312622	-652.483643	195.665176	82.061745	-669.001038	-26.504995	92.918419	-595.596863	283.531433	1453.590698	-540.440796	-99.611382	1453.605103	-519.076050	85.949287	1426.189331	-514.266235	63.826923	1751.801025	-760.389771	308.154907	1201.609985	-667.501770	-176.205887	1200.197021	-641.138367	312.479370	924.859131	-571.061218	-159.686676	909.635498	-577.355652	79.602272	1093.259644	470.330017	-2.750226	967.369629	513.127380	243.074997
-596.087891	167.671097	994.442383	-591.282776	-9.662292	994.734985	-630.862976	191.942841	523.046021	-664.957886	-34.584721	527.323975	-652.512390	195.667816	82.063148	-668.951111	-26.532492	92.975510	-595.555237	283.514282	1453.548584	-540.428040	-99.632423	1453.578857	-519.233093	85.951271	1426.484009	-514.477661	63.828354	1751.823120	-760.426941	308.106995	1201.600220	-667.587158	-176.256958	1200.177002	-641.080566	312.424438	924.835632	-570.310669	-158.292130	908.961365	-577.388672	79.608757	1093.250000	469.845032	-2.182472	967.274292	512.075684	243.734161
-596.114746	167.693329	994.441833	-591.319092	-9.699465	994.715820	-630.865051	191.961929	523.033020	-664.924072	-34.559124	527.334534	-652.535767	195.674698	82.115517	-669.029846	-26.560673	93.003677	-595.687927	283.517120	1453.565063	-540.528564	-99.616982	1453.556274	-519.336426	85.957016	1426.505615	-514.692017	63.804447	1751.838379	-760.505371	308.029602	1201.538208	-667.565491	-176.284256	1200.074707	-641.072571	312.357605	924.813660	-570.187561	-158.117096	908.852173	-577.426270	79.589722	1093.241211	469.362701	-1.629196	967.149170	511.089142	244.363525
-596.125000	167.723938	994.436707	-591.326599	-9.634192	994.686523	-630.860657	191.994202	523.034485	-664.919678	-34.573936	527.291260	-652.542480	195.688553	82.117874	-669.079956	-26.562494	93.006905	-595.831909	283.511597	1453.572998	-540.596924	-99.613548	1453.525391	-519.434204	85.953392	1426.497681	-514.917358	63.760067	1751.891846	-760.556396	308.003998	1201.485840	-667.436401	-176.203140	1199.901855	-641.046082	312.315704	924.802856	-570.730469	-159.265396	909.350952	-577.438538	79.624481	1093.224609	468.783173	-1.020160	967.058899	510.013245	245.038116
-596.163879	167.752914	994.426819	-591.327087	-9.648346	994.679932	-630.872253	192.039154	523.025635	-664.884705	-34.567131	527.293823	-652.569092	195.688553	82.129791	-669.052490	-26.576939	92.982735	-595.952271	283.512634	1453.571899	-540.705261	-99.631577	1453.481445	-519.527710	85.960808	1426.496582	-515.121582	63.729378	1751.916626	-760.614807	307.916077	1201.456299	-667.407349	-176.175507	1199.803589	-641.040466	312.299103	924.777771	-570.740662	-159.347153	909.312073	-577.466003	79.636894	1093.217651	468.244232	-0.488571	966.950867	508.954681	245.792099
-596.150696	167.761078	994.427490	-591.310913	-9.644115	994.670410	-630.816833	192.078003	523.000122	-664.922058	-34.605503	527.275757	-652.561035	195.695923	82.103920	-669.111389	-26.567587	92.975639	-596.125549	283.531769	1453.533081	-540.833496	-99.640892	1453.440063	-519.614075	85.968132	1426.430542	-515.319824	63.481564	1752.109619	-760.698853	307.848328	1201.448120	-667.369385	-176.159836	1199.710205	-641.039612	312.238159	924.752319	-570.622803	-159.236237	909.232483	-577.468018	79.637238	1093.215942	467.628418	0.047956	966.796387	507.799988	246.497253
-596.166931	167.762833	994.427368	-591.304016	-9.649307	994.662903	-630.838684	192.118500	523.031982	-664.838318	-34.606617	527.300537	-652.605530	195.704773	82.132256	-669.089539	-26.574821	92.983864	-596.380493	283.514343	1453.552002	-541.064026	-99.632515	1453.385620	-519.671265	85.980804	1426.273682	-515.531616	63.606045	1751.994629	-760.763428	307.830658	1201.394409	-667.368652	-176.121048	1199.616943	-641.051880	312.191315	924.764648	-570.289246	-159.126526	909.226746	-577.485413	79.633156	1093.214355	466.941406	0.677905	966.713562	506.634399	247.153366
-596.180115	167.766373	994.441833	-591.324097	-9.619565	994.671509	-630.807007	192.131973	523.027649	-664.824097	-34.619976	527.268738	-652.579590	195.703049	82.138695	-669.054565	-26.520100	92.952957	-596.511719	283.530701	1453.565063	-541.142395	-99.629929	1453.335083	-519.750244	85.975533	1426.269043	-515.716187	63.621529	1751.937500	-760.826904	307.831726	1201.372437	-667.320190	-176.106888	1199.555908	-641.053589	312.154358	924.747253	-570.172546	-159.022079	909.187195	-577.502808	79.645996	1093.225952	466.157288	1.379470	966.624451	505.247925	248.091095
-596.180542	167.792740	994.444092	-591.281555	-9.608686	994.667419	-630.795410	192.104980	523.015198	-664.782715	-34.577354	527.259644	-652.601013	195.708618	82.137398	-668.981384	-23.998775	90.615501	-596.682190	283.553253	1453.521484	-541.287537	-99.621368	1453.306763	-519.810547	85.961823	1426.112183	-515.924011	63.561386	1751.948730	-760.895264	307.823975	1201.333984	-667.283386	-176.092667	1199.459229	-641.056396	312.120636	924.759033	-570.072205	-158.914139	909.136230	-577.515198	79.664055	1093.230591	465.414337	2.008191	966.498047	503.868683	249.015274
-596.206299	167.815475	994.453857	-591.299133	-9.620647	994.653076	-630.769287	192.153091	522.994873	-664.721252	-34.574028	527.296936	-652.615417	195.695663	82.140327	-669.119629	-23.763397	90.358376	-596.727295	283.524963	1453.520752	-541.347717	-99.649757	1453.319092	-519.902649	85.971161	1426.260864	-516.093323	63.487423	1751.962524	-760.974182	307.856750	1201.308105	-667.275879	-176.069534	1199.363403	-641.055420	312.097839	924.757813	-570.013977	-158.862961	909.104309	-577.540039	79.656555	1093.228882	464.655762	2.628552	966.406738	502.427704	249.952362
-596.225159	167.822845	994.452332	-591.300964	-9.628284	994.649841	-630.744751	192.202545	522.969727	-664.781555	-34.636803	527.313721	-652.626526	195.712830	82.120613	-669.213623	-23.854696	90.498795	-596.816772	283.502106	1453.532837	-541.402527	-99.670235	1453.312012	-519.984436	85.967400	1426.297119	-516.268616	63.428120	1751.966187	-761.025024	307.838959	1201.249390	-667.337708	-176.108337	1199.386475	-641.070435	312.099304	924.770752	-569.273804	-157.447739	908.458557	-577.554199	79.656891	1093.227173	463.776001	3.316056	966.285767	500.963104	250.868393
-596.233032	167.845825	994.455444	-591.297058	-9.628920	994.646973	-630.739197	192.175644	523.014221	-664.698364	-34.577217	527.266846	-652.622925	195.716995	82.122559	-669.131775	-23.856630	90.482635	-596.987305	283.503662	1453.556152	-541.497681	-99.665749	1453.307739	-520.037842	85.944122	1426.153442	-516.427979	63.372658	1751.973633	-761.096863	307.828522	1201.241333	-667.312866	-176.052216	1199.331421	-641.060303	312.082733	924.745911	-569.144836	-157.279480	908.364075	-577.562439	79.665581	1093.228271	462.839111	4.018603	966.188232	499.497955	251.726990
-596.259827	167.835602	994.433655	-591.339905	-9.621150	994.626770	-630.653442	192.186935	522.936096	-664.627319	-34.559975	527.214111	-652.615540	195.710236	82.120628	-669.109253	-23.868299	90.511246	-597.087585	283.468811	1453.565430	-541.578186	-99.709328	1453.264771	-520.127808	85.946037	1426.162964	-516.594116	63.288799	1751.966919	-761.145386	307.773560	1201.225830	-667.294189	-176.055023	1199.263428	-641.071411	312.088562	924.736450	-569.322021	-157.244934	908.244568	-577.593811	79.663925	1093.206665	462.206665	4.192010	966.049683	499.019714	251.600037
-596.282593	167.830811	994.434143	-591.344360	-9.628172	994.625305	-630.646362	192.136612	522.954773	-664.630249	-34.587029	527.260437	-652.636902	195.711960	82.091278	-669.194153	-23.869287	90.571556	-597.182800	283.467560	1453.560181	-541.662048	-99.705376	1453.293823	-520.204651	85.914803	1426.176392	-516.738037	63.158302	1752.047607	-761.209717	307.839355	1201.166992	-667.267761	-176.030991	1199.177002	-641.114075	312.144287	924.738708	-569.269592	-157.175262	908.201965	-577.609192	79.658531	1093.206543	461.183807	5.091793	965.957520	497.052551	253.092026
-596.299988	167.856247	994.431030	-591.343994	-9.635139	994.622620	-630.604675	192.184525	522.928894	-664.683594	-34.643524	527.282043	-652.649658	195.715103	82.096931	-669.238220	-23.881498	90.556808	-597.234802	283.456055	1453.522583	-541.708313	-99.726608	1453.245117	-520.265015	85.908089	1426.168701	-516.897766	63.132454	1751.996460	-761.270447	307.871094	1201.158447	-667.228638	-176.010986	1199.132202	-641.133301	312.182465	924.743164	-569.199646	-157.098846	908.129517	-577.621704	79.669441	1093.204224	460.640747	5.185349	965.777466	496.603882	252.934723
-596.300232	167.847595	994.423096	-591.350647	-9.610916	994.618896	-630.489990	192.160355	522.922180	-664.641907	-34.600094	527.234375	-652.648438	195.703140	82.099686	-669.236877	-23.871161	90.542511	-597.329773	283.424286	1453.524170	-541.760254	-99.730942	1453.263428	-520.363281	85.883698	1426.174438	-517.050903	63.057625	1752.020752	-761.330261	307.851349	1201.123413	-667.067810	-175.935486	1198.970581	-641.177002	312.227325	924.713318	-569.457520	-158.205002	908.772217	-577.639221	79.678696	1093.200806	459.729126	5.771104	965.682129	495.298462	253.609467
-596.338318	167.880325	994.433289	-591.397461	-9.636276	994.609863	-630.438904	192.193054	522.907349	-664.530640	-34.571426	527.213562	-652.678772	195.722641	82.103561	-669.104919	-23.869238	90.537872	-597.388000	283.388519	1453.505493	-541.765076	-99.795807	1453.242432	-520.440002	85.870697	1426.271606	-517.207947	62.974155	1752.060669	-761.356262	307.872345	1201.079346	-667.019958	-175.931183	1198.888062	-641.210693	312.286316	924.685791	-569.714050	-158.314407	908.664795	-577.686951	79.670563	1093.202271	458.904449	6.243270	965.580200	494.195801	254.169418
-596.360352	167.847351	994.425842	-591.414368	-9.613753	994.598877	-630.263733	192.172989	522.835449	-664.512146	-34.558163	527.192932	-652.694275	195.716278	82.094650	-669.190857	-23.847473	90.495667	-597.497314	283.376831	1453.488892	-541.849304	-99.831444	1453.216919	-520.532471	85.847832	1426.285400	-517.376892	62.868774	1752.104492	-761.410217	307.926392	1201.046021	-666.995117	-175.954132	1198.809937	-641.228333	312.297241	924.679626	-569.606934	-158.197800	908.560364	-577.716492	79.663696	1093.194702	458.007446	6.811920	965.510925	492.899292	254.815094
-596.388916	167.879395	994.411804	-591.454529	-9.608908	994.588440	-630.161377	192.155319	522.845276	-664.472656	-34.573738	527.155212	-652.718262	195.721252	82.110809	-669.223877	-23.794508	90.491188	-597.603333	283.337769	1453.508789	-541.907043	-99.870590	1453.188477	-520.620483	85.833923	1426.289429	-517.526611	62.790699	1752.139893	-761.435913	307.924103	1201.012573	-666.939331	-175.993774	1198.731323	-641.275635	312.359222	924.649109	-569.500122	-158.094879	908.497620	-577.749573	79.683075	1093.182251	457.164825	7.311471	965.484863	491.765167	255.481171
-596.432434	167.895615	994.434387	-591.453125	-9.613014	994.584717	-629.963745	192.155182	522.805115	-664.402893	-34.551327	527.202576	-652.759338	195.738007	82.108871	-669.174927	-23.808828	90.470154	-597.711426	283.331055	1453.523315	-541.971008	-99.897682	1453.156494	-520.687195	85.818558	1426.278198	-517.688171	62.705811	1752.174561	-761.487854	307.936035	1201.005615	-666.973755	-176.050812	1198.718140	-641.349487	312.430054	924.614380	-568.744019	-156.665192	907.805481	-577.784424	79.678146	1093.193970	456.353333	7.876737	965.492065	490.620911	256.017639
-596.469971	167.907745	994.440979	-591.492065	-9.650372	994.568054	-629.714294	192.125916	522.765503	-664.412781	-34.596657	527.211853	-652.821960	195.748825	82.061104	-669.182129	-23.810637	90.475342	-597.811401	283.326904	1453.539063	-542.036072	-99.938599	1453.122925	-520.774170	85.809845	1426.300659	-517.842468	62.587898	1752.254883	-761.492920	307.956360	1200.963135	-666.922729	-176.088348	1198.658813	-641.335083	312.455688	924.581604	-568.657776	-156.527924	907.720337	-577.827698	79.652168	1093.189819	455.526733	8.396733	965.494324	489.448669	256.597717
-596.493469	167.941757	994.453125	-591.507324	-9.635388	994.564453	-629.422180	192.113190	522.700195	-664.360535	-34.594387	527.180664	-652.851074	195.756119	82.067757	-669.214600	-23.810957	90.475983	-597.892761	283.307861	1453.607056	-542.130981	-99.978455	1453.113159	-520.883850	85.786743	1426.279419	-517.981140	62.512222	1752.261108	-761.628967	307.980713	1201.035889	-666.869385	-176.119156	1198.610352	-640.075684	311.594299	924.584595	-568.583923	-156.444321	907.670898	-577.877991	79.667740	1093.199219	454.794556	8.870533	965.575928	488.390259	257.216614
-596.541626	167.969833	994.486572	-591.520996	-9.654100	994.559204	-629.145142	192.051071	522.704407	-664.322510	-34.691860	527.179077	-652.924011	195.787476	82.071358	-669.249329	-23.753923	90.421295	-597.952698	283.324280	1453.647949	-542.189087	-100.012398	1453.118164	-521.015625	85.743675	1426.314209	-518.145508	62.421474	1752.322144	-761.514038	307.942322	1200.957520	-666.772339	-176.150620	1198.514648	-641.335022	312.547058	924.595276	-568.481812	-156.364441	907.617676	-577.928955	79.653374	1093.216675	454.054474	9.299899	965.737732	487.265930	257.773376
-596.608887	167.954208	994.493713	-591.579590	-9.682557	994.575439	-628.794067	191.979660	522.663208	-664.305298	-34.703003	527.148376	-652.955872	195.797470	82.054497	-669.308594	-23.791817	90.437317	-598.029785	283.318542	1453.732544	-542.248962	-100.044044	1453.135986	-521.160706	85.729126	1426.320190	-518.321289	62.312687	1752.380981	-761.513733	307.923523	1200.992065	-666.706299	-176.140137	1198.500244	-641.474670	312.667236	924.585266	-568.412598	-156.296234	907.541077	-578.002808	79.636810	1093.230103	453.427216	9.638764	965.910706	486.378815	258.218658
-596.650757	167.967560	994.537231	-591.603638	-9.712741	994.584229	-628.388672	191.925354	522.615967	-664.174805	-34.733299	527.152283	-653.004883	195.809586	82.039612	-669.195374	-23.802835	90.426483	-598.088867	283.350037	1453.814209	-542.299805	-100.071060	1453.172241	-521.318787	85.680580	1426.357300	-518.496033	62.202263	1752.455688	-761.536926	307.977814	1201.040771	-666.607788	-176.182083	1198.476318	-641.477234	312.700226	924.603882	-568.324036	-156.200790	907.497986	-578.061951	79.609840	1093.260620	452.788361	10.122767	966.200500	485.306152	258.811127
-596.690979	167.944687	994.548096	-591.626221	-9.759931	994.610413	-627.865417	191.937057	522.487366	-664.157043	-34.831562	527.132507	-652.979065	195.840958	82.074211	-669.313110	-23.803745	90.436279	-598.151489	283.334473	1453.920532	-542.380920	-100.118378	1453.222900	-521.492615	85.674522	1426.392578	-518.683899	62.092712	1752.476440	-761.531738	307.968933	1201.078003	-666.539612	-176.192139	1198.455200	-641.545715	312.744995	924.633667	-568.249817	-156.119293	907.432617	-578.091431	79.584923	1093.278809	452.164551	10.560576	966.551697	484.347717	259.243347
-596.754578	167.895279	994.563232	-591.704529	-9.831223	994.635559	-627.380249	192.014816	522.398071	-664.144043	-34.920975	527.156982	-653.045776	195.883194	82.108551	-669.295471	-23.812216	90.485886	-598.227539	283.343414	1454.002197	-542.475403	-100.140564	1453.259033	-521.670288	85.651154	1426.367676	-518.858276	61.959171	1752.508301	-761.570190	308.029541	1201.140991	-666.360535	-176.169571	1198.365601	-641.602844	312.812683	924.651184	-568.779480	-157.259018	907.946350	-578.149963	79.529099	1093.296875	451.603241	10.826064	966.909546	483.497681	259.611877
-596.762085	167.853455	994.563110	-591.695923	-9.918023	994.634705	-626.855713	192.074814	522.313293	-664.055420	-34.981953	527.160583	-653.075439	195.874023	82.130165	-669.352173	-23.815231	90.496101	-598.317810	283.337158	1454.108765	-542.559509	-100.157791	1453.295532	-521.848755	85.615059	1426.401855	-519.045166	61.822865	1752.510010	-761.602966	308.109528	1201.183960	-666.377625	-176.300613	1198.366211	-641.654785	312.852509	924.683716	-568.127502	-156.065857	907.366760	-578.144409	79.465866	1093.295654	450.955780	11.166552	967.501160	482.611938	259.961456
-596.749207	167.851608	994.580078	-591.717041	-9.943529	994.645264	-626.360413	192.051239	522.245361	-663.981384	-35.012394	527.137817	-653.151428	195.912567	82.138321	-669.312683	-23.798655	90.459480	-598.419983	283.339691	1454.231201	-542.668457	-100.176308	1453.307007	-522.010437	85.603020	1426.418213	-519.247192	61.675659	1752.528809	-761.646118	308.246368	1201.204102	-666.325073	-176.359528	1198.291748	-641.714783	312.939545	924.711304	-567.972595	-155.933716	907.264771	-578.161621	79.445099	1093.311523	450.418793	11.464469	968.148499	481.779205	260.235748
-596.719727	167.799194	994.591187	-591.702881	-10.001749	994.671082	-625.814392	191.868744	522.174988	-663.981323	-35.101074	527.157715	-653.117615	195.900162	82.156662	-669.324707	-23.785906	90.483070	-598.534912	283.325836	1454.342041	-542.830444	-100.208595	1453.348999	-522.122498	85.580566	1426.451172	-519.442383	61.498775	1752.529297	-761.667480	308.374512	1201.238037	-666.262573	-176.426651	1198.205322	-641.740051	313.007935	924.754944	-567.829834	-155.910950	907.199036	-578.144043	79.396439	1093.330688	449.928497	11.761746	968.876953	480.934204	260.583527
-596.604919	167.728821	994.588379	-591.631042	-10.011477	994.671204	-625.285156	191.619644	522.161011	-663.877686	-35.155022	527.191528	-653.036987	195.851379	82.176201	-669.303223	-23.788237	90.490768	-598.586670	283.328766	1454.431641	-543.033691	-100.238892	1453.368896	-522.267944	85.566010	1426.500000	-519.677002	61.349358	1752.530762	-761.699524	308.495117	1201.299194	-666.210938	-176.514740	1198.089722	-641.795959	313.050323	924.779480	-567.717224	-155.885422	907.156799	-578.078796	79.353516	1093.333862	449.421661	11.853285	969.632324	480.234558	260.791260
-596.504089	167.698898	994.597900	-591.593323	-10.036716	994.693848	-624.795349	191.551117	522.135315	-663.882629	-35.194439	527.157654	-653.035767	195.814453	82.205093	-669.211365	-23.794436	90.469467	-598.697510	283.317993	1454.541382	-543.260376	-100.263260	1453.417480	-522.375061	85.536102	1426.593262	-519.918945	61.162399	1752.551025	-761.700806	308.608276	1201.333984	-666.153442	-176.584808	1198.020264	-641.840454	313.131958	924.799927	-567.589661	-155.876251	907.078369	-578.030945	79.326920	1093.353394	448.366028	12.485520	970.731018	479.346802	260.777161
-596.361633	167.595245	994.602234	-591.475220	-10.060980	994.708252	-624.284729	191.491882	522.063293	-663.854675	-35.236263	527.194824	-653.079285	195.782440	82.256615	-669.327087	-23.789747	90.432953	-598.783508	283.321655	1454.647339	-543.492798	-100.309334	1453.479614	-522.508301	85.511566	1426.688843	-520.159485	61.019306	1752.548828	-761.718567	308.791962	1201.409546	-666.011658	-176.589188	1197.873169	-641.874634	313.197632	924.815369	-568.069580	-157.197876	907.606323	-577.937805	79.265579	1093.368896	448.401154	12.331796	971.328857	478.763672	261.117615
-596.191345	167.545456	994.602173	-591.369629	-10.112790	994.726929	-623.751343	191.397797	521.931702	-663.748169	-35.209465	527.208313	-653.124634	195.793716	82.253494	-669.140808	-23.839760	90.493843	-598.895508	283.298065	1454.780396	-543.715820	-100.340897	1453.546509	-522.596313	85.473221	1426.777710	-520.414490	60.864590	1752.565674	-761.695618	309.010254	1201.413452	-665.946533	-176.615234	1197.784668	-641.943665	313.316986	924.839966	-568.006531	-157.382339	907.620117	-577.854370	79.217903	1093.386963	448.751678	11.825177	971.738281	478.466187	261.514740
-595.986816	167.463120	994.599792	-591.206116	-10.186743	994.765747	-623.206116	191.192230	521.873779	-663.765991	-35.266644	527.263062	-653.086060	195.780914	82.300133	-669.116943	-23.858618	90.502167	-598.948364	283.290863	1454.828247	-543.890564	-100.344948	1453.544189	-522.714539	85.455360	1426.885254	-520.730103	60.682449	1752.569092	-761.671082	309.298828	1201.413696	-665.917786	-176.672165	1197.705200	-641.911377	313.385162	924.820679	-567.804199	-157.276596	907.526367	-577.732178	79.157356	1093.415039	449.019348	11.837538	972.043091	478.104614	261.962646
-595.796936	167.391953	994.573242	-591.086060	-10.229616	994.768494	-622.808533	190.972290	521.898193	-663.736877	-35.298069	527.204773	-653.125916	195.748810	82.335014	-669.093750	-23.856972	90.502548	-598.990173	283.279633	1454.929199	-544.155029	-100.357864	1453.547119	-522.822998	85.411354	1426.952026	-521.080872	60.487785	1752.560059	-761.600708	309.546204	1201.434570	-665.898499	-176.704559	1197.592896	-641.888733	313.525177	924.818054	-567.591736	-157.245590	907.456604	-577.626160	79.109169	1093.410889	448.207306	11.495037	973.138184	477.341125	261.986816
-595.575134	167.356857	994.561646	-590.921326	-10.357891	994.773560	-622.358582	190.890854	521.931702	-663.675476	-35.289135	527.230530	-653.163269	195.744247	82.352829	-669.157715	-23.860088	90.502419	-599.008179	283.283020	1454.993286	-544.445496	-100.389244	1453.549561	-522.944824	85.351875	1426.983032	-521.420959	60.203472	1752.642700	-761.543640	309.807709	1201.449219	-665.880127	-176.731796	1197.496826	-641.916382	313.653015	924.795166	-567.440002	-157.249420	907.399475	-577.514160	79.029274	1093.420654	447.741119	11.565515	974.008118	476.617462	262.119293
-595.288818	167.241989	994.524780	-590.720642	-10.471509	994.783447	-621.850342	190.835266	521.928101	-663.623718	-35.352009	527.256653	-653.169922	195.756149	82.387863	-669.033875	-23.850483	90.444214	-599.018005	283.258057	1455.021362	-544.682922	-100.426117	1453.551270	-523.062500	85.300247	1427.029297	-521.795776	60.077995	1752.559570	-761.447266	310.024170	1201.468872	-665.973267	-176.841934	1197.484741	-641.842957	313.794128	924.749451	-566.534058	-155.939133	906.750244	-577.361389	78.931107	1093.421509	447.548553	11.654647	974.808350	476.196716	262.164520
-595.043152	167.123337	994.499023	-590.497009	-10.609608	994.786072	-621.331482	190.708542	521.872803	-663.556824	-35.324753	527.242554	-653.163635	195.743698	82.397110	-669.112122	-23.850401	90.438858	-599.017151	283.232574	1455.068970	-544.876770	-100.483711	1453.581299	-523.144165	85.246315	1427.078491	-522.218628	59.887016	1752.529663	-761.366089	310.240997	1201.455444	-665.976135	-176.861771	1197.403809	-641.771057	313.919525	924.717285	-566.291565	-155.930939	906.710388	-577.212585	78.814346	1093.423340	447.425293	11.543866	975.440430	475.820160	262.261658
-594.797119	166.987274	994.456543	-590.320679	-10.757453	994.759888	-620.819702	190.607971	521.802795	-663.485962	-35.414299	527.270996	-653.161560	195.738586	82.424911	-669.058350	-23.841299	90.472450	-598.987732	283.205444	1455.073730	-545.104309	-100.511589	1453.632813	-523.237000	85.191444	1427.158203	-522.632019	59.685081	1752.516113	-761.236816	310.488251	1201.380371	-665.985046	-176.857559	1197.319824	-641.670654	314.069214	924.637756	-566.041321	-155.998825	906.728516	-577.077454	78.673386	1093.401001	447.255951	11.682570	976.090515	475.276184	262.426514
-594.532593	166.875549	994.413696	-590.126099	-10.880845	994.768982	-620.394165	190.575470	521.755005	-663.455994	-35.497772	527.334412	-653.265808	195.774719	82.447197	-669.106750	-23.857698	90.520599	-598.964233	283.219055	1455.042603	-545.364441	-100.565323	1453.713013	-523.354736	85.120003	1427.236328	-523.065857	59.471809	1752.499878	-761.121094	310.772522	1201.344360	-665.998047	-176.850632	1197.254761	-641.554382	314.248413	924.563110	-565.848511	-156.079910	906.756958	-576.936890	78.576408	1093.397949	447.113647	11.799763	976.609070	474.767578	262.495026
-594.232666	166.736847	994.369873	-589.875244	-11.019592	994.733887	-619.939270	190.535263	521.652527	-663.336548	-35.469841	527.353210	-653.305237	195.780655	82.509209	-669.046082	-23.900137	90.546677	-598.928406	283.187256	1455.022583	-545.619446	-100.622772	1453.762817	-523.442444	85.058380	1427.338623	-523.564575	59.186348	1752.555054	-760.963379	311.092529	1201.235718	-666.026001	-176.841736	1197.205200	-641.432251	314.407928	924.440247	-565.622192	-156.107773	906.784424	-576.755493	78.436020	1093.373047	447.082031	11.818007	976.982605	474.401276	262.581421
-593.988525	166.620667	994.325317	-589.695251	-11.132892	994.723572	-619.461792	190.435410	521.585022	-663.314453	-35.592106	527.354431	-653.246216	195.768051	82.507584	-669.080017	-23.861824	90.534317	-598.897827	283.178467	1454.967773	-545.860657	-100.660133	1453.824097	-523.533081	85.005135	1427.389771	-524.077637	58.922729	1752.581787	-760.783569	311.399414	1201.107544	-665.952515	-176.772034	1197.064819	-641.281982	314.589020	924.303040	-566.002930	-157.490616	907.396606	-576.626343	78.332825	1093.358398	447.172516	11.661637	977.220459	474.184082	262.565277
-593.698425	166.487427	994.258606	-589.502380	-11.249449	994.702820	-619.072449	190.291122	521.548035	-663.247742	-35.668777	527.395752	-653.274658	195.789734	82.554207	-668.932861	-23.884251	90.581238	-598.892151	283.150909	1454.952148	-546.100220	-100.729012	1453.911987	-523.602112	84.967209	1427.431396	-524.628357	58.689201	1752.622681	-760.594482	311.615204	1200.999268	-666.070251	-176.846359	1197.078979	-641.180786	314.808228	924.130676	-565.176880	-156.276917	906.872498	-576.465942	78.223343	1093.326904	447.259613	11.632072	977.298828	473.873627	262.639587
-593.433105	166.369339	994.202637	-589.326416	-11.386561	994.697876	-618.670776	190.128647	521.566895	-663.217285	-35.785583	527.400269	-653.272644	195.764664	82.521996	-669.063110	-23.877115	90.606110	-598.897644	283.146973	1454.944214	-546.351013	-100.749298	1453.958130	-523.699219	84.911209	1427.449829	-525.127869	58.497856	1752.834961	-760.408325	311.895599	1200.828735	-666.129395	-176.880295	1196.987549	-641.002136	315.014313	923.940857	-564.886292	-156.228821	906.868835	-576.329041	78.114510	1093.309204	447.441254	11.531311	977.278015	473.506165	262.687683
-593.125122	166.193527	994.155334	-589.077698	-11.497034	994.701538	-618.255188	189.988647	521.578857	-663.130066	-35.894104	527.442261	-653.284363	195.767746	82.584473	-669.089661	-23.869154	90.552773	-598.891663	283.135895	1454.880127	-546.657898	-100.800407	1453.968872	-523.804016	84.849602	1427.501587	-525.691345	58.343857	1753.184326	-760.132813	312.053802	1200.670166	-666.182434	-176.880890	1196.932861	-640.756958	315.287994	923.731934	-564.669312	-156.327576	906.889587	-576.128662	77.993217	1093.299072	447.722565	11.401415	977.083923	473.332123	262.611969
-592.877258	166.081558	994.108032	-588.911133	-11.618658	994.700195	-617.884521	189.967911	521.552063	-662.985779	-35.906017	527.398926	-653.323608	195.740417	82.615952	-669.064575	-23.849033	90.509499	-598.856812	283.142365	1454.776855	-546.956238	-100.842117	1453.986816	-523.849976	84.805351	1427.549683	-526.306763	58.118290	1753.150146	-759.871216	312.363007	1200.478638	-666.239990	-176.908905	1196.878662	-640.525696	315.573914	923.544006	-564.394104	-156.406448	906.878601	-575.976257	77.893936	1093.282959	448.038513	11.266747	976.779541	473.218323	262.467163
-592.569946	165.977325	994.074463	-588.714478	-11.724286	994.716858	-617.523743	189.847839	521.478149	-662.907654	-35.994030	527.449158	-653.398438	195.757599	82.679749	-669.136902	-23.839029	90.541710	-598.818787	283.186035	1454.657715	-547.254639	-100.848831	1454.082642	-523.911194	84.755066	1427.603638	-526.896240	57.871685	1753.176636	-759.581360	312.609161	1200.235596	-666.281555	-176.897263	1196.808960	-640.280090	315.849701	923.361023	-564.119019	-156.491211	906.907959	-575.804504	77.805954	1093.286377	448.393890	11.060785	976.302490	473.092529	262.344635
-592.314941	165.894745	994.026855	-588.546692	-11.819120	994.711670	-617.106323	189.660522	521.409485	-662.801819	-36.072613	527.467041	-653.344482	195.738571	82.671272	-669.150757	-23.840963	90.552757	-598.784729	283.210846	1454.568359	-547.507385	-100.851532	1454.117920	-523.998291	84.709808	1427.658813	-527.542847	57.613617	1753.216553	-759.311096	312.792084	1200.030762	-666.238892	-176.844177	1196.683716	-639.967773	316.150055	923.134338	-564.500061	-157.930252	907.536926	-575.640564	77.732544	1093.266968	448.747406	10.789951	975.674377	472.914642	262.264648
-592.072510	165.812881	993.974609	-588.377441	-11.888582	994.714539	-616.757813	189.553894	521.377258	-662.619751	-36.110069	527.494751	-653.360352	195.721817	82.694969	-669.224426	-23.850681	90.620689	-598.764038	283.204651	1454.505249	-547.788391	-100.863159	1454.149292	-524.063782	84.665100	1427.688232	-528.169189	57.349209	1753.234863	-759.018738	313.008453	1199.782837	-666.253052	-176.830475	1196.631836	-639.631287	316.446045	922.935547	-564.291748	-158.269028	907.678284	-575.502930	77.680099	1093.252319	449.204773	10.556345	974.949219	472.774353	262.218140
-591.798523	165.744110	993.917419	-588.198730	-11.995822	994.686523	-616.378845	189.463547	521.358276	-662.531738	-36.230625	527.501282	-653.357483	195.720718	82.738129	-669.100159	-23.899399	90.697929	-598.723267	283.202454	1454.432007	-548.037170	-100.865364	1454.185547	-524.139709	84.629707	1427.707520	-528.836548	57.129768	1753.274780	-758.700012	313.183838	1199.554688	-666.391663	-176.937515	1196.652466	-639.385193	316.726227	922.692932	-563.333252	-156.962479	907.123535	-575.350647	77.598831	1093.220703	449.721863	10.196971	974.077148	472.732056	261.977234
-591.509033	165.655518	993.837402	-588.006042	-12.093735	994.627502	-616.045471	189.347885	521.349915	-662.448303	-36.289768	527.542908	-653.355042	195.701965	82.737457	-669.084656	-23.913269	90.685028	-598.683350	283.222809	1454.328735	-548.269287	-100.895134	1454.169922	-524.213989	84.599701	1427.685791	-529.525146	56.933048	1753.327759	-758.390747	313.403229	1199.314819	-666.449341	-176.966675	1196.603638	-639.023621	317.010712	922.481018	-563.090637	-157.012619	907.106750	-575.162292	77.508263	1093.158936	450.214478	9.786465	973.174561	472.733154	261.691223
-591.160217	165.542953	993.765503	-587.749817	-12.176461	994.588867	-615.700317	189.336044	521.338196	-662.292664	-36.334057	527.526917	-653.335327	195.689255	82.789047	-669.053406	-23.919601	90.695938	-598.673828	283.240021	1454.207031	-548.478271	-100.907211	1454.196899	-524.280701	84.571655	1427.674072	-530.202515	56.764164	1753.318359	-758.047974	313.504883	1199.101440	-666.495239	-176.980362	1196.562256	-638.562622	317.242279	922.271362	-562.883545	-157.182083	907.153076	-574.945068	77.420082	1093.116089	450.853241	9.360533	972.109680	472.850891	261.487213
-590.793274	165.441956	993.680359	-587.502197	-12.285221	994.520020	-615.412170	189.249771	521.312378	-662.153992	-36.398556	527.477661	-653.317566	195.660065	82.783310	-668.978149	-23.901688	90.664246	-598.619751	283.241425	1454.113281	-548.652710	-100.884499	1454.191040	-524.342407	84.541153	1427.646606	-530.855652	56.581085	1753.348999	-757.686584	313.591187	1198.837769	-666.517517	-177.019745	1196.470703	-638.097229	317.490723	922.023010	-562.637268	-157.290588	907.210205	-574.712891	77.313133	1093.050171	451.480560	8.923703	971.122131	472.904358	261.316376
-590.428040	165.397583	993.602051	-587.238220	-12.409625	994.467041	-615.144409	189.200134	521.224426	-662.047302	-36.437176	527.440125	-653.309265	195.653473	82.812317	-669.083801	-23.885733	90.628746	-598.596375	283.297516	1454.064087	-548.852112	-100.908638	1454.163818	-524.374756	84.520905	1427.635254	-531.496521	56.424541	1753.346313	-757.360718	313.694153	1198.593994	-666.445496	-176.956482	1196.350220	-637.668274	317.712982	921.803589	-562.984253	-158.665283	907.759521	-574.485596	77.232803	1092.997192	452.028046	8.532649	970.134644	472.934906	260.900238
-589.996399	165.335739	993.538269	-586.929749	-12.533908	994.403198	-614.849304	189.080780	521.163452	-661.888489	-36.437603	527.447510	-653.264465	195.615189	82.822105	-668.945190	-23.881268	90.624023	-598.619690	283.327576	1453.827637	-549.090088	-100.889824	1454.134766	-524.405396	84.508987	1427.602173	-532.101257	56.293282	1753.353516	-757.011169	313.937378	1198.264282	-666.482239	-176.968063	1196.281128	-637.132690	317.908508	921.578430	-562.838623	-158.997208	907.838501	-574.217834	77.127831	1092.948242	452.623322	8.061321	969.156250	472.949036	260.711639
-589.527222	165.258255	993.499451	-586.536865	-12.623950	994.359253	-614.702942	188.989166	521.182251	-661.822937	-36.436939	527.483032	-653.223267	195.579330	82.834038	-668.894470	-23.872089	90.648964	-598.626892	283.340332	1453.663208	-549.271667	-100.853470	1454.099731	-524.418945	84.548027	1427.566895	-532.688538	56.116268	1753.108765	-756.690369	314.059540	1197.981323	-666.519592	-176.997864	1196.246216	-636.662659	318.085693	921.382080	-562.663086	-159.175964	907.830627	-573.929749	77.032730	1092.927368	453.286377	7.540623	968.235840	472.988678	260.448578
-589.070251	165.160202	993.465820	-586.189575	-12.663247	994.317078	-614.579773	188.924545	521.183655	-661.668762	-36.419891	527.525208	-653.206787	195.573593	82.845398	-668.870911	-23.872435	90.648514	-598.659973	283.324402	1453.609497	-549.399353	-100.797462	1454.022583	-524.443420	84.561562	1427.559326	-533.314209	56.013271	1753.097900	-756.428650	314.037384	1197.768066	-666.630737	-177.149689	1196.244995	-636.177612	318.292816	921.243469	-561.812439	-158.002975	907.303406	-573.665710	76.948700	1092.909180	453.947662	7.161250	967.432739	473.080139	260.079163
-588.610962	165.031738	993.445435	-585.864685	-12.743380	994.261719	-614.501526	188.861481	521.260132	-661.534790	-36.354774	527.558655	-653.254089	195.594131	82.851913	-668.809631	-23.912746	90.649559	-598.672791	283.341492	1453.522705	-549.523376	-100.733986	1454.002686	-524.442139	84.568703	1427.511475	-533.926208	55.956573	1753.157593	-756.204956	314.135468	1197.552979	-666.634705	-177.179947	1196.225464	-635.719299	318.501953	921.120300	-561.598206	-158.139740	907.279175	-573.416321	76.812454	1092.891479	454.725342	6.762566	966.687378	473.290009	259.813416
-588.204712	164.934509	993.443848	-585.561951	-12.865129	994.194092	-614.447205	188.865158	521.272400	-661.448669	-36.349312	527.619141	-653.263367	195.594437	82.878036	-668.737122	-23.912649	90.649063	-598.635864	283.356842	1453.407471	-549.662415	-100.691261	1453.986450	-524.482849	84.555878	1427.499023	-534.538574	55.954853	1753.208984	-755.958191	314.262787	1197.324463	-666.579895	-177.240341	1196.175171	-635.254456	318.674805	921.030762	-561.321106	-158.361313	907.391296	-573.183350	76.656273	1092.874146	455.512299	6.396679	966.138611	473.498352	259.411682
-587.768494	164.856003	993.431335	-585.287537	-12.996064	994.124451	-614.389587	188.959930	521.286621	-661.389526	-36.377037	527.667542	-653.276855	195.577148	82.908119	-668.766418	-23.917255	90.695160	-598.542603	283.397217	1453.213257	-549.810852	-100.636314	1453.986938	-524.507874	84.530624	1427.513184	-535.091431	55.970306	1753.327881	-755.729309	314.360260	1197.077881	-666.553650	-177.353348	1196.175903	-634.823425	318.889923	920.984375	-561.119446	-158.561417	907.480957	-572.931946	76.505722	1092.847656	456.297760	5.936231	965.608765	473.763672	258.938782
-587.326355	164.773743	993.436951	-584.991699	-13.152189	994.059875	-614.328186	189.077042	521.288025	-661.400513	-36.496048	527.734619	-653.232117	195.588272	82.939682	-668.912109	-23.910694	90.700424	-598.404114	283.449921	1453.005859	-549.982727	-100.593712	1454.003540	-524.563782	84.496666	1427.556152	-535.599915	55.995251	1753.263428	-755.539368	314.565735	1196.860474	-666.413330	-177.419189	1196.112061	-634.233704	319.014801	920.933472	-561.898743	-160.053802	907.943237	-572.670227	76.334679	1092.833130	457.006805	5.595768	965.282227	473.980713	258.574982
-586.825012	164.648819	993.391541	-584.115967	-13.780412	993.764648	-614.292847	189.179703	521.280945	-661.281372	-36.474419	527.834167	-653.167053	195.568863	82.944588	-668.780457	-23.878717	90.660896	-598.264954	283.463226	1452.758911	-550.199585	-100.562904	1454.016846	-524.641052	84.474243	1427.562256	-536.066040	56.038330	1753.205566	-755.369263	314.787384	1196.618530	-666.359070	-177.517792	1196.124146	-633.713684	319.062225	920.871338	-561.661377	-160.371918	908.111816	-572.038452	75.845337	1092.671021	457.785400	4.994565	964.989197	474.268646	258.127472
-586.350403	164.596802	993.326111	-583.708801	-14.071115	993.646973	-614.387939	189.243546	521.363037	-661.189392	-36.493809	527.864685	-653.217712	195.581802	82.907784	-668.790527	-23.866772	90.683693	-598.180603	283.443390	1452.605103	-550.452759	-100.584648	1454.056763	-524.722717	84.414680	1427.531372	-536.508667	56.064087	1752.787720	-755.234985	314.917358	1196.401367	-666.314270	-177.664215	1196.163574	-633.210510	318.988251	920.814758	-561.572449	-160.503326	908.116882	-571.718750	75.637642	1092.595947	458.547058	4.547083	964.790222	474.646790	257.540741
-585.900635	164.499680	993.252686	-583.386658	-14.271353	993.571716	-614.531616	189.305634	521.404419	-661.115784	-36.564232	527.950989	-653.227844	195.575226	82.878098	-668.792175	-23.890614	90.699196	-598.101990	283.455292	1452.449463	-550.672485	-100.584053	1454.076538	-524.779724	84.367104	1427.508057	-536.984009	56.157635	1752.794434	-755.050293	314.968170	1196.267700	-666.299133	-177.816605	1196.221924	-632.700317	319.024963	920.747742	-561.796143	-160.741028	908.025513	-571.438171	75.476761	1092.535767	459.308136	4.110357	964.636230	475.097748	257.076569
-585.465515	164.373978	993.223694	-583.166809	-14.331495	993.526489	-614.704407	189.417816	521.455688	-661.020020	-36.641453	527.951050	-653.249023	195.603058	82.892929	-668.742371	-23.933216	90.698250	-598.062744	283.425262	1452.318237	-550.908569	-100.583488	1454.160156	-524.843689	84.312225	1427.491821	-537.423279	56.299408	1752.823486	-754.910889	315.154114	1196.067749	-666.359497	-178.019333	1196.332764	-632.240845	319.093109	920.745667	-561.119751	-159.613785	907.482727	-571.243042	75.357391	1092.516235	460.226410	3.449344	964.513062	475.714722	256.411774
-585.010437	164.270706	993.177307	-582.954895	-14.357793	993.539551	-614.898438	189.543671	521.527039	-661.056641	-36.786167	528.016602	-653.263855	195.643906	82.876144	-668.838928	-23.936966	90.714417	-598.027832	283.411133	1452.210693	-551.120056	-100.582771	1454.257080	-524.885925	84.266792	1427.529175	-537.853760	56.415630	1752.878296	-754.707275	315.341156	1195.854736	-666.340820	-178.201630	1196.371826	-631.847473	319.144043	920.658569	-561.083252	-159.832336	907.475769	-571.017151	75.306725	1092.513794	460.937958	2.777455	964.502869	476.304779	255.725006
-584.587952	164.285919	993.164978	-582.761597	-14.415682	993.548218	-615.090942	189.760971	521.558777	-660.962402	-36.829124	528.090027	-653.286377	195.613907	82.894920	-668.756104	-24.007162	90.714615	-597.987366	283.418732	1452.015381	-551.405701	-100.567894	1454.397583	-524.953430	84.213028	1427.645386	-538.286377	56.564838	1752.926025	-754.513245	315.580963	1195.643433	-666.273621	-178.261108	1196.354614	-631.391235	319.133362	920.552734	-561.731628	-161.514038	908.097046	-570.806030	75.279320	1092.524536	461.608856	2.188000	964.478760	476.783600	255.184860
-584.165405	164.225388	993.159851	-582.545959	-14.490416	993.583130	-615.320862	189.949112	521.626587	-660.960022	-36.881344	528.179138	-653.271362	195.608505	82.904442	-668.718201	-24.028973	90.759277	-597.953613	283.436981	1451.879517	-551.699890	-100.605530	1454.509155	-524.990967	84.134583	1427.783936	-538.710388	56.712624	1752.977051	-754.313110	315.793274	1195.384399	-666.296204	-178.453461	1196.366577	-630.959900	319.055328	920.427246	-561.772583	-162.001724	908.212524	-570.565186	75.218285	1092.549438	462.349731	1.430429	964.460144	477.330902	254.474716
-583.715393	164.163452	993.166321	-582.332764	-14.552439	993.597412	-615.540100	190.046814	521.677490	-660.895447	-36.934792	528.191406	-653.199707	195.580734	82.910507	-668.642578	-24.092144	90.782845	-597.945435	283.415466	1451.785645	-551.954224	-100.630096	1454.547607	-525.031921	84.085144	1427.851563	-539.133789	56.962353	1752.957886	-754.096130	315.931427	1195.170898	-666.365356	-178.648056	1196.400391	-630.522217	318.950043	920.300049	-561.699646	-162.184830	908.226501	-570.299072	75.143211	1092.568359	463.087250	0.766176	964.435669	478.014008	253.856873
-583.255371	164.104736	993.159912	-582.075745	-14.585032	993.615784	-615.812012	190.151703	521.783447	-660.821167	-36.995827	528.245544	-653.209839	195.584366	82.919250	-668.562805	-24.144543	90.821739	-597.953796	283.394135	1451.706299	-552.168701	-100.655090	1454.612793	-525.062866	84.042130	1427.917114	-539.576538	57.173332	1753.043213	-753.853882	315.999756	1194.978271	-666.483704	-178.820129	1196.401978	-630.001831	318.845459	920.209961	-561.684509	-162.451202	908.293030	-569.995422	75.096550	1092.581421	463.823181	-0.062307	964.376709	478.783386	253.041290
-582.862549	164.055511	993.151245	-581.886108	-14.654675	993.620605	-616.171326	190.037903	521.911499	-660.670227	-36.929581	528.303955	-653.228699	195.564224	82.836952	-668.346130	-24.181416	90.819664	-597.981384	283.351563	1451.709106	-552.347656	-100.674065	1454.609619	-525.105896	83.974663	1427.920288	-540.027039	57.403362	1753.156982	-753.604797	315.987854	1194.816772	-666.708130	-179.078934	1196.481934	-629.594238	318.812164	920.122803	-560.953430	-161.304703	907.768372	-569.743958	75.029953	1092.584473	464.482758	-0.903300	964.387878	479.435760	252.266464
-582.440308	164.059280	993.165039	-581.642090	-14.690531	993.619385	-616.570923	190.077682	521.999512	-660.579285	-36.935501	528.309692	-653.284546	195.582474	82.839157	-668.222656	-24.212923	90.815109	-597.972961	283.313080	1451.695435	-552.503052	-100.694496	1454.626709	-525.116943	83.942657	1427.936523	-540.469299	57.603745	1753.240112	-753.354553	315.991760	1194.658569	-666.720154	-179.141159	1196.419800	-629.232605	318.686859	920.012756	-561.561279	-162.886292	908.334473	-569.459839	74.992699	1092.597168	465.197113	-1.850630	964.341248	480.185272	251.481430
-582.038879	164.061905	993.235718	-581.402161	-14.668598	993.621704	-616.974304	190.105103	522.085571	-660.410034	-36.842033	528.317200	-653.347961	195.624466	82.836327	-668.145874	-24.206003	90.762527	-597.950623	283.291321	1451.678345	-552.662231	-100.702850	1454.617920	-525.145020	83.912994	1427.965820	-540.890076	57.817360	1753.265747	-753.062012	315.992737	1194.522217	-666.813354	-179.232742	1196.450073	-628.859680	318.528198	919.893738	-561.636597	-163.428421	908.434998	-569.211792	74.955475	1092.642944	466.344360	-1.875397	964.097961	481.207764	250.776093
-581.630127	164.123535	993.211548	-581.228821	-14.654985	993.616272	-617.328979	190.193451	522.195557	-660.292847	-36.731930	528.307373	-653.388184	195.621750	82.807526	-668.152161	-24.247438	90.756752	-597.871460	283.297363	1451.580933	-552.808838	-100.713112	1454.636353	-525.138916	83.865250	1428.044556	-541.362793	58.066002	1753.375732	-752.807922	316.026886	1194.325195	-666.883362	-179.336365	1196.483398	-628.404785	318.397858	919.764038	-561.596191	-163.666641	908.468628	-568.956116	74.986900	1092.632568	467.087189	-2.724493	964.075317	481.986267	249.957977
-581.255615	164.081802	993.216187	-581.020447	-14.654836	993.640442	-617.581909	190.340927	522.239807	-660.145264	-36.649353	528.377869	-653.324646	195.602814	82.806534	-667.898376	-24.299820	90.839325	-597.765686	283.333832	1451.471313	-552.980469	-100.715294	1454.648193	-525.148010	83.811432	1428.140259	-541.838806	58.287483	1753.399170	-752.541443	316.131104	1194.100586	-666.984070	-179.429611	1196.500854	-627.861328	318.286163	919.698425	-561.595886	-163.913162	908.506470	-568.704529	74.965355	1092.651978	467.837646	-3.606530	964.072815	482.814117	249.107620
-580.925476	164.081451	993.226868	-580.817322	-14.688021	993.633667	-617.924622	190.406097	522.335571	-660.087830	-36.617584	528.416016	-653.333618	195.651917	82.803688	-667.862976	-24.322468	90.881104	-597.672729	283.372406	1451.368408	-553.110107	-100.705467	1454.672363	-525.128357	83.774452	1428.186157	-542.282654	58.429214	1753.411255	-752.292603	316.175446	1193.888184	-667.024841	-179.526154	1196.512085	-627.446716	318.083160	919.559387	-561.622864	-164.257874	908.512573	-568.474365	74.930023	1092.658569	468.240631	-5.445434	964.268555	483.608032	248.143494
-580.555542	164.069672	993.223633	-580.592712	-14.713368	993.619080	-618.238159	190.520538	522.423279	-659.939697	-36.420403	528.416809	-653.318481	195.637329	82.785797	-667.789734	-24.330347	90.920479	-597.614258	283.371307	1451.283936	-553.232971	-100.675117	1454.698730	-525.109619	83.765907	1428.179199	-542.756836	58.606632	1753.476807	-752.057617	316.087494	1193.724976	-667.164978	-179.706741	1196.550049	-627.009155	317.750854	919.333923	-560.969604	-163.147812	907.960388	-568.213806	74.895058	1092.654297	468.969360	-6.492709	964.287170	484.548828	247.236893
-580.180969	164.043930	993.176270	-580.389526	-14.705423	993.579712	-618.584290	190.497162	522.576294	-659.915405	-36.389488	528.449402	-653.345825	195.619553	82.711952	-667.651367	-24.318060	90.879990	-597.565063	283.396820	1451.194824	-553.286621	-100.653328	1454.665649	-525.101257	83.768867	1428.131714	-543.256592	58.769642	1753.642822	-751.758789	316.032776	1193.460083	-667.132874	-179.695877	1196.485229	-626.585327	317.489807	919.178284	-561.563599	-164.718430	908.423340	-567.951355	74.878853	1092.614258	469.603180	-7.291703	964.303772	485.335388	246.456421
-579.835266	164.042343	993.194824	-580.194702	-14.714154	993.569031	-618.961548	190.551819	522.697937	-659.912903	-36.368763	528.467163	-653.413696	195.653229	82.705818	-667.576904	-24.319523	90.871300	-597.525208	283.424957	1451.055908	-553.419067	-100.610329	1454.671631	-525.095886	83.782135	1428.093872	-543.769043	58.906258	1753.775635	-751.448181	315.931274	1193.151855	-667.266602	-179.826797	1196.517456	-626.089355	317.198669	919.015747	-560.979614	-163.810852	907.890930	-567.731506	74.847137	1092.624512	470.282379	-8.279125	964.387817	486.341614	245.455795
-579.547974	164.034515	993.146240	-580.027954	-14.731710	993.551636	-619.266907	190.606155	522.765869	-659.894714	-36.352871	528.479309	-653.416321	195.606567	82.729874	-667.572327	-24.322519	90.805473	-597.459656	283.490204	1450.913330	-553.531982	-100.573624	1454.663818	-525.076355	83.781799	1428.063110	-544.267395	59.033321	1753.756592	-751.159485	315.835602	1192.852051	-667.194824	-179.787064	1196.414795	-625.733521	316.940247	918.811462	-561.564758	-165.296371	908.291443	-567.525757	74.843536	1092.594116	471.013184	-9.098978	964.417175	487.202148	244.622406
-579.257019	164.050446	993.139221	-579.873047	-14.755786	993.549500	-619.521667	190.640991	522.811707	-659.912170	-36.344456	528.472351	-653.376099	195.636932	82.697449	-667.563538	-24.386013	90.800964	-597.384888	283.541199	1450.755737	-553.664978	-100.547150	1454.675415	-525.028870	83.809830	1428.076294	-544.759705	59.128880	1753.779419	-750.916748	315.788116	1192.577148	-667.171875	-179.808807	1196.398926	-625.300537	316.586884	918.544617	-561.717407	-165.860825	908.279846	-567.330566	74.832909	1092.593018	471.685577	-9.829348	964.440247	487.973480	243.757416
-578.974609	164.065994	993.056091	-579.708191	-14.805923	993.551086	-619.803406	190.818924	522.854553	-659.906067	-36.309204	528.502625	-653.365295	195.651398	82.670578	-667.479736	-24.393522	90.802109	-597.329834	283.639954	1450.557251	-553.818726	-100.476044	1454.792603	-524.989746	83.814690	1428.116333	-545.223633	59.197124	1753.808838	-750.631348	315.709869	1192.250366	-667.155701	-179.805435	1196.432129	-624.835571	316.357391	918.364563	-561.742920	-166.149231	908.240417	-567.105957	74.854523	1092.552002	472.417206	-10.564421	964.504150	488.818146	242.923660
-578.716309	164.034180	993.018188	-579.579834	-14.817603	993.574768	-620.067139	190.973557	522.868347	-659.873596	-36.271107	528.574646	-653.380798	195.637329	82.684769	-667.509521	-24.370947	90.812134	-597.249451	283.707306	1450.392456	-553.932983	-100.428032	1454.865845	-524.932983	83.848068	1428.181641	-545.730591	59.217770	1753.851807	-750.354736	315.703674	1191.885254	-667.233093	-179.895432	1196.516846	-624.453125	316.195801	918.153931	-561.082703	-164.952652	907.624023	-566.928528	74.858147	1092.546753	473.128815	-11.342968	964.610291	489.573120	242.002090
-578.405640	164.034760	992.982727	-579.429321	-14.814353	993.589355	-620.334229	191.042618	522.958801	-659.892822	-36.300285	528.623535	-653.342896	195.626633	82.660370	-667.577087	-24.403683	90.889160	-597.191650	283.808350	1450.273438	-554.009521	-100.357269	1454.951172	-524.904358	83.899704	1428.187866	-546.249695	59.279362	1753.884521	-750.012756	315.504059	1191.614136	-667.188110	-179.852005	1196.575317	-624.151367	315.959808	917.830261	-561.102966	-165.213287	907.602905	-566.727478	74.877098	1092.539917	473.773529	-12.034897	964.707397	490.171997	241.280136
-578.117249	164.032028	992.956604	-579.289673	-14.827944	993.599060	-620.612915	191.065994	523.063599	-659.864746	-36.269733	528.654236	-653.360962	195.674225	82.629288	-667.473694	-24.419064	90.931374	-597.138062	283.899231	1450.151489	-554.101013	-100.270515	1455.035645	-524.863403	83.973686	1428.189697	-546.753479	59.268703	1753.998047	-749.688599	315.294220	1191.325562	-667.130371	-179.800613	1196.603882	-623.895752	315.624298	917.498962	-561.160645	-165.569199	907.582458	-566.542603	74.878868	1092.535278	474.510193	-12.835334	964.830566	490.975159	240.312363
-577.879517	163.976181	992.939575	-579.157471	-14.812385	993.586670	-620.841797	191.165833	523.116577	-659.859436	-36.266830	528.647156	-653.367371	195.672684	82.612549	-667.419861	-24.421486	90.931190	-597.066772	284.024963	1450.021362	-554.159668	-100.199165	1455.077393	-524.837585	84.030830	1428.167603	-547.223572	59.270878	1754.057739	-749.416870	315.183075	1191.056519	-666.991577	-179.651337	1196.570068	-623.676025	315.326691	917.064819	-561.764587	-167.146866	908.073608	-566.367798	74.854286	1092.521851	475.313965	-13.655106	964.921997	491.743958	239.303345
-577.654419	163.994598	992.920837	-579.020020	-14.786967	993.572144	-621.051025	191.223495	523.166565	-659.835876	-36.251308	528.627563	-653.378418	195.670776	82.614395	-667.407288	-24.429939	90.902336	-596.967590	284.168549	1449.802856	-554.234680	-100.111465	1455.147095	-524.814453	84.088974	1428.126465	-547.684998	59.278267	1754.058716	-749.189026	315.162140	1190.748901	-667.064331	-179.677124	1196.652466	-623.548645	315.033264	916.686523	-561.169800	-166.114655	907.568115	-566.215576	74.872841	1092.508667	476.096222	-14.498579	965.012207	492.342651	238.487671
-577.450256	164.014297	992.882935	-578.920959	-14.816392	993.596741	-621.241638	191.267181	523.222839	-659.795471	-36.237503	528.597046	-653.365845	195.680130	82.622375	-667.423950	-24.405350	90.823303	-596.823914	284.296021	1449.611816	-554.281982	-99.985222	1455.187378	-524.733887	84.179291	1428.113647	-548.113892	59.254436	1754.100342	-748.950378	315.194672	1190.479858	-667.032288	-179.649078	1196.699707	-623.370483	314.744171	916.381165	-561.159790	-166.266388	907.507080	-566.054321	74.895393	1092.500854	476.814056	-15.368716	965.143066	492.980591	237.459061
-577.252686	164.101227	992.843140	-578.837769	-14.802471	993.609497	-621.388428	191.372955	523.255615	-659.769836	-36.184471	528.578735	-653.317383	195.660858	82.619385	-667.362183	-24.394314	90.815666	-596.680908	284.456818	1449.399902	-554.278442	-99.879250	1455.210327	-524.673096	84.256073	1428.130493	-548.534607	59.251194	1754.093628	-748.640503	315.099609	1190.150757	-666.975342	-179.571503	1196.757568	-623.112427	314.441986	916.129272	-561.175781	-166.505081	907.515198	-565.906921	74.967003	1092.486328	477.446106	-16.187857	965.259155	493.666412	236.483795
-577.064453	164.138000	992.833008	-578.719666	-14.759487	993.632874	-621.566650	191.426376	523.304382	-659.599854	-36.085403	528.606812	-653.286499	195.654083	82.593681	-667.277222	-24.388977	90.830338	-596.547852	284.573395	1449.222168	-554.314697	-99.759163	1455.295044	-524.617798	84.355965	1428.189575	-548.941711	59.192764	1754.088501	-748.353210	314.993408	1189.892700	-666.934937	-179.508163	1196.834839	-622.810059	314.020721	915.821777	-561.174500	-166.709381	907.544983	-565.758545	75.020798	1092.493530	478.226837	-17.163866	965.317871	494.330414	235.574051
-576.890198	164.147949	992.804077	-578.613220	-14.747098	993.667419	-621.664612	191.515991	523.314514	-659.577637	-36.114693	528.713745	-653.266113	195.644043	82.571304	-667.264709	-24.396505	90.898781	-596.441528	284.688141	1449.089478	-554.342529	-99.634186	1455.416504	-524.537964	84.459518	1428.202515	-549.338196	59.113758	1754.093994	-748.089355	314.913269	1189.629883	-666.882751	-179.466980	1196.944702	-622.636414	313.604004	915.573364	-561.224609	-166.959641	907.626831	-565.615173	75.062576	1092.495850	478.881622	-18.005573	965.343872	494.905182	234.696106
-576.710754	164.157684	992.757935	-578.513123	-14.723922	993.689026	-622.109253	191.757660	523.384094	-659.547546	-36.038975	528.717468	-653.495850	195.736053	82.618568	-667.260498	-24.410479	90.997475	-596.338623	284.782318	1448.964111	-554.358948	-99.527519	1455.534790	-524.498047	84.572266	1428.173950	-549.741516	59.056072	1754.159790	-747.863953	314.872589	1189.411865	-666.802795	-179.393723	1197.071655	-622.250732	313.098175	915.355774	-561.287354	-167.187744	907.665771	-565.483826	75.111366	1092.484497	479.496399	-18.832537	965.376404	495.446167	233.946960
-576.533936	164.125748	992.733765	-578.397949	-14.701968	993.693909	-622.197449	191.780289	523.377563	-659.457336	-36.029106	528.759277	-653.467957	195.750748	82.598846	-667.189880	-24.433710	91.037521	-596.212158	284.923889	1448.810791	-554.370850	-99.392036	1455.612915	-524.446228	84.685173	1428.169556	-550.099609	58.979393	1754.180908	-747.943970	316.382782	1189.306763	-666.760620	-179.344650	1197.168945	-621.936584	312.616119	915.327148	-561.327515	-167.369965	907.721375	-565.333496	75.118370	1092.474365	480.032013	-19.672935	965.359924	496.102386	232.930389
-576.344910	164.165436	992.687561	-578.271484	-14.701480	993.692566	-622.338501	191.821899	523.428406	-659.428589	-36.017048	528.750732	-653.476929	195.759430	82.589348	-667.195313	-24.429882	91.012299	-596.122375	285.062531	1448.691040	-554.404785	-99.259850	1455.688477	-524.400696	84.785538	1428.141235	-550.458618	58.947517	1754.157227	-747.761902	316.392242	1189.117065	-666.720886	-179.332550	1197.205933	-621.688110	312.244080	915.167053	-561.334900	-167.541092	907.739197	-565.179260	75.159081	1092.450806	480.595428	-20.541096	965.310913	496.650574	232.209320
-576.196594	164.212234	992.614014	-578.232361	-14.715892	993.704468	-622.410217	191.819824	523.444519	-659.387268	-36.035702	528.692322	-653.476318	195.734314	82.588501	-667.153259	-24.439695	90.986778	-595.988098	285.265411	1448.526978	-554.427429	-99.111031	1455.704956	-524.320251	84.891441	1428.154663	-550.757813	58.909302	1754.092651	-747.556152	316.315643	1188.922241	-666.688293	-179.308701	1197.265625	-621.393860	311.969208	915.041138	-561.344727	-167.682739	907.775452	-565.073120	75.214943	1092.418335	481.470428	-20.551792	965.081177	497.278564	231.468506
-576.053528	164.240479	992.600647	-578.140198	-14.702017	993.716919	-622.513733	191.830872	523.479126	-659.338318	-36.032173	528.697144	-653.512146	195.743454	82.610107	-667.123657	-24.407261	90.911812	-595.869019	285.411957	1448.350708	-554.431702	-98.976242	1455.714233	-524.225220	84.962494	1428.100342	-551.031555	58.850056	1754.077637	-747.368286	316.239807	1188.751953	-666.568970	-179.216843	1197.273926	-621.023315	311.717285	914.984619	-561.957214	-169.141922	908.309814	-564.951477	75.246819	1092.417358	481.543854	-22.017025	965.239014	497.551727	230.749771
-575.906433	164.244644	992.571960	-578.068542	-14.743451	993.725952	-622.610107	191.884216	523.537842	-659.328125	-36.037624	528.693970	-653.499268	195.734879	82.621323	-667.231934	-24.388529	90.936417	-595.751770	285.564484	1448.261597	-554.452087	-98.836571	1455.760254	-524.147766	85.065170	1428.087891	-551.286804	58.795780	1754.054443	-747.159851	316.105469	1188.569702	-666.526001	-179.154907	1197.350708	-620.604614	311.411285	914.888977	-562.014771	-169.473740	908.439087	-564.844299	75.243858	1092.407715	481.884399	-22.834103	965.204651	498.057465	230.009995
-575.755859	164.219116	992.540894	-577.975647	-14.729537	993.767578	-622.712769	191.827744	523.580750	-659.236755	-36.004936	528.745056	-653.520508	195.735657	82.609436	-667.167175	-24.383150	90.959381	-595.665039	285.684235	1448.203857	-554.448975	-98.727821	1455.802124	-524.071960	85.167206	1428.127808	-551.544922	58.751904	1754.061646	-746.995483	316.003571	1188.415405	-666.524109	-179.136765	1197.440430	-620.295349	311.102997	914.777893	-561.943176	-169.500488	908.469543	-564.736633	75.274780	1092.414551	482.264771	-23.585705	965.154297	498.653412	229.326996
-575.586670	164.198975	992.518005	-577.875793	-14.702942	993.798523	-622.736877	191.794083	523.620483	-659.154358	-36.002975	528.847961	-653.467712	195.695694	82.573166	-667.130981	-24.362982	91.078316	-595.585938	285.765198	1448.207397	-554.409058	-98.618477	1455.833130	-523.968018	85.270119	1428.119629	-551.797913	58.703960	1754.136719	-746.795654	315.975586	1188.243530	-666.503235	-179.117249	1197.506348	-620.044678	310.800171	914.641479	-561.928955	-169.649628	908.541626	-564.612183	75.303436	1092.419678	482.671051	-23.214445	964.966431	498.552704	229.621613
-575.456177	164.176620	992.514954	-577.798889	-14.699261	993.820557	-622.834961	191.812469	523.616760	-659.162537	-36.017765	528.867188	-653.485901	195.711578	82.568260	-667.188599	-24.385986	91.128929	-595.472656	285.865295	1448.162354	-554.381653	-98.495384	1455.920044	-523.895447	85.365448	1428.104980	-552.031250	58.673481	1754.101074	-746.618164	315.973328	1188.108765	-666.461060	-179.081726	1197.554565	-619.710999	310.502899	914.522400	-561.844177	-169.706177	908.603027	-564.520203	75.304619	1092.430542	482.966919	-23.722338	964.918396	498.993866	229.042313
-575.327576	164.154694	992.473755	-577.712036	-14.669660	993.823303	-622.871582	191.797089	523.651917	-659.083252	-35.970528	528.830750	-653.506470	195.742722	82.575478	-667.126038	-24.389738	91.123291	-595.323303	285.968170	1448.073853	-554.343445	-98.386894	1455.951660	-523.789246	85.453857	1428.067505	-552.273254	58.622040	1754.090210	-746.446106	316.006104	1187.970703	-666.427673	-179.062180	1197.588501	-619.352783	310.289063	914.489014	-561.815613	-169.805908	908.664368	-564.411621	75.330185	1092.411011	483.193085	-25.149981	965.031921	500.021515	227.760162
-575.163391	164.197540	992.411194	-577.638916	-14.680224	993.832825	-622.921326	191.820190	523.680847	-659.102783	-36.022774	528.849915	-653.511902	195.744904	82.577003	-667.218262	-24.410149	91.132271	-595.156616	286.111328	1447.941162	-554.296997	-98.287071	1455.925659	-523.695068	85.535507	1428.058472	-552.495361	58.594109	1754.078613	-746.253967	316.049255	1187.866821	-666.400818	-179.023453	1197.599243	-619.085754	310.161987	914.443665	-561.754883	-169.840164	908.679382	-564.284119	75.379860	1092.383301	483.237976	-25.535879	965.042236	499.994263	227.844208
-575.060242	164.244797	992.392639	-577.585510	-14.706003	993.823425	-622.939087	191.889175	523.673706	-659.080139	-36.075928	528.821594	-653.502991	195.736832	82.576912	-667.204834	-24.407143	91.087486	-594.970520	286.240936	1447.788574	-554.259094	-98.173439	1455.923462	-523.593445	85.621666	1428.047485	-552.667114	58.534805	1753.974365	-746.077209	316.074341	1187.775391	-666.366760	-178.978607	1197.635132	-618.803711	310.031555	914.407410	-561.685303	-169.856491	908.694946	-564.195251	75.391884	1092.367920	483.628021	-25.172974	964.926514	500.405701	227.529022
-574.969910	164.248749	992.352295	-577.531921	-14.685082	993.819458	-622.905273	191.864517	523.675537	-659.081482	-36.084812	528.769287	-653.457153	195.726608	82.548935	-667.251038	-24.386002	91.048683	-594.775513	286.378326	1447.656616	-554.238281	-98.072189	1455.958984	-523.475159	85.700829	1428.001587	-552.784668	58.485123	1753.891602	-745.905212	316.100311	1187.684326	-666.304932	-178.944504	1197.650391	-618.569519	309.865234	914.365234	-561.614990	-169.877625	908.724243	-564.117310	75.421997	1092.344971	483.420410	-26.345669	965.126770	500.677704	226.980057
-574.847107	164.266846	992.318909	-577.473145	-14.682489	993.801575	-622.946106	191.902878	523.701355	-659.073120	-36.094273	528.777832	-653.515137	195.756943	82.565186	-667.192078	-24.360004	91.033379	-594.608704	286.458618	1447.570801	-554.182678	-97.962975	1455.965942	-523.393860	85.769119	1427.973999	-552.937256	58.406162	1753.873291	-745.712891	316.111298	1187.587402	-666.281860	-178.911575	1197.698364	-618.332825	309.710968	914.276123	-561.542847	-169.865341	908.742554	-564.015869	75.436386	1092.317993	483.472748	-26.904572	965.166260	501.244629	226.423828
-574.726318	164.261307	992.289429	-577.379517	-14.670269	993.804077	-622.922180	192.008560	523.668945	-659.042969	-36.092915	528.807007	-653.489441	195.749908	82.574486	-667.260742	-24.346443	91.057724	-594.489380	286.548737	1447.552612	-554.144470	-97.860107	1455.982422	-523.325012	85.856102	1427.920776	-553.042847	58.359371	1753.856445	-745.542664	316.186340	1187.499634	-666.242737	-178.856934	1197.748169	-618.049988	309.558899	914.220154	-561.465881	-169.894913	908.801208	-563.903625	75.455582	1092.303833	483.840149	-26.364399	965.025452	501.792572	226.168823
-574.584045	164.308380	992.262756	-577.278809	-14.622001	993.800720	-623.019348	192.015839	523.712952	-659.019226	-36.125179	528.855835	-653.544250	195.762146	82.550110	-667.226685	-24.373367	91.139938	-594.338135	286.639618	1447.480469	-554.117615	-97.778008	1456.003784	-523.277039	85.928978	1427.859741	-553.137146	58.302814	1753.867188	-745.355896	316.278107	1187.397339	-666.169312	-178.782196	1197.799927	-617.842285	309.483765	914.165100	-561.413330	-169.914459	908.855286	-563.788086	75.513451	1092.289429	483.657318	-27.748497	965.220886	502.553955	225.101807
-574.499023	164.355194	992.252625	-577.213135	-14.645967	993.809448	-622.983887	192.039490	523.699402	-659.020325	-36.122692	528.889221	-653.505798	195.786880	82.553375	-667.184570	-24.376633	91.145477	-594.172302	286.724335	1447.416626	-554.074951	-97.692726	1456.117554	-523.202637	86.003098	1427.803955	-553.227417	58.281372	1753.851196	-745.137146	316.352295	1187.310181	-666.096497	-178.705307	1197.818115	-617.598572	309.462799	914.082642	-561.272095	-169.828461	908.901794	-563.695679	75.533485	1092.286621	483.880096	-26.978680	965.056458	502.655182	225.444656
-574.352234	164.398849	992.227417	-577.124817	-14.578033	993.800964	-623.033997	192.105164	523.749023	-658.907288	-36.071163	528.854797	-653.534851	195.796524	82.560646	-667.203552	-24.379911	91.127678	-594.061646	286.794495	1447.332031	-554.100464	-97.620522	1456.175049	-523.140869	86.041672	1427.787109	-553.289917	58.249191	1753.801514	-744.945679	316.490021	1187.205444	-666.029114	-178.635147	1197.869507	-617.377930	309.455475	913.989197	-561.221558	-169.818100	908.946045	-563.579102	75.594673	1092.269775	484.004486	-27.410774	965.041260	503.594086	224.611633
-574.236938	164.438416	992.221436	-577.012634	-14.571459	993.784119	-623.029602	192.152527	523.737122	-658.943176	-36.108654	528.877136	-653.505920	195.762268	82.555206	-667.237366	-24.379780	91.129318	-593.909363	286.879761	1447.242676	-554.095093	-97.588203	1456.205566	-523.073242	86.075195	1427.783936	-553.325684	58.183178	1753.768799	-744.730469	316.581207	1187.123535	-665.992371	-178.580093	1197.892090	-617.209045	309.499695	913.882263	-561.095581	-169.745850	908.964294	-563.459778	75.611305	1092.257813	483.533173	-28.547949	965.222595	503.726318	224.307632
-574.123047	164.491364	992.203918	-576.946655	-14.534267	993.784058	-623.023865	192.204895	523.721313	-658.878418	-36.053154	528.860352	-653.525024	195.792694	82.568954	-667.231079	-24.446739	91.120819	-593.735962	286.943542	1447.155273	-554.093506	-97.519623	1456.222534	-522.987122	86.123962	1427.795044	-553.310120	58.108612	1753.682861	-744.538269	316.682129	1187.021484	-665.942139	-178.523453	1197.886963	-617.084595	309.604950	913.819336	-561.050110	-169.743805	908.996521	-563.353210	75.662453	1092.246948	483.337616	-28.722006	965.249634	503.691772	224.488785
-573.991699	164.526031	992.186035	-576.868042	-14.497696	993.775085	-623.006470	192.156647	523.751221	-658.901001	-36.038975	528.826599	-653.480347	195.774292	82.571823	-667.178528	-24.425188	91.044014	-593.596924	287.005432	1447.090454	-554.050293	-97.466858	1456.209351	-522.915588	86.166916	1427.744873	-553.276306	58.054596	1753.666138	-744.331299	316.781342	1186.937622	-665.905334	-178.429932	1197.917236	-616.878296	309.645844	913.755737	-560.929993	-169.706589	909.046631	-563.243103	75.699356	1092.232910	483.267181	-28.982092	965.251892	504.130951	224.205994
-573.869507	164.606735	992.185608	-576.780762	-14.482199	993.768677	-623.052185	192.136948	523.804199	-658.882690	-35.989902	528.826416	-653.498291	195.774063	82.564728	-667.127747	-24.465118	91.080353	-593.468628	287.044434	1447.041748	-554.021301	-97.404198	1456.181641	-522.810059	86.216682	1427.729736	-553.224304	57.987297	1753.650391	-744.111084	316.898499	1186.830933	-665.981812	-178.451340	1198.022095	-616.693359	309.750366	913.677124	-560.143372	-168.141800	908.482300	-563.137939	75.741486	1092.229370	483.219177	-29.345993	965.256531	504.730804	223.710419
-573.744141	164.637894	992.161316	-576.674011	-14.413880	993.758423	-623.075195	192.105484	523.846252	-658.842773	-35.966068	528.906128	-653.516479	195.774139	82.557121	-667.076538	-24.479559	91.090012	-593.365234	287.091492	1447.025146	-553.994324	-97.338745	1456.185303	-522.734192	86.276901	1427.719604	-553.129150	57.948273	1753.621826	-743.933899	317.007904	1186.745239	-665.935547	-178.414246	1197.999878	-616.588623	309.809601	913.578552	-559.956299	-168.000626	908.496887	-563.009399	75.797684	1092.210571	483.137146	-29.566927	965.254272	505.040894	223.559677
-573.641663	164.675491	992.146729	-576.612427	-14.335576	993.758118	-623.067017	192.171341	523.823486	-658.922852	-35.991539	528.950378	-653.549133	195.789917	82.556305	-667.023132	-24.537582	91.140785	-593.236450	287.163757	1446.964722	-553.955811	-97.278870	1456.165161	-522.672791	86.283951	1427.679321	-553.036255	57.893612	1753.655029	-743.716064	317.140747	1186.672852	-665.879822	-178.328888	1197.977905	-616.482910	309.899628	913.488586	-559.851135	-167.952072	908.526062	-562.929871	75.860985	1092.203369	483.010590	-29.795794	965.260986	505.376099	223.325729
-573.514526	164.706161	992.131348	-576.531311	-14.336937	993.755859	-623.016235	192.173294	523.804749	-658.991211	-35.946079	528.978394	-653.508484	195.783173	82.560081	-667.041016	-24.562471	91.111801	-593.131042	287.210571	1446.942993	-553.955505	-97.255432	1456.209473	-522.585571	86.326111	1427.686279	-552.880615	57.835037	1753.617676	-743.519104	317.242279	1186.628418	-665.783203	-178.275421	1197.978882	-616.304749	309.959625	913.400085	-559.738464	-167.864380	908.565552	-562.824646	75.879631	1092.194458	482.933746	-29.963360	965.253357	505.700836	223.121338
-573.414307	164.782730	992.140137	-576.491821	-14.277154	993.746704	-622.967468	192.280167	523.807068	-658.975586	-35.799747	529.003479	-653.494812	195.784393	82.575562	-666.905762	-24.657942	91.119003	-592.971619	287.273651	1446.887451	-553.957764	-97.220154	1456.277588	-522.506409	86.330299	1427.746582	-552.720764	57.785427	1753.553467	-743.314209	317.363739	1186.567139	-665.734619	-178.230194	1197.994019	-616.174622	310.036621	913.337158	-559.655212	-167.785324	908.595703	-562.746643	75.933487	1092.193237	482.877808	-30.195705	965.261536	506.110809	222.929764
-573.283569	164.787231	992.154358	-576.409607	-14.227400	993.762817	-622.871826	192.236496	523.805664	-659.028687	-35.744751	529.000305	-653.468628	195.776596	82.572304	-666.753723	-24.734596	91.121834	-592.868408	287.313446	1446.894531	-553.920288	-97.175667	1456.289063	-522.416992	86.373634	1427.751709	-552.524597	57.710793	1753.560913	-743.110046	317.474640	1186.548462	-665.658264	-178.170151	1197.955933	-615.981445	310.152069	913.292053	-559.538940	-167.694168	908.615784	-562.633057	75.958420	1092.207642	482.799530	-30.431072	965.267578	506.539337	222.529709
-573.179138	164.857590	992.154663	-576.359375	-14.241478	993.749817	-622.828857	192.266571	523.745483	-659.124634	-35.738586	529.032166	-653.436646	195.779831	82.576950	-666.818237	-24.781010	91.102020	-592.724915	287.357574	1446.866943	-553.882141	-97.135399	1456.294800	-522.322937	86.380280	1427.777954	-552.287354	57.683487	1753.557373	-742.920471	317.553284	1186.540039	-665.586365	-178.101501	1197.941528	-615.833862	310.262939	913.252930	-559.414429	-167.580322	908.646057	-562.545959	75.974953	1092.200195	482.649017	-30.481188	965.250061	506.676208	222.565201
-573.076111	164.905548	992.155273	-576.306458	-14.188025	993.753418	-622.812012	192.371658	523.774109	-659.113342	-35.632259	529.020569	-653.491394	195.799286	82.567505	-666.559143	-24.844650	91.087242	-592.586426	287.359985	1446.886230	-553.865295	-97.141655	1456.275269	-522.235962	86.406944	1427.772705	-552.026611	57.623043	1753.600586	-742.727112	317.630035	1186.497803	-665.552246	-178.015427	1197.963501	-615.627441	310.393616	913.192688	-559.252380	-167.474716	908.650024	-562.453796	76.023659	1092.200562	482.500122	-30.618626	965.225586	506.974823	222.412735
-572.945190	164.948288	992.155396	-576.243835	-14.153291	993.747437	-622.783691	192.313263	523.837769	-659.197205	-35.599751	529.046326	-653.505371	195.803207	82.563347	-666.564758	-24.841986	91.044891	-592.454712	287.374268	1446.909424	-553.836121	-97.119186	1456.257690	-522.167175	86.412025	1427.744995	-551.677979	57.463230	1753.613892	-742.556091	317.664825	1186.555420	-665.482727	-177.979263	1197.944580	-615.446716	310.590363	913.177490	-559.130188	-167.357727	908.647644	-562.344666	76.054070	1092.196167	482.587036	-31.064367	965.196838	507.886475	221.475418
-572.786682	164.964142	992.170166	-576.188721	-14.112604	993.755310	-622.711182	192.367920	523.825562	-659.222839	-35.530354	529.096375	-653.528381	195.820511	82.579178	-666.524780	-24.897518	91.094688	-592.313538	287.390015	1446.933594	-553.808044	-97.106239	1456.271362	-522.110657	86.414955	1427.709595	-551.378967	57.425476	1753.682129	-742.332275	317.819366	1186.457764	-665.456421	-177.907547	1197.932129	-615.276245	310.790192	913.146729	-559.016357	-167.239441	908.644653	-562.244690	76.071655	1092.208374	482.330414	-30.897038	965.171692	507.557800	222.063370
-572.629089	165.036484	992.171143	-576.112061	-14.053394	993.765808	-622.687866	192.445541	523.836365	-659.169983	-35.387409	529.130066	-653.564758	195.828735	82.623116	-666.401123	-24.905649	91.074081	-592.213745	287.406433	1446.955322	-553.787292	-97.103775	1456.285156	-522.064880	86.398865	1427.724854	-551.051758	57.448612	1753.763916	-742.120422	317.979034	1186.439331	-665.279541	-177.803513	1197.862183	-615.124634	311.030670	913.129089	-559.489563	-168.424271	909.201416	-562.124939	76.137123	1092.213745	482.192566	-30.924946	965.151550	507.678375	222.127014
-572.518860	165.098877	992.199768	-576.100891	-13.992897	993.768066	-622.621277	192.511642	523.807190	-659.167236	-35.303558	529.109741	-653.558960	195.844803	82.634384	-666.367004	-24.930117	91.031998	-592.092896	287.435181	1446.987549	-553.790222	-97.114319	1456.336914	-522.014465	86.394058	1427.760742	-550.688171	57.462383	1753.974487	-741.897827	318.164154	1186.440918	-665.188416	-177.773087	1197.834351	-614.956787	311.244690	913.079224	-559.416077	-168.476440	909.283691	-562.056946	76.177002	1092.228516	482.062500	-31.028843	965.136353	507.813568	222.103561
-572.368103	165.162659	992.210632	-576.082153	-13.970897	993.790222	-622.578003	192.635284	523.805176	-659.197510	-35.272305	529.195740	-653.572754	195.867126	82.641197	-666.334106	-24.943165	91.022614	-591.967712	287.450500	1447.002686	-553.806030	-97.119652	1456.378296	-521.950317	86.382233	1427.811157	-550.357666	57.424068	1754.014160	-741.671875	318.302917	1186.420898	-665.129333	-177.799057	1197.784546	-614.772034	311.454773	913.057068	-559.279602	-168.315582	909.288757	-561.977356	76.217102	1092.245605	481.967224	-30.982639	965.089294	507.961487	222.079910
-572.268616	165.198685	992.224854	-576.086365	-13.914374	993.807068	-622.503601	192.624115	523.793091	-659.241211	-35.162266	529.154602	-653.594116	195.867844	82.653221	-666.097351	-27.171667	92.911560	-591.882385	287.454163	1447.040039	-553.831421	-97.130470	1456.425781	-521.902649	86.390205	1427.821045	-550.009277	57.387768	1754.097290	-741.476868	318.461884	1186.424683	-665.088867	-177.767654	1197.770508	-614.593140	311.676880	913.026001	-559.106567	-168.105118	909.268311	-561.914917	76.257454	1092.259399	481.803375	-31.004936	965.047180	508.132721	221.993011
-572.172485	165.283676	992.230713	-576.103394	-13.835677	993.833435	-622.488037	192.628677	523.860046	-659.285278	-35.090321	529.171204	-653.641357	195.891052	82.639236	-666.108032	-25.194254	91.251404	-591.813904	287.439331	1447.145264	-553.782471	-97.159546	1456.402710	-521.797607	86.385437	1427.851685	-549.635132	57.370041	1754.178467	-741.282837	318.625000	1186.406616	-665.009521	-177.750885	1197.742065	-614.458069	311.905182	912.977661	-558.969849	-167.972061	909.271057	-561.856079	76.342461	1092.273071	481.671967	-31.057058	964.992371	508.324005	221.929291
-572.064819	165.333557	992.234924	-576.116150	-13.752717	993.849121	-622.407715	192.707977	523.844788	-659.297058	-35.040569	529.212097	-653.678223	195.884247	82.635773	-666.157837	-24.912239	90.902176	-591.730469	287.439209	1447.187866	-553.764221	-97.198715	1456.378418	-521.745239	86.394096	1427.893311	-549.324890	57.334339	1754.294434	-741.040161	318.800934	1186.405396	-664.923828	-177.753998	1197.679932	-614.253662	312.101624	912.924438	-558.826477	-167.892166	909.272766	-561.789185	76.406631	1092.280640	481.574280	-31.058020	964.940125	508.512939	221.828690
-571.975647	165.369293	992.231812	-576.145569	-13.691622	993.861450	-622.268738	192.738571	523.852905	-659.322693	-34.996365	529.257324	-653.709473	195.922104	82.671417	-666.169861	-24.981106	90.992554	-591.642395	287.449158	1447.232788	-553.720032	-97.222397	1456.351929	-521.677917	86.381287	1427.892700	-549.023376	57.311665	1754.422852	-740.799866	319.034363	1186.370239	-664.881531	-177.766708	1197.635742	-614.076477	312.338715	912.856079	-558.684387	-167.757721	909.277893	-561.738647	76.455025	1092.282715	481.388641	-31.053991	964.877197	508.629608	221.751923
-571.878418	165.426270	992.245483	-576.176453	-13.645961	993.895508	-622.194580	192.783066	523.835449	-659.386902	-34.967300	529.272156	-653.722900	195.934875	82.672134	-666.121765	-25.004017	91.015800	-591.579346	287.479034	1447.262451	-553.672241	-97.252052	1456.348511	-521.630066	86.364700	1427.945801	-548.727783	57.271603	1754.586060	-740.551880	319.235474	1186.401611	-664.887573	-177.859512	1197.659790	-613.918579	312.578522	912.821777	-557.893433	-166.206253	908.679077	-561.679443	76.508141	1092.303345	481.279266	-31.025856	964.836975	508.746124	221.709671
-571.826660	165.502411	992.287598	-576.242371	-13.597601	993.928162	-622.138489	192.909729	523.813538	-659.486023	-34.957188	529.282410	-653.730042	195.953796	82.688835	-666.139099	-25.001295	91.014061	-591.513794	287.474518	1447.357300	-553.612549	-97.306213	1456.335693	-521.551636	86.335052	1427.957397	-548.473816	57.265076	1754.759888	-740.302917	319.399658	1186.434937	-664.765564	-177.879547	1197.594971	-613.693604	312.864014	912.777893	-557.738342	-166.006836	908.607056	-561.655640	76.556129	1092.336914	481.081909	-30.997089	964.780945	508.817230	221.710052
-571.718689	165.544495	992.311707	-576.307251	-13.556264	993.989685	-621.954834	192.922470	523.762817	-659.509827	-34.916206	529.322388	-653.705933	195.950668	82.719528	-666.061401	-24.967630	90.981667	-591.426697	287.451477	1447.465454	-553.554688	-97.361008	1456.368164	-521.486938	86.303932	1428.046875	-548.277405	57.259201	1754.928955	-740.028931	319.541534	1186.474365	-664.624329	-177.860199	1197.520020	-613.470825	313.134979	912.751038	-557.613403	-165.936554	908.587524	-561.603271	76.605812	1092.375854	480.961853	-30.934500	964.727417	508.920502	221.671326
-571.632629	165.567688	992.347534	-576.386292	-13.503576	994.058838	-621.994934	193.025223	523.793579	-659.538269	-34.824947	529.352478	-653.797729	195.979324	82.735130	-665.806885	-27.156574	92.931168	-591.344849	287.436218	1447.576172	-553.523438	-97.398651	1456.405273	-521.398254	86.261909	1428.090942	-548.130615	57.243511	1755.111206	-739.739868	319.696930	1186.526855	-664.460266	-177.879333	1197.452148	-613.204834	313.337311	912.714172	-557.497742	-165.853928	908.556702	-561.546692	76.649414	1092.421631	480.873352	-30.945805	964.692688	508.980682	221.697433
-571.525208	165.566956	992.385254	-576.425232	-13.408533	994.120361	-622.033997	193.020340	523.871765	-659.650146	-34.791626	529.448120	-653.820862	196.005905	82.742950	-665.949829	-25.158840	91.247719	-591.202026	287.383087	1447.732544	-553.437195	-97.452553	1456.418335	-521.302551	86.188484	1428.106323	-548.073425	57.375355	1755.290771	-739.416138	319.833099	1186.583740	-664.310791	-177.876389	1197.389893	-613.034180	313.555389	912.706055	-557.384216	-165.755386	908.474792	-561.463379	76.698494	1092.465088	480.725586	-30.951948	964.685791	509.068756	221.665436
-571.415527	165.594040	992.417786	-576.477539	-13.380926	994.181274	-622.058594	192.951599	523.890320	-659.695801	-34.748837	529.495911	-653.849915	196.014236	82.738129	-666.079529	-24.892519	90.984528	-591.032898	287.297760	1447.894897	-553.338928	-97.515549	1456.424683	-521.165649	86.118904	1428.151611	-547.939331	57.282082	1755.401245	-739.071411	319.905487	1186.599487	-664.139648	-177.845825	1197.350708	-612.765564	313.812195	912.704224	-557.225586	-165.675064	908.428284	-561.376160	76.728500	1092.504395	480.521973	-30.952976	964.655640	509.107239	221.673874
-571.316772	165.593857	992.452881	-576.571472	-13.261749	994.270752	-622.050110	193.060455	523.911865	-659.743469	-34.689392	529.469482	-653.881348	196.024109	82.750648	-666.046692	-24.939335	91.069176	-590.810974	287.281433	1447.978394	-553.273132	-97.580017	1456.385986	-521.018677	86.053558	1428.158813	-547.904663	57.295593	1755.527222	-738.709473	319.946350	1186.685547	-663.999207	-177.794586	1197.281616	-612.477722	314.099548	912.667908	-557.067749	-165.558060	908.321594	-561.308167	76.803040	1092.558228	480.362061	-30.889404	964.625549	509.116577	221.666000
-571.206238	165.658524	992.509155	-576.653931	-13.141525	994.348572	-622.058716	193.071167	523.897888	-659.765747	-34.557823	529.427490	-653.944763	196.044296	82.741493	-665.917786	-24.964102	91.066963	-590.573120	287.251953	1448.061157	-553.200195	-97.634346	1456.338135	-520.847107	85.954399	1428.172974	-547.874207	57.292416	1755.647705	-738.344116	319.990662	1186.728760	-663.729370	-177.687515	1197.150513	-612.210083	314.397095	912.685303	-557.530640	-166.821060	908.752869	-561.247009	76.892487	1092.619263	480.114746	-30.853077	964.607788	509.095886	221.692047
-571.134583	165.731750	992.564270	-576.864502	-12.873180	994.447510	-622.044678	193.233627	523.857788	-659.833801	-34.485477	529.351318	-653.919861	196.061279	82.753525	-665.985046	-24.960682	90.995270	-590.303345	287.210297	1448.145752	-553.065735	-97.696815	1456.297485	-520.655212	85.873955	1428.175781	-547.857056	57.290947	1755.781494	-737.961975	320.080780	1186.782471	-663.551819	-177.627930	1197.043091	-611.911743	314.670319	912.706909	-557.420105	-166.890411	908.719910	-561.258728	77.066330	1092.688843	479.927795	-30.741335	964.574707	509.088928	221.696182
-571.115723	165.880173	992.622253	-577.345642	-12.535753	994.606567	-622.141785	193.287750	523.947449	-659.984985	-34.435001	529.279358	-653.986328	196.082703	82.760498	-665.983215	-24.940811	90.951187	-589.987244	287.181091	1448.279907	-552.931702	-97.776459	1456.295410	-520.492188	85.780693	1428.168457	-547.843506	57.279678	1755.920410	-737.587280	320.156372	1186.899780	-663.363525	-177.576462	1196.946289	-611.639587	314.905090	912.741760	-557.223938	-166.699814	908.583435	-561.456360	77.329185	1092.792969	479.677429	-30.644110	964.569946	509.023926	221.788361
-571.019653	165.913712	992.658142	-577.323669	-12.528245	994.642944	-622.116638	193.276062	523.937439	-660.027100	-34.335140	529.259094	-653.972290	196.077209	82.794533	-666.018311	-24.959034	90.985497	-589.684265	287.141479	1448.408081	-552.790527	-97.858200	1456.266113	-520.350525	85.708588	1428.172119	-547.912903	57.404533	1756.083618	-737.196472	320.265900	1186.954102	-663.290527	-177.655945	1196.905884	-611.370178	315.142883	912.777771	-556.381592	-165.135956	907.918335	-561.343872	77.342636	1092.822266	479.440369	-30.533936	964.520691	508.995605	221.887161
-570.963806	165.962158	992.681030	-577.356567	-12.501738	994.628113	-622.151428	193.278427	523.983643	-660.018738	-34.169743	529.268555	-653.983398	196.080002	82.795143	-665.836060	-24.977932	90.971695	-589.409424	287.057617	1448.582153	-552.671692	-97.950508	1456.239868	-520.172791	85.660980	1428.198853	-547.928040	57.371250	1756.208984	-736.799072	320.394104	1187.052979	-663.080139	-177.633224	1196.824463	-611.095093	315.380402	912.826172	-556.194397	-164.955856	907.798706	-561.256165	77.349869	1092.816528	479.226532	-30.515211	964.472656	508.966156	221.992447
-570.869446	165.984924	992.698303	-577.325745	-12.469473	994.624817	-622.187988	193.232819	524.035034	-660.092407	-34.074799	529.299744	-654.001038	196.087982	82.769958	-665.806946	-24.996695	90.996574	-589.113831	287.001495	1448.725464	-552.553101	-98.050293	1456.227295	-519.955444	85.588547	1428.211914	-547.942322	57.339027	1756.300903	-736.401550	320.516479	1187.162476	-662.898926	-177.623459	1196.752441	-610.789673	315.575378	912.908752	-556.007996	-164.869934	907.741211	-561.129089	77.358955	1092.815186	479.025146	-30.370111	964.440247	508.932068	222.124664
-570.825867	166.056885	992.722107	-577.376648	-12.460535	994.625427	-622.224243	193.359116	524.053223	-660.089661	-33.948627	529.210510	-654.045715	196.158981	82.782707	-665.808838	-24.997972	90.987152	-588.798462	286.989502	1448.846436	-552.443054	-98.177292	1456.207275	-519.736511	85.512550	1428.215088	-547.938721	57.306953	1756.375732	-735.982117	320.626221	1187.241821	-662.685120	-177.567657	1196.695313	-610.414978	315.750397	912.949585	-555.791382	-164.748993	907.654663	-561.060486	77.376694	1092.818115	478.765472	-30.280943	964.422668	508.872040	222.243607
-570.748779	166.104553	992.742249	-577.337036	-12.452612	994.641785	-622.178223	193.361481	524.001160	-660.193970	-33.875160	529.208679	-654.007629	196.152802	82.772636	-665.724731	-25.001278	90.979393	-588.438049	286.992157	1448.942139	-552.323608	-98.291756	1456.210327	-519.519043	85.437752	1428.255737	-547.888855	57.113369	1756.437012	-735.561401	320.803955	1187.395752	-662.392334	-177.461655	1196.564209	-609.991699	315.946259	913.003723	-556.238342	-165.979095	908.126099	-560.948181	77.397476	1092.829346	478.514557	-30.131701	964.378723	508.779480	222.405914
-570.668823	166.154831	992.772949	-577.315430	-12.466309	994.637939	-622.118774	193.485626	523.953064	-660.343689	-33.909603	529.234924	-653.997070	196.144424	82.779541	-665.832458	-24.974855	90.977692	-588.092896	286.952454	1449.091064	-552.215576	-98.401138	1456.231445	-519.313904	85.347221	1428.348999	-547.894287	57.009846	1756.490234	-735.138733	320.966248	1187.472900	-662.196655	-177.397736	1196.516479	-609.604736	316.198639	913.094910	-556.125916	-166.053391	908.161133	-560.857056	77.390526	1092.837524	478.212067	-29.918943	964.345642	508.624237	222.539932
-570.589172	166.223099	992.813660	-577.329590	-12.450180	994.649597	-622.158020	193.508789	524.010010	-660.396362	-33.824978	529.204590	-654.044189	196.159393	82.783936	-665.826172	-24.951315	90.861115	-587.786560	286.922028	1449.265259	-552.102173	-98.494141	1456.295410	-519.141724	85.244286	1428.356812	-547.922852	57.046318	1756.579346	-734.703186	321.109955	1187.618286	-662.008850	-177.370880	1196.502563	-609.185669	316.341431	913.169128	-555.912964	-165.906723	908.149658	-560.789734	77.408195	1092.859253	477.920380	-29.814976	964.300171	508.548523	222.639969
-570.479858	166.223602	992.831482	-577.287231	-12.473145	994.661987	-622.140503	193.521027	524.053223	-660.465576	-33.759644	529.180359	-654.023560	196.182220	82.832390	-665.827515	-24.953741	90.905945	-587.466919	286.837585	1449.437866	-551.923279	-98.578796	1456.335205	-518.960205	85.158363	1428.468384	-547.880859	56.920265	1756.633545	-734.246521	321.287628	1187.745117	-661.823425	-177.349213	1196.498535	-608.818054	316.478027	913.269836	-555.716187	-165.798553	908.151611	-560.696106	77.388260	1092.872070	477.659454	-29.647646	964.220642	508.448212	222.836639
-570.404297	166.256866	992.853821	-577.273621	-12.465466	994.674561	-622.221802	193.533035	524.105225	-660.526550	-33.794296	529.227661	-654.059692	196.219559	82.818771	-665.830139	-24.957731	90.917450	-587.134216	286.755188	1449.639404	-551.762390	-98.653587	1456.435059	-518.802063	85.069397	1428.522949	-547.801941	56.772842	1756.680420	-733.777405	321.514374	1187.879150	-661.629456	-177.352585	1196.515747	-608.432739	316.591553	913.383301	-555.489441	-165.679367	908.183228	-560.622620	77.397507	1092.885742	477.358154	-29.425043	964.171631	508.333221	223.048248
-570.322021	166.298706	992.872986	-577.256836	-12.471869	994.676086	-622.229736	193.565414	524.143433	-660.561890	-33.751236	529.302551	-654.074829	196.270645	82.821556	-665.823059	-24.984385	91.000412	-586.848694	286.659973	1449.868164	-551.621582	-98.725052	1456.487915	-518.646606	84.988220	1428.565186	-547.723999	56.580544	1756.741699	-733.351807	321.738373	1188.032471	-661.436707	-177.405121	1196.568115	-608.028137	316.729248	913.513550	-555.261169	-165.591888	908.244629	-560.558716	77.399910	1092.894165	477.106262	-29.235411	964.115112	508.207306	223.247467
-570.259583	166.325134	992.907776	-577.240540	-12.464999	994.687134	-622.210022	193.637878	524.147278	-660.648560	-33.826931	529.384338	-654.073486	196.276871	82.834251	-665.793945	-24.980780	91.037560	-586.522156	286.596771	1450.050049	-551.507996	-98.783669	1456.533203	-518.482361	84.890724	1428.604980	-547.597839	56.411812	1756.794678	-732.892029	321.935089	1188.201294	-661.260559	-177.449249	1196.611206	-607.676331	316.902252	913.672668	-555.010193	-165.480377	908.324829	-560.501221	77.399178	1092.914795	476.781525	-29.010361	964.085083	508.061493	223.502731
-570.182739	166.368546	992.958923	-577.210022	-12.453744	994.704285	-622.167786	193.756226	524.109802	-660.563721	-33.764183	529.357056	-654.066833	196.286636	82.844032	-665.672913	-24.986336	91.091286	-586.197266	286.526337	1450.192505	-551.400391	-98.858208	1456.581665	-518.347290	84.823647	1428.644165	-547.466553	56.236916	1756.842896	-732.451538	322.236023	1188.350464	-661.089050	-177.530487	1196.653320	-607.182983	317.086517	913.856323	-554.786865	-165.432129	908.409485	-560.442322	77.403961	1092.948364	476.489929	-28.782383	964.042908	507.933746	223.777542
-570.110413	166.378128	992.996765	-577.181641	-12.459180	994.737549	-622.172363	193.845291	524.147644	-660.581116	-33.752682	529.366150	-654.115356	196.319412	82.881538	-665.765808	-24.982861	91.094170	-585.889771	286.492157	1450.282715	-551.330322	-98.907860	1456.582520	-518.218140	84.721779	1428.689941	-547.289856	55.885311	1756.827881	-732.027649	322.520752	1188.560547	-660.962524	-177.599564	1196.668213	-606.679382	317.298706	914.034180	-554.528137	-165.372543	908.490417	-560.376282	77.399582	1092.981812	476.131256	-28.497881	964.043640	507.752869	224.018402
-570.047852	166.402985	993.043457	-577.166748	-12.408468	994.736328	-622.098450	193.806610	524.141479	-660.586304	-33.777008	529.365417	-654.054077	196.300217	82.876419	-665.875610	-24.943846	91.001472	-585.609863	286.412964	1450.432983	-551.222290	-98.989159	1456.581299	-518.076355	84.624557	1428.706665	-547.178894	55.800343	1756.851318	-731.656616	322.768616	1188.728882	-660.944946	-177.803909	1196.776611	-606.180176	317.503571	914.246216	-553.648743	-163.921112	908.005005	-560.333252	77.407135	1093.004150	475.914307	-28.416597	964.006714	508.100830	223.552872
-570.021301	166.400650	993.053650	-577.175476	-12.367260	994.745544	-622.103027	193.802109	524.167603	-660.569092	-33.840088	529.372986	-654.049438	196.298431	82.875114	-665.832703	-24.945963	91.040947	-585.317139	286.320862	1450.630493	-551.066406	-99.052437	1456.553467	-517.923462	84.540634	1428.717529	-546.973999	55.583214	1756.827759	-731.290039	323.019257	1188.911255	-660.815552	-177.986786	1196.795166	-605.707703	317.723114	914.478333	-553.404175	-163.812653	908.004211	-560.295532	77.422340	1093.010010	475.451599	-27.898302	963.999268	507.432648	224.449280
-569.976257	166.399521	993.066589	-577.148010	-12.326117	994.750610	-622.152710	193.768082	524.217773	-660.561768	-33.839149	529.311707	-654.071350	196.308212	82.848747	-665.929810	-24.902105	91.023239	-585.087952	286.220032	1450.762329	-550.972900	-99.098419	1456.510742	-517.793091	84.454025	1428.699707	-546.729980	55.324265	1756.830444	-730.972595	323.273438	1189.058228	-660.723145	-178.133667	1196.780762	-605.246094	317.907410	914.694946	-553.171082	-163.837631	908.032166	-560.255676	77.436623	1093.018555	475.164154	-27.660009	963.987366	507.271606	224.747299
-569.924988	166.413193	993.056580	-577.117798	-12.258219	994.717285	-622.080627	193.826584	524.168518	-660.470337	-33.827579	529.334656	-654.055542	196.303177	82.854675	-665.818909	-24.915163	91.056992	-584.840149	286.115753	1450.850098	-550.916077	-99.163467	1456.442139	-517.631409	84.363708	1428.693726	-546.476563	55.090233	1756.823730	-730.663696	323.524902	1189.196655	-660.625427	-178.242752	1196.745605	-604.779968	318.111542	914.946228	-552.948547	-163.851273	908.083923	-560.203491	77.462517	1092.995361	474.845337	-27.407013	963.971130	507.127930	225.027420
-569.862427	166.417328	993.035339	-577.049927	-12.236198	994.690063	-622.036804	193.791931	524.151489	-660.404663	-33.823364	529.378052	-654.034485	196.296463	82.851463	-665.811096	-24.918661	91.060188	-584.565002	286.053894	1450.957153	-550.819153	-99.221817	1456.344971	-517.528320	84.287354	1428.717651	-546.228333	54.838432	1756.793579	-730.375244	323.761322	1189.327881	-660.416870	-178.294891	1196.641724	-604.300598	318.373413	915.180664	-553.403809	-165.322922	908.688416	-560.139648	77.472778	1092.971313	474.511810	-27.070398	963.980774	506.954926	225.315521
-569.781128	166.484146	993.031921	-577.013855	-12.212499	994.676819	-622.005859	193.822800	524.173401	-660.380432	-33.844349	529.410400	-654.050049	196.304321	82.884811	-665.854675	-24.916681	91.118385	-584.343750	285.969696	1451.064575	-550.763916	-99.262894	1456.274048	-517.398560	84.216339	1428.697632	-545.926880	54.616234	1756.765625	-730.089539	324.005432	1189.450195	-660.325623	-178.408066	1196.526001	-603.842834	318.637756	915.450134	-553.206848	-165.569611	908.814209	-560.100342	77.509933	1092.965698	474.200958	-26.783646	963.914856	506.803894	225.651810
-569.695129	166.452271	993.008728	-576.940125	-12.188148	994.648926	-621.918518	193.854080	524.109253	-660.327515	-33.794865	529.366943	-654.008911	196.291412	82.887794	-665.866577	-24.916096	91.131134	-584.161621	285.892914	1451.165283	-550.737793	-99.332817	1456.209473	-517.296021	84.134857	1428.680298	-545.627197	54.365059	1756.756348	-729.860718	324.192871	1189.587646	-660.241882	-178.498306	1196.448120	-603.336426	318.867035	915.704468	-552.665894	-165.492950	908.927124	-560.026855	77.503029	1092.940918	473.907776	-26.420197	963.908508	506.643555	225.927902
-569.602173	166.463043	992.998413	-576.875549	-12.144634	994.631226	-621.858765	193.736801	524.151184	-660.218201	-33.766819	529.407959	-653.951965	196.247528	82.866432	-665.777344	-24.920105	91.125999	-583.997253	285.841431	1451.218628	-550.729858	-99.394875	1456.096313	-517.179993	84.051979	1428.673950	-545.303528	54.094349	1756.739624	-729.658752	324.394165	1189.726196	-660.215271	-178.635239	1196.338867	-602.828735	319.119385	915.974670	-552.435059	-165.465073	908.893738	-559.976074	77.525215	1092.930786	473.604156	-26.084595	963.885559	506.480835	226.212601
-569.504028	166.454498	992.990784	-576.765381	-12.142159	994.599243	-621.849792	193.682922	524.189880	-660.162354	-33.737629	529.390259	-653.969482	196.246658	82.872055	-665.737854	-24.906231	91.086487	-583.848083	285.747070	1451.382080	-550.726257	-99.446472	1455.936768	-517.084900	83.974152	1428.589844	-544.967224	53.850315	1756.712891	-729.468689	324.553680	1189.824951	-660.216553	-178.739944	1196.231689	-602.286682	319.396973	916.240601	-552.149231	-165.507141	908.890259	-559.894775	77.510536	1092.914063	473.345245	-25.815193	963.905212	506.359467	226.482971
-569.449890	166.431091	992.973511	-576.708008	-12.078792	994.546509	-621.858948	193.684387	524.204102	-660.217163	-33.765327	529.413391	-654.012085	196.260513	82.875366	-665.842041	-24.891788	91.076164	-583.707153	285.666351	1451.516724	-550.688965	-99.507385	1455.770630	-516.958069	83.902199	1428.518066	-544.643494	53.607582	1756.674805	-729.314514	324.743256	1189.967163	-660.168152	-178.803192	1196.132690	-601.829224	319.648865	916.518005	-551.957031	-165.617508	908.828125	-559.859009	77.512100	1092.881714	473.064545	-25.485601	963.908386	506.210510	226.769791
-569.370728	166.406036	992.965332	-576.597656	-12.080997	994.510742	-621.751160	193.576508	524.205200	-660.161926	-33.740025	529.352661	-653.941345	196.237854	82.863281	-665.834595	-24.891039	91.034012	-583.578552	285.602325	1451.635986	-550.701111	-99.578407	1455.691650	-516.872437	83.815338	1428.488281	-544.276917	53.366203	1756.648682	-729.150146	324.929993	1190.113281	-660.263977	-178.951096	1196.055420	-601.382568	319.916290	916.851135	-551.113098	-164.291931	908.173279	-559.792480	77.486687	1092.863525	472.771332	-25.180622	963.951843	506.043518	227.054337
-569.299622	166.380264	992.951416	-576.509521	-12.085531	994.469543	-621.671570	193.639084	524.111084	-660.118347	-33.777275	529.408203	-653.931152	196.216736	82.855385	-665.834229	-24.909126	91.079628	-583.417297	285.540558	1451.671021	-550.721802	-99.660568	1455.541382	-516.783447	83.758598	1428.499023	-543.886597	53.039646	1756.284180	-729.008118	325.081635	1190.270508	-660.259277	-178.995697	1195.947144	-600.950012	320.120941	917.160278	-551.174255	-164.382660	907.957703	-559.760315	77.459618	1092.842407	472.496307	-24.764429	963.977600	505.880737	227.363358
-569.237427	166.305771	992.947510	-576.435059	-12.075636	994.447083	-621.552307	193.689056	524.115967	-660.119019	-33.804203	529.420898	-653.921692	196.231491	82.855682	-665.809265	-24.906593	91.134903	-583.243591	285.511169	1451.745361	-550.719604	-99.725418	1455.426880	-516.715942	83.687531	1428.504761	-543.487427	52.821365	1756.261230	-728.874023	325.223663	1190.434204	-660.235779	-179.042831	1195.829224	-600.494080	320.349426	917.447266	-551.019531	-164.574707	907.926636	-559.720032	77.419250	1092.832886	472.258057	-24.429314	963.981323	505.756409	227.679718
-569.221985	166.292374	992.951538	-576.378601	-12.122889	994.402893	-621.474609	193.705261	524.078003	-660.124268	-33.876553	529.504761	-653.900696	196.235123	82.889359	-665.861572	-24.896379	91.103287	-583.082886	285.441895	1451.872437	-550.719299	-99.810898	1455.364380	-516.636597	83.603600	1428.527222	-543.114929	52.629253	1756.315918	-728.756653	325.379730	1190.551880	-660.172607	-179.050293	1195.685669	-599.994446	320.587646	917.725220	-550.892029	-164.700989	907.850464	-559.706238	77.365959	1092.815796	472.054565	-24.097952	964.013306	505.655121	227.924637
-569.177185	166.302979	992.956665	-576.286255	-12.173268	994.367920	-621.367004	193.731598	524.095215	-660.086243	-33.881428	529.505798	-653.906494	196.237274	82.895966	-665.874878	-24.882088	91.121552	-582.947632	285.365051	1452.005981	-550.764221	-99.909477	1455.318848	-516.599304	83.489967	1428.562256	-542.721558	52.480503	1756.420288	-728.649597	325.513153	1190.704956	-660.146179	-179.062164	1195.581787	-599.643555	320.808380	918.008423	-550.831787	-164.843887	907.765198	-559.696533	77.329605	1092.808716	471.835724	-23.805191	964.041382	505.564972	228.201782
-569.149475	166.279663	992.957336	-576.237244	-12.209060	994.328857	-621.250244	193.697876	524.106995	-660.114868	-33.972607	529.562622	-653.925354	196.240265	82.920731	-665.970703	-24.882626	91.140839	-582.746582	285.260040	1452.144165	-550.795410	-100.025009	1455.265381	-516.512573	83.389709	1428.597168	-542.292664	52.323410	1756.470703	-728.507751	325.629822	1190.833740	-660.104065	-179.043518	1195.479370	-599.264099	321.061859	918.266968	-550.747314	-164.969193	907.680298	-559.705994	77.281456	1092.795898	471.648773	-23.536278	964.080994	505.465485	228.505142
-569.161499	166.312408	992.969360	-576.143616	-12.251200	994.300110	-621.117126	193.733566	524.063782	-660.084351	-34.046219	529.552124	-653.933228	196.258148	82.903931	-666.062378	-24.875824	91.149704	-582.545959	285.157196	1452.296265	-550.869324	-100.115456	1455.241821	-516.429993	83.260841	1428.654663	-541.850403	52.188103	1756.537231	-728.356750	325.764404	1190.981445	-660.066040	-179.036758	1195.419922	-598.895569	321.362640	918.602295	-550.695984	-165.070145	907.584473	-559.717285	77.263779	1092.794312	471.442108	-23.242754	964.118103	505.399170	228.824387
-569.165833	166.308578	992.987976	-576.101135	-12.229548	994.271484	-621.019714	193.720123	524.057129	-660.041382	-34.063221	529.519653	-653.922363	196.273773	82.912125	-666.058105	-24.862492	91.145065	-582.287598	285.050598	1452.429321	-550.870605	-100.267380	1455.192871	-516.379517	83.091660	1428.670898	-541.401245	52.078285	1756.586182	-728.175171	325.849854	1191.131104	-660.016357	-179.021347	1195.368408	-598.577515	321.695190	918.858521	-550.666931	-165.184296	907.470520	-559.733215	77.251297	1092.793945	471.214386	-22.981800	964.157471	505.312897	229.114929
-569.161072	166.325012	993.008484	-575.995789	-12.243280	994.235474	-620.883362	193.745422	524.015625	-659.879089	-34.065685	529.477112	-653.930176	196.280594	82.945366	-666.028564	-24.865417	91.145294	-582.034668	284.953430	1452.546143	-550.922058	-100.384560	1455.172241	-516.326965	82.909187	1428.754761	-540.910339	52.001034	1756.620239	-728.012451	325.977356	1191.317505	-659.992065	-178.988510	1195.277344	-598.256653	322.017151	919.096924	-550.674438	-165.323563	907.378662	-559.720398	77.230141	1092.791748	470.941406	-22.628412	964.224731	505.198639	229.320984
-569.161621	166.318893	993.037109	-575.966003	-12.228951	994.220764	-620.710938	193.761902	524.000427	-659.779663	-34.109074	529.494629	-653.944580	196.276657	82.971687	-666.047058	-24.950985	91.274734	-581.795898	284.864746	1452.617065	-550.967773	-100.544411	1455.144897	-516.267456	82.696671	1428.806396	-540.391846	51.970177	1756.700928	-727.849915	326.115326	1191.547119	-659.969299	-178.998489	1195.256226	-598.027527	322.257385	919.312439	-550.726501	-165.453735	907.314636	-559.738525	77.213654	1092.802979	470.891815	-21.278820	964.507568	505.052734	229.499161
-569.178162	166.315659	993.072388	-575.899536	-12.173378	994.216003	-620.553467	193.873199	523.950317	-659.737854	-34.149059	529.512268	-653.879395	196.263000	82.965210	-666.257629	-25.056381	91.519821	-581.519409	284.682617	1452.838379	-551.017700	-100.711929	1455.150513	-516.227539	82.514580	1428.816284	-539.857544	51.932732	1756.704346	-727.659241	326.291534	1191.789551	-659.972778	-179.039566	1195.186401	-597.858704	322.500641	919.601135	-550.762756	-165.538147	907.254944	-559.740234	77.224648	1092.821655	470.647400	-20.885359	964.579590	504.947418	229.741180
-569.204529	166.337784	993.113159	-575.848450	-12.165656	994.207336	-620.412842	193.870178	523.913330	-659.651184	-34.187538	529.511963	-653.853088	196.260208	82.971527	-666.301575	-25.188272	91.746796	-581.310303	284.473297	1453.067139	-551.029785	-100.862083	1455.129028	-516.179199	82.343170	1428.890991	-539.304443	51.885208	1756.684326	-727.463745	326.526855	1192.076172	-659.972534	-179.102402	1195.143555	-597.715088	322.659149	919.831421	-550.859375	-165.664093	907.163513	-559.747131	77.218353	1092.840210	470.303009	-20.714109	964.619202	504.826385	230.003830
-569.233032	166.352051	993.149597	-575.788025	-12.157281	994.194702	-620.362793	193.767731	523.988770	-659.592346	-34.210190	529.481628	-653.874512	196.267105	82.965446	-666.605896	-25.341890	92.044655	-581.136353	284.258606	1453.307739	-551.078308	-101.052177	1455.085815	-516.141968	82.198402	1428.926270	-538.764221	51.900108	1756.703369	-727.262024	326.746979	1192.298828	-659.910645	-179.091599	1195.017578	-597.576416	322.761749	920.044922	-551.583740	-167.083145	907.626038	-559.749939	77.209503	1092.854614	469.968292	-20.388611	964.680176	504.700165	230.246841
-569.252197	166.381348	993.161316	-575.781982	-12.165174	994.168152	-620.282288	193.755676	523.977539	-659.539856	-34.329906	529.527893	-653.882080	196.281723	82.965530	-666.697937	-25.458572	92.242828	-580.955750	284.088257	1453.516724	-551.059875	-101.217667	1454.994873	-516.096985	82.026680	1428.970581	-538.210266	51.990856	1756.756836	-727.036011	326.948669	1192.556396	-660.070557	-179.263306	1195.017822	-597.513062	322.890625	920.290527	-551.095215	-165.894119	907.041382	-559.753845	77.200623	1092.846802	469.640289	-20.134064	964.693054	504.590057	230.409149
-569.289185	166.432266	993.186951	-575.741516	-12.179983	994.168640	-620.149902	193.738739	523.934631	-659.433533	-34.287643	529.478943	-653.836426	196.261551	82.973801	-666.795532	-25.657764	92.519913	-580.718506	283.901276	1453.704956	-551.010620	-101.368431	1454.915649	-516.046997	81.831703	1428.990479	-537.628601	52.123665	1756.950928	-726.832642	327.164246	1192.828369	-660.126648	-179.396439	1194.935913	-597.414368	323.005249	920.495972	-551.162964	-165.839447	906.905762	-559.766785	77.210716	1092.861816	469.248535	-19.849331	964.739929	504.506226	230.521347
-569.317871	166.456223	993.181213	-575.748047	-12.182677	994.138367	-620.026917	193.770645	523.931091	-659.437073	-34.370663	529.430725	-653.849976	196.257721	83.009331	-666.809021	-25.769712	92.669838	-580.481262	283.751190	1453.823486	-550.990540	-101.537514	1454.809937	-515.993835	81.645294	1428.949097	-537.033020	52.284435	1757.201172	-726.642822	327.398132	1193.111938	-660.168701	-179.494522	1194.847656	-597.394531	323.138947	920.695496	-551.348328	-165.937073	906.807373	-559.783752	77.209274	1092.843750	468.808594	-19.625118	964.811096	504.393524	230.627792
-569.329224	166.521973	993.201904	-575.731018	-12.142690	994.094910	-619.941650	193.804184	523.860352	-659.302124	-34.309345	529.399109	-653.836670	196.225296	83.030159	-665.910095	-27.102175	93.315353	-580.257385	283.560150	1453.999756	-550.906799	-101.738007	1454.685791	-515.955200	81.441170	1428.950684	-536.438232	52.405788	1757.237427	-726.442139	327.623016	1193.393188	-660.236877	-179.633636	1194.743042	-597.389343	323.215637	920.880554	-551.508545	-166.001419	906.721558	-559.797363	77.229149	1092.834473	468.572510	-19.620935	964.812500	504.997314	229.834335
-569.323425	166.540421	993.207703	-575.703003	-12.138682	994.077637	-619.917297	193.704681	523.877075	-659.259216	-34.346237	529.416016	-653.812561	196.195023	82.978233	-666.548767	-26.360882	93.152687	-579.988953	283.331757	1454.244141	-550.774475	-101.965797	1454.588013	-515.898438	81.220322	1428.969238	-535.882141	52.528286	1757.253174	-726.260315	327.818054	1193.676025	-660.324463	-179.790604	1194.714966	-597.415344	323.403595	921.083069	-551.718872	-166.056534	906.622009	-559.813293	77.230370	1092.833008	467.876434	-19.082338	964.877014	504.225250	230.798279
-569.303528	166.559296	993.205811	-575.660767	-12.082037	994.051147	-619.852722	193.667313	523.914368	-659.147278	-34.269691	529.380188	-653.848267	196.186722	82.984787	-666.319824	-26.397772	92.995461	-579.737305	283.095612	1454.498413	-550.580444	-102.203377	1454.533569	-515.847778	81.019196	1428.967773	-535.248413	52.633518	1757.325317	-726.080872	327.969757	1193.988892	-660.386719	-179.960861	1194.654175	-597.434387	323.506805	921.269409	-551.913696	-166.090408	906.564087	-559.828857	77.257744	1092.824707	467.519073	-19.039486	964.846497	504.664337	230.240860
-569.316467	166.574997	993.211304	-575.674438	-12.049973	994.002625	-619.844666	193.607071	523.932251	-659.085327	-34.280685	529.435364	-653.858948	196.195786	82.986191	-665.931091	-27.078375	93.384079	-579.480835	282.922760	1454.749512	-550.312500	-102.443329	1454.495728	-515.824158	80.788910	1428.949707	-534.657349	52.776653	1757.359741	-725.911255	328.144806	1194.279053	-660.421082	-180.161331	1194.649902	-597.517944	323.629669	921.470398	-552.193909	-166.156082	906.485596	-559.882446	77.253044	1092.808350	467.019836	-18.926483	964.787598	504.614380	230.413788
-569.289917	166.526489	993.242371	-575.648804	-11.970340	993.973938	-619.787781	193.617157	523.918823	-659.054688	-34.305534	529.468750	-653.855896	196.195114	82.988602	-665.816040	-27.192057	93.529579	-579.172546	282.731445	1454.978271	-550.054260	-102.670723	1454.442261	-515.786438	80.570358	1428.929199	-534.062988	52.956360	1757.404785	-725.747803	328.259521	1194.611694	-660.482605	-180.346985	1194.699829	-597.642090	323.811218	921.662903	-552.477051	-166.161377	906.456726	-559.928040	77.237915	1092.818604	466.450348	-18.532219	964.748230	504.105225	231.226807
-569.324402	166.571198	993.239929	-575.698975	-11.928988	993.932861	-619.744629	193.623535	523.923157	-659.039368	-34.265720	529.451355	-653.884094	196.206970	82.969261	-665.876343	-27.155197	93.497124	-578.828186	282.527069	1455.180664	-549.760437	-102.944305	1454.462158	-515.795532	80.301285	1428.909302	-533.431274	53.099796	1757.440796	-725.610596	328.389282	1195.022827	-660.399292	-180.448776	1194.659546	-597.784668	323.956177	921.899536	-553.399902	-167.451721	906.965820	-560.009216	77.259766	1092.801758	465.910645	-18.301601	964.715576	504.073639	231.353851
-569.349243	166.661453	993.240662	-575.796387	-11.756383	993.888733	-619.703064	193.688873	523.917480	-658.968201	-34.208233	529.381165	-653.923279	196.219635	82.979126	-665.859314	-27.153732	93.446732	-578.434509	282.301544	1455.476563	-549.306824	-103.184288	1454.434692	-515.770447	80.073273	1428.862427	-532.764648	53.323315	1757.445557	-725.482544	328.514801	1195.453979	-660.368347	-180.622833	1194.737183	-597.928223	324.154663	922.218628	-553.877747	-167.701111	907.053345	-560.124817	77.363113	1092.786865	465.378418	-18.004482	964.655945	504.100250	231.425247
-569.393860	166.724640	993.268372	-575.895874	-11.644845	993.862366	-619.611084	193.763123	523.893127	-658.903137	-34.227200	529.362061	-653.922852	196.239120	82.982437	-665.844849	-27.122826	93.435120	-578.078979	282.017181	1455.771118	-548.818665	-103.404755	1454.471802	-515.801575	79.816818	1428.779297	-532.083618	53.622612	1757.368408	-725.346497	328.626099	1195.922852	-660.327820	-180.840134	1194.852539	-598.085571	324.378540	922.559265	-554.300049	-167.703232	907.100525	-560.261230	77.418953	1092.795532	464.832977	-17.809444	964.602234	504.150696	231.458984
-569.479126	166.844849	993.284424	-576.093567	-11.487460	993.813782	-619.587646	193.816467	523.893066	-658.892334	-34.224529	529.326111	-653.979370	196.269531	82.991005	-665.856079	-27.054405	93.429886	-577.728821	281.717560	1456.059448	-548.388428	-103.668289	1454.601685	-515.840637	79.542549	1428.711792	-531.403381	53.898006	1757.345337	-725.226135	328.742401	1196.417603	-660.278259	-181.144028	1195.077637	-598.293762	324.579071	922.958984	-554.797852	-167.788773	907.143433	-560.443726	77.515465	1092.784302	464.312134	-17.668907	964.519287	504.268066	231.611511
-569.584534	166.994827	993.318298	-576.317444	-11.325250	993.777588	-619.524536	193.911087	523.906067	-658.839111	-34.245338	529.301880	-654.034363	196.288300	83.005730	-665.951416	-27.040766	93.427963	-577.421326	281.382355	1456.451782	-547.830261	-103.956032	1454.825317	-515.910706	79.226738	1428.609131	-530.697388	54.251465	1757.368164	-725.067749	328.845886	1196.964844	-660.260193	-181.535080	1195.439941	-598.549866	324.739319	923.310364	-554.618286	-166.400574	906.648926	-560.656738	77.626205	1092.789063	463.842865	-17.477787	964.434937	504.414032	231.737549
-569.660156	167.132843	993.355835	-576.553589	-11.149725	993.705078	-619.441345	193.920425	523.891907	-658.826721	-34.238674	529.288452	-654.044739	196.310883	83.003471	-665.989136	-27.040586	93.428116	-577.113464	280.916565	1456.928589	-547.197876	-104.254410	1455.161133	-515.979492	78.885033	1428.557373	-530.035583	54.664993	1757.399048	-724.955200	328.990448	1197.541138	-659.941772	-181.776016	1195.744629	-598.914978	324.923004	923.718994	-555.734680	-167.692398	907.323181	-560.871948	77.712906	1092.778809	463.331848	-17.264816	964.328979	504.545380	231.925049
-569.738098	167.326599	993.383179	-576.839722	-11.015000	993.651978	-619.357483	194.012344	523.835022	-658.772034	-34.220413	529.310242	-654.098633	196.334991	83.024048	-665.989014	-27.062443	93.482880	-576.857422	280.431824	1457.360229	-546.665771	-104.587173	1455.640259	-516.017639	78.491341	1428.549194	-529.342163	55.209690	1757.437988	-724.847534	329.153900	1198.226929	-659.660217	-182.063416	1196.224243	-599.248108	325.136810	924.122314	-556.369812	-167.927124	907.653381	-561.090515	77.819656	1092.770264	462.805695	-17.010504	964.220337	504.680603	232.017792
-569.830017	167.520645	993.400330	-577.103149	-10.975669	993.593933	-619.257507	194.057236	523.849060	-658.748169	-34.277077	529.340454	-654.167480	196.364273	83.029701	-666.065796	-27.016687	93.474731	-576.544250	279.894623	1457.789551	-546.119568	-104.916565	1456.207642	-516.057068	78.066422	1428.532715	-528.630066	55.830051	1757.493042	-724.692200	329.304321	1198.905762	-659.376160	-182.549133	1196.869995	-599.605713	325.362946	924.589172	-556.296082	-166.636490	907.374573	-561.311523	77.884880	1092.754883	462.297150	-16.766851	964.139648	504.872253	232.145203
-569.881592	167.726349	993.459961	-577.384399	-10.863526	993.527832	-619.026733	194.055435	523.775452	-658.649292	-34.181007	529.275452	-654.105957	196.372177	83.007095	-666.124634	-27.002115	93.455292	-576.272949	279.364441	1458.255493	-545.603699	-105.228378	1456.863037	-516.046387	77.595947	1428.494507	-527.939819	56.501835	1757.200928	-724.583130	329.431458	1199.713867	-658.943176	-182.992706	1197.625977	-600.014221	325.681091	925.166870	-556.904236	-166.677719	907.643921	-561.549805	77.961494	1092.760132	461.797638	-16.527889	964.068909	505.094727	232.339157
-569.955200	167.926895	993.485657	-577.746643	-10.629522	993.438477	-618.889343	194.141357	523.752075	-658.635986	-34.172043	529.159424	-654.181396	196.393677	82.998947	-666.274109	-26.981182	93.448257	-575.959534	278.717285	1458.808960	-545.041077	-105.606377	1457.558472	-516.053101	77.090065	1428.472534	-527.232300	57.295258	1757.173584	-724.488586	329.524628	1200.558105	-658.423279	-183.408630	1198.370972	-600.405579	325.947571	925.794800	-557.666077	-166.844208	908.091980	-561.811279	78.097092	1092.733154	461.256836	-16.149057	964.045532	505.247314	232.568710
-570.066162	168.187958	993.591125	-578.192627	-10.364008	993.372681	-618.702148	194.216629	523.745178	-658.597473	-34.130238	529.115784	-654.190979	196.459763	83.016960	-666.275269	-26.913370	93.418541	-575.616028	278.070343	1459.271851	-544.571899	-105.985229	1458.413818	-516.059326	76.571259	1428.431396	-526.516602	58.173332	1757.208252	-724.474182	329.657349	1201.418335	-657.903503	-183.925888	1199.223389	-600.866089	326.312561	926.408875	-558.357788	-166.983948	908.504883	-562.146423	78.245117	1092.759033	460.786835	-15.768360	964.002136	505.445618	232.797073
-570.189880	168.404678	993.661865	-578.620178	-10.135763	993.333557	-618.506958	194.421600	523.713745	-658.551758	-33.992966	529.064087	-654.250427	196.482651	83.025635	-666.319885	-26.872688	93.405777	-575.302490	277.400757	1459.850830	-544.175110	-106.358467	1459.262329	-516.058411	76.013588	1428.439575	-525.686157	59.474140	1756.979370	-724.404358	329.679657	1202.283691	-657.354858	-184.577820	1200.062622	-601.346558	326.619354	927.065613	-558.916504	-167.173431	908.981445	-562.470947	78.388374	1092.780273	460.364105	-15.462291	963.999390	505.737885	232.922775
-570.318481	168.632355	993.760437	-579.039307	-9.980375	993.264343	-618.294006	194.579407	523.682800	-658.546387	-33.843281	528.987549	-654.311707	196.534714	83.042824	-666.431580	-26.818087	93.372482	-574.906738	276.714600	1460.400757	-543.780457	-106.730232	1460.027710	-516.037415	75.447983	1428.444702	-524.904114	60.488750	1757.001221	-724.453247	329.749420	1203.199341	-656.792725	-185.206879	1200.933350	-601.752686	326.982178	927.804321	-559.518494	-167.398254	909.416748	-562.779053	78.469215	1092.798218	459.879578	-15.059523	964.018616	505.991852	233.173416
-570.498352	168.890640	993.892029	-579.524353	-9.811551	993.173218	-618.128662	194.660355	523.711243	-658.544739	-33.722214	528.937500	-654.400635	196.601654	83.101852	-666.390991	-26.807467	93.416809	-574.530090	276.062500	1460.875732	-543.353027	-107.107201	1460.758301	-515.992981	74.871681	1428.480347	-524.073242	61.578182	1757.031494	-724.445129	329.707275	1204.109619	-656.177368	-185.927658	1201.702393	-602.240356	327.438965	928.566406	-560.710815	-168.973358	910.443481	-563.109558	78.539047	1092.816772	459.373352	-14.627858	964.061279	506.208771	233.352310
-570.643250	169.175812	993.995850	-580.032410	-9.709385	993.091492	-617.892090	194.899963	523.643494	-658.596436	-33.512486	528.877563	-654.468079	196.664917	83.134949	-666.436279	-26.804197	93.439667	-574.100342	275.383514	1461.221313	-542.954651	-107.429405	1461.464233	-515.893433	74.287254	1428.565186	-523.200134	62.775162	1757.015747	-724.500000	329.680756	1204.981445	-655.658630	-186.804550	1202.466797	-602.672546	327.800934	929.262878	-561.282043	-169.489059	910.977112	-563.418701	78.605698	1092.824341	458.914581	-14.214640	964.067993	506.530304	233.579056
-570.792419	169.369247	994.122620	-580.459167	-9.564377	993.062988	-617.718689	195.077652	523.631592	-658.697021	-33.326778	528.805359	-654.533447	196.740067	83.170746	-666.532959	-26.694759	93.368088	-573.747925	274.928253	1461.758911	-542.557373	-107.591820	1462.052490	-515.755798	73.657799	1428.943848	-522.331421	63.955803	1756.873535	-724.510437	329.385071	1205.938843	-655.271790	-187.860489	1203.251953	-603.036377	328.361542	930.092957	-560.996765	-168.221390	910.712646	-563.685608	78.669472	1092.869751	458.533447	-13.873633	964.065979	506.860901	233.803635
-570.976746	169.561859	994.284363	-580.947510	-9.422725	993.015747	-617.553833	195.197906	523.611938	-658.845093	-33.144051	528.785583	-654.591980	196.778381	83.229156	-666.492249	-26.698725	93.384216	-573.396057	274.597992	1462.240601	-542.178406	-107.548515	1462.481445	-515.562744	73.004799	1429.491211	-521.477722	65.100792	1756.723145	-724.214417	327.860626	1206.805786	-654.838562	-188.901443	1203.834717	-603.389709	328.801117	930.768188	-561.367310	-168.510666	911.053711	-563.983521	78.698654	1092.920532	458.185394	-13.501491	964.071350	507.261444	234.063095
-571.160339	169.730026	994.453918	-581.485413	-9.140487	993.019958	-617.473389	195.310699	523.680542	-659.079163	-32.959064	528.734863	-654.707458	196.876419	83.252037	-666.511047	-26.581232	93.340302	-573.126404	274.126892	1462.719360	-541.804749	-107.722214	1462.768066	-515.324463	72.402641	1429.791504	-520.487671	66.996277	1756.722412	-724.425171	327.523743	1207.778564	-654.395691	-190.093948	1204.338379	-603.789551	329.320618	931.580383	-561.582825	-168.826447	911.400635	-564.287903	78.804298	1092.998901	457.839844	-13.132438	964.089478	507.649963	234.187759
-571.337463	169.870316	994.687195	-581.893005	-8.948277	993.038208	-617.320984	195.379364	523.638794	-659.232666	-32.710735	528.700989	-654.711243	196.885864	83.268730	-666.577209	-26.581537	93.378059	-572.919067	273.369324	1463.056030	-541.493347	-108.217720	1462.919434	-515.138062	71.922424	1429.726563	-519.691528	68.364830	1756.678467	-724.720520	327.369354	1208.586060	-653.969971	-191.294937	1204.766479	-604.225891	329.805817	932.428894	-561.700073	-169.204498	911.678650	-564.567200	78.834511	1093.120972	457.511902	-12.806179	964.092773	508.113007	234.317932
-571.524475	170.040451	994.857605	-582.343018	-8.846858	993.057739	-617.290527	195.469528	523.661194	-659.515198	-32.533051	528.691162	-654.858582	196.932022	83.285049	-666.532043	-26.598173	93.377037	-572.730713	272.628876	1463.491455	-541.129089	-108.722511	1462.942505	-514.950378	71.454788	1429.608643	-518.801208	69.812424	1756.498291	-725.052856	327.067535	1209.473389	-653.553955	-192.502518	1205.032227	-604.683411	330.208801	933.254944	-561.804199	-169.762863	911.906433	-564.836731	78.866600	1093.208252	457.242065	-12.444750	964.118591	508.551605	234.480377
-571.736938	170.180786	995.031982	-582.776794	-8.761893	993.060913	-617.171387	195.607269	523.578735	-659.782104	-32.385586	528.751282	-654.859680	197.001038	83.332565	-666.630127	-26.562096	93.356796	-572.545715	271.873474	1463.928711	-540.806946	-109.244591	1462.886597	-514.717102	70.986374	1429.499268	-518.013672	71.192307	1756.453369	-725.430664	326.747131	1210.321899	-653.177429	-193.737000	1205.214600	-605.015381	330.800964	934.164368	-561.775452	-170.174118	912.073425	-565.102600	78.866425	1093.287964	456.994843	-12.124723	964.141418	508.985840	234.633301
-571.960999	170.378601	995.162720	-583.244324	-8.677503	993.041077	-617.179504	195.752106	523.553528	-659.998840	-32.192322	528.698120	-654.912720	197.028519	83.356400	-666.385437	-26.558645	93.318977	-572.390198	271.211578	1464.313110	-540.474792	-109.799210	1462.662476	-514.441956	70.523590	1429.333374	-517.098022	72.745911	1756.166260	-725.775940	326.450867	1211.101318	-652.770569	-194.963455	1205.331299	-605.420898	331.233612	935.065063	-561.656311	-170.630844	912.190491	-565.390381	78.905159	1093.334351	456.846771	-11.798739	964.108093	509.529907	234.750854
-572.146057	170.565842	995.227966	-583.711609	-8.495082	992.975220	-617.248413	195.963501	523.546997	-660.295288	-32.067211	528.673340	-655.055725	197.074097	83.379974	-666.428528	-26.493324	93.237213	-572.157898	270.622192	1464.768921	-540.148987	-110.312912	1462.521851	-514.216980	70.029907	1429.195557	-516.196533	74.386116	1755.793579	-726.147705	325.986298	1211.987671	-652.517578	-196.144318	1205.364380	-606.009583	331.877838	935.851563	-561.544617	-171.161530	912.260986	-565.659668	78.994614	1093.325073	456.691254	-11.503689	964.067261	510.044983	234.913055
-572.350525	170.678436	995.300476	-584.096252	-8.309664	992.900391	-617.327881	196.042267	523.541077	-660.570801	-31.878376	528.639465	-655.156677	197.091431	83.399574	-666.318787	-26.503975	93.183723	-571.903992	270.017853	1465.242798	-539.753723	-110.822746	1462.273315	-513.985229	69.549255	1429.110474	-515.315796	76.024254	1755.358643	-726.511902	325.695190	1212.877075	-652.080017	-197.224808	1205.266968	-606.459961	332.256195	936.825623	-562.075134	-173.413315	913.008606	-565.937012	79.047684	1093.319824	456.642548	-11.276278	964.065918	510.629639	234.982544
-572.554321	170.815414	995.409912	-584.512451	-8.026294	992.839783	-617.381226	196.095139	523.500305	-660.789795	-31.630028	528.568787	-655.179321	197.109238	83.386711	-666.240051	-26.552122	93.144547	-571.581177	269.596130	1465.877197	-539.317444	-111.171577	1461.992065	-513.728516	68.977997	1429.145264	-514.463928	77.694946	1754.872070	-726.851379	325.196625	1213.861450	-651.792908	-198.337036	1205.133911	-607.020081	332.772949	937.885986	-561.843933	-174.153564	913.107910	-566.252258	79.147514	1093.342407	456.639191	-11.060010	964.031799	511.202820	235.093033
-572.766479	170.888718	995.468506	-584.867188	-7.826612	992.786743	-617.453003	196.099121	523.507141	-660.983704	-31.470749	528.535767	-655.205750	197.120255	83.351006	-666.188110	-26.525330	93.085640	-571.226318	269.011536	1466.453247	-538.876709	-111.759163	1461.670532	-513.480957	68.476135	1428.994629	-513.616089	79.445076	1754.251709	-727.173523	324.707336	1215.009766	-651.530884	-199.379105	1205.026855	-607.481018	333.225525	938.859497	-561.214722	-174.678955	913.319824	-566.549561	79.211586	1093.345215	456.627167	-10.798964	964.011841	511.744080	235.209091
-572.953247	171.034164	995.514771	-585.204346	-7.631140	992.684143	-617.530884	196.193359	523.495300	-661.141785	-31.266096	528.501221	-655.261780	197.128082	83.350662	-666.193298	-26.505608	93.012802	-570.893677	268.268311	1467.173706	-538.459534	-112.385941	1461.415649	-513.275635	68.022125	1428.765137	-512.730591	81.269104	1753.567017	-727.477661	324.243469	1216.075806	-651.401001	-200.537766	1204.974121	-608.107117	333.624817	939.891663	-560.158936	-173.411621	912.632935	-566.835876	79.290070	1093.317871	456.684479	-10.612370	963.983521	512.344727	235.242661
-573.201904	171.200623	995.580078	-585.563843	-7.474310	992.595337	-617.651489	196.215805	523.488464	-661.308960	-31.135090	528.406250	-655.305359	197.161163	83.367950	-666.146606	-26.532486	92.966751	-570.414551	267.778656	1467.948730	-537.924316	-112.814522	1461.133179	-513.033630	67.469910	1428.770142	-511.778381	83.095924	1752.882446	-727.675903	323.743958	1217.273071	-651.051758	-201.370850	1204.730225	-608.712952	334.112152	941.021729	-560.403625	-175.527039	913.168518	-567.136108	79.358459	1093.303345	456.776794	-10.358242	963.981445	512.935730	235.284088
-573.445435	171.365662	995.634766	-585.907043	-7.378889	992.530457	-617.784546	196.314163	523.517700	-661.604980	-31.138556	528.400269	-655.351807	197.182404	83.353477	-666.286255	-26.504459	92.917252	-569.993103	267.124451	1468.689575	-537.400330	-113.376350	1460.824341	-512.790649	66.961700	1428.635010	-510.819519	84.960480	1752.165771	-727.884949	323.266022	1218.504883	-650.701111	-202.170593	1204.565796	-609.347534	334.413788	942.157166	-560.157654	-176.480255	913.272705	-567.428467	79.416405	1093.296265	456.972778	-10.174703	963.973877	513.552368	235.319824
-573.723877	171.542648	995.729980	-586.279358	-7.245182	992.507385	-617.904053	196.355469	523.518555	-661.820923	-31.095934	528.413025	-655.353577	197.207932	83.360428	-666.221436	-26.561466	92.940163	-569.547668	266.267944	1469.523560	-536.889160	-113.967430	1460.557007	-512.571960	66.519608	1428.365601	-509.854034	86.847305	1751.458740	-728.106995	322.898895	1219.752930	-650.321777	-203.023453	1204.431274	-609.838928	334.927277	943.283264	-559.780518	-177.004608	913.184265	-567.767273	79.501259	1093.332153	457.153198	-10.023352	963.942688	514.161865	235.355896
-574.050537	171.699356	995.805664	-586.691528	-7.048094	992.473633	-618.082520	196.402008	523.553162	-662.114807	-31.183977	528.471802	-655.384888	197.214752	83.320892	-666.273926	-26.566486	92.889946	-569.132568	265.615417	1470.386963	-536.317017	-114.406342	1460.300781	-512.390564	66.009850	1428.335693	-508.891785	88.719910	1750.669434	-728.320435	322.668671	1221.155518	-650.046387	-203.874954	1204.335083	-610.673889	335.173553	944.492798	-558.641724	-175.889160	912.458252	-568.133911	79.610847	1093.350952	457.358978	-9.882439	963.942688	514.768005	235.342133
-574.407227	171.792297	995.919067	-587.059265	-6.926631	992.491760	-618.248169	196.536560	523.538940	-662.314941	-31.227966	528.483337	-655.393372	197.217606	83.327415	-666.298096	-26.614880	92.916451	-568.699707	265.153564	1471.263062	-535.762268	-114.545547	1460.092529	-512.151428	65.422371	1428.451660	-507.886932	90.600891	1749.849365	-728.507751	322.422516	1222.546265	-649.585388	-204.571396	1204.174683	-611.432556	335.439423	945.648621	-558.197205	-176.452972	912.278748	-568.501709	79.664337	1093.415894	457.596802	-9.722644	963.927063	515.355225	235.288971
-574.824951	171.851852	996.077454	-587.428345	-6.758953	992.507690	-618.445190	196.530640	523.549805	-662.442017	-31.184946	528.427429	-655.385254	197.260818	83.319557	-666.356567	-26.637766	92.904152	-568.364197	264.590454	1472.106567	-535.222839	-114.779854	1459.920166	-511.889709	64.901566	1428.315552	-506.949188	92.482506	1749.058228	-728.753845	322.200745	1223.955200	-649.081543	-205.266998	1204.020264	-612.153992	335.745697	946.825439	-557.708740	-177.222672	912.182007	-568.884216	79.699806	1093.499512	457.895966	-9.619211	963.905212	516.018433	235.184067
-575.240112	171.931915	996.231323	-587.776978	-6.702890	992.524536	-618.669434	196.585083	523.588745	-662.616150	-31.305801	528.411804	-655.372437	197.258148	83.280731	-666.402527	-26.616386	92.938263	-567.987305	263.474091	1472.911743	-534.610474	-115.568581	1459.671997	-511.635681	64.560219	1428.333740	-505.868774	94.438980	1748.112793	-728.998169	322.006775	1225.271973	-648.439758	-205.773773	1203.921875	-612.913635	336.112061	947.991211	-557.178650	-177.903488	911.991333	-569.260193	79.696327	1093.582031	458.239014	-9.505442	963.897400	516.644531	235.109085
-575.672180	172.041351	996.367371	-588.126465	-6.685446	992.549011	-618.914490	196.647293	523.627991	-662.736938	-31.372116	528.388428	-655.369263	197.249649	83.271660	-666.456665	-26.628727	92.927956	-566.839172	261.715240	1473.500977	-533.156311	-117.011147	1459.308960	-511.629425	64.426994	1427.509766	-504.914001	96.289421	1747.186157	-729.263000	321.937012	1226.460693	-647.682373	-206.291168	1203.863770	-613.668762	336.586029	949.163330	-556.642700	-178.678421	911.849731	-569.633240	79.703903	1093.658447	458.580139	-9.413321	963.890930	517.267395	235.058334
-576.163696	172.104050	996.588318	-588.461792	-6.628963	992.571533	-619.188843	196.787811	523.640564	-662.813171	-31.347172	528.340332	-655.431091	197.295273	83.299957	-666.520569	-26.624557	92.925545	-567.412354	262.993866	1474.331909	-533.408508	-115.365952	1459.196899	-510.974365	63.384777	1428.815918	-503.989410	98.170311	1746.230347	-729.491150	321.966980	1227.880859	-647.177979	-206.917145	1203.514771	-614.488770	336.898224	950.200256	-556.135742	-179.470383	911.628113	-570.043884	79.664040	1093.776855	458.896057	-9.378905	963.860901	517.917908	234.951965
-576.651123	172.150269	996.721924	-588.835144	-6.626566	992.604919	-619.401245	196.895966	523.623474	-662.936890	-31.415699	528.260803	-655.445007	197.281647	83.311394	-666.668152	-26.593533	92.878967	-566.053894	260.282532	1474.800537	-531.685974	-117.806534	1458.790649	-511.010437	63.630810	1427.302490	-503.029846	99.916206	1745.041748	-729.939758	322.103607	1228.989990	-646.248779	-207.254196	1203.574585	-615.262451	337.307831	951.343872	-555.492737	-180.236099	911.337158	-570.442017	79.639252	1093.854858	459.264526	-9.320979	963.853882	518.542725	234.856445
-577.192871	172.178879	996.804993	-589.284302	-6.608148	992.606323	-619.619385	196.857224	523.619568	-663.025635	-31.514956	528.261169	-655.442505	197.268738	83.268562	-666.573792	-26.601118	92.920288	-565.676514	259.562164	1475.301514	-530.892517	-118.158592	1458.466553	-510.733521	63.266960	1427.211792	-501.980286	101.676399	1743.854980	-730.238892	322.123932	1230.119995	-645.493469	-207.761200	1203.373657	-616.143799	337.798828	952.390869	-554.935852	-181.037552	911.103027	-570.858826	79.618935	1093.885864	459.671082	-9.237763	963.853882	519.214905	234.724640
-577.711487	172.192612	996.920166	-589.661560	-6.602774	992.626038	-619.808655	196.837952	523.619568	-663.102966	-31.573902	528.277832	-655.366577	197.240158	83.253616	-666.694885	-26.612585	92.949142	-565.364685	258.853973	1475.837036	-530.012939	-118.486526	1458.198608	-510.420288	62.935509	1427.050415	-501.126526	103.466743	1742.931152	-730.640564	322.184418	1231.316162	-644.650330	-208.217072	1203.222046	-616.805054	338.296875	953.382324	-554.347351	-181.850708	910.841614	-571.261047	79.582596	1093.946167	460.034821	-9.190794	963.814209	519.861023	234.629669
-578.272766	172.228378	997.043030	-590.053101	-6.618063	992.631042	-620.101563	196.724136	523.636719	-663.184692	-31.574154	528.198364	-655.418945	197.246933	83.238266	-666.714783	-26.584990	92.960350	-565.068970	258.186249	1476.308594	-529.148560	-118.839806	1457.916138	-510.074463	62.660370	1426.933716	-500.162109	105.203629	1741.858765	-731.116821	322.279724	1232.472534	-643.809387	-208.628174	1203.027710	-617.840027	338.635468	954.488220	-553.706726	-182.652710	910.592102	-571.671936	79.536125	1094.000000	460.372498	-9.191441	963.790527	520.476990	234.520157
-578.801025	172.186447	997.148254	-590.346680	-6.680472	992.638062	-620.343750	196.547073	523.663086	-663.221252	-31.603718	528.173645	-655.388733	197.240173	83.202614	-666.822754	-26.574583	92.961357	-564.849365	257.571899	1476.750244	-528.272156	-119.039406	1457.591553	-509.739288	62.402546	1426.763916	-499.440857	106.911964	1741.300903	-731.536926	322.356781	1233.563232	-642.946594	-209.173187	1202.821045	-618.612854	339.211792	955.437073	-553.132202	-183.414719	910.251526	-572.033447	79.443260	1094.048462	460.703705	-9.211632	963.752869	521.126404	234.428070
-579.405334	172.168747	997.229309	-590.747314	-6.749387	992.638733	-620.655090	196.367142	523.634766	-663.276794	-31.603979	528.111267	-655.414368	197.205627	83.154915	-666.814087	-26.592403	92.941010	-565.538879	257.473022	1477.257080	-528.197876	-118.799484	1457.358032	-509.235870	62.098709	1426.021606	-498.583221	108.571442	1740.543457	-732.040649	322.540710	1234.615601	-642.010315	-209.537231	1202.499146	-619.315369	339.677826	956.453064	-553.128418	-185.856186	910.685974	-572.440369	79.364937	1094.076050	461.087250	-9.197381	963.711609	521.814087	234.279739
-579.948120	172.114044	997.330750	-591.024963	-6.820510	992.648682	-620.920044	196.318054	523.598877	-663.387695	-31.640821	528.107605	-655.350159	197.149200	83.123367	-666.818909	-26.579588	92.972214	-565.860107	256.119171	1477.627319	-527.756165	-119.713936	1456.952148	-508.766144	62.126526	1426.040771	-497.669189	110.075172	1739.693604	-732.691772	322.704559	1235.488647	-640.992615	-209.980637	1202.311646	-620.123230	340.206177	957.359497	-552.624146	-186.826447	910.472107	-572.778076	79.266144	1094.121216	461.529724	-9.178723	963.690735	522.508606	234.143585
-580.481140	172.015930	997.360962	-591.288574	-6.908724	992.663147	-621.144043	196.180450	523.603882	-663.477905	-31.701038	528.081604	-655.260864	197.109314	83.091095	-666.929932	-26.511160	92.941132	-565.865173	255.659271	1477.997070	-526.853699	-119.789864	1456.684082	-508.415161	61.981247	1425.849609	-496.786652	111.601921	1738.734863	-733.150635	322.689789	1236.425415	-640.210266	-210.541138	1202.305908	-620.949951	340.743408	958.320313	-551.270020	-185.751816	909.504333	-573.092896	79.178452	1094.133057	461.840515	-9.185280	963.641602	523.125488	234.010651
-581.007446	171.952454	997.462708	-591.503296	-6.970910	992.681702	-621.406494	196.079376	523.616333	-663.532227	-31.678745	527.995789	-655.215149	197.060226	83.078209	-666.984436	-26.507570	92.939713	-565.556152	255.771912	1478.473022	-525.484924	-119.302299	1456.287842	-508.195282	61.786907	1425.626953	-495.885406	113.050713	1737.895752	-733.729431	322.675354	1237.460938	-639.085083	-210.909424	1202.114380	-621.697693	341.213074	959.272095	-551.253296	-187.936737	909.851624	-573.393555	79.087921	1094.183228	462.188629	-9.236198	963.564453	523.746338	233.956161
-581.584229	171.871887	997.581177	-591.700867	-7.069036	992.701660	-621.705322	195.961731	523.606873	-663.628479	-31.706978	527.976807	-655.171997	197.042664	83.040337	-666.964233	-26.561993	92.972336	-564.554077	255.084930	1478.778076	-523.473389	-119.537086	1456.121216	-508.107574	61.781761	1426.046509	-494.955872	114.430992	1737.028442	-734.271790	322.625397	1238.296265	-637.969177	-211.256668	1202.201172	-622.436768	341.798431	960.108276	-550.741272	-188.940521	909.853516	-573.740295	78.969505	1094.246216	462.621185	-9.375101	963.480896	524.475464	233.830338
-582.140442	171.788559	997.638916	-591.838928	-7.193857	992.713257	-621.992310	195.871628	523.613708	-663.708313	-31.716473	527.957458	-655.152039	197.018875	82.996742	-666.901062	-26.574883	92.982361	-564.661987	254.650314	1479.171387	-522.446533	-119.570473	1456.083862	-507.806458	61.812229	1425.935303	-494.106781	115.771744	1736.196533	-734.978027	322.497253	1239.236938	-636.994507	-211.759567	1202.319336	-623.236816	342.142883	961.011658	-549.363159	-187.832413	908.979553	-574.032837	78.868042	1094.273804	463.032227	-9.498275	963.414917	525.253601	233.611420
-582.666809	171.715805	997.680969	-592.022827	-7.309204	992.738770	-622.232666	195.722427	523.616333	-663.793762	-31.765598	527.981201	-655.159729	197.011810	82.992310	-666.805969	-26.607481	92.934441	-564.780029	254.311844	1479.490967	-521.456848	-119.538704	1456.187622	-507.514801	61.865978	1425.813110	-493.141541	116.982483	1735.381104	-735.665100	322.362976	1240.011353	-635.878357	-212.284637	1202.374878	-623.965393	342.784241	961.915466	-548.677856	-188.365784	908.875793	-574.310974	78.786697	1094.297974	463.423950	-9.451666	963.348877	525.932312	233.499298
-583.181641	171.566528	997.743530	-592.090271	-7.417357	992.732361	-622.479431	195.633316	523.573120	-663.888123	-31.863203	527.989502	-655.088440	196.992844	82.976990	-666.803528	-26.605890	92.942421	-566.117676	255.248627	1480.073608	-521.553467	-118.119217	1456.323120	-506.928741	61.613117	1425.929810	-492.171814	118.093323	1734.583252	-736.348022	322.160828	1240.854492	-634.854309	-212.847076	1202.324585	-624.761292	343.211212	962.687073	-548.092163	-189.068390	908.878113	-574.593506	78.651222	1094.324707	463.828705	-9.575610	963.266113	526.744324	233.339340
-583.740112	171.443283	997.819885	-592.177551	-7.551166	992.743042	-622.708801	195.485931	523.602417	-663.966492	-31.947834	528.002991	-655.047485	196.964676	82.940300	-666.859680	-26.669462	92.976181	-566.493835	254.174133	1480.322876	-520.739014	-118.791138	1456.241333	-506.707031	61.994862	1424.859741	-491.184265	119.159622	1733.767090	-737.170837	322.026581	1241.499268	-633.616150	-213.193924	1202.579346	-625.519043	343.671539	963.510803	-547.440552	-189.699799	908.893860	-574.910278	78.520576	1094.367310	464.143463	-9.567914	963.205322	527.384399	233.368423
-584.296631	171.403458	997.864807	-592.236572	-7.735286	992.761841	-622.921021	195.517166	523.561829	-664.091858	-32.177124	528.062500	-655.035278	196.905594	82.952438	-666.926392	-26.686594	93.020889	-566.453186	254.880920	1480.622681	-519.448975	-117.689293	1456.131104	-506.375671	61.857517	1425.574341	-490.222595	120.173103	1732.946045	-737.854004	322.078369	1242.447510	-632.445923	-213.742935	1202.690796	-626.183960	344.257507	964.402405	-546.763306	-190.279770	908.903687	-575.198975	78.432365	1094.397461	464.485779	-9.613885	963.154907	528.137512	233.176743
-584.888977	171.233597	997.922974	-592.313293	-7.887399	992.791992	-623.111572	195.298218	523.534119	-664.154541	-32.299706	528.007568	-654.960205	196.858444	82.927856	-667.070862	-26.721928	92.982651	-565.304565	253.393738	1480.650879	-517.017090	-118.744377	1455.858643	-506.428009	62.370712	1425.358765	-489.214691	121.087181	1732.107666	-738.673523	321.794128	1242.940918	-631.060669	-214.116455	1203.126709	-626.976501	344.745850	965.132080	-546.107178	-190.740799	908.933960	-575.528870	78.292961	1094.441772	464.781616	-9.627247	963.109009	528.801270	233.079971
-585.434082	171.020859	997.982727	-592.349915	-7.993332	992.807007	-623.266541	195.106384	523.513794	-664.201660	-32.433270	527.953369	-654.881165	196.848129	82.915123	-667.101135	-26.718037	92.991196	-565.440369	253.231262	1480.942749	-515.790710	-118.506104	1455.821899	-506.135345	62.555111	1425.232788	-488.206329	121.896782	1731.313843	-739.540894	321.463928	1243.654907	-629.762390	-214.581665	1203.461670	-627.707703	345.102600	965.958923	-545.416199	-191.367645	909.049683	-575.827759	78.144249	1094.480591	465.095123	-9.617522	963.085266	529.467712	232.976730
-586.036926	170.902557	998.033081	-592.402588	-8.191549	992.833130	-623.460693	195.022446	523.451416	-664.332214	-32.657990	527.955872	-654.904236	196.818375	82.907005	-667.168762	-26.691401	92.937607	-565.507019	253.082047	1481.104004	-514.702576	-118.258728	1456.047485	-505.903137	62.768711	1425.053345	-487.095276	122.641968	1730.517578	-740.368774	321.102478	1244.255127	-628.411926	-215.157837	1203.860596	-628.520020	345.611084	966.735046	-544.721741	-191.879898	909.202515	-576.166504	78.014542	1094.521240	465.455414	-9.602530	963.051270	530.167480	232.873993
-586.648804	170.758652	998.106934	-592.454651	-8.281693	992.848816	-623.574707	194.870926	523.415405	-664.384094	-32.881721	528.022644	-654.831787	196.755173	82.880539	-667.360474	-26.735514	92.988464	-565.520386	252.983124	1481.273315	-513.544250	-117.984695	1456.194824	-505.626923	63.008152	1424.863525	-485.902222	123.283966	1729.766113	-741.185242	320.746674	1244.790527	-627.099060	-215.746841	1204.219849	-629.365173	346.020203	967.460632	-544.046875	-192.292618	909.330505	-576.544983	77.906448	1094.572388	465.830719	-9.544992	963.030945	530.807678	232.800735
-587.290649	170.469940	998.160278	-592.534119	-8.418700	992.885193	-623.630066	194.698547	523.350952	-664.401001	-33.162518	528.091980	-654.737915	196.688385	82.876015	-667.459961	-26.734310	93.019432	-565.489441	252.905182	1481.356934	-512.358093	-117.616508	1456.270264	-505.349518	63.258484	1424.711670	-484.694641	123.846458	1728.981934	-742.019958	320.314728	1245.400879	-625.751160	-216.176270	1204.471802	-630.195313	346.442139	968.187622	-543.221008	-192.703537	909.559631	-576.962097	77.723671	1094.625610	466.175873	-9.568523	963.022034	531.470886	232.777039
-587.994812	170.320663	998.173035	-592.659790	-8.566016	992.897339	-623.724304	194.587753	523.323792	-664.409058	-33.457386	528.090088	-654.736328	196.680878	82.870003	-667.667175	-26.787630	93.050850	-565.421509	252.807922	1481.475952	-511.139160	-117.206474	1456.315186	-505.065460	63.498394	1424.539795	-483.500488	124.447693	1728.023438	-742.880005	319.877441	1246.071533	-624.397095	-216.725983	1204.806763	-631.024353	346.772156	968.960083	-542.519836	-193.209534	909.773621	-577.423889	77.617874	1094.645630	466.525940	-9.587731	963.004089	532.109924	232.638062
-588.696350	170.146378	998.157898	-592.825867	-8.772823	992.896973	-623.767578	194.401062	523.286621	-664.423035	-33.860703	528.153076	-654.711365	196.651062	82.868179	-667.760193	-26.785427	93.088783	-565.286438	252.746704	1481.575806	-509.949249	-116.826538	1456.331421	-504.831604	63.766506	1424.298462	-482.231628	124.972282	1727.168945	-743.700195	319.416809	1246.678101	-623.005127	-217.393387	1205.110840	-631.955261	347.127686	969.613525	-541.651611	-193.526367	909.972961	-577.916687	77.475822	1094.647095	466.838501	-9.527081	963.009766	532.658508	232.534897
-589.486877	169.886002	998.190125	-592.985901	-8.984930	992.924133	-623.693115	194.117126	523.249634	-664.314575	-34.075790	528.091553	-654.679504	196.630447	82.860672	-668.022095	-26.773739	93.109306	-565.096497	252.709518	1481.586182	-508.733643	-116.409126	1456.279419	-504.581421	64.061707	1423.969727	-480.822449	125.446373	1726.422607	-744.470520	318.998596	1247.156128	-621.635681	-218.176971	1205.550415	-632.872986	347.541534	970.306458	-540.874084	-193.838196	910.135010	-578.462708	77.282234	1094.687378	467.150330	-9.439277	963.030945	533.186340	232.476288
-590.348328	169.755585	998.234741	-593.193115	-9.237856	992.927734	-623.577942	193.886322	523.155579	-664.291748	-34.510990	528.103210	-654.611267	196.568802	82.856041	-668.250427	-26.739376	93.142105	-564.954468	252.624573	1481.786865	-507.490784	-115.962936	1456.152954	-504.280762	64.324509	1423.665894	-479.372742	125.905220	1725.559937	-745.359253	318.555634	1247.964844	-620.247375	-218.664230	1205.742310	-633.959534	347.752991	970.983887	-539.965942	-194.115723	910.358704	-579.072266	77.117577	1094.721924	467.467102	-9.460779	963.066162	533.759399	232.384995
-591.195679	169.460938	998.312378	-593.442078	-9.357123	992.954651	-623.396240	193.555389	523.100647	-664.017517	-34.707333	528.016968	-654.565491	196.507782	82.840996	-668.385437	-26.786047	93.183784	-564.786560	252.554199	1482.050049	-506.309601	-115.518463	1456.049561	-503.974121	64.570412	1423.350464	-478.003540	126.324661	1724.678589	-746.123901	318.196350	1248.576416	-618.834717	-219.311279	1205.977173	-635.039490	347.968109	971.648071	-539.087708	-194.478958	910.553345	-579.681580	76.922455	1094.782471	467.809265	-9.426016	963.067688	534.338745	232.255035
-592.196472	169.268784	998.346130	-593.768616	-9.619494	993.012756	-623.217224	193.282104	523.049927	-663.815857	-34.999035	527.945129	-654.535645	196.498734	82.846962	-668.396973	-26.760963	93.243149	-566.020630	253.547867	1482.618042	-506.569855	-114.038826	1456.230469	-503.371277	64.595650	1422.811401	-476.554474	126.665619	1723.916016	-746.865601	317.755341	1249.297119	-617.592407	-220.271454	1206.207153	-636.078796	348.251465	972.294678	-538.147339	-194.690170	910.768982	-580.340088	76.757492	1094.829590	468.207581	-9.493064	963.080566	534.938843	232.118454
-593.210632	169.055023	998.424316	-594.101685	-9.839965	993.085693	-622.967163	193.048462	522.937317	-663.707092	-35.368793	527.955505	-654.482483	196.439514	82.870621	-668.672241	-26.811903	93.381416	-565.872742	253.505051	1482.745361	-505.398743	-113.610214	1456.015503	-503.050842	64.833015	1422.584106	-475.029968	126.956261	1723.294189	-747.640381	317.359589	1249.965942	-616.204224	-220.711166	1206.356689	-637.348083	348.326660	972.876526	-537.204163	-194.918732	910.929321	-581.011108	76.585648	1094.906250	468.577789	-9.279821	963.090393	535.435120	232.197388
-594.273376	168.914368	998.498352	-594.505859	-10.063148	993.150085	-622.660339	192.814697	522.886353	-663.672241	-35.754345	527.955994	-654.505920	196.403336	82.923401	-668.948242	-26.752651	93.404434	-564.290466	252.342148	1482.518188	-502.827393	-114.282272	1455.592285	-503.030731	65.305664	1422.456543	-473.625854	127.186813	1722.705078	-748.447021	317.006653	1250.646362	-614.660461	-221.305115	1206.853760	-638.649658	348.583038	973.509460	-536.191101	-195.062805	911.090088	-581.681396	76.446442	1094.968628	468.920349	-9.266321	963.095581	536.009460	232.118042
-595.418762	168.688904	998.609680	-594.952515	-10.325933	993.222656	-622.369446	192.515900	522.766235	-663.566284	-36.199638	528.004883	-654.510315	196.368713	82.952225	-669.200256	-26.781719	93.451729	-564.141052	252.300522	1482.622925	-501.694366	-113.873863	1455.353638	-502.691925	65.541504	1422.214722	-472.094055	127.444962	1722.051025	-749.165405	316.629944	1251.265259	-613.277710	-221.788223	1206.941528	-639.817261	348.775238	974.077881	-535.168579	-195.278503	911.202881	-582.390381	76.231598	1095.050293	469.284058	-9.320963	963.113342	536.551880	231.996796
-596.534607	168.464020	998.652466	-595.409790	-10.638246	993.330078	-621.983521	192.235016	522.651917	-663.455200	-36.514923	528.010925	-654.439758	196.322113	82.967438	-669.385559	-26.739799	93.531570	-563.949402	252.227936	1482.674683	-500.571014	-113.524124	1455.158325	-502.419434	65.731934	1421.978516	-470.644104	127.682869	1721.283569	-749.902466	316.251648	1251.937134	-611.926819	-222.516541	1207.279541	-641.131592	348.769562	974.594299	-534.095398	-195.444122	911.435608	-583.057922	76.048386	1095.112549	469.624603	-9.371700	963.131104	537.051086	231.866028
-597.692566	168.194687	998.759155	-595.852661	-10.872735	993.408691	-621.593384	191.821426	522.520447	-663.270874	-36.717319	527.915283	-654.361938	196.247925	82.971581	-669.639526	-26.756386	93.526115	-563.825012	252.174255	1482.810547	-499.465942	-113.125084	1454.844238	-502.104950	65.918518	1421.691284	-469.096924	127.802345	1720.818359	-750.665894	315.899872	1252.691895	-610.508789	-222.811707	1207.250488	-642.449707	348.993896	975.258118	-533.004456	-195.626480	911.555420	-583.732605	75.833717	1095.189819	470.015564	-9.430805	963.115173	537.553650	231.782333
-598.881470	167.988892	998.859375	-596.352539	-11.150995	993.517456	-621.202393	191.422058	522.358215	-663.117737	-36.988976	527.880432	-654.244141	196.171722	82.984268	-669.698242	-26.723734	93.569740	-563.733337	252.140259	1482.950439	-498.482208	-112.776741	1454.680664	-501.746185	66.148476	1421.405640	-467.641144	127.946373	1720.316406	-751.475647	315.570496	1253.388306	-609.166504	-223.242706	1207.380615	-643.898010	348.837708	975.714661	-531.813477	-195.765411	911.717163	-584.410645	75.650650	1095.273926	470.366455	-9.560162	963.115845	538.000122	231.716736
-600.034241	167.713226	998.969666	-596.819702	-11.412983	993.652649	-620.772034	191.039505	522.181213	-662.917908	-37.163300	527.750244	-654.147461	196.121582	83.004341	-669.824097	-26.739325	93.633408	-563.635010	252.124832	1483.023926	-497.459381	-112.416191	1454.366333	-501.441071	66.372383	1421.235352	-466.298462	128.058228	1719.811279	-752.204651	315.162781	1254.052124	-607.903564	-223.653778	1207.437744	-645.404907	349.026764	976.242981	-530.629639	-195.823578	911.762329	-585.052490	75.449577	1095.375977	470.762360	-9.644271	963.119873	538.477417	231.594696
-601.187317	167.463440	999.055054	-597.275391	-11.670020	993.738525	-620.378540	190.765640	522.014160	-662.806824	-37.329247	527.686462	-654.036194	196.068405	83.031784	-670.029175	-26.704786	93.636009	-563.546143	252.138138	1483.094971	-496.554260	-112.054100	1454.065918	-501.151398	66.579483	1421.075806	-464.878662	128.055130	1719.486328	-752.975464	314.774872	1254.663696	-606.634033	-224.035950	1207.456299	-646.811401	348.951538	976.677002	-529.362000	-195.935059	911.834534	-585.663696	75.253578	1095.436890	471.147400	-9.745358	963.080017	538.945557	231.477402
-602.276855	167.141281	999.152466	-597.720825	-11.932658	993.868530	-619.990967	190.469849	521.855591	-662.685486	-37.422516	527.614197	-653.928162	196.009262	83.064384	-670.034485	-26.692812	93.700279	-563.516724	252.145676	1483.202026	-495.671509	-111.754852	1453.899048	-500.829895	66.776825	1420.947144	-463.744385	128.115662	1719.094116	-753.822632	314.319550	1255.478271	-605.447876	-224.520401	1207.704712	-647.737671	348.639984	976.987061	-528.138855	-195.968323	911.906860	-586.229248	75.033051	1095.524536	471.540985	-9.827331	963.092346	539.376099	231.394836
-603.371704	166.854630	999.238770	-598.147766	-12.220405	993.991943	-619.751648	190.048828	521.814819	-662.755493	-37.611389	527.545349	-653.826233	195.940125	83.068848	-670.224792	-26.706682	93.730934	-563.497742	252.174896	1483.372437	-494.705902	-111.400162	1453.776245	-500.456879	66.972031	1420.825562	-462.416412	128.025635	1718.941650	-754.542236	313.916931	1255.955322	-604.160156	-224.839188	1207.668701	-649.846619	349.055328	977.548462	-526.834778	-196.041412	911.941284	-586.791931	74.824265	1095.603638	471.883545	-9.900287	963.095703	539.743774	231.350677
-604.422241	166.502808	999.377258	-598.600281	-12.467899	994.118896	-619.572998	189.597321	521.785034	-662.696960	-37.684891	527.534485	-653.734314	195.912018	83.068832	-670.211853	-26.706142	93.737007	-563.462463	252.199524	1483.528320	-493.733887	-111.122932	1453.701538	-500.093292	67.222580	1420.751099	-461.436005	127.950432	1718.685303	-755.330261	313.389740	1256.658936	-602.877258	-224.809692	1207.467651	-651.226318	348.958832	977.942078	-525.557678	-196.046448	911.987549	-587.341248	74.570854	1095.708862	472.263245	-9.943368	963.062439	540.136108	231.298752
-605.436279	166.195862	999.443298	-599.026672	-12.693290	994.230042	-619.416077	189.155853	521.771545	-662.712524	-37.788441	527.578064	-653.549683	195.830322	83.050011	-670.204041	-26.705105	93.745712	-563.431763	252.288467	1483.738892	-492.734833	-110.924606	1453.739380	-499.806580	67.425362	1420.700439	-460.512054	127.765320	1718.508545	-756.051636	312.882477	1257.269897	-601.695435	-225.086533	1207.679199	-652.957520	348.904846	978.336365	-524.210815	-195.970566	912.009705	-587.847656	74.383560	1095.768433	472.599365	-10.036940	963.064575	540.484192	231.229233
-606.401062	165.791641	999.533386	-599.439026	-12.930516	994.359924	-619.432800	188.787445	521.789429	-662.777893	-37.909683	527.578857	-653.543213	195.774414	83.046364	-670.145081	-26.751675	93.709038	-563.405518	252.348969	1483.935669	-491.662689	-110.623741	1453.667480	-499.501404	67.634644	1420.605713	-459.711426	127.558365	1718.345215	-756.821350	312.291534	1258.015503	-600.427734	-225.187424	1207.701660	-654.455994	348.706848	978.772522	-522.888367	-195.861298	912.178040	-588.342407	74.135422	1095.851807	472.949829	-10.118217	963.042725	540.823364	231.135284
-607.302368	165.395187	999.536133	-599.845276	-13.241054	994.497192	-619.489014	188.313766	521.785645	-662.919617	-38.058826	527.547607	-653.487244	195.765106	83.027962	-670.128540	-26.745945	93.720009	-563.359131	252.409164	1484.111816	-490.578644	-110.301727	1453.607666	-499.145508	67.827187	1420.490356	-458.948059	127.342529	1718.278442	-757.529053	311.759399	1258.604126	-599.214722	-225.202621	1207.797485	-656.121094	348.561157	979.187073	-521.504456	-195.619583	912.297485	-588.788635	73.905151	1095.893799	473.273193	-10.245457	962.996033	541.147339	231.089142
-608.205444	165.026489	999.607483	-600.273926	-13.481801	994.618286	-619.620972	187.896408	521.754456	-663.121643	-38.165215	527.509094	-653.434875	195.705063	82.985252	-670.114746	-26.752724	93.738922	-563.319031	252.420441	1484.360474	-489.447845	-110.073845	1453.471436	-498.759216	68.043930	1420.463623	-458.353394	127.051765	1718.326904	-758.255981	311.207153	1259.299194	-597.931335	-225.345032	1207.931396	-657.773987	348.489868	979.585999	-520.170288	-195.312973	912.456848	-589.243286	73.675964	1095.959839	473.661591	-10.343987	962.958069	541.481873	230.976929
-609.062012	164.635147	999.676453	-600.611938	-13.794971	994.763367	-619.730835	187.593658	521.635925	-663.299927	-38.307957	527.580078	-653.410583	195.668701	82.975952	-670.013855	-26.793875	93.703697	-563.264709	252.419937	1484.595215	-488.392120	-109.742905	1453.497559	-498.428741	68.267220	1420.410278	-457.798676	126.741425	1718.143799	-758.906372	310.587128	1259.942017	-596.703247	-225.268753	1207.855591	-659.364197	348.282196	979.941711	-518.703369	-194.985458	912.641052	-589.673096	73.417137	1096.043213	474.006866	-10.445498	962.948547	541.784546	230.873734
-609.886963	164.321609	999.800415	-600.987854	-14.041360	994.893677	-619.999084	187.326080	521.621948	-663.588379	-38.450733	527.563110	-653.409668	195.642960	82.936226	-670.055542	-26.828371	93.695763	-563.166809	252.369171	1484.811157	-487.103302	-109.451385	1453.418213	-498.138458	68.421349	1420.387207	-457.117096	126.356796	1718.278442	-759.544067	309.971405	1260.675293	-595.347046	-225.436142	1208.091797	-661.385315	348.287201	980.364502	-517.269470	-194.490356	912.820923	-590.101196	73.187408	1096.144775	474.374512	-10.502236	962.902466	541.957031	230.974411
-610.708923	163.975113	999.961853	-601.356384	-14.273326	995.025757	-620.260803	187.094788	521.609009	-663.801270	-38.578201	527.484009	-653.340515	195.620468	82.900970	-670.057861	-26.880342	93.669350	-563.154663	252.254669	1485.123779	-485.926422	-109.252655	1453.550293	-497.870056	68.545967	1420.318604	-457.003296	126.101669	1718.046875	-760.106628	309.357605	1261.276245	-594.091370	-225.343338	1208.106689	-662.973206	348.175598	980.780579	-515.723572	-193.911911	913.115662	-590.540710	72.928497	1096.267822	474.746460	-10.652605	962.899963	542.334290	230.760208
-611.402588	163.619293	1000.043274	-601.651489	-14.503797	995.162720	-620.590698	186.938843	521.525391	-664.009827	-38.618534	527.453186	-653.312866	195.574020	82.890266	-669.935669	-26.929417	93.631378	-563.173645	252.072205	1485.462646	-484.713013	-109.006516	1453.706299	-497.626282	68.633736	1420.340088	-456.373108	125.665306	1718.242676	-760.761108	308.757629	1262.070435	-592.625549	-225.580093	1208.295044	-664.589478	347.827515	981.140869	-514.158020	-193.257904	913.417603	-590.901917	72.707268	1096.357422	475.063934	-10.787288	962.886230	542.611328	230.622604
-612.047668	163.230911	1000.127502	-601.919434	-14.730103	995.247498	-620.985474	186.715240	521.563232	-664.194458	-38.694492	527.425476	-653.304749	195.565292	82.822311	-669.964417	-27.003242	93.674080	-563.312256	251.845337	1485.864380	-483.572998	-108.787338	1453.734741	-497.388641	68.665634	1420.351318	-456.472900	125.405075	1718.036255	-761.329956	308.220551	1262.684692	-591.306763	-225.606979	1208.310547	-666.215393	347.664215	981.519836	-512.442627	-192.408035	913.734070	-591.239014	72.438957	1096.423706	475.391754	-10.870742	962.877991	542.825623	230.532303
-612.729919	162.892349	1000.266052	-602.212646	-14.934790	995.352966	-621.351868	186.553528	521.523132	-664.357788	-38.783745	527.411499	-653.277771	195.541031	82.782463	-669.879089	-27.054337	93.643684	-563.457092	251.583328	1486.141846	-482.486481	-108.550125	1453.747437	-497.244049	68.690697	1420.368286	-456.367065	125.096054	1717.951172	-761.922302	307.604462	1263.381958	-589.880005	-225.887375	1208.435669	-667.753479	347.359131	981.783203	-510.735779	-191.411545	914.060364	-591.626953	72.188347	1096.530151	475.785919	-10.971702	962.868469	543.099121	230.414047
-613.318665	162.607712	1000.373962	-602.425903	-15.236822	995.441345	-621.774902	186.491837	521.494629	-664.485168	-38.834068	527.415894	-653.238708	195.558762	82.710732	-669.826172	-27.100965	93.602554	-563.689758	251.273575	1486.440063	-481.483856	-108.412987	1453.758423	-497.106262	68.696121	1420.386841	-456.290588	124.790276	1717.972168	-762.494080	307.144409	1264.005737	-588.446472	-226.218872	1208.516846	-669.299622	347.265991	982.109863	-508.906494	-190.308670	914.470154	-591.944763	71.923264	1096.615356	476.078094	-11.108683	962.885193	543.297974	230.334335
-613.957581	162.308350	1000.520691	-602.646606	-15.432137	995.524841	-622.300293	186.522293	521.517883	-664.676025	-38.977623	527.423157	-653.275940	195.602417	82.710686	-669.833374	-27.152079	93.575394	-564.033630	250.879044	1486.779053	-480.557831	-108.291458	1453.747437	-497.019043	68.673019	1420.456421	-456.299652	124.472252	1717.962769	-763.130066	306.592499	1264.586548	-586.939697	-226.838058	1208.673706	-670.524475	346.971344	982.130737	-506.391174	-188.043015	916.077759	-592.303345	71.682121	1096.718994	476.391846	-11.238879	962.850708	543.540039	230.227585
-614.547791	162.026489	1000.666321	-602.825195	-15.665364	995.578857	-622.801392	186.579102	521.593689	-664.886047	-39.138599	527.466431	-653.315735	195.618469	82.684570	-669.859924	-27.131720	93.540123	-564.462036	250.459961	1487.087524	-479.588623	-108.179504	1453.624023	-496.995544	68.625290	1420.521606	-456.334229	124.187119	1717.974487	-763.744812	306.065186	1265.035400	-585.553833	-227.184937	1208.484497	-672.379883	346.845734	982.608398	-504.253571	-186.734482	916.598816	-592.613647	71.415504	1096.806641	476.726563	-11.389734	962.848450	543.760742	230.120148
-615.086792	161.691055	1000.779602	-602.977417	-15.890480	995.640259	-623.259460	186.396378	521.677856	-664.976074	-39.241425	527.477478	-653.275879	195.618759	82.655846	-669.877869	-27.174597	93.499756	-564.892578	250.079132	1487.314331	-478.882996	-108.053223	1453.508545	-497.002838	68.517654	1420.542114	-455.864990	123.804276	1717.201904	-764.409241	305.520050	1265.515503	-584.080322	-227.732285	1208.386963	-673.771179	346.693176	982.802368	-501.962006	-185.082962	917.638245	-592.884033	71.145767	1096.881958	477.074921	-11.557704	962.820374	544.022522	230.023041
-615.811035	161.641434	1000.875427	-603.430115	-15.961521	995.228271	-623.848450	186.276352	521.672424	-665.092041	-39.448807	527.427795	-653.253479	195.629501	82.578163	-670.007446	-27.212042	93.499496	-565.446045	249.620453	1487.538940	-478.145813	-107.963661	1453.368164	-497.089966	68.398361	1420.608765	-456.041504	123.555832	1717.206909	-765.095459	304.963440	1265.948853	-582.678650	-228.355774	1208.320679	-675.183350	346.586792	983.123230	-499.571411	-183.492722	917.765015	-593.205688	70.848389	1096.675293	477.395660	-11.660682	962.811584	544.232910	229.932709
-616.190613	161.248825	1000.943665	-603.206726	-16.382629	995.238464	-624.290344	186.151611	521.696716	-665.033264	-39.560169	527.423584	-653.178223	195.585480	82.566711	-669.982117	-27.287670	93.523590	-566.123962	249.104889	1487.794067	-477.641022	-107.958374	1453.114868	-497.226196	68.209999	1420.625610	-456.265991	123.251923	1717.242432	-765.897156	304.380524	1266.255371	-581.258606	-229.118469	1208.136841	-676.466919	346.391205	983.271667	-496.999268	-181.588608	918.358276	-593.254761	70.467583	1096.710205	477.724976	-11.781798	962.829163	544.445313	229.816772
-616.504211	160.890961	1000.979797	-602.841858	-16.771038	995.237610	-624.683472	186.114807	521.735291	-664.947449	-39.626690	527.426331	-653.076477	195.567719	82.509758	-669.982849	-27.296848	93.538803	-566.823181	248.614273	1487.802490	-477.159180	-108.004143	1452.821533	-497.408722	67.996284	1420.680298	-456.585175	122.966187	1717.295410	-766.710083	303.749664	1266.525757	-579.834290	-229.851074	1207.919678	-677.779358	346.322571	983.480347	-494.252136	-179.509888	919.130493	-593.250977	70.135223	1096.732300	478.026581	-11.890325	962.821228	544.643066	229.708618
-616.814270	160.587479	1001.027222	-602.528076	-17.065201	995.209473	-625.062378	186.018005	521.755554	-664.740906	-39.729713	527.387573	-653.006958	195.554398	82.487434	-669.958740	-27.284620	93.536720	-567.630066	248.092178	1487.801392	-476.847870	-108.071342	1452.631470	-497.621674	67.792297	1420.733154	-456.984955	122.730995	1717.410156	-767.623169	303.080170	1266.703735	-578.450317	-230.600128	1207.644897	-678.972168	346.179108	983.520020	-491.330048	-177.248352	919.888977	-593.270264	69.850220	1096.745728	478.355011	-11.957299	962.812378	544.850159	229.659805
-617.110291	160.310242	1001.049622	-602.262207	-17.263546	995.167358	-625.336304	185.812210	521.769714	-664.489502	-39.808495	527.361145	-652.908081	195.498337	82.429970	-670.018250	-27.282387	93.542000	-568.627319	247.542953	1487.921997	-476.638214	-108.197533	1452.335205	-497.955811	67.539810	1420.733154	-457.467346	122.438049	1717.497070	-768.632751	302.421112	1266.752441	-577.110352	-231.400192	1207.267212	-680.160461	346.330719	983.757874	-488.262665	-174.819000	920.840515	-593.307922	69.625587	1096.739868	478.657410	-12.099284	962.841125	545.085144	229.558029
-617.388733	160.033371	1001.055420	-601.984070	-17.505772	995.098267	-625.649902	185.620712	521.791626	-664.309509	-40.030746	527.403076	-652.824890	195.474274	82.409683	-670.111816	-27.237988	93.543297	-569.655396	247.043701	1487.880249	-476.497070	-108.366814	1452.101685	-498.311157	67.267738	1420.828125	-458.014008	122.166191	1717.665039	-769.717590	301.534760	1266.772705	-575.810730	-232.151184	1206.856445	-681.217041	346.371552	983.901306	-485.061890	-172.315430	921.902527	-593.336060	69.372856	1096.713013	478.901978	-12.196100	962.819397	545.194336	229.491333
-617.610352	159.782227	1001.030334	-601.619019	-17.751062	994.970459	-625.961548	185.417221	521.869202	-664.194092	-40.457302	527.517395	-652.797180	195.446121	82.347198	-670.464417	-27.201036	93.525673	-570.839050	246.563461	1488.009033	-476.320435	-108.553574	1451.907715	-498.748749	66.952179	1420.904053	-458.702271	121.817322	1717.822632	-770.862671	300.605377	1266.679688	-574.487671	-232.877930	1206.410889	-682.182190	346.378723	984.030884	-481.686768	-169.534561	923.074280	-593.289795	69.119057	1096.640625	479.224579	-12.253532	962.823364	545.394775	229.457260
-617.758423	159.511902	1001.015503	-601.203613	-18.026981	994.858032	-626.070068	185.333359	521.886719	-663.909485	-40.795246	527.515869	-652.657715	195.406372	82.348511	-670.563721	-27.242687	93.569122	-571.943420	246.133560	1488.072754	-476.085846	-108.822289	1451.880371	-499.279236	66.641472	1420.955688	-459.484650	121.451065	1717.976074	-771.992554	299.539124	1266.573975	-573.121338	-233.601227	1205.949585	-683.192200	346.536865	984.261292	-478.288269	-166.628830	924.410645	-593.215271	68.837784	1096.586670	479.558868	-12.372471	962.821045	545.585876	229.381516
-617.811462	159.210434	1000.960693	-600.690674	-18.243038	994.764648	-626.204651	185.107956	521.908691	-663.567200	-41.125637	527.479126	-652.564514	195.366180	82.292496	-670.723999	-27.268465	93.583298	-573.217712	245.708527	1488.380981	-475.891632	-109.142990	1451.970215	-499.825226	66.372559	1421.145142	-460.397003	121.020508	1718.119751	-773.140869	298.330994	1266.494751	-571.798462	-234.124985	1205.635132	-684.051941	346.567780	984.547729	-474.834473	-163.661209	925.901184	-593.092041	68.597603	1096.530518	479.908386	-12.478391	962.817749	545.811951	229.331284
-617.815430	158.863541	1000.958801	-600.052490	-18.416466	994.669678	-626.224426	184.947571	521.957397	-660.233948	-38.495789	526.913025	-652.461060	195.316833	82.235306	-668.373413	-27.263298	93.339478	-574.580994	245.190140	1488.724121	-475.745911	-109.349762	1452.165039	-500.372742	66.096825	1421.354004	-461.434326	120.538872	1718.302368	-774.288208	297.024841	1266.436646	-570.451599	-234.626694	1205.334106	-684.851440	346.693451	984.766663	-471.368408	-160.536255	927.576538	-592.939941	68.324875	1096.508667	480.246796	-12.635211	962.795471	546.023987	229.241425
-617.809814	158.616821	1000.997131	-599.469666	-18.465410	994.583008	-626.212219	184.861465	521.944702	-659.459290	-38.519566	526.847900	-652.403198	195.295959	82.218224	-668.253052	-27.239182	93.295273	-575.930359	244.656570	1489.210449	-475.630829	-109.500916	1452.437866	-501.045197	65.846092	1421.590942	-462.592804	120.030289	1718.598145	-775.541016	295.663666	1266.526001	-569.117432	-235.063110	1205.152222	-685.665222	346.721527	985.084900	-468.203461	-157.977997	928.475769	-592.835388	68.136627	1096.514282	480.602661	-12.727376	962.816956	546.239563	229.129807
-617.737915	158.346725	1001.013062	-598.804260	-18.652679	994.501038	-626.041992	184.708725	521.895691	-659.055542	-39.026653	526.945801	-652.308716	195.227173	82.201073	-668.640991	-27.278864	93.335205	-577.403748	244.032578	1489.744263	-475.618622	-109.658340	1452.748047	-501.707092	65.539009	1421.873291	-463.882538	119.461838	1718.842896	-776.535339	294.171448	1266.525757	-567.713257	-235.461472	1205.037598	-686.409302	346.703766	985.548889	-464.799286	-154.421951	930.393799	-592.674133	67.882050	1096.513672	480.951447	-12.874233	962.796936	546.475037	229.027161
-617.628784	158.101517	1001.037781	-598.064331	-18.827360	994.440247	-625.837219	184.535355	521.902100	-658.398438	-39.321709	526.870300	-652.285828	195.208008	82.190414	-668.721924	-27.300058	93.342331	-578.928955	243.337509	1490.368042	-475.614471	-109.801788	1453.269897	-502.457977	65.258118	1422.162842	-465.265991	118.839165	1719.171387	-777.615295	292.787903	1266.564941	-566.324280	-235.751038	1205.038818	-687.104309	346.559204	986.017944	-461.257813	-150.867691	932.637756	-592.485229	67.651772	1096.532227	481.248383	-12.983066	962.807190	546.653076	228.926926
-617.507019	157.815262	1001.051025	-597.298889	-19.018230	994.360413	-625.506287	184.410675	521.832214	-657.787598	-39.712116	526.794922	-652.246887	195.199478	82.233582	-669.001099	-27.298294	93.385674	-580.550720	242.573212	1491.228271	-475.661682	-109.908112	1453.891602	-503.268402	65.005249	1422.557739	-466.785980	118.180038	1719.537964	-778.710510	291.365265	1266.744995	-564.800720	-236.006836	1205.054688	-687.551575	346.414551	986.345581	-457.708679	-147.265732	935.036926	-592.284180	67.386971	1096.535767	481.576904	-13.101533	962.819397	546.839783	228.827011
-617.307678	157.469360	1001.009216	-596.455383	-19.157257	994.261658	-625.042542	184.236710	521.837036	-657.255554	-40.295609	526.937439	-652.162109	195.149460	82.231415	-669.291016	-27.418161	93.481720	-582.234802	241.748215	1492.166382	-475.718964	-109.958794	1454.635132	-504.105835	64.702209	1423.025513	-468.427124	117.474144	1719.877319	-779.789001	290.025177	1266.920410	-563.242493	-236.218552	1205.200195	-687.958496	346.181091	986.779053	-454.192322	-143.480972	937.574097	-592.054321	67.129303	1096.509277	481.855194	-13.206750	962.824341	547.017822	228.715897
-617.054565	157.170715	1001.002686	-595.536499	-19.332438	994.192810	-624.485657	184.067841	521.831665	-656.455750	-40.554050	526.948181	-652.033508	195.113983	82.261414	-669.428223	-27.414593	93.473602	-583.999207	240.858017	1493.132690	-475.829254	-110.015053	1455.324707	-505.031769	64.413506	1423.415771	-470.122009	116.749847	1720.370117	-780.860229	288.727753	1267.116577	-561.541016	-236.439377	1205.331177	-688.846436	345.956512	987.432434	-450.396759	-139.554092	940.264282	-591.816772	66.867561	1096.522705	482.211334	-13.316892	962.810242	547.242371	228.650116
-616.860046	156.883057	1001.000977	-594.713074	-19.551413	994.109070	-623.898743	183.952499	521.807922	-655.751343	-40.914040	526.969177	-652.004578	195.106461	82.327629	-669.517700	-27.512527	93.518631	-585.801697	239.953583	1493.915405	-476.174835	-110.061462	1456.191650	-505.936371	64.108665	1423.973633	-471.970093	115.957352	1720.888306	-781.968750	287.543915	1267.324585	-559.778931	-236.696243	1205.457031	-689.336609	345.628479	988.015320	-446.873169	-135.508270	943.033081	-591.603333	66.580299	1096.522095	482.511353	-13.428712	962.824158	547.415039	228.601318
-616.589966	156.547012	1000.994995	-593.763306	-19.861631	994.055969	-623.095337	183.729919	521.839417	-655.232178	-41.446171	527.243774	-651.936951	195.073944	82.397301	-669.704529	-27.531179	93.589920	-587.710815	239.035645	1494.749268	-476.565613	-110.180740	1456.859253	-506.918518	63.771599	1424.445923	-473.832458	115.189468	1721.384644	-783.112122	286.496582	1267.450317	-557.956116	-237.010666	1205.582520	-689.615845	345.234619	988.311462	-443.184845	-131.376114	946.024048	-591.308228	66.242607	1096.536865	482.880920	-13.547172	962.803955	547.581909	228.533051
-616.322266	156.178406	1000.979858	-592.820984	-20.131231	993.974854	-622.184998	183.509064	521.816406	-654.695435	-41.915016	527.411255	-651.886902	195.042114	82.444725	-669.970398	-27.557722	93.699173	-589.660522	238.078522	1495.537720	-477.035889	-110.351746	1457.555176	-507.912201	63.439053	1425.000610	-475.556152	114.218063	1722.250244	-784.270447	285.513092	1267.630371	-555.962830	-237.390900	1205.636963	-690.196472	344.906494	988.901367	-439.440399	-127.250404	949.011292	-591.009277	65.895882	1096.530518	483.246826	-13.661608	962.833496	547.790527	228.463531
-616.026794	155.779633	1000.949280	-591.859863	-20.337852	993.910339	-621.245667	183.352707	521.789185	-653.772095	-42.035881	527.410400	-651.767334	195.028320	82.531113	-670.146057	-27.568371	93.724648	-591.646423	237.141617	1496.276611	-477.578522	-110.505066	1458.170776	-509.016907	63.079086	1425.510010	-477.982666	113.481316	1722.663574	-785.520813	284.713043	1267.726685	-553.922729	-237.775558	1205.619995	-690.628418	344.400360	989.279419	-435.553345	-122.887413	952.170959	-590.704346	65.576912	1096.526367	483.606689	-13.726478	962.810913	547.963135	228.462463
-615.670532	155.451340	1000.911194	-590.820129	-20.623856	993.825989	-620.227966	183.171127	521.720093	-653.090637	-42.507095	527.593323	-651.685364	194.996277	82.619019	-670.287964	-27.623373	93.867195	-593.680908	236.252243	1496.885376	-478.163818	-110.602921	1458.714478	-510.100189	62.675346	1426.032837	-480.260132	112.630539	1723.118164	-786.987305	284.035217	1267.853882	-551.722595	-238.244202	1205.579346	-690.754028	344.067902	989.893799	-431.725800	-118.598053	955.322571	-590.342407	65.245438	1096.508911	484.010010	-13.838437	962.801819	548.168823	228.427368
-615.333435	155.123962	1000.880859	-589.879272	-20.945066	993.768066	-619.030518	182.858429	521.650513	-652.455017	-42.980270	527.749451	-651.579285	194.938141	82.691711	-670.536499	-27.623905	93.970566	-595.760132	235.292053	1497.429199	-478.768890	-110.815048	1459.269531	-511.224274	62.319931	1426.534180	-482.335480	111.637131	1724.058105	-788.122009	283.319611	1267.632446	-549.437195	-238.732697	1205.526123	-691.085754	343.736816	990.151184	-427.608551	-113.969696	958.833618	-590.017822	64.902695	1096.504883	484.352844	-13.906119	962.802734	548.318970	228.376846
-614.924011	154.814407	1000.813599	-588.871826	-21.262409	993.646484	-617.837708	182.734756	521.557495	-651.403381	-43.160976	527.707153	-651.528442	194.925613	82.778831	-670.511963	-27.641058	94.108063	-597.769836	234.449707	1497.728394	-479.465424	-111.080284	1459.657227	-512.437561	61.959568	1427.016602	-484.784119	110.747398	1724.590210	-789.536560	282.740814	1267.515869	-547.008240	-239.180374	1205.320313	-691.444824	343.306000	990.400574	-423.009369	-108.669167	963.269714	-589.664612	64.547180	1096.453979	484.670990	-14.059228	962.812073	548.519043	228.291824
-614.464539	154.498123	1000.727539	-587.866455	-21.441719	993.510376	-616.440186	182.610962	521.325684	-650.422729	-43.494102	527.795776	-651.349854	194.865860	82.858742	-670.593201	-27.682032	94.144623	-599.827576	233.644287	1497.955322	-480.185730	-111.283913	1460.018921	-513.723633	61.504864	1427.346436	-487.484497	109.898956	1725.120117	-791.220398	282.253693	1267.504761	-544.477844	-239.685059	1205.063232	-691.761597	342.938812	990.606079	-418.980225	-104.259399	966.854553	-589.308105	64.248711	1096.387329	485.024780	-14.105808	962.816162	548.678589	228.301239
-613.929871	154.157669	1000.617004	-586.785156	-21.652622	993.381592	-615.025085	182.275787	521.188721	-649.209229	-43.619858	527.727966	-651.227356	194.802094	82.882980	-670.534424	-27.645412	94.134514	-601.933472	232.806107	1498.146240	-481.028809	-111.506447	1460.307007	-515.021057	61.032799	1427.693726	-490.076691	108.985184	1725.554443	-792.416931	281.672211	1266.922729	-541.912537	-240.138626	1204.708374	-691.885803	342.500732	990.739258	-414.891144	-99.759254	970.352173	-588.885132	63.936653	1096.312012	485.371216	-14.231971	962.801575	548.825439	228.262939
-613.240784	153.714691	1000.411438	-585.406372	-21.665064	993.233643	-613.649597	181.932556	521.129700	-648.024597	-43.935791	527.624634	-651.186462	194.741241	82.933769	-670.677979	-27.667477	94.218269	-604.094055	232.023529	1498.263916	-481.898132	-111.866753	1460.454224	-516.415344	60.633038	1427.912109	-492.845520	108.033249	1726.170166	-793.957092	281.130676	1266.547607	-539.356873	-240.573441	1204.337891	-692.199646	342.228485	990.970093	-410.715637	-95.222023	974.039429	-588.308655	63.706287	1096.187012	485.719940	-14.308087	962.797729	548.970459	228.171387
-612.232178	152.988617	1000.114685	-583.429871	-21.036734	993.259094	-611.938843	181.573456	520.853699	-646.411377	-43.889008	527.441711	-650.854065	194.667618	82.961746	-670.581909	-27.679722	94.188904	-606.249817	231.186081	1498.316528	-482.810608	-112.172272	1460.558105	-517.807861	60.123032	1428.137085	-495.509247	107.119614	1726.706665	-795.457581	280.596436	1266.047974	-536.744507	-240.990509	1203.866699	-692.361084	342.209351	991.817749	-406.397430	-90.551926	977.762207	-587.376587	63.789314	1096.114868	485.988617	-14.381198	962.829285	549.091064	228.113693
-612.007019	153.011490	999.853699	-583.576904	-22.632069	992.901733	-610.694458	181.250183	520.728333	-645.687744	-44.888645	527.511475	-650.873779	194.604614	82.998108	-671.191895	-27.747791	94.336151	-608.510559	230.418472	1498.351074	-483.812378	-112.561279	1460.590210	-519.263794	59.587063	1428.291138	-498.249237	106.261703	1727.215820	-797.036072	279.990479	1265.496460	-534.091187	-241.346451	1203.354004	-692.572754	341.913788	991.868835	-402.156586	-86.095688	982.104187	-587.653687	62.894154	1095.835938	486.310730	-14.456536	962.839233	549.240723	228.065155
-611.437744	152.798737	999.531860	-582.824036	-23.325560	992.530945	-609.317566	181.196198	520.532898	-644.520020	-45.415108	527.295776	-650.955566	194.589111	83.054306	-671.437134	-27.750753	94.399467	-610.722473	229.632858	1498.171143	-484.919861	-113.006439	1460.563477	-520.690552	59.156799	1428.400513	-500.974457	105.427963	1727.610107	-798.613525	279.388306	1264.818359	-531.495239	-241.724396	1202.844360	-692.709412	341.533417	991.747925	-397.894775	-81.500069	986.402039	-587.366638	62.368050	1095.525391	486.633057	-14.516426	962.826416	549.385132	227.988724
-610.636963	152.467636	999.180176	-581.635315	-23.627558	992.269226	-607.711731	180.811554	520.221008	-643.218323	-45.809662	527.279175	-650.796387	194.539566	83.058105	-671.676392	-27.753725	94.516655	-613.168396	228.898376	1498.016479	-486.231934	-113.471283	1460.643555	-522.266846	58.667728	1428.578003	-503.676117	104.536568	1728.074097	-800.216431	278.747620	1263.979492	-528.903748	-241.989136	1202.092041	-692.918335	341.169861	991.580200	-393.529144	-76.752304	990.682617	-586.825195	62.047100	1095.261963	486.940308	-14.621881	962.823914	549.542480	227.932129
-609.809753	152.145966	998.804260	-580.422302	-23.831699	991.986633	-606.221741	180.734192	519.969788	-641.869141	-46.168663	527.014465	-650.721069	194.469711	83.109299	-671.950439	-27.883583	94.645050	-615.437927	228.149628	1497.687134	-487.373596	-113.989037	1460.599609	-523.779053	58.129902	1428.692749	-506.284393	103.725166	1728.449219	-801.772156	278.001251	1263.134521	-526.304016	-242.229553	1201.451782	-693.060547	340.873962	991.386841	-389.460693	-72.407478	995.784790	-586.244080	61.780933	1094.972778	487.231598	-14.654466	962.820740	549.690735	227.882507
-608.948730	151.881714	998.450928	-579.283691	-24.151114	991.721924	-604.811646	180.421829	519.831299	-640.557739	-46.551445	526.890747	-650.658447	194.430603	83.116936	-672.099609	-27.906767	94.781204	-617.767761	227.459335	1497.222046	-488.630219	-114.611305	1460.663330	-525.336121	57.545330	1428.789307	-509.120544	102.738129	1729.163086	-803.257446	277.183533	1262.163330	-523.673767	-242.406311	1200.828369	-693.056641	340.516418	991.150269	-385.062256	-67.596481	1000.229614	-585.727173	61.471012	1094.705200	487.528931	-14.772781	962.810303	549.844727	227.849182
-608.124268	151.651596	998.120544	-578.227295	-24.564554	991.461731	-603.379211	180.300934	519.564331	-639.237183	-47.104908	526.840698	-650.640320	194.391647	83.159866	-672.439575	-27.927540	94.858070	-620.109497	226.714417	1497.055176	-489.961731	-115.087326	1460.738403	-526.963684	56.915512	1428.898315	-512.084961	102.215973	1729.319702	-804.986633	276.337372	1261.288208	-521.095154	-242.520187	1200.212402	-691.773499	338.599915	989.985046	-380.898193	-62.829903	1005.016174	-585.264832	61.119858	1094.448242	487.850067	-14.786825	962.779236	549.988281	227.827499
-607.126221	151.308411	997.764160	-576.960754	-24.756762	991.247925	-601.936829	180.083801	519.374329	-637.817261	-47.297421	526.616943	-650.578796	194.361084	83.141953	-672.503662	-27.873783	94.924843	-622.593933	225.849945	1497.167725	-491.330444	-115.762306	1460.739014	-528.534241	56.345680	1429.010132	-514.864563	101.452957	1729.613281	-806.264893	275.407379	1260.167603	-518.460449	-242.636261	1200.068604	-693.649536	339.325195	989.545288	-376.873901	-58.259823	1010.036865	-584.687988	60.846130	1094.205566	488.119385	-14.893311	962.755371	550.100037	227.790024
-606.045410	150.930527	997.383850	-575.680481	-25.047026	990.940247	-600.456421	179.802948	519.142883	-636.534180	-47.836777	526.642029	-650.490417	194.318329	83.161331	-672.712219	-27.845985	94.935555	-625.050049	225.068542	1497.072510	-492.823792	-116.342766	1460.971924	-530.171631	55.704697	1429.046631	-517.677429	100.707253	1729.778687	-807.598267	274.431488	1259.119751	-515.913086	-242.509338	1199.189331	-693.865784	338.993042	989.169495	-372.895172	-53.538586	1015.376709	-584.080078	60.460121	1093.900879	488.434052	-14.965706	962.752014	550.256531	227.742615
-605.051025	150.546432	997.068787	-574.451355	-25.337175	990.630554	-599.030273	179.811630	518.900452	-634.994873	-48.027473	526.397766	-650.475464	194.294067	83.191597	-672.758850	-27.764215	94.945168	-629.815918	224.188232	1497.183716	-496.701874	-116.900749	1461.400269	-531.302490	55.118755	1428.411011	-520.462585	99.967735	1729.905884	-809.235229	273.534363	1258.117554	-513.336243	-242.467636	1198.557861	-693.692261	338.290863	988.660034	-369.119781	-48.826851	1021.514587	-583.486084	60.042511	1093.620361	488.666382	-15.020847	962.739563	550.340210	227.737839
-603.876160	150.100372	996.746155	-572.770264	-25.671751	990.450256	-597.416931	179.506302	518.640442	-633.718445	-48.424114	526.293030	-650.322937	194.219025	83.175934	-673.143494	-27.744087	95.084900	-631.984619	223.877304	1497.146606	-498.091003	-116.970184	1461.618530	-533.009888	54.382469	1428.420410	-523.264343	99.220123	1729.997681	-810.303284	272.514130	1257.091919	-510.719116	-242.227905	1198.281860	-693.423950	337.883026	988.675537	-365.102386	-44.311321	1027.516235	-582.666504	59.640446	1093.404907	488.892670	-15.065084	962.734131	550.457764	227.742477
-602.819580	149.763153	996.419067	-571.577942	-25.978910	990.165894	-595.997620	179.504745	518.447815	-632.234985	-48.669781	526.098938	-650.414795	194.256683	83.244835	-673.141235	-27.707523	95.140839	-634.437256	222.555832	1496.955688	-499.785553	-118.160706	1461.851074	-534.629089	53.813244	1428.615967	-526.083984	98.493393	1730.026245	-811.152527	271.385132	1255.997559	-507.942047	-241.879578	1198.633423	-693.870056	337.455261	988.012329	-360.986298	-39.774635	1033.724121	-582.109436	59.244560	1093.127808	489.161896	-15.084034	962.748108	550.577942	227.738831
[truncated: 40 more columns]
