# Supplementary material for: A dyadic stimulus set of audiovisual affective displays for the study of multisensory, emotional, social interactions
Source: Behav Res Methods. 2015 Nov 5;48(4):1285–95. doi: 10.3758/s13428-015-0654-4 (PMC5101291; doi:10.3758/s13428-015-0654-4)
Supplement: Supplementary file 1 — (ZIP 270 MB) [file 13428_2015_654_MOESM1_ESM.zip › supplementary_material_2_stimuli_set_files/G/G02.txt]

-607.235657	163.265640	996.311340	-604.041565	-13.248113	999.326721	-659.023987	185.073578	524.471741	-666.773987	-47.904564	528.496460	-654.616882	187.361694	80.035172	-663.666870	-47.135960	87.939919	-610.380188	275.417694	1454.219604	-563.477173	-102.927147	1452.348022	-541.651672	79.122292	1426.198730	-547.078796	68.858582	1756.344604	-750.643921	347.118042	1191.158447	-671.383728	-201.407959	1194.278564	-496.278442	262.073273	1080.530151	-445.941223	-82.348160	1057.164307	-590.626343	76.968994	1096.666382	570.193237	-42.045887	973.075928	571.197388	213.426453
-607.242798	163.259720	996.371704	-604.014648	-13.223762	999.379211	-659.048828	185.030594	524.484924	-666.832764	-47.872417	528.538757	-654.636841	187.365036	80.030556	-663.646606	-47.161572	87.977943	-610.386108	275.416656	1454.223267	-563.393555	-102.882225	1452.353882	-541.612671	79.151802	1426.216187	-547.098022	68.837875	1756.364014	-750.658508	347.040039	1191.137939	-671.134521	-201.444687	1194.265381	-496.306641	262.046997	1080.534424	-445.660828	-82.261490	1057.266846	-590.537781	76.978279	1096.710815	570.273376	-42.003242	973.032837	571.241638	213.444672
-607.202209	163.221680	996.339417	-603.924438	-13.252455	999.371826	-659.048401	185.024933	524.475159	-666.922791	-47.929161	528.600159	-654.616028	187.347626	79.977577	-663.683838	-47.154835	87.986481	-610.392822	275.413666	1454.194824	-563.325867	-102.883766	1452.399780	-541.562317	79.143066	1426.214478	-547.096741	68.815315	1756.365479	-750.687744	346.956329	1191.083618	-670.888428	-201.520294	1194.224609	-496.322144	262.025055	1080.474609	-445.431458	-82.238731	1057.334961	-590.467834	76.963295	1096.689941	570.317383	-42.101166	973.088684	571.273926	213.386703
-607.205811	163.237305	996.324829	-603.834167	-13.183612	999.238342	-659.063599	184.993530	524.487061	-666.918762	-47.887215	528.608887	-654.612061	187.342743	79.947273	-663.649109	-47.181400	88.019142	-610.393738	275.408051	1454.218872	-563.219421	-102.867088	1452.362061	-541.514221	79.143463	1426.178711	-547.092224	68.768974	1756.362671	-750.692261	346.869629	1191.052856	-670.661987	-201.565308	1194.216431	-496.317261	262.004150	1080.396973	-445.182892	-82.271843	1057.432007	-590.370972	76.948448	1096.608765	570.390991	-42.259727	973.140869	571.374207	213.302856
-607.161804	163.275909	996.334106	-603.736084	-13.179447	999.209595	-659.060486	184.954575	524.499512	-666.942017	-47.869965	528.608276	-654.574951	187.336273	79.983124	-663.671265	-47.178684	88.027084	-610.401245	275.404633	1454.226318	-563.096802	-102.851601	1452.350586	-541.469849	79.160439	1426.164795	-547.077148	68.726013	1756.379761	-750.673950	346.787415	1190.995239	-670.457458	-201.640900	1194.174805	-496.170227	262.167542	1080.033081	-444.962830	-82.234039	1057.484619	-590.292969	76.952950	1096.598267	570.448547	-42.280373	973.136963	571.410461	213.303940
-607.122070	163.285187	996.330017	-603.670349	-13.146770	999.209167	-659.058777	184.926514	524.469421	-667.005554	-47.838867	528.623169	-654.594666	187.357834	80.020775	-663.630188	-47.186714	88.018585	-610.415100	275.396973	1454.228271	-563.031738	-102.828995	1452.382202	-541.413147	79.189949	1426.176392	-547.072815	68.724197	1756.377319	-750.723633	346.723358	1190.995117	-670.238708	-201.690582	1194.167969	-496.302582	262.004303	1080.265503	-444.707245	-82.218315	1057.577026	-590.236694	76.978493	1096.595459	570.535156	-42.282425	973.136047	571.452759	213.277039
-607.066467	163.290680	996.334595	-603.578430	-13.153106	999.238892	-658.997131	184.888199	524.495605	-667.035034	-47.830601	528.605652	-654.533630	187.328781	80.025131	-663.569580	-47.178894	87.980019	-610.403381	275.401367	1454.197144	-562.943237	-102.799484	1452.372437	-541.374939	79.223694	1426.186646	-547.071289	68.697784	1756.387207	-750.760376	346.656494	1191.010620	-670.001770	-201.752197	1194.115845	-496.323364	261.978577	1080.303711	-444.417847	-82.225540	1057.642334	-590.165894	76.995094	1096.612671	570.639832	-42.258350	973.102600	571.545654	213.299667
-607.046936	163.266098	996.307373	-603.481812	-13.158137	999.195862	-658.979248	184.891144	524.444031	-667.015930	-47.765778	528.549377	-654.518860	187.325638	80.025261	-663.536682	-47.163612	87.932693	-610.407959	275.422180	1454.165161	-562.857300	-102.776917	1452.386230	-541.341492	79.210632	1426.169678	-547.054565	68.687027	1756.362061	-750.727661	346.566040	1190.976196	-669.746765	-201.791946	1194.085938	-496.148285	262.148956	1079.847412	-444.114349	-82.193832	1057.707886	-590.084778	76.978668	1096.574097	570.739014	-42.261009	973.115479	571.587524	213.267883
-607.004578	163.213043	996.282959	-603.380859	-13.166059	999.163940	-658.951172	184.871628	524.436462	-667.054077	-47.761517	528.558167	-654.490967	187.324463	80.028114	-663.535706	-47.177155	87.925514	-610.414307	275.416412	1454.154541	-562.763489	-102.782372	1452.361938	-541.280396	79.229530	1426.161377	-547.016052	68.649376	1756.359131	-750.763672	346.529724	1190.953247	-669.513367	-201.835388	1194.025879	-496.277130	261.959167	1080.132324	-443.819733	-82.268394	1057.788452	-590.004944	76.949677	1096.544556	570.771240	-42.362980	973.157593	571.604980	213.251465
-606.972046	163.159134	996.273010	-603.297180	-13.172986	999.170715	-658.980042	184.826630	524.475281	-667.064148	-47.778397	528.633545	-654.475464	187.295700	80.015457	-663.499207	-47.207043	87.967377	-610.449463	275.394684	1454.156250	-562.686584	-102.797195	1452.336060	-541.276672	79.234711	1426.169067	-547.006409	68.607307	1756.386353	-750.768616	346.457062	1190.922363	-669.282959	-201.901138	1193.961792	-496.276794	261.928162	1080.056641	-443.551239	-82.402229	1057.868164	-589.935791	76.933754	1096.541016	570.840271	-42.482643	973.183655	571.715332	213.183212
-606.899414	163.142059	996.292236	-603.166870	-13.172166	999.184326	-658.947327	184.787537	524.492981	-667.046936	-47.731270	528.658264	-654.491211	187.278870	80.015717	-663.574524	-47.215771	88.012764	-610.481384	275.369934	1454.177490	-562.618896	-102.786522	1452.366455	-541.232361	79.247169	1426.166504	-546.982605	68.562477	1756.395630	-750.782776	346.422546	1190.893799	-669.087524	-201.945862	1193.937500	-496.306335	261.911591	1080.012817	-443.247223	-82.450836	1057.928589	-589.866150	76.927071	1096.562378	570.905151	-42.442120	973.171509	571.757629	213.191528
-606.876038	163.093414	996.244629	-603.110535	-13.216579	999.205505	-658.949158	184.748489	524.491821	-667.103638	-47.711006	528.656189	-654.452759	187.284210	80.017815	-663.548340	-47.185604	87.969681	-610.498596	275.370819	1454.173950	-562.516418	-102.753044	1452.331055	-541.194824	79.272606	1426.148804	-546.950928	68.541611	1756.408081	-750.793823	346.359467	1190.854858	-668.881897	-201.971497	1193.876831	-496.341187	261.851013	1080.007202	-442.995270	-82.416580	1058.002075	-589.827454	76.921898	1096.548462	570.992310	-42.402271	973.154724	571.822693	213.161118
-606.820618	163.108490	996.214050	-603.021057	-13.224948	999.178955	-658.921570	184.721313	524.504028	-667.109863	-47.707531	528.626526	-654.446960	187.271179	80.027771	-663.452759	-47.221474	88.004730	-610.521423	275.341858	1454.171875	-562.424316	-102.738846	1452.298828	-541.157776	79.287460	1426.110229	-546.978760	68.332367	1756.584961	-750.794739	346.295288	1190.833130	-668.657288	-202.014709	1193.834961	-496.315674	261.866302	1079.945068	-442.739655	-82.443932	1058.049683	-589.769104	76.929916	1096.521973	571.058289	-42.461880	973.169800	571.897644	213.154510
-606.722595	163.068848	996.211975	-602.890991	-13.257136	999.197632	-658.867737	184.704926	524.488159	-667.115662	-47.713375	528.641113	-654.443542	187.274460	80.013985	-663.445862	-47.206577	87.973450	-610.533081	275.366791	1454.105957	-562.360657	-102.727257	1452.283936	-541.107239	79.270157	1426.100464	-546.947144	68.285728	1756.615234	-750.821106	346.218964	1190.793945	-668.454590	-202.070923	1193.806763	-496.270660	261.865204	1079.872681	-442.487091	-82.448647	1058.114136	-589.675903	76.908066	1096.533203	571.096252	-42.570168	973.227539	571.925842	213.094009
-606.651733	163.033432	996.204651	-602.763062	-13.297286	999.200928	-658.791870	184.714203	524.453857	-667.105164	-47.662174	528.630493	-654.422241	187.271133	80.015976	-663.484680	-47.216839	87.957581	-610.548645	275.330139	1454.109497	-562.278748	-102.741127	1452.260010	-541.050354	79.291557	1426.127319	-546.934082	68.278534	1756.596680	-750.841064	346.151978	1190.786743	-668.281189	-202.083557	1193.778564	-496.259766	261.845978	1079.859253	-442.241608	-82.460220	1058.187378	-589.586548	76.880905	1096.532471	571.192017	-42.557266	973.213135	571.990845	213.113998
-606.616516	163.027954	996.179443	-602.698242	-13.319325	999.188538	-658.776978	184.637985	524.484863	-667.149475	-47.678371	528.647705	-654.394531	187.262589	80.022575	-663.527893	-47.225845	87.957413	-610.561401	275.302338	1454.125000	-562.206177	-102.744324	1452.285645	-540.998169	79.283142	1426.157349	-546.937134	68.263168	1756.615723	-750.852539	346.075775	1190.744019	-668.105103	-202.099640	1193.741943	-496.260834	261.851898	1079.864624	-442.011047	-82.454086	1058.202148	-589.545898	76.876488	1096.514893	571.279541	-42.586342	973.208435	572.106750	213.045654
-606.496277	163.088425	996.240356	-602.563171	-13.293255	999.194580	-658.752197	184.633209	524.517029	-667.130798	-47.675598	528.661255	-654.385193	187.261002	80.022743	-663.471924	-47.241772	87.988441	-610.576050	275.279633	1454.128296	-562.122803	-102.748878	1452.269775	-540.980957	79.274597	1426.112061	-546.946594	68.230583	1756.621338	-750.872864	346.018402	1190.722412	-667.905518	-202.164307	1193.682739	-496.314270	261.835785	1079.916138	-441.797974	-82.473618	1058.238647	-589.466064	76.888947	1096.556396	571.314819	-42.596264	973.224854	572.145508	213.034622
-606.914001	163.611099	996.212646	-603.322998	-13.319409	998.468567	-659.020447	184.804810	524.568298	-667.395081	-47.855663	528.621216	-654.594849	187.292053	80.028831	-663.640503	-47.206036	88.011238	-610.590210	275.256104	1454.098877	-562.059937	-102.771271	1452.235718	-540.938477	79.275650	1426.121460	-546.956970	68.199348	1756.628296	-750.926636	345.928101	1190.708130	-667.743103	-202.174484	1193.653809	-496.327393	261.804901	1079.852661	-441.578674	-82.498840	1058.285400	-589.721741	76.717987	1096.135742	571.409058	-42.606033	973.233215	572.200684	213.050613
-606.926819	163.624008	996.165771	-603.333862	-13.401515	998.369812	-659.011719	184.803467	524.571045	-667.329041	-47.859207	528.602539	-654.595520	187.299332	80.019623	-663.599243	-47.211117	87.985191	-610.586304	275.241272	1454.066895	-561.975708	-102.782227	1452.193604	-540.875488	79.255638	1426.072510	-546.942688	68.169914	1756.631226	-750.970276	345.842255	1190.680786	-667.594910	-202.234940	1193.581421	-496.200378	261.723053	1079.909058	-441.362000	-82.535599	1058.354614	-589.689880	76.654617	1096.056519	571.465088	-42.726334	973.289490	572.273987	212.967957
-606.875549	163.541519	996.135315	-603.213196	-13.424960	998.403748	-658.974854	184.753571	524.602356	-667.281250	-47.825600	528.557434	-654.598145	187.306808	80.045387	-663.503113	-47.213825	87.976929	-610.586792	275.200287	1454.066040	-561.894653	-102.804863	1452.175415	-540.824036	79.237633	1426.050903	-546.931396	68.148651	1756.650391	-750.994324	345.767059	1190.674927	-667.432678	-202.245209	1193.543579	-496.307404	261.842834	1079.886475	-441.157501	-82.627434	1058.417236	-589.615723	76.643921	1096.059448	571.546082	-42.764999	973.292664	572.336792	212.923172
-606.781067	163.534790	996.140442	-603.112732	-13.425747	998.423462	-658.907410	184.749771	524.583313	-667.345642	-47.941628	528.636475	-654.562805	187.291931	80.079391	-663.575989	-47.181187	87.982780	-610.569092	275.169739	1454.048828	-561.800415	-102.810646	1452.150269	-540.762451	79.224960	1426.047974	-546.953613	68.134323	1756.643799	-751.035522	345.666718	1190.674194	-667.281433	-202.286331	1193.509033	-496.200897	261.753937	1079.980835	-440.938934	-82.651978	1058.479370	-589.540466	76.648460	1096.075195	571.632568	-42.791561	973.294800	572.437561	212.927322
-606.734253	163.560364	996.157959	-603.046814	-13.447377	998.397583	-658.909302	184.771057	524.608398	-667.338318	-47.873547	528.586853	-654.622681	187.301743	80.081154	-663.666687	-47.178181	87.971245	-610.568176	275.143311	1454.037231	-561.733582	-102.841515	1452.140991	-540.714417	79.217079	1426.066284	-546.964111	68.114891	1756.653198	-751.056335	345.559265	1190.654663	-667.155457	-202.311874	1193.491577	-496.311859	261.853943	1079.998779	-440.757050	-82.679604	1058.561890	-589.476135	76.627594	1096.070068	571.713074	-42.747860	973.282654	572.470886	212.943909
-606.715576	163.536072	996.155029	-603.033813	-13.508747	998.338623	-658.880798	184.726700	524.635132	-667.336487	-47.886017	528.594971	-654.606323	187.293976	80.063133	-663.595642	-47.194195	87.973244	-610.573364	275.105896	1454.000366	-561.637085	-102.854141	1452.104004	-540.649109	79.201721	1426.078003	-546.972900	68.082489	1756.664307	-751.123596	345.447144	1190.636841	-667.035095	-202.333328	1193.430786	-496.306610	261.884521	1080.020386	-440.615845	-82.745544	1058.599731	-589.447998	76.552910	1096.037720	571.774963	-42.847847	973.296204	572.600037	212.859344
-606.626892	163.569214	996.176636	-602.925537	-13.513259	998.322388	-658.860535	184.782303	524.642761	-667.356750	-47.935287	528.613770	-654.629944	187.297623	80.068123	-663.659180	-47.180546	87.978020	-610.568604	275.055176	1453.966431	-561.543762	-102.897293	1452.084717	-540.595154	79.151711	1426.038696	-546.982422	68.059265	1756.653320	-751.160461	345.341095	1190.609009	-666.923218	-202.378906	1193.391113	-496.317657	261.896637	1080.030884	-440.470398	-82.758507	1058.663330	-589.371887	76.547089	1096.044189	571.848145	-42.879662	973.298584	572.660889	212.863907
-606.604980	163.560043	996.166382	-602.875854	-13.559530	998.289917	-658.833740	184.709991	524.633606	-667.331299	-47.997494	528.644897	-654.645813	187.307526	80.052681	-663.641052	-47.201122	87.989769	-610.582581	275.035583	1453.947632	-561.437927	-102.924835	1452.036621	-540.545654	79.148232	1425.997314	-547.001831	68.023827	1756.684326	-751.138184	345.240509	1190.565674	-666.847961	-202.408478	1193.396851	-496.135895	262.127686	1079.700073	-440.315643	-82.763580	1058.722900	-589.330017	76.509163	1096.022095	571.939697	-42.944263	973.321228	572.754578	212.821121
-606.545166	163.437210	996.118713	-602.754700	-13.603173	998.303162	-658.732605	184.743698	524.641663	-667.245850	-47.987556	528.641785	-654.613403	187.300171	80.080887	-663.612671	-47.191177	87.991661	-610.583008	275.010223	1453.907349	-561.343506	-102.940292	1452.008179	-540.476013	79.143272	1425.980347	-546.998718	67.985771	1756.697632	-751.250488	345.153473	1190.596069	-666.721924	-202.443344	1193.313477	-496.303314	261.978607	1080.078613	-440.208038	-82.761688	1058.758911	-589.254333	76.465652	1096.006592	572.051392	-42.966908	973.319641	572.839600	212.825821
-606.465088	163.445114	996.127319	-602.679443	-13.620637	998.274780	-658.687805	184.716110	524.656555	-667.194275	-48.034653	528.630127	-654.628601	187.302795	80.079376	-663.558167	-47.187027	88.000687	-610.578369	274.974915	1453.886475	-561.250244	-102.990387	1451.979370	-540.394531	79.121750	1425.979736	-547.000610	67.969887	1756.711182	-751.223633	345.016602	1190.532104	-666.651306	-202.467575	1193.288452	-495.889038	262.183777	1079.639404	-440.067749	-82.793411	1058.856689	-589.181580	76.439491	1095.997803	572.150452	-42.949749	973.296204	572.935303	212.783081
-606.449524	163.362625	996.108215	-602.609070	-13.676276	998.284668	-658.637268	184.728745	524.626038	-667.104370	-48.017754	528.592529	-654.579346	187.251358	80.061134	-663.545410	-47.204357	87.991570	-610.540405	274.929016	1453.869629	-561.131470	-103.013466	1451.953979	-540.326050	79.087151	1425.967529	-547.013977	67.940384	1756.700073	-751.234375	344.883362	1190.521729	-666.560059	-202.511276	1193.231934	-495.822418	262.265076	1079.620728	-439.980988	-82.793739	1058.863647	-589.132996	76.391701	1095.991943	572.215149	-43.006344	973.277649	573.063843	212.743103
-606.436096	163.342880	996.112427	-602.565552	-13.719865	998.271423	-658.578247	184.692871	524.587463	-667.109863	-48.021446	528.599365	-654.603577	187.247040	80.066818	-663.623535	-47.182407	87.983017	-610.523315	274.892548	1453.842651	-561.038391	-103.051437	1451.934448	-540.269470	79.045570	1425.996582	-547.036072	67.876457	1756.719727	-751.339355	344.789520	1190.525024	-666.488831	-202.524048	1193.228027	-496.111725	261.996857	1080.138672	-439.893280	-82.786148	1058.920898	-589.097961	76.352837	1095.986572	572.308777	-42.988686	973.255981	573.190674	212.703171
-606.364136	163.371719	996.140381	-602.468018	-13.730032	998.266846	-658.549622	184.758545	524.613159	-667.058655	-48.050606	528.655640	-654.610535	187.250671	80.050629	-663.589722	-47.225651	88.027618	-610.506592	274.855133	1453.830200	-560.950500	-103.082321	1451.924194	-540.217346	79.043144	1425.995850	-547.054504	67.847000	1756.712402	-751.367554	344.635834	1190.498169	-666.423157	-202.525238	1193.207886	-496.178680	262.183167	1080.151611	-439.799377	-82.780357	1058.935913	-589.026978	76.345657	1096.000610	572.419067	-43.075520	973.284241	573.291138	212.679932
-606.304382	163.390137	996.164612	-602.389160	-13.700643	998.245728	-658.535706	184.709198	524.618164	-667.002991	-48.106709	528.627625	-654.621460	187.252472	80.045624	-663.601135	-47.226833	88.036789	-610.484619	274.823914	1453.856812	-560.854919	-103.121048	1451.898071	-540.137268	79.033676	1425.979980	-547.069519	67.799423	1756.728638	-751.348145	344.470184	1190.430786	-666.369751	-202.563599	1193.195557	-495.756195	262.493652	1079.725830	-439.717285	-82.804314	1058.962280	-588.966187	76.345848	1096.003906	572.490906	-43.102650	973.287231	573.361877	212.683334
-606.314514	163.270523	996.090271	-602.358521	-13.774269	998.223694	-658.477356	184.698273	524.607788	-666.905762	-48.073841	528.557312	-654.632996	187.267227	80.091316	-663.526428	-47.200768	87.954742	-610.446228	274.777130	1453.858765	-560.734558	-103.159195	1451.873901	-540.050171	78.988564	1425.927246	-547.047302	67.738914	1756.738281	-751.367004	344.313538	1190.426758	-666.307434	-202.567078	1193.180542	-495.672485	262.598541	1079.712158	-439.651611	-82.757530	1058.976807	-588.923523	76.283028	1095.950073	572.581848	-43.148720	973.276001	573.485291	212.644104
-606.233459	163.243134	996.071533	-602.273438	-13.786580	998.212036	-658.427063	184.650330	524.609497	-666.912170	-48.152992	528.531189	-654.576050	187.239044	80.071983	-663.568359	-47.238243	87.985573	-610.390991	274.749969	1453.816284	-560.637268	-103.191277	1451.811890	-539.957214	78.938850	1425.930298	-547.063354	67.681641	1756.735352	-751.396851	344.164368	1190.435059	-666.257263	-202.607468	1193.169067	-495.577087	262.690216	1079.651245	-439.597626	-82.774246	1058.994873	-588.847839	76.267418	1095.936035	572.654724	-43.165817	973.272522	573.565491	212.624283
-606.197327	163.227173	996.089111	-602.226135	-13.827378	998.220215	-658.506470	184.728821	524.617432	-666.846497	-48.222530	528.557068	-654.659302	187.256607	80.071205	-663.527588	-47.242821	87.936989	-610.346069	274.712402	1453.827271	-560.522644	-103.246269	1451.765015	-539.861206	78.925667	1425.931885	-547.045349	67.614616	1756.766968	-751.402771	343.956238	1190.410645	-666.197327	-202.637527	1193.153809	-495.483185	262.792908	1079.637573	-439.533539	-82.762856	1059.026245	-588.804199	76.234612	1095.948608	572.688660	-43.235573	973.294434	573.621033	212.618011
-606.114685	163.213196	996.083862	-602.118225	-13.859987	998.233093	-658.393127	184.648788	524.585999	-666.739746	-48.243229	528.557007	-654.589417	187.245209	80.066116	-663.488220	-47.254574	88.028564	-610.308594	274.665375	1453.851807	-560.443787	-103.297432	1451.750977	-539.801758	78.898979	1425.938232	-547.035278	67.543159	1756.789673	-751.436340	343.795593	1190.415771	-666.142883	-202.656158	1193.128784	-495.394684	262.910614	1079.665161	-439.480255	-82.780083	1059.056274	-588.721924	76.223206	1095.954346	572.797485	-43.203865	973.278564	573.726440	212.582855
-606.666077	162.115463	995.361572	-602.452271	-14.412681	998.269592	-658.288696	184.581467	524.443176	-666.966248	-48.526672	528.703308	-654.488342	187.235199	80.092094	-663.710266	-47.236511	88.082970	-610.270935	274.622437	1453.862183	-560.351013	-103.312187	1451.766357	-539.746948	78.871582	1425.980225	-546.989319	67.700493	1756.628052	-751.422852	343.634674	1190.437012	-666.101379	-202.702255	1193.121338	-495.514984	263.080139	1079.819092	-439.454346	-82.742393	1059.060669	-588.813110	75.853722	1095.547852	572.883850	-43.184872	973.249512	573.853516	212.550278
-606.676392	161.976044	995.295837	-602.413635	-14.482466	998.296875	-658.284302	184.541946	524.434692	-666.998779	-48.581879	528.702820	-654.500488	187.237534	80.088890	-663.729980	-47.233040	88.088333	-610.234924	274.584869	1453.900879	-560.232849	-103.355652	1451.760742	-539.676636	78.843002	1425.957275	-546.973938	67.631683	1756.644043	-751.420410	343.468567	1190.422852	-666.063171	-202.732742	1193.141235	-495.452728	263.164581	1079.879395	-439.406189	-82.780029	1059.083740	-588.774475	75.806801	1095.523560	572.927551	-43.250126	973.278137	573.898438	212.545593
-606.615417	161.981979	995.304504	-602.368896	-14.508061	998.291809	-658.269043	184.446030	524.450745	-666.885742	-48.532669	528.651367	-654.503906	187.234894	80.075775	-663.601318	-47.259083	88.080841	-610.190491	274.541931	1453.897949	-560.121582	-103.380905	1451.731201	-539.597107	78.817490	1425.959595	-546.948730	67.553337	1756.652832	-751.421143	343.303436	1190.422241	-665.998840	-202.734802	1193.122925	-495.335754	263.303864	1079.893677	-439.381073	-82.799805	1059.077393	-588.704102	75.787865	1095.522705	572.973145	-43.216351	973.257141	573.949036	212.555023
-606.566162	161.907150	995.303467	-602.289063	-14.529929	998.293579	-658.273621	184.419968	524.478577	-666.871216	-48.563213	528.650024	-654.482971	187.197891	80.074318	-663.676392	-47.219662	88.003754	-610.153503	274.494537	1453.910278	-559.962402	-103.407288	1451.714844	-539.508301	78.783012	1425.946045	-546.918579	67.456451	1756.654785	-751.416809	343.176331	1190.402954	-665.962280	-202.734467	1193.163696	-495.189758	263.401459	1079.949585	-439.343079	-82.757423	1059.078857	-588.630615	75.744614	1095.521484	573.033508	-43.309513	973.270508	574.043396	212.504852
-606.520020	161.899261	995.337524	-602.231262	-14.540158	998.283569	-658.262512	184.375931	524.478333	-666.848877	-48.602524	528.634399	-654.449402	187.194901	80.074409	-663.704346	-47.209984	88.000313	-610.130615	274.449677	1453.928711	-559.845947	-103.458534	1451.760254	-539.456299	78.738663	1425.937012	-546.865173	67.394981	1756.659302	-751.397766	343.017670	1190.416748	-665.881897	-202.775192	1193.173584	-495.064270	263.541168	1079.978638	-439.302429	-82.736076	1059.082153	-588.571472	75.712090	1095.532837	573.090759	-43.274559	973.246460	574.113892	212.518692
-606.503967	161.904846	995.345764	-602.186890	-14.569073	998.291138	-658.232056	184.375046	524.451843	-666.800232	-48.592087	528.675598	-654.442749	187.194199	80.074997	-663.714966	-47.198196	88.023521	-610.102905	274.396515	1453.947388	-559.719971	-103.496071	1451.764771	-539.406494	78.711647	1425.937256	-546.830078	67.282700	1756.680664	-751.378723	342.896973	1190.405273	-665.816223	-202.779373	1193.191528	-494.919434	263.698761	1079.992676	-439.248596	-82.745193	1059.110962	-588.538879	75.702240	1095.540405	573.158569	-43.299709	973.237000	574.229797	212.475052
-606.452820	161.850952	995.337280	-602.077942	-14.649865	998.276917	-658.234619	184.341583	524.480591	-666.711975	-48.606857	528.678101	-654.507324	187.195496	80.084480	-663.670593	-47.231491	88.103905	-610.038269	274.377563	1453.892822	-559.610107	-103.554344	1451.797485	-539.338135	78.649696	1425.940430	-546.760498	67.197830	1756.694580	-751.341736	342.757690	1190.370361	-665.761658	-202.816513	1193.183350	-494.761475	263.837280	1080.025879	-439.197113	-82.795830	1059.160278	-588.448242	75.636810	1095.527222	573.218689	-43.347286	973.268066	574.265015	212.424942
-606.419739	161.771988	995.286072	-602.010376	-14.700277	998.279846	-658.206055	184.278336	524.439758	-666.725525	-48.649452	528.721863	-654.475159	187.193527	80.083389	-663.697998	-47.229404	88.120468	-610.017029	274.309967	1453.905273	-559.488892	-103.625824	1451.763672	-539.269958	78.588615	1425.909180	-546.731262	66.894295	1756.892578	-751.306641	342.639130	1190.371094	-665.711914	-202.857132	1193.179688	-494.633362	263.969177	1080.044312	-439.157532	-82.798073	1059.160889	-588.380188	75.606209	1095.499512	573.275574	-43.415512	973.268372	574.359558	212.377747
-606.358215	161.750290	995.337402	-601.942566	-14.693498	998.255066	-658.214355	184.229721	524.479675	-666.657471	-48.642963	528.689880	-654.469299	187.198425	80.081200	-663.683472	-47.210861	88.071945	-609.983459	274.267059	1453.949707	-559.362427	-103.703850	1451.736450	-539.204102	78.577026	1425.902832	-546.660767	66.778542	1756.903076	-751.340515	342.558502	1190.403687	-665.640259	-202.893585	1193.180664	-494.748779	263.810303	1080.499878	-439.099152	-82.844376	1059.158936	-588.309814	75.557190	1095.512817	573.299255	-43.482452	973.288879	574.451416	212.321320
-606.322815	161.745392	995.328308	-601.896667	-14.737359	998.256897	-658.213623	184.200027	524.503601	-666.624878	-48.616760	528.661499	-654.458801	187.163818	80.117645	-663.717957	-47.197834	88.023453	-609.958923	274.213593	1453.970947	-559.287537	-103.744171	1451.728027	-539.145996	78.515053	1425.921875	-546.598572	66.700012	1756.892212	-751.256287	342.426453	1190.365723	-665.551941	-202.910904	1193.177612	-494.418457	264.217285	1080.242676	-439.036377	-82.785431	1059.172119	-588.258850	75.539650	1095.507324	573.401001	-43.338127	973.234436	574.497314	212.359573
-606.253418	161.710007	995.378113	-601.789429	-14.754316	998.260742	-658.223511	184.193329	524.534729	-666.572449	-48.616764	528.672058	-654.447083	187.172287	80.118065	-663.680542	-47.215919	87.998146	-609.936829	274.148651	1453.998169	-559.207275	-103.814758	1451.752441	-539.074463	78.469566	1425.930542	-546.513794	66.614136	1756.881592	-751.249878	342.371552	1190.382568	-665.500061	-202.950211	1193.170166	-494.519806	264.087830	1080.716187	-438.964935	-82.823051	1059.162231	-588.180054	75.491158	1095.536255	573.440674	-43.410774	973.235291	574.583618	212.312225
-606.217346	161.666855	995.360046	-601.757507	-14.816098	998.236694	-658.224548	184.160904	524.510010	-666.613159	-48.709694	528.684570	-654.451904	187.148254	80.113281	-663.642334	-47.227684	88.049507	-609.867554	274.099854	1453.957520	-559.104797	-103.906631	1451.777710	-539.000549	78.400146	1425.921021	-546.426941	66.525131	1756.858887	-751.211426	342.253387	1190.372070	-665.389587	-202.995605	1193.139404	-494.347656	264.239410	1080.691528	-438.879120	-82.862968	1059.190186	-588.128357	75.435196	1095.512329	573.470093	-43.450073	973.249817	574.659302	212.283875
-606.145569	161.637650	995.367676	-601.650146	-14.877068	998.215088	-658.165527	184.138580	524.480225	-666.582825	-48.711975	528.673157	-654.477478	187.128403	80.128296	-663.634766	-47.231304	88.053360	-609.817505	274.037231	1453.977783	-558.990906	-104.000305	1451.717529	-538.933289	78.315384	1425.899048	-546.294678	66.419174	1756.840454	-751.151672	342.179382	1190.357300	-665.286621	-203.049088	1193.137085	-494.180054	264.370544	1080.666504	-438.798431	-82.907814	1059.207520	-588.050476	75.376305	1095.507446	573.530640	-43.459538	973.241577	574.711121	212.232574
-606.148987	161.535782	995.307251	-601.618103	-14.942239	998.206543	-658.154480	184.096237	524.474243	-666.577759	-48.776066	528.728699	-654.452148	187.143799	80.102356	-663.675537	-47.222057	88.057686	-609.768555	273.979492	1453.971558	-558.879089	-104.073235	1451.683960	-538.864746	78.260506	1425.904785	-546.171265	66.328285	1756.805908	-751.103271	342.085571	1190.350220	-665.188293	-203.085068	1193.131592	-494.023285	264.510956	1080.701050	-438.710388	-82.955940	1059.198730	-587.984741	75.326584	1095.464111	573.558411	-43.499168	973.234619	574.761353	212.227310
-606.105347	161.523087	995.307312	-601.544250	-15.000683	998.199890	-658.151672	184.052246	524.518127	-666.563538	-48.767479	528.713013	-654.446594	187.133102	80.102875	-663.717896	-47.209908	88.014992	-609.725525	273.925964	1453.975342	-558.808228	-104.139809	1451.704102	-538.780212	78.196281	1425.939331	-546.050537	66.242775	1756.780884	-751.039063	342.008820	1190.352661	-665.094666	-203.146210	1193.108154	-493.859528	264.683350	1080.804565	-438.607208	-82.942177	1059.183716	-587.929016	75.289375	1095.461304	573.588684	-43.459801	973.201782	574.798767	212.236557
-605.643005	162.426498	996.043335	-601.120178	-14.553896	998.153442	-658.054871	183.931473	524.623413	-666.409180	-48.617397	528.628906	-654.377502	187.101868	80.124596	-663.593811	-47.240891	87.994553	-609.670959	273.848572	1454.030396	-558.711304	-104.221161	1451.721802	-538.699524	78.140709	1425.922485	-545.913208	66.142036	1756.774414	-750.957275	341.936493	1190.369873	-664.975830	-203.222198	1193.084106	-493.677826	264.850830	1080.875732	-438.517029	-82.946869	1059.222290	-587.807617	75.511902	1095.865601	573.603760	-43.493420	973.211365	574.808655	212.223923
-605.930603	161.522964	995.400391	-601.310242	-15.049214	998.189697	-657.924377	183.821075	524.519226	-666.596191	-48.761810	528.692139	-654.248657	187.076553	80.089554	-663.696533	-47.202320	88.035599	-609.594360	273.801941	1454.072998	-558.592712	-104.274849	1451.695557	-538.622742	78.076225	1425.883423	-545.781250	66.054642	1756.751221	-750.850342	341.842499	1190.360474	-664.826294	-203.288864	1193.075684	-493.457062	265.080353	1080.907227	-438.422119	-83.005630	1059.203247	-587.781616	75.210777	1095.513062	573.617004	-43.521236	973.216370	574.840759	212.200714
-605.527527	162.352585	996.071350	-600.954468	-14.655716	998.131287	-658.010620	183.839645	524.635254	-666.340149	-48.587025	528.675659	-654.371399	187.102112	80.134369	-663.605530	-47.266579	88.088531	-609.543396	273.729584	1454.121948	-558.578613	-104.356529	1451.729980	-538.586365	77.997688	1425.942993	-545.645752	65.950073	1756.745117	-750.785522	341.765106	1190.388550	-664.689697	-203.374878	1193.048706	-493.197784	265.117950	1081.062500	-438.313080	-83.069283	1059.199585	-587.680908	75.399872	1095.871094	573.666260	-43.506371	973.220276	574.839478	212.212906
-605.205200	162.644882	996.245056	-600.762024	-14.557067	998.119141	-657.924500	183.780472	524.691406	-666.266541	-48.520241	528.702942	-654.278381	187.096176	80.062042	-663.506104	-47.329216	88.130814	-609.485840	273.658203	1454.177002	-558.559204	-104.424446	1451.777222	-538.550659	77.945351	1425.964600	-545.518188	65.852646	1756.730469	-750.685547	341.685760	1190.409058	-664.549561	-203.512207	1193.064453	-493.117615	265.416931	1081.124878	-438.235748	-83.037766	1059.202515	-587.520874	75.476402	1095.968994	573.689514	-43.545559	973.221619	574.904419	212.133575
-605.108459	162.604919	996.245056	-600.642517	-14.550592	998.156799	-657.867737	183.769562	524.678894	-666.333679	-48.551357	528.690918	-654.271240	187.094376	80.059906	-663.481934	-47.317272	88.081284	-609.392456	273.608215	1454.177246	-558.474792	-104.489380	1451.788574	-538.489624	77.869858	1425.975586	-545.359741	65.782433	1756.706177	-750.581116	341.618530	1190.430298	-664.383362	-203.723053	1193.111938	-492.912170	265.613190	1081.149536	-438.216797	-82.911621	1059.193237	-587.437561	75.482445	1095.991333	573.738953	-43.521763	973.182373	574.944824	212.140137
-605.123230	162.537323	996.209778	-600.613953	-14.609062	998.112000	-657.859009	183.751251	524.686829	-666.350403	-48.555050	528.661499	-654.227600	187.079193	80.098351	-663.494141	-47.250175	87.958527	-609.304077	273.557617	1454.189331	-558.429749	-104.541916	1451.837891	-538.401550	77.795853	1425.936401	-545.208313	65.733505	1756.657471	-750.456238	341.583557	1190.451050	-664.179199	-203.983459	1193.160522	-492.723022	265.789703	1081.200073	-438.229523	-82.793594	1059.155151	-587.387451	75.418953	1095.944580	573.751404	-43.519176	973.135803	575.003296	212.133469
-605.030762	162.922943	996.469788	-600.453674	-14.525178	998.101807	-657.895264	183.738144	524.728394	-666.368408	-48.481865	528.611816	-654.268188	187.055603	80.093513	-663.556824	-47.265137	87.991241	-609.224426	273.460632	1454.234131	-558.367310	-104.598732	1451.797607	-538.334167	77.696091	1425.929932	-545.063110	65.615791	1756.639648	-750.361511	341.561127	1190.485962	-664.026123	-204.335678	1193.220703	-492.556732	265.920959	1081.283081	-438.314301	-82.689476	1059.188232	-587.347473	75.504654	1096.085083	573.701050	-43.547527	973.168335	574.934204	212.120804
-605.104187	162.325150	996.160828	-600.504272	-14.723847	998.096375	-657.785217	183.543167	524.672546	-666.427795	-48.588863	528.690125	-654.237366	187.043732	80.106255	-663.459473	-47.285500	88.012558	-609.109680	273.389038	1454.279785	-558.357666	-104.662209	1451.874146	-538.246765	77.635414	1425.933472	-544.859314	65.724426	1756.429688	-750.251099	341.508423	1190.546997	-663.865906	-204.640488	1193.327759	-492.359680	266.100525	1081.335327	-438.415771	-82.507782	1059.183960	-587.272888	75.284012	1095.903931	573.713684	-43.600224	973.189819	574.951843	212.116623
-605.028198	162.420502	996.256897	-600.429871	-14.735456	998.121094	-657.754211	183.494751	524.673950	-666.499512	-48.550678	528.756958	-654.210938	187.042603	80.137947	-663.364441	-47.380276	88.126945	-609.046753	273.301422	1454.371216	-558.375061	-104.699272	1451.980347	-538.195862	77.571442	1426.004761	-544.790588	65.444206	1756.620361	-750.161560	341.510345	1190.617310	-663.656128	-205.021164	1193.442749	-492.291077	266.182556	1081.522339	-438.600555	-82.286865	1059.128784	-587.226990	75.284348	1095.969604	573.715271	-43.609173	973.165283	574.999573	212.069138
-604.926025	162.447647	996.330811	-600.357605	-14.665841	998.183228	-657.732544	183.430176	524.711975	-666.526306	-48.466373	528.797729	-654.212952	187.043182	80.132568	-663.427429	-47.357647	88.110283	-608.938293	273.221954	1454.430664	-558.353821	-104.754173	1452.070801	-538.138367	77.515289	1426.094482	-544.692993	65.281219	1756.631226	-750.068604	341.487152	1190.718262	-663.412659	-205.543472	1193.536499	-492.119781	266.200775	1081.786011	-438.852051	-82.053841	1059.044434	-587.187195	75.322754	1096.045166	573.757080	-43.499401	973.125671	575.027954	212.088989
-604.891785	162.461670	996.348511	-600.270203	-14.695088	998.138062	-657.669556	183.358841	524.715820	-666.628052	-48.468536	528.778931	-654.169006	187.025711	80.139763	-663.449829	-47.371063	88.089409	-608.784119	273.166229	1454.463257	-558.308105	-104.797531	1452.077759	-538.064636	77.444794	1426.091431	-544.545715	65.203133	1756.591064	-749.876221	341.483856	1190.716553	-663.185791	-206.017288	1193.682739	-491.700348	266.790253	1081.274292	-439.087311	-81.850594	1058.949707	-587.115234	75.284645	1096.030151	573.717407	-43.476898	973.123108	575.001587	212.118622
-604.894104	162.319550	996.281982	-600.230896	-14.731515	998.097961	-657.600403	183.320221	524.679077	-666.726563	-48.447399	528.763367	-654.152283	186.997925	80.148285	-663.333496	-47.378349	88.014427	-608.659729	273.094360	1454.536377	-558.216614	-104.839088	1452.071655	-537.935547	77.364647	1426.036377	-544.410461	65.071449	1756.583496	-749.802246	341.479858	1190.813477	-662.927246	-206.450912	1193.820068	-491.709106	266.739746	1081.669922	-439.372101	-81.671989	1058.816528	-587.046448	75.215820	1095.968628	573.681763	-43.613548	973.162292	574.986816	212.110641
-604.905029	162.208572	996.222900	-600.197754	-14.781353	998.061768	-657.553833	183.162659	524.674744	-666.965515	-48.502018	528.725586	-654.161072	186.994476	80.168182	-663.386475	-47.330044	87.943436	-608.506104	273.029541	1454.567871	-558.067078	-104.874794	1452.067261	-537.817322	77.278732	1425.971191	-544.279053	64.939636	1756.562012	-749.669678	341.501526	1190.906494	-662.616577	-207.086456	1193.969360	-491.562836	266.835571	1081.782471	-439.686127	-81.496078	1058.685059	-586.984009	75.153831	1095.912720	573.651855	-43.620323	973.154419	574.990356	212.096329
-604.870361	162.195938	996.227295	-600.125977	-14.798303	998.063232	-657.482422	183.098358	524.665283	-667.012024	-48.386517	528.726990	-654.090942	187.004944	80.179794	-663.181335	-47.386391	87.949493	-608.367737	272.958221	1454.599243	-557.955139	-104.896606	1452.094849	-537.723267	77.251991	1425.964722	-544.140137	64.853615	1756.554077	-749.500549	341.527802	1190.949463	-662.344299	-207.566162	1194.142578	-491.238007	267.206390	1081.461670	-440.101044	-81.252029	1058.476318	-586.918823	75.140938	1095.913696	573.691345	-43.543686	973.134705	574.982422	212.128769
-604.799805	162.307068	996.316040	-600.024292	-14.719065	998.077515	-657.445923	183.060303	524.713989	-667.162415	-48.387356	528.853149	-654.118896	186.967972	80.175697	-663.119690	-47.426842	88.043205	-608.248596	272.910522	1454.653931	-557.867493	-104.909645	1452.153931	-537.651733	77.216461	1426.050171	-544.020996	64.779266	1756.566772	-749.353210	341.541351	1191.006836	-662.083313	-208.123581	1194.343994	-491.116882	267.318115	1081.583252	-440.572174	-80.999809	1058.249756	-586.859436	75.196358	1095.969971	573.716736	-43.473850	973.112976	574.958252	212.150513
-604.783875	162.360580	996.366699	-599.988464	-14.700849	998.032532	-657.389771	182.989609	524.695190	-667.480957	-48.429531	529.026001	-654.098022	186.963745	80.150162	-663.192993	-47.463680	88.104057	-608.145569	272.817322	1454.748291	-557.733948	-104.952232	1452.258789	-537.545471	77.161293	1426.130005	-543.913513	64.652603	1756.586182	-749.188293	341.594696	1191.083618	-661.782715	-208.744431	1194.505615	-490.784790	267.394470	1081.551758	-441.097595	-80.828178	1057.985962	-586.824829	75.180611	1095.972168	573.656799	-43.460907	973.115784	574.938171	212.136032
-605.378113	161.180176	995.602966	-600.335571	-15.307817	998.056641	-657.253174	182.884857	524.505127	-667.965271	-48.633038	529.131409	-654.065735	186.911102	80.216316	-663.340637	-47.445614	88.167511	-608.040161	272.738800	1454.835571	-557.497620	-104.979416	1452.211304	-537.400879	77.111794	1426.072510	-543.787964	64.527008	1756.592041	-749.038269	341.651245	1191.176758	-661.508179	-209.176590	1194.677979	-490.607880	267.474609	1081.540649	-441.503174	-80.667999	1057.709351	-586.916748	74.763878	1095.534302	573.595825	-43.584904	973.175903	574.932861	212.102509
-605.401367	161.075165	995.558350	-600.239868	-15.364926	998.057678	-657.180664	182.790085	524.477661	-668.221558	-48.628628	529.137207	-654.097351	186.915344	80.210258	-663.409302	-47.458023	88.100082	-607.919067	272.670013	1454.871338	-557.294739	-105.018669	1452.186523	-537.254944	77.029968	1426.075806	-543.677368	64.425484	1756.582397	-748.864075	341.728088	1191.240234	-661.202148	-209.792206	1194.841675	-490.458893	267.531433	1081.598145	-441.977875	-80.468178	1057.452271	-586.850525	74.720413	1095.506958	573.540161	-43.645229	973.191650	574.909607	212.088394
-605.398193	161.111389	995.547668	-600.204529	-15.321297	998.054688	-657.102783	182.731293	524.471191	-668.421875	-48.553253	529.146240	-654.024292	186.928101	80.178909	-663.287048	-47.469440	88.047714	-607.782349	272.619202	1454.929688	-557.116333	-105.026550	1452.211792	-537.143860	77.003181	1426.098511	-543.603638	64.371414	1756.607788	-748.726074	341.797791	1191.335449	-660.981262	-210.301727	1195.103516	-490.341736	267.644592	1081.671509	-442.545959	-80.123398	1057.112915	-586.820740	74.767906	1095.498291	573.559326	-43.442738	973.116394	574.921265	212.107681
-605.354919	161.073669	995.553833	-600.032593	-15.266792	998.114624	-657.007568	182.697617	524.447388	-668.501587	-48.468941	529.132446	-653.983215	186.906372	80.155724	-663.172302	-47.465191	87.988380	-607.693909	272.562225	1454.989624	-556.912781	-105.013435	1452.275879	-537.016541	76.954468	1426.074097	-543.453796	64.506096	1756.397827	-748.543762	341.888733	1191.410156	-660.778503	-210.713028	1195.273926	-490.226044	267.722809	1081.718140	-443.047394	-79.784271	1056.789673	-586.724426	74.818703	1095.532349	573.621704	-43.346416	973.068420	574.878967	212.158508
-605.228088	160.869324	995.539612	-599.690613	-15.238785	998.317017	-656.882996	182.597092	524.463623	-668.596924	-48.352711	529.146484	-653.861328	186.915756	80.152779	-663.183472	-47.494205	88.026306	-607.566467	272.499603	1455.033691	-556.611389	-105.054825	1452.271240	-536.912598	76.924561	1426.064087	-543.376343	64.202751	1756.568481	-748.378540	341.963135	1191.539795	-660.557556	-211.248108	1195.449341	-490.062775	267.772003	1081.683228	-443.524139	-79.618225	1056.534546	-586.559937	74.871933	1095.634888	573.571655	-43.365334	973.119812	574.877136	212.173141
-605.049133	160.597794	995.557617	-599.220093	-15.211419	998.667419	-656.738464	182.539536	524.411377	-668.760254	-48.317085	529.190063	-653.800110	186.884949	80.216270	-663.193481	-47.516510	88.000084	-607.483093	272.392151	1455.158691	-556.326660	-105.052216	1452.253906	-536.771729	76.869415	1426.016968	-543.252930	64.050781	1756.586060	-748.281860	342.061127	1191.687988	-660.333435	-211.666077	1195.627319	-490.207672	267.556152	1082.180908	-443.989838	-79.505219	1056.339600	-586.361267	74.962395	1095.834595	573.431885	-43.454609	973.150146	574.801453	212.143677
-605.034302	160.655991	995.619812	-599.086365	-15.164863	998.666748	-656.697388	182.513412	524.411926	-668.918091	-48.216682	529.143738	-653.774719	186.918198	80.214439	-663.137573	-47.579777	88.050468	-607.423706	272.333191	1455.255005	-556.069153	-105.062881	1452.218872	-536.671753	76.820091	1426.033325	-543.122253	63.931622	1756.562500	-748.122559	342.143799	1191.746094	-660.184143	-211.980087	1195.727173	-490.167816	267.647552	1082.181641	-444.494781	-79.343552	1056.014526	-586.261292	74.990791	1095.861816	573.384949	-43.529022	973.200806	574.759277	212.122635
-605.024475	160.740723	995.712097	-599.053955	-15.086531	998.741394	-656.731812	182.585190	524.478394	-669.103088	-48.144100	529.188599	-653.774902	186.903336	80.219124	-663.133301	-47.591087	88.066719	-607.362000	272.272736	1455.347656	-555.850891	-105.086021	1452.244873	-536.573120	76.820442	1426.067261	-543.042480	63.840336	1756.569336	-748.003174	342.229065	1191.826294	-660.009521	-212.258606	1195.846802	-490.105072	267.697479	1082.242432	-444.998138	-79.070313	1055.674072	-586.255920	75.063881	1095.947998	573.328613	-43.479450	973.200928	574.653564	212.170166
-605.043091	160.704910	995.701721	-599.028687	-15.140973	998.865051	-656.734558	182.611420	524.467346	-669.365295	-48.124752	529.183105	-653.780884	186.878952	80.218277	-663.206055	-47.606804	88.013947	-607.314270	272.217468	1455.405762	-555.575439	-105.106461	1452.266724	-536.455750	76.834167	1426.068359	-542.946289	63.759804	1756.539917	-747.829651	342.339233	1191.893311	-659.863708	-212.534943	1195.936523	-489.823669	267.939972	1081.959351	-445.369812	-78.838722	1055.427368	-586.254578	75.097626	1096.003174	573.326660	-43.371475	973.139343	574.651184	212.194839
-605.102844	160.744766	995.665833	-598.948303	-15.102781	998.745544	-656.764709	182.721634	524.450439	-669.526245	-48.054874	529.152832	-653.744080	186.906265	80.199966	-663.172974	-47.613514	88.007690	-607.282288	272.143707	1455.479858	-555.272034	-105.155685	1452.246094	-536.337708	76.801079	1426.052124	-542.835388	63.628716	1756.532104	-747.699951	342.415375	1191.949097	-659.766724	-212.802582	1196.055298	-489.700287	268.002289	1081.932373	-445.711975	-78.224312	1055.447388	-586.170898	75.104630	1095.914429	573.288757	-43.312786	973.122131	574.636963	212.206116
-605.120239	160.804489	995.663818	-598.855225	-15.036388	998.651611	-656.776367	182.770813	524.453186	-669.731628	-48.060886	529.155823	-653.704407	186.894073	80.203362	-663.068420	-47.701332	87.981712	-607.216431	272.075043	1455.546997	-554.949951	-105.196976	1452.209595	-536.194641	76.749275	1426.020752	-542.726257	63.513851	1756.540283	-747.586731	342.490540	1192.063965	-659.605347	-212.897736	1196.135620	-489.603455	267.981720	1081.976440	-446.030792	-78.505272	1054.942505	-586.085266	75.127762	1095.859619	573.210327	-43.344002	973.170349	574.560181	212.224380
-605.130310	160.853333	995.723206	-598.752319	-14.978311	998.652466	-656.821899	182.801361	524.469788	-669.943115	-47.959332	529.210144	-653.716064	186.886444	80.237770	-663.156555	-47.684303	87.940079	-607.159668	272.012817	1455.616211	-554.672546	-105.275726	1452.179810	-536.059082	76.751381	1426.033569	-542.620178	63.404606	1756.520996	-747.514893	342.575897	1192.189087	-659.568359	-213.106873	1196.261230	-489.628296	267.681641	1082.407593	-446.350616	-77.780548	1055.031006	-586.018860	75.159370	1095.887085	573.158997	-43.243134	973.121094	574.549072	212.244629
-605.130249	160.886230	995.767090	-598.714417	-14.950239	998.728455	-656.827759	182.771774	524.456177	-670.213989	-47.978470	529.311218	-653.659424	186.898102	80.227211	-663.091125	-47.755577	88.008392	-607.126526	271.948151	1455.700928	-554.397339	-105.285866	1452.178101	-535.952148	76.735756	1426.063232	-542.541931	63.330978	1756.527710	-747.449951	342.657593	1192.289673	-659.509277	-213.133133	1196.316772	-489.733490	267.746124	1082.520874	-446.611603	-77.310257	1054.817017	-586.020996	75.210503	1095.949951	573.099365	-43.157166	973.113831	574.429626	212.315186
-605.174866	160.881882	995.730774	-598.636353	-14.946001	998.711731	-656.909729	182.830215	524.479126	-670.483704	-47.978046	529.383240	-653.623169	186.912796	80.186371	-663.222168	-47.720070	88.012848	-607.048828	271.925232	1455.784058	-554.160034	-105.326065	1452.148560	-535.834290	76.709396	1426.018433	-542.436401	63.242794	1756.523071	-747.372498	342.706909	1192.361084	-659.460938	-213.065704	1196.311646	-489.664551	267.809845	1082.538086	-446.801941	-77.030510	1054.634277	-585.964783	75.233978	1095.916504	573.032715	-43.172001	973.148438	574.351379	212.358307
-605.248962	160.944458	995.678040	-598.520325	-14.839760	998.491150	-656.928894	182.883911	524.458374	-670.715515	-47.928173	529.421143	-653.643555	186.896896	80.248756	-663.126770	-47.770454	87.960197	-606.990845	271.828735	1455.809448	-553.944336	-105.362869	1452.084717	-535.680115	76.708511	1425.993164	-542.318726	63.123173	1756.527832	-747.346497	342.741608	1192.472778	-659.335449	-212.904907	1196.200684	-489.601044	267.836182	1082.531250	-446.879181	-77.632637	1054.123291	-585.836365	75.245850	1095.764038	572.971802	-43.185020	973.152649	574.293213	212.325500
-605.277344	160.983826	995.699646	-598.458801	-14.788360	998.466736	-657.010193	182.913269	524.496216	-670.933472	-47.835812	529.370117	-653.647034	186.896988	80.252617	-663.147278	-47.745934	87.958649	-606.905762	271.803375	1455.952881	-553.705139	-105.419952	1451.983521	-535.547791	76.662170	1425.962036	-542.215881	63.011276	1756.543091	-747.297913	342.756256	1192.578979	-659.334229	-212.722565	1196.132568	-489.601501	267.830261	1082.593506	-446.942261	-76.992851	1054.350586	-585.793823	75.274651	1095.758789	572.828308	-43.282745	973.227722	574.156738	212.349075
-605.305481	160.990387	995.757263	-598.402039	-14.787469	998.517029	-657.038208	182.934296	524.491333	-671.228821	-47.791332	529.428345	-653.601196	186.912994	80.285339	-663.160034	-47.769077	87.953575	-606.805115	271.770721	1456.063965	-553.544861	-105.454987	1452.057251	-535.420288	76.671646	1425.973633	-542.077332	63.177631	1756.335938	-747.283630	342.777649	1192.681763	-659.230347	-212.513123	1196.037964	-489.616180	267.769562	1082.683105	-446.950623	-77.159782	1053.939453	-585.795471	75.281418	1095.815308	572.820129	-43.201279	973.215454	574.176514	212.375565
-605.233765	161.066833	995.876709	-598.313782	-14.745444	998.695435	-657.049927	182.929123	524.546326	-671.403870	-47.719414	529.578003	-653.562988	186.876465	80.283669	-663.037903	-47.837139	87.979027	-606.730713	271.760834	1456.159790	-553.447998	-105.439659	1452.093262	-535.331238	76.667358	1426.060181	-542.037109	63.104561	1756.354248	-747.266846	342.794250	1192.798706	-659.271790	-212.377289	1196.002441	-489.710358	267.761353	1082.872925	-446.948425	-76.342880	1054.243286	-585.820374	75.370956	1095.980591	572.825623	-42.997231	973.122803	574.168762	212.397995
-604.542969	162.582367	996.882751	-597.730530	-13.986059	998.687988	-657.205688	183.039246	524.711548	-671.188538	-47.310112	529.523926	-653.602417	186.876862	80.227760	-662.809875	-47.913502	87.969315	-606.630554	271.739655	1456.205566	-553.317078	-105.512375	1452.086792	-535.211548	76.668121	1426.074097	-541.990662	62.786217	1756.541992	-747.267822	342.729706	1192.896851	-659.277405	-212.171356	1195.903809	-489.722870	267.771271	1082.928467	-446.908691	-75.905540	1054.215698	-585.624817	75.906555	1096.561890	572.822266	-42.908619	973.095642	574.095886	212.417603
-604.573242	162.649658	996.906372	-597.683289	-13.908299	998.607239	-657.264282	183.071060	524.713379	-671.364746	-47.267986	529.498596	-653.571594	186.958969	80.190903	-662.791687	-47.918598	87.979759	-606.513916	271.709564	1456.226196	-553.112793	-105.561157	1451.987671	-535.097107	76.629478	1426.003418	-541.834900	62.899670	1756.356567	-747.251587	342.723999	1192.976807	-659.263611	-211.890717	1195.833984	-489.700256	267.785431	1082.835571	-446.844849	-75.681816	1054.159912	-585.580750	75.928925	1096.528564	572.665222	-42.951092	973.145508	573.977600	212.444550
-604.776062	162.637924	996.827271	-597.723816	-13.805899	998.384399	-657.341125	183.086716	524.663635	-671.488037	-47.153465	529.425110	-653.560547	186.957123	80.215157	-662.744507	-47.907814	87.938660	-606.426147	271.689850	1456.270752	-552.929199	-105.605324	1451.839478	-534.938416	76.610863	1425.933960	-541.769592	62.602146	1756.542480	-747.218445	342.654968	1193.082153	-659.226318	-211.573746	1195.732178	-489.481628	268.057190	1082.437622	-446.709137	-75.581894	1054.133789	-585.546082	75.915131	1096.353638	572.555664	-42.982811	973.185669	573.877930	212.470398
-605.518311	161.170593	995.756653	-598.212830	-14.547849	998.437866	-657.280518	182.994400	524.490112	-671.954956	-47.362595	529.540894	-653.480408	186.914108	80.296600	-662.930359	-47.842388	87.926224	-606.356506	271.686157	1456.399048	-552.804565	-105.630669	1451.798950	-534.844604	76.619156	1425.949463	-541.670959	62.491219	1756.598633	-747.242432	342.614227	1193.230469	-659.180054	-211.264694	1195.614624	-489.512909	268.071289	1082.501587	-446.487579	-75.367966	1054.150146	-585.684387	75.489479	1095.755371	572.526367	-42.982384	973.198669	573.819763	212.519653
-605.578003	161.227249	995.800110	-598.266296	-14.519391	998.510742	-657.338013	183.035034	524.522522	-671.995117	-47.182014	529.472595	-653.496277	186.921371	80.348007	-662.762451	-47.900166	87.933289	-606.285400	271.690155	1456.483887	-552.788513	-105.661804	1451.832275	-534.760498	76.629845	1425.975220	-541.625671	62.456024	1756.599854	-747.297241	342.566620	1193.377808	-659.161743	-211.044937	1195.465088	-489.591583	268.122986	1082.626099	-446.345520	-75.034401	1054.208984	-585.772034	75.547554	1095.818359	572.498596	-42.912556	973.182617	573.801331	212.539413
-605.542297	161.336334	995.884888	-598.200317	-14.442102	998.544861	-657.388428	182.982910	524.561035	-672.073242	-47.136936	529.530823	-653.450195	186.907181	80.262344	-662.788086	-47.932259	87.959320	-606.213989	271.711761	1456.543335	-552.690613	-105.707260	1451.804688	-534.688049	76.621429	1426.000977	-541.582092	62.369312	1756.616943	-747.321472	342.516113	1193.499512	-659.077759	-210.800034	1195.312134	-489.628479	268.145782	1082.691284	-446.149902	-74.771782	1054.269043	-585.773621	75.612648	1095.886963	572.473206	-42.796013	973.136475	573.754517	212.606705
-605.562805	161.321533	995.891235	-598.182861	-14.437478	998.571045	-657.440613	183.067093	524.511658	-672.087219	-47.060673	529.496155	-653.438232	186.924164	80.222084	-662.700500	-47.956799	87.964317	-606.117554	271.650970	1456.520874	-552.611938	-105.769249	1451.770264	-534.598389	76.609619	1426.023560	-541.528564	62.278141	1756.593506	-747.370178	342.513977	1193.630493	-658.942566	-210.492142	1195.146240	-489.892792	267.931183	1083.013794	-445.949402	-75.256599	1054.012085	-585.783936	75.622047	1095.904297	572.410217	-42.857311	973.153625	573.741577	212.539352
-604.896729	162.849289	996.886780	-597.683655	-13.635975	998.493408	-657.584167	183.211395	524.645813	-671.811768	-46.817661	529.450256	-653.497620	186.973495	80.173470	-662.541199	-48.008213	87.953583	-606.026367	271.700531	1456.565430	-552.517029	-105.790245	1451.717773	-534.505005	76.596046	1426.036377	-541.459229	62.196102	1756.591553	-747.398315	342.476318	1193.725708	-658.835266	-210.238403	1195.042603	-489.930481	267.969482	1083.018433	-445.779022	-75.055000	1054.092651	-585.620178	76.146111	1096.442749	572.273193	-42.861343	973.196411	573.651855	212.532623
-605.583435	161.437347	995.940186	-598.185974	-14.320256	998.625183	-657.501465	183.164093	524.449402	-672.147156	-47.026711	529.535522	-653.409302	186.979355	80.241013	-662.775757	-47.968655	87.965286	-605.958252	271.691772	1456.676270	-552.449036	-105.815086	1451.694946	-534.421387	76.591370	1426.044312	-541.389648	62.124161	1756.598267	-747.430237	342.435211	1193.874512	-658.728027	-210.069321	1194.932617	-489.974792	267.965820	1083.021362	-445.547821	-74.710648	1054.204102	-585.791382	75.743286	1095.955078	572.210205	-42.802528	973.184021	573.582520	212.585403
-605.702087	161.398331	995.863464	-598.279419	-14.293423	998.635010	-657.560974	183.216064	524.481262	-672.190186	-47.046810	529.502563	-653.448120	186.985001	80.287903	-662.715332	-47.919216	87.899902	-605.870911	271.716095	1456.785034	-552.422546	-105.797478	1451.665771	-534.361877	76.616432	1426.067749	-541.345703	62.079006	1756.601318	-747.475586	342.433746	1194.037476	-658.656616	-209.986435	1194.868652	-490.049438	268.032318	1083.040894	-445.354858	-73.748749	1054.660034	-585.842224	75.791115	1095.911377	572.201111	-42.713028	973.143250	573.556885	212.647308
-605.726624	161.511368	995.906128	-598.302734	-14.156380	998.544861	-657.637085	183.243973	524.504700	-672.133484	-46.981209	529.429382	-653.449890	186.963104	80.275688	-662.701416	-47.905224	87.889465	-605.779907	271.722015	1456.863647	-552.348938	-105.809532	1451.608765	-534.279602	76.624260	1426.020508	-541.308533	61.995037	1756.628540	-747.500061	342.450897	1194.186157	-658.525513	-209.887497	1194.769897	-490.083221	268.103271	1083.010254	-445.180511	-73.301224	1054.808228	-585.842590	75.842918	1095.885376	572.159424	-42.692135	973.167297	573.519775	212.634796
-605.803833	161.602463	995.927795	-598.357483	-14.060235	998.433411	-657.715820	183.294968	524.495911	-672.102722	-47.071384	529.474121	-653.458679	186.979797	80.260010	-662.740540	-47.955959	87.975906	-605.706116	271.737946	1456.924927	-552.327087	-105.803886	1451.564331	-534.219482	76.622559	1426.023560	-541.260498	61.903210	1756.634521	-747.532471	342.475006	1194.276978	-658.368530	-209.764374	1194.661987	-490.181824	268.083191	1083.046875	-445.037201	-73.146812	1054.925293	-585.868042	75.865578	1095.835327	571.998352	-42.819469	973.277283	573.362976	212.653000
-605.829041	161.658859	995.943604	-598.400818	-14.031888	998.491333	-657.753906	183.319016	524.478455	-671.991455	-47.069489	529.471313	-653.412292	187.004105	80.205338	-662.697327	-47.964832	87.982033	-605.610718	271.766327	1457.035278	-552.300415	-105.790878	1451.557129	-534.166504	76.624046	1426.040649	-541.183655	62.059181	1756.449097	-747.591125	342.511322	1194.421631	-658.182007	-209.715393	1194.578979	-490.275452	268.071869	1083.075073	-444.889771	-72.901268	1054.995483	-585.924377	75.928680	1095.875488	571.959534	-42.833706	973.257690	573.345947	212.672028
-605.883240	161.721909	995.973572	-598.453308	-13.999794	998.533936	-657.803406	183.375397	524.495850	-671.971252	-47.007408	529.452087	-653.404114	187.017410	80.223434	-662.819763	-47.922630	87.975906	-605.509766	271.780853	1457.149902	-552.305420	-105.776672	1451.642456	-534.127014	76.656433	1426.105835	-541.173889	61.970764	1756.479370	-747.604492	342.559723	1194.560425	-657.911499	-209.628159	1194.489258	-490.378265	268.103363	1083.125000	-444.726257	-73.298882	1054.841187	-585.994019	75.982460	1095.914185	571.899902	-42.668339	973.208252	573.276001	212.726151
-605.867126	161.770981	996.034180	-598.492249	-13.974760	998.647705	-657.848450	183.452866	524.515137	-671.963440	-47.085903	529.499695	-653.412170	187.066193	80.233200	-662.785706	-47.920792	87.965508	-605.442627	271.793732	1457.289673	-552.297058	-105.725342	1451.678833	-534.121460	76.677277	1426.139648	-541.140564	61.889759	1756.491211	-747.631592	342.639404	1194.718140	-657.692749	-209.624847	1194.444702	-490.486237	268.125763	1083.153809	-444.600403	-73.083153	1054.912720	-586.061462	76.041832	1096.010132	571.919434	-42.575878	973.158203	573.256470	212.753601
-605.747070	162.126099	996.282227	-598.388306	-13.750360	998.618225	-657.888367	183.529984	524.501648	-671.729492	-46.987713	529.464478	-653.409485	187.086884	80.196350	-662.634033	-47.904110	87.944771	-605.356262	271.828918	1457.334961	-552.277100	-105.693024	1451.652466	-534.081482	76.676125	1426.191284	-541.100891	61.832161	1756.471680	-747.647644	342.710022	1194.832031	-657.473755	-209.656525	1194.365356	-490.553436	268.132813	1083.141357	-444.500397	-72.779251	1055.015503	-586.060730	76.168427	1096.140991	571.847168	-42.460506	973.127258	573.207703	212.755020
-605.248413	163.237457	996.963379	-598.084229	-13.156969	998.530334	-657.990601	183.657928	524.641052	-671.484985	-46.860981	529.377869	-653.474731	187.097473	80.182381	-662.587280	-47.939781	87.969589	-605.312561	271.856445	1457.363403	-552.244202	-105.677567	1451.626953	-534.027527	76.686073	1426.171509	-541.057007	61.747089	1756.446655	-747.645996	342.826294	1194.959595	-657.286011	-209.675735	1194.349487	-490.591949	268.171631	1083.049927	-444.413635	-72.558182	1055.069458	-585.942627	76.556046	1096.491333	571.737854	-42.536007	973.168335	573.108521	212.760864
-605.988098	163.572281	996.782227	-599.205383	-13.191827	997.719604	-658.341797	183.832245	524.697998	-671.770264	-47.120655	529.405334	-653.659790	187.097702	80.233719	-662.783447	-47.864994	87.970627	-605.256042	271.839813	1457.461914	-552.194214	-105.621590	1451.579346	-533.997559	76.744194	1426.150879	-541.004822	61.646412	1756.458740	-747.663086	342.968964	1195.118164	-657.075378	-209.715469	1194.341797	-490.722961	268.093170	1083.101440	-444.337555	-72.363182	1055.142944	-586.360901	76.336433	1095.917480	571.641418	-42.536800	973.161804	573.042236	212.774292
-606.647400	162.653961	996.107544	-599.755615	-13.669145	997.720764	-658.347168	183.831696	524.575073	-671.971863	-47.251610	529.437622	-653.637756	187.105530	80.239197	-662.994080	-47.816658	88.023285	-605.246155	271.872314	1457.573486	-552.140076	-105.578285	1451.609497	-534.018555	76.780510	1426.184692	-541.036926	61.358738	1756.674438	-747.662354	343.090332	1195.264404	-656.874573	-209.780853	1194.344604	-490.824677	268.082245	1083.133423	-444.250641	-72.197861	1055.221191	-586.624695	76.042496	1095.518433	571.623474	-42.411293	973.147278	573.008057	212.793793
-606.755188	162.627274	996.081848	-599.865051	-13.683184	997.771423	-658.380859	183.912216	524.588501	-672.026855	-47.332779	529.515381	-653.672302	187.128601	80.295410	-662.948547	-47.848492	88.076042	-605.247742	271.890625	1457.668091	-552.164734	-105.520599	1451.637207	-534.009033	76.845352	1426.208862	-541.049377	61.267723	1756.697388	-747.655090	343.268646	1195.371460	-656.764282	-209.892090	1194.406616	-490.935699	268.081543	1083.147705	-444.231323	-71.218948	1055.631348	-586.717285	76.065376	1095.527588	571.593262	-42.364338	973.138794	572.938416	212.858887
-606.747498	162.736816	996.152039	-599.856567	-13.600624	997.778503	-658.378174	183.933121	524.563171	-671.934570	-47.306458	529.507996	-653.648132	187.112534	80.215431	-662.994751	-47.822773	88.067612	-605.213257	271.924988	1457.670044	-552.140442	-105.478027	1451.597534	-534.016052	76.866013	1426.243042	-541.000610	61.398911	1756.489136	-747.589722	343.383087	1195.412354	-656.489807	-209.948044	1194.332520	-490.827606	268.276764	1082.755249	-444.073883	-71.717377	1055.345581	-586.745850	76.124596	1095.572876	571.535400	-42.271973	973.108521	572.883606	212.849838
-606.840332	162.709976	996.081055	-599.946228	-13.596444	997.761963	-658.416626	183.942703	524.560303	-671.998230	-47.357296	529.512573	-653.675415	187.145432	80.215836	-662.894165	-47.816837	88.035484	-605.216675	271.947144	1457.707031	-552.106018	-105.427551	1451.599609	-533.991028	76.884819	1426.229980	-541.045410	61.088257	1756.635254	-747.551697	343.565460	1195.493774	-656.353333	-210.171127	1194.414307	-490.893341	268.283203	1082.679565	-444.052094	-71.007980	1055.718506	-586.826721	76.144676	1095.526978	571.449829	-42.277233	973.087585	572.860962	212.830887
-606.874390	162.797409	996.123169	-599.995911	-13.532512	997.765930	-658.434021	183.973145	524.572021	-672.023376	-47.314880	529.428101	-653.655823	187.150024	80.213127	-662.996155	-47.774632	87.948708	-605.192566	271.983643	1457.747070	-552.054077	-105.371162	1451.580444	-533.996094	76.922462	1426.244629	-541.065063	60.979195	1756.649170	-747.499390	343.701691	1195.553589	-656.217224	-210.242020	1194.423096	-490.934052	268.237946	1082.657593	-444.021057	-70.487289	1055.796265	-586.873047	76.197197	1095.551025	571.378174	-42.206100	973.083496	572.793701	212.899414
-606.337891	163.989243	996.935547	-599.624695	-12.893442	997.761475	-658.547119	184.032944	524.767700	-671.786621	-47.065506	529.379700	-653.678772	187.151108	80.240173	-662.965637	-47.734604	87.946541	-605.197693	271.993225	1457.850220	-552.047119	-105.311089	1451.596802	-534.006958	76.985405	1426.288208	-541.083252	60.912273	1756.647217	-747.447205	343.851715	1195.641113	-656.066528	-210.334671	1194.401855	-490.991425	268.235413	1082.677979	-443.933685	-70.275948	1055.861572	-586.791016	76.623116	1096.023315	571.326843	-42.077187	973.044434	572.728760	212.921448
-605.847290	163.408859	996.895691	-598.698792	-12.871547	998.593750	-658.294128	183.888107	524.733215	-671.498047	-46.817337	529.438965	-653.503784	187.102036	80.260323	-662.748840	-47.804832	88.010803	-605.207153	272.030548	1457.927979	-552.021667	-105.241135	1451.588135	-534.001892	77.055534	1426.284180	-541.101990	60.822002	1756.657104	-747.373718	344.013153	1195.702271	-655.907043	-210.358337	1194.378662	-491.045227	268.220978	1082.671021	-443.845032	-70.193710	1055.900757	-586.481934	76.860085	1096.477295	571.262024	-42.090576	973.060669	572.630676	212.968872
-606.484009	164.035736	996.894653	-599.700806	-12.802069	997.790710	-658.681763	184.070023	524.748962	-671.749146	-46.990200	529.446960	-653.715271	187.153290	80.245110	-662.891479	-47.763325	88.040115	-605.195374	272.048065	1457.943970	-551.948730	-105.216347	1451.521484	-534.017456	77.085655	1426.294556	-541.111755	60.740376	1756.645874	-747.362976	344.201904	1195.767334	-655.756592	-210.408051	1194.388672	-491.241089	267.895050	1082.942383	-443.758392	-70.150055	1055.930420	-586.890198	76.738289	1096.015015	571.142578	-42.082664	973.077759	572.546265	212.978119
-606.601501	164.152527	996.929749	-599.839111	-12.775222	997.723450	-658.795959	184.185532	524.694275	-671.811951	-46.960056	529.427551	-653.749207	187.114853	80.234779	-662.879272	-47.796688	88.059090	-605.210266	272.095642	1457.957275	-551.964722	-105.173027	1451.509521	-533.990906	77.131241	1426.286499	-541.162476	60.634415	1756.617065	-747.236145	344.366547	1195.744507	-655.591431	-210.453690	1194.378784	-491.087646	268.078278	1082.497437	-443.703918	-70.168182	1055.921631	-586.997009	76.751335	1095.996094	571.048828	-42.110172	973.090698	572.448730	213.018433
-606.620056	164.228912	996.969910	-599.834961	-12.690633	997.757507	-658.815979	184.225189	524.692627	-671.806213	-46.877438	529.370911	-653.712036	187.156723	80.164383	-662.896729	-47.780769	88.034042	-605.196167	272.149323	1457.975586	-551.937073	-105.134743	1451.526733	-534.019043	77.182236	1426.323364	-541.210571	60.539982	1756.644165	-747.163330	344.553314	1195.795044	-655.461609	-210.439774	1194.364746	-491.093201	268.008453	1082.480957	-443.585388	-70.137329	1055.943359	-587.033081	76.829498	1096.037964	570.982971	-42.055859	973.071655	572.374268	213.034149
-606.697449	164.251144	996.955811	-599.891113	-12.639009	997.817932	-658.904663	184.223877	524.722046	-671.775940	-46.787090	529.320068	-653.674866	187.142029	80.233841	-662.828125	-47.749596	87.943657	-605.199219	272.193542	1458.059692	-551.911499	-105.049057	1451.583374	-534.032104	77.246353	1426.374023	-541.269592	60.459145	1756.664063	-747.051086	344.721191	1195.862305	-655.336365	-210.422836	1194.352295	-491.103516	267.909454	1082.482300	-443.430511	-70.056908	1055.964600	-587.098572	76.910141	1096.060547	570.983459	-41.979885	973.036499	572.359436	213.068558
-606.798157	164.306686	996.942505	-599.938904	-12.569689	997.824219	-659.056091	184.273605	524.763000	-671.827942	-46.735794	529.298096	-653.731628	187.171219	80.223099	-662.903809	-47.748596	87.918396	-605.202942	272.226074	1458.125000	-551.862915	-104.995445	1451.610718	-534.076843	77.331230	1426.395874	-541.341064	60.400539	1756.661865	-746.959045	344.927307	1195.907593	-655.197510	-210.245758	1194.297119	-491.168549	267.792419	1082.508423	-443.319366	-70.010880	1055.932983	-587.171570	76.988495	1096.056641	570.928223	-41.827370	972.984558	572.315063	213.108231
-606.902222	164.257980	996.922974	-599.963074	-12.596497	997.830811	-659.100647	184.268906	524.735413	-671.837158	-46.720573	529.291321	-653.736511	187.178604	80.205528	-662.843140	-47.768703	87.969231	-605.242859	272.259064	1458.156494	-551.820007	-104.946594	1451.633911	-534.103760	77.379150	1426.404175	-541.387756	60.292339	1756.665039	-746.854492	345.124786	1195.927002	-655.119263	-210.168091	1194.328247	-491.166656	267.579285	1082.393066	-443.175507	-70.008286	1055.959961	-587.224121	76.973198	1096.047974	570.864075	-41.893021	972.995300	572.241760	213.121902
-607.054749	164.243164	996.880920	-600.030884	-12.616710	997.826721	-659.151489	184.351120	524.647888	-671.785889	-46.717148	529.306030	-653.765808	187.211273	80.179550	-662.875061	-47.757248	87.972443	-605.282715	272.290161	1458.169922	-551.795776	-104.904503	1451.660034	-534.179749	77.423019	1426.406982	-541.436768	60.206615	1756.680298	-746.822388	345.334778	1195.991333	-655.029053	-210.222870	1194.421509	-491.406433	267.079498	1082.740112	-443.019257	-70.085129	1055.972900	-587.301697	76.985886	1096.019165	570.801819	-41.929474	973.033325	572.181702	213.105469
-606.675659	163.691101	996.863770	-599.165466	-12.435050	998.534973	-658.910828	184.182236	524.586182	-671.603882	-46.582939	529.414795	-653.520630	187.188904	80.140953	-662.723633	-47.823132	88.042488	-605.333252	272.335693	1458.223267	-551.776123	-104.823036	1451.701416	-534.223755	77.506470	1426.409302	-541.490417	60.148735	1756.700317	-746.717224	345.576355	1196.028442	-654.852356	-210.024017	1194.344116	-491.480255	266.861694	1082.746460	-442.823761	-71.115990	1055.548096	-586.997864	77.243607	1096.410278	570.735413	-41.906246	973.044739	572.091431	213.139435
-607.258728	164.242569	996.920837	-600.103638	-12.464236	997.923401	-659.289917	184.391418	524.699585	-671.869751	-46.738556	529.409546	-653.731934	187.231689	80.178352	-662.918274	-47.777534	88.017242	-605.386841	272.351288	1458.296509	-551.779175	-104.743324	1451.774536	-534.280273	77.575020	1426.460693	-541.592224	60.096817	1756.696533	-746.620117	345.801666	1196.080444	-654.752075	-209.939880	1194.318604	-491.515930	266.675842	1082.699951	-442.664337	-71.282219	1055.585571	-587.424316	77.107208	1096.084351	570.672119	-41.763504	972.993774	572.005981	213.234039
-607.243042	164.787979	997.225037	-600.131714	-12.210685	997.864441	-659.675049	184.649521	524.805603	-671.769592	-46.621731	529.341675	-653.989075	187.293488	80.199455	-662.836121	-47.791588	88.050591	-605.451782	272.394684	1458.344971	-551.799988	-104.697884	1451.813354	-534.355713	77.647232	1426.494507	-541.670471	60.067444	1756.728638	-746.531189	346.047241	1196.108276	-654.713135	-209.865372	1194.322754	-491.574219	266.462280	1082.716919	-442.494354	-71.208405	1055.598999	-587.501160	77.295456	1096.220947	570.615356	-41.696507	972.967529	571.928833	213.290298
-606.926392	163.780090	996.949585	-599.253113	-12.313288	998.709900	-659.311768	184.398087	524.655396	-671.594971	-46.467709	529.333069	-653.666260	187.201797	80.136818	-662.712524	-47.805206	87.957642	-605.503418	272.424683	1458.355957	-551.799866	-104.669296	1451.834961	-534.392212	77.686279	1426.480225	-541.758667	60.009628	1756.732910	-746.418396	346.261414	1196.119141	-654.676147	-209.772079	1194.350464	-491.610413	266.177002	1082.726196	-442.299408	-71.223701	1055.650024	-587.191589	77.412941	1096.543579	570.489563	-41.820110	973.033875	571.865601	213.251770
-607.652466	162.664810	996.161377	-599.718994	-12.837584	998.750793	-659.310242	184.392120	524.432312	-671.889893	-46.653278	529.362183	-653.637390	187.218842	80.117073	-662.896606	-47.749580	87.920006	-605.558044	272.447144	1458.339478	-551.793640	-104.616142	1451.843628	-534.499939	77.718857	1426.447266	-541.865662	59.943478	1756.735718	-746.323608	346.484314	1196.113403	-654.635742	-209.700363	1194.356934	-491.620941	266.004425	1082.659180	-442.165863	-71.274971	1055.656860	-587.419373	77.104370	1096.099976	570.404907	-41.776543	972.989746	571.787415	213.308533
-607.782593	162.614075	996.110168	-599.800598	-12.859193	998.837097	-659.350830	184.366699	524.421143	-671.910706	-46.636349	529.410522	-653.635376	187.243866	80.095848	-662.864563	-47.761841	87.953392	-605.660156	272.494751	1458.425781	-551.836853	-104.570343	1451.898926	-534.565125	77.804878	1426.467163	-541.974060	59.867973	1756.813477	-746.247498	346.696167	1196.117188	-654.620117	-209.602936	1194.358276	-491.659271	265.796631	1082.691895	-441.984009	-71.248405	1055.722900	-587.526733	77.150223	1096.115845	570.411865	-41.698940	972.991760	571.772644	213.291290
-607.807739	162.692032	996.200562	-599.792297	-12.798601	998.919556	-659.382446	184.381989	524.411743	-671.985352	-46.613914	529.438293	-653.638306	187.241745	80.092796	-662.945740	-47.750015	88.006676	-605.734314	272.534790	1458.439453	-551.904907	-104.505440	1451.958740	-534.645142	77.851494	1426.526367	-542.091064	59.892899	1756.774292	-746.184265	346.895508	1196.105225	-654.594788	-209.556107	1194.327881	-491.728790	265.551971	1082.708862	-441.823486	-71.285805	1055.793823	-587.610657	77.214684	1096.214844	570.379333	-41.642044	972.981323	571.693909	213.354568
-607.967590	162.707581	996.199707	-599.865601	-12.751447	998.890991	-659.426086	184.417099	524.436523	-672.022339	-46.605267	529.477783	-653.620850	187.246323	80.086594	-662.922913	-47.794102	88.050278	-605.804077	272.569855	1458.437500	-551.965881	-104.464119	1451.989990	-534.744019	77.911339	1426.550171	-542.204651	59.869225	1756.765259	-746.126648	347.083160	1196.106812	-654.676453	-209.569733	1194.362305	-491.747650	265.350006	1082.703979	-441.704163	-70.537926	1056.268555	-587.692505	77.240356	1096.194580	570.228638	-41.641102	973.004700	571.567505	213.355423
-608.604919	163.430145	996.225342	-600.911743	-12.702443	998.027161	-659.813416	184.676331	524.505066	-672.308716	-46.804066	529.437561	-653.882935	187.307587	80.106758	-663.066284	-47.742420	88.083458	-605.890259	272.619385	1458.501221	-552.024109	-104.445763	1451.935059	-534.788208	77.952766	1426.498291	-542.311035	59.856033	1756.789795	-746.064514	347.262573	1196.103638	-654.671326	-209.491165	1194.338379	-491.796356	265.153748	1082.712524	-441.541748	-70.451195	1056.382690	-588.123962	77.099014	1095.717773	570.061096	-41.812920	973.095215	571.443787	213.352356
-608.286743	162.872223	996.168030	-600.087097	-12.630095	998.646912	-659.570984	184.465027	524.449402	-672.155212	-46.663692	529.457397	-653.687561	187.280014	80.092850	-663.033325	-47.746521	88.025612	-605.973328	272.633972	1458.518188	-552.103271	-104.396896	1451.934570	-534.868530	77.985428	1426.502197	-542.443115	59.823517	1756.789917	-746.019958	347.408417	1196.100342	-654.664124	-209.454681	1194.305542	-491.843781	264.951752	1082.745850	-441.353546	-70.666489	1056.451416	-587.848145	77.277550	1096.040161	570.001038	-41.814945	973.116211	571.388916	213.348663
-608.330688	162.830505	996.187805	-600.103516	-12.664277	998.851074	-659.572449	184.464310	524.438232	-672.164734	-46.517929	529.354309	-653.667053	187.260010	80.051674	-662.973145	-47.745708	87.957909	-606.061279	272.666138	1458.552734	-552.207031	-104.342567	1451.987671	-534.958008	78.031700	1426.518921	-542.607361	59.863827	1756.777588	-745.985168	347.562531	1196.087646	-654.547913	-209.336746	1194.225708	-491.943878	264.715912	1082.847046	-441.109009	-71.612061	1056.197632	-587.952515	77.342575	1096.161987	569.965820	-41.689571	973.041687	571.333130	213.380341
-608.366943	162.904205	996.220825	-600.138916	-12.665792	998.884033	-659.564209	184.521942	524.460022	-672.184448	-46.450619	529.357300	-653.684143	187.270599	80.018120	-662.889221	-47.738560	87.908188	-606.141724	272.723511	1458.594116	-552.304688	-104.297050	1452.038940	-535.068909	78.093056	1426.590942	-542.746277	59.867107	1756.789917	-745.951294	347.652924	1196.084473	-654.583313	-209.258865	1194.205566	-491.932770	264.607605	1082.894897	-440.920746	-71.722664	1056.297974	-588.036499	77.375595	1096.203003	569.969849	-41.528290	972.966431	571.312988	213.433136
-608.429749	162.850632	996.205872	-600.170227	-12.668051	998.920227	-659.512634	184.520935	524.376892	-672.261963	-46.465733	529.395874	-653.657410	187.263611	79.992912	-662.988159	-47.748791	87.939049	-606.223450	272.745392	1458.609253	-552.390564	-104.284630	1452.044800	-535.159668	78.106087	1426.587402	-542.886230	59.845039	1756.791382	-745.934692	347.756836	1196.033569	-654.592346	-209.214859	1194.207397	-492.009491	264.383362	1082.967407	-440.714722	-71.816055	1056.415039	-588.105286	77.379036	1096.216431	569.860901	-41.560341	972.981934	571.239197	213.420975
-608.554016	162.901871	996.179993	-600.263062	-12.622488	998.811218	-659.492737	184.577621	524.337036	-672.313538	-46.444546	529.377930	-653.719788	187.260910	79.970604	-663.031860	-47.786861	87.990486	-606.281067	272.770020	1458.567993	-552.437317	-104.263641	1452.025757	-535.227844	78.115707	1426.562256	-543.014282	59.808308	1756.793701	-745.911682	347.797638	1195.996704	-654.622314	-209.159088	1194.187866	-492.036865	264.198517	1082.963623	-440.493011	-71.983398	1056.590698	-588.160400	77.385956	1096.141235	569.668213	-41.600601	973.009338	571.123047	213.383057
-608.666809	162.976974	996.162354	-600.320129	-12.533637	998.696899	-659.430115	184.672729	524.360107	-672.329529	-46.481094	529.433533	-653.722412	187.286011	79.961433	-662.953796	-47.795521	88.052155	-606.372192	272.832031	1458.548340	-552.541992	-104.241547	1452.063965	-535.315247	78.150070	1426.561646	-543.143127	59.832829	1756.796265	-745.931824	347.844727	1195.966187	-654.644287	-209.106613	1194.141602	-492.045868	264.093842	1082.973267	-440.303375	-72.095764	1056.770874	-588.206177	77.420715	1096.069824	569.525391	-41.716301	973.057739	570.957275	213.404694
-608.761719	162.999878	996.151550	-600.450134	-12.538933	998.770569	-659.370605	184.746338	524.388550	-672.282898	-46.397861	529.357727	-653.776794	187.279129	79.976608	-662.872253	-47.787121	88.002319	-606.485840	272.908539	1458.593750	-552.648804	-104.206505	1452.111694	-535.456299	78.209572	1426.579468	-543.289551	59.879463	1756.811279	-745.960388	347.873322	1195.960815	-654.741699	-209.095383	1194.165649	-492.085236	264.013123	1083.056641	-440.145935	-71.668541	1057.237427	-588.336975	77.472496	1096.103271	569.500061	-41.651588	973.052307	570.892273	213.424286
-609.213623	163.586441	996.247009	-601.339783	-12.517718	998.205750	-659.528992	185.006210	524.435730	-672.554443	-46.573090	529.350647	-653.972839	187.307022	79.996979	-663.071350	-47.742630	88.014870	-606.590454	272.973236	1458.729614	-552.734131	-104.164261	1452.162964	-535.608032	78.237999	1426.591553	-543.473633	59.913895	1756.840332	-746.004456	347.894623	1195.953003	-654.858582	-209.004562	1194.192383	-492.126068	263.932770	1083.104370	-439.987701	-71.534286	1057.347534	-588.756531	77.369781	1095.835327	569.461487	-41.527058	972.999939	570.857971	213.448593
-609.313965	163.616592	996.273254	-601.433105	-12.526249	998.208313	-659.360291	185.142502	524.385071	-672.638550	-46.609291	529.352356	-653.994324	187.355637	79.976860	-663.030151	-47.753475	88.021973	-606.705872	272.957428	1458.657104	-552.865662	-104.166267	1452.232300	-535.741150	78.244400	1426.585083	-543.622681	59.932507	1756.843994	-746.047302	347.885315	1195.892212	-654.915039	-208.921143	1194.162109	-492.192993	263.816803	1083.166626	-439.832581	-71.680702	1057.513916	-588.855713	77.367508	1095.850342	569.379089	-41.542885	973.010986	570.766968	213.475266
-609.319397	163.707214	996.311584	-601.445190	-12.477847	998.210938	-659.233765	185.227036	524.363464	-672.629517	-46.556416	529.297729	-654.057861	187.362213	79.959686	-663.047607	-47.762363	87.970924	-606.828674	272.958252	1458.644287	-553.003479	-104.195564	1452.220947	-535.863586	78.258644	1426.597534	-543.772278	59.918053	1756.844727	-746.102173	347.818542	1195.796753	-655.025757	-208.712097	1194.061523	-492.198242	263.745880	1083.161621	-439.670746	-71.944191	1057.632935	-588.902100	77.414360	1095.877563	569.284180	-41.538868	973.001770	570.675659	213.489502
-609.337891	163.745834	996.340393	-601.502197	-12.424431	998.230164	-659.040161	185.380753	524.299866	-672.599731	-46.539764	529.307739	-654.083252	187.382507	79.945168	-663.038147	-47.795666	87.981445	-606.970459	272.982178	1458.590088	-553.121277	-104.195953	1452.206421	-535.984558	78.270897	1426.624878	-543.946899	59.954357	1756.835693	-746.073730	347.756195	1195.664551	-655.119141	-208.598877	1194.054810	-491.942657	264.089386	1082.635010	-439.543030	-72.107155	1057.783203	-588.960999	77.450661	1095.905273	569.158020	-41.389664	972.943054	570.556213	213.533051
-608.363586	164.420044	997.118774	-600.357849	-11.854048	998.849670	-658.726868	185.353912	524.382446	-672.299683	-46.239567	529.275208	-654.037537	187.356659	79.885933	-662.867493	-47.827847	87.967201	-607.092224	273.027069	1458.538452	-553.242981	-104.168625	1452.249023	-536.120056	78.309761	1426.689087	-544.125671	60.019352	1756.849365	-746.224854	347.720978	1195.638916	-655.152466	-208.457764	1193.991333	-492.249603	263.698761	1083.132690	-439.314484	-72.794624	1057.656006	-588.582581	77.969070	1096.717285	569.103882	-41.351452	972.925476	570.497192	213.534927
-608.685425	165.000702	997.199524	-601.068054	-11.772953	998.307983	-658.819519	185.594482	524.482910	-672.392334	-46.281452	529.256592	-654.274963	187.447739	79.948738	-662.842590	-47.789974	87.942810	-607.221497	273.047668	1458.541382	-553.383423	-104.150642	1452.233276	-536.244629	78.324669	1426.685425	-544.290405	60.079807	1756.863770	-746.299805	347.665863	1195.581177	-655.271301	-208.368942	1193.948120	-492.277283	263.672333	1083.156494	-439.157959	-72.992500	1057.804321	-588.873291	77.922379	1096.456177	569.060364	-41.364223	972.920349	570.419250	213.532990
-608.756531	164.958298	997.142822	-601.155640	-11.796085	998.295105	-658.634644	185.677765	524.461548	-672.423218	-46.258015	529.227478	-654.305542	187.470047	79.953186	-662.835632	-47.778393	87.947929	-607.354980	273.099945	1458.505005	-553.510742	-104.153671	1452.235229	-536.348572	78.354553	1426.661377	-544.479248	60.093929	1756.941162	-746.405029	347.574860	1195.529419	-655.407898	-208.322418	1193.921875	-492.305817	263.722473	1083.165161	-438.990356	-72.660629	1058.298706	-588.932678	77.913597	1096.417847	568.950928	-41.477539	972.987732	570.306641	213.536407
-608.406433	164.465164	997.099182	-600.434204	-11.770178	998.788513	-658.240723	185.634399	524.432068	-672.216125	-46.095543	529.215698	-654.267639	187.469376	79.968254	-662.695496	-47.825111	87.916046	-607.500244	273.131897	1458.475342	-553.618774	-104.154076	1452.222046	-536.443420	78.371574	1426.662476	-544.663635	60.099716	1756.975342	-746.495483	347.470978	1195.438721	-655.482422	-208.211227	1193.872314	-492.363342	263.715729	1083.143188	-438.800537	-73.333183	1058.143066	-588.662231	78.006775	1096.680542	568.853333	-41.491413	973.009460	570.232544	213.508987
-608.318542	164.554733	997.158386	-600.420288	-11.752501	998.877991	-657.989990	185.748276	524.398438	-672.245239	-46.122604	529.273865	-654.267212	187.466553	79.973488	-662.744080	-47.832180	87.915215	-607.667175	273.157227	1458.476440	-553.757874	-104.132088	1452.280518	-536.576111	78.376610	1426.699707	-544.894043	60.134350	1757.009033	-746.623474	347.385132	1195.350342	-655.554810	-208.094315	1193.832275	-492.429138	263.758698	1083.130981	-438.640900	-73.581314	1058.262451	-588.698242	78.066330	1096.768555	568.815247	-41.487225	972.976257	570.179626	213.527328
-608.603455	165.186752	997.282227	-601.163757	-11.683953	998.418762	-658.058411	185.986298	524.436951	-672.489441	-46.204037	529.238525	-654.453796	187.493179	79.945457	-662.962097	-47.781498	87.941086	-607.829712	273.180481	1458.447510	-553.910095	-104.080116	1452.324341	-536.719910	78.410469	1426.753418	-545.151733	60.191479	1757.020264	-746.737549	347.248840	1195.243774	-655.669739	-208.006149	1193.784546	-492.557434	263.809357	1083.246338	-438.504974	-73.682945	1058.358765	-589.049194	78.051842	1096.580322	568.733337	-41.374088	972.908264	570.100525	213.538696
-608.118713	164.668655	997.250305	-600.429077	-11.777647	999.099426	-657.570251	185.913879	524.319946	-672.401001	-46.138039	529.314941	-654.302063	187.479523	79.943214	-662.855469	-47.843052	87.969238	-607.963501	273.179321	1458.313477	-554.051880	-104.084114	1452.343140	-536.809814	78.417732	1426.800049	-545.370361	60.237679	1756.998657	-746.810669	347.131775	1195.091675	-655.815186	-207.883545	1193.748657	-492.338684	264.251526	1083.069946	-438.354675	-73.818436	1058.428589	-588.798279	78.155136	1096.955322	568.698181	-41.299313	972.868103	570.034058	213.558685
-608.148132	164.603119	997.166626	-600.505432	-11.763318	998.985229	-657.417175	185.910568	524.310059	-672.314636	-46.007519	529.216003	-654.313904	187.488388	79.975555	-662.784851	-47.824474	87.895943	-608.032043	273.245789	1458.256592	-554.163269	-104.084190	1452.259399	-536.882324	78.427948	1426.763184	-545.568604	60.289082	1757.003174	-746.945923	346.988831	1195.020020	-655.952393	-207.776596	1193.691650	-492.382446	264.354980	1082.979126	-438.236725	-73.976173	1058.500854	-588.791260	78.111618	1096.847290	568.582581	-41.328217	972.862793	569.929382	213.567917
-608.186951	164.626663	997.090210	-600.556580	-11.671536	998.785034	-657.359863	185.949738	524.330627	-672.274231	-45.931297	529.140442	-654.380676	187.500473	80.007637	-662.675903	-47.827534	87.882309	-608.140198	273.275726	1458.250122	-554.263000	-104.095413	1452.214844	-536.946228	78.437950	1426.714844	-545.781006	60.311745	1757.032715	-747.164185	346.896454	1195.023560	-656.072021	-207.669418	1193.643311	-492.648712	264.004333	1082.941040	-438.143433	-74.141548	1058.577515	-588.740173	78.103485	1096.694946	568.454346	-41.390591	972.914429	569.787537	213.582092
-608.071411	164.574921	997.094238	-600.521545	-11.716503	998.895264	-657.226685	185.960159	524.304932	-672.338379	-45.974239	529.226257	-654.356506	187.496597	80.011009	-662.705261	-47.772728	87.895912	-608.240906	273.306488	1458.246460	-554.411804	-104.097633	1452.231934	-537.073181	78.450836	1426.723999	-546.021729	60.393620	1757.057739	-747.259888	346.722473	1194.924316	-656.243530	-207.578461	1193.592163	-492.445343	264.436646	1082.431519	-438.016388	-74.310120	1058.691772	-588.757751	78.103745	1096.765869	568.416321	-41.305473	972.868347	569.757813	213.585236
-607.881775	164.741043	997.166809	-600.479797	-11.675388	998.985901	-657.156982	185.933472	524.315247	-672.385498	-45.930843	529.282532	-654.373291	187.488892	80.014412	-662.705994	-47.781452	87.967751	-608.350952	273.347595	1458.212402	-554.630005	-104.063194	1452.304688	-537.181396	78.496414	1426.825684	-546.313416	60.438492	1757.129639	-747.419617	346.618378	1194.854126	-656.384033	-207.522095	1193.536987	-492.529663	264.579498	1082.389038	-437.926453	-74.435555	1058.809082	-588.743469	78.199173	1096.863525	568.329529	-41.266354	972.863342	569.665894	213.595978
-607.812561	164.784164	997.197510	-600.515625	-11.671606	999.044617	-657.120056	185.939651	524.343811	-672.369751	-45.896172	529.332642	-654.373779	187.444336	79.968033	-662.663330	-47.808983	88.008415	-608.485413	273.308563	1458.211792	-554.796021	-104.119774	1452.313965	-537.288757	78.509048	1426.840088	-546.584717	60.468472	1757.163086	-747.586365	346.491425	1194.772949	-656.525391	-207.430847	1193.535278	-492.610046	264.668365	1082.382935	-437.810822	-74.600586	1058.912842	-588.773071	78.226891	1096.915405	568.270813	-41.182991	972.821045	569.563843	213.631500
-607.741638	164.688675	997.124573	-600.486511	-11.746583	999.034424	-657.137085	185.944412	524.365112	-672.358887	-45.890575	529.299927	-654.370544	187.481430	79.979286	-662.705261	-47.799538	88.008171	-608.542297	273.323853	1458.163452	-554.913818	-104.157494	1452.275513	-537.389160	78.486610	1426.805786	-546.854126	60.497177	1757.174194	-747.733215	346.376312	1194.718384	-656.654114	-207.364807	1193.490112	-492.667969	264.798462	1082.282104	-437.722351	-74.792267	1058.981079	-588.712219	78.173798	1096.871582	568.152527	-41.287384	972.847961	569.497803	213.604645
-607.472046	165.131744	997.353638	-600.335266	-11.382996	998.775024	-657.123657	186.025833	524.376099	-672.205261	-45.747688	529.202759	-654.403809	187.488297	79.988098	-662.531921	-47.823772	87.912231	-608.597229	273.424866	1458.104248	-555.008545	-104.072868	1452.229126	-537.439758	78.470673	1426.769653	-547.122009	60.551941	1757.180176	-747.857483	346.262451	1194.679199	-656.773254	-207.315704	1193.439453	-492.700043	264.897095	1082.225586	-437.638550	-74.959946	1059.036255	-588.554199	78.290611	1096.869141	568.056763	-41.308853	972.835449	569.430298	213.577759
-607.329956	165.084900	997.325806	-600.278809	-11.424433	998.838867	-657.097717	185.994827	524.384583	-672.174622	-45.686729	529.133667	-654.431396	187.473587	79.988983	-662.552429	-47.778603	87.866257	-608.674377	273.471802	1458.035889	-555.141235	-104.058495	1452.210815	-537.505554	78.460487	1426.780640	-547.404724	60.636417	1757.192139	-748.030762	346.136627	1194.629883	-656.923584	-207.269928	1193.382568	-492.780853	264.996307	1082.169434	-437.546509	-75.141228	1059.082275	-588.502441	78.288559	1096.893921	567.985352	-41.283466	972.799500	569.313782	213.616806
-607.198059	165.140991	997.312988	-600.212585	-11.405466	998.844910	-657.149292	186.015884	524.436035	-672.201965	-45.658985	529.147522	-654.472534	187.478073	80.013336	-662.614868	-47.726234	87.871429	-608.703796	273.522400	1457.956299	-555.315552	-104.054100	1452.229980	-537.563049	78.468185	1426.780396	-547.732544	60.731281	1757.214600	-748.141846	346.046875	1194.589966	-657.065002	-207.211823	1193.301147	-492.847809	265.125549	1082.155518	-437.495331	-75.265648	1059.129639	-588.440125	78.329231	1096.896118	567.932068	-41.145729	972.756897	569.221863	213.674194
-607.122070	165.176193	997.311707	-600.213074	-11.363988	998.848999	-657.133667	185.997864	524.418091	-672.161560	-45.650482	529.216614	-654.422607	187.450195	79.996315	-662.573425	-47.780895	87.914452	-608.758057	273.505920	1457.836914	-555.452087	-104.051262	1452.208618	-537.609009	78.462616	1426.763916	-548.072510	60.787025	1757.298950	-748.279297	345.967316	1194.523071	-657.252319	-207.146133	1193.260132	-492.897736	265.226105	1082.115723	-437.406250	-75.450958	1059.253174	-588.424255	78.363190	1096.901001	567.821228	-41.222797	972.791077	569.149963	213.647766
-607.046753	165.212463	997.290771	-600.170471	-11.382868	998.802063	-657.165894	186.078293	524.442383	-672.208374	-45.700771	529.260132	-654.425903	187.485703	80.011009	-662.665588	-47.804405	88.013847	-608.835205	273.553314	1457.894165	-555.606873	-104.085167	1452.166748	-537.646057	78.467476	1426.804321	-548.385254	60.794762	1757.354736	-748.519836	345.927979	1194.531006	-657.402893	-207.099701	1193.207031	-493.196747	264.860504	1082.576050	-437.387817	-75.671593	1059.304077	-588.372253	78.353767	1096.868408	567.674805	-41.256138	972.812622	569.023254	213.644073
-606.918823	165.165802	997.253723	-600.055542	-11.450906	998.873657	-657.178711	186.064514	524.421936	-672.105530	-45.659588	529.329468	-654.445618	187.483307	79.980202	-662.596436	-47.813061	87.993668	-608.846497	273.569855	1457.845337	-555.738831	-104.105141	1452.091919	-537.669128	78.444382	1426.814575	-548.723389	60.813351	1757.391113	-748.621277	345.836609	1194.453369	-657.542786	-207.073990	1193.145630	-493.345703	264.991455	1082.491821	-437.341797	-75.845345	1059.340576	-588.293396	78.354347	1096.891357	567.601624	-41.354614	972.841980	568.943176	213.614899
-606.825867	165.203186	997.232300	-600.058777	-11.424273	998.895813	-657.205505	186.045532	524.403870	-672.079407	-45.674007	529.247742	-654.450134	187.472824	79.965958	-662.579834	-47.837559	87.988617	-608.867859	273.590729	1457.798096	-555.852600	-104.085197	1452.052246	-537.696106	78.448608	1426.816650	-549.103821	60.892246	1757.428101	-748.718750	345.784058	1194.372925	-657.686279	-207.035233	1193.102173	-493.418121	265.126495	1082.461670	-437.332550	-75.973869	1059.342041	-588.281921	78.401131	1096.896606	567.526917	-41.303455	972.796143	568.912415	213.617661
-606.693298	165.260727	997.219788	-599.987488	-11.418964	998.888428	-657.211609	186.051880	524.454224	-672.063721	-45.673210	529.215393	-654.440430	187.471024	79.966476	-662.567993	-47.795288	87.930092	-608.858459	273.565277	1457.609253	-555.967041	-104.101494	1452.045410	-537.665405	78.473434	1426.842651	-549.480103	60.970631	1757.481689	-748.804626	345.721039	1194.301392	-657.828857	-206.973663	1193.079956	-493.477203	265.229431	1082.434448	-437.310974	-76.039307	1059.351318	-588.226074	78.428009	1096.893799	567.505676	-41.203800	972.731995	568.869202	213.656143
-606.632446	165.328003	997.203369	-599.932983	-11.345907	998.757813	-657.181091	186.043991	524.432922	-671.897583	-45.598801	529.157104	-654.455322	187.504013	79.960922	-662.497742	-47.788731	87.878296	-608.854797	273.628326	1457.592529	-556.023438	-104.079399	1451.948608	-537.614319	78.436104	1426.827759	-549.840271	61.051037	1757.504639	-748.869446	345.682190	1194.237549	-657.960388	-206.967575	1192.959229	-493.493896	265.341797	1082.307251	-437.283295	-76.152832	1059.361450	-588.141113	78.434814	1096.817017	567.441406	-41.253922	972.735046	568.791016	213.640564
-606.565735	165.348389	997.162109	-599.860046	-11.327909	998.660461	-657.180969	186.059845	524.441589	-671.834961	-45.655365	529.201843	-654.439087	187.515961	79.978096	-662.523804	-47.785408	87.856171	-608.827087	273.608429	1457.506958	-556.079956	-104.101212	1451.855957	-537.578918	78.410744	1426.807739	-550.176453	61.113060	1757.531006	-748.939270	345.628357	1194.189087	-658.114380	-206.915588	1192.898682	-493.501282	265.460052	1082.197144	-437.288849	-76.291336	1059.386841	-588.079895	78.422806	1096.749512	567.307251	-41.327808	972.794250	568.688477	213.600693
-606.538086	165.382004	997.140015	-599.840454	-11.293359	998.592957	-657.140015	186.117188	524.398254	-671.759705	-45.623417	529.171753	-654.447876	187.490952	79.976173	-662.478943	-47.780327	87.921669	-608.783081	273.626617	1457.394043	-556.147339	-104.121368	1451.765747	-537.484131	78.411964	1426.808960	-550.492188	61.197235	1757.659546	-748.959412	345.580536	1194.114136	-658.242126	-206.905045	1192.800171	-493.499451	265.598907	1082.062134	-437.281067	-76.443405	1059.415405	-588.045044	78.431236	1096.703369	567.136292	-41.303448	972.803345	568.521973	213.648178
-606.483826	165.419830	997.138428	-599.776367	-11.291082	998.603943	-657.195923	186.116470	524.458618	-671.708923	-45.667721	529.222168	-654.498779	187.524872	79.982574	-662.479736	-47.795952	87.969002	-608.741638	273.594086	1457.221191	-556.216492	-104.111465	1451.691772	-537.436768	78.444717	1426.813110	-550.848511	61.270649	1757.763672	-749.003052	345.546814	1194.048950	-658.386719	-206.879074	1192.730347	-493.536041	265.713104	1081.981567	-437.298767	-76.563957	1059.398071	-588.022095	78.457558	1096.713501	567.153259	-41.352619	972.799438	568.512817	213.602280
-606.358948	165.398438	997.118530	-599.705872	-11.386034	998.752258	-657.118469	186.125061	524.437805	-671.627380	-45.649128	529.207275	-654.433167	187.509689	79.971489	-662.487793	-47.805168	88.019936	-608.715698	273.592255	1457.150269	-556.289001	-104.130554	1451.611816	-537.380737	78.444565	1426.863892	-551.250671	61.367489	1757.793945	-748.988037	345.479431	1193.939697	-658.561401	-206.834366	1192.667358	-493.270538	266.226593	1081.388184	-437.297150	-76.672638	1059.415771	-588.032104	78.484268	1096.792847	567.037903	-41.329380	972.774048	568.401611	213.610519
-606.354492	165.374207	997.089905	-599.687256	-11.436506	998.762146	-657.075928	186.130493	524.416138	-671.598511	-45.742702	529.225098	-654.441589	187.517746	79.962830	-662.553040	-47.785206	88.012077	-608.671936	273.597900	1457.093994	-556.322754	-104.144516	1451.541260	-537.308899	78.440300	1426.855225	-551.618469	61.412781	1757.835327	-749.047729	345.443665	1193.905640	-658.676880	-206.774475	1192.595825	-493.468048	266.092987	1081.679565	-437.306000	-76.763474	1059.387207	-588.034485	78.468941	1096.785278	566.969543	-41.380455	972.782959	568.335083	213.591507
-606.506592	165.084381	996.857971	-599.764709	-11.542560	998.624023	-656.994751	186.123840	524.377319	-671.585449	-45.892342	529.222107	-654.425232	187.502625	79.975594	-662.565063	-47.786148	87.957230	-608.567993	273.600586	1457.030884	-556.332520	-104.173920	1451.495850	-537.232849	78.411758	1426.810059	-551.911743	61.480797	1757.866577	-749.054749	345.395355	1193.855347	-658.801331	-206.678741	1192.525391	-493.418121	266.231171	1081.581299	-437.272003	-76.909134	1059.378662	-588.010986	78.336472	1096.578247	566.852234	-41.315792	972.771179	568.224976	213.634247
-606.387024	164.962646	996.806580	-599.485901	-11.703326	998.684631	-656.882141	186.146317	524.319763	-671.616577	-45.982105	529.260315	-654.358826	187.490997	79.981720	-662.615356	-47.771721	87.961288	-608.467041	273.623901	1456.943359	-556.333923	-104.195549	1451.409180	-537.148987	78.365242	1426.789673	-552.233948	61.518070	1757.894287	-749.006042	345.298401	1193.787964	-658.913513	-206.562973	1192.480347	-493.289673	266.432922	1081.432007	-437.239014	-77.059769	1059.406128	-587.875793	78.268761	1096.591431	566.747009	-41.473984	972.781738	568.185852	213.578384
-606.335693	165.079025	996.855225	-599.491577	-11.642944	998.689026	-656.854980	186.107361	524.324402	-671.578735	-46.064152	529.343811	-654.377441	187.513992	79.994331	-662.640564	-47.755020	87.991356	-608.370361	273.632416	1456.876221	-556.342407	-104.186775	1451.393799	-537.083130	78.363930	1426.802002	-552.565796	61.591270	1757.935303	-748.996887	345.229584	1193.774536	-659.001038	-206.489075	1192.444580	-493.237701	266.571930	1081.386230	-437.200592	-77.142952	1059.443237	-587.885620	78.325790	1096.623413	566.729248	-41.467899	972.797424	568.145508	213.552185
-606.395874	165.161194	996.813538	-599.620911	-11.496123	998.523865	-656.854736	186.130753	524.345093	-671.541138	-46.094837	529.294800	-654.374023	187.503311	79.980659	-662.687500	-47.727505	87.991463	-608.265869	273.616302	1456.819946	-556.320923	-104.211800	1451.354858	-537.023560	78.355324	1426.795776	-552.874268	61.668354	1757.970947	-748.964355	345.178192	1193.740967	-659.109497	-206.409790	1192.448853	-493.131012	266.762787	1081.328125	-437.186432	-77.208015	1059.467651	-587.898315	78.368950	1096.508545	566.636719	-41.467369	972.762512	568.063904	213.543198
-606.803162	165.715302	996.843811	-600.399963	-11.472261	997.889954	-657.123718	186.330765	524.387695	-671.729431	-46.292217	529.283997	-654.567200	187.511139	79.989853	-662.843750	-47.668098	87.979843	-608.138367	273.604767	1456.773560	-556.275940	-104.210213	1451.349976	-536.937805	78.348862	1426.779663	-553.148132	61.740330	1758.000488	-748.941711	345.092255	1193.716187	-659.188049	-206.328110	1192.433960	-493.057343	266.925812	1081.317261	-437.153717	-77.328239	1059.510254	-588.181824	78.262093	1096.164307	566.507446	-41.542450	972.802429	567.981140	213.494980
-606.774658	165.723251	996.840759	-600.358521	-11.506207	997.864685	-657.126770	186.345673	524.401794	-671.703369	-46.365826	529.315857	-654.605042	187.508789	80.010979	-662.832947	-47.686302	88.018890	-608.056824	273.586029	1456.755615	-556.258423	-104.218414	1451.311523	-536.863586	78.311058	1426.735229	-553.418884	61.799870	1758.061768	-748.877930	345.016693	1193.676025	-659.270996	-206.227737	1192.437256	-492.818237	267.116882	1081.221069	-437.111969	-77.448196	1059.587769	-588.136414	78.237907	1096.148682	566.344666	-41.599861	972.844849	567.817505	213.527832
-606.727112	165.673157	996.802979	-600.316589	-11.505762	997.883789	-657.066833	186.311295	524.431702	-671.612488	-46.390789	529.282288	-654.589355	187.518997	79.997459	-662.967407	-47.601017	87.959808	-607.967896	273.555237	1456.761597	-556.248901	-104.247276	1451.336304	-536.797729	78.274590	1426.758057	-553.676147	61.871540	1758.112061	-748.828979	344.965790	1193.649902	-659.359070	-206.171494	1192.442383	-492.777802	267.378876	1081.307739	-437.086884	-77.503555	1059.692261	-588.106873	78.244118	1096.141357	566.272644	-41.621243	972.824036	567.728760	213.549530
-606.267517	165.217880	996.819824	-599.472717	-11.475884	998.482910	-656.773743	186.122055	524.357300	-671.294189	-46.285484	529.328918	-654.370361	187.457443	80.005241	-662.828064	-47.650330	87.975449	-607.863953	273.556580	1456.745117	-556.229126	-104.225548	1451.358765	-536.734924	78.256203	1426.763428	-553.950439	61.951866	1758.183350	-748.777527	344.913635	1193.640991	-659.422058	-206.106537	1192.440674	-492.615540	267.628571	1081.361206	-437.039124	-77.551353	1059.785889	-587.744446	78.382912	1096.489258	566.240234	-41.573051	972.779541	567.716797	213.561584
-606.130249	165.279678	996.849243	-599.384155	-11.459737	998.530396	-656.756287	186.104645	524.402344	-671.154053	-46.316154	529.329407	-654.338928	187.456757	79.985085	-662.817810	-47.648945	87.973984	-607.747681	273.577545	1456.669189	-556.215576	-104.228729	1451.366577	-536.653442	78.246590	1426.777222	-554.221313	62.046452	1758.193604	-748.730469	344.863342	1193.647705	-659.515442	-206.072037	1192.479736	-492.486053	267.873444	1081.452881	-437.006989	-77.597031	1059.865967	-587.702881	78.424835	1096.538574	566.239014	-41.588116	972.736328	567.726624	213.500412
-606.088989	165.299164	996.800659	-599.330750	-11.468925	998.430725	-656.541382	185.831009	524.366455	-671.045898	-46.416992	529.364136	-654.168579	187.429855	79.962814	-662.880920	-47.637585	88.021645	-607.645691	273.549133	1456.583374	-556.159912	-104.226349	1451.345337	-536.549377	78.206673	1426.763916	-554.431946	62.320892	1758.026611	-748.659851	344.824097	1193.605835	-659.590637	-206.051208	1192.453857	-492.252258	268.166412	1081.391968	-436.964172	-77.674942	1059.988281	-587.647644	78.402504	1096.463623	566.208191	-41.531242	972.706299	567.697449	213.438538
-606.037476	165.340149	996.775635	-599.307800	-11.391984	998.327087	-656.525330	185.842651	524.304443	-670.859985	-46.513603	529.353088	-654.168274	187.426834	79.960182	-662.862793	-47.641281	88.034554	-607.538086	273.562836	1456.505493	-556.109741	-104.240799	1451.235596	-536.428101	78.174294	1426.672729	-554.655457	62.411125	1758.000488	-748.565918	344.788300	1193.521362	-659.710693	-206.044525	1192.459229	-491.880890	268.653168	1081.077271	-436.921997	-77.805923	1060.096313	-587.593567	78.416000	1096.397461	566.082397	-41.724834	972.761414	567.627991	213.384628
-605.900391	165.662796	996.952209	-599.153076	-11.199417	998.219849	-656.601074	185.892365	524.346985	-670.559692	-46.518219	529.281128	-654.203674	187.432358	79.963577	-662.842896	-47.613861	88.012131	-607.428162	273.532745	1456.454834	-555.979614	-104.240875	1451.127075	-536.265015	78.152084	1426.654907	-554.867798	62.493118	1758.044434	-748.485046	344.782318	1193.498291	-659.807678	-206.054581	1192.455688	-491.567902	268.970551	1080.991455	-436.917816	-77.951614	1060.211548	-587.507996	78.513199	1096.443481	565.989929	-41.786484	972.780334	567.561951	213.341064
-605.822083	165.701859	996.945251	-599.085449	-11.190076	998.206482	-656.667542	185.851700	524.444336	-670.261780	-46.571281	529.240234	-654.182800	187.433807	80.012115	-662.804138	-47.585346	87.975685	-607.352539	273.513092	1456.456787	-555.917480	-104.222618	1451.110352	-536.113281	78.161209	1426.617554	-555.074402	62.572781	1758.099609	-748.470032	344.787445	1193.537720	-659.897766	-206.093643	1192.504395	-491.600006	269.023468	1081.537842	-436.889160	-78.081596	1060.354736	-587.420776	78.533249	1096.431152	565.967529	-41.785431	972.765015	567.522034	213.341980
-605.761047	165.725204	996.950562	-599.068787	-11.200436	998.231262	-656.703247	185.859802	524.494568	-669.906250	-46.546558	529.121277	-654.217224	187.456604	80.025261	-662.769897	-47.586407	87.952530	-607.227112	273.503662	1456.457031	-555.851990	-104.223656	1451.086548	-535.957397	78.181618	1426.639282	-555.297180	62.663044	1758.133789	-748.376099	344.752960	1193.514282	-659.986206	-206.119934	1192.506104	-491.354156	269.563843	1081.436401	-436.883942	-78.206993	1060.514038	-587.398987	78.545975	1096.448730	565.896240	-41.772449	972.772034	567.473206	213.335403
-605.794800	165.289902	996.700745	-599.178711	-11.437345	998.306885	-656.688843	185.752121	524.436523	-669.719910	-46.785782	529.144226	-654.138306	187.417267	80.008743	-662.980469	-47.557549	87.978226	-607.086731	273.464478	1456.392334	-555.752563	-104.279190	1451.054077	-535.794800	78.188820	1426.663574	-555.491638	62.729698	1758.140625	-748.364807	344.759460	1193.524292	-660.083008	-206.194382	1192.531494	-491.317780	269.679749	1081.868164	-436.858032	-78.321915	1060.619629	-587.400757	78.389389	1096.348511	565.836121	-41.740707	972.704224	567.418396	213.364639
-605.714539	165.258255	996.678223	-599.154968	-11.492802	998.351929	-656.702087	185.730698	524.393616	-669.462769	-47.069218	529.218811	-654.112305	187.412231	80.005943	-663.160278	-47.530388	88.037254	-606.958191	273.458618	1456.348999	-555.661194	-104.282196	1451.030151	-535.620117	78.171768	1426.666748	-555.709045	62.560455	1758.321533	-748.279297	344.759949	1193.507080	-660.135620	-206.268494	1192.560303	-491.105804	269.966553	1081.936523	-436.879822	-78.529015	1060.746948	-587.375793	78.377647	1096.363403	565.775757	-41.790394	972.721008	567.421570	213.278458
-605.629761	165.242584	996.646240	-599.079651	-11.481005	998.280273	-656.737732	185.684708	524.380920	-669.092102	-47.318169	529.279114	-654.099060	187.417343	79.970474	-663.198792	-47.524437	88.086998	-606.782776	273.489502	1456.269409	-555.512695	-104.267891	1450.974609	-535.475952	78.158058	1426.640747	-555.854431	62.626225	1758.335571	-748.171936	344.769989	1193.507446	-660.207275	-206.325348	1192.634521	-490.903229	270.307281	1082.025513	-436.878052	-78.711639	1060.850342	-587.288879	78.353157	1096.310913	565.722717	-41.824795	972.725220	567.337158	213.283707
-605.594116	165.135361	996.589111	-599.040405	-11.542301	998.269043	-656.759949	185.697495	524.346375	-668.804443	-47.596790	529.351746	-654.079529	187.414230	79.970863	-663.152283	-47.502785	88.146957	-606.638000	273.477875	1456.269897	-555.392395	-104.266037	1450.957520	-535.336670	78.174316	1426.662598	-555.979309	62.708050	1758.357178	-748.077881	344.759857	1193.498169	-660.234070	-206.382080	1192.680176	-490.694427	270.621429	1082.146606	-436.881805	-78.872597	1060.906006	-587.222778	78.296303	1096.271851	565.633484	-41.820091	972.712830	567.266357	213.273575
-605.517639	165.078003	996.566956	-598.995178	-11.615360	998.308044	-656.809692	185.656357	524.336731	-668.433533	-47.621590	529.312927	-654.093750	187.409180	79.995041	-663.360107	-47.428356	88.090660	-606.469299	273.508728	1456.254517	-555.286926	-104.271103	1450.956665	-535.214783	78.165733	1426.634399	-556.103088	62.801506	1758.376587	-747.971191	344.771179	1193.547485	-660.262207	-206.447159	1192.773438	-490.469269	270.987671	1082.229126	-436.869507	-79.035851	1061.006714	-587.172424	78.262108	1096.281494	565.550415	-41.850494	972.692993	567.198364	213.268738
-605.497864	164.987885	996.513489	-598.996643	-11.610539	998.239929	-656.901123	185.606567	524.390015	-668.033447	-47.635159	529.196289	-654.062256	187.370926	79.990959	-663.260193	-47.451721	88.067421	-606.312134	273.570831	1456.321167	-555.160706	-104.180443	1450.954102	-535.076172	78.176826	1426.615723	-556.187866	62.876442	1758.413330	-747.851440	344.783081	1193.625854	-660.286621	-206.541595	1192.855591	-490.260559	271.290619	1082.317505	-436.903748	-79.163666	1061.051392	-587.097717	78.212601	1096.210815	565.509766	-41.836796	972.716125	567.164368	213.234848
-605.227234	165.331985	996.773254	-598.751404	-11.496173	998.228210	-656.989319	185.599228	524.455688	-667.601685	-47.639957	529.053040	-654.054565	187.365936	80.042686	-663.207947	-47.422989	88.029938	-606.165833	273.546204	1456.394653	-555.043274	-104.190613	1450.974365	-534.956726	78.156143	1426.583008	-556.243835	62.937511	1758.441040	-747.705750	344.789185	1193.677490	-660.292358	-206.617081	1192.973511	-490.025085	271.579224	1082.418457	-436.925171	-79.339027	1061.116211	-586.954956	78.281868	1096.354736	565.428162	-41.951015	972.720947	567.138611	213.205185
-605.174438	165.293472	996.743347	-598.731812	-11.552969	998.226501	-657.098389	185.555817	524.482178	-667.351807	-47.719398	528.931091	-654.072205	187.358383	80.040970	-663.264709	-47.386822	87.995995	-605.990601	273.523712	1456.429932	-554.929810	-104.177017	1450.979492	-534.845703	78.150665	1426.589111	-556.313171	63.025806	1758.455200	-747.564941	344.839752	1193.758057	-660.278137	-206.704987	1193.102905	-489.793884	271.904999	1082.461060	-436.945709	-79.508179	1061.162476	-586.898743	78.247704	1096.335693	565.367371	-41.960190	972.720154	567.081421	213.202271
-605.124939	165.072769	996.631165	-598.700439	-11.711085	998.295715	-657.119385	185.490250	524.503113	-667.236206	-47.842232	528.952515	-654.032898	187.372192	80.050446	-663.341980	-47.376953	88.062714	-605.830322	273.559265	1456.452026	-554.849487	-104.142700	1451.067993	-534.723938	78.147621	1426.661621	-556.332336	63.087269	1758.500244	-747.427795	344.897858	1193.839111	-660.288208	-206.798706	1193.226807	-489.612946	272.185608	1082.564819	-436.967102	-79.620781	1061.173706	-586.848022	78.159035	1096.311157	565.319031	-41.958141	972.691345	567.028992	213.221756
-605.026794	164.846832	996.533386	-598.580872	-11.877222	998.369080	-657.143799	185.371307	524.469360	-667.080750	-47.936245	528.954834	-653.964722	187.335083	80.032784	-663.393555	-47.368584	88.112892	-605.699524	273.530273	1456.487915	-554.803223	-104.130730	1451.140747	-534.604248	78.128189	1426.698486	-556.339722	63.153141	1758.505005	-747.241882	344.956879	1193.869507	-660.267761	-206.971741	1193.336426	-489.236023	272.656952	1082.399780	-437.007233	-79.728180	1061.197266	-586.750366	78.060646	1096.299072	565.268250	-41.943230	972.674377	566.984253	213.172241
-604.919250	164.727524	996.492371	-598.443848	-11.965589	998.413147	-657.154541	185.337906	524.442505	-666.964478	-47.983040	528.942444	-653.922058	187.337814	80.023926	-663.404358	-47.314335	88.101921	-605.598633	273.509460	1456.539673	-554.716614	-104.096642	1451.173096	-534.469421	78.120667	1426.712280	-556.315552	63.207222	1758.512695	-747.106750	345.069061	1193.899658	-660.230103	-207.108658	1193.458984	-489.114471	272.843201	1082.747437	-437.040771	-79.913094	1061.215454	-586.636414	78.006874	1096.301147	565.201599	-41.964882	972.694641	566.897217	213.169342
-604.793762	164.727341	996.471130	-598.266846	-11.999615	998.352478	-657.200928	185.267303	524.463135	-666.776306	-48.010948	528.972717	-653.933899	187.337250	80.012543	-663.396973	-47.315651	88.144981	-605.484314	273.477570	1456.543213	-554.666016	-104.143044	1451.205688	-534.356628	78.124619	1426.679688	-556.243591	63.248718	1758.512451	-746.898499	345.169952	1193.910400	-660.222473	-207.279190	1193.556152	-488.747864	273.243317	1082.495239	-437.072693	-80.111580	1061.253052	-586.478699	77.972031	1096.259521	565.117310	-42.012249	972.707764	566.852356	213.111038
-604.751038	164.611145	996.421936	-598.186768	-12.018254	998.306763	-657.230286	185.219269	524.506531	-666.683350	-48.019085	529.011963	-653.871582	187.297653	80.035057	-663.460327	-47.339310	88.212921	-605.359436	273.485840	1456.558350	-554.597473	-104.091682	1451.227051	-534.226074	78.127937	1426.706543	-556.141296	63.283577	1758.523193	-746.761169	345.302155	1193.932861	-660.211792	-207.451660	1193.621704	-488.687836	273.352264	1082.873901	-437.115875	-80.270714	1061.239868	-586.388733	77.911629	1096.207520	565.068115	-42.129341	972.734680	566.821716	213.055679
-604.668457	164.643753	996.442322	-598.113342	-12.051710	998.294922	-657.256958	185.147141	524.569580	-666.553772	-48.036907	528.998657	-653.874939	187.347382	80.056526	-663.477173	-47.306454	88.164063	-605.267334	273.483154	1456.567871	-554.532837	-104.097488	1451.271240	-534.138733	78.136169	1426.721680	-556.006531	63.314606	1758.514893	-746.570740	345.435669	1193.943726	-660.179077	-207.539093	1193.754395	-488.342621	273.780731	1082.675659	-437.126312	-80.473328	1061.258667	-586.301514	77.892113	1096.210693	565.027649	-42.185535	972.729187	566.783997	213.051117
-604.566772	164.506378	996.418884	-597.957886	-12.150951	998.353210	-657.268616	185.072617	524.569519	-666.512390	-48.144718	529.041687	-653.856628	187.303085	80.051994	-663.474976	-47.301113	88.157799	-605.175720	273.446594	1456.580200	-554.462585	-104.072151	1451.319946	-534.057983	78.137291	1426.730347	-555.813843	63.312923	1758.457764	-746.406921	345.606598	1193.894287	-660.158936	-207.690979	1193.870605	-488.098877	274.051758	1082.740479	-437.162842	-80.616180	1061.223389	-586.194946	77.823692	1096.230713	564.985779	-42.079426	972.668335	566.753357	213.058563
-604.440369	164.457245	996.424622	-597.834045	-12.229181	998.373535	-657.218933	185.020325	524.569397	-666.387268	-48.152603	529.054443	-653.800232	187.289566	80.021324	-663.564453	-47.334248	88.123741	-605.098938	273.453552	1456.502319	-554.411011	-104.087402	1451.335449	-533.983093	78.134506	1426.750244	-555.687927	63.364967	1758.459839	-746.258240	345.770172	1193.873779	-660.123840	-207.836212	1193.960815	-487.893829	274.326752	1082.788086	-437.187744	-80.804245	1061.190063	-586.099426	77.766609	1096.248169	564.921021	-42.143448	972.649963	566.719849	213.000870
-604.739136	164.716873	996.366272	-598.427124	-12.422915	997.814331	-657.385559	185.145935	524.580688	-666.493713	-48.380608	529.067932	-653.919922	187.323624	80.043655	-663.685303	-47.296028	88.089226	-605.025330	273.421539	1456.438232	-554.341370	-104.118896	1451.282104	-533.906616	78.094063	1426.712524	-555.443481	63.376709	1758.416748	-746.109558	345.943390	1193.827515	-660.084473	-207.994293	1194.049805	-487.682770	274.540314	1082.842651	-437.222382	-80.966660	1061.148438	-586.258057	77.500778	1095.899780	564.872192	-42.166798	972.636536	566.662109	213.006989
-605.196716	163.640930	995.606384	-598.690430	-13.018380	997.833313	-657.281189	185.004440	524.430420	-666.685303	-48.588211	529.102112	-653.840515	187.316360	80.064316	-663.866211	-47.237770	88.110489	-604.957275	273.376190	1456.397583	-554.286682	-104.113426	1451.320557	-533.852905	78.087296	1426.660156	-555.182312	63.366287	1758.374512	-745.970581	346.120453	1193.786011	-660.035767	-208.166824	1194.143066	-487.574921	274.617645	1083.081665	-437.211700	-81.162346	1061.172974	-586.277527	77.133041	1095.468262	564.804565	-42.247589	972.685669	566.623840	212.925430
-605.097229	163.522247	995.594727	-598.560181	-13.089593	997.882996	-657.268433	184.980774	524.487061	-666.603760	-48.587120	529.139893	-653.825073	187.306854	80.071991	-663.789307	-47.237167	88.128319	-604.928467	273.361664	1456.385498	-554.227783	-104.112831	1451.385010	-533.809570	78.098183	1426.679077	-554.906189	63.385277	1758.363647	-745.788269	346.284119	1193.719604	-659.963684	-208.318680	1194.189087	-487.435638	274.838013	1083.189331	-437.207062	-81.293480	1061.177734	-586.184265	77.074860	1095.490112	564.796204	-42.153610	972.636414	566.601318	212.947784
-604.973755	163.553696	995.643433	-598.450562	-13.089120	997.901184	-657.227112	184.918747	524.488586	-666.533752	-48.591934	529.189636	-653.796814	187.302444	80.066742	-663.808228	-47.262474	88.225609	-604.910583	273.339630	1456.337769	-554.213745	-104.116028	1451.468994	-533.769897	78.099701	1426.695190	-554.635132	63.382492	1758.375610	-745.636108	346.462006	1193.691284	-659.917664	-208.477493	1194.282593	-487.246246	275.062439	1083.284180	-437.178345	-81.438179	1061.181763	-586.098145	77.071144	1095.528687	564.785217	-42.125397	972.630127	566.572998	212.905884
-604.870789	163.523727	995.678894	-598.331787	-13.123140	997.917847	-657.208008	184.952347	524.492493	-666.498657	-48.641052	529.224365	-653.826294	187.310410	80.095749	-663.735962	-47.329834	88.258347	-604.883301	273.344940	1456.250244	-554.164001	-104.142548	1451.505859	-533.743286	78.086731	1426.745117	-554.314270	63.368896	1758.394531	-745.497314	346.620911	1193.626221	-659.862854	-208.580246	1194.362915	-487.042633	275.307159	1083.189209	-437.146057	-81.618805	1061.165039	-585.989929	77.029892	1095.555298	564.695129	-42.258888	972.656738	566.460571	212.898010
-604.782471	163.463943	995.684814	-598.184631	-13.197775	997.874329	-657.137634	184.854034	524.473389	-666.429932	-48.677090	529.247253	-653.769043	187.305099	80.092430	-663.759399	-47.295296	88.228249	-604.864563	273.291321	1456.182007	-554.130615	-104.160706	1451.536377	-533.703857	78.058891	1426.711548	-554.011169	63.331593	1758.307861	-745.330566	346.764832	1193.535522	-659.780762	-208.693634	1194.420532	-486.835419	275.508148	1083.153809	-437.101349	-81.761269	1061.163452	-585.861877	76.940483	1095.535278	564.632324	-42.233391	972.632324	566.404907	212.859604
-604.704163	163.400879	995.655029	-598.125488	-13.241337	997.882385	-657.120239	184.817917	524.444702	-666.518066	-48.804192	529.208069	-653.791321	187.304855	80.123909	-663.842224	-47.301903	88.219925	-604.868286	273.261749	1456.124023	-554.071716	-104.175011	1451.524170	-533.657593	78.031441	1426.686035	-553.691284	63.281185	1758.270264	-745.214355	346.877747	1193.451416	-659.677612	-208.779373	1194.486206	-486.535065	275.797821	1082.802979	-437.051056	-81.887650	1061.140625	-585.772583	76.907532	1095.520874	564.570740	-42.280998	972.622437	566.334656	212.871140
-604.595093	163.330551	995.626160	-597.980103	-13.322285	997.869202	-657.033081	184.780609	524.454590	-666.455811	-48.790939	529.199280	-653.761597	187.300522	80.122421	-663.773865	-47.294464	88.139755	-604.834656	273.240631	1456.049805	-554.016174	-104.186020	1451.537109	-533.630737	78.020538	1426.669312	-553.382935	63.288197	1758.230957	-745.115417	347.023071	1193.380981	-659.596558	-208.843338	1194.532104	-486.476349	275.844910	1083.104492	-436.990082	-81.975372	1061.115479	-585.643127	76.843849	1095.499268	564.534912	-42.313519	972.586548	566.321228	212.850616
-604.487915	163.202332	995.581360	-597.895325	-13.418735	997.918762	-656.989685	184.696838	524.492126	-666.440430	-48.790382	529.153992	-653.746399	187.249329	80.114014	-663.714539	-47.336376	88.110596	-604.831909	273.248413	1456.004517	-553.995422	-104.162407	1451.588257	-533.600403	77.996834	1426.649780	-553.068726	63.290291	1758.246582	-744.965210	347.095490	1193.327393	-659.512390	-208.928177	1194.551270	-486.225006	276.130035	1082.830078	-436.892670	-82.060623	1061.106934	-585.538208	76.782944	1095.499268	564.520935	-42.243423	972.575256	566.291321	212.863693
-604.396118	163.141571	995.538513	-597.786316	-13.520644	997.925049	-656.926392	184.686447	524.478210	-666.459290	-48.880512	529.201233	-653.723633	187.247772	80.117683	-663.765198	-47.318272	88.139404	-604.807495	273.207886	1455.954590	-553.940430	-104.197670	1451.658081	-533.580078	77.996445	1426.662720	-552.723328	63.294647	1758.236816	-744.847046	347.174683	1193.239746	-659.391968	-208.972794	1194.609741	-486.069702	276.281738	1082.756836	-436.776062	-82.154396	1061.090942	-585.423157	76.730644	1095.478027	564.481140	-42.271908	972.577026	566.257935	212.812119
-604.274536	163.117371	995.596863	-597.678589	-13.574723	997.934753	-656.912598	184.673615	524.477844	-666.468262	-48.904037	529.248901	-653.753296	187.252777	80.116722	-663.770813	-47.342300	88.184692	-604.784546	273.197754	1455.837158	-553.940247	-104.214607	1451.728271	-533.574524	77.967377	1426.685059	-552.386353	63.290531	1758.260010	-744.738525	347.231171	1193.131226	-659.305420	-209.008865	1194.651489	-485.914551	276.405151	1082.725220	-436.688751	-82.247688	1061.125366	-585.320129	76.662376	1095.514526	564.398071	-42.407444	972.621765	566.158752	212.788727
-604.169067	163.103134	995.640076	-597.566528	-13.617080	997.909851	-656.894958	184.662125	524.472107	-666.419128	-48.910698	529.306824	-653.780884	187.260559	80.141602	-663.791443	-47.379902	88.261642	-604.793091	273.171021	1455.787354	-553.909302	-104.236313	1451.770630	-533.577087	77.950668	1426.731323	-552.082886	63.298626	1758.334961	-744.653442	347.266327	1193.020264	-659.205139	-209.061661	1194.685669	-485.784241	276.505554	1082.646118	-436.567993	-82.312523	1061.156860	-585.209045	76.596382	1095.524048	564.321838	-42.431789	972.617920	566.116882	212.759689
-604.076538	163.035477	995.673645	-597.459656	-13.679112	997.931335	-656.877869	184.675598	524.497253	-666.461182	-48.967075	529.322205	-653.790039	187.262161	80.143600	-663.766541	-47.399490	88.250397	-604.832825	273.126709	1455.763550	-553.923218	-104.250275	1451.879028	-533.562988	77.937294	1426.794434	-551.782410	63.325867	1758.422119	-744.543518	347.283997	1192.908447	-659.109985	-209.088623	1194.717529	-485.647461	276.654266	1082.628052	-436.453064	-82.373161	1061.167480	-585.098999	76.526489	1095.549927	564.298218	-42.472134	972.621582	566.089172	212.754456
-603.420715	164.127197	996.457031	-596.997925	-13.203772	997.894531	-656.963806	184.705475	524.674683	-666.366394	-48.845306	529.203186	-653.808350	187.271301	80.155396	-663.701233	-47.461777	88.213318	-604.836426	273.035889	1455.706177	-553.892761	-104.335144	1451.957520	-533.540955	77.939644	1426.832397	-551.506836	63.359688	1758.495239	-744.476868	347.276428	1192.788452	-658.983459	-209.137650	1194.721924	-485.501495	276.763458	1082.607178	-436.318237	-82.389153	1061.209717	-584.851013	76.818932	1095.979980	564.265381	-42.448574	972.566956	566.055298	212.784302
-602.927246	163.619400	996.477295	-596.148560	-13.197536	998.455200	-656.750000	184.508881	524.646545	-666.174194	-48.655190	529.148926	-653.664368	187.236282	80.139473	-663.485840	-47.487137	88.095467	-604.848572	273.005249	1455.581177	-553.890747	-104.395729	1452.000488	-533.530823	77.900650	1426.840332	-551.225464	63.394703	1758.560669	-744.413513	347.244019	1192.644653	-658.878601	-209.151062	1194.789917	-485.371002	276.834198	1082.553345	-436.159241	-82.380432	1061.246826	-584.434998	76.895569	1096.304810	564.198059	-42.528030	972.594666	565.964294	212.767868
-603.226013	163.880707	996.460022	-596.769653	-13.365851	997.996704	-657.014954	184.599411	524.682068	-666.437256	-48.825176	529.128906	-653.804077	187.254807	80.166809	-663.597900	-47.458012	88.108810	-604.907410	273.033295	1455.518677	-553.892395	-104.354965	1452.114624	-533.482483	77.856697	1426.841187	-550.943359	63.435776	1758.662231	-744.380676	347.201294	1192.499756	-658.765442	-209.158264	1194.790161	-485.355804	276.783691	1082.786011	-435.992584	-82.358704	1061.331909	-584.606140	76.674644	1096.026611	564.139709	-42.568527	972.584229	565.967041	212.692993
-603.057434	163.956009	996.568054	-596.713623	-13.374213	998.055542	-657.087158	184.569077	524.678589	-666.470642	-48.846767	529.151917	-653.822815	187.237122	80.147270	-663.537415	-47.498787	88.087341	-604.955933	272.988617	1455.451782	-553.859436	-104.371483	1452.293701	-533.444397	77.831131	1426.932617	-550.636292	63.492985	1758.754150	-744.306824	347.116089	1192.302002	-658.618530	-209.175018	1194.861816	-485.180511	276.851257	1082.688354	-435.785858	-82.415993	1061.454590	-584.493347	76.670273	1096.110474	564.095947	-42.599567	972.585327	565.912109	212.696884
-602.953979	163.872742	996.624573	-596.638123	-13.449001	998.162598	-657.151733	184.510330	524.729736	-666.532654	-48.816154	529.158508	-653.811096	187.239059	80.142845	-663.545227	-47.504028	88.103790	-605.048279	272.941925	1455.415771	-553.852295	-104.417007	1452.470581	-533.423157	77.790054	1427.008423	-550.352661	63.577442	1758.885986	-744.219543	347.024323	1192.135864	-658.475525	-209.126740	1194.964111	-485.042633	276.873413	1082.639404	-435.596405	-82.364182	1061.600830	-584.373291	76.618095	1096.187134	564.012512	-42.652718	972.596252	565.841736	212.665375
-602.800903	163.873825	996.708069	-596.549072	-13.477421	998.252563	-657.260742	184.447205	524.764526	-666.570129	-48.822750	529.219360	-653.852661	187.252823	80.135544	-663.543152	-47.531250	88.142632	-605.189026	272.876526	1455.357300	-553.869568	-104.461159	1452.710571	-533.455811	77.760826	1427.140259	-550.173523	63.620071	1758.920410	-744.151917	346.903564	1191.920898	-658.269165	-209.134857	1195.009521	-484.861755	276.924744	1082.566895	-435.404327	-82.347298	1061.752930	-584.217102	76.603401	1096.268433	563.982727	-42.551117	972.553528	565.804077	212.687164
-602.608398	163.813614	996.785095	-596.456238	-13.540773	998.380249	-657.325867	184.390762	524.827026	-666.593079	-48.763062	529.161987	-653.822998	187.241669	80.181374	-663.448669	-47.586433	88.175262	-605.364990	272.829590	1455.313843	-553.917725	-104.522675	1452.922729	-533.498779	77.723526	1427.256958	-549.934937	63.723572	1759.075439	-744.065308	346.764038	1191.739014	-658.104065	-209.091202	1195.085938	-484.664001	276.901062	1082.473511	-435.206635	-82.273827	1061.924072	-584.036438	76.562393	1096.364502	563.925537	-42.627190	972.583008	565.753479	212.648972
-602.453247	163.601059	996.792603	-596.342102	-13.675820	998.506348	-657.465149	184.306427	524.862854	-666.569397	-48.711147	529.138733	-653.794861	187.217987	80.192429	-663.336609	-47.593208	88.135902	-605.602478	272.799133	1455.328125	-553.962158	-104.562965	1453.132202	-533.570129	77.696075	1427.336914	-549.698608	63.856915	1759.210327	-744.009766	346.653229	1191.518677	-657.950500	-209.089371	1195.150879	-484.435394	276.912384	1082.381958	-434.961029	-82.236473	1062.111084	-583.804749	76.454926	1096.415039	563.864807	-42.736988	972.617981	565.711670	212.602570
-601.966919	163.260361	996.883240	-595.652100	-13.643582	998.915955	-657.445435	184.125229	524.859497	-666.470703	-48.570438	529.130188	-653.676392	187.187195	80.205246	-663.199585	-47.635441	88.110809	-605.826843	272.773987	1455.317993	-554.030029	-104.606071	1453.311157	-533.659851	77.677338	1427.428345	-549.538147	64.000389	1759.339722	-743.913269	346.478455	1191.320679	-657.760742	-209.085815	1195.235962	-484.206970	276.874817	1082.368286	-434.689819	-82.134766	1062.285889	-583.293152	76.497238	1096.674072	563.805603	-42.691017	972.595093	565.652710	212.622345
-601.628906	163.230270	997.030212	-595.450500	-13.756332	999.089783	-657.598389	184.009125	524.917908	-666.426758	-48.504009	529.161133	-653.588745	187.221802	80.177338	-663.122314	-47.666607	88.073532	-606.090698	272.728760	1455.345337	-554.134583	-104.632446	1453.549438	-533.780701	77.675919	1427.579590	-549.335327	64.374641	1759.235229	-743.824036	346.281189	1191.074829	-657.523438	-209.100830	1195.299561	-483.880920	276.908600	1082.195679	-434.375824	-82.018494	1062.591553	-583.000671	76.428802	1096.830811	563.774109	-42.741951	972.589294	565.643494	212.600983
-601.518616	163.374496	997.157898	-595.739441	-13.891404	999.003418	-657.875366	184.034607	524.941528	-666.572266	-48.531483	529.228821	-653.656860	187.249435	80.159775	-663.156189	-47.685184	88.113365	-606.376465	272.729218	1455.323120	-554.268127	-104.654968	1453.788696	-533.933472	77.677498	1427.688721	-549.220337	64.549156	1759.303711	-743.765137	346.053040	1190.796021	-657.270142	-209.133392	1195.347778	-483.667694	276.688568	1082.598389	-434.021606	-81.887581	1062.921875	-582.926392	76.281548	1096.828125	563.741150	-42.700645	972.552490	565.601379	212.563965
-601.120483	162.879807	997.148682	-595.147217	-14.015599	999.323608	-657.882690	183.869247	524.888794	-666.439026	-48.363434	529.237366	-653.546509	187.218414	80.152878	-662.945068	-47.795296	88.163322	-606.658447	272.722382	1455.336060	-554.439392	-104.683647	1453.994995	-534.047852	77.684052	1427.753418	-549.138062	64.470108	1759.524414	-743.695313	345.810455	1190.501465	-657.015381	-209.211319	1195.392334	-483.346191	276.579712	1082.668823	-433.670654	-81.770798	1063.297363	-582.445251	76.175926	1096.982422	563.660706	-42.735622	972.560425	565.574402	212.542664
-600.940491	162.713623	997.139954	-595.233704	-14.326221	999.408386	-658.125977	183.898056	524.875793	-666.572693	-48.399273	529.274170	-653.585266	187.219803	80.145729	-662.976929	-47.793804	88.131432	-606.938538	272.716675	1455.314453	-554.582520	-104.675018	1454.133301	-534.179749	77.685516	1427.849609	-549.054443	64.619804	1759.547974	-743.573853	345.574860	1190.178711	-656.761719	-209.242920	1195.399536	-482.950867	276.618805	1082.523193	-433.288605	-81.637909	1063.691528	-582.289856	75.967903	1097.002563	563.577271	-42.726948	972.586243	565.514038	212.552856
-600.591187	162.533066	997.195923	-594.944397	-14.506686	999.548706	-658.200684	183.790039	524.880554	-666.547485	-48.348938	529.296570	-653.524536	187.235458	80.177048	-662.869873	-47.823399	88.127960	-607.210449	272.729828	1455.257080	-554.777771	-104.666260	1454.309692	-534.305542	77.677177	1427.966431	-548.994080	64.847977	1759.570068	-743.521973	345.330597	1189.918701	-656.532898	-209.329346	1195.395996	-482.675293	276.513153	1082.749756	-432.893799	-81.496918	1064.095825	-581.956848	75.829514	1097.097778	563.557373	-42.815674	972.615173	565.495483	212.515793
-600.219238	162.288223	997.188171	-594.521606	-14.646841	999.640869	-658.262146	183.636261	524.921875	-666.506165	-48.254536	529.329651	-653.490173	187.225967	80.221504	-662.820618	-47.886227	88.091545	-607.449646	272.772644	1455.201416	-554.953003	-104.641640	1454.428833	-534.444214	77.652649	1428.046387	-548.996094	65.041313	1759.601074	-743.452515	345.038696	1189.610107	-656.215698	-209.430206	1195.380859	-482.358978	276.404907	1082.963501	-432.430298	-81.403862	1064.557861	-581.558228	75.698387	1097.138672	563.533508	-42.812550	972.617004	565.492737	212.518768
-600.002808	162.098801	997.145752	-594.313538	-14.845409	999.631653	-658.292419	183.493912	524.890503	-666.517822	-48.222240	529.267273	-653.418701	187.192566	80.224312	-662.682190	-47.948811	88.074135	-607.709290	272.790680	1455.182983	-555.094543	-104.629410	1454.536865	-534.594177	77.675636	1428.113281	-549.010071	65.256119	1759.614502	-743.417297	344.781708	1189.273560	-655.927490	-209.499725	1195.344727	-482.164825	276.163483	1083.473999	-431.983124	-81.257568	1064.973267	-581.300537	75.523460	1097.105103	563.496399	-42.841942	972.656616	565.470947	212.492447
-600.299805	160.919846	996.382874	-594.463989	-15.595861	999.645935	-658.237915	183.334229	524.733643	-666.859619	-48.541451	529.403198	-653.423157	187.192749	80.209145	-662.903809	-47.969635	88.106140	-607.931152	272.825531	1455.079224	-555.271973	-104.639999	1454.578369	-534.732971	77.648109	1428.136108	-549.086243	65.456017	1759.614014	-743.349548	344.488403	1188.941895	-655.589905	-209.630569	1195.227295	-481.825897	275.978302	1083.683350	-431.515533	-81.161865	1065.409790	-581.176147	75.021393	1096.664307	563.435486	-42.832874	972.667664	565.428345	212.524658
-599.952209	160.731445	996.368835	-594.121460	-15.863549	999.729614	-658.216003	183.255081	524.655396	-666.821960	-48.485630	529.348999	-653.429260	187.214859	80.166313	-662.761169	-48.049156	88.080833	-608.144226	272.892090	1454.946289	-555.507141	-104.637825	1454.591064	-534.902954	77.651886	1428.133545	-549.171387	65.914612	1759.394409	-743.307617	344.178711	1188.560425	-655.296265	-209.747513	1195.119873	-481.521057	275.827545	1083.889648	-430.963379	-81.123985	1065.841309	-580.909546	74.844055	1096.710815	563.351074	-42.833763	972.646301	565.382751	212.522781
-599.746460	160.746399	996.323853	-594.109985	-15.938216	999.618103	-658.202820	183.230057	524.647156	-666.863770	-48.512180	529.257690	-653.491821	187.197388	80.154762	-662.735168	-48.044636	88.106499	-608.304199	272.964630	1454.782959	-555.690308	-104.632607	1454.587158	-535.026550	77.650429	1428.128784	-549.340637	66.201141	1759.377441	-743.223022	343.829132	1188.162354	-654.983215	-209.821457	1195.025391	-481.116943	275.819122	1083.867676	-430.512848	-81.022491	1066.156372	-580.806152	74.757980	1096.634766	563.305176	-42.793419	972.685730	565.292358	212.518845
-599.479065	160.711014	996.324036	-593.944092	-16.061974	999.644714	-658.072571	183.095963	524.686829	-666.836853	-48.509941	529.194641	-653.483154	187.199448	80.187202	-662.740845	-48.040001	88.057846	-608.517700	273.015656	1454.744507	-555.877258	-104.602982	1454.646973	-535.154175	77.714546	1428.150269	-549.540222	66.483261	1759.388062	-743.175842	343.540344	1187.827759	-654.696960	-209.881729	1194.913940	-480.847351	275.678589	1084.135620	-429.979401	-80.862305	1066.511475	-580.657898	74.680779	1096.659180	563.299561	-42.734516	972.685059	565.274414	212.561844
-599.277649	160.568771	996.224487	-593.824890	-16.188463	999.624817	-657.909241	182.942245	524.732605	-666.803772	-48.533360	529.132385	-653.407288	187.207550	80.193535	-662.642151	-48.052101	87.988289	-608.682068	273.062164	1454.629395	-556.064697	-104.571663	1454.717285	-535.300842	77.747139	1428.123169	-549.803101	66.492065	1759.619019	-743.118774	343.256378	1187.546753	-654.339661	-209.915894	1194.769897	-480.546143	275.484131	1084.372192	-429.378479	-80.751747	1067.035156	-580.554932	74.582008	1096.607910	563.244995	-42.620995	972.666260	565.209473	212.637909
-599.044922	160.501114	996.198608	-593.595764	-16.258329	999.529724	-657.773071	182.768997	524.747925	-666.731506	-48.531689	529.094543	-653.440491	187.172058	80.237274	-662.555298	-48.093445	88.029488	-608.852173	273.119415	1454.489624	-556.233887	-104.551414	1454.712158	-535.447693	77.765640	1428.107056	-550.033569	66.675858	1759.661743	-743.072144	342.955383	1187.229126	-653.992615	-209.961334	1194.647827	-480.318329	275.158569	1084.857056	-428.805389	-80.583313	1067.460449	-580.420776	74.471596	1096.564087	563.170349	-42.704205	972.726440	565.164917	212.595154
-598.825378	160.277222	996.028259	-593.366943	-16.480343	999.501831	-657.583801	182.695389	524.722168	-666.781677	-48.657448	529.097595	-653.426208	187.169052	80.234039	-662.528198	-48.157349	88.076729	-609.010742	273.200104	1454.342163	-556.418091	-104.534622	1454.716309	-535.596130	77.778748	1428.087524	-550.277405	66.920334	1759.682739	-742.992737	342.658417	1186.900269	-653.622498	-209.983093	1194.514526	-479.973236	274.965393	1084.973633	-428.230927	-80.461212	1067.846069	-580.293579	74.326309	1096.478638	563.066345	-42.792072	972.799683	565.102844	212.556122
-598.670837	160.098969	995.983582	-593.251221	-16.644115	999.562317	-657.479309	182.642441	524.733032	-666.720581	-48.717064	529.125488	-653.382507	187.178848	80.196968	-662.495667	-48.168324	88.084030	-609.181763	273.231750	1454.276123	-556.553467	-104.479088	1454.685547	-535.751648	77.804131	1428.115967	-550.520874	67.483246	1759.499756	-742.879333	342.401337	1186.589233	-653.273376	-209.979950	1194.398682	-479.652557	274.751007	1085.139282	-427.651367	-80.381866	1068.282349	-580.227478	74.208847	1096.496338	562.983582	-42.797394	972.792603	565.041687	212.583405
-598.494934	160.038040	995.961365	-593.112549	-16.757206	999.605774	-657.356995	182.691833	524.763916	-666.802429	-48.830635	529.156860	-653.373779	187.149734	80.233231	-662.540283	-48.153164	88.045662	-609.379700	273.305817	1454.182861	-556.776062	-104.418945	1454.725586	-535.912781	77.854599	1428.121948	-550.843262	67.832565	1759.497803	-742.733582	342.120789	1186.305786	-652.900635	-209.962952	1194.238525	-479.377716	274.532318	1085.408691	-427.104462	-80.176720	1068.628052	-580.153198	74.152191	1096.519287	562.922913	-42.693192	972.766113	564.940186	212.652756
-598.357300	159.907211	995.911011	-592.993408	-16.906130	999.681519	-657.281433	182.619156	524.781372	-666.704102	-48.816299	529.197266	-653.418762	187.144806	80.241508	-662.497681	-48.126766	88.039001	-609.586304	273.376190	1454.150146	-556.952881	-104.346504	1454.762817	-536.077454	77.906647	1428.140259	-551.166809	68.170677	1759.533813	-742.607666	341.858185	1186.028564	-652.601563	-209.899277	1194.105591	-479.086334	274.343842	1085.660034	-426.454468	-80.122589	1069.018433	-580.091980	74.078979	1096.540894	562.903564	-42.661125	972.773560	564.877930	212.720871
-598.244507	159.775879	995.877502	-592.866089	-17.059179	999.705322	-657.159302	182.542252	524.785583	-666.546448	-48.867668	529.197449	-653.436768	187.126038	80.244431	-662.393738	-48.132114	88.075676	-609.749573	273.399628	1454.102539	-557.088440	-104.314514	1454.779541	-536.212280	77.931923	1428.175659	-551.534607	68.211884	1759.818115	-742.506348	341.663879	1185.762695	-652.266296	-209.843048	1193.971680	-478.746094	274.188354	1085.564575	-425.849030	-80.083984	1069.372925	-580.019531	73.968445	1096.542725	562.844482	-42.601986	972.771851	564.784058	212.755661
-598.130981	159.589081	995.832947	-592.711731	-17.224140	999.718201	-657.081116	182.405609	524.807800	-666.512207	-49.000893	529.311829	-653.408813	187.065582	80.278183	-662.429382	-48.148209	88.176285	-609.929871	273.414825	1454.074097	-557.216003	-104.297089	1454.775879	-536.370239	77.926598	1428.130493	-551.753174	67.999046	1760.172974	-742.443115	341.496246	1185.524902	-651.909973	-209.780823	1193.830444	-478.572906	273.813049	1085.962524	-425.279480	-80.005280	1069.733398	-579.924988	73.827469	1096.532227	562.769775	-42.659645	972.824341	564.733826	212.781006
-598.118225	159.467407	995.816528	-592.673157	-17.394960	999.706970	-657.017639	182.299988	524.821899	-666.450195	-49.162418	529.385254	-653.457336	186.980560	80.309013	-662.516479	-48.092194	88.168800	-610.118530	273.435333	1454.042236	-557.392883	-104.291862	1454.818604	-536.502686	77.956795	1428.171509	-552.066895	68.372406	1760.199219	-742.313965	341.334656	1185.323975	-651.574036	-209.731750	1193.690674	-478.370392	273.510254	1086.202515	-424.684296	-79.866394	1070.131592	-579.909973	73.685371	1096.519897	562.696472	-42.603512	972.819336	564.642578	212.828537
-598.010132	159.316010	995.853699	-592.538208	-17.579956	999.828735	-656.877075	182.161270	524.801270	-666.316162	-49.218746	529.437073	-653.384216	186.943130	80.311317	-662.499084	-48.078812	88.230148	-610.283875	273.440735	1454.040039	-557.578857	-104.265152	1454.810059	-536.617004	77.958595	1428.222900	-552.359009	68.789871	1760.188110	-742.181885	341.179230	1185.109497	-651.262817	-209.650696	1193.569458	-478.072693	273.405487	1086.041260	-424.150177	-79.707726	1070.473999	-579.899170	73.563179	1096.615479	562.656128	-42.520752	972.821045	564.558350	212.937546
-597.990051	159.225998	995.804199	-592.488342	-17.693235	999.843262	-656.791321	181.978424	524.765381	-666.181274	-49.254280	529.473999	-653.360352	186.942673	80.290298	-662.450623	-48.077816	88.241486	-610.449402	273.428070	1453.995972	-557.738586	-104.274345	1454.840332	-536.742249	77.982918	1428.264648	-552.654602	69.188820	1760.188354	-742.072876	341.055847	1184.974243	-650.972656	-209.589218	1193.422119	-477.946991	273.093994	1086.509399	-423.683258	-79.505341	1070.734863	-579.892761	73.498711	1096.601318	562.546509	-42.473064	972.812195	564.420959	213.047119
-598.013367	158.999130	995.703247	-592.446655	-17.900085	999.868530	-656.675720	181.860229	524.731445	-666.045105	-49.328686	529.482727	-653.373779	186.876251	80.321953	-662.394409	-48.028698	88.209045	-610.557190	273.498840	1453.931152	-557.854553	-104.227333	1454.817993	-536.860901	77.984032	1428.283447	-552.915955	70.088737	1759.967041	-741.989441	340.952972	1184.828369	-650.692566	-209.536560	1193.308594	-477.743652	272.876007	1086.627197	-423.206299	-79.358704	1070.993164	-579.892761	73.357971	1096.562744	562.409668	-42.506302	972.878296	564.278381	213.091324
-598.038208	158.831833	995.616638	-592.392151	-18.053612	999.871887	-656.579712	181.710403	524.703186	-665.845276	-49.364704	529.462463	-653.318787	186.833282	80.268448	-662.431335	-47.987736	88.237617	-610.698547	273.479614	1453.922607	-557.989685	-104.225426	1454.771118	-537.003540	77.969498	1428.273560	-553.174866	70.508614	1759.964478	-741.863342	340.875122	1184.691162	-650.414307	-209.475861	1193.165649	-477.572968	272.793274	1086.441406	-422.701233	-79.244179	1071.324463	-579.892090	73.254463	1096.521729	562.303955	-42.609871	972.972168	564.101440	213.171829
-598.062195	158.657593	995.602722	-592.288757	-18.186775	999.899780	-656.479919	181.605499	524.656982	-665.708862	-49.451263	529.449036	-653.317932	186.807266	80.272148	-662.390930	-47.940422	88.266953	-610.810974	273.482117	1453.881104	-558.119568	-104.211884	1454.752197	-537.105835	77.975433	1428.292725	-553.446228	70.565437	1760.121338	-741.841187	340.861938	1184.604004	-650.186218	-209.399231	1193.029663	-477.574158	272.356750	1086.900635	-422.255829	-79.147881	1071.650757	-579.900940	73.134384	1096.535278	562.125061	-42.601074	973.033997	563.919495	213.263763
-598.082520	158.572525	995.660400	-592.285828	-18.263216	999.959961	-656.434326	181.475403	524.736877	-665.582336	-49.476616	529.460938	-653.338928	186.750244	80.304344	-662.458008	-47.932167	88.325302	-610.935608	273.463470	1453.922241	-558.262634	-104.189690	1454.809692	-537.241882	77.980751	1428.298584	-553.668213	70.991905	1760.135864	-741.777405	340.842865	1184.517334	-649.988281	-209.309311	1192.911865	-477.495514	272.128387	1087.068604	-421.857758	-79.011742	1071.949585	-579.976074	73.055237	1096.604370	562.008179	-42.576736	973.069397	563.738586	213.365616
-598.087708	158.494217	995.724060	-592.218018	-18.357700	1000.025696	-656.398926	181.397964	524.785645	-665.495117	-49.552238	529.456604	-653.378052	186.697098	80.356430	-662.457581	-47.918678	88.331612	-611.075562	273.441711	1453.917358	-558.384705	-104.178627	1454.808716	-537.393188	77.979141	1428.342285	-553.905273	71.726990	1760.012939	-741.745422	340.848236	1184.452026	-649.796936	-209.169312	1192.825439	-477.493927	271.876190	1087.203247	-421.433533	-78.839500	1072.284668	-580.046631	72.973007	1096.684570	561.867737	-42.437393	973.096191	563.558716	213.493393
-597.540649	159.576447	996.469360	-591.808167	-17.893923	999.953796	-656.453491	181.410736	524.935852	-665.109375	-49.427097	529.348145	-653.437988	186.729279	80.329453	-662.378174	-47.949677	88.347054	-611.212769	273.421448	1453.905151	-558.501404	-104.168053	1454.799438	-537.529846	77.955933	1428.315552	-554.099792	72.138580	1760.003174	-741.730591	340.864990	1184.380371	-649.621704	-209.076050	1192.713257	-477.497314	271.656830	1087.221191	-421.094330	-78.741356	1072.538574	-579.958252	73.258057	1097.093262	561.684631	-42.458805	973.110596	563.362671	213.568909
-597.601196	159.494751	996.450745	-591.737488	-17.985987	999.874939	-656.399231	181.404633	524.868408	-664.888000	-49.449547	529.276733	-653.391235	186.728165	80.283295	-662.260498	-47.972733	88.296715	-611.303772	273.411285	1453.797974	-558.606323	-104.175484	1454.764038	-537.643066	77.910645	1428.279541	-554.273865	72.561493	1759.947388	-741.716492	340.907928	1184.299805	-649.476807	-208.995468	1192.619141	-477.405823	271.553772	1086.902222	-420.773895	-78.596970	1072.851440	-580.008118	73.146729	1097.053345	561.399170	-42.634350	973.239014	563.075378	213.610764
-597.712280	159.369324	996.396729	-591.789734	-18.058790	999.832581	-656.361206	181.367462	524.869629	-664.737183	-49.550522	529.246582	-653.404785	186.727509	80.252281	-662.255615	-47.968983	88.307358	-611.409668	273.406006	1453.736572	-558.675171	-104.186821	1454.731689	-537.762329	77.859764	1428.247925	-554.476746	72.700096	1760.039063	-741.750366	340.956116	1184.277832	-649.349487	-208.911911	1192.498291	-477.444183	271.393158	1086.946289	-420.522888	-78.483879	1073.102051	-580.090820	73.059601	1097.005005	561.157043	-42.706055	973.317871	562.837463	213.599472
-597.752197	159.325363	996.372009	-591.765503	-18.168293	999.797974	-656.348083	181.344681	524.862244	-664.628418	-49.632717	529.195129	-653.413696	186.735077	80.280159	-662.331970	-47.930759	88.271019	-611.512695	273.367523	1453.688477	-558.759644	-104.184784	1454.746216	-537.855286	77.851814	1428.229492	-554.607056	73.330879	1759.915527	-741.783203	341.049225	1184.255981	-649.227661	-208.843521	1192.427246	-477.529358	271.244049	1087.002319	-420.297760	-78.367706	1073.377686	-580.148499	72.980240	1096.982788	560.943542	-42.672638	973.330688	562.554504	213.700607
-597.782532	159.235413	996.350464	-591.774902	-18.266880	999.831665	-656.337585	181.252335	524.924866	-664.477844	-49.662838	529.155823	-653.425476	186.763702	80.280571	-662.327271	-47.957012	88.315132	-611.639160	273.340637	1453.696167	-558.843933	-104.197868	1454.750977	-537.971924	77.823311	1428.224854	-554.799744	73.496330	1760.076904	-741.854309	341.126648	1184.259033	-649.141907	-208.779785	1192.381226	-477.664093	271.046448	1087.018799	-420.136200	-78.262642	1073.626953	-580.233948	72.916283	1096.997803	560.705750	-42.632023	973.360779	562.279724	213.752808
-597.881470	159.121582	996.306885	-591.823303	-18.395269	999.867859	-656.330933	181.218765	524.897522	-664.516541	-49.853653	529.200500	-653.466125	186.716095	80.294106	-662.440674	-47.941833	88.275787	-611.779846	273.294373	1453.651978	-558.945862	-104.186134	1454.752808	-538.112610	77.816330	1428.205566	-554.912415	74.134010	1759.918945	-741.999573	341.197906	1184.257690	-649.127991	-208.750504	1192.326660	-477.945068	270.758575	1087.353638	-420.026367	-78.145912	1073.829346	-580.366638	72.841743	1097.001587	560.459106	-42.601940	973.346802	561.945618	213.874847
-597.984863	158.966202	996.240356	-591.882324	-18.496891	999.838928	-656.311096	181.121918	524.858521	-664.449219	-49.988518	529.186340	-653.470520	186.672226	80.296127	-662.357666	-47.985397	88.323555	-611.901184	273.229736	1453.636475	-559.031677	-104.233749	1454.748779	-538.229919	77.766762	1428.157715	-555.020081	74.527031	1759.886230	-742.120117	341.289063	1184.270630	-649.092834	-208.709091	1192.319824	-478.133850	270.562927	1087.327515	-419.937714	-78.042801	1074.031006	-580.474976	72.737694	1096.957153	560.151245	-42.638142	973.348816	561.613037	213.954346
-598.105347	158.847198	996.183655	-591.966492	-18.632370	999.819092	-656.294128	181.126373	524.812439	-664.395325	-50.120773	529.203003	-653.488220	186.719223	80.253830	-662.474243	-47.960960	88.340881	-612.029236	273.200470	1453.555176	-559.071777	-104.250458	1454.738647	-538.333618	77.723122	1428.126343	-555.073425	74.870613	1759.855469	-742.272888	341.407776	1184.280396	-649.105957	-208.675705	1192.328613	-478.331512	270.425446	1087.280762	-419.904327	-77.913780	1074.198486	-580.598022	72.633034	1096.921387	559.833679	-42.604443	973.330322	561.233398	214.053360
-598.170715	158.747284	996.202881	-592.019653	-18.744144	999.832275	-656.243042	181.113937	524.755371	-664.330444	-50.229458	529.224121	-653.442261	186.730652	80.225563	-662.479431	-47.969421	88.318558	-612.152344	273.150116	1453.469360	-559.141785	-104.264557	1454.752686	-538.446045	77.691895	1428.127441	-555.101807	75.216141	1759.817505	-742.431824	341.482910	1184.283081	-649.131348	-208.671371	1192.325928	-478.564850	270.300079	1087.269287	-419.958618	-77.786377	1074.350830	-580.707275	72.523109	1096.944946	559.447876	-42.578884	973.319336	560.824402	214.185226
-598.282166	158.564468	996.158264	-592.063232	-18.913477	999.894897	-656.236450	180.942047	524.803406	-664.345581	-50.322079	529.210999	-653.492310	186.722855	80.216934	-662.553772	-48.006931	88.347221	-612.284485	273.088287	1453.433350	-559.218994	-104.301666	1454.817139	-538.559448	77.646744	1428.130005	-555.111572	75.279518	1759.985352	-742.614990	341.558441	1184.294800	-649.190063	-208.716217	1192.347290	-478.825195	270.175232	1087.179565	-420.016663	-77.671638	1074.490479	-580.829346	72.411018	1096.958862	559.018250	-42.672028	973.423157	560.378357	214.283096
-598.402954	158.433151	996.158630	-592.185547	-18.998917	999.917419	-656.198059	180.951523	524.765137	-664.353699	-50.366566	529.137451	-653.439270	186.697266	80.206818	-662.521057	-48.008751	88.296402	-612.416016	273.021545	1453.362061	-559.240295	-104.336472	1454.803833	-538.661804	77.610146	1428.120850	-555.093811	75.592880	1759.974854	-742.782104	341.631165	1184.307495	-649.257813	-208.714508	1192.382080	-478.968292	270.212921	1086.850098	-420.168030	-77.611176	1074.586060	-580.964600	72.315102	1096.971924	558.568054	-42.674797	973.471985	559.957581	214.380020
-598.581787	158.210983	996.099243	-592.293152	-19.150299	999.975708	-656.214478	180.884033	524.753906	-664.380066	-50.423038	529.141541	-653.457397	186.671600	80.222542	-662.496094	-48.015800	88.320702	-612.564209	272.925995	1453.343140	-559.263306	-104.373383	1454.793823	-538.767456	77.575417	1428.107056	-555.052002	75.918556	1759.958862	-742.989136	341.675751	1184.313232	-649.359436	-208.783875	1192.402344	-479.280487	270.102539	1086.784668	-420.314392	-77.607780	1074.661011	-581.124084	72.200211	1096.971802	558.115662	-42.627750	973.504822	559.533813	214.474319
-598.670288	158.117279	996.117249	-592.342529	-19.204451	1000.008789	-656.226013	180.830444	524.758179	-664.375305	-50.402710	529.143066	-653.451355	186.647263	80.198181	-662.445618	-48.045937	88.321487	-612.728577	272.833923	1453.299438	-559.373596	-104.433006	1454.821289	-538.857422	77.551544	1428.129395	-554.953857	76.578880	1759.732178	-743.236450	341.683990	1184.307495	-649.532898	-208.866302	1192.450806	-479.617676	270.053040	1086.697754	-420.505280	-77.524048	1074.768677	-581.249573	72.136597	1097.005249	557.660034	-42.583096	973.577148	559.026001	214.601120
-598.841309	158.049911	996.127869	-592.487366	-19.267101	1000.026550	-656.286499	180.771729	524.727356	-664.542908	-50.462517	529.186951	-653.512085	186.650421	80.236954	-662.563782	-48.018414	88.331100	-612.907959	272.742340	1453.279907	-559.438110	-104.496162	1454.838013	-538.990295	77.519218	1428.131714	-554.854736	76.898506	1759.728027	-743.551208	341.713440	1184.326172	-649.688110	-208.965256	1192.521729	-480.086334	269.853760	1086.943604	-420.721558	-77.522865	1074.843506	-581.406738	72.077766	1097.019165	557.177979	-42.532375	973.652405	558.481628	214.729843
-599.007690	158.000839	996.128601	-592.653076	-19.306114	1000.016113	-656.301025	180.777222	524.750610	-664.572266	-50.444317	529.142761	-653.494446	186.673019	80.209946	-662.521484	-47.991055	88.286049	-613.031982	272.681030	1453.229492	-559.466003	-104.539642	1454.817627	-539.088318	77.480385	1428.114258	-554.731201	77.193016	1759.693237	-743.823059	341.652130	1184.339966	-649.878052	-209.049164	1192.600098	-480.410248	269.795105	1086.798706	-421.023560	-77.480682	1074.852173	-581.555420	72.028236	1097.011963	556.610413	-42.597260	973.752930	557.906494	214.820480
-599.142395	157.922531	996.125610	-592.787903	-19.341372	1000.001465	-656.307007	180.751999	524.732849	-664.659180	-50.348351	529.092529	-653.456604	186.659119	80.177086	-662.511841	-48.008408	88.251694	-613.181152	272.599487	1453.166260	-559.494995	-104.620399	1454.814697	-539.202759	77.434540	1428.114014	-554.625000	77.472160	1759.626465	-744.074402	341.579285	1184.354248	-650.091675	-209.189407	1192.665039	-480.666656	269.866943	1086.353027	-421.401062	-77.444519	1074.869629	-581.698486	71.965355	1097.004517	555.994080	-42.790199	973.921448	557.382568	214.810730
-599.285828	157.901062	996.150330	-592.933716	-19.385748	1000.019165	-656.314819	180.724792	524.749817	-664.793701	-50.360500	529.109680	-653.475159	186.630478	80.183998	-662.529907	-48.023373	88.252266	-613.329163	272.542419	1453.082031	-559.540649	-104.716072	1454.814087	-539.300293	77.405388	1428.116943	-554.487366	77.765938	1759.562012	-744.365356	341.513794	1184.360474	-650.323853	-209.332077	1192.723999	-480.952087	269.825958	1086.157104	-421.801025	-77.427818	1074.862427	-581.859497	71.927452	1097.028198	555.375977	-42.945747	974.061646	556.775513	214.864166
-599.959351	156.752365	995.390808	-593.415833	-20.028065	1000.089233	-656.174500	180.663635	524.541199	-665.083801	-50.417614	529.119507	-653.423157	186.607635	80.188347	-662.604492	-48.041622	88.295967	-613.483215	272.448456	1453.024170	-559.556335	-104.759392	1454.805298	-539.394165	77.371925	1428.125000	-554.329712	78.054848	1759.481079	-744.664612	341.412598	1184.386719	-650.602417	-209.454727	1192.797363	-481.357697	269.735779	1086.018677	-422.219360	-77.401787	1074.871704	-582.181458	71.527397	1096.631592	554.744324	-43.046513	974.159485	556.204651	214.899094
-600.154236	156.591370	995.370178	-593.602844	-20.164734	1000.213745	-656.173157	180.615906	524.516785	-665.198792	-50.348553	529.121582	-653.424438	186.601349	80.167892	-662.542908	-48.069965	88.273796	-613.630737	272.375610	1452.996582	-559.579346	-104.813934	1454.794922	-539.493469	77.347679	1428.122925	-554.184937	78.272385	1759.443970	-744.995422	341.296661	1184.390259	-650.893250	-209.587662	1192.901978	-481.610321	269.703400	1085.642090	-422.645447	-77.394035	1074.844116	-582.349426	71.461533	1096.677490	554.058105	-43.263454	974.328491	555.555908	214.951157
-600.355713	156.522827	995.383118	-593.790283	-20.242981	1000.234375	-656.217102	180.553253	524.485962	-665.346497	-50.340767	529.176880	-653.491882	186.608261	80.156433	-662.560181	-48.064545	88.273880	-613.787292	272.331390	1452.948608	-559.619263	-104.859131	1454.740356	-539.585144	77.325203	1428.053101	-554.001221	78.488731	1759.357788	-745.385376	341.146576	1184.419556	-651.196594	-209.710373	1192.976563	-482.199982	269.535156	1085.888916	-423.097260	-77.436661	1074.830078	-582.565002	71.392731	1096.697266	553.292725	-43.534603	974.532227	554.852844	214.989182
-600.495422	156.453720	995.293152	-593.909119	-20.295818	1000.173645	-656.210999	180.587341	524.465393	-665.492004	-50.247158	529.155212	-653.573364	186.564804	80.145851	-662.500366	-48.068062	88.298378	-613.943359	272.253540	1452.908813	-559.650879	-104.896820	1454.668701	-539.668945	77.283051	1428.057739	-553.796143	78.694382	1759.294922	-745.782959	340.981445	1184.465576	-651.517395	-209.836090	1193.078125	-482.618134	269.409271	1085.730591	-423.576874	-77.520737	1074.770508	-582.750427	71.348251	1096.629639	552.502563	-43.809242	974.777161	554.152527	215.017105
-600.666870	156.326355	995.248230	-594.036621	-20.414549	1000.189270	-656.128784	180.510681	524.483887	-665.715149	-50.257378	529.193726	-653.567200	186.569946	80.122925	-662.552063	-48.040581	88.226746	-614.025757	272.132813	1452.850708	-559.632324	-105.045258	1454.618530	-539.757324	77.262321	1428.012207	-553.598633	78.901382	1759.242676	-746.143738	340.828308	1184.470337	-651.835571	-209.998489	1193.193359	-483.066254	269.329132	1085.606934	-424.126801	-77.593292	1074.625610	-582.910950	71.262405	1096.615356	551.747681	-43.995129	974.972595	553.480164	215.016602
-600.899963	156.310440	995.210083	-594.286804	-20.428936	1000.127319	-656.048828	180.497467	524.468689	-665.821350	-50.154469	529.170227	-653.613647	186.577499	80.122238	-662.477478	-48.069614	88.199730	-614.179199	272.195007	1452.847534	-559.714722	-104.991875	1454.633545	-539.821045	77.200630	1427.934448	-553.362488	79.108124	1759.203003	-746.524658	340.606445	1184.579224	-652.188843	-210.152802	1193.283569	-483.531158	269.276245	1085.493164	-424.689453	-77.615005	1074.497681	-583.132507	71.233261	1096.562744	551.923706	-42.657845	974.101318	553.164551	215.573303
-601.059753	156.209381	995.229614	-594.455566	-20.526058	1000.211487	-655.953796	180.439789	524.491943	-666.098938	-50.178368	529.212769	-653.638977	186.572464	80.149651	-662.522400	-48.100548	88.226151	-614.280640	272.189514	1452.781616	-559.777771	-105.020096	1454.657471	-539.905884	77.156700	1427.922974	-553.124756	79.301537	1759.164429	-746.927185	340.404968	1184.652954	-652.546082	-210.357010	1193.402466	-484.007233	269.213409	1085.346436	-425.279938	-77.624741	1074.361694	-583.344482	71.168068	1096.620483	551.624878	-41.774441	973.780762	552.551636	215.887558
-601.296204	156.259705	995.209717	-594.720276	-20.525728	1000.138184	-655.885681	180.438095	524.439514	-666.288574	-50.169914	529.309021	-653.734619	186.591904	80.112679	-662.490112	-48.128906	88.209404	-614.370239	272.155182	1452.722534	-559.809753	-105.080963	1454.621826	-539.991333	77.125259	1427.902466	-552.878601	79.489159	1759.074219	-747.329407	340.196747	1184.678833	-652.914673	-210.538635	1193.504639	-484.453064	269.129120	1085.031494	-425.847351	-77.635979	1074.195679	-583.570923	71.161102	1096.571411	551.015442	-41.591705	973.784058	551.832214	215.979965
-601.502014	156.268799	995.236572	-594.954346	-20.547363	1000.114624	-655.702332	180.447327	524.378967	-666.497864	-50.203201	529.371399	-653.707336	186.598770	80.112183	-662.564880	-48.145905	88.254112	-614.473206	272.132233	1452.644775	-559.828552	-105.145920	1454.552124	-540.107788	77.044258	1427.800659	-552.609253	79.641014	1759.010620	-747.751892	340.006744	1184.723267	-653.274109	-210.614594	1193.626343	-484.917999	269.019958	1084.821533	-426.386200	-77.771507	1074.065063	-583.803833	71.123352	1096.576050	548.529968	-44.729351	975.650879	550.383179	215.036804
-601.681458	156.307175	995.245972	-595.136292	-20.545229	1000.041748	-655.542419	180.483276	524.294983	-666.657471	-50.096809	529.297485	-653.762329	186.564041	80.108040	-662.500183	-48.175491	88.230675	-614.565186	272.095886	1452.595337	-559.862305	-105.199905	1454.546631	-540.196411	76.992447	1427.741211	-552.318298	79.809395	1758.936279	-748.170105	339.777039	1184.795654	-653.671143	-210.701477	1193.761597	-485.382050	268.919769	1084.602661	-426.935577	-77.939018	1073.909546	-583.971863	71.097198	1096.543945	548.905212	-43.255978	974.616455	550.069763	215.665619
-601.854736	156.355652	995.312622	-595.339478	-20.522287	1000.036987	-655.377014	180.511002	524.278687	-666.889587	-50.100033	529.283569	-653.784424	186.545929	80.143959	-662.577637	-48.175564	88.186028	-614.672607	272.048981	1452.555786	-559.922058	-105.275208	1454.539795	-540.305298	76.941292	1427.716797	-552.020447	79.986046	1758.874634	-748.553284	339.557556	1184.845337	-654.063110	-210.792053	1193.888184	-485.803986	268.903900	1084.131348	-427.545471	-78.011673	1073.689331	-584.186035	71.089233	1096.580078	548.831909	-41.662582	973.935730	549.559814	216.091858
-601.489563	157.432037	996.027893	-595.158569	-20.026814	999.978210	-655.253418	180.678436	524.409729	-666.804871	-49.842163	529.198242	-653.879211	186.549164	80.139664	-662.413818	-48.212738	88.117195	-614.743469	271.900421	1452.515991	-559.963623	-105.444168	1454.564941	-540.415710	76.933632	1427.741455	-551.720764	80.110870	1758.740967	-749.013489	339.326935	1184.917358	-654.451660	-210.898972	1194.030518	-486.403656	268.628693	1084.224365	-428.166321	-78.103783	1073.405884	-584.251221	71.407738	1096.970947	548.257141	-41.223442	973.811951	548.793518	216.233871
-601.595459	157.497849	996.105103	-595.298523	-20.056307	1000.044739	-655.089966	180.727692	524.395935	-666.932312	-49.781380	529.202209	-653.887512	186.563919	80.128815	-662.326721	-48.254383	88.150826	-614.852722	271.841766	1452.478271	-560.036133	-105.506500	1454.582153	-540.547424	76.869804	1427.743042	-551.393250	80.316902	1758.720947	-749.430420	339.102631	1184.989746	-654.871033	-211.019821	1194.118774	-486.878845	268.485962	1084.034668	-428.746796	-78.162918	1073.205688	-584.434570	71.413864	1097.051636	547.454956	-41.310169	973.938599	548.015015	216.185867
-601.871521	157.485703	996.076477	-595.599976	-20.026457	999.921936	-654.998291	180.780838	524.396667	-667.092834	-49.778801	529.145081	-653.929565	186.624054	80.119919	-662.322021	-48.245220	88.121323	-614.943604	271.809387	1452.428589	-560.102234	-105.575218	1454.584595	-540.643494	76.787300	1427.682007	-551.020020	80.492912	1758.601929	-749.840210	338.908661	1185.064209	-655.280579	-211.116302	1194.251465	-487.401123	268.330414	1083.803101	-429.352600	-78.235352	1072.988892	-584.659973	71.370918	1096.968384	546.727722	-41.247826	973.987549	547.226440	216.239700
-602.062561	157.560181	996.101501	-595.797852	-19.990965	999.810303	-654.943481	180.880478	524.357239	-667.184204	-49.737316	529.104553	-653.985413	186.633545	80.130211	-662.276001	-48.290985	88.129776	-615.039673	271.732147	1452.385864	-560.160828	-105.668663	1454.539429	-540.766541	76.724228	1427.633667	-550.637817	80.653603	1758.466919	-750.232483	338.722076	1185.116943	-655.696960	-211.268173	1194.376831	-487.857025	268.312134	1083.296997	-429.993134	-78.277657	1072.800537	-584.836670	71.349174	1096.924561	545.882080	-41.287987	974.067383	546.363403	216.242935
-602.178528	157.452209	996.084167	-595.965576	-20.079557	999.925659	-654.857666	180.909210	524.336304	-667.364868	-49.678223	529.088501	-653.964233	186.640915	80.131317	-662.419922	-48.245392	88.099495	-615.169678	271.677094	1452.336060	-560.260742	-105.730583	1454.533447	-540.888306	76.632301	1427.626953	-550.268250	80.804054	1758.368896	-750.669617	338.540680	1185.242310	-656.141541	-211.392487	1194.500244	-488.422272	268.156342	1083.010376	-430.610657	-78.396461	1072.613892	-585.019287	71.319733	1096.977539	545.106506	-41.261215	974.097107	545.461365	216.353333
-602.320496	157.571533	996.124817	-596.172974	-20.050358	999.854431	-654.877869	180.986572	524.340515	-667.431580	-49.641548	529.057983	-654.011475	186.632721	80.166870	-662.290771	-48.275383	88.094635	-615.294617	271.573792	1452.342651	-560.353455	-105.806351	1454.500854	-540.999817	76.583160	1427.573242	-549.950623	80.835220	1758.420166	-751.112671	338.409912	1185.336914	-656.569519	-211.509857	1194.547363	-489.099915	267.824036	1083.067749	-431.172424	-78.556122	1072.434326	-585.192688	71.325211	1096.963867	544.318054	-41.051617	974.066650	544.543335	216.528198
-602.515076	157.610382	996.098511	-596.417603	-20.054478	999.780945	-654.924988	180.998779	524.348389	-667.573242	-49.587013	528.974426	-654.059326	186.620850	80.198616	-662.354492	-48.270988	88.071930	-615.374695	271.527771	1452.327148	-560.419800	-105.882027	1454.473267	-541.113831	76.509872	1427.517456	-549.513367	80.799934	1758.403198	-751.543640	338.269897	1185.451050	-657.003174	-211.546982	1194.643433	-489.681030	267.651031	1082.814819	-431.781769	-78.677849	1072.138306	-585.386719	71.312508	1096.911133	543.499207	-40.879284	974.055603	543.679504	216.671173
-602.654419	157.607269	996.083801	-596.601135	-20.018557	999.706421	-655.005005	181.030731	524.343262	-667.694702	-49.551651	528.962280	-654.077209	186.625397	80.157410	-662.347961	-48.287743	88.072594	-615.494141	271.477936	1452.328003	-560.529907	-105.983742	1454.385620	-541.234070	76.433495	1427.471191	-549.099854	81.269913	1758.062988	-751.954529	338.094360	1185.558472	-657.423889	-211.654892	1194.684570	-490.083099	267.637085	1082.338745	-432.406219	-78.840584	1071.871704	-585.542053	71.292885	1096.866577	542.747742	-40.598850	973.981812	542.766907	216.857254
-602.739929	157.614182	996.087341	-596.744751	-20.107138	999.747498	-655.022034	181.097122	524.304688	-667.805664	-49.511887	528.981018	-654.076477	186.631973	80.145416	-662.344482	-48.295773	88.116112	-615.612427	271.370605	1452.255005	-560.661865	-106.099701	1454.326538	-541.347717	76.347374	1427.459229	-548.695129	81.390175	1757.852661	-752.357361	337.952148	1185.629395	-657.851990	-211.766403	1194.696655	-490.666229	267.388275	1082.140869	-432.983429	-78.991837	1071.677979	-585.707886	71.265411	1096.895874	541.921326	-40.435127	973.965820	541.834839	217.004944
-602.891541	157.700348	996.077515	-596.973022	-20.054186	999.686951	-655.110535	181.156281	524.273865	-667.919495	-49.535492	529.011475	-654.067688	186.659439	80.087929	-662.436829	-48.286716	88.076149	-615.690918	271.317291	1452.220459	-560.785034	-106.187881	1454.256348	-541.466431	76.267784	1427.408203	-548.271729	81.573654	1757.798706	-752.759338	337.815491	1185.727783	-658.311279	-211.867905	1194.745361	-491.254822	267.174469	1081.927612	-433.560272	-79.130913	1071.458130	-585.885620	71.300591	1096.859741	541.061523	-40.426537	974.055481	540.953491	217.134369
-603.086487	157.849457	996.089355	-597.240417	-19.953634	999.506287	-655.259338	181.239944	524.269409	-668.054443	-49.485237	528.961975	-654.094360	186.666779	80.096848	-662.449036	-48.264565	88.055222	-615.748474	271.252716	1452.166138	-560.866638	-106.298958	1454.130005	-541.570313	76.199554	1427.355713	-547.854248	81.733376	1757.669067	-753.178772	337.638489	1185.888428	-658.776489	-211.965775	1194.768311	-491.781250	266.987457	1081.626099	-434.163727	-79.135559	1071.210693	-586.049988	71.313927	1096.768555	541.948425	-36.516823	970.401428	541.129883	218.860840
-603.249573	157.822662	996.065552	-597.433411	-19.953331	999.456360	-655.341675	181.293793	524.247375	-668.107910	-49.442593	528.960938	-654.093079	186.698776	80.105225	-662.489868	-48.275742	88.024536	-615.855835	271.159851	1452.178955	-560.987488	-106.387589	1454.037842	-541.694031	76.102524	1427.299194	-547.507813	81.744881	1757.637207	-753.560791	337.507202	1185.993042	-659.283142	-212.062378	1194.783325	-492.304291	266.792969	1081.355713	-434.690796	-79.249527	1071.039673	-586.215759	71.284485	1096.730347	542.161987	-34.307034	968.477600	540.865173	219.887375
-604.016724	156.752289	995.290344	-598.049072	-20.483109	999.427002	-655.407898	181.243759	524.109375	-668.453735	-49.616112	529.018555	-654.106079	186.665527	80.134544	-662.562744	-48.238926	88.050652	-615.929016	271.096527	1452.162476	-561.105347	-106.506828	1453.940308	-541.804749	76.025475	1427.223145	-547.042786	82.001579	1757.378906	-753.958435	337.354004	1186.145630	-659.695923	-212.179764	1194.767456	-492.974762	266.417969	1081.404053	-435.180847	-79.427330	1070.891968	-586.519836	70.931618	1096.260376	542.558899	-31.556456	965.942261	540.781921	221.165756
-604.252258	156.783875	995.231140	-598.309021	-20.453133	999.291565	-655.542542	181.277328	524.077087	-668.616455	-49.634815	529.031494	-654.183655	186.683655	80.134270	-662.672791	-48.194611	88.049728	-616.002441	271.010071	1452.207764	-561.183472	-106.614128	1453.825073	-541.904236	75.936935	1427.162598	-546.632446	82.135872	1757.280884	-754.312805	337.182739	1186.265381	-660.101013	-212.262070	1194.767944	-493.405304	266.273773	1080.924316	-435.711853	-79.621117	1070.672485	-586.694702	70.920036	1096.153564	541.745422	-31.417366	965.967346	539.879883	221.335052
-604.418701	156.835037	995.256409	-598.501831	-20.427864	999.277222	-655.690613	181.336472	524.076111	-668.715210	-49.610714	529.079895	-654.186646	186.694595	80.074417	-662.708923	-48.184616	88.047844	-616.062683	270.964203	1452.214355	-561.302185	-106.695671	1453.774048	-542.073730	75.848267	1427.127686	-546.275269	82.266724	1757.180664	-754.669556	337.054169	1186.404785	-660.572327	-212.295685	1194.731689	-493.964569	266.033142	1080.753784	-436.256897	-79.751991	1070.385986	-586.879883	70.933449	1096.160522	541.041626	-31.131449	965.899780	538.924561	221.541565
-603.981079	158.060562	996.049316	-598.270447	-19.811209	999.187256	-655.879517	181.471451	524.247131	-668.549194	-49.424835	529.089600	-654.299438	186.695953	80.082527	-662.579712	-48.238323	88.066109	-616.128296	270.905884	1452.181152	-561.434692	-106.786400	1453.692871	-542.188660	75.764412	1427.087036	-545.868225	82.382484	1757.053467	-755.061035	336.923889	1186.548218	-660.995544	-212.374130	1194.706543	-494.595123	265.677399	1080.873657	-436.750580	-79.930573	1070.185669	-586.885925	71.327599	1096.574707	540.257446	-30.958111	965.820923	537.995911	221.694244
-603.897705	158.250381	996.250122	-598.111877	-19.741444	999.295288	-655.949158	181.457520	524.244690	-668.542419	-49.350899	529.083374	-654.233276	186.752808	80.023247	-662.498291	-48.261051	88.063362	-616.192261	270.840912	1452.191284	-561.581360	-106.917801	1453.587402	-542.307007	75.651871	1427.057617	-545.548279	82.348618	1757.062012	-755.392395	336.796844	1186.672607	-661.450562	-212.376480	1194.678833	-495.000763	265.564575	1080.385864	-437.203247	-80.101982	1070.016479	-586.913025	71.405930	1096.751465	535.566589	-39.044685	973.836670	534.532532	218.231384
-604.283264	158.191315	996.111267	-598.606567	-19.711933	999.102844	-656.093994	181.568451	524.227417	-668.723328	-49.407372	529.053101	-654.290955	186.791748	80.015930	-662.547913	-48.224804	87.992805	-616.200073	270.751404	1452.215698	-561.693787	-107.022942	1453.458984	-542.351074	75.583427	1427.021118	-545.106628	82.583275	1756.794189	-755.755920	336.677521	1186.842163	-661.854614	-212.406937	1194.680664	-495.456787	265.332886	1080.197998	-437.678131	-80.193428	1069.805176	-587.174805	71.359001	1096.560913	534.687561	-39.083504	973.892212	533.544983	218.329590
-604.496704	158.207001	996.103821	-598.806274	-19.641834	999.043762	-656.229797	181.689606	524.246826	-668.815002	-49.386940	529.064392	-654.374512	186.759064	80.038467	-662.558716	-48.218082	87.986115	-616.242676	270.690399	1452.267334	-561.814148	-107.104256	1453.377197	-542.426208	75.465942	1426.974243	-544.745972	82.673294	1756.699219	-756.095703	336.586975	1187.017578	-662.237549	-212.406296	1194.665649	-496.049316	264.943298	1080.353882	-438.123810	-80.232574	1069.656860	-587.333191	71.376366	1096.521240	533.914063	-38.864792	973.858276	532.516663	218.471939
-604.686157	158.260330	996.125793	-598.965393	-19.623535	999.004700	-656.328857	181.734390	524.266235	-668.912292	-49.399727	529.098999	-654.443359	186.780975	80.057129	-662.634338	-48.221550	88.028732	-616.281616	270.620941	1452.287231	-561.950073	-107.192780	1453.314087	-542.525391	75.388100	1426.938232	-544.493530	82.598999	1756.753540	-756.394531	336.492096	1187.170288	-662.677612	-212.406815	1194.607910	-496.446960	264.860504	1079.939697	-438.558014	-80.335770	1069.470215	-587.480042	71.381104	1096.509399	533.182739	-38.603821	973.796143	531.631104	218.580368
-604.900146	158.305756	996.146423	-599.146362	-19.619162	998.986328	-656.439392	181.798645	524.254578	-668.967957	-49.405434	529.099915	-654.483398	186.807526	80.078896	-662.583984	-48.236694	88.034950	-616.308655	270.563843	1452.321777	-562.057617	-107.282555	1453.259888	-542.609192	75.335213	1426.929688	-544.126282	82.749779	1756.479004	-756.727600	336.400635	1187.314575	-663.058716	-212.363052	1194.593750	-496.957520	264.621216	1079.782471	-438.939362	-80.444557	1069.349243	-587.644043	71.387505	1096.505981	532.395569	-38.671124	973.837036	530.665771	218.689362
-604.918701	158.816391	996.473938	-599.146606	-19.389542	998.939209	-656.555725	181.858902	524.308716	-668.945740	-49.320225	529.051453	-654.524536	186.825043	80.071976	-662.522583	-48.277428	87.998215	-616.333069	270.526794	1452.510742	-562.121155	-107.395683	1453.171021	-542.681885	75.246826	1426.896240	-543.881836	82.748451	1756.460449	-757.048767	336.290588	1187.508057	-663.415527	-212.333389	1194.593628	-497.399292	264.387939	1079.657349	-439.290588	-80.531235	1069.154297	-587.740601	71.545280	1096.663086	531.627563	-38.601002	973.813538	529.702209	218.769730
-605.091309	158.937561	996.513916	-599.300232	-19.346241	998.887634	-656.638733	181.917679	524.317627	-668.929443	-49.252121	529.018555	-654.549194	186.830322	80.043983	-662.574097	-48.272137	87.988937	-616.314392	270.476807	1452.518921	-562.174500	-107.498993	1453.057617	-542.736511	75.165146	1426.851929	-543.593994	82.851112	1756.308228	-757.374451	336.217621	1187.724976	-663.759216	-212.303696	1194.557861	-497.990356	263.971130	1079.826660	-439.657990	-80.697945	1068.965454	-587.877075	71.578278	1096.654297	531.075317	-38.233219	973.370178	528.944031	218.978165
-605.441833	158.465668	996.244812	-599.545959	-19.507462	998.895020	-656.670471	181.885468	524.200195	-669.067810	-49.295967	529.020081	-654.470886	186.836472	79.995216	-662.608765	-48.299500	87.981529	-616.309631	270.382538	1452.395874	-562.242737	-107.563446	1453.001831	-542.771118	75.094902	1426.842407	-543.313232	82.899078	1756.326172	-757.641296	336.128052	1187.890137	-664.100098	-212.264923	1194.498657	-498.287598	263.720459	1079.614136	-440.006195	-80.772285	1068.754639	-588.013306	71.431931	1096.496704	530.374146	-38.157829	973.201172	528.028687	219.102478
-605.662415	158.473145	996.249390	-599.736572	-19.475912	998.861816	-656.778931	181.978348	524.187683	-669.117432	-49.259945	528.968628	-654.513428	186.883530	79.987015	-662.549683	-48.248306	87.916870	-616.316711	270.388031	1452.544434	-562.297180	-107.635040	1452.948608	-542.808533	75.043678	1426.815430	-543.116699	82.888206	1756.187500	-757.890442	336.044159	1188.065796	-664.417664	-212.186020	1194.502319	-498.810242	263.585114	1079.575195	-440.319519	-80.894104	1068.614502	-588.156189	71.435097	1096.473511	529.634827	-38.141071	973.080688	527.093994	219.246887
-605.857117	158.530014	996.267883	-599.920349	-19.487270	998.872803	-656.897461	181.980896	524.194458	-669.213196	-49.326641	529.000732	-654.517029	186.859833	80.014854	-662.558472	-48.298641	88.044968	-616.329102	270.299622	1452.477905	-562.325745	-107.696236	1452.876099	-542.835022	74.981201	1426.758301	-542.946533	82.731163	1756.385620	-758.139404	335.958069	1188.222900	-664.750427	-212.134720	1194.458008	-499.203949	263.365906	1079.506714	-440.616943	-80.969910	1068.481812	-588.319153	71.454681	1096.484375	528.906311	-38.217216	972.992188	526.163391	219.348740
-606.021729	158.518784	996.261230	-600.062134	-19.470510	998.892944	-657.023438	181.964127	524.215271	-669.187744	-49.211014	529.010071	-654.527710	186.847672	80.026428	-662.580627	-48.263706	88.020409	-616.351379	270.260010	1452.671631	-562.334656	-107.762985	1452.806030	-542.877441	74.942085	1426.740234	-542.714722	82.814285	1756.116943	-758.384338	335.872620	1188.387329	-665.031982	-212.077667	1194.431152	-499.602539	263.101013	1079.441284	-440.882660	-81.043831	1068.355469	-588.431763	71.475761	1096.484741	528.117249	-38.306553	972.901123	525.205322	219.454865
-606.182556	158.547516	996.275452	-600.166138	-19.458841	998.884827	-657.118164	181.998169	524.201416	-669.301941	-49.145302	529.003418	-654.510376	186.850815	80.014381	-662.615723	-48.249668	88.009232	-616.343567	270.214935	1452.716675	-562.393372	-107.834885	1452.778076	-542.928467	74.895004	1426.699585	-542.529846	82.758659	1756.075439	-758.621765	335.776764	1188.528198	-665.266174	-212.035004	1194.370972	-499.994720	262.863861	1079.400635	-441.129852	-81.112892	1068.238770	-588.532898	71.489006	1096.483276	527.269287	-38.364632	972.806030	524.187256	219.620468
-606.333862	158.594376	996.324280	-600.314270	-19.459307	998.902039	-657.269897	182.001526	524.260864	-669.376343	-49.133221	528.997925	-654.507385	186.850586	80.011955	-662.682678	-48.231300	87.968666	-616.361084	270.169617	1452.772217	-562.363708	-107.878532	1452.674805	-542.952576	74.855827	1426.692139	-542.372925	82.661232	1756.083740	-758.813904	335.702393	1188.670532	-665.494385	-211.970978	1194.359985	-500.316376	262.689575	1079.340088	-441.366547	-81.087280	1068.124512	-588.655212	71.495262	1096.512695	526.437500	-38.458294	972.704407	523.237366	219.726242
-606.485229	158.628235	996.332397	-600.488525	-19.387342	998.862305	-657.327454	182.063477	524.202881	-669.418640	-49.051151	528.949280	-654.478699	186.864777	80.034317	-662.593689	-48.263588	87.938499	-616.341248	270.123596	1452.804932	-562.350098	-107.920387	1452.640381	-542.987488	74.809097	1426.678101	-542.237122	82.537598	1756.085449	-759.000244	335.636383	1188.824463	-665.732178	-211.913834	1194.323975	-500.623871	262.499634	1079.237061	-441.552429	-81.003494	1068.033325	-588.771545	71.521606	1096.490479	525.566345	-38.502270	972.585632	522.234375	219.954239
-606.618469	158.701172	996.361389	-600.617737	-19.345810	998.846985	-657.486206	182.071442	524.201111	-669.507996	-49.018318	528.895752	-654.452454	186.886414	79.973045	-662.633057	-48.232761	87.891968	-616.343811	270.063843	1452.802368	-562.347046	-108.000320	1452.574585	-543.000732	74.768982	1426.637451	-542.032104	82.536514	1755.942017	-759.169739	335.606110	1188.936401	-665.932068	-211.844681	1194.275879	-500.951172	262.292084	1079.191528	-441.756134	-80.953224	1067.890137	-588.858337	71.555649	1096.491089	524.677734	-38.516800	972.443054	521.203491	220.137985
-606.744385	158.629898	996.347961	-600.732361	-19.385061	998.901794	-657.576904	182.079056	524.158508	-669.575439	-48.953873	528.863342	-654.407654	186.856201	79.987427	-662.558533	-48.249653	87.893425	-616.360229	270.022186	1452.826416	-562.343018	-108.031761	1452.480347	-542.994507	74.716049	1426.588989	-541.880615	82.458939	1755.915039	-759.313965	335.541687	1189.057495	-666.089294	-211.806168	1194.221558	-501.123932	262.190063	1079.056274	-441.941681	-80.993279	1067.767944	-588.948120	71.540489	1096.506470	523.789673	-38.517582	972.272278	520.288757	220.381714
-606.946228	158.664459	996.365906	-600.911316	-19.338995	998.872742	-657.730957	182.111328	524.183228	-669.685303	-48.974705	528.905762	-654.419006	186.868011	79.975868	-662.621155	-48.301888	87.962296	-616.382629	269.948639	1452.794312	-562.359375	-108.075874	1452.430054	-543.023010	74.681473	1426.566406	-541.756775	82.379745	1755.877808	-759.460205	335.483765	1189.160522	-666.262268	-211.756180	1194.184448	-501.356903	262.030396	1078.983154	-442.111542	-80.983772	1067.643066	-589.045959	71.559692	1096.487427	522.851501	-38.433105	972.069580	519.267639	220.584564
-607.091553	158.693817	996.406799	-601.075134	-19.280451	998.879333	-657.927551	182.091064	524.195190	-669.827881	-48.923954	528.876282	-654.450439	186.879684	79.955734	-662.576355	-48.280289	87.941971	-616.402893	269.881836	1452.869019	-562.337280	-108.115906	1452.330688	-543.043762	74.657196	1426.567261	-541.644531	82.283211	1755.883545	-759.589111	335.446075	1189.267334	-666.353210	-211.727966	1194.138916	-501.595062	261.833557	1078.953491	-442.294250	-80.943550	1067.519531	-589.157837	71.584702	1096.505127	521.882446	-38.285992	971.834229	518.243347	220.808701
-607.205872	158.697327	996.430786	-601.189392	-19.279142	998.960815	-658.242432	182.135330	524.259705	-669.920837	-48.856655	528.856140	-654.568909	186.893997	80.000046	-662.635315	-48.294548	87.921661	-616.444885	269.863129	1452.927002	-562.359375	-108.157021	1452.267090	-543.065125	74.631668	1426.552856	-541.550232	82.205132	1755.873535	-759.724609	335.397003	1189.385498	-666.449707	-211.681549	1194.056152	-501.818542	261.696777	1078.936035	-442.443939	-80.877151	1067.404297	-589.236206	71.620163	1096.551758	521.255249	-38.547047	971.580261	518.436401	219.940659
-607.283264	158.775955	996.479126	-601.289856	-19.213951	998.978333	-658.316162	182.171982	524.272522	-670.092407	-48.857582	528.892395	-654.569946	186.917343	79.987190	-662.703491	-48.286316	87.924591	-616.469482	269.820587	1452.950195	-562.364441	-108.193832	1452.193604	-543.093811	74.614136	1426.524170	-541.467285	82.114021	1755.848999	-759.824951	335.352814	1189.444824	-666.509705	-211.672501	1193.983154	-501.987610	261.563324	1078.868652	-442.566010	-80.830948	1067.283936	-589.318787	71.673073	1096.584106	519.897461	-37.807297	971.292419	516.314514	221.347321
-607.417053	158.754974	996.463684	-601.373108	-19.194197	998.947998	-658.435486	182.204010	524.218140	-670.165649	-48.782375	528.817078	-654.557861	186.908951	79.925140	-662.609619	-48.348000	87.947075	-616.489624	269.780487	1452.998535	-562.343689	-108.240883	1452.099854	-543.100342	74.562973	1426.475098	-541.408447	81.927490	1755.901489	-759.865417	335.273621	1189.468384	-666.562622	-211.643341	1193.927612	-501.995850	261.615906	1078.512695	-442.681030	-80.786278	1067.183105	-589.367798	71.670746	1096.552246	518.821228	-37.426571	970.977966	515.190796	221.764496
-607.526428	158.759216	996.462463	-601.449829	-19.178408	998.917236	-658.538574	182.209671	524.202271	-670.338013	-48.794838	528.862671	-654.552124	186.912048	79.924904	-662.628235	-48.361195	87.957779	-616.493042	269.755402	1453.012939	-562.334290	-108.242424	1451.985596	-543.118713	74.527260	1426.413818	-541.296997	81.887047	1755.776367	-759.957581	335.227905	1189.569092	-666.567017	-211.652267	1193.841431	-502.265839	261.327179	1078.766846	-442.770081	-80.722649	1067.020996	-589.423096	71.668457	1096.530762	517.825195	-37.097706	970.656982	514.286499	222.130371
-607.642212	158.750504	996.468445	-601.524475	-19.138685	998.874939	-658.633301	182.163528	524.236206	-670.433167	-48.712692	528.870300	-654.568054	186.918198	79.945335	-662.649048	-48.322449	87.910461	-616.520996	269.708313	1453.071289	-562.304382	-108.261513	1451.919922	-543.126404	74.521904	1426.419189	-541.284058	81.654877	1755.995117	-759.987610	335.179077	1189.585205	-666.595337	-211.621582	1193.745972	-502.258453	261.351563	1078.457520	-442.856415	-80.637169	1066.939087	-589.479004	71.662430	1096.506958	516.645203	-36.468048	970.337036	512.946350	222.825562
-607.714172	158.884399	996.505493	-601.610291	-19.086857	998.856323	-658.775757	182.181290	524.284912	-670.588013	-48.629959	528.858032	-654.636902	186.916107	79.974197	-662.709290	-48.337078	87.890953	-616.548401	269.681702	1453.098877	-562.333374	-108.287857	1451.864502	-543.164307	74.498520	1426.377686	-541.248962	81.527374	1755.997314	-760.050354	335.116302	1189.636841	-666.608948	-211.574615	1193.675171	-502.348083	261.262573	1078.453613	-442.940613	-80.534027	1066.763794	-589.537903	71.722954	1096.513672	515.385315	-35.730476	970.002258	511.552246	223.499023
-607.833984	158.788025	996.453491	-601.708618	-19.102509	998.889038	-658.848816	182.172699	524.295288	-670.733276	-48.644138	528.896179	-654.606689	186.919830	79.941505	-662.646179	-48.366741	87.876648	-616.562622	269.647827	1453.109253	-562.315979	-108.329933	1451.768311	-543.164551	74.492310	1426.340576	-541.212036	81.410141	1755.974487	-760.085876	335.075470	1189.686646	-666.583984	-211.555634	1193.591309	-502.398682	261.131836	1078.428711	-442.972076	-80.399055	1066.671875	-589.614502	71.717720	1096.498169	514.204224	-35.056633	969.677917	510.409363	223.981979
-607.925903	158.814606	996.431519	-601.744629	-19.038534	998.787476	-658.919373	182.203674	524.247192	-670.781372	-48.550526	528.817627	-654.602417	186.932007	79.897514	-662.624756	-48.360443	87.871727	-616.584717	269.627808	1453.126709	-562.309631	-108.327530	1451.660889	-543.180359	74.463234	1426.293823	-541.181946	81.295761	1755.952881	-760.108948	335.055511	1189.716919	-666.567139	-211.543839	1193.494629	-502.475647	261.053467	1078.428833	-442.997253	-80.279602	1066.557373	-589.635132	71.725380	1096.430420	513.051697	-34.359192	969.382263	509.385742	224.497147
-608.008179	158.906158	996.467590	-601.819031	-18.994364	998.766296	-658.986450	182.249954	524.258972	-670.950745	-48.564987	528.853027	-654.607788	186.932556	79.899399	-662.643250	-48.353657	87.836647	-616.612915	269.585968	1453.165283	-562.277710	-108.365639	1451.574707	-543.189148	74.460571	1426.250000	-541.087952	81.325058	1755.777954	-760.137268	335.017700	1189.731934	-666.498718	-211.500488	1193.384033	-502.518677	260.953003	1078.437012	-443.002228	-80.183937	1066.524170	-589.683594	71.762596	1096.433838	511.884125	-33.620171	969.107178	508.469543	224.893311
-608.058044	158.900467	996.455322	-601.836243	-18.986483	998.765259	-659.050415	182.252502	524.249329	-671.073059	-48.579956	528.899475	-654.618774	186.929688	79.896690	-662.628052	-48.370640	87.831779	-616.632751	269.582031	1453.218384	-562.289917	-108.383224	1451.518066	-543.214600	74.440140	1426.248047	-541.108521	81.200302	1755.674927	-760.148071	334.960144	1189.782837	-666.456177	-211.481644	1193.300415	-502.550476	260.870178	1078.467285	-442.979858	-80.042526	1066.434692	-589.726624	71.772514	1096.428467	510.681488	-32.783146	968.876343	507.434937	225.277969
-608.100342	158.946350	996.476746	-601.896240	-18.979227	998.780518	-659.071045	182.325363	524.258118	-671.150024	-48.584507	528.930481	-654.581604	186.939392	79.895981	-662.655151	-48.395683	87.810066	-616.650696	269.555023	1453.194092	-562.299866	-108.391953	1451.471436	-543.225525	74.425179	1426.243042	-541.124512	81.085068	1755.673340	-760.135071	334.929626	1189.817871	-666.383423	-211.422150	1193.180786	-502.554138	260.780151	1078.518799	-442.952148	-79.869743	1066.391479	-589.779907	71.793709	1096.447266	509.501740	-31.936138	968.692871	506.488678	225.651443
-608.138550	159.064117	996.512329	-601.922302	-18.896217	998.750732	-659.192261	182.337250	524.282410	-671.178101	-48.497021	528.925720	-654.617004	186.980301	79.900917	-662.654968	-48.417263	87.839203	-616.677246	269.505249	1453.276733	-562.260010	-108.412323	1451.425659	-543.267578	74.403160	1426.205566	-541.117554	80.989975	1755.655151	-760.130005	334.917450	1189.836548	-666.285461	-211.386520	1193.068848	-502.553192	260.707855	1078.570313	-442.908539	-79.705307	1066.374390	-589.816528	71.858337	1096.451538	508.302124	-31.029984	968.563110	505.604340	226.059143
-608.200012	159.034912	996.500244	-601.967529	-18.889717	998.730591	-659.266785	182.384369	524.253052	-671.250000	-48.479771	528.920837	-654.639160	186.979462	79.899323	-662.667175	-48.412170	87.863876	-616.736328	269.469788	1453.281372	-562.243530	-108.415894	1451.323486	-543.287292	74.394218	1426.198364	-541.124939	80.890404	1755.631104	-760.131470	334.889893	1189.842285	-666.198486	-211.342560	1192.957764	-502.554779	260.649933	1078.562378	-442.856720	-79.598145	1066.343384	-589.851013	71.844887	1096.432495	507.079224	-30.055037	968.497498	504.615631	226.507507
-608.250366	159.029053	996.450378	-601.968628	-18.841322	998.691772	-659.283813	182.389847	524.266968	-671.320557	-48.506786	528.945007	-654.628418	186.977203	79.871040	-662.688782	-48.384808	87.837509	-616.770630	269.437836	1453.294067	-562.214294	-108.427719	1451.239136	-543.297241	74.379112	1426.167114	-541.109741	80.774345	1755.613037	-760.116516	334.866608	1189.872437	-666.084229	-211.296768	1192.843506	-502.526428	260.586060	1078.599365	-442.749878	-79.478241	1066.343750	-589.851990	71.877853	1096.384155	505.867310	-29.076403	968.493408	503.718048	226.792419
-608.296143	159.044601	996.427917	-601.993408	-18.789883	998.641907	-659.352783	182.402344	524.280212	-671.295776	-48.413147	528.863770	-654.658020	186.981949	79.870399	-662.641479	-48.373905	87.781075	-616.822998	269.398315	1453.332153	-562.190186	-108.452820	1451.165771	-543.307251	74.373711	1426.119263	-541.117004	80.684509	1755.597900	-760.098206	334.873016	1189.880615	-665.999390	-211.253693	1192.737671	-502.503204	260.532196	1078.677490	-442.684998	-79.323082	1066.288208	-589.861328	71.899170	1096.344238	504.612488	-28.001848	968.567444	502.661102	227.084610
-608.273926	159.116821	996.470520	-601.995483	-18.746473	998.672485	-659.365417	182.467575	524.321289	-671.359314	-48.403614	528.868835	-654.659302	186.971573	79.949631	-662.611145	-48.380196	87.779724	-616.875305	269.343475	1453.372559	-562.189880	-108.480713	1451.121094	-543.338196	74.363678	1426.102905	-541.174561	80.481430	1755.833008	-760.109741	334.878204	1189.912842	-665.901306	-211.197754	1192.619141	-502.503448	260.479370	1078.761475	-442.564972	-79.177841	1066.301025	-589.871765	71.947266	1096.384155	503.303833	-26.848164	968.710022	501.526184	227.186737
-608.304810	159.085693	996.441956	-602.013245	-18.787457	998.695984	-659.378845	182.431885	524.295715	-671.362793	-48.343544	528.847534	-654.660706	186.976135	79.914154	-662.554626	-48.396000	87.777061	-616.746399	269.124542	1453.385376	-562.018677	-108.701141	1451.080933	-543.414001	74.399780	1426.109131	-541.189941	80.397392	1755.820679	-760.103638	334.874725	1189.912598	-665.808960	-211.170654	1192.543457	-502.600616	260.282806	1079.149536	-442.475555	-79.011116	1066.288452	-589.898926	71.941048	1096.381470	501.944733	-25.575600	968.945190	500.380859	227.735245
-608.321472	159.140793	996.467468	-602.015625	-18.700306	998.639038	-659.401367	182.475998	524.307739	-671.354309	-48.308811	528.866882	-654.613647	186.980515	79.893631	-662.569092	-48.424969	87.789085	-616.856934	268.976105	1453.423706	-562.057495	-108.830338	1451.029419	-543.442505	74.392151	1426.105957	-541.144958	80.451767	1755.676880	-760.091797	334.884857	1189.937012	-665.708130	-211.114853	1192.466431	-502.545807	260.231567	1079.242798	-442.353973	-78.887321	1066.280396	-589.893311	71.968414	1096.364258	500.769745	-24.580334	969.225098	499.620331	227.969864
-608.316711	159.261307	996.526489	-601.995667	-18.631220	998.594604	-659.385010	182.526901	524.282654	-671.334167	-48.321632	528.928650	-654.602417	186.968292	79.908463	-662.522034	-48.452682	87.830688	-616.897156	268.959625	1453.483154	-562.014282	-108.852486	1450.989746	-543.464233	74.369064	1426.091675	-541.184448	80.337074	1755.666870	-760.075745	334.914825	1189.966187	-665.611389	-211.059448	1192.352051	-502.520233	260.156464	1079.303955	-442.275116	-78.733894	1066.268066	-589.883911	72.006470	1096.372925	499.589386	-23.585186	969.565918	498.833618	228.243362
-608.292419	159.308197	996.534546	-601.986572	-18.615814	998.621887	-659.390930	182.545532	524.272217	-671.381348	-48.337452	528.961243	-654.580139	186.968933	79.913162	-662.606506	-48.439552	87.833588	-616.944824	268.922333	1453.487061	-561.987610	-108.865616	1450.948364	-543.488098	74.343735	1426.094727	-541.220276	80.264885	1755.648438	-760.060303	334.943024	1190.007202	-665.477966	-210.976425	1192.249268	-502.478882	260.101471	1079.381104	-442.153961	-78.555008	1066.288086	-589.894531	72.045769	1096.394775	498.474854	-22.678917	969.963562	498.183777	228.433716
-608.274048	159.322937	996.533691	-601.922546	-18.532511	998.585327	-659.399719	182.585587	524.311279	-671.301697	-48.240631	528.927307	-654.604065	186.982132	79.908241	-662.545593	-48.418804	87.837822	-616.990784	268.897156	1453.509399	-561.988159	-108.863884	1450.929932	-543.503296	74.334991	1426.095459	-541.299561	80.173637	1755.544434	-760.042969	334.970337	1190.049683	-665.365967	-210.932251	1192.133423	-502.484467	260.025940	1079.493530	-442.016693	-78.382019	1066.329346	-589.858154	72.079369	1096.377075	497.375702	-21.787476	970.415771	497.514099	228.577698
-608.250183	159.376450	996.523560	-601.916077	-18.511761	998.609497	-659.389587	182.539734	524.338623	-671.313049	-48.189964	528.888184	-654.570679	187.002090	79.901329	-662.535400	-48.423199	87.801964	-617.069519	268.853699	1453.569458	-561.976440	-108.882675	1450.872192	-543.526306	74.332535	1426.082642	-541.324280	80.116791	1755.658325	-759.991577	334.988190	1190.041870	-665.264526	-210.849487	1192.015381	-502.367706	260.132782	1079.297852	-441.877686	-78.199799	1066.347900	-589.856323	72.133286	1096.385864	496.281494	-20.900558	970.910767	496.826477	228.653549
-608.208313	159.453949	996.537170	-601.871338	-18.503891	998.626343	-659.401672	182.523605	524.342163	-671.376099	-48.228260	528.904297	-654.580750	187.040131	79.937210	-662.584229	-48.393986	87.838013	-617.113159	268.804016	1453.608398	-561.922729	-108.913368	1450.798096	-543.559021	74.316467	1426.067261	-541.407837	80.023804	1755.568970	-759.967651	335.022186	1190.088867	-665.162109	-210.764587	1191.902222	-502.341644	260.071503	1079.363647	-441.739258	-77.991600	1066.352783	-589.841003	72.176407	1096.405273	495.239899	-20.081490	971.432861	496.181335	228.841339
-608.165100	159.469376	996.521362	-601.828247	-18.443953	998.587463	-659.385254	182.516708	524.360535	-671.242188	-48.091328	528.819214	-654.586914	187.001221	79.904961	-662.511780	-48.405502	87.786316	-617.176453	268.769043	1453.644653	-561.919983	-108.902489	1450.743652	-543.586975	74.308281	1426.039795	-541.479980	79.957260	1755.566284	-759.950012	335.067261	1190.115845	-665.058716	-210.674698	1191.794312	-502.355255	259.994476	1079.466919	-441.583435	-77.801445	1066.349854	-589.794128	72.201836	1096.377686	494.259979	-19.309690	971.980164	495.594147	229.040497
-608.132263	159.532913	996.533875	-601.738708	-18.445370	998.559814	-659.361328	182.535019	524.387878	-671.255432	-48.128971	528.871277	-654.574219	186.964951	79.958504	-662.451416	-48.419815	87.827904	-617.232910	268.726227	1453.687134	-561.914490	-108.936966	1450.693359	-543.619385	74.301712	1426.030273	-541.556274	79.876175	1755.582275	-759.972961	335.137604	1190.156616	-664.935608	-210.618546	1191.673462	-502.391174	259.922394	1079.521240	-441.484314	-77.655891	1066.372192	-589.758606	72.213936	1096.374268	493.337067	-18.572212	972.512085	495.122223	229.117386
-608.017761	160.041458	996.774902	-601.559814	-18.239576	998.506592	-659.426086	182.629578	524.464783	-671.152588	-48.091827	528.859192	-654.628601	186.998322	79.938667	-662.442200	-48.435249	87.838608	-617.288574	268.671112	1453.733521	-561.894775	-108.936691	1450.697632	-543.641479	74.271843	1426.003418	-541.633667	79.818031	1755.597656	-759.953735	335.196655	1190.193115	-664.819580	-210.535126	1191.580688	-502.386536	259.883820	1079.563965	-441.331818	-77.522469	1066.413086	-589.721191	72.406860	1096.487671	492.517639	-18.027727	973.059082	494.676514	229.261108
-607.932312	160.077133	996.776855	-601.463867	-18.232458	998.488831	-659.378906	182.637802	524.446594	-671.146179	-48.028847	528.826355	-654.575806	186.980194	79.988777	-662.511902	-48.355244	87.799538	-617.303833	268.648743	1453.728638	-561.869812	-108.928535	1450.635986	-543.622437	74.274940	1426.020996	-541.706665	79.763405	1755.569458	-759.941406	335.270691	1190.235596	-664.684692	-210.461014	1191.471313	-502.397705	259.796692	1079.580811	-441.183044	-77.362282	1066.431885	-589.654114	72.417137	1096.483398	491.701904	-17.343637	973.514221	494.137909	229.377777
-608.177124	159.424423	996.431091	-601.588013	-18.486963	998.557800	-659.255310	182.626953	524.296814	-671.182312	-48.089375	528.890869	-654.512573	186.964127	79.944595	-662.529236	-48.346142	87.800285	-617.348511	268.613861	1453.746582	-561.826660	-108.938301	1450.565430	-543.622559	74.273643	1426.017700	-541.806763	79.719284	1755.569702	-759.934021	335.361084	1190.265625	-664.548462	-210.401566	1191.364014	-502.434540	259.758179	1079.624390	-441.026947	-77.210602	1066.435791	-589.702393	72.212296	1096.320190	491.014191	-16.833809	973.937073	493.773865	229.523193
-608.103210	159.439758	996.422302	-601.455017	-18.490551	998.550476	-659.234558	182.611588	524.295105	-671.223145	-48.119614	528.936218	-654.519775	186.943115	79.928284	-662.600891	-48.325542	87.825638	-617.392639	268.590454	1453.756958	-561.828918	-108.947868	1450.537231	-543.625305	74.275314	1426.028076	-541.900635	79.672028	1755.558472	-759.931641	335.443237	1190.287476	-664.435303	-210.353058	1191.234985	-502.474854	259.697540	1079.631958	-440.902893	-77.050919	1066.470459	-589.620422	72.223061	1096.315308	490.500092	-16.549860	974.301636	493.491791	229.707245
-607.698486	160.148651	996.769958	-601.167969	-18.174894	998.543518	-659.250244	182.603790	524.423950	-670.975891	-47.947853	528.906860	-654.573792	186.931030	79.981316	-662.515076	-48.385811	87.850250	-617.441956	268.554779	1453.795654	-561.806702	-108.937782	1450.509766	-543.621460	74.281105	1426.023682	-542.047424	79.541878	1755.669678	-759.923889	335.497192	1190.320313	-664.290039	-210.302582	1191.148071	-502.532593	259.633759	1079.641846	-440.773987	-76.883041	1066.465332	-589.474121	72.517944	1096.519653	490.084259	-16.295940	974.615540	492.756226	229.762650
-607.626221	160.208893	996.757813	-601.091492	-18.150890	998.531372	-659.252747	182.607849	524.452209	-671.032593	-47.996231	528.868408	-654.564148	186.904327	79.981476	-662.476929	-48.376698	87.895493	-617.469482	268.555634	1453.807983	-561.760620	-108.919456	1450.450684	-543.605957	74.300819	1425.982300	-542.163696	79.463875	1755.675781	-759.919861	335.578064	1190.345947	-664.156860	-210.255386	1191.037720	-502.599670	259.577881	1079.612793	-440.652405	-76.774132	1066.448486	-589.411560	72.559715	1096.509277	489.955475	-16.451981	974.882935	492.494598	230.045746
-607.537048	160.263016	996.731079	-601.006104	-18.157038	998.513611	-659.227661	182.617371	524.477356	-670.946045	-47.962116	528.858948	-654.553833	186.902115	79.981873	-662.486938	-48.361595	87.790947	-617.526489	268.549164	1453.823120	-561.704712	-108.909447	1450.380371	-543.617676	74.316032	1425.946655	-542.266113	79.466988	1755.574585	-759.942993	335.634277	1190.358521	-664.025146	-210.202988	1190.945068	-502.636169	259.527252	1079.556641	-440.516418	-76.621925	1066.439453	-589.340393	72.587280	1096.489502	490.010590	-16.745293	975.045410	492.442047	230.303040
-607.443604	160.320877	996.695984	-600.911804	-18.084621	998.468506	-659.197083	182.659866	524.468140	-670.904663	-47.976974	528.827148	-654.600647	186.894775	79.995514	-662.480469	-48.358879	87.782555	-617.528442	268.572968	1453.778198	-561.629944	-108.873383	1450.310059	-543.586731	74.366440	1425.891846	-542.426270	79.330681	1755.608032	-759.969177	335.686554	1190.364746	-663.924927	-210.139908	1190.839844	-502.698242	259.490509	1079.513062	-440.403717	-76.481644	1066.407227	-589.241943	72.647224	1096.448730	490.038269	-16.929344	975.162781	492.317383	230.531921
-607.358582	159.996765	996.480225	-600.904663	-18.133718	998.422607	-659.075623	182.638763	524.412842	-670.938049	-48.000271	528.804382	-654.534485	186.869446	79.995346	-662.489441	-48.325512	87.772812	-617.540161	268.613770	1453.781372	-561.489624	-108.832558	1450.243774	-543.550476	74.425827	1425.838379	-542.577698	79.206650	1755.577637	-759.986816	335.705811	1190.351074	-663.772644	-210.086365	1190.788940	-502.740784	259.480164	1079.445923	-440.257324	-76.354431	1066.397217	-589.121155	72.553284	1096.305176	490.034302	-17.002642	975.188965	492.215485	230.840942
-607.301941	160.062454	996.464050	-600.824951	-18.066830	998.371216	-659.051819	182.659302	524.386047	-670.854675	-47.959290	528.809448	-654.518982	186.940536	79.978561	-662.484863	-48.325283	87.765739	-617.552856	268.682617	1453.763916	-561.293701	-108.739128	1450.199219	-543.529785	74.527290	1425.789795	-542.772400	79.054825	1755.575317	-759.998779	335.693665	1190.363281	-663.613159	-209.990250	1190.788818	-502.807281	259.443817	1079.371216	-440.131409	-76.211632	1066.378174	-589.040222	72.602432	1096.269653	489.941956	-16.932817	975.195679	492.101685	231.174667
-607.175354	160.136475	996.448425	-600.706238	-18.070580	998.423889	-659.001343	182.688828	524.406006	-670.801392	-47.877155	528.831421	-654.507935	186.915161	79.980446	-662.418457	-48.366257	87.836494	-617.583252	268.785706	1453.755249	-561.070129	-108.584175	1450.150024	-543.487366	74.661446	1425.731812	-542.996948	78.875336	1755.597656	-760.068848	335.699982	1190.366089	-663.454895	-209.891739	1190.750488	-502.884766	259.455475	1079.283081	-440.022278	-76.077065	1066.332886	-588.950989	72.672943	1096.292725	489.783264	-16.698198	975.156921	492.011566	231.538925
-607.066956	160.193344	996.430298	-600.633118	-18.010637	998.403809	-658.977661	182.682297	524.408813	-670.705994	-47.863972	528.875793	-654.524658	186.914703	80.012390	-662.386658	-48.373112	87.904732	-617.628113	268.888397	1453.759277	-560.832458	-108.430786	1450.163574	-543.452454	74.790855	1425.724487	-543.270386	78.533600	1755.877197	-760.118958	335.652435	1190.336182	-663.292175	-209.811813	1190.777710	-502.913910	259.470428	1079.218994	-439.942963	-75.995888	1066.266602	-588.868347	72.727058	1096.274902	489.597290	-16.315306	975.060425	491.910492	231.843475
-607.023254	160.280334	996.399658	-600.579163	-17.990313	998.351074	-658.999329	182.702789	524.446106	-670.687378	-47.861134	528.856140	-654.535095	186.882599	79.994820	-662.377625	-48.387199	87.884071	-617.654663	269.018555	1453.790894	-560.542419	-108.258881	1450.088013	-543.393921	74.949989	1425.638672	-543.526123	78.017616	1755.885864	-760.200012	335.586731	1190.271729	-663.077698	-209.764603	1190.767700	-503.018646	259.478882	1079.166504	-439.900909	-75.904640	1066.181885	-588.784363	72.769905	1096.228027	490.353699	-17.232376	975.022888	492.012878	232.229401
-606.940857	160.199860	996.311218	-600.488281	-18.044609	998.387939	-658.974365	182.654755	524.424866	-670.735962	-47.880348	528.786255	-654.578064	186.867767	80.014015	-662.413574	-48.369045	87.839745	-617.697937	269.198425	1453.781372	-560.265259	-108.071396	1450.076050	-543.325378	75.106102	1425.608398	-543.760193	78.106354	1755.771973	-760.303406	335.513702	1190.210938	-662.885132	-209.674286	1190.861816	-503.069550	259.541840	1079.063843	-439.856415	-75.761421	1066.045776	-588.691895	72.773163	1096.200195	491.269867	-18.261129	974.961243	492.160828	232.639587
-606.840515	160.276489	996.301575	-600.423523	-18.014297	998.359680	-658.942322	182.692261	524.404785	-670.702087	-47.841946	528.739746	-654.582825	186.859787	80.049904	-662.433472	-48.337013	87.738594	-617.830872	269.604675	1453.717651	-560.107239	-107.671425	1449.992554	-543.249695	75.229408	1425.553467	-544.069763	77.486420	1756.015259	-760.449768	335.423035	1190.193970	-662.668579	-209.640320	1190.890991	-503.284607	259.393311	1079.320679	-439.824280	-75.687088	1065.889160	-588.609314	72.812866	1096.181519	492.211884	-19.259459	974.931946	492.328766	233.106430
-606.740906	160.253906	996.281372	-600.321716	-18.014647	998.347290	-658.870483	182.789642	524.422607	-670.670593	-47.862370	528.787170	-654.578064	186.878143	80.030518	-662.417664	-48.352413	87.727982	-617.867859	269.821930	1453.652344	-559.847656	-107.422577	1450.031860	-543.133484	75.433472	1425.532959	-544.381714	77.373718	1755.960327	-760.573853	335.331085	1190.113281	-662.453552	-209.596405	1191.004761	-503.321045	259.511505	1079.243896	-439.761597	-75.551552	1065.744385	-588.504272	72.806274	1096.164429	492.351807	-19.001703	974.758301	492.375000	233.461044
-606.626404	160.230103	996.273315	-600.209167	-17.988497	998.386780	-658.829285	182.748032	524.396973	-670.640930	-47.843437	528.791687	-654.512085	186.897507	80.000008	-662.342896	-48.376068	87.770996	-617.900635	270.136627	1453.567505	-559.564453	-107.039574	1450.102417	-543.039429	75.621895	1425.492920	-544.614563	77.182915	1755.855713	-760.725281	335.224609	1190.046997	-662.203430	-209.551254	1191.128174	-503.362915	259.695831	1079.085449	-439.764252	-75.436440	1065.553833	-588.399048	72.833824	1096.180908	492.547363	-18.717951	974.462402	492.446991	233.807816
-606.563171	160.258209	996.248901	-600.091858	-17.953396	998.375854	-658.812683	182.833557	524.363159	-670.527466	-47.792141	528.838867	-654.537659	186.903458	80.006142	-662.314880	-48.380455	87.832764	-617.929321	270.216034	1453.496216	-559.278931	-106.917831	1450.192261	-542.947571	75.877167	1425.531006	-544.951416	76.817589	1755.830322	-760.870789	335.099701	1189.897583	-661.946167	-209.506271	1191.305176	-503.439514	259.832794	1078.946045	-439.729584	-75.370285	1065.400024	-588.303162	72.877747	1096.162231	492.693085	-18.566130	975.023193	492.284515	233.799271
-606.458374	160.203369	996.228760	-599.989624	-17.941265	998.470154	-658.792480	182.724350	524.400391	-670.532837	-47.807690	528.887390	-654.497559	186.869720	79.997017	-662.320007	-48.380173	87.836929	-617.995789	270.419464	1453.422852	-559.046082	-106.701614	1450.263672	-542.851501	76.151833	1425.537109	-545.281311	76.436165	1755.956909	-761.030396	335.008698	1189.783936	-661.692078	-209.446228	1191.465698	-503.577332	259.960632	1078.824951	-439.729462	-75.225571	1065.189819	-588.214783	72.919792	1096.200439	492.992218	-17.914610	973.530457	492.681183	234.521164
-606.398987	160.226593	996.203003	-599.878296	-17.908154	998.482605	-658.832275	182.667847	524.436401	-670.502991	-47.839096	528.874634	-654.522156	186.848312	80.019806	-662.245056	-48.378746	87.868408	-618.047058	270.649750	1453.329468	-558.803284	-106.451759	1450.369995	-542.785217	76.376648	1425.526489	-545.586548	76.073067	1756.050293	-761.203979	334.879150	1189.627563	-661.447449	-209.416428	1191.626709	-503.677277	260.106903	1078.710938	-439.701385	-75.107834	1065.037231	-588.117615	72.974030	1096.191528	492.621765	-16.299028	972.668701	492.809937	234.928192
-606.338806	160.240585	996.166565	-599.787964	-17.879259	998.501892	-658.853760	182.554337	524.464722	-670.399597	-47.804043	528.831848	-654.533020	186.818222	80.068443	-662.263000	-48.394638	87.833817	-618.081665	270.888794	1453.212158	-558.556396	-106.198967	1450.531860	-542.700562	76.627808	1425.480591	-545.921570	75.726486	1756.119751	-761.370789	334.769714	1189.467651	-661.151611	-209.400436	1191.817627	-503.645477	260.451569	1078.264404	-439.665375	-74.949509	1064.878662	-588.008118	73.030266	1096.177124	491.820313	-14.302795	972.159607	492.800629	235.004898
-606.304504	160.199020	996.112915	-599.709656	-17.897053	998.523621	-658.835022	182.552567	524.452698	-670.373291	-47.788086	528.781677	-654.512024	186.822937	80.038589	-662.193359	-48.383797	87.793777	-618.136963	271.120239	1453.083862	-558.319885	-105.929581	1450.624512	-542.597534	76.877296	1425.450562	-546.224854	75.386452	1756.170166	-761.559814	334.657166	1189.308594	-660.863281	-209.394394	1192.012451	-503.736084	260.656769	1078.058472	-439.636139	-74.812538	1064.786133	-587.922546	73.047424	1096.155762	491.083282	-12.381201	971.591309	493.091522	235.081024
-606.194885	160.224945	996.127563	-599.525024	-17.877172	998.525879	-658.838318	182.525467	524.449219	-670.277466	-47.746811	528.775330	-654.511108	186.810104	80.051834	-662.193909	-48.381508	87.785278	-618.156189	271.379791	1452.926025	-558.151245	-105.671730	1450.729126	-542.525940	77.088615	1425.461548	-546.523682	75.082230	1756.291016	-761.721924	334.574707	1189.160278	-660.624939	-209.373383	1192.201538	-503.829559	260.843475	1077.845215	-439.604553	-74.661865	1064.683472	-587.777466	73.069664	1096.164551	490.920380	-11.209568	970.940613	494.711243	235.617920
-606.124084	160.178802	996.057922	-599.400146	-17.833872	998.521362	-658.843750	182.554901	524.422791	-670.208252	-47.744099	528.818115	-654.504028	186.815109	80.067451	-662.237061	-48.400074	87.820572	-618.190491	271.608398	1452.768433	-557.932617	-105.405067	1450.856812	-542.448975	77.325142	1425.495728	-546.810364	74.762871	1756.324585	-761.882935	334.461517	1188.997192	-660.366577	-209.355011	1192.382690	-503.752289	261.004700	1077.505615	-439.547699	-74.524300	1064.636230	-587.657288	73.110733	1096.123291	490.621063	-9.873562	970.318054	495.346405	235.589844
-606.019531	160.174011	996.056580	-599.212463	-17.821230	998.585571	-658.843750	182.494476	524.394226	-670.144531	-47.749607	528.833130	-654.436646	186.818695	80.046783	-662.252625	-48.398148	87.822289	-618.205139	271.889954	1452.682739	-557.719666	-105.119713	1451.014282	-542.345947	77.580620	1425.488281	-547.098694	74.462967	1756.364014	-762.076294	334.391449	1188.861938	-660.083252	-209.383820	1192.558105	-504.130554	261.034027	1077.724121	-439.513550	-74.379616	1064.626465	-587.518738	73.158020	1096.155029	490.732666	-9.233459	969.780457	495.998291	235.537170
-605.977905	160.113251	996.007996	-599.078857	-17.825682	998.599060	-658.889221	182.554245	524.386902	-670.019531	-47.712059	528.847656	-654.447449	186.832901	80.005890	-662.150330	-48.424805	87.856575	-618.226379	272.101898	1452.464600	-557.467468	-104.886131	1451.126465	-542.259277	77.834137	1425.484741	-547.398071	74.185966	1756.414307	-762.228455	334.280701	1188.695801	-659.802490	-209.346741	1192.749512	-504.259308	261.209564	1077.501099	-439.494781	-74.244118	1064.597900	-587.400696	73.169388	1096.131958	491.195770	-8.960165	969.240356	496.260437	235.801254
-605.902954	160.012466	995.923523	-598.921204	-17.840124	998.661377	-658.909546	182.440552	524.385620	-669.980591	-47.689453	528.825806	-654.413208	186.802429	80.022964	-662.240173	-48.402008	87.814629	-618.266052	272.326630	1452.319336	-557.266174	-104.627533	1451.202026	-542.165527	78.078995	1425.426025	-547.700989	73.938568	1756.470703	-762.362610	334.197876	1188.497559	-659.575439	-209.376419	1192.950317	-504.370392	261.401672	1077.265625	-439.440613	-74.084015	1064.654297	-587.267395	73.201965	1096.116333	491.918549	-8.942490	968.717896	496.389832	236.200745
-605.760986	159.889648	995.865356	-598.645508	-17.958246	998.810791	-658.810791	182.229324	524.442627	-669.912781	-47.713924	528.834534	-654.287170	186.766022	80.003860	-662.186829	-48.430363	87.817993	-618.323669	272.537231	1452.216919	-557.129456	-104.391731	1451.297852	-542.084045	78.321678	1425.422852	-547.973389	73.692413	1756.518311	-762.451538	334.125702	1188.328003	-659.321777	-209.377792	1193.129883	-504.331207	261.734100	1076.735229	-439.386597	-73.901939	1064.699585	-587.118408	73.206001	1096.168335	493.453369	-10.257555	968.353577	499.375336	235.340881
-605.791199	159.984192	995.816345	-598.703247	-17.877777	998.695190	-659.093445	182.303970	524.466553	-669.919495	-47.806183	528.832703	-654.431335	186.766342	80.031868	-662.139038	-48.399494	87.786987	-618.343872	272.757111	1452.132690	-556.894897	-104.136948	1451.428589	-541.978333	78.532715	1425.395142	-548.257996	73.476860	1756.549072	-762.561523	334.047272	1188.158447	-659.099976	-209.359131	1193.342285	-504.412781	261.945679	1076.517212	-439.324493	-73.719223	1064.770996	-587.082275	73.257011	1096.074585	491.826660	-7.496239	968.620178	492.884521	237.818817
-605.670776	159.977478	995.795532	-598.531799	-17.838221	998.732361	-659.134888	182.283096	524.484558	-669.862366	-47.834129	528.846191	-654.390503	186.784271	80.023232	-662.153809	-48.408100	87.789604	-618.338501	272.938171	1452.015991	-556.695984	-103.906624	1451.554932	-541.896057	78.751587	1425.390381	-548.496826	73.289627	1756.574341	-762.672546	334.022278	1188.015747	-658.838623	-209.346268	1193.488159	-504.510559	262.103149	1076.369385	-439.210083	-73.532326	1064.900879	-586.965210	73.309464	1096.086426	492.651489	-9.060799	969.273438	493.546539	236.798004
-605.550293	159.939041	995.783752	-598.320435	-17.838324	998.801758	-659.094727	182.306595	524.433716	-669.732849	-47.771648	528.835083	-654.306946	186.791306	79.995132	-662.118530	-48.419716	87.776123	-618.326355	273.141235	1451.843628	-556.522888	-103.700096	1451.701050	-541.801575	78.951462	1425.420410	-548.719482	73.107025	1756.583740	-762.807739	333.982239	1187.886230	-658.609802	-209.375351	1193.691772	-504.658142	262.065125	1076.462158	-439.131592	-73.348328	1065.042603	-586.830750	73.342361	1096.118896	493.116638	-10.946525	970.648010	493.762543	236.228653
-605.492737	159.882050	995.737000	-598.144104	-17.866636	998.843506	-658.939758	182.267105	524.340881	-669.691711	-47.857971	528.909607	-654.170715	186.802185	79.988052	-662.111450	-48.411678	87.853050	-618.343079	273.343628	1451.703125	-556.376831	-103.507133	1451.774780	-541.708313	79.138641	1425.419312	-548.953979	72.756844	1756.755005	-762.898132	333.957916	1187.760864	-658.342712	-209.365677	1193.816650	-504.677643	262.235779	1076.174316	-439.021973	-73.220650	1065.229248	-586.724121	73.358940	1096.116577	492.898590	-12.608761	972.740723	492.772919	236.551102
-605.406006	159.773392	995.689697	-597.950134	-17.893057	998.913208	-658.954590	182.172272	524.368591	-669.643799	-47.866673	528.951721	-654.139893	186.789124	79.969185	-662.113464	-48.391792	87.904701	-618.328186	273.587158	1451.570313	-556.183350	-103.235580	1451.877563	-541.657104	79.313789	1425.410522	-549.157776	72.636894	1756.790527	-762.966309	333.942108	1187.624268	-658.118591	-209.302368	1193.990601	-504.605286	262.324829	1075.824341	-438.917877	-73.024094	1065.388916	-586.590576	73.366341	1096.126953	493.000732	-15.421251	975.367859	492.660950	235.816574
-605.880737	158.712799	994.960693	-598.137634	-18.457804	999.037720	-658.918579	182.066238	524.264282	-669.777527	-48.056240	529.040894	-654.088318	186.744080	79.993172	-662.217896	-48.364460	87.925354	-618.320740	273.759674	1451.474731	-556.013245	-103.055168	1452.031372	-541.579163	79.503937	1425.360474	-549.348450	72.541161	1756.792969	-762.976563	333.943970	1187.474976	-657.903870	-209.279449	1194.144043	-504.685211	262.607635	1075.368896	-438.765900	-72.867073	1065.563721	-586.637939	73.072121	1095.766846	492.926910	-18.406137	978.485840	492.269196	234.655914
-605.776062	158.744370	994.992798	-597.987976	-18.421440	999.077942	-658.909180	182.047714	524.309143	-669.759583	-48.117203	529.033020	-654.085449	186.745361	80.019287	-662.286194	-48.356991	87.905724	-618.349182	273.930176	1451.345825	-555.866394	-102.864944	1452.167114	-541.531067	79.676208	1425.378784	-549.544189	72.492317	1756.826660	-763.039246	333.971344	1187.326904	-657.636230	-209.255890	1194.321777	-504.606689	262.629730	1075.072388	-438.607971	-72.659431	1065.777954	-586.551392	73.112938	1095.809204	492.846375	-21.565517	981.913513	491.956482	233.384140
-605.561768	159.200836	995.276672	-597.707214	-18.198315	999.062012	-658.992920	182.001694	524.412842	-669.641785	-48.086842	529.039917	-654.128845	186.779297	80.022675	-662.332642	-48.363911	87.894554	-618.346680	274.073547	1451.272095	-555.700806	-102.686714	1452.349609	-541.451538	79.848236	1425.392578	-549.705505	72.449707	1756.829590	-763.071899	333.986786	1187.183228	-657.358582	-209.212143	1194.480103	-504.639282	262.659180	1074.932617	-438.444061	-72.423370	1065.968994	-586.428162	73.282715	1095.967285	492.802490	-24.672747	985.451721	491.712982	232.135437
-605.500854	159.099884	995.219849	-597.566833	-18.272440	999.156616	-658.966248	182.007385	524.381714	-669.616089	-48.108753	528.987061	-654.026550	186.770706	79.963333	-662.329163	-48.306046	87.832657	-618.316223	274.221649	1451.142578	-555.544250	-102.524506	1452.427856	-541.344788	80.039085	1425.405151	-549.856384	72.428848	1756.834473	-763.083191	334.009705	1187.026489	-657.121460	-209.158920	1194.616211	-504.807617	262.745697	1074.927246	-438.274170	-72.151672	1066.141357	-586.346313	73.285896	1095.986450	492.816193	-27.463421	988.873840	491.414673	231.036972
-605.481567	158.880737	995.080933	-597.419678	-18.399223	999.269531	-658.883118	182.065323	524.290222	-669.641113	-48.210644	529.033203	-653.995056	186.805023	79.954170	-662.455566	-48.246712	87.789223	-618.295776	274.389618	1450.944702	-555.405701	-102.344933	1452.541260	-541.232361	80.201813	1425.404785	-549.990845	72.425583	1756.821045	-763.082520	333.994629	1186.877075	-656.839172	-209.101990	1194.769409	-504.808441	262.787201	1074.798218	-438.083527	-71.930786	1066.337524	-586.255981	73.265915	1095.967773	492.988861	-29.787998	991.942017	491.159912	230.177444
-605.430725	158.808044	995.041748	-597.298096	-18.371984	999.299500	-658.832642	182.063492	524.283630	-669.663818	-48.321877	529.107971	-653.943237	186.805328	79.946732	-662.507080	-48.223564	87.860695	-618.294739	274.537476	1450.813599	-555.221558	-102.170746	1452.642578	-541.142700	80.363373	1425.404785	-550.126770	72.427765	1756.817505	-763.084045	334.035309	1186.742920	-656.604675	-209.037872	1194.911865	-504.784882	262.796173	1074.684937	-437.890869	-71.776878	1066.565552	-586.172424	73.289368	1095.962158	493.415649	-31.576944	994.402161	491.236908	229.532471
-605.388428	158.733643	994.993164	-597.198425	-18.431778	999.408813	-658.787109	182.057419	524.279053	-669.528442	-48.328308	529.086914	-653.940552	186.802002	79.972420	-662.434265	-48.228203	87.928421	-618.341064	274.639862	1450.755737	-555.031921	-102.003220	1452.734985	-541.061340	80.538528	1425.402344	-550.254333	72.392738	1756.841431	-763.076294	334.055115	1186.591675	-656.352173	-208.979340	1195.023926	-504.609497	262.717346	1074.491455	-437.678864	-71.630142	1066.787231	-586.110474	73.315056	1095.990967	494.233429	-32.690834	996.085999	491.706451	229.088318
-605.320679	158.640152	994.960815	-597.060547	-18.487526	999.499023	-658.771301	181.945786	524.324036	-669.501892	-48.390583	529.176697	-653.896667	186.797928	79.978172	-662.460938	-48.207863	87.942368	-618.324768	274.769653	1450.675537	-554.822632	-101.816559	1452.883667	-540.932739	80.729485	1425.409790	-550.405457	72.358612	1756.885498	-763.064392	334.059723	1186.447632	-656.077393	-208.919861	1195.121338	-504.591003	262.670532	1074.421143	-437.454926	-71.454849	1066.983276	-586.032593	73.314323	1096.021362	495.339386	-32.877213	996.807495	492.287048	229.141724
-605.295410	158.438492	994.865295	-596.972412	-18.611542	999.641846	-658.750732	181.861328	524.336853	-669.426697	-48.473106	529.193481	-653.954590	186.761032	80.013977	-662.495850	-48.230103	87.968811	-618.331604	274.914307	1450.586060	-554.657349	-101.615089	1452.998291	-540.841797	80.936317	1425.412476	-550.539185	72.300423	1756.909424	-763.039612	334.079987	1186.292969	-655.798279	-208.931534	1195.371216	-504.586945	262.604095	1074.377686	-437.252258	-71.247505	1067.196289	-585.976624	73.291153	1096.040405	496.872437	-32.222542	996.468018	493.402374	229.510056
-605.183777	158.353745	994.886353	-596.815430	-18.631462	999.787231	-658.680664	181.763977	524.304993	-669.412598	-48.511715	529.223694	-653.872314	186.728943	80.001129	-662.476685	-48.253620	87.980858	-618.341064	275.056122	1450.524170	-554.450134	-101.416344	1453.097778	-540.729187	81.144608	1425.431641	-550.701233	72.249809	1756.912354	-763.003967	334.064117	1186.130737	-655.466980	-208.828522	1195.447754	-504.535339	262.526093	1074.333984	-437.029541	-71.094635	1067.358276	-585.921387	73.309830	1096.133301	498.761627	-30.634388	995.038513	494.708954	230.377487
-605.170471	158.350845	994.845520	-596.738525	-18.649446	999.786255	-658.618530	181.816620	524.274597	-669.369568	-48.526100	529.139893	-653.842773	186.727432	80.023758	-662.579895	-48.225334	87.931725	-618.292358	275.296661	1450.426392	-554.166992	-101.151321	1453.191895	-540.572632	81.348930	1425.418091	-550.853516	72.177834	1756.914551	-762.962769	334.056183	1185.967773	-655.233582	-208.883224	1195.706665	-504.590759	262.518250	1074.372437	-436.795502	-70.452538	1067.834961	-585.851501	73.327835	1096.107666	500.993927	-28.263636	992.565063	496.369293	231.625000
-605.139832	158.212158	994.781799	-596.612793	-18.765741	999.936157	-658.549500	181.815445	524.217590	-669.263550	-48.504974	529.111389	-653.783508	186.746414	80.000069	-662.476379	-48.199223	87.849518	-618.241638	275.519714	1450.294922	-553.870789	-100.916824	1453.340210	-540.432312	81.579468	1425.463501	-551.015930	72.057678	1756.911621	-762.913879	334.024536	1185.798584	-654.938049	-208.815598	1195.919189	-504.513855	262.441864	1074.391724	-436.557831	-70.084343	1068.035156	-585.796387	73.326988	1096.149658	503.478943	-25.243879	989.211060	498.280853	233.276352
-605.104309	158.198807	994.762329	-596.579163	-18.751528	999.997192	-658.658875	181.977173	524.206848	-669.248413	-48.578125	529.114868	-653.832703	186.757263	79.976433	-662.511353	-48.196266	87.883377	-618.178711	275.780548	1450.109985	-553.607788	-100.650993	1453.458008	-540.272461	81.833046	1425.470215	-551.197998	71.930237	1756.892212	-762.851257	333.967682	1185.590820	-654.537659	-208.705017	1196.078491	-504.404633	262.363190	1074.343140	-436.283356	-70.543976	1067.861694	-585.773865	73.372200	1096.170654	506.105957	-21.851351	985.243286	500.373993	235.210587
-605.109802	158.087036	994.673889	-596.505920	-18.792601	1000.050354	-658.441589	181.801804	524.133301	-669.207825	-48.617657	529.185974	-653.711121	186.736053	79.959183	-662.463989	-48.193035	87.922417	-618.116577	276.013733	1449.946289	-553.346985	-100.364876	1453.598022	-540.105896	82.095787	1425.492798	-551.420837	71.726242	1756.885986	-762.803284	333.899017	1185.364624	-654.221313	-208.597855	1196.243774	-504.285461	262.258240	1074.277344	-436.055939	-70.432663	1067.977051	-585.715881	73.383965	1096.146118	508.772430	-18.534948	981.043213	502.563538	237.212921
-605.121521	158.170944	994.764648	-596.380493	-18.783997	1000.135925	-658.454590	181.703278	524.188171	-669.114990	-48.563717	529.180359	-653.725891	186.702667	79.952164	-662.399658	-48.211460	87.958076	-618.100281	276.262268	1449.827148	-553.033691	-100.052254	1453.764404	-539.933655	82.391411	1425.495605	-551.669922	71.437294	1756.910278	-762.730652	333.815735	1185.137573	-653.842712	-208.523560	1196.485352	-504.131439	262.154907	1074.176025	-435.807251	-70.242302	1068.129639	-585.720215	73.434692	1096.243408	511.265198	-15.848239	977.076660	504.838531	239.064484
-605.163086	158.094452	994.749695	-596.378113	-18.785172	1000.185486	-658.602844	181.799438	524.250244	-669.142578	-48.678909	529.219177	-653.868408	186.665298	80.016373	-662.521301	-48.210823	88.006851	-618.045105	276.568848	1449.746826	-552.766907	-99.749741	1453.890747	-539.742004	82.710541	1425.454102	-551.979675	71.083984	1756.926147	-762.677063	333.715149	1184.915527	-653.555237	-208.379120	1196.748535	-504.013611	262.022980	1074.212769	-435.567596	-69.493011	1068.599487	-585.729614	73.437630	1096.257568	513.243530	-14.378844	973.923828	506.808990	240.529968
-605.188721	158.055939	994.751648	-596.375366	-18.824200	1000.263367	-658.613342	181.708466	524.294800	-669.171631	-48.757942	529.233459	-653.898438	186.653488	80.048378	-662.529297	-48.210228	88.016159	-617.956604	276.865326	1449.621704	-552.476318	-99.391373	1454.022583	-539.536316	83.017570	1425.439697	-552.357666	70.658432	1756.910034	-762.571472	333.583099	1184.660522	-653.217041	-208.255249	1197.003174	-503.838043	261.921936	1074.207764	-435.326721	-69.156616	1068.724609	-585.736023	73.443855	1096.294922	514.413086	-14.784004	972.245544	508.296387	241.274857
-605.200317	157.982330	994.720398	-596.338928	-18.861403	1000.329407	-658.375061	181.573135	524.199463	-669.148010	-48.741138	529.174500	-653.766418	186.646225	80.026711	-662.469971	-48.225967	87.951645	-617.835999	277.181671	1449.429565	-552.131409	-99.042763	1454.209595	-539.315186	83.354004	1425.437988	-552.759155	70.195206	1756.880249	-762.492065	333.431610	1184.413818	-652.817566	-208.187042	1197.321289	-503.688324	261.804199	1074.230469	-435.108551	-68.936401	1068.843994	-585.721680	73.447678	1096.309692	515.462585	-14.923741	971.425110	509.508331	241.659012
-605.239807	157.876114	994.662903	-596.310974	-18.887417	1000.387390	-658.482056	181.653336	524.213928	-669.204407	-48.830936	529.217651	-653.832275	186.677475	80.004654	-662.510193	-48.192329	87.918594	-617.644226	277.572754	1449.211060	-551.780701	-98.612640	1454.338135	-539.045776	83.731003	1425.459717	-553.181824	69.645706	1756.847656	-762.393127	333.272797	1184.161621	-652.331055	-208.016525	1197.522705	-503.458527	261.702942	1074.149414	-434.816040	-69.601158	1068.514771	-585.699524	73.454773	1096.302856	517.372925	-12.429744	970.185974	511.054932	242.390579
-605.282898	157.739227	994.606873	-596.263916	-18.990227	1000.479980	-658.368225	181.572632	524.133850	-669.183411	-48.799339	529.185547	-653.726135	186.630096	79.994659	-662.410095	-48.216599	87.915291	-617.426941	277.966675	1448.979492	-551.350891	-98.231384	1454.484131	-538.743103	84.109650	1425.455444	-553.623535	69.056366	1756.788208	-762.284180	333.078400	1183.895630	-651.909302	-207.789001	1197.722046	-503.228546	261.536987	1074.035889	-434.581360	-69.505127	1068.582275	-585.675903	73.427322	1096.314087	517.907166	-13.640930	970.768555	511.799316	242.228043
-605.328552	157.649414	994.565613	-596.230225	-19.051157	1000.591736	-658.338257	181.445435	524.109741	-669.230103	-48.868706	529.244202	-653.719727	186.639297	79.980011	-662.461487	-48.225815	87.961403	-617.197144	278.430481	1448.770508	-550.991577	-97.772514	1454.628540	-538.466309	84.499397	1425.457153	-554.091064	68.411636	1756.774780	-762.169922	332.806488	1183.583862	-651.587280	-207.683441	1198.058105	-502.974365	261.398376	1073.845581	-434.351471	-68.743378	1069.025757	-585.665161	73.445602	1096.342896	518.523987	-14.602064	971.099609	512.825195	241.955048
-605.409485	157.500137	994.516235	-596.236694	-19.134192	1000.653809	-658.325745	181.327515	524.127502	-669.259338	-48.956898	529.317871	-653.751709	186.589981	79.976601	-662.424927	-48.226181	87.996063	-617.000061	278.813538	1448.623657	-550.636169	-97.294029	1454.789917	-538.214478	84.919334	1425.437744	-554.616821	67.707649	1756.740479	-762.042847	332.518250	1183.211304	-651.137573	-207.596573	1198.368774	-502.715027	261.299683	1073.677124	-434.073242	-69.098358	1068.805420	-585.675842	73.401108	1096.341187	520.400146	-12.550821	968.908813	514.425842	243.044525
-605.477539	157.388763	994.437500	-596.259033	-19.177212	1000.725098	-658.368774	181.221298	524.151184	-669.309509	-49.001640	529.296387	-653.821594	186.544113	80.053070	-662.475769	-48.269600	88.004250	-616.712585	279.316650	1448.399780	-550.255493	-96.821114	1454.979858	-537.945435	85.364670	1425.407715	-555.170715	66.984825	1756.753174	-761.887634	332.153656	1182.912354	-650.776733	-207.504974	1198.784302	-502.470856	261.212250	1073.510864	-433.888153	-69.076866	1068.848999	-585.679810	73.415131	1096.327148	523.115479	-8.785089	965.424194	516.667603	244.747742
-605.557495	157.256042	994.386719	-596.256897	-19.283897	1000.801086	-658.340454	181.172073	524.173706	-669.368225	-49.024014	529.272949	-653.819092	186.521362	80.066254	-662.460632	-48.290890	88.003342	-616.458252	279.785278	1448.279419	-549.879883	-96.325836	1455.143311	-537.684753	85.797577	1425.309937	-555.734619	66.198914	1756.656006	-761.775757	331.781036	1182.612427	-650.388611	-207.330719	1199.137207	-502.194580	261.160309	1073.291870	-433.640991	-68.921410	1068.933228	-585.676453	73.375923	1096.329712	525.357117	-5.948340	962.934570	518.434875	246.065643
-605.645142	157.109955	994.287292	-596.315430	-19.380377	1000.876892	-658.286560	181.135635	524.078857	-669.475891	-49.179413	529.293518	-653.701416	186.543930	79.976250	-662.485962	-48.272053	87.919228	-616.154724	280.298157	1448.041748	-549.515564	-95.798882	1455.315186	-537.397583	86.269104	1425.345459	-556.302490	65.449112	1756.562256	-761.629028	331.437103	1182.271240	-649.966248	-207.051056	1199.421753	-501.892181	261.113983	1073.072266	-433.410950	-68.712486	1069.003296	-585.687195	73.359161	1096.303589	526.373169	-5.857203	962.792664	519.540039	246.109436
-605.735291	156.964478	994.175049	-596.328674	-19.500067	1000.977539	-658.259827	181.115875	524.001343	-669.563721	-49.238255	529.275818	-653.678467	186.533997	79.971115	-662.451294	-48.276588	87.919479	-615.800842	280.885101	1447.749878	-549.186829	-95.322151	1455.533081	-537.086975	86.734154	1425.394409	-556.877930	64.692047	1756.470459	-761.430664	330.971527	1181.937134	-649.547058	-206.899246	1199.763306	-501.484955	261.111603	1072.824097	-433.212585	-68.590279	1069.080566	-585.689087	73.355110	1096.284058	527.316284	-5.767036	962.723938	520.526062	246.222168
-605.825195	156.795456	994.097717	-596.349792	-19.648800	1001.099182	-658.287598	181.033890	523.995117	-669.679382	-49.296089	529.291199	-653.631409	186.506836	79.947983	-662.548645	-48.273987	87.958588	-615.509033	281.426422	1447.585083	-548.835266	-94.746338	1455.735718	-536.789673	87.189705	1425.367920	-557.434509	63.902977	1756.363403	-761.231934	330.490631	1181.523682	-649.197144	-206.791214	1200.174194	-501.082184	261.101990	1072.602417	-433.008484	-68.459297	1069.131592	-585.692444	73.316338	1096.292358	528.344543	-5.650042	962.702026	521.580872	246.286133
-605.904114	156.595413	994.002075	-596.375122	-19.744020	1001.197693	-658.560425	181.088867	524.021973	-669.758728	-49.402660	529.401489	-653.731995	186.523911	79.952110	-662.532349	-48.280945	87.982132	-615.232239	281.956696	1447.397583	-548.510437	-94.240181	1455.932373	-536.492371	87.694046	1425.338501	-558.002991	63.153324	1756.218628	-761.006104	330.007599	1181.153564	-648.822693	-206.651260	1200.585449	-500.722992	261.045288	1072.451782	-432.791931	-68.262863	1069.222900	-585.679443	73.287743	1096.277832	528.890015	-6.027184	962.651917	522.527161	246.259109
-605.949219	156.416733	993.941345	-596.382568	-19.817982	1001.309692	-658.647705	180.884872	524.072144	-669.875488	-49.554047	529.433411	-653.773560	186.516830	79.970116	-662.545349	-48.351212	88.055672	-614.946533	282.479187	1447.221558	-548.184509	-93.727913	1456.047363	-536.205322	88.228645	1425.303223	-558.552612	62.385185	1756.144043	-760.835388	329.548035	1180.778809	-648.451782	-206.495895	1200.918579	-500.457855	260.862610	1072.546387	-432.568665	-68.141357	1069.309692	-585.666992	73.265938	1096.292236	530.218262	-5.641544	962.639709	523.660706	246.414368
-606.008545	156.271515	993.860779	-596.395264	-19.887039	1001.390625	-658.685547	180.788925	524.063721	-669.849121	-49.561016	529.440369	-653.783997	186.442413	80.012947	-662.532043	-48.346329	88.024292	-614.633423	283.004181	1447.048218	-547.856323	-93.151665	1456.252075	-535.959900	88.665031	1425.217896	-559.067993	61.686657	1756.022949	-760.624329	329.072021	1180.431396	-648.140198	-206.236496	1201.255493	-500.062805	260.840576	1072.340454	-432.284546	-67.984077	1069.426147	-585.636597	73.258499	1096.276855	530.166504	-8.034651	965.153198	523.869263	245.325455
-606.065186	156.125626	993.802124	-596.415771	-19.955126	1001.482666	-658.755676	180.709976	524.091492	-669.974792	-49.686001	529.463684	-653.759399	186.429245	80.036339	-662.484863	-48.333324	87.996475	-614.310791	283.564240	1446.857544	-547.586792	-92.667854	1456.410889	-535.683655	89.127602	1425.182861	-559.418213	61.167671	1756.299805	-760.343994	328.531097	1180.085327	-647.818970	-205.936066	1201.566162	-499.525696	261.024750	1071.882446	-432.108917	-67.049713	1069.877930	-585.620422	73.243774	1096.280151	528.878418	-12.557709	969.221069	523.609924	243.306992
-606.104065	155.973343	993.721375	-596.421936	-20.073862	1001.579712	-658.819702	180.589539	524.072083	-670.032349	-49.691544	529.381958	-653.712830	186.456345	79.974556	-662.486267	-48.376450	87.964729	-613.991394	284.128723	1446.618774	-547.307861	-92.129951	1456.568115	-535.345581	89.620453	1425.217896	-559.928528	60.505955	1756.146362	-760.095154	328.168060	1179.698730	-647.441406	-205.638855	1201.791382	-499.042450	261.023346	1071.651001	-431.793335	-67.516907	1069.703735	-585.586426	73.214211	1096.273682	528.311768	-15.295394	971.678223	523.716858	242.189270
-606.121948	155.873322	993.628540	-596.447510	-20.151512	1001.677979	-658.895386	180.524170	524.085449	-670.052246	-49.721378	529.376221	-653.706848	186.484619	79.954544	-662.549072	-48.374077	87.969353	-613.692200	284.637817	1446.387329	-547.092773	-91.636925	1456.789185	-535.057678	90.051239	1425.231445	-560.401978	59.837143	1755.969604	-759.907776	327.752380	1179.368042	-647.084656	-205.456116	1202.027344	-498.632355	260.874329	1071.755371	-431.583710	-67.499702	1069.840576	-585.556091	73.234627	1096.262207	529.385498	-14.971408	971.478027	524.806396	242.264114
-606.149170	155.729507	993.535645	-596.472595	-20.232819	1001.785828	-658.759216	180.254318	524.054382	-670.097656	-49.778305	529.438171	-653.525940	186.428055	79.900230	-662.445923	-48.429344	88.009674	-613.394165	285.178955	1446.130249	-546.902771	-91.158417	1456.941895	-534.781250	90.456573	1425.235962	-560.870239	59.298496	1755.794189	-759.596130	327.349670	1178.936035	-646.818970	-205.232086	1202.293091	-498.146790	260.871155	1071.618896	-431.342102	-67.231224	1069.973389	-585.528992	73.238945	1096.254761	530.447083	-14.584726	971.260010	525.815918	242.419296
-606.162231	155.607971	993.486450	-596.489563	-20.269146	1001.864807	-658.858704	180.101776	524.045471	-670.217407	-49.843723	529.419189	-653.509155	186.420181	79.916512	-662.501892	-48.424953	88.020622	-613.095581	285.638123	1445.931763	-546.650818	-90.671051	1457.081909	-534.522522	90.894287	1425.145874	-561.300781	58.759003	1755.635986	-759.253052	326.955902	1178.540771	-646.547546	-204.979706	1202.512817	-497.443146	260.945099	1071.227783	-431.088379	-66.963387	1070.105347	-585.491516	73.236427	1096.256958	531.465759	-14.249177	971.098145	526.875793	242.508072
-606.157349	155.483505	993.439697	-596.449341	-20.302374	1001.930847	-658.897339	180.008331	524.066833	-670.221191	-49.802776	529.367249	-653.526367	186.422562	79.941742	-662.431030	-48.474239	87.999542	-612.865723	286.059723	1445.790283	-546.402222	-90.204552	1457.173218	-534.298340	91.303482	1425.049561	-561.676392	58.285843	1755.438477	-758.925842	326.649994	1178.228149	-646.290100	-204.636505	1202.754883	-497.238739	261.016998	1071.209717	-430.873108	-66.719505	1070.234253	-585.432617	73.228439	1096.256714	532.352966	-14.139765	971.060791	527.814087	242.482071
-606.157532	155.435501	993.425720	-596.441528	-20.286379	1001.976685	-659.134888	180.013718	524.064087	-670.180481	-49.787338	529.322144	-653.685852	186.405502	79.978127	-662.406738	-48.460236	87.960518	-612.591675	286.525574	1445.557617	-546.173828	-89.825623	1457.267090	-534.049805	91.700554	1424.980957	-561.941528	57.931953	1755.150146	-758.683838	326.418915	1177.921753	-646.143188	-204.408981	1202.989502	-496.703705	260.726593	1071.282104	-430.675781	-65.773781	1070.748291	-585.369385	73.251472	1096.260864	533.138916	-14.244300	971.128235	528.704224	242.389481
-606.155090	155.361359	993.365479	-596.401917	-20.362484	1002.039429	-659.242188	179.991425	524.126587	-670.328857	-49.932854	529.402832	-653.680847	186.388535	79.975037	-662.399658	-48.470390	87.959702	-612.346252	286.944824	1445.332397	-545.989685	-89.409103	1457.338745	-533.820374	92.044495	1424.966309	-562.246277	57.669891	1754.930054	-758.243591	326.225616	1177.508057	-645.894348	-204.095642	1203.088379	-496.185760	260.998413	1070.715698	-430.356506	-66.236748	1070.598145	-585.297424	73.250847	1096.249512	533.979004	-14.203549	971.084595	529.698730	242.352386
-606.135803	155.301834	993.317444	-596.376099	-20.401588	1002.104248	-659.245605	179.924042	524.116699	-670.367371	-49.910786	529.385010	-653.634949	186.411530	79.930222	-662.435608	-48.483425	87.996521	-612.062073	287.310791	1445.142212	-545.789124	-89.015747	1457.481445	-533.627808	92.371307	1424.981934	-562.464050	57.357800	1754.842896	-757.860229	326.047302	1177.152466	-645.672913	-203.780350	1203.199463	-495.671265	261.012054	1070.622070	-430.117798	-66.088234	1070.745850	-585.231201	73.267982	1096.246948	534.748352	-14.108873	971.048279	530.482422	242.267609
-606.137451	155.298950	993.262329	-596.398438	-20.445192	1002.127747	-659.307434	179.913742	524.120605	-670.343872	-49.852978	529.366211	-653.634644	186.446945	79.926186	-662.396545	-48.515648	87.983887	-611.807434	287.684998	1444.956055	-545.606995	-88.714989	1457.592041	-533.432678	92.679367	1424.944458	-562.681030	57.141121	1754.738770	-757.561646	325.952576	1176.898804	-645.451538	-203.428619	1203.345215	-495.207581	260.541473	1070.976074	-429.884430	-65.754951	1070.922852	-585.166626	73.289055	1096.216064	535.473450	-14.258407	971.113098	531.425171	242.114426
-606.057800	155.241882	993.231567	-596.287659	-20.470236	1002.174438	-659.304626	179.862091	524.119690	-670.344360	-49.875256	529.391296	-653.604492	186.406357	79.919250	-662.358582	-48.544521	87.981361	-611.611023	288.035217	1444.827271	-545.451172	-88.433823	1457.656006	-533.273315	92.957306	1424.937866	-562.893433	57.026489	1754.658203	-757.101257	325.876740	1176.553223	-645.246765	-203.130981	1203.439819	-494.506622	260.779419	1070.596191	-429.637970	-65.428879	1071.044678	-585.063293	73.295578	1096.219849	536.056519	-14.420924	971.142700	532.158691	241.977570
-606.044861	155.252045	993.182800	-596.236877	-20.489075	1002.078674	-659.315125	179.810471	524.123779	-670.359070	-49.815861	529.359985	-653.584717	186.429092	79.922256	-662.314880	-48.531158	87.960594	-611.417419	288.292480	1444.692871	-545.303284	-88.131332	1457.730103	-533.118347	93.208755	1424.872314	-563.037720	56.882687	1754.603027	-756.721069	325.878143	1176.275635	-645.145264	-202.905548	1203.550659	-494.013306	260.700958	1070.500244	-429.432159	-64.407913	1071.533569	-584.935120	73.272011	1096.132935	536.781677	-14.732582	971.170105	533.123657	241.720352
-606.733276	156.040421	993.165710	-596.908508	-20.429497	1000.590332	-659.769836	180.147766	524.216736	-670.496521	-49.921146	529.395264	-653.892273	186.470367	79.928726	-662.354553	-48.512684	88.012047	-611.279541	288.544189	1444.629761	-545.161987	-87.879105	1457.805176	-532.970703	93.458282	1424.826172	-563.151123	56.804794	1754.434326	-756.257813	325.902527	1175.955933	-644.915955	-202.523193	1203.550537	-493.695465	260.773499	1070.415405	-429.123413	-64.750320	1071.346313	-584.887146	72.889267	1095.302612	537.426147	-14.907378	971.156128	533.825256	241.646027
-606.740112	156.135437	993.159424	-596.947021	-20.475777	1000.514832	-659.790771	180.182556	524.225586	-670.541565	-49.964054	529.395874	-653.908142	186.449799	79.927788	-662.394104	-48.491753	87.991562	-611.128723	288.765625	1444.599854	-545.063660	-87.657425	1457.812988	-532.823120	93.680344	1424.767700	-563.240723	56.804386	1754.301758	-755.797607	325.966431	1175.708862	-644.724487	-202.170654	1203.558472	-493.017365	260.527802	1070.404419	-428.932831	-64.554344	1071.482910	-584.811401	72.872757	1095.246826	538.076233	-15.179180	971.216370	534.654663	241.435303
-606.688416	156.104172	993.137695	-596.915222	-20.466406	1000.570435	-659.729553	180.189301	524.246887	-670.540405	-49.925438	529.399170	-653.882507	186.477142	79.993805	-662.331360	-48.507740	88.025597	-610.999695	288.949524	1444.513550	-544.971252	-87.444130	1457.865601	-532.711731	93.855286	1424.747925	-563.298035	56.868855	1754.208618	-755.327942	326.060547	1175.377441	-644.575134	-201.882431	1203.559448	-492.641937	260.591766	1070.380737	-428.706207	-64.162682	1071.659668	-584.758423	72.904640	1095.259644	538.717651	-15.437213	971.275269	535.432922	241.230637
-606.576233	156.108002	993.112061	-596.820251	-20.459898	1000.631470	-659.744934	180.255341	524.265198	-670.482361	-49.832191	529.368835	-653.872192	186.525970	79.972282	-662.302368	-48.529148	88.017372	-610.871704	289.168427	1444.414429	-544.894287	-87.276459	1457.931152	-532.608276	94.014839	1424.751099	-563.334595	56.979477	1754.204224	-754.900879	326.210388	1175.199219	-644.485596	-201.721756	1203.613770	-492.098816	260.564545	1070.416260	-428.594452	-63.007813	1072.111694	-584.644714	72.956917	1095.273193	539.256104	-15.664951	971.313599	536.065979	240.981812
-606.492188	156.165436	993.098206	-596.788330	-20.405479	1000.671204	-659.737122	180.324387	524.315125	-670.525024	-49.864876	529.372314	-653.851990	186.560791	79.983444	-662.322815	-48.535004	87.998085	-610.742371	289.360291	1444.317627	-544.804443	-87.119743	1457.982422	-532.547058	94.145248	1424.748169	-563.359985	57.139103	1754.223633	-754.405701	326.459595	1174.939087	-644.254761	-201.354431	1203.548950	-491.630463	260.451080	1070.431519	-428.346008	-63.335838	1071.834229	-584.548889	73.039276	1095.278198	539.880127	-15.961570	971.304810	536.824158	240.712936
-606.406677	156.177170	993.068298	-596.730042	-20.385668	1000.672546	-659.731812	180.412064	524.328552	-670.545471	-49.883156	529.380432	-653.841553	186.559479	79.992378	-662.379578	-48.508015	88.019745	-610.637146	289.508514	1444.214600	-544.738464	-87.012505	1458.001953	-532.467529	94.277542	1424.750122	-563.590332	57.157814	1754.252930	-753.937378	326.663818	1174.691650	-644.115662	-201.059311	1203.536621	-491.126740	260.300049	1070.471680	-428.203613	-62.442749	1072.289795	-584.451233	73.071259	1095.258545	540.464661	-16.227434	971.328003	537.425476	240.393707
-606.305420	156.211594	993.071533	-596.696533	-20.339605	1000.673584	-659.760620	180.432785	524.356201	-670.500854	-49.833160	529.414917	-653.844604	186.596619	79.978859	-662.380859	-48.455090	87.995575	-610.576660	289.640106	1444.180054	-544.690613	-86.875816	1458.053833	-532.398743	94.428947	1424.735596	-563.588440	57.326839	1754.265747	-753.494568	326.880615	1174.440308	-644.005554	-200.848938	1203.563477	-490.673615	259.967438	1070.804932	-428.053223	-61.815212	1072.416992	-584.379150	73.104324	1095.260254	541.114563	-16.420328	971.294373	538.184631	240.028168
-606.229248	156.204941	993.065002	-596.641724	-20.302559	1000.664185	-659.793884	180.514191	524.377930	-670.458130	-49.839050	529.418884	-653.896484	186.602783	79.996834	-662.377014	-48.421864	88.016205	-610.526672	289.721313	1444.149780	-544.629272	-86.736801	1458.114624	-532.324219	94.532440	1424.697021	-563.537598	57.543182	1754.262573	-752.918152	327.141541	1174.151733	-643.842407	-200.636673	1203.568115	-489.900757	259.916473	1070.551147	-427.869690	-61.417030	1072.554688	-584.300415	73.117729	1095.250000	541.610718	-16.834606	971.408142	538.769714	239.733017
-606.135742	156.225815	993.084229	-596.592041	-20.238918	1000.687195	-659.770935	180.552124	524.348572	-670.428894	-49.847176	529.479980	-653.879456	186.580719	80.032043	-662.305725	-48.435253	88.060783	-610.468018	289.783936	1444.084961	-544.549316	-86.587936	1458.162598	-532.287842	94.668457	1424.692505	-563.486206	57.772125	1754.289063	-752.393127	327.360748	1173.930908	-643.668335	-200.377853	1203.539185	-489.570831	259.933228	1070.497314	-427.738953	-61.049747	1072.649536	-584.232361	73.158928	1095.271851	542.159241	-17.261181	971.512634	539.295715	239.439346
-606.025574	156.242493	993.077332	-596.496277	-20.185043	1000.722961	-659.748840	180.596939	524.374634	-670.381104	-49.815697	529.516296	-653.859009	186.577240	80.037300	-662.262634	-48.435711	88.107651	-610.396606	289.898682	1444.019775	-544.533386	-86.462082	1458.259277	-532.251648	94.745911	1424.691284	-563.422485	58.012283	1754.314941	-751.916199	327.636658	1173.740601	-643.538513	-200.114319	1203.522705	-489.142609	259.614868	1070.796631	-427.597137	-60.670582	1072.739746	-584.141541	73.217072	1095.287231	542.840576	-17.495110	971.473511	540.009644	239.003021
-605.931335	156.322617	993.047729	-596.480408	-20.162838	1000.727966	-659.766968	180.675995	524.390747	-670.318298	-49.773308	529.497192	-653.835571	186.652176	79.983650	-662.315247	-48.411148	88.124939	-610.310852	289.988983	1443.921875	-544.494934	-86.377296	1458.313843	-532.199402	94.836189	1424.738037	-563.339783	58.243484	1754.349731	-751.433533	327.918518	1173.550781	-643.284363	-199.822815	1203.438232	-488.545929	259.188263	1070.981567	-427.426270	-61.219578	1072.441528	-584.075867	73.278687	1095.272461	543.433899	-17.856909	971.514709	540.665222	238.559326
-605.823547	156.400314	993.036316	-596.446716	-20.108232	1000.694885	-659.763489	180.748840	524.420288	-670.332886	-49.793030	529.468384	-653.836487	186.653412	79.989914	-662.398560	-48.374081	88.131149	-610.270447	290.069641	1443.856689	-544.501343	-86.272163	1458.387817	-532.135681	94.893822	1424.757935	-563.292603	58.505436	1754.365234	-750.894897	328.189789	1173.380737	-643.141357	-199.684677	1203.433594	-488.057312	259.381592	1070.919067	-427.370789	-60.928047	1072.454468	-583.992493	73.325523	1095.249023	543.956787	-18.246605	971.593872	541.110657	238.273621
-605.692322	156.420166	993.024414	-596.343689	-20.050482	1000.720581	-659.725037	180.813934	524.416931	-670.281860	-49.735291	529.476013	-653.802856	186.651352	80.023224	-662.387695	-48.316883	88.052567	-610.170227	290.119476	1443.804810	-544.452637	-86.176315	1458.420776	-532.082947	94.957939	1424.747192	-563.172729	58.671242	1754.401001	-750.327515	328.466583	1173.188843	-642.994873	-199.562851	1203.414429	-487.439545	259.466583	1070.596680	-427.326691	-60.500614	1072.495972	-583.893494	73.382774	1095.258057	544.483337	-18.670837	971.665894	541.653687	237.929596
-605.610840	156.487534	992.997681	-596.350708	-20.018255	1000.700073	-659.719788	180.777237	524.442993	-670.223389	-49.736614	529.525879	-653.822998	186.654587	80.020164	-662.333740	-48.327778	88.085571	-610.084656	290.159729	1443.814819	-544.416321	-86.105247	1458.454712	-532.024841	95.031029	1424.744141	-563.099670	58.844238	1754.312988	-749.878784	328.782990	1173.017578	-642.884277	-199.491440	1203.477417	-487.112823	259.107941	1070.967529	-427.295776	-60.132561	1072.573975	-583.847046	73.426865	1095.233276	544.900085	-18.815760	971.683044	541.746643	238.079132
-605.503174	156.552628	993.028442	-596.290527	-19.931959	1000.676819	-659.674988	180.759506	524.471741	-670.209167	-49.734592	529.553894	-653.850586	186.612564	80.043449	-662.392822	-48.318077	88.149498	-610.002441	290.196716	1443.877075	-544.389465	-86.050804	1458.494385	-531.981506	95.099472	1424.758301	-562.998047	59.051262	1754.305786	-749.403015	329.058228	1172.867798	-642.733582	-199.371643	1203.495728	-486.688873	258.911865	1071.018433	-427.284302	-59.805859	1072.614746	-583.774841	73.468018	1095.240845	545.421570	-19.005117	971.665039	542.205566	237.801285
-605.377991	156.583832	993.056030	-596.197144	-19.875311	1000.699646	-659.637573	180.834442	524.443054	-670.159912	-49.688030	529.574280	-653.890686	186.617462	80.098572	-662.377686	-48.309307	88.162270	-609.893616	290.257019	1443.855957	-544.366089	-85.966156	1458.524170	-531.929565	95.161270	1424.758423	-562.892639	59.240868	1754.378906	-748.834839	329.344116	1172.702148	-642.597839	-199.266571	1203.512817	-486.135010	258.891815	1070.736572	-427.294067	-59.442024	1072.657593	-583.708374	73.505043	1095.273804	546.012085	-19.260273	971.674011	542.648254	237.698410
-605.298889	156.633926	993.027283	-596.149780	-19.880886	1000.680298	-659.566589	180.849014	524.420349	-670.117310	-49.729996	529.614502	-653.842224	186.634262	80.074989	-662.403320	-48.307774	88.234360	-609.799744	290.314911	1443.872559	-544.340454	-85.886627	1458.531860	-531.882751	95.203094	1424.783936	-562.793274	59.478111	1754.534790	-748.366211	329.604584	1172.591187	-642.469238	-199.177460	1203.531128	-485.738892	258.735931	1070.738403	-427.334656	-59.155884	1072.717407	-583.631409	73.528458	1095.247314	546.532837	-19.699860	971.755676	543.250305	237.312347
-605.184143	156.744217	993.031006	-596.112854	-19.784605	1000.709412	-659.514648	180.967636	524.459290	-670.093872	-49.657402	529.551819	-653.804565	186.686340	80.027687	-662.379150	-48.294365	88.203331	-609.671753	290.368866	1443.851318	-544.373352	-85.854134	1458.606445	-531.862976	95.258018	1424.767700	-562.674316	59.669262	1754.557739	-747.939514	329.880890	1172.497314	-642.373962	-199.069092	1203.472412	-485.351379	258.555084	1070.727417	-427.365570	-58.912300	1072.708496	-583.572144	73.637238	1095.266357	547.091797	-20.077644	971.829346	543.791931	236.883240
-605.088623	156.831161	993.008728	-596.044006	-19.714540	1000.693726	-659.427429	180.976471	524.439087	-670.034363	-49.630722	529.572327	-653.795715	186.723587	80.055954	-662.460083	-48.217842	88.156036	-609.545593	290.436584	1443.784180	-544.385925	-85.784767	1458.595703	-531.835754	95.269753	1424.785645	-562.576782	59.835762	1754.570923	-747.480225	330.170532	1172.379150	-642.344971	-199.066177	1203.512939	-485.001465	258.392548	1070.729004	-427.404114	-58.940044	1073.335815	-583.487061	73.716415	1095.246826	547.631836	-20.443924	971.862244	544.310120	236.484436
-604.956116	156.879883	992.982483	-595.948853	-19.693348	1000.690002	-659.339478	181.056732	524.446411	-669.984497	-49.588810	529.522705	-653.782837	186.725189	80.070297	-662.333557	-48.212627	88.069633	-609.421509	290.482330	1443.788818	-544.375977	-85.723740	1458.551880	-531.782288	95.319580	1424.771362	-562.469482	59.972836	1754.447266	-747.085876	330.428802	1172.326904	-642.270447	-199.049637	1203.508301	-484.687988	258.159607	1070.733765	-427.404572	-58.376751	1073.355591	-583.380371	73.759209	1095.232666	548.281006	-20.756947	971.865601	545.005310	236.156494
-604.846558	156.911865	992.981079	-595.865540	-19.613300	1000.665588	-659.169189	180.975266	524.436646	-669.935242	-49.587967	529.546387	-653.722168	186.708344	80.074326	-662.299072	-48.219551	88.065109	-609.312988	290.470123	1443.711060	-544.406067	-85.667160	1458.539429	-531.726196	95.333359	1424.729736	-562.384399	60.084042	1754.391846	-746.710510	330.686127	1172.243530	-642.198792	-199.008453	1203.484741	-484.432953	257.899475	1070.700073	-427.425079	-58.036476	1073.250000	-583.296387	73.800758	1095.222656	548.899963	-21.078430	971.924988	545.665710	235.776810
-604.759888	156.982193	992.976257	-595.856628	-19.523766	1000.630066	-659.104431	181.048721	524.456909	-669.944458	-49.611969	529.613647	-653.735596	186.656128	80.105659	-662.457886	-48.175797	88.140663	-609.200317	290.495850	1443.763184	-544.430786	-85.629677	1458.479858	-531.712891	95.345947	1424.779053	-562.269348	60.247231	1754.428589	-746.326660	330.960419	1172.181519	-642.044495	-198.859482	1203.318848	-484.184784	257.660095	1070.681885	-427.323853	-58.796165	1072.770996	-583.232117	73.857368	1095.200928	549.469849	-21.473274	972.030823	546.293274	235.329285
-604.665649	157.061935	992.995728	-595.828552	-19.477179	1000.619873	-659.148376	181.152664	524.435547	-669.824646	-49.478382	529.603271	-653.789551	186.704514	80.115623	-662.351379	-48.228317	88.210320	-609.071899	290.520782	1443.765991	-544.506226	-85.609711	1458.503662	-531.665649	95.356659	1424.794189	-562.183899	60.385620	1754.527832	-746.048889	331.247498	1172.213135	-641.983887	-198.838470	1203.281250	-484.040436	257.124512	1071.109131	-427.357269	-58.661869	1072.690552	-583.186401	73.896027	1095.209473	550.046997	-21.792889	972.076294	546.997681	234.906464
-604.559387	157.145050	992.974915	-595.781250	-19.417046	1000.607300	-659.085083	181.178040	524.466980	-669.871155	-49.469795	529.584778	-653.770142	186.737244	80.125565	-662.354248	-48.229839	88.206329	-608.936523	290.555054	1443.802124	-544.556824	-85.583015	1458.498413	-531.635132	95.368599	1424.815674	-562.081482	60.572632	1754.644897	-745.750244	331.542297	1172.204712	-642.063293	-198.976471	1203.348389	-483.869598	256.877411	1071.161499	-427.475952	-57.398106	1073.052002	-583.097229	73.966415	1095.190674	550.752869	-22.064850	972.057739	547.747742	234.616135
-604.437439	157.167343	992.996948	-595.637878	-19.372736	1000.624084	-659.012207	181.283829	524.453979	-669.805237	-49.456203	529.630005	-653.734741	186.762589	80.101318	-662.404846	-48.212997	88.158646	-608.775146	290.596191	1443.821899	-544.599060	-85.591415	1458.467407	-531.586609	95.345291	1424.801636	-562.030640	60.696808	1754.692383	-745.439209	331.771057	1172.232056	-642.095459	-198.944824	1203.280029	-483.744720	256.808289	1070.947266	-427.530060	-56.774681	1073.014160	-582.984924	73.998634	1095.213745	551.358887	-22.307243	972.052551	548.426331	234.386230
-604.327698	157.271561	992.970032	-595.597168	-19.323000	1000.599365	-658.960571	181.357422	524.430969	-669.734009	-49.362968	529.565735	-653.755615	186.765518	80.108032	-662.397461	-48.213531	88.153328	-608.637634	290.604858	1443.830200	-544.618713	-85.612045	1458.385132	-531.555603	95.346001	1424.779541	-561.915710	60.836288	1754.697754	-745.178894	332.036499	1172.270752	-642.113831	-198.994919	1203.271362	-483.618835	256.534424	1070.930908	-427.592285	-56.573654	1072.945313	-582.893127	74.069313	1095.185303	552.004822	-22.570412	972.064209	549.170166	234.088364
-604.244629	157.281769	992.950012	-595.518005	-19.303104	1000.568542	-658.945374	181.405716	524.455200	-669.710938	-49.358978	529.562378	-653.713623	186.770111	80.110550	-662.303284	-48.219524	88.159111	-608.480164	290.636017	1443.828125	-544.657349	-85.622124	1458.306396	-531.499268	95.328125	1424.779663	-561.800293	60.957436	1754.700317	-744.929810	332.238831	1172.295044	-642.177124	-199.009155	1203.247681	-483.514587	256.282104	1070.914063	-428.137115	-56.032780	1072.641846	-582.808105	74.078430	1095.159546	552.607910	-22.989479	972.176086	549.915894	233.672684
-604.127014	157.340561	992.969543	-595.399780	-19.219246	1000.552551	-658.925903	181.388443	524.470520	-669.623352	-49.282150	529.570374	-653.750610	186.734558	80.147369	-662.299377	-48.220230	88.150215	-608.386292	290.615753	1443.919434	-544.707520	-85.638741	1458.284058	-531.492065	95.303589	1424.759644	-561.692261	61.067646	1754.674072	-744.686035	332.466675	1172.314087	-642.225830	-199.003555	1203.159058	-483.337830	256.191772	1070.584839	-428.190308	-55.929790	1072.580200	-582.700562	74.130348	1095.164063	553.218994	-23.313044	972.244385	550.648071	233.421722
-604.028381	157.428741	992.967957	-595.346069	-19.126225	1000.508972	-658.923950	181.401459	524.464722	-669.554993	-49.163708	529.520996	-653.807556	186.724945	80.196968	-662.288574	-48.222778	88.129509	-608.283142	290.604797	1443.986694	-544.792358	-85.665253	1458.232178	-531.466858	95.295357	1424.755127	-561.585205	61.228882	1754.704590	-744.532471	332.698273	1172.355591	-642.320251	-198.982224	1203.085327	-483.303131	255.951508	1070.571411	-428.232635	-55.743690	1072.571655	-582.627563	74.193260	1095.143433	553.902405	-23.553165	972.236267	551.461975	233.168564
-603.912903	157.519394	992.962708	-595.282837	-19.048018	1000.471130	-658.939514	181.431610	524.506042	-669.573303	-49.147552	529.599548	-653.752502	186.759918	80.143295	-662.325500	-48.149014	88.137054	-608.172852	290.594757	1444.034302	-544.851440	-85.716545	1458.176758	-531.470642	95.266220	1424.771606	-561.487915	61.351410	1754.676636	-744.382813	332.894196	1172.411865	-642.423706	-198.938156	1203.022827	-483.319092	255.751221	1070.589966	-428.299347	-55.602707	1072.572266	-582.531921	74.254425	1095.122070	554.494690	-23.791782	972.282959	552.203369	233.014023
-603.838074	157.594131	992.987915	-595.251221	-18.987562	1000.450012	-658.936096	181.501907	524.522644	-669.587097	-49.079449	529.599365	-653.793152	186.786148	80.164742	-662.333740	-48.165241	88.166771	-608.048157	290.580383	1444.065674	-544.921509	-85.757095	1458.178223	-531.431213	95.222824	1424.802979	-561.318787	61.473957	1754.860107	-744.297119	333.134094	1172.546753	-642.521973	-198.890518	1202.933716	-483.547943	255.274338	1070.898315	-428.355591	-55.525299	1072.542358	-582.465942	74.292213	1095.123413	555.145996	-23.860979	972.259216	553.043945	232.925476
-603.731689	157.688324	992.991455	-595.186829	-18.903954	1000.438477	-658.918640	181.578156	524.549133	-669.540527	-48.998379	529.589905	-653.766418	186.810501	80.147888	-662.355469	-48.162792	88.161537	-607.923584	290.577881	1444.118164	-544.977539	-85.818184	1458.131714	-531.414673	95.157677	1424.822266	-561.230286	61.641632	1754.913574	-744.142944	333.332245	1172.627441	-642.634460	-198.834991	1202.867920	-483.597931	255.062302	1070.870361	-428.423950	-55.462669	1072.516357	-582.372009	74.368736	1095.118530	555.725525	-24.198812	972.379639	553.833618	232.799530
-603.648254	157.802933	992.995300	-595.177368	-18.869207	1000.448975	-658.901855	181.676544	524.537598	-669.523193	-48.938938	529.608337	-653.771667	186.851990	80.169044	-662.262085	-48.186340	88.156006	-607.760254	290.514984	1444.153320	-544.962646	-85.890022	1458.087036	-531.405212	95.080032	1424.818970	-561.111877	61.775597	1754.970459	-744.053406	333.506317	1172.715820	-642.757751	-198.773132	1202.799316	-483.633942	254.888199	1070.800049	-428.493530	-55.423950	1072.497559	-582.311768	74.438309	1095.123535	556.356812	-24.367773	972.423706	554.653320	232.643021
-603.556519	157.880905	993.001831	-595.114197	-18.795347	1000.409607	-658.871094	181.702942	524.523193	-669.472534	-48.834000	529.588623	-653.748718	186.849457	80.151802	-662.293823	-48.177814	88.144211	-607.685974	290.476288	1444.234131	-545.087769	-85.956253	1458.031494	-531.407043	94.990204	1424.814331	-560.946716	61.876575	1755.010986	-743.985413	333.680878	1172.819336	-642.925110	-198.724258	1202.689697	-483.744446	254.670120	1070.721802	-428.491455	-55.347118	1072.508057	-582.234680	74.485817	1095.108643	557.039551	-24.524488	972.410095	555.568665	232.548569
-603.500000	157.938431	993.003540	-595.077515	-18.708153	1000.378540	-658.906372	181.741592	524.568787	-669.415283	-48.728611	529.515381	-653.792786	186.841461	80.169762	-662.296387	-48.188431	88.111076	-607.606506	290.406860	1444.301636	-545.125488	-86.040901	1457.941040	-531.398804	94.926811	1424.770874	-560.872070	62.062881	1755.036133	-743.954834	333.862000	1172.921997	-643.096191	-198.663467	1202.597900	-483.946655	254.388535	1070.700806	-428.437561	-55.141468	1072.639771	-582.164429	74.539803	1095.090820	557.799500	-24.830595	972.449707	556.653564	232.281387
-603.446533	158.071381	992.987732	-595.060364	-18.636412	1000.302673	-658.943359	181.765045	524.629395	-669.389954	-48.655037	529.506409	-653.828857	186.824295	80.168480	-662.177368	-48.191803	88.107971	-607.523926	290.320160	1444.359863	-545.177734	-86.115845	1457.827148	-531.378662	94.837585	1424.750366	-560.674927	62.193092	1755.062744	-743.939453	333.988678	1173.050903	-643.260742	-198.621536	1202.504028	-484.121918	254.157867	1070.678833	-428.429413	-55.083618	1072.703857	-582.099060	74.604774	1095.041626	558.446472	-24.952532	972.475159	557.513794	232.217560
-603.358643	158.122162	993.019714	-594.986816	-18.547272	1000.283264	-658.827942	181.738235	524.609375	-669.372803	-48.539013	529.494934	-653.785767	186.841446	80.200836	-662.259155	-48.118706	88.032127	-607.446960	290.277344	1444.410767	-545.248291	-86.235756	1457.722534	-531.363831	94.768639	1424.720703	-560.532776	62.334858	1754.983398	-743.933472	334.130188	1173.178833	-643.403564	-198.570831	1202.370239	-484.281128	253.956650	1070.634521	-428.472229	-55.079498	1072.662354	-582.027832	74.645462	1095.050903	559.071716	-24.979725	972.487244	558.371399	232.288254
-603.262024	158.190857	993.016724	-594.892395	-18.498577	1000.291565	-658.813965	181.862839	524.623901	-669.335693	-48.445587	529.483276	-653.774902	186.879623	80.200485	-662.232178	-48.165527	88.092369	-607.381592	290.201172	1444.449219	-545.317566	-86.341087	1457.667603	-531.349487	94.680916	1424.738770	-560.395935	62.498436	1755.090576	-743.892273	334.231873	1173.285278	-643.651062	-198.522064	1202.266479	-484.291840	253.958542	1070.281372	-428.521545	-55.118683	1072.642334	-581.950745	74.708923	1095.056519	559.657227	-25.200924	972.540894	559.332581	232.120956
-603.226868	158.261887	993.022400	-594.884888	-18.436472	1000.266479	-658.789124	181.891891	524.628113	-669.366516	-48.418087	529.482605	-653.752991	186.878845	80.171143	-662.178467	-48.174835	88.116394	-607.294250	290.157196	1444.474243	-545.389282	-86.484711	1457.597656	-531.365173	94.571747	1424.781006	-560.251404	62.703892	1755.230469	-743.924744	334.323669	1173.429321	-643.837219	-198.417725	1202.085205	-484.437653	253.785233	1070.193115	-428.576874	-55.177731	1072.605713	-581.908936	74.756302	1095.044189	560.244324	-25.392403	972.557007	560.300049	231.728455
-603.166565	158.385712	993.070618	-594.846558	-18.343269	1000.249268	-658.897522	182.027786	524.671692	-669.399048	-48.363449	529.531799	-653.789307	186.927185	80.175522	-662.238098	-48.104008	88.136818	-607.229980	290.063568	1444.553589	-545.480408	-86.614204	1457.570801	-531.374573	94.490990	1424.776489	-560.100464	62.853970	1755.353760	-743.951477	334.410278	1173.528320	-644.042236	-198.319183	1201.973633	-484.611053	253.630814	1070.158569	-428.648560	-55.262959	1072.542725	-581.875000	74.824883	1095.064331	560.649475	-25.329744	972.538879	560.865234	231.932892
-603.140381	158.479965	993.082397	-594.834351	-18.278791	1000.213806	-658.903687	182.090912	524.688293	-669.344482	-48.348907	529.586609	-653.781250	186.946396	80.199341	-662.333923	-48.104851	88.127167	-607.160706	289.996552	1444.589966	-545.565918	-86.758408	1457.484131	-531.389282	94.363342	1424.801514	-559.937195	63.058949	1755.426758	-743.998779	334.458313	1173.661865	-644.217224	-198.254288	1201.871826	-484.788361	253.477173	1070.108765	-428.741364	-55.298016	1072.514648	-581.848389	74.876152	1095.052612	561.328918	-25.729542	972.537292	562.350464	230.944656
-603.107788	158.547104	993.102783	-594.778748	-18.253347	1000.185181	-658.951172	182.190826	524.690552	-669.384338	-48.328030	529.606018	-653.812805	186.937988	80.224312	-662.342407	-48.104218	88.165802	-607.118103	289.871277	1444.673340	-545.643127	-86.919334	1457.364502	-531.396484	94.258774	1424.759644	-559.759399	63.242332	1755.488892	-744.066406	334.501404	1173.813232	-644.430603	-198.250641	1201.729492	-485.060760	253.241516	1070.097534	-428.806305	-55.361286	1072.448975	-581.810242	74.896072	1095.050781	561.532227	-25.568014	972.463745	562.418152	231.525467
-603.072083	158.611038	993.090088	-594.731689	-18.168255	1000.118286	-658.978149	182.217300	524.697632	-669.336060	-48.257385	529.558228	-653.799255	186.947281	80.193192	-662.302002	-48.097374	88.133575	-607.038330	289.784668	1444.754150	-545.679749	-87.034180	1457.217529	-531.426697	94.143524	1424.705811	-559.568237	63.450420	1755.550171	-744.122070	334.512329	1173.948486	-644.641846	-198.263123	1201.630371	-485.192474	253.113251	1069.985840	-428.870300	-55.537712	1072.390747	-581.750977	74.942848	1095.009277	561.834290	-25.598717	972.362183	563.076660	231.343231
-603.040344	158.716873	993.081360	-594.710510	-18.112259	1000.106750	-659.032959	182.340439	524.715454	-669.301636	-48.184807	529.525635	-653.750183	187.042892	80.151016	-662.179688	-48.099209	88.127296	-606.969910	289.687897	1444.810059	-545.734192	-87.174843	1457.102783	-531.449585	94.034187	1424.705322	-559.380188	63.640255	1755.631226	-744.240173	334.541016	1174.103516	-644.751343	-198.116623	1201.380493	-485.538818	252.784210	1070.231323	-428.819153	-56.569527	1071.922119	-581.719543	75.020050	1094.998413	562.128662	-25.680334	972.279785	563.751892	231.107361
-602.997803	158.783356	993.092224	-594.695007	-18.055826	1000.095581	-659.138611	182.419815	524.743164	-669.304382	-48.202698	529.582764	-653.722107	187.098831	80.170593	-662.270081	-48.069172	88.134445	-606.935608	289.615967	1444.884644	-545.836609	-87.335220	1457.044556	-531.495361	93.917427	1424.739136	-559.180786	63.842960	1755.729980	-744.307800	334.502045	1174.264893	-645.008362	-198.104370	1201.267700	-485.738037	252.667419	1070.176147	-428.969482	-56.019703	1072.209106	-581.695801	75.066162	1094.999878	562.350403	-25.526602	972.165955	564.248840	230.942963
-602.984314	158.822632	993.099304	-594.656311	-18.059126	1000.114075	-659.223572	182.513123	524.753418	-669.375488	-48.232777	529.650574	-653.666199	187.115891	80.144859	-662.365723	-48.011234	88.146255	-606.895447	289.519348	1444.975220	-545.930420	-87.510460	1456.954224	-531.521179	93.775963	1424.746582	-558.989502	64.066826	1755.811279	-744.402649	334.483521	1174.432495	-645.244446	-198.095413	1201.142578	-485.843964	252.401306	1070.180786	-429.068176	-55.740128	1072.233154	-581.686462	75.091118	1095.015259	562.554443	-25.457344	972.050171	564.777893	230.736328
-602.954834	158.865814	993.120544	-594.645752	-18.038559	1000.118225	-659.376953	182.622421	524.741638	-669.277771	-48.173901	529.639954	-653.611938	187.157578	80.181496	-662.224487	-48.027737	88.162506	-606.876526	289.416473	1445.068970	-545.996338	-87.668571	1456.915771	-531.539490	93.653297	1424.754272	-558.772644	64.265388	1755.910400	-744.429749	334.406250	1174.593872	-645.437378	-198.071152	1201.070557	-486.097931	252.389099	1070.009399	-429.153809	-55.828083	1072.137695	-581.669434	75.110992	1095.029053	562.944641	-25.691151	972.034851	565.962280	229.850845
-603.002014	158.838745	993.129944	-594.690308	-18.021263	1000.116821	-659.529663	182.679489	524.745178	-669.257874	-48.200401	529.657532	-653.603088	187.208038	80.175369	-662.249329	-48.022793	88.173752	-606.844727	289.304382	1445.178589	-546.091309	-87.816620	1456.860962	-531.570740	93.510178	1424.773438	-558.538635	64.496475	1755.987549	-744.498108	334.364746	1174.737793	-645.512268	-197.969467	1200.880127	-486.275024	252.247177	1069.917603	-429.113892	-56.925022	1071.719360	-581.706909	75.101875	1095.031860	563.208984	-25.573744	971.991333	566.614868	229.629166
-603.040527	158.896179	993.150269	-594.764282	-18.000868	1000.093079	-659.668091	182.833603	524.710876	-669.239624	-48.206326	529.693481	-653.605408	187.262115	80.175751	-662.254333	-48.043571	88.243057	-606.844849	289.161652	1445.293457	-546.195251	-87.976685	1456.736816	-531.587280	93.378860	1424.780396	-558.276001	64.721558	1756.111938	-744.531921	334.279419	1174.822510	-645.639832	-197.926941	1200.706299	-486.318146	252.306534	1069.454834	-429.198975	-57.168648	1071.673462	-581.753052	75.112274	1095.029663	563.382996	-25.501200	971.936707	567.122559	229.495773
-603.094360	158.869186	993.155029	-594.817261	-18.005743	1000.074768	-659.868713	182.925720	524.711853	-669.217529	-48.207787	529.687805	-653.601746	187.302444	80.124916	-662.238525	-48.051960	88.257133	-606.819702	289.056152	1445.361328	-546.262085	-88.152847	1456.613647	-531.631470	93.228012	1424.759766	-558.022400	64.957703	1756.171387	-744.583130	334.196136	1174.936401	-645.860901	-197.987564	1200.599609	-486.454742	252.179459	1069.322632	-429.374390	-56.438892	1071.924683	-581.787231	75.084969	1095.020142	563.496460	-25.478439	971.951660	567.524841	229.373016
-603.125122	158.856964	993.181213	-594.822937	-17.963905	1000.045532	-660.020630	183.016602	524.733093	-669.183899	-48.230240	529.680298	-653.573364	187.394455	80.146423	-662.244019	-48.028580	88.219170	-606.801147	288.941132	1445.416748	-546.341370	-88.313972	1456.526611	-531.620056	93.111511	1424.728882	-557.737305	65.137680	1756.251465	-744.656799	334.141388	1175.072998	-646.087830	-198.025085	1200.498535	-486.792206	251.862625	1069.295044	-429.469513	-56.173988	1071.877441	-581.799561	75.073074	1095.018799	563.614746	-25.408524	971.894287	568.037476	229.227661
-603.218262	158.841660	993.195618	-594.901978	-17.946526	1000.022705	-660.167175	183.016357	524.760437	-669.111938	-48.192089	529.596680	-653.585754	187.423553	80.148346	-662.224243	-48.010181	88.172714	-606.741516	288.835419	1445.473267	-546.418518	-88.479424	1456.420776	-531.619202	93.000923	1424.767822	-557.398621	65.297180	1756.334351	-744.658569	334.022125	1175.145020	-646.262024	-197.978897	1200.299561	-486.736847	251.863037	1069.142578	-429.517914	-56.299133	1071.793579	-581.870911	75.056274	1095.012939	563.756165	-25.454370	971.882568	568.626099	228.990524
-603.284424	158.795074	993.205200	-594.928345	-17.980812	1000.068542	-660.343384	183.007431	524.816528	-669.171387	-48.286667	529.641418	-653.556396	187.471100	80.156845	-662.345642	-47.977757	88.179199	-606.733582	288.734528	1445.540039	-546.470032	-88.643158	1456.331787	-531.601563	92.851517	1424.802124	-557.120544	65.561661	1756.432495	-744.666687	333.923370	1175.216064	-646.310852	-197.898346	1200.072632	-486.817688	251.699677	1069.048950	-429.476807	-57.300144	1071.415894	-581.932495	75.039520	1095.042114	563.896912	-25.483923	971.883240	569.029846	228.892654
-603.388306	158.790863	993.261353	-595.015503	-17.970043	1000.077148	-660.582092	182.958023	524.870605	-669.178223	-48.307289	529.597046	-653.603394	187.509003	80.168404	-662.343140	-47.979431	88.182915	-606.717163	288.602936	1445.622803	-546.533508	-88.796959	1456.249146	-531.612671	92.710480	1424.849121	-556.841431	65.814346	1756.541260	-744.702209	333.822083	1175.326538	-646.501770	-197.956436	1199.957764	-487.001801	251.340057	1069.270020	-429.623627	-56.793709	1071.692017	-582.035645	75.018097	1095.077026	564.044189	-25.466166	971.877869	569.447510	228.773529
-603.521118	158.720093	993.265503	-595.076355	-17.995970	1000.083740	-660.760803	182.932648	524.906921	-669.166626	-48.343018	529.622131	-653.522156	187.531967	80.142601	-662.287842	-48.014107	88.216637	-606.726868	288.473572	1445.723145	-546.562744	-88.927811	1456.195435	-531.614502	92.619087	1424.853027	-556.465820	65.890396	1756.622314	-744.679016	333.710449	1175.352783	-646.633728	-197.988831	1199.895386	-487.074371	251.089233	1069.170044	-429.719727	-56.456245	1071.639526	-582.117737	74.979866	1095.079346	564.194641	-25.575052	971.877319	569.927673	228.628708
-603.698730	158.673019	993.298340	-595.165710	-18.040018	1000.077881	-660.989380	182.885025	524.956604	-669.163879	-48.353119	529.627991	-653.569946	187.548889	80.144974	-662.263000	-48.080441	88.282875	-606.716736	288.368622	1445.758057	-546.558594	-89.082619	1456.096069	-531.606567	92.492744	1424.888672	-556.200317	66.179756	1756.745483	-744.595154	333.557678	1175.375732	-646.742554	-198.077377	1199.885376	-486.999969	250.992630	1068.701416	-429.813049	-56.458439	1071.570068	-582.230591	74.922249	1095.089844	564.351379	-25.715761	971.873047	570.419128	228.527618
-603.893738	158.644073	993.303711	-595.295044	-18.066599	1000.083618	-661.201172	182.829346	524.986694	-669.225159	-48.420803	529.623718	-653.578979	187.574234	80.141800	-662.212097	-48.114292	88.300072	-606.718384	288.262390	1445.828735	-546.537170	-89.220406	1455.979370	-531.601868	92.358696	1424.864380	-555.860413	66.363647	1756.830566	-744.535767	333.465729	1175.441772	-646.836975	-198.088272	1199.787842	-487.007141	250.700928	1068.532593	-429.897980	-56.552761	1071.463989	-582.361145	74.902481	1095.089478	564.426819	-25.899925	971.861023	570.740601	228.424026
-604.107056	158.564087	993.329956	-595.379761	-18.150906	1000.085510	-661.343994	182.785934	524.995789	-669.325867	-48.463509	529.635803	-653.515442	187.595596	80.144020	-662.265564	-48.108658	88.241257	-606.724365	288.138306	1445.909668	-546.488464	-89.382660	1455.912231	-531.589355	92.268745	1424.848022	-555.507629	66.532486	1756.900635	-744.508667	333.353241	1175.505371	-646.903992	-198.098236	1199.687256	-487.153961	250.264709	1068.773926	-429.916290	-56.639378	1071.380737	-582.491333	74.820007	1095.100220	564.534607	-26.052240	971.811768	571.113586	228.353638
-604.299072	158.511200	993.398743	-595.431458	-18.165552	1000.075928	-661.512268	182.687561	525.033630	-669.332886	-48.446171	529.574036	-653.527832	187.622818	80.135483	-662.306641	-48.093254	88.173958	-606.724121	288.010468	1445.983398	-546.412415	-89.505867	1455.824463	-531.579834	92.156891	1424.835938	-555.135681	66.705818	1756.959717	-744.427124	333.245026	1175.556030	-646.940979	-198.077316	1199.608643	-487.161224	249.968552	1068.765625	-429.973938	-56.643967	1071.271973	-582.606995	74.757599	1095.130127	564.659729	-26.248770	971.782593	571.563049	228.202682
-604.503967	158.424774	993.408813	-595.490234	-18.233328	1000.093323	-661.692383	182.603363	525.034607	-669.424561	-48.513165	529.545044	-653.507202	187.628601	80.141167	-662.280212	-48.113735	88.174538	-606.730713	287.881317	1446.004883	-546.349915	-89.630661	1455.745483	-531.576416	92.038330	1424.876221	-554.745361	66.868912	1756.984619	-744.311096	333.077454	1175.571777	-647.007690	-198.080566	1199.543823	-486.780487	249.729065	1068.515747	-429.973328	-56.598797	1071.228149	-582.716736	74.700279	1095.139038	564.846313	-26.385750	971.753906	571.957825	228.081772
-604.745483	158.404495	993.463257	-595.674255	-18.273451	1000.097717	-661.878906	182.507675	525.020691	-669.447632	-48.516109	529.535095	-653.518616	187.667603	80.149292	-662.157654	-48.172779	88.227524	-606.787720	287.740051	1446.054688	-546.323425	-89.767410	1455.738647	-531.579041	91.930527	1424.892944	-554.370056	66.978226	1757.039185	-744.248535	332.890656	1175.546875	-647.065674	-198.087387	1199.497925	-487.065674	249.471390	1068.593384	-430.046082	-56.546036	1071.151123	-582.906067	74.648415	1095.165283	564.958984	-26.542036	971.729553	572.195862	227.958023
-604.981140	158.294632	993.492493	-595.781555	-18.378540	1000.129761	-662.032288	182.392059	524.995789	-669.588196	-48.630699	529.618652	-653.431824	187.655426	80.134644	-662.291260	-48.140625	88.203743	-606.798462	287.626038	1446.098022	-546.225586	-89.885094	1455.707520	-531.573242	91.817543	1424.888794	-553.980957	67.088585	1757.074341	-744.117310	332.664246	1175.523682	-647.064087	-198.110062	1199.424561	-486.892090	249.285355	1068.692383	-430.109406	-56.522495	1071.092285	-583.054749	74.556213	1095.191284	565.132446	-26.775520	971.727417	572.539795	227.824875
-604.959900	158.683151	994.098816	-595.680664	-18.136362	1000.090576	-662.229919	182.307587	525.055359	-669.627136	-48.598953	529.578125	-653.422119	187.672897	80.111244	-662.233643	-48.198498	88.206940	-606.843018	287.470093	1446.199585	-546.138550	-89.990074	1455.671143	-531.582031	91.719032	1424.895020	-553.585388	67.171471	1757.118774	-743.987122	332.427704	1175.499878	-647.024109	-198.139984	1199.386719	-486.951752	248.940186	1069.555542	-430.184418	-56.502193	1071.026001	-583.192200	74.507713	1095.525879	565.341431	-27.034250	971.734863	572.943359	227.625397
-604.671753	159.637604	994.828308	-595.429932	-17.708349	1000.030151	-662.524414	182.268173	525.257446	-669.487183	-48.470966	529.545105	-653.474792	187.683807	80.150772	-662.189697	-48.258091	88.180328	-606.925110	287.322571	1446.261475	-545.994690	-90.092873	1455.654907	-531.581055	91.624107	1424.866089	-553.220398	67.243294	1757.143311	-743.888733	332.165619	1175.502563	-646.987122	-198.168320	1199.366333	-486.877960	248.630600	1069.676270	-430.250671	-56.489567	1070.930176	-583.212402	74.731262	1095.929443	565.493469	-27.308989	971.755188	573.226746	227.530807
-604.955322	159.523315	994.867493	-595.548096	-17.822546	1000.037781	-662.722168	182.204224	525.262146	-669.542969	-48.542065	529.522156	-653.476929	187.715591	80.138672	-662.095459	-48.319813	88.220757	-607.017761	287.072266	1446.346069	-545.908569	-90.314354	1455.661621	-531.608765	91.550415	1424.885254	-552.818237	67.332382	1757.149414	-743.822144	331.938171	1175.464355	-646.934387	-198.275986	1199.355469	-486.834198	248.269440	1069.765259	-430.382172	-56.389362	1070.818481	-583.388489	74.616417	1095.948608	565.630737	-27.517960	971.741516	573.433899	227.420837
-605.308228	159.352768	994.857971	-595.717041	-17.964975	1000.033569	-662.905151	182.112930	525.290527	-669.724487	-48.665394	529.473694	-653.455139	187.731384	80.118256	-662.165283	-48.291679	88.138771	-607.092529	286.914886	1446.393555	-545.740784	-90.422783	1455.603149	-531.606628	91.441338	1424.861206	-552.421143	67.416573	1757.147827	-743.738464	331.637878	1175.470581	-646.749512	-198.302399	1199.263428	-486.785614	247.820892	1070.089111	-430.292297	-57.352989	1070.425293	-583.585938	74.484062	1095.929932	565.785034	-27.735849	971.746094	573.709106	227.215500
-605.620056	159.199631	994.876587	-595.865845	-18.060143	1000.036926	-663.025085	181.992432	525.230835	-669.817688	-48.714088	529.393982	-653.431519	187.702652	80.117203	-662.052490	-48.359261	88.117233	-607.201050	286.875580	1446.438477	-545.596069	-90.446045	1455.555176	-531.602539	91.335281	1424.812134	-552.060608	67.459206	1757.189331	-743.631470	331.361969	1175.468262	-646.641296	-198.422211	1199.227051	-486.576874	247.588913	1069.923218	-430.409729	-57.426910	1070.298706	-583.776917	74.370171	1095.933716	565.952576	-28.105486	971.780945	574.051697	226.910248
-605.884949	159.103928	994.914795	-595.957947	-18.186266	1000.048645	-663.188293	181.916199	525.233765	-669.908325	-48.774712	529.387146	-653.399902	187.717285	80.121117	-662.115967	-48.396362	88.106613	-607.309937	286.747742	1446.445801	-545.464111	-90.557320	1455.503906	-531.641724	91.227310	1424.813354	-551.572754	67.443733	1757.061035	-743.578491	331.096039	1175.452637	-646.529175	-198.533890	1199.210327	-486.497620	247.057236	1070.287598	-430.443726	-57.342682	1070.275024	-583.945251	74.260941	1095.956787	566.092590	-28.313522	971.763794	574.313965	226.647629
-606.123352	159.092331	994.990540	-596.026978	-18.256439	1000.045349	-663.348755	181.811951	525.283630	-670.051514	-48.920395	529.388489	-653.344482	187.711029	80.084076	-662.189636	-48.395817	88.052666	-607.476318	286.587433	1446.509644	-545.364929	-90.682861	1455.473267	-531.676880	91.122757	1424.800781	-551.174927	67.491913	1757.031372	-743.520264	330.780304	1175.409790	-646.411682	-198.652817	1199.162598	-486.240723	246.524200	1070.480347	-430.487244	-57.233261	1070.236084	-584.103394	74.190948	1095.994995	566.245850	-28.571638	971.799744	574.509094	226.392197
-606.436401	159.020630	995.038635	-596.186340	-18.323774	1000.020996	-663.522217	181.785782	525.254639	-670.112000	-48.966709	529.365784	-653.380859	187.726013	80.089340	-662.049255	-48.483524	88.075691	-607.639404	286.429993	1446.568481	-545.253784	-90.771179	1455.439941	-531.738770	91.027931	1424.788452	-550.846680	67.591164	1757.131104	-743.429565	330.405518	1175.336426	-646.254089	-198.728912	1199.063354	-486.011963	246.267410	1070.556030	-430.645111	-57.137772	1070.127686	-584.312439	74.097466	1096.003052	566.371887	-28.770115	971.823181	574.680176	226.153961
-607.361206	157.786728	994.297363	-596.721252	-19.018145	1000.038269	-663.626343	181.661438	525.069092	-670.509766	-49.240047	529.406311	-653.310730	187.731491	80.063889	-662.251465	-48.456390	88.106178	-607.819092	286.260895	1446.599854	-545.113403	-90.901749	1455.395874	-531.764038	90.926689	1424.728149	-550.453247	67.621750	1757.108398	-743.319580	330.027496	1175.250854	-646.102295	-198.955353	1199.085449	-485.869720	246.196716	1070.390381	-430.771667	-57.037586	1070.047607	-584.667236	73.624535	1095.555664	566.467163	-28.999685	971.859436	574.743896	225.977066
-607.757813	157.594589	994.226135	-596.872070	-19.215654	1000.052795	-663.832520	181.576981	525.059387	-670.671753	-49.353584	529.416870	-653.316711	187.740036	80.043976	-662.373840	-48.454884	88.100784	-607.988464	286.036255	1446.658813	-544.965332	-91.013565	1455.298462	-531.836060	90.826065	1424.695190	-550.092407	67.630669	1757.102295	-743.280029	329.661255	1175.184570	-645.926025	-199.085968	1199.008789	-485.782349	245.814590	1070.631348	-430.880615	-56.955063	1069.959839	-584.882263	73.504608	1095.513672	566.573181	-29.296257	971.902954	574.832153	225.795456
-608.017883	157.469391	994.338318	-596.903320	-19.258743	1000.061340	-663.904236	181.524231	525.002197	-670.770447	-49.408531	529.385010	-653.251221	187.753326	80.055725	-662.356934	-48.503582	88.092720	-608.200378	285.774200	1446.679810	-544.863220	-91.206779	1455.282104	-531.882141	90.752701	1424.716064	-549.702209	67.660858	1757.083130	-743.245789	329.256378	1175.135864	-645.832581	-199.391373	1199.057373	-485.553406	245.533554	1070.788208	-431.124603	-55.815716	1070.215820	-585.053894	73.385941	1095.580078	566.644470	-29.601767	971.947693	574.899963	225.534698
-608.340942	157.437836	994.387573	-597.065552	-19.328217	1000.043091	-664.043030	181.432770	525.013489	-670.901733	-49.460781	529.336853	-653.256592	187.739090	80.046600	-662.327637	-48.553188	88.039543	-608.406494	285.572266	1446.767090	-544.718262	-91.308113	1455.271362	-531.952148	90.630516	1424.680542	-549.324585	67.649460	1757.107300	-743.258606	328.892853	1175.058350	-645.671814	-199.684570	1199.097778	-485.541656	245.103363	1070.993652	-431.307831	-55.363121	1070.121948	-585.264221	73.314659	1095.590820	566.745056	-29.858606	971.967041	574.996277	225.228592
-608.588318	157.321899	994.437683	-597.109192	-19.386299	1000.050476	-664.166382	181.223938	525.035339	-671.042236	-49.520287	529.342651	-653.233704	187.723557	80.010735	-662.329712	-48.578449	88.009956	-608.637878	285.358154	1446.827148	-544.562561	-91.435326	1455.266357	-531.996948	90.527550	1424.636841	-548.924133	67.706207	1757.040405	-743.254089	328.457214	1175.003296	-645.477966	-199.952179	1199.107910	-485.255188	244.823380	1071.136597	-431.403839	-55.274788	1069.955566	-585.405579	73.225632	1095.618896	566.859070	-29.987125	971.960388	575.022034	224.969208
-608.921143	157.208832	994.443054	-597.240051	-19.499340	1000.007629	-664.305481	181.076401	525.033630	-671.193542	-49.617477	529.320007	-653.196106	187.717224	79.991898	-662.372437	-48.617813	88.000877	-608.925110	285.206360	1446.985107	-544.413391	-91.552322	1455.208862	-532.049194	90.415161	1424.650024	-548.503052	67.732559	1757.003906	-743.288635	327.999207	1174.927246	-645.298645	-200.147308	1199.109863	-485.277222	244.354675	1071.572632	-431.551178	-55.278660	1069.447998	-585.598389	73.107994	1095.593506	566.969788	-30.145918	971.934570	575.079895	224.730453
-609.271301	157.075562	994.429016	-597.400146	-19.641523	999.988525	-664.443481	180.964554	525.010986	-671.439819	-49.747368	529.346863	-653.174255	187.686066	79.968307	-662.456909	-48.593388	87.918251	-609.186157	285.043274	1446.941895	-544.283020	-91.701431	1455.148438	-532.129028	90.287018	1424.605469	-548.105469	67.717926	1756.963379	-743.317932	327.511292	1174.840088	-645.068909	-200.406036	1199.073975	-485.079681	244.104630	1071.581177	-431.629211	-55.171818	1069.430176	-585.805603	72.988991	1095.567505	567.000488	-30.372643	971.956299	575.064758	224.461761
-609.609863	156.924118	994.413452	-597.472595	-19.751175	999.977417	-664.549133	180.871796	524.997437	-671.598206	-49.811752	529.348511	-653.181213	187.661591	79.969215	-662.509338	-48.574997	87.919304	-609.424255	284.901855	1446.925903	-544.067200	-91.753944	1455.060547	-532.220032	90.151886	1424.550781	-547.680359	67.732918	1756.933960	-743.390747	327.056793	1174.830444	-644.848877	-200.661240	1199.096313	-485.095245	243.624146	1072.098022	-431.677765	-55.007748	1069.344971	-585.976563	72.890472	1095.546631	567.069946	-30.537617	971.970154	575.023376	224.284119
-609.949097	156.828720	994.436035	-597.591064	-19.838736	999.964478	-664.706177	180.733856	525.006836	-671.765991	-49.846031	529.375061	-653.189453	187.690948	79.961678	-662.545898	-48.624741	87.992409	-609.668457	284.674683	1447.007690	-543.895447	-91.873528	1455.017334	-532.314575	90.042938	1424.522217	-547.287659	67.748123	1756.904053	-743.452026	326.585541	1174.817017	-644.585144	-200.984879	1199.092285	-485.029388	243.278854	1072.378662	-431.726074	-54.829342	1069.327393	-586.178467	72.803070	1095.546509	567.163269	-30.684492	971.948608	575.019287	224.067780
-610.244263	156.823975	994.503845	-597.705078	-19.907545	999.915527	-664.864014	180.697525	524.964478	-671.896606	-49.878353	529.408020	-653.184143	187.689621	79.980118	-662.519470	-48.651241	87.967628	-609.967468	284.429993	1447.079956	-543.747192	-92.003281	1454.949585	-532.405334	89.888847	1424.517700	-546.902039	67.752869	1756.896484	-743.554321	326.082672	1174.785156	-644.182617	-201.132553	1198.920654	-484.963776	242.955917	1072.531006	-431.586639	-56.059349	1068.944458	-586.362244	72.719231	1095.554199	567.223938	-30.866337	971.957397	574.978455	223.855545
-610.507751	156.791687	994.553101	-597.767761	-19.993565	999.907776	-664.929199	180.615631	524.970215	-672.071167	-49.937660	529.421021	-653.138184	187.686447	79.950035	-662.586365	-48.672012	87.986526	-610.285645	284.174774	1447.162964	-543.600220	-92.158348	1454.876831	-532.499390	89.767830	1424.524414	-546.533691	67.713745	1756.928955	-743.728882	325.548706	1174.788940	-643.937378	-201.386520	1198.838379	-484.986206	242.365433	1072.940430	-431.616577	-56.181458	1068.889282	-586.513428	72.647881	1095.573364	567.273926	-31.046171	971.945129	574.903931	223.620804
-610.821289	156.721375	994.579529	-597.904297	-20.094053	999.873535	-664.962891	180.534500	524.919373	-672.222595	-49.979958	529.463684	-653.086243	187.659058	79.959961	-662.633301	-48.658325	87.954834	-610.580811	283.977448	1447.241577	-543.471313	-92.269218	1454.818848	-532.612610	89.610481	1424.507813	-546.110901	67.757904	1756.840210	-743.849060	325.008362	1174.769165	-643.698364	-201.683487	1198.789795	-484.867249	242.155548	1073.043945	-431.648193	-56.046162	1068.818115	-586.686768	72.549194	1095.560791	567.331482	-31.266327	971.973572	574.826599	223.344879
-611.109436	156.646439	994.633606	-598.012817	-20.120981	999.855896	-665.112915	180.409714	524.949585	-672.343079	-50.033073	529.452759	-653.069214	187.612640	79.951561	-662.742981	-48.626858	87.916313	-610.871765	283.768066	1447.311035	-543.367859	-92.429405	1454.796631	-532.735291	89.464912	1424.503052	-545.726013	67.776978	1756.816895	-743.983032	324.457977	1174.735962	-643.549438	-202.018753	1198.830444	-484.942230	241.951859	1073.181396	-431.867065	-54.724583	1069.058350	-586.869629	72.478531	1095.577026	567.403748	-31.375988	971.962341	574.717468	223.168213
-611.378418	156.547379	994.677429	-598.080261	-20.163811	999.820313	-665.184570	180.258469	524.947998	-672.442688	-50.060719	529.437561	-653.065308	187.597488	79.928955	-662.704224	-48.637440	87.868317	-611.178833	283.511841	1447.376465	-543.245483	-92.600555	1454.714844	-532.838928	89.300476	1424.495605	-545.326904	67.802757	1756.775269	-744.163086	323.951080	1174.722046	-643.203796	-202.225693	1198.731934	-484.968994	241.639297	1073.381104	-431.674011	-55.617538	1068.660767	-587.017273	72.386391	1095.578369	567.474243	-31.585560	971.998779	574.589539	222.977142
-611.667969	156.399475	994.617004	-598.130066	-20.271704	999.776306	-665.306519	180.182358	524.942078	-672.512146	-50.046108	529.401917	-653.047546	187.593781	79.916992	-662.688965	-48.619003	87.829193	-611.488525	283.280365	1447.409912	-543.153625	-92.750938	1454.618164	-532.954102	89.160858	1424.452881	-544.941528	67.840019	1756.739258	-744.417908	323.366791	1174.729980	-642.924866	-202.525070	1198.594604	-484.947357	241.216400	1073.648560	-431.681000	-55.870178	1068.511108	-587.151672	72.295082	1095.518188	567.521057	-31.844997	972.063599	574.444336	222.755936
-611.932373	156.338333	994.628845	-598.231323	-20.348656	999.724304	-665.441284	180.069702	524.934692	-672.563599	-50.083893	529.414612	-653.028992	187.570709	79.889313	-662.763794	-48.609661	87.808990	-611.833984	283.014526	1447.481567	-543.034058	-92.913559	1454.535645	-533.063782	89.009064	1424.392456	-544.564270	67.879265	1756.701660	-744.655396	322.812408	1174.724854	-642.714294	-202.859650	1198.508911	-485.152008	240.990829	1073.834961	-431.650879	-55.695724	1068.487305	-587.299438	72.209084	1095.492554	567.544312	-32.057049	972.093506	574.304077	222.525208
-612.204529	156.341980	994.639404	-598.357300	-20.399755	999.705139	-665.574341	180.002823	524.924011	-672.721130	-50.138187	529.400085	-653.047668	187.553864	79.862740	-662.761292	-48.611206	87.818336	-612.178894	282.760315	1447.540161	-542.956482	-93.071114	1454.458008	-533.180908	88.863419	1424.380493	-544.196899	67.901230	1756.680786	-744.942993	322.312347	1174.739990	-642.494263	-203.128418	1198.418457	-485.323090	240.651947	1074.118164	-431.627899	-55.558170	1068.438110	-587.472168	72.184151	1095.483521	567.604431	-32.187229	972.121582	574.074463	222.370880
-612.417725	156.311630	994.665588	-598.379761	-20.497187	999.693176	-665.650940	179.970230	524.907593	-672.766113	-50.162655	529.485107	-653.045471	187.545715	79.868095	-662.774048	-48.649426	87.896996	-612.522034	282.526123	1447.642334	-542.868652	-93.270828	1454.419678	-533.310425	88.736275	1424.413452	-543.846497	67.923012	1756.671265	-745.246582	321.730469	1174.779053	-642.256226	-203.417328	1198.353882	-485.472748	240.375534	1074.378906	-431.578705	-55.434849	1068.499390	-587.588745	72.116760	1095.490601	567.643188	-32.314449	972.108704	573.924988	222.177551
-612.640930	156.325073	994.753174	-598.429871	-20.512222	999.646484	-665.686829	179.918198	524.896179	-672.897644	-50.177700	529.462646	-653.021790	187.497101	79.877098	-662.849976	-48.633476	87.866180	-612.839050	282.272308	1447.724854	-542.781372	-93.466545	1454.337646	-533.436646	88.533806	1424.443848	-543.540955	67.857880	1756.740234	-745.580750	321.176178	1174.781494	-641.967957	-203.626892	1198.172607	-485.648346	240.117950	1074.607178	-431.529999	-55.269981	1068.487427	-587.730408	72.057747	1095.514404	567.703979	-32.418602	972.089417	573.739746	222.003708
-612.904175	156.272293	994.781494	-598.502319	-20.559824	999.607666	-665.770142	179.823425	524.883850	-672.927673	-50.202972	529.456177	-653.060242	187.489944	79.869263	-662.820496	-48.637882	87.864136	-613.166077	282.031891	1447.783447	-542.670227	-93.677711	1454.222168	-533.556091	88.367134	1424.407349	-543.191956	67.952980	1756.628418	-745.909424	320.616974	1174.809448	-641.669678	-203.874908	1198.056519	-485.798981	239.842422	1074.768066	-431.455658	-55.222858	1068.479980	-587.871643	71.991638	1095.505005	567.684387	-32.647438	972.109863	573.586304	221.794510
-613.118835	156.257385	994.831848	-598.547424	-20.621820	999.549683	-665.786926	179.796036	524.863953	-673.043945	-50.230022	529.426758	-653.001770	187.465561	79.855576	-662.907288	-48.679935	87.866570	-613.505615	281.771515	1447.842163	-542.578979	-93.881630	1454.116455	-533.694397	88.192459	1424.346069	-542.863586	67.970947	1756.566650	-746.238647	320.019135	1174.788086	-641.449646	-204.163345	1197.941040	-485.815735	239.742599	1074.743408	-431.383423	-55.028004	1068.490112	-587.997070	71.909340	1095.502197	567.717163	-32.892761	972.129761	573.431152	221.634323
-613.307495	156.175247	994.852722	-598.566162	-20.645905	999.515076	-665.818665	179.767227	524.809387	-673.086609	-50.262074	529.433289	-652.989197	187.434921	79.840042	-662.941406	-48.588921	87.836777	-613.827087	281.549805	1447.849121	-542.517029	-94.041206	1453.989990	-533.836182	88.035454	1424.338623	-542.540100	67.997795	1756.525879	-746.678711	319.456238	1174.808960	-641.247925	-204.457642	1197.759399	-486.045441	239.470200	1075.099365	-431.263855	-54.910374	1068.498291	-588.119019	71.842468	1095.499146	567.712036	-33.109749	972.145142	573.233215	221.500137
-613.522522	156.144791	994.853516	-598.641846	-20.660337	999.455750	-665.856262	179.756577	524.790161	-673.127258	-50.300331	529.446411	-652.993774	187.432800	79.834412	-662.888977	-48.566631	87.798248	-614.118591	281.313812	1447.871460	-542.458740	-94.228851	1453.849487	-533.969116	87.868134	1424.298706	-542.224304	68.043488	1756.490479	-747.119995	318.865570	1174.841309	-641.042480	-204.649475	1197.582153	-486.243408	239.270905	1075.564819	-431.160522	-54.830868	1068.432495	-588.250305	71.802147	1095.468140	567.702393	-33.254894	972.132019	572.957886	221.364761
-613.760803	156.072083	994.805115	-598.700562	-20.754892	999.414917	-665.882874	179.729324	524.787415	-673.144409	-50.309025	529.411804	-652.983826	187.424072	79.839050	-662.834900	-48.560394	87.801849	-614.433105	281.070160	1447.915649	-542.402283	-94.420059	1453.746216	-534.104675	87.707573	1424.264160	-541.928528	68.059952	1756.468994	-747.596191	318.277863	1174.889160	-640.803833	-204.884079	1197.401123	-486.177795	239.060318	1075.896362	-431.025940	-54.628372	1068.470581	-588.358887	71.743507	1095.415283	567.649475	-33.477585	972.182983	572.682556	221.200958
-613.930542	156.056015	994.836731	-598.717834	-20.789501	999.386230	-665.915039	179.685501	524.755127	-673.258545	-50.398006	529.454712	-652.948975	187.356033	79.842491	-662.944092	-48.533482	87.812355	-614.780212	280.883362	1447.932251	-542.382202	-94.601730	1453.623779	-534.258850	87.533257	1424.255005	-541.688721	68.095497	1756.435059	-748.151611	317.702942	1174.920044	-640.584045	-205.099350	1197.195068	-486.797089	238.692169	1076.902344	-430.950012	-54.365253	1068.526978	-588.457214	71.699234	1095.418335	567.646973	-33.710529	972.189331	572.507874	220.983963
-614.065613	156.085541	994.908569	-598.742432	-20.789186	999.352356	-665.953247	179.699982	524.740601	-673.221985	-50.428619	529.437622	-652.946960	187.352463	79.839310	-662.983765	-48.556995	87.822548	-615.092041	280.652527	1447.941406	-542.383545	-94.803719	1453.505493	-534.406555	87.352386	1424.267090	-541.428162	68.141769	1756.426025	-748.729858	317.102264	1174.910034	-640.462646	-205.336365	1197.134033	-487.020325	238.511414	1077.794189	-430.948090	-53.525345	1068.701050	-588.567139	71.663475	1095.444824	567.556396	-33.962780	972.241089	572.260559	220.741776
-614.188171	156.084183	995.001343	-598.734314	-20.795931	999.313354	-665.999329	179.596634	524.736023	-673.226318	-50.491348	529.421692	-652.932129	187.359756	79.835823	-663.010925	-48.536839	87.835388	-615.366760	280.429565	1447.914185	-542.352478	-95.005295	1453.437012	-534.547852	87.191284	1424.253662	-541.209229	68.176987	1756.406128	-749.302734	316.504669	1174.896729	-640.238464	-205.571747	1196.963013	-487.206146	238.328339	1078.647949	-430.802185	-53.123005	1068.766602	-588.671204	71.595436	1095.482788	567.480469	-34.039837	972.236694	572.002197	220.588135
-614.265625	156.098511	995.098022	-598.706543	-20.752520	999.275146	-666.007690	179.570938	524.707947	-673.216553	-50.454510	529.468994	-652.905151	187.337280	79.855286	-663.068665	-48.464291	87.825859	-615.644836	280.217987	1447.876953	-542.310913	-95.186729	1453.366577	-534.674377	87.045029	1424.248901	-540.996643	68.207161	1756.383545	-749.940430	315.917664	1174.877441	-639.994263	-205.775360	1196.774170	-487.179047	238.315033	1079.242920	-430.606934	-53.022984	1068.893921	-588.755981	71.555557	1095.525635	567.335266	-34.174397	972.249023	571.628723	220.463516
-614.303406	156.246704	995.283386	-598.661560	-20.701183	999.179443	-666.069946	179.513199	524.737854	-673.180603	-50.459450	529.435486	-652.896240	187.285736	79.821404	-663.010376	-48.455502	87.827003	-615.944031	280.025146	1447.830322	-542.243958	-95.372925	1453.245239	-534.811035	86.864273	1424.227173	-540.780029	68.238991	1756.328491	-750.610962	315.347931	1174.849854	-639.709290	-205.918640	1196.490356	-487.255096	238.138336	1080.108765	-430.312805	-53.493919	1068.917603	-588.831238	71.498787	1095.590698	567.188965	-34.257530	972.272583	571.224915	220.359512
-614.077515	156.894043	995.777466	-598.414185	-20.386206	999.079102	-666.139648	179.484238	524.815002	-673.048645	-50.368336	529.369873	-652.903015	187.283661	79.840096	-662.994019	-48.466793	87.845276	-616.203613	279.855591	1447.755493	-542.218201	-95.575409	1453.106689	-534.937500	86.722084	1424.164673	-540.577820	68.236511	1756.299927	-751.279663	314.714752	1174.850586	-639.561829	-206.136948	1196.269897	-487.484283	237.897812	1081.600098	-430.158966	-52.999580	1069.321655	-588.819336	71.626427	1095.840332	567.014465	-34.294582	972.258118	570.865417	220.213654
[truncated: 40 more columns]
