# Supplementary material for: A dyadic stimulus set of audiovisual affective displays for the study of multisensory, emotional, social interactions
Source: Behav Res Methods. 2015 Nov 5;48(4):1285–95. doi: 10.3758/s13428-015-0654-4 (PMC5101291; doi:10.3758/s13428-015-0654-4)
Supplement: Supplementary file 1 — (ZIP 270 MB) [file 13428_2015_654_MOESM1_ESM.zip › supplementary_material_2_stimuli_set_files/G/G03.txt]

-592.552673	167.220505	991.061218	-584.279724	-10.418821	996.048279	-648.091309	197.595261	523.149658	-663.178833	-43.913483	527.806885	-651.416321	207.758438	80.960907	-669.963318	-38.220379	89.596939	-571.943787	289.381439	1456.058228	-538.896545	-96.414124	1456.650757	-517.917847	87.325462	1422.783203	-522.554016	68.643517	1752.207397	-779.500305	398.596100	1244.705933	-700.389221	-251.393616	1259.648193	-652.523315	242.705994	1028.607788	-646.732605	-133.231949	990.663757	-572.345947	81.918434	1092.192383	505.033081	-46.481155	966.157837	525.587769	205.759460
-592.546204	167.171173	991.056641	-584.259949	-10.449637	996.024170	-648.069641	197.526886	523.135071	-663.198975	-43.868561	527.771545	-651.383057	207.779373	80.974113	-670.127136	-38.189140	89.554810	-571.901245	289.345367	1456.032349	-538.944275	-96.468407	1456.646729	-517.889465	87.288559	1422.784668	-522.717285	68.444084	1751.676270	-779.442932	398.602234	1244.682373	-700.441345	-251.409241	1259.650269	-652.493774	242.647705	1028.628296	-646.762207	-133.271652	990.668091	-572.318298	81.869675	1092.175903	504.792114	-46.747334	966.364014	525.498718	205.459030
-592.503357	167.075546	991.049561	-584.210327	-10.495184	996.015137	-648.059082	197.509796	523.136230	-663.213013	-43.931309	527.785339	-651.386414	207.746384	81.001068	-670.190613	-38.221004	89.591400	-571.840942	289.308380	1455.969604	-538.975342	-96.493568	1456.608887	-517.875732	87.246346	1422.735229	-522.694946	68.493538	1751.671875	-779.393066	398.627106	1244.676636	-700.485840	-251.408920	1259.632813	-652.467041	242.580994	1028.627197	-646.791321	-133.287933	990.694763	-572.269531	81.799736	1092.167480	504.600281	-46.940796	966.580139	525.427979	205.202530
-592.498962	167.065079	991.040588	-584.265564	-10.527880	996.028442	-648.086914	197.472961	523.157166	-663.264099	-43.999950	527.801636	-651.346008	207.730042	80.966881	-670.144348	-38.219147	89.648460	-571.822937	289.291229	1455.975830	-539.006836	-96.558678	1456.623169	-517.877502	87.196785	1422.744629	-522.693481	68.526985	1751.669678	-779.363098	398.631622	1244.671875	-700.542236	-251.434464	1259.669678	-652.455872	242.529373	1028.624512	-646.841309	-133.281174	990.707886	-572.301025	81.784401	1092.170410	504.362000	-47.132225	966.732300	525.341248	204.931824
-592.499634	167.023834	991.041138	-584.312988	-10.555540	996.031860	-648.105286	197.448486	523.145142	-663.230164	-44.015427	527.793884	-651.375671	207.730927	80.960541	-670.127075	-38.239323	89.635498	-571.829346	289.240814	1455.932251	-539.044067	-96.572021	1456.612915	-517.877380	87.152794	1422.747925	-522.677429	68.547348	1751.690430	-779.338318	398.603668	1244.612061	-700.594482	-251.477051	1259.693481	-652.467712	242.461166	1028.673584	-646.855835	-133.294281	990.691833	-572.322449	81.747688	1092.171997	504.237823	-47.346325	966.913818	525.263794	204.707840
-592.501526	166.999802	991.072327	-584.316223	-10.607487	996.015320	-648.135620	197.409225	523.177185	-663.239502	-44.038403	527.769470	-651.415222	207.745667	80.994362	-670.030884	-38.258194	89.599449	-571.794006	289.204712	1456.006104	-539.027527	-96.617371	1456.639282	-517.875671	87.125862	1422.786621	-522.672852	68.577461	1751.713257	-779.347778	398.587494	1244.692139	-700.608032	-251.487961	1259.686523	-652.436340	242.388214	1028.689941	-646.868164	-133.383087	990.692810	-572.317322	81.682861	1092.179077	504.075745	-47.536068	967.065186	525.185364	204.545105
-592.453430	166.936615	991.080811	-584.251404	-10.675847	996.022156	-648.098938	197.318787	523.161316	-663.249878	-43.998257	527.717773	-651.402100	207.724762	81.031784	-670.085693	-38.226803	89.546867	-571.808472	289.192413	1456.069580	-539.081055	-96.647957	1456.628052	-517.834534	87.067207	1422.737915	-522.669800	68.592453	1751.716309	-779.287292	398.588715	1244.598877	-700.717957	-251.552002	1259.666870	-652.438965	242.304947	1028.741577	-646.905273	-133.367615	990.669067	-572.269165	81.617264	1092.188110	503.958282	-47.849400	967.301147	525.122192	204.348907
-592.446289	166.899979	991.046997	-584.321411	-10.742514	996.039246	-648.083496	197.331848	523.174927	-663.364563	-44.099876	527.779236	-651.379028	207.710632	80.997452	-670.133667	-38.213596	89.512024	-571.792542	289.144287	1456.077759	-539.111816	-96.681213	1456.632446	-517.836182	87.037201	1422.764282	-522.651917	68.625946	1751.715576	-779.284119	398.540161	1244.634766	-700.727600	-251.618393	1259.681274	-652.444641	242.235764	1028.802246	-647.657532	-131.758636	990.773193	-572.292542	81.586601	1092.177612	503.906830	-48.072109	967.566711	525.061707	204.174026
-592.418213	166.855026	991.046753	-584.324341	-10.734141	996.041809	-648.046204	197.314102	523.129639	-663.354980	-44.061348	527.740906	-651.351440	207.720535	80.964661	-670.077820	-38.200882	89.527954	-571.770447	289.119080	1456.065430	-539.136536	-96.696350	1456.596313	-517.834839	87.002991	1422.755981	-522.629578	68.660042	1751.704224	-779.255310	398.533630	1244.626709	-700.802063	-251.644104	1259.715454	-652.429077	242.164124	1028.823242	-647.675537	-131.773941	990.753723	-572.274475	81.568344	1092.177856	503.910126	-48.286175	967.832275	525.021484	204.024994
-592.420166	166.852356	991.054077	-584.338074	-10.744354	996.039917	-648.093506	197.304443	523.135132	-663.261597	-44.067005	527.782654	-651.342957	207.731491	80.956902	-670.006592	-38.184071	89.484360	-571.736694	289.105865	1455.984375	-539.180298	-96.734695	1456.557251	-517.859253	86.986473	1422.773071	-522.597290	68.693993	1751.707642	-779.230042	398.494629	1244.602539	-700.837891	-251.671616	1259.721680	-652.361450	242.109467	1028.790894	-647.652405	-131.831573	990.760193	-572.295410	81.555061	1092.182983	503.918274	-48.544109	968.078613	524.976318	203.873627
-592.394165	166.762360	991.022461	-584.284790	-10.829298	996.052612	-648.115662	197.361526	523.098999	-663.307129	-44.161266	527.844177	-651.411560	207.755020	80.940269	-670.052185	-38.221821	89.587486	-571.715515	289.064728	1456.001587	-539.157349	-96.798775	1456.538940	-517.834290	86.949837	1422.720215	-522.545654	68.697128	1751.714478	-779.231079	398.478546	1244.609131	-700.796326	-251.685135	1259.716675	-652.323181	242.041153	1028.792358	-647.659790	-131.895828	990.795471	-572.265015	81.494370	1092.174072	504.133942	-48.741573	968.313538	524.983337	203.697113
-592.397156	166.749496	991.002319	-584.270447	-10.794793	995.995361	-648.325012	197.376480	523.197571	-663.217896	-44.138916	527.886719	-651.568970	207.766800	80.971046	-669.954590	-38.276821	89.660439	-571.710876	289.008850	1455.955688	-539.163330	-96.823975	1456.511597	-517.824097	86.892250	1422.679443	-522.497864	68.675758	1751.717041	-779.230713	398.446136	1244.598999	-700.797729	-251.719208	1259.704346	-652.345337	241.951141	1028.821167	-647.658447	-131.952072	990.812500	-572.239502	81.487892	1092.132690	504.743561	-47.993374	968.419189	525.129150	203.635406
-592.366211	166.732376	991.013184	-584.237793	-10.881941	996.009888	-648.393372	197.432266	523.234009	-663.349731	-44.208900	527.830505	-651.642151	207.768433	80.990372	-670.122131	-38.263256	89.569626	-571.704590	289.005371	1456.029297	-539.163574	-96.849075	1456.461426	-517.806396	86.891922	1422.673340	-522.478760	68.695969	1751.710205	-779.219788	398.413177	1244.603638	-700.825928	-251.744568	1259.658936	-652.332275	241.907608	1028.869385	-647.672974	-131.993073	990.775391	-572.220947	81.436050	1092.147583	504.647736	-48.895065	968.791504	525.003784	203.439560
-592.364502	166.717575	991.038330	-584.256958	-10.876019	995.983398	-648.392090	197.396194	523.241028	-663.317810	-44.140148	527.748352	-651.620117	207.741974	81.000412	-670.011353	-38.227947	89.441193	-571.712891	288.984192	1456.105103	-539.168213	-96.853706	1456.460693	-517.794922	86.873955	1422.696411	-522.448425	68.742210	1751.691406	-779.217529	398.350464	1244.651001	-700.883301	-251.771332	1259.608154	-652.325073	241.858444	1028.918091	-647.700195	-131.942749	990.733826	-572.223389	81.401680	1092.146973	505.018616	-49.017529	969.068054	524.981262	203.384933
-592.353455	166.736282	991.021790	-584.273682	-10.918284	995.967957	-648.400940	197.312622	523.265503	-663.361206	-44.160374	527.732971	-651.600586	207.754471	80.994392	-669.719849	-40.795456	91.545593	-571.723572	288.972900	1456.162354	-539.181763	-96.885529	1456.471924	-517.789978	86.865105	1422.728760	-522.418213	68.757072	1751.688354	-779.224426	398.349670	1244.618652	-700.936829	-251.815155	1259.582031	-652.340149	241.805939	1028.951172	-647.695984	-131.950409	990.681458	-572.225525	81.386856	1092.130981	505.417877	-49.122597	969.316589	524.922119	203.370590
-592.348145	166.721436	991.013611	-584.321899	-10.969767	995.987366	-648.381836	197.359222	523.247131	-663.308716	-44.216427	527.780273	-651.618896	207.779129	80.966614	-669.591736	-41.320477	92.160789	-571.727600	288.945374	1456.128418	-539.198242	-96.904526	1456.416504	-517.780945	86.821007	1422.712891	-522.372864	68.729584	1751.696289	-779.225586	398.314148	1244.613525	-700.943481	-251.870865	1259.630615	-652.296509	241.763214	1028.902344	-647.672791	-132.017670	990.686401	-572.253296	81.363213	1092.137329	506.792450	-47.921108	969.540039	525.061646	203.489075
-592.315308	166.634811	990.988098	-584.196777	-11.042779	995.983948	-648.302429	197.302155	523.189941	-663.255310	-44.196136	527.819458	-651.522583	207.739624	80.957314	-669.554077	-41.242500	92.130356	-571.684875	288.903168	1456.021851	-539.128967	-96.967972	1456.408447	-517.752502	86.790665	1422.745605	-522.272461	68.716049	1751.682861	-779.203125	398.269379	1244.574951	-700.824341	-251.872147	1259.602173	-652.275391	241.730774	1028.916504	-647.670044	-132.047882	990.741211	-572.170227	81.304398	1092.121338	507.187317	-47.146450	970.477112	524.860046	203.112808
-592.306030	166.611160	990.996582	-584.137390	-11.062155	995.977356	-648.299133	197.301727	523.184265	-663.215759	-44.171719	527.839844	-651.586914	207.723328	80.977280	-669.562622	-41.193092	92.130013	-571.691101	288.873016	1456.038818	-539.116699	-97.013206	1456.389771	-517.731689	86.797737	1422.736084	-522.208923	68.715866	1751.680908	-779.206970	398.233887	1244.585083	-700.812195	-251.879349	1259.586060	-652.265808	241.683014	1028.929810	-647.657410	-132.089127	990.763550	-572.140259	81.278961	1092.123169	507.525696	-47.499191	970.775696	524.738892	203.043411
-592.281128	166.566803	991.000488	-584.130249	-11.074453	995.996521	-648.331848	197.224167	523.230591	-663.262268	-44.194210	527.813171	-651.613281	207.702347	81.000778	-669.533325	-41.153931	92.075531	-571.721680	288.879700	1456.083252	-539.125366	-97.023529	1456.382935	-517.707336	86.796631	1422.687866	-522.160767	68.722649	1751.674805	-779.208923	398.200806	1244.596924	-700.801697	-251.854019	1259.562134	-652.297058	241.650192	1028.964966	-647.637939	-132.070160	990.722351	-572.118164	81.258385	1092.133423	508.607544	-46.717602	970.958069	524.709534	203.148102
-592.316650	166.573456	991.003967	-584.179321	-11.068826	995.984497	-648.334961	197.206116	523.252197	-663.290771	-44.225273	527.809875	-651.590088	207.707520	80.967339	-669.723145	-41.079723	92.001862	-571.710083	288.862335	1456.146118	-539.086548	-97.053963	1456.375244	-517.713501	86.785782	1422.781860	-522.117432	68.717743	1751.684204	-779.247375	398.158966	1244.626587	-700.809692	-251.871490	1259.572754	-652.296326	241.617249	1028.973999	-647.592041	-132.074799	990.705933	-572.146667	81.255241	1092.127319	508.703339	-48.058239	970.716858	524.437012	203.372940
-592.329468	166.587021	991.011597	-584.199341	-11.095251	995.978027	-648.362061	197.246780	523.268433	-663.226990	-44.231808	527.768921	-651.621521	207.702820	81.033348	-669.674194	-41.059097	91.956612	-571.712280	288.836975	1456.105591	-539.036621	-97.049995	1456.401367	-517.698608	86.769180	1422.759399	-522.056946	68.728859	1751.653809	-779.239868	398.172211	1244.590088	-700.780457	-251.891479	1259.587891	-652.261169	241.627289	1028.922852	-647.580933	-132.136765	990.705383	-572.164246	81.239494	1092.128418	509.409485	-47.898647	970.874451	524.053467	203.677338
-592.300537	166.607346	991.018066	-584.164429	-11.097714	995.958008	-648.360168	197.226974	523.233215	-663.270264	-44.327972	527.808289	-651.637268	207.726166	80.998917	-669.680603	-41.181149	92.041161	-571.728760	288.813782	1456.086060	-538.982605	-97.058876	1456.438110	-517.672180	86.725212	1422.674683	-521.957458	68.710114	1751.661499	-779.256775	398.167908	1244.566284	-700.710449	-251.939926	1259.580322	-652.273682	241.603699	1028.919678	-647.554504	-132.189697	990.734009	-572.135620	81.233719	1092.122681	510.131683	-47.527222	970.996216	523.628418	204.140305
-592.257629	166.578033	991.017761	-584.103088	-11.140685	995.956726	-648.340271	197.197891	523.256470	-663.295654	-44.359844	527.827393	-651.627563	207.750717	80.974365	-669.640015	-41.195942	92.058632	-571.697205	288.794006	1455.995850	-538.896790	-97.074043	1456.474121	-517.660278	86.676537	1422.676270	-521.892151	68.702354	1751.644531	-779.253418	398.137878	1244.548462	-700.671631	-251.953110	1259.597656	-652.290344	241.562820	1028.917847	-647.506104	-132.235672	990.744568	-572.096313	81.197868	1092.123901	510.906647	-46.333996	971.857117	524.330505	202.784790
-592.263550	166.540710	991.018005	-584.121948	-11.155049	995.991455	-648.319580	197.143082	523.274353	-663.290222	-44.321285	527.783813	-651.562744	207.712051	80.962189	-669.662415	-41.148773	92.014603	-571.718872	288.749725	1456.046265	-538.903259	-97.125389	1456.473267	-517.651855	86.681053	1422.723389	-521.832520	68.716156	1751.641235	-779.262024	398.137177	1244.554443	-700.618408	-251.980225	1259.602295	-652.347656	241.500595	1028.967651	-647.477112	-132.233139	990.728638	-572.104126	81.190620	1092.140015	512.103394	-45.878258	972.365967	524.645935	202.670319
-592.280518	166.538254	991.024353	-584.154114	-11.121414	995.996704	-648.333252	197.158157	523.243286	-663.215454	-44.251392	527.788940	-651.535278	207.713348	80.973755	-669.601257	-41.147659	92.004951	-571.746887	288.742279	1456.144531	-538.857910	-97.164711	1456.472412	-517.627075	86.673073	1422.783325	-521.770874	68.733231	1751.654907	-779.219177	398.140381	1244.526001	-700.593628	-252.044983	1259.640137	-652.430298	241.435303	1029.020874	-647.416260	-132.245300	990.753662	-572.110229	81.205704	1092.142822	513.184021	-45.685768	972.414063	525.059021	202.884903
-592.258728	166.526154	991.015320	-584.085449	-11.178071	995.992004	-648.357300	197.107300	523.257690	-663.255493	-44.333881	527.844055	-651.581909	207.686432	80.999077	-669.695374	-41.097794	91.991547	-571.744202	288.742615	1456.098267	-538.784424	-97.179832	1456.452393	-517.567932	86.665161	1422.733643	-521.679810	68.756310	1751.639893	-779.201477	398.148529	1244.509888	-700.487793	-252.071671	1259.616699	-652.479980	241.370117	1028.976196	-647.377991	-132.280655	990.785400	-572.063416	81.177177	1092.135498	514.169556	-45.652267	972.152405	525.599731	203.194519
-592.245117	166.479843	990.998718	-583.984314	-11.211058	995.979004	-648.360352	197.118851	523.237854	-663.234802	-44.356071	527.833252	-651.619446	207.675812	81.011429	-669.616699	-41.166168	92.065842	-571.740417	288.700928	1456.008789	-538.733765	-97.219147	1456.446045	-517.577454	86.654236	1422.692505	-521.578979	68.763809	1751.634033	-779.215576	398.151489	1244.507080	-700.401367	-252.123428	1259.609619	-652.581299	241.316528	1028.976440	-647.360962	-132.338760	990.797424	-572.009277	81.147560	1092.120850	515.509399	-45.253418	972.495422	526.107117	203.267685
-592.223450	166.490936	991.009033	-583.975830	-11.196322	995.984558	-648.350708	197.212189	523.229980	-663.162659	-44.304466	527.838074	-651.605286	207.717270	80.961594	-669.590576	-41.243015	92.120094	-571.735535	288.701599	1455.972534	-538.666931	-97.238914	1456.457764	-517.555786	86.618889	1422.667358	-521.485962	68.786591	1751.632813	-779.227661	398.170105	1244.522705	-700.341797	-252.182693	1259.642212	-652.659851	241.262894	1028.958130	-647.316772	-132.381546	990.807129	-571.996155	81.156639	1092.129272	516.806946	-44.984398	972.504272	526.779480	203.513260
-592.200745	166.532806	991.006592	-583.991211	-11.188920	995.971375	-648.338867	197.175461	523.234192	-663.237732	-44.324383	527.828003	-651.570435	207.716614	80.959282	-669.644043	-41.234898	92.040878	-571.745300	288.701752	1455.970703	-538.658569	-97.221756	1456.450073	-517.542236	86.635643	1422.681396	-521.410278	68.833786	1751.613037	-779.241089	398.157196	1244.541626	-700.251099	-252.220886	1259.632446	-652.677612	241.262894	1028.958252	-647.265320	-132.433167	990.786194	-571.992004	81.171211	1092.121704	518.079895	-44.657780	972.506836	527.518921	203.792389
-592.188904	166.535202	991.015625	-583.976135	-11.205881	995.979919	-648.356323	197.164490	523.263733	-663.297729	-44.332504	527.841919	-651.560059	207.711014	80.963394	-669.614075	-41.206585	91.978569	-571.777588	288.691956	1456.026123	-538.606873	-97.240997	1456.442261	-517.522766	86.626923	1422.686523	-521.359253	68.871819	1751.605103	-779.285217	398.151489	1244.569458	-700.223999	-252.317886	1259.705566	-652.699036	241.266296	1028.971313	-646.954163	-132.173981	990.968811	-571.978333	81.163559	1092.130493	519.458191	-44.271072	972.431946	528.165710	204.394455
-592.143921	166.508545	991.032654	-583.891174	-11.203108	995.958008	-648.329834	197.125687	523.223328	-663.272461	-44.277061	527.843628	-651.571289	207.709610	80.955925	-669.522034	-41.207569	91.902023	-571.758789	288.680206	1455.967773	-538.511780	-97.240875	1456.489746	-517.498291	86.609230	1422.681641	-521.281921	68.912346	1751.607300	-779.302917	398.088562	1244.577393	-700.145508	-252.366196	1259.659790	-652.698425	241.249374	1028.976929	-646.881775	-132.203583	990.929199	-571.919617	81.133995	1092.129639	520.797729	-43.942062	972.321777	528.815918	204.989716
-592.091248	166.482605	991.019348	-583.771912	-11.229771	995.937866	-648.362732	197.058136	523.289368	-663.339661	-44.345856	527.838196	-651.589111	207.712906	80.949280	-669.553284	-41.269398	91.933167	-571.731323	288.665436	1455.859985	-538.391113	-97.288513	1456.473633	-517.452087	86.599846	1422.620972	-521.163696	68.931976	1751.608032	-779.317871	398.013428	1244.590454	-699.989563	-252.394409	1259.622925	-652.686646	241.248474	1029.001221	-646.883545	-132.276367	990.952026	-571.819946	81.110504	1092.110596	522.213013	-43.681641	971.904541	529.574890	205.667175
-592.079529	166.485321	991.018188	-583.768982	-11.208795	995.920532	-648.341736	197.066315	523.270874	-663.395142	-44.341778	527.870728	-651.615417	207.733322	80.948822	-669.477356	-41.322380	92.001312	-571.738037	288.653992	1455.951660	-538.315735	-97.265236	1456.482056	-517.415649	86.604378	1422.574585	-521.104004	68.967888	1751.605713	-779.359558	397.964905	1244.602417	-699.854065	-252.412048	1259.613403	-652.671082	241.256683	1029.017578	-646.808044	-132.324097	990.970337	-571.805969	81.113213	1092.100586	523.612854	-43.380745	971.862671	530.258606	206.079330
-592.076904	166.500702	991.017761	-583.794922	-11.169751	995.926819	-648.351074	197.068665	523.266113	-663.392578	-44.312103	527.856567	-651.569885	207.705978	80.962929	-669.317993	-41.303913	91.959427	-571.741760	288.659485	1455.966553	-538.265503	-97.253326	1456.468140	-517.405640	86.633949	1422.635864	-521.041138	69.028099	1751.632080	-779.371033	397.933319	1244.639038	-699.736206	-252.412811	1259.614136	-652.647583	241.282440	1029.055908	-647.048340	-132.628799	990.744873	-571.810303	81.142319	1092.102295	524.971802	-43.096554	971.551147	530.849121	206.628281
-592.048645	166.514313	991.036682	-583.809937	-11.149599	995.935974	-648.336487	197.116547	523.276428	-663.489868	-44.376366	527.935486	-651.565002	207.705093	80.967186	-669.359009	-41.286484	91.878242	-571.796509	288.648956	1456.092407	-538.265076	-97.246307	1456.438965	-517.411011	86.635406	1422.665894	-520.990784	69.063461	1751.649902	-779.410645	397.902191	1244.652100	-699.677979	-252.457214	1259.635864	-652.600769	241.282959	1029.048096	-647.008362	-132.608185	990.721802	-571.796631	81.150269	1092.115479	526.285278	-42.798027	971.250183	531.390015	207.112366
-592.004883	166.495956	991.040955	-583.728516	-11.200159	995.943481	-648.313538	197.110550	523.264954	-663.522522	-44.369526	527.915344	-651.562134	207.704834	80.966866	-669.287048	-41.337746	91.901924	-571.763733	288.632141	1456.078491	-538.195313	-97.260529	1456.447266	-517.380432	86.638657	1422.642700	-520.916138	69.093239	1751.652588	-779.392395	397.876678	1244.638184	-699.540161	-252.535736	1259.596069	-652.546753	241.294144	1029.038940	-646.972229	-132.635895	990.728638	-571.734070	81.120407	1092.121216	529.167114	-43.828808	970.260254	534.021484	207.068390
-591.950012	166.517883	991.046814	-583.716492	-11.167068	995.913757	-648.327759	197.091934	523.296082	-663.606445	-44.365162	527.912476	-651.596802	207.754257	80.963028	-669.373535	-41.361012	91.917580	-571.787170	288.608948	1456.040771	-538.127869	-97.269127	1456.459106	-517.356018	86.640015	1422.598755	-520.845703	69.132408	1751.632568	-779.373901	397.829620	1244.646606	-699.376770	-252.582214	1259.574951	-652.467651	241.299576	1029.028931	-646.972412	-132.647156	990.754272	-571.681885	81.125313	1092.107056	530.039185	-43.442375	970.184326	534.385986	207.320251
-591.897949	166.529999	991.050537	-583.623657	-11.209540	995.929138	-648.264160	197.116989	523.282593	-663.636108	-44.337502	527.944397	-651.568604	207.739761	80.968391	-669.385010	-41.370571	91.924698	-571.804016	288.610199	1456.037842	-538.055115	-97.286049	1456.425659	-517.300964	86.629990	1422.600098	-520.778137	69.169724	1751.642334	-779.355225	397.800751	1244.624634	-699.242676	-252.589783	1259.557617	-652.397400	241.320953	1028.976196	-646.936340	-132.670181	990.774231	-571.618286	81.118835	1092.117676	531.551025	-43.410709	969.558350	534.933289	207.896973
-591.869324	166.520355	991.048035	-583.618896	-11.169348	995.944092	-648.236206	197.126312	523.283447	-663.678589	-44.282578	527.978821	-651.563232	207.744766	80.960815	-669.393860	-41.348404	91.865997	-571.844116	288.591339	1456.097168	-537.990479	-97.223557	1456.472168	-517.309387	86.633308	1422.639771	-520.744873	69.226578	1751.660645	-779.374939	397.786163	1244.581909	-699.149536	-252.659302	1259.612671	-652.358215	241.326035	1028.980469	-646.905396	-132.712814	990.765930	-571.611023	81.142189	1092.125244	532.627319	-43.247364	969.186584	535.302734	208.208359
-591.849121	166.550964	991.053223	-583.645081	-11.163024	995.961914	-648.272644	197.094513	523.298279	-663.757385	-44.345329	528.061096	-651.574402	207.732040	80.946999	-669.209961	-41.396736	91.886833	-571.848145	288.601227	1456.138550	-537.953064	-97.222946	1456.461670	-517.282959	86.652710	1422.636230	-520.702332	69.285057	1751.661987	-779.373047	397.777802	1244.560791	-699.086365	-252.750961	1259.687622	-652.319336	241.345627	1028.963989	-646.849915	-132.652771	990.774658	-571.602783	81.163483	1092.134766	533.578369	-43.111309	968.847656	535.611206	208.406128
-591.781494	166.541870	991.047913	-583.529114	-11.168044	995.934143	-648.217957	197.059250	523.303833	-663.765198	-44.228638	528.019470	-651.590881	207.707794	80.964493	-669.169556	-41.420811	91.863533	-571.842773	288.598724	1456.127441	-537.838074	-97.225456	1456.477905	-517.262634	86.638702	1422.627563	-520.634644	69.312225	1751.675537	-779.349365	397.757843	1244.556030	-698.918884	-252.793030	1259.658081	-652.275635	241.351547	1028.948120	-646.870483	-132.624390	990.806213	-571.497314	81.149010	1092.116211	534.366943	-43.076717	968.562927	535.889221	208.571320
-591.736511	166.528381	991.023010	-583.486938	-11.139313	995.899231	-648.193420	197.061676	523.282349	-663.837952	-44.254990	527.988647	-651.583008	207.711029	80.971130	-669.208374	-41.452904	91.846024	-571.820801	288.569366	1456.096436	-537.779968	-97.269135	1456.488159	-517.213318	86.614449	1422.559692	-520.583496	69.320190	1751.656616	-779.315308	397.754852	1244.528687	-698.777588	-252.855362	1259.625000	-652.227661	241.349091	1028.934814	-646.879761	-132.633530	990.853210	-571.429504	81.152649	1092.082520	535.083252	-43.045082	968.304138	536.098267	208.662079
-591.692261	166.526581	991.032959	-583.497742	-11.157302	995.901184	-648.128052	197.083084	523.295776	-663.918945	-44.251400	528.029175	-651.584229	207.711594	80.974060	-669.222168	-41.489510	91.827431	-571.791321	288.573486	1456.010864	-537.744507	-97.270210	1456.489746	-517.166687	86.617516	1422.589111	-520.546326	69.361015	1751.651611	-779.298096	397.731201	1244.516602	-698.669556	-252.931702	1259.634155	-652.179321	241.375000	1028.935303	-646.858093	-132.636719	990.830750	-571.412537	81.133011	1092.088745	535.438904	-42.736561	968.140503	535.591553	208.506119
-591.621338	166.539124	991.047241	-583.432373	-11.134460	995.894836	-648.095276	197.075623	523.320984	-664.009583	-44.252911	528.073547	-651.567993	207.713608	80.976311	-669.289612	-41.419621	91.749939	-571.788147	288.581696	1456.078369	-537.704834	-97.238220	1456.522949	-517.153564	86.618034	1422.577759	-520.492188	69.418892	1751.655518	-779.270203	397.760742	1244.518921	-698.601868	-252.976929	1259.666870	-652.115845	241.384476	1028.899170	-646.808960	-132.612793	990.824768	-571.350647	81.138687	1092.094238	535.929504	-42.883278	968.064453	536.128662	208.799500
-591.615295	166.572021	991.040222	-583.438965	-11.141993	995.900269	-648.047791	197.159729	523.300537	-664.038635	-44.248611	528.113281	-651.558350	207.728317	80.996132	-669.198669	-41.387714	91.728889	-571.758057	288.557159	1456.052856	-537.623474	-97.230499	1456.533081	-517.127319	86.609818	1422.572998	-520.462280	69.457436	1751.662598	-779.246948	397.731903	1244.511475	-698.495178	-252.999313	1259.707764	-652.041443	241.419144	1028.867188	-646.756042	-132.579681	990.827393	-571.351257	81.156349	1092.093262	536.292175	-43.071396	968.031311	536.221252	208.717224
-591.525330	166.508743	991.018311	-583.353455	-11.161322	995.896851	-647.962952	197.116943	523.271362	-663.998169	-44.122730	528.174866	-651.553345	207.735062	80.984550	-669.091187	-41.444668	91.817345	-571.740723	288.562988	1455.981445	-537.558594	-97.242203	1456.517212	-517.071228	86.606995	1422.586792	-520.406860	69.493935	1751.673218	-779.210388	397.711487	1244.458496	-698.437500	-253.154602	1259.882446	-651.992554	241.455231	1028.812134	-646.734131	-130.543488	989.707214	-571.279053	81.125076	1092.082764	536.761108	-43.521568	968.045471	536.979187	208.224258
-591.487976	166.503967	991.010254	-583.322571	-11.132603	995.898682	-647.936707	197.154602	523.264160	-663.992554	-44.114017	528.166016	-651.581116	207.737030	80.984100	-669.108704	-41.502724	91.894691	-571.687622	288.537750	1455.874878	-537.483093	-97.254601	1456.493164	-517.006592	86.608086	1422.544189	-520.324707	69.508720	1751.661987	-779.173889	397.713654	1244.429321	-698.304993	-253.191147	1259.905151	-651.914307	241.505585	1028.760010	-646.706909	-130.141769	989.349121	-571.243225	81.142693	1092.079224	536.751831	-43.415779	968.098206	536.345825	208.210403
-591.419861	166.476395	991.013062	-583.223572	-11.153597	995.892395	-647.893494	197.170013	523.279602	-664.023926	-44.081589	528.200623	-651.608276	207.713608	81.018799	-669.070313	-41.549435	91.953934	-571.642883	288.531494	1455.972900	-537.408386	-97.246384	1456.533325	-516.961609	86.604172	1422.538330	-520.292908	69.551491	1751.696411	-779.131958	397.717255	1244.447266	-698.230225	-253.169434	1259.866821	-651.853821	241.548798	1028.746460	-646.726746	-130.307892	989.526672	-571.155457	81.116463	1092.076904	536.733826	-43.324909	968.203979	535.876648	208.071106
-591.436157	166.535690	991.051392	-583.338867	-11.097404	995.886230	-647.865417	197.157776	523.315125	-664.114807	-44.147213	528.168335	-651.619141	207.709396	81.034691	-669.099121	-41.491501	91.855515	-571.598328	288.529236	1455.984253	-537.363037	-97.230812	1456.558960	-516.925354	86.608467	1422.546265	-520.267212	69.602165	1751.693237	-779.052612	397.726685	1244.473999	-698.207703	-253.155975	1259.851807	-651.790833	241.589066	1028.769653	-646.691772	-130.639404	989.799561	-571.186096	81.141937	1092.088257	536.799133	-43.478062	968.340942	535.726074	207.756348
-591.422668	166.583679	991.059448	-583.330933	-11.072024	995.856506	-647.858276	197.201736	523.348572	-664.098572	-44.089935	528.121643	-651.648926	207.714813	81.039284	-669.182922	-41.326782	91.716789	-571.579956	288.524994	1456.015991	-537.316711	-97.228386	1456.589233	-516.883911	86.597176	1422.563110	-520.242249	69.644501	1751.704590	-779.031189	397.769348	1244.501465	-698.165405	-253.194641	1259.875000	-651.740173	241.616974	1028.769897	-646.662537	-130.698334	989.834778	-571.169006	81.156952	1092.077148	536.802734	-43.721302	968.502075	535.545349	207.351135
-591.375671	166.550537	991.045715	-583.312073	-11.066124	995.860168	-647.748169	197.208862	523.285339	-664.126587	-44.148399	528.159241	-651.581909	207.748810	80.999039	-669.601929	-38.506001	89.281281	-571.498779	288.510712	1455.970947	-537.286743	-97.247772	1456.596924	-516.814880	86.569489	1422.554321	-520.185730	69.671631	1751.700439	-778.973938	397.779480	1244.511108	-698.090149	-253.089874	1259.794556	-651.691223	241.651199	1028.742065	-646.447571	-131.934372	990.779907	-571.143555	81.150894	1092.073120	536.804810	-44.104729	968.634033	535.484070	206.966568
-591.306335	166.516693	991.049194	-583.247375	-11.098090	995.866760	-647.677368	197.271988	523.279053	-664.122986	-44.148712	528.170349	-651.546631	207.746323	81.009445	-669.624939	-38.390320	89.154175	-571.415955	288.502808	1455.900269	-537.184082	-97.257866	1456.609741	-516.762390	86.535446	1422.503174	-520.127014	69.686981	1751.691162	-778.900085	397.798767	1244.516968	-698.023499	-253.009964	1259.749878	-651.660706	241.650360	1028.757813	-646.637939	-132.683945	990.903198	-571.079346	81.119186	1092.078491	537.234375	-44.727451	968.830444	535.676270	206.454620
-591.292969	166.505722	991.055542	-583.228516	-11.114888	995.888977	-647.636475	197.235321	523.263184	-664.070190	-44.116734	528.161011	-651.566650	207.749710	81.007233	-669.635315	-38.527515	89.364159	-571.354553	288.489502	1455.899536	-537.138245	-97.311150	1456.586914	-516.712891	86.545746	1422.537598	-520.077393	69.718773	1751.711548	-778.822876	397.818634	1244.531616	-697.917969	-252.978256	1259.781494	-651.582825	241.678116	1028.749268	-646.277710	-132.418793	991.201416	-571.058655	81.114670	1092.091797	536.970459	-45.233784	968.848816	535.570679	205.990448
-591.259033	166.493958	991.055542	-583.194580	-11.074237	995.892517	-647.557861	197.277023	523.318115	-664.072327	-44.141640	528.275635	-651.547119	207.742615	81.047195	-669.580505	-38.533291	89.422318	-571.317566	288.473450	1456.009399	-537.101135	-97.269707	1456.661865	-516.656433	86.539101	1422.568359	-520.062561	69.769875	1751.738159	-778.745544	397.836700	1244.546387	-697.926086	-252.954727	1259.824341	-651.579407	241.718521	1028.784180	-646.581421	-132.560242	990.864563	-571.034546	81.131691	1092.094971	536.925537	-45.820351	968.900757	535.392517	205.447418
-591.229370	166.520706	991.075012	-583.212708	-11.060590	995.931580	-647.491028	197.308121	523.289551	-663.990906	-44.111130	528.251526	-651.526489	207.721161	81.071732	-669.522278	-38.568050	89.437645	-571.246399	288.485229	1456.123657	-537.070007	-97.268959	1456.656982	-516.626465	86.540390	1422.556519	-520.015320	69.841576	1751.758057	-778.661377	397.891144	1244.577515	-697.915222	-252.966492	1259.878906	-651.542175	241.730011	1028.768188	-646.557312	-132.557617	990.880249	-571.032104	81.158028	1092.124634	536.849365	-46.446114	968.911133	535.170105	204.857040
-591.201355	166.464417	991.066772	-583.158203	-11.060834	995.905396	-647.484924	197.292694	523.285095	-663.979431	-44.130234	528.260864	-651.575623	207.740067	81.058197	-668.576965	-38.591587	89.432495	-571.142395	288.459534	1456.020996	-537.031372	-97.283150	1456.652832	-516.574219	86.527748	1422.556885	-519.973389	69.850876	1751.770020	-778.566711	397.902069	1244.614502	-697.878235	-252.916260	1259.868408	-651.499329	241.761673	1028.764893	-646.531250	-132.584457	990.852539	-570.985962	81.123489	1092.106812	536.777954	-47.224304	968.888306	534.964600	204.185623
-591.178284	166.489090	991.067322	-583.108826	-11.086203	995.912720	-647.438538	197.332718	523.269592	-663.957642	-44.137444	528.159485	-651.562927	207.726135	81.075043	-669.294678	-38.567448	89.378021	-571.035034	288.465759	1455.997925	-536.956055	-97.281097	1456.656494	-516.499878	86.498436	1422.522461	-519.929810	69.860161	1751.776123	-778.484863	397.972046	1244.641846	-697.830078	-252.946960	1259.846802	-651.468445	241.784500	1028.777100	-646.525513	-132.547729	990.853149	-570.934387	81.128960	1092.108032	536.683228	-48.024525	968.808899	534.734192	203.429306
-591.162415	166.508484	991.077332	-583.137024	-11.066111	995.888794	-647.426086	197.271973	523.286926	-663.941162	-44.120113	528.080627	-651.547852	207.739075	81.023735	-669.371643	-38.554047	89.331650	-570.958313	288.463104	1455.947144	-536.939026	-97.265869	1456.650757	-516.448914	86.493027	1422.543213	-519.892090	69.886360	1751.774414	-778.366821	398.029236	1244.667847	-697.823181	-252.914261	1259.800171	-651.422180	241.818161	1028.800659	-646.522034	-132.533066	990.842712	-570.927307	81.126404	1092.099609	536.587280	-48.891567	968.668030	534.428040	202.636429
-591.101990	166.517319	991.096741	-583.087097	-11.050690	995.908997	-647.260193	197.136993	523.283569	-663.882629	-44.050503	528.029541	-651.460876	207.723892	81.011574	-669.368530	-38.552757	89.323120	-570.867676	288.465088	1456.005371	-536.898315	-97.265999	1456.680664	-516.404785	86.502060	1422.559204	-519.865479	69.936043	1751.773438	-778.262512	398.065399	1244.702271	-697.892395	-252.917191	1259.812622	-651.382080	241.844086	1028.821289	-646.510010	-132.497345	990.820496	-570.884216	81.137665	1092.121460	536.556519	-49.946823	968.532654	534.123962	201.823074
-591.104309	166.525757	991.104126	-583.120544	-11.023885	995.922302	-647.016174	197.042023	523.270996	-663.853271	-44.076641	528.113647	-651.289185	207.717422	81.027275	-669.338135	-38.545139	89.378120	-570.786377	288.444397	1456.057495	-536.899475	-97.269287	1456.682129	-516.355042	86.503761	1422.602173	-519.827942	69.964180	1751.790405	-778.157715	398.146820	1244.715576	-697.934875	-252.943085	1259.869751	-651.298889	241.899734	1028.816406	-646.198059	-132.199356	991.067993	-570.892212	81.156494	1092.130127	536.414429	-50.968693	968.385132	533.807190	200.852249
-591.078918	166.491364	991.086182	-583.104004	-11.066616	995.921631	-646.989197	197.048203	523.237671	-663.825684	-44.112820	528.185852	-651.298157	207.739441	81.041817	-669.393799	-38.573238	89.470551	-570.700439	288.432556	1456.093140	-536.883606	-97.262024	1456.669678	-516.312439	86.496887	1422.598877	-519.785278	69.944016	1751.798706	-778.069824	398.196930	1244.750610	-697.888489	-252.889587	1259.853271	-651.225403	241.945999	1028.828613	-646.438110	-132.512878	990.860596	-570.873535	81.126457	1092.120972	536.264160	-51.993084	968.097046	533.422241	199.798630
-591.041138	166.472275	991.063232	-583.084412	-11.065960	995.938843	-647.326538	197.299652	523.275452	-663.823120	-44.143505	528.228394	-651.550049	207.750824	81.044922	-669.380188	-38.574211	89.541344	-570.621277	288.431335	1456.034790	-536.862061	-97.322914	1456.598389	-516.275024	86.475021	1422.556274	-519.710754	69.924133	1751.798340	-777.949707	398.257324	1244.733154	-697.830566	-252.849716	1259.852539	-651.192200	241.979614	1028.815308	-646.429016	-132.587494	990.885681	-570.851868	81.137924	1092.118530	536.137695	-53.188091	967.828552	533.074219	198.779846
-591.038452	166.446762	991.038330	-583.049866	-11.045947	995.888550	-647.326050	197.310699	523.297607	-663.780579	-44.096909	528.183655	-651.545532	207.786224	81.050453	-669.309692	-38.576530	89.537407	-570.519104	288.443695	1456.041748	-536.852600	-97.319473	1456.590942	-516.239746	86.470818	1422.573364	-519.656250	69.940567	1751.793823	-777.853088	398.334259	1244.765259	-697.830750	-252.799881	1259.831787	-651.151245	242.006821	1028.832886	-646.409912	-132.570465	990.865906	-570.808716	81.125885	1092.077148	535.976990	-54.402740	967.574280	532.685242	197.568024
-591.028931	166.498688	991.062012	-583.095642	-10.994205	995.911743	-647.328003	197.317032	523.324585	-663.788452	-44.102871	528.111206	-651.540405	207.769791	81.071060	-669.388855	-38.559467	89.469902	-570.469177	288.454407	1456.157104	-536.844116	-97.294983	1456.628906	-516.199768	86.498680	1422.559937	-519.642944	69.947784	1751.802002	-777.755493	398.430817	1244.817505	-697.888123	-252.821304	1259.863647	-651.121704	242.041168	1028.885498	-646.387512	-132.543228	990.819031	-570.830566	81.172234	1092.101440	535.861572	-55.785015	967.299133	532.400146	196.508026
-591.011353	166.509445	991.069641	-583.066589	-10.999300	995.896179	-647.001587	197.076263	523.284180	-663.779236	-44.154480	528.124329	-651.316772	207.739243	81.040497	-669.408997	-38.567280	89.447220	-570.373169	288.457703	1456.214722	-536.799927	-97.292191	1456.619019	-516.160767	86.500870	1422.565186	-519.616943	69.940155	1751.791870	-777.639099	398.505188	1244.822510	-697.919128	-252.762817	1259.833130	-651.083313	242.088989	1028.896240	-646.395264	-132.526581	990.760559	-570.800720	81.163216	1092.096802	535.599426	-56.987667	967.018677	531.924255	195.120422
-590.964417	166.492996	991.067749	-583.015381	-11.029787	995.904480	-646.985229	197.052780	523.258850	-663.804382	-44.186905	528.141357	-651.313843	207.738983	81.038139	-669.408142	-38.548149	89.446434	-570.287781	288.452087	1456.166260	-536.797363	-97.282242	1456.617676	-516.126221	86.475197	1422.582153	-519.572144	69.892502	1751.782227	-777.531189	398.559784	1244.815674	-697.937500	-252.785080	1259.831787	-651.027649	242.128113	1028.884888	-646.069580	-132.261795	991.054016	-570.758728	81.145226	1092.100952	535.291748	-58.190918	966.749146	531.204834	193.843277
-590.947815	166.494476	991.065796	-582.980164	-11.025585	995.875305	-646.963806	197.030014	523.242920	-663.767395	-44.143829	528.125183	-651.290466	207.709061	81.028214	-669.331665	-38.566746	89.480324	-570.193665	288.440948	1456.105469	-536.773621	-97.328705	1456.598022	-516.081848	86.463379	1422.548706	-519.510437	69.868416	1751.759644	-777.394592	398.617371	1244.808228	-697.924500	-252.759125	1259.789795	-650.960327	242.160187	1028.877441	-646.050232	-132.236679	991.037842	-570.718872	81.135269	1092.083618	535.039368	-59.503143	966.481995	530.632019	192.399536
-590.902954	166.473969	991.058228	-582.909363	-11.060618	995.905884	-646.931213	197.063660	523.222961	-663.748047	-44.117905	528.127197	-651.254639	207.719711	81.051262	-669.344727	-38.557796	89.503960	-570.099304	288.444153	1456.130615	-536.768311	-97.327644	1456.596436	-516.042419	86.471596	1422.554932	-519.454529	69.844269	1751.771118	-777.279419	398.723022	1244.856934	-697.914246	-252.719589	1259.849121	-650.904907	242.186584	1028.904907	-646.037048	-132.231049	991.047485	-570.673218	81.130295	1092.096313	534.733582	-60.822201	966.229126	530.132080	190.817902
-590.881104	166.504211	991.058838	-582.969788	-10.965500	995.902283	-646.948547	197.045380	523.252747	-663.762024	-44.125072	528.176453	-651.262817	207.725128	81.054382	-669.339905	-38.530434	89.531754	-570.006653	288.464996	1456.084839	-536.719543	-97.281441	1456.644531	-516.004333	86.486130	1422.552856	-519.418152	69.840645	1751.768188	-777.150146	398.771027	1244.867188	-697.988770	-252.747925	1259.954468	-650.869263	242.227554	1028.911133	-646.211670	-130.887512	990.046387	-570.688416	81.184525	1092.094360	534.330750	-62.097393	966.037048	529.660767	189.159988
-590.856628	166.487701	991.044128	-582.921814	-11.024598	995.921814	-646.915955	197.070084	523.240234	-663.719543	-44.140827	528.229675	-651.261047	207.721375	81.052673	-669.354004	-38.536762	89.564499	-569.937012	288.465759	1456.146240	-536.745972	-97.263069	1456.640137	-515.972900	86.496094	1422.544067	-519.383545	69.789772	1751.783203	-777.048889	398.883118	1244.863892	-698.002930	-252.715820	1259.937500	-650.813049	242.264465	1028.877930	-646.275330	-131.051773	990.137512	-570.660278	81.166725	1092.097534	534.003906	-63.608772	965.732422	529.235657	187.614807
-590.821167	166.463333	991.028198	-582.912354	-11.023728	995.931213	-646.904541	197.074524	523.263428	-663.700134	-44.120316	528.218323	-651.267761	207.747253	81.033470	-669.292480	-38.551147	89.544022	-569.881592	288.477264	1456.176758	-536.734314	-97.280823	1456.631714	-515.942627	86.486778	1422.536621	-519.319824	69.761208	1751.761353	-776.946594	398.941406	1244.860474	-698.003113	-252.596634	1259.903564	-650.794128	242.317993	1028.863037	-646.093079	-131.923782	990.849304	-570.634766	81.167252	1092.093262	533.600525	-65.208420	965.472534	528.821899	185.945618
-590.819641	166.472565	991.050110	-582.907349	-11.023505	995.931458	-646.888306	197.068466	523.211548	-663.720520	-44.150578	528.209656	-651.295837	207.736099	81.040817	-669.357239	-38.549522	89.544189	-569.794006	288.497986	1456.144897	-536.718628	-97.281960	1456.646240	-515.912170	86.490295	1422.549683	-519.257996	69.738159	1751.738770	-776.854553	399.041107	1244.879883	-698.037537	-252.631821	1259.968506	-650.760437	242.353668	1028.827637	-646.222900	-130.935394	990.149902	-570.623962	81.160408	1092.103516	533.281860	-66.966179	965.018005	528.466858	184.285797
-590.809082	166.484741	991.046021	-582.890564	-11.054117	995.941589	-646.876770	197.091431	523.233521	-663.671021	-44.023460	528.092773	-651.277832	207.748978	81.035667	-669.583069	-38.535145	89.494156	-569.725037	288.510986	1456.132080	-536.698547	-97.296043	1456.639282	-515.846863	86.484161	1422.562988	-519.209351	69.685188	1751.726685	-776.763672	399.078339	1244.862549	-698.095215	-252.651993	1260.025879	-650.688293	242.408386	1028.785889	-646.315613	-130.908005	990.111084	-570.608582	81.158875	1092.105957	532.820801	-68.662300	964.765991	528.071045	182.576935
-590.790649	166.473373	991.051270	-582.938538	-11.004808	995.931458	-646.839600	197.061493	523.247803	-663.610901	-43.837257	528.034241	-651.294373	207.722778	81.021286	-669.503296	-38.533459	89.436287	-569.652588	288.501984	1456.120117	-536.691345	-97.256760	1456.656372	-515.825012	86.485489	1422.573486	-519.146606	69.651642	1751.730225	-776.668274	399.142426	1244.870605	-698.093384	-253.084381	1260.529907	-650.662537	242.442688	1028.769775	-646.139832	-131.798294	990.857910	-570.603027	81.165237	1092.100586	532.377747	-70.480911	964.506104	527.728088	180.890396
-590.766968	166.525894	991.044006	-582.956299	-10.975364	995.914307	-646.856689	197.117767	523.253967	-663.573547	-43.796204	527.985779	-651.299377	207.722748	81.004745	-669.494873	-38.515507	89.393822	-569.593506	288.537781	1456.166626	-536.664368	-97.269012	1456.671631	-515.777710	86.519493	1422.518066	-519.093689	69.630554	1751.725830	-776.554688	399.190613	1244.882813	-698.143494	-252.599747	1260.064575	-650.598083	242.481323	1028.795776	-646.236877	-130.842178	990.176331	-570.594360	81.196716	1092.087891	531.849121	-72.270859	964.227051	527.292480	179.101532
-590.735046	166.527588	991.052185	-582.903503	-10.982041	995.919373	-646.870178	197.085236	523.245117	-663.692932	-44.177864	528.269470	-651.310425	207.719498	81.015602	-669.569397	-38.488068	89.450920	-569.522156	288.517090	1456.158813	-536.646118	-97.256996	1456.646362	-515.732666	86.503769	1422.517700	-519.013672	69.582458	1751.736938	-776.464844	399.246887	1244.878784	-698.119873	-252.579514	1260.084106	-650.524902	242.529251	1028.779053	-646.273804	-130.275238	989.772156	-570.545349	81.194511	1092.093384	531.249817	-74.064919	963.999451	526.832031	177.210129
-590.689941	166.495041	991.034607	-582.872498	-11.011613	995.936096	-646.837280	197.122910	523.213806	-664.660522	-47.363464	529.743591	-651.320496	207.762833	81.008980	-670.276123	-38.502914	89.839157	-569.452576	288.519257	1456.130249	-536.666504	-97.290894	1456.649536	-515.712402	86.511314	1422.526367	-518.940674	69.548332	1751.725098	-776.385315	399.283264	1244.872070	-698.129700	-252.563995	1260.138184	-650.476318	242.549667	1028.740356	-646.279175	-130.237335	989.775452	-570.518311	81.180809	1092.094116	530.623962	-75.928032	963.744568	526.446777	174.770035
-590.670105	166.465942	991.024719	-582.888611	-11.021565	995.949768	-646.799744	197.197189	523.194702	-665.727539	-49.721142	531.603149	-651.301636	207.731033	81.004105	-671.289001	-38.500763	90.081490	-569.392029	288.548523	1456.164917	-536.637634	-97.245491	1456.659302	-515.692932	86.503906	1422.540527	-518.881714	69.514732	1751.738770	-776.278137	399.301331	1244.837524	-698.163147	-252.563232	1260.154053	-650.410156	242.585678	1028.723999	-646.357239	-130.518661	990.029358	-570.516174	81.171478	1092.095581	530.085999	-77.874657	963.478394	526.017212	173.237930
-590.658569	166.494385	991.040833	-582.906250	-11.030445	995.965454	-646.834534	197.181702	523.248169	-663.950378	-47.754723	531.190735	-651.235840	207.748184	81.034470	-669.944092	-38.486965	89.830078	-569.314941	288.543671	1456.224731	-536.655090	-97.257164	1456.693237	-515.676697	86.502274	1422.597900	-518.829590	69.510071	1751.725586	-776.202332	399.375305	1244.890503	-698.180054	-252.532150	1260.128540	-650.408081	242.603699	1028.735718	-646.344604	-130.572159	990.081848	-570.520508	81.177559	1092.111816	529.548523	-79.909515	963.217224	525.776123	171.407822
-590.673035	166.524490	991.048401	-582.998901	-10.976997	995.947144	-646.833801	197.241196	523.215942	-662.741333	-46.294891	530.684509	-651.076538	207.715057	81.047974	-668.757080	-38.737469	89.984116	-569.280212	288.569794	1456.294067	-536.666016	-97.254395	1456.693848	-515.648376	86.493027	1422.566528	-518.773071	69.482491	1751.707275	-776.110229	399.444214	1244.932739	-698.176331	-252.475327	1260.084229	-650.374390	242.614014	1028.756226	-646.248535	-131.636978	990.939514	-570.553833	81.199051	1092.103882	528.911255	-81.802200	963.004089	525.511353	169.572144
-590.637024	166.537537	991.040955	-582.970642	-10.972855	995.933472	-646.941833	198.259003	523.482056	-662.686401	-46.110279	530.622131	-651.262329	207.740784	81.140930	-669.012268	-39.321480	90.692352	-569.203430	288.572357	1456.298340	-536.676758	-97.247955	1456.650513	-515.623108	86.485535	1422.542480	-518.726929	69.443855	1751.682861	-776.030151	399.495819	1244.933594	-698.165894	-252.409393	1260.000366	-650.332153	242.651276	1028.723511	-646.163696	-132.096481	991.302917	-570.524536	81.203209	1092.093872	528.422302	-83.767693	962.592896	525.406006	167.555344
-590.613647	166.540253	991.035950	-582.980713	-10.958660	995.927612	-647.031128	198.269821	523.554626	-662.743530	-46.214504	530.688721	-651.332397	207.751633	81.092361	-668.187256	-41.230198	91.930794	-569.101501	288.558960	1456.189941	-536.666626	-97.252419	1456.644409	-515.573364	86.488007	1422.542358	-518.632874	69.408226	1751.682007	-775.940735	399.533936	1244.944214	-698.131592	-252.383423	1259.972046	-650.276978	242.693604	1028.700684	-646.177612	-132.048187	991.286926	-570.513611	81.208519	1092.087891	527.718262	-85.812172	962.504578	525.193909	165.429337
-590.584473	166.539963	991.043884	-582.927673	-10.898995	995.895447	-646.995056	198.246078	523.532776	-662.755371	-46.266922	530.748596	-651.326294	207.755814	81.111259	-668.019531	-41.531090	92.257813	-569.021973	288.556641	1456.197144	-536.640442	-97.262337	1456.654053	-515.538940	86.485947	1422.529297	-518.560059	69.363380	1751.686523	-775.829529	399.595764	1244.981934	-698.122009	-252.900116	1260.532104	-650.222900	242.751099	1028.690308	-646.244263	-131.891068	991.174316	-570.455383	81.219933	1092.073608	527.252380	-87.899330	962.164795	525.150818	163.504547
-590.577087	166.532181	991.037048	-582.939880	-10.908786	995.911316	-646.994751	198.233795	523.546082	-662.717957	-46.219925	530.763855	-651.303833	207.757050	81.113495	-668.041138	-41.408623	92.172142	-568.964844	288.554840	1456.240234	-536.640747	-97.258591	1456.654297	-515.502991	86.467682	1422.525024	-518.488647	69.340363	1751.709961	-775.711182	399.642975	1245.002563	-698.124390	-252.382462	1260.023071	-650.179565	242.789246	1028.707642	-646.262390	-131.821716	991.141846	-570.462341	81.221733	1092.078491	526.573181	-89.980392	962.102417	525.042114	161.215698
-590.597473	166.543671	991.040710	-583.006226	-10.926796	995.939941	-647.036316	198.221863	523.577087	-662.759216	-46.200886	530.720581	-651.322388	207.749741	81.124886	-668.146118	-41.327484	92.060692	-568.889038	288.560425	1456.277466	-536.640564	-97.261742	1456.660889	-515.496094	86.474815	1422.594727	-518.459717	69.305481	1751.748047	-775.604492	399.708160	1245.063110	-698.147888	-252.360382	1260.006470	-650.144531	242.831131	1028.709229	-646.290222	-131.753204	991.116394	-570.497864	81.227837	1092.093018	526.142090	-91.991997	961.646240	525.248474	159.258835
-590.575928	166.543839	991.046631	-583.019836	-10.926880	995.953003	-647.047119	198.201630	523.552124	-662.772461	-46.207520	530.716248	-651.309265	207.752060	81.117371	-668.160034	-41.335445	92.030457	-568.832520	288.590668	1456.306274	-536.649109	-97.247940	1456.687500	-515.496704	86.445290	1422.555664	-518.424927	69.264549	1751.783203	-775.485413	399.756989	1245.082153	-698.197083	-252.375198	1260.038574	-650.141174	242.849030	1028.719360	-646.312012	-131.770218	991.151978	-570.499146	81.228416	1092.103394	525.635071	-94.274940	961.418823	525.344421	157.111633
-590.570068	166.573288	991.042664	-583.074402	-10.968222	995.960083	-647.032898	198.253906	523.576416	-662.806763	-46.259529	530.705627	-651.323364	207.763672	81.090210	-668.126404	-41.327694	92.063416	-568.763367	288.579041	1456.320190	-536.651367	-97.244446	1456.688110	-515.466370	86.437248	1422.532471	-518.407959	69.244408	1751.798218	-775.382935	399.817078	1245.058350	-698.195740	-252.379883	1260.046753	-650.101624	242.900909	1028.695435	-646.328735	-131.800888	991.188904	-570.531189	81.221428	1092.106201	525.051331	-96.413445	961.193359	525.504700	155.040314
-590.566650	166.584579	991.035706	-583.110535	-10.926017	995.944092	-647.054321	198.240051	523.588562	-662.849792	-46.290756	530.715027	-651.338379	207.765503	81.111061	-668.163086	-41.408764	92.087990	-568.701111	288.584839	1456.299805	-536.657898	-97.278664	1456.671997	-515.434082	86.430016	1422.534668	-518.383057	69.203224	1751.830322	-775.299988	399.924927	1245.118042	-698.189331	-252.352463	1260.038452	-650.029541	242.975342	1028.612183	-646.350830	-131.785278	991.187134	-570.547668	81.240143	1092.095093	524.488037	-98.621368	961.231812	525.774292	152.794113
-590.546692	166.586685	991.027954	-583.093018	-10.920008	995.942322	-647.059753	198.256729	523.582397	-662.812317	-46.238411	530.727905	-651.345703	207.762527	81.130981	-668.192444	-41.366043	92.065376	-568.618042	288.588135	1456.361694	-536.624939	-97.301086	1456.677368	-515.397888	86.430038	1422.524536	-518.368103	69.179100	1751.847168	-775.193848	399.959412	1245.184082	-698.199219	-252.336060	1260.040039	-650.024719	243.001190	1028.618774	-646.387756	-131.690948	991.116211	-570.528931	81.247345	1092.090088	524.051575	-100.893005	961.029541	526.107117	150.643753
-590.539124	166.588791	991.034241	-583.084961	-10.894685	995.929260	-647.046387	198.233231	523.577759	-662.759216	-46.156113	530.667664	-651.325439	207.732986	81.120972	-668.105713	-41.361462	92.118263	-568.533081	288.595398	1456.370850	-536.596252	-97.283783	1456.713745	-515.359192	86.410423	1422.512085	-518.361694	69.115685	1751.878662	-775.081970	400.063232	1245.195679	-698.237549	-252.315262	1260.055298	-649.987732	243.052048	1028.635864	-646.397278	-131.644363	991.114685	-570.506836	81.251312	1092.084717	523.815857	-103.067902	960.594604	526.740845	148.680969
-590.520935	166.555771	991.027222	-583.112488	-10.891749	995.939270	-647.061279	198.238678	523.554688	-662.804199	-46.221329	530.714233	-651.354065	207.760208	81.110756	-668.082031	-41.360455	92.125275	-568.452026	288.603638	1456.442749	-536.606567	-97.302299	1456.714355	-515.338013	86.403587	1422.485474	-518.350891	69.077156	1751.905762	-774.968384	400.108032	1245.266724	-698.214844	-252.278839	1260.036499	-649.959656	243.093750	1028.661377	-646.449097	-131.625229	991.148193	-570.499817	81.242676	1092.084106	523.325195	-105.259354	960.633179	527.179443	146.421814
-590.528992	166.568176	991.030579	-583.129761	-10.892248	995.931458	-647.067810	198.244400	523.556396	-662.721985	-46.145298	530.715881	-651.564148	207.792679	81.129669	-668.064026	-41.358910	92.113869	-568.336609	288.611572	1456.436768	-536.576477	-97.322220	1456.720337	-515.284668	86.399094	1422.481079	-518.342224	69.017448	1751.934204	-774.842957	400.189636	1245.285767	-698.223328	-252.270187	1260.056763	-649.916321	243.142258	1028.652222	-646.474426	-131.588104	991.162964	-570.500061	81.241791	1092.080078	522.968750	-107.501434	960.432129	527.761902	144.278336
-590.527893	166.573975	991.041748	-583.104309	-10.877733	995.925781	-647.072632	198.253723	523.561401	-662.727539	-46.176975	530.691162	-651.577820	207.770355	81.112000	-668.112122	-41.323864	92.053276	-568.264832	288.566650	1456.419189	-536.555359	-97.351303	1456.715210	-515.251404	86.364105	1422.521606	-518.365601	68.959282	1751.970215	-774.719055	400.263824	1245.353638	-698.252258	-252.252563	1260.064819	-649.936096	243.150482	1028.720215	-646.498413	-131.560760	991.184814	-570.478149	81.245316	1092.081543	522.697266	-109.564445	960.035950	528.556946	142.425308
-590.548950	166.588531	991.054016	-583.138428	-10.900355	995.931396	-647.089111	198.235550	523.571655	-662.772522	-46.221909	530.698364	-651.564636	207.802383	81.115158	-668.094788	-41.353699	92.080238	-568.167480	288.585968	1456.467407	-536.529968	-97.315964	1456.778809	-515.212646	86.360504	1422.500488	-518.411987	68.912033	1752.009033	-774.598267	400.340088	1245.471436	-698.237122	-252.215347	1260.078613	-649.916382	243.206024	1028.733887	-646.494751	-131.614807	991.224182	-570.496887	81.236008	1092.089233	522.437927	-111.635353	959.818909	529.201599	140.175201
-590.536682	166.624557	991.054932	-583.165833	-10.903987	995.942322	-647.128357	198.310730	523.600769	-662.832031	-46.206223	530.687073	-651.558899	207.803192	81.121384	-668.190369	-41.338474	92.037857	-568.067688	288.563660	1456.563843	-536.531677	-97.323067	1456.781006	-515.162476	86.348572	1422.510010	-518.450745	68.849861	1752.042847	-774.468079	400.445831	1245.480713	-698.237549	-252.179886	1260.060303	-649.872070	243.234024	1028.733765	-646.769470	-131.894272	991.045532	-570.507080	81.253288	1092.095581	522.185547	-113.757698	959.656494	529.987610	138.139755
-590.501099	166.610733	991.067749	-583.145630	-10.886892	995.953247	-647.113831	198.303665	523.600281	-662.811279	-46.220528	530.727844	-651.554077	207.796204	81.118843	-668.193787	-41.333885	92.103691	-567.936340	288.542816	1456.503784	-536.509277	-97.397842	1456.770142	-515.095886	86.311302	1422.545044	-518.465759	68.811043	1752.066528	-774.347229	400.536194	1245.530762	-698.194580	-252.175644	1260.116821	-649.855713	243.271057	1028.741455	-646.448547	-131.612900	991.329773	-570.491272	81.252602	1092.109497	521.908813	-115.822029	959.452148	530.699097	136.046722
-590.477051	166.572449	991.055847	-583.119080	-10.864709	995.955139	-647.093994	198.368637	523.533997	-662.793030	-46.197239	530.751282	-651.556641	207.795853	81.117638	-668.156128	-41.344318	92.112259	-567.843994	288.547729	1456.556885	-536.509583	-97.381760	1456.768921	-515.035522	86.295425	1422.516479	-518.487183	68.718704	1752.104614	-774.200378	400.652557	1245.531128	-698.176086	-252.147079	1260.127075	-649.846619	243.292328	1028.766968	-646.451416	-131.542419	991.312927	-570.463623	81.253654	1092.103760	521.682922	-117.809502	959.219727	531.516113	134.093842
-590.483704	166.568298	991.073792	-583.130920	-10.858852	995.966797	-647.102112	198.288300	523.588623	-662.817139	-46.206871	530.760315	-651.308289	207.752335	81.106552	-668.186035	-41.335316	92.141846	-567.744202	288.527222	1456.550903	-536.446960	-97.389526	1456.811157	-514.979309	86.263512	1422.516724	-518.518738	68.648659	1752.126343	-774.075378	400.722168	1245.574219	-698.130981	-252.125504	1260.168091	-649.791626	243.351776	1028.753784	-646.459351	-131.515717	991.335388	-570.458801	81.251282	1092.116455	521.533813	-119.712357	959.003052	532.344482	132.231583
-590.444946	166.549789	991.092957	-583.087830	-10.849953	995.992432	-647.122803	198.330414	523.571045	-662.828125	-46.218796	530.766113	-651.276550	207.750092	81.114189	-668.107483	-41.332787	92.136162	-567.622803	288.518036	1456.634521	-536.442749	-97.425636	1456.808594	-514.904907	86.259789	1422.541138	-518.521729	68.599869	1752.162231	-773.940186	400.759674	1245.786865	-698.134338	-252.164368	1260.202881	-649.785767	243.362076	1028.809082	-646.472900	-131.491104	991.347839	-570.411621	81.251190	1092.137573	521.216064	-121.516418	959.139587	533.017334	130.147690
-590.439758	166.539444	991.107300	-583.089478	-10.813038	996.012207	-647.125610	198.335266	523.582214	-662.782104	-46.134319	530.730652	-651.292419	207.772903	81.130867	-668.081787	-41.361069	92.114952	-567.526428	288.498871	1456.707275	-536.417114	-97.408295	1456.845215	-514.816956	86.248558	1422.576660	-518.554382	68.539879	1752.212524	-773.784851	400.850494	1245.833618	-698.132568	-252.148880	1260.161255	-649.756653	243.392258	1028.864136	-646.729675	-131.777557	991.130859	-570.407532	81.267860	1092.154175	521.031616	-123.270241	959.011902	533.833984	128.274948
-590.426758	166.531296	991.106018	-583.106934	-10.829234	996.017639	-647.109802	198.288162	523.558350	-662.784424	-46.130215	530.725708	-651.240234	207.744537	81.110458	-668.085693	-41.362808	92.115639	-567.410645	288.478363	1456.780396	-536.434143	-97.419006	1456.867432	-514.765686	86.213158	1422.616089	-518.580933	68.481873	1752.235229	-773.641357	400.928864	1245.885620	-698.101257	-252.173706	1260.179443	-649.707703	243.429001	1028.849854	-646.786438	-131.848282	991.171387	-570.411011	81.256432	1092.156372	520.917603	-125.067352	958.556885	534.678040	126.559433
-590.394409	166.574295	991.116943	-583.070801	-10.804292	996.007629	-647.176514	198.367661	523.569458	-662.770325	-46.131939	530.705505	-651.305359	207.724030	81.089836	-668.026489	-41.382908	92.094536	-567.328308	288.470062	1456.915894	-536.389771	-97.445168	1456.895142	-514.680725	86.201370	1422.653687	-518.605774	68.433708	1752.258789	-773.485596	401.031830	1245.953857	-698.058594	-252.192627	1260.169189	-649.691223	243.445251	1028.891479	-646.744080	-131.861710	991.162537	-570.376648	81.278748	1092.157227	520.714600	-126.736198	958.428040	535.371887	124.749527
-590.390686	166.569321	991.128357	-583.077637	-10.797893	996.015991	-647.178955	198.383148	523.534363	-662.855530	-46.147766	530.720154	-651.308655	207.723999	81.090881	-668.142639	-41.355770	92.042892	-567.187012	288.442230	1456.902954	-536.392517	-97.454247	1456.890381	-514.591553	86.189842	1422.686890	-518.626038	68.381859	1752.263550	-773.283386	401.178253	1245.878296	-698.022583	-252.262863	1260.164185	-649.672302	243.469467	1028.971436	-646.734924	-131.852509	991.155334	-570.367004	81.277466	1092.165405	520.542114	-128.329681	958.309753	536.058350	123.060860
-590.374817	166.566711	991.146057	-583.096680	-10.772681	996.013794	-647.176575	198.397690	523.574524	-662.816650	-46.056850	530.707458	-651.287292	207.734985	81.126984	-668.067200	-41.372627	92.077980	-567.043884	288.430420	1456.916382	-536.333191	-97.455215	1456.930176	-514.497681	86.185440	1422.695435	-518.652771	68.328766	1752.290405	-773.108398	401.281189	1245.874878	-697.941040	-252.284775	1260.153442	-649.569885	243.545563	1028.917725	-646.720703	-131.853256	991.136597	-570.359375	81.275337	1092.171997	520.312500	-129.907623	958.217773	536.628052	121.557259
-590.321472	166.580978	991.167297	-583.070679	-10.745032	996.036560	-647.163147	198.373642	523.564026	-662.792114	-46.010792	530.715820	-651.274170	207.766449	81.129623	-668.092529	-41.363777	92.106140	-566.935608	288.415955	1456.950195	-536.311768	-97.473907	1456.898804	-514.368469	86.191727	1422.720703	-518.691772	68.257538	1752.307617	-772.942688	401.371826	1245.936035	-697.884583	-252.300400	1260.181641	-649.556213	243.576050	1028.978271	-646.682861	-131.839386	991.132446	-570.330505	81.294487	1092.195923	520.106628	-131.421387	958.107544	537.156433	119.908707
-590.260071	166.532791	991.162170	-583.021912	-10.771152	996.058838	-647.137573	198.354095	523.558105	-662.786804	-46.037601	530.779602	-651.265320	207.766022	81.127815	-667.979858	-41.389999	92.160889	-566.803162	288.404724	1457.065918	-536.300232	-97.468704	1456.870728	-514.273193	86.165726	1422.708374	-518.705444	68.213463	1752.339111	-772.765442	401.459229	1245.983154	-697.814941	-252.320358	1260.156494	-649.488342	243.619171	1028.975098	-646.671326	-131.841202	991.165649	-570.275757	81.271797	1092.204102	519.821960	-132.899796	958.015259	537.578186	118.355820
-590.260925	166.527176	991.173340	-582.995972	-10.778990	996.072571	-647.169067	198.363968	523.558411	-662.813049	-46.074177	530.797119	-651.307068	207.708435	81.151703	-668.008545	-41.425465	92.217079	-566.668579	288.405396	1457.107056	-536.230713	-97.466751	1456.865967	-514.157227	86.158371	1422.772705	-518.727844	68.149689	1752.354370	-772.559937	401.538879	1246.055298	-697.767395	-252.315643	1260.162964	-649.375366	243.674316	1028.951172	-646.659241	-131.843933	991.181946	-570.248840	81.269447	1092.213867	519.599609	-134.350449	957.981140	537.922363	116.900734
-590.249817	166.557388	991.185181	-583.019958	-10.748694	996.044434	-647.161560	198.376266	523.559692	-662.795105	-46.058369	530.748596	-651.298279	207.705338	81.153343	-667.959351	-41.353371	92.132568	-566.534790	288.403778	1457.185425	-536.187622	-97.507813	1456.867554	-514.009277	86.153503	1422.813110	-518.770569	68.071304	1752.401978	-772.370361	401.619202	1246.076538	-697.706360	-252.378174	1260.151245	-649.337646	243.706589	1029.000977	-646.641357	-131.828918	991.142212	-570.223450	81.275375	1092.201294	519.354919	-135.729645	957.983276	538.202332	115.334221
-590.202637	166.542038	991.196716	-582.984741	-10.737288	996.034424	-647.187134	198.395966	523.576965	-662.841797	-46.008816	530.728516	-651.271362	207.726181	81.137398	-668.009705	-41.326057	92.031586	-566.384460	288.397186	1457.196045	-536.114868	-97.516953	1456.869751	-513.915649	86.131493	1422.835327	-518.813721	68.007866	1752.437744	-772.182434	401.704163	1246.162598	-697.646118	-252.423996	1260.157959	-649.277405	243.756454	1029.021484	-646.637939	-131.814346	991.117737	-570.174988	81.261124	1092.201294	519.049683	-137.106827	957.958984	538.336731	113.875519
-590.123291	166.537994	991.211487	-582.906799	-10.787548	996.039917	-647.155884	198.356674	523.599121	-662.842407	-46.017555	530.715942	-651.242798	207.726944	81.135788	-668.146667	-41.313564	92.067070	-566.229553	288.378937	1457.229248	-536.030640	-97.551933	1456.833252	-513.784119	86.129692	1422.852661	-518.880127	67.957855	1752.469482	-771.970886	401.808136	1246.204834	-697.581116	-252.410034	1260.105469	-649.266907	243.759583	1029.144775	-646.647766	-131.804840	991.106506	-570.101257	81.227646	1092.212524	518.781860	-138.438354	957.993286	538.398315	112.419525
-590.078064	166.575455	991.222107	-582.928894	-10.732607	996.035583	-647.132507	198.429779	523.536194	-662.913513	-46.002552	530.708923	-651.225525	207.737579	81.097153	-668.138367	-41.282028	92.019699	-566.045837	288.359253	1457.204224	-535.961914	-97.548248	1456.820557	-513.682739	86.130028	1422.879639	-518.929138	67.900360	1752.486816	-771.737122	401.902313	1246.216431	-697.508606	-252.416153	1260.107056	-649.120239	243.823853	1029.083618	-646.595215	-131.794479	991.087036	-570.085083	81.259796	1092.215332	518.512390	-139.803711	958.029785	538.368347	110.928230
-590.024475	166.631058	991.238342	-582.919312	-10.725827	996.043396	-647.143494	198.441391	523.546143	-662.941345	-46.040970	530.788635	-651.255249	207.739319	81.093163	-668.106018	-41.296207	92.066788	-565.880493	288.356018	1457.171753	-535.900635	-97.565575	1456.814209	-513.601624	86.109177	1422.882935	-519.037109	67.843498	1752.520386	-771.525146	402.011841	1246.257568	-697.447876	-252.411011	1260.139771	-649.035400	243.854004	1029.065430	-646.584229	-131.820496	991.112671	-570.046448	81.281578	1092.226440	518.164429	-141.187332	958.066223	538.277039	109.458229
-589.976196	166.586151	991.249084	-582.818298	-10.727466	996.031494	-647.120422	198.440048	523.531921	-662.883911	-45.992569	530.793396	-651.225281	207.738159	81.118904	-668.053406	-41.312374	92.146683	-565.696960	288.355042	1457.209595	-535.817749	-97.581024	1456.849365	-513.520264	86.107109	1422.896606	-519.125366	67.785645	1752.572266	-771.332703	402.126617	1246.288696	-697.399780	-252.402130	1260.159668	-648.973633	243.912766	1029.074829	-646.547607	-131.806412	991.119629	-569.954285	81.252037	1092.223145	517.840637	-142.451508	958.119812	538.105530	108.017166
-589.916687	166.562958	991.265808	-582.811096	-10.703883	996.054199	-647.133362	198.383102	523.618958	-662.835083	-45.940033	530.777344	-651.281799	207.747314	81.154488	-668.017456	-41.321190	92.149857	-565.507568	288.342987	1457.250000	-535.755005	-97.632256	1456.882935	-513.432678	86.084541	1422.894287	-519.245422	67.765511	1752.638916	-771.114136	402.228821	1246.333008	-697.323364	-252.415665	1260.214966	-648.916565	243.933640	1029.143677	-646.236389	-131.452103	991.344299	-569.891785	81.252625	1092.238037	517.498962	-143.815857	958.207336	537.852539	106.618263
-589.838074	166.586487	991.308289	-582.747192	-10.694485	996.071350	-647.110107	198.389282	523.644470	-662.863586	-45.917377	530.809204	-651.263428	207.733658	81.166489	-668.012634	-41.336872	92.146561	-565.333069	288.324524	1457.255859	-535.707825	-97.594109	1456.930542	-513.337646	86.053444	1422.881104	-519.406189	67.732544	1752.711060	-770.940002	402.356689	1246.541016	-697.320557	-252.386124	1260.194336	-648.879150	243.971954	1029.238281	-646.480652	-131.725159	991.155884	-569.803345	81.253998	1092.265503	517.195435	-145.155807	958.314026	537.657776	105.084312
-589.766113	166.582596	991.338013	-582.736511	-10.712403	996.103516	-647.085876	198.348999	523.661499	-662.920349	-45.912041	530.831543	-651.235474	207.739182	81.152023	-668.032654	-41.336182	92.146507	-565.153870	288.287476	1457.294189	-535.661743	-97.622406	1456.959595	-513.211853	86.038689	1422.955078	-519.607910	67.670227	1752.789917	-770.720581	402.512756	1246.516235	-697.294739	-252.450470	1260.285522	-648.882507	244.023224	1029.380127	-646.198303	-131.425568	991.470093	-569.755188	81.238762	1092.295410	516.793396	-146.542542	958.393188	537.307007	103.479927
-589.704773	166.603867	991.351807	-582.699646	-10.710000	996.093567	-647.074707	198.399841	523.605469	-662.956665	-45.915993	530.769348	-651.208191	207.735184	81.116730	-668.093201	-41.360977	92.136909	-564.961731	288.271973	1457.222046	-535.620789	-97.643494	1457.000732	-513.115112	85.981369	1422.961426	-519.832092	67.623917	1752.899292	-770.519226	402.649872	1246.503296	-697.312378	-252.538757	1260.376709	-648.766602	244.089752	1029.277588	-646.369446	-130.030167	990.403503	-569.681274	81.235626	1092.293701	516.412231	-147.694077	958.465637	536.833740	101.427475
-589.612183	166.612305	991.365723	-582.637207	-10.609509	996.071045	-647.073181	198.358139	523.632568	-662.920532	-45.873215	530.751160	-651.184875	207.730621	81.090340	-668.065247	-41.364262	92.133232	-564.788269	288.249542	1457.234741	-535.565613	-97.679581	1457.001465	-512.989380	85.950638	1422.957397	-520.097717	67.637192	1752.964722	-770.305847	402.778137	1246.558228	-697.285278	-252.543884	1260.420166	-648.740173	244.126724	1029.342896	-646.334045	-129.416992	989.934082	-569.572449	81.269836	1092.284790	516.003784	-149.052155	958.505981	536.393921	99.950027
-589.524414	166.618988	991.382202	-582.583862	-10.594994	996.071960	-647.051453	198.400497	523.611328	-662.926941	-45.869278	530.764709	-651.176575	207.754974	81.102287	-668.047791	-41.324551	92.075630	-564.591431	288.225800	1457.237793	-535.500671	-97.677208	1457.044800	-512.860352	85.919739	1423.001831	-520.383118	67.700752	1753.024902	-770.081909	402.892883	1246.640381	-697.245056	-252.475494	1260.398804	-648.680664	244.165955	1029.395264	-646.261658	-130.847260	991.007568	-569.483337	81.269356	1092.290771	515.633484	-150.335373	958.525085	536.011047	98.058083
-589.404663	166.615799	991.408264	-582.506226	-10.579179	996.110291	-646.985962	198.386459	523.625732	-662.900818	-45.830360	530.785400	-651.187866	207.774597	81.114456	-668.054260	-41.336399	92.137848	-564.402344	288.235962	1457.271118	-535.409973	-97.672523	1457.052979	-512.731812	85.887764	1422.946411	-520.719788	67.774918	1753.095947	-769.864746	402.996185	1246.750610	-697.177246	-252.473831	1260.373901	-648.608521	244.198090	1029.407349	-646.058044	-131.540176	991.653503	-569.366211	81.279549	1092.319702	515.274475	-151.654602	958.497192	535.615601	96.788467
-589.338745	166.647385	991.449097	-582.446777	-10.523977	996.115540	-647.009766	198.410217	523.642273	-662.821716	-45.748188	530.766052	-651.207703	207.765732	81.161133	-667.993164	-41.352047	92.143700	-564.185730	288.214050	1457.235718	-535.339111	-97.683342	1457.050415	-512.555115	85.885849	1422.956909	-521.109924	67.872406	1753.181152	-769.641052	403.061859	1246.861206	-697.115356	-252.442581	1260.370239	-648.442627	244.258789	1029.320923	-646.014038	-131.559753	991.668762	-569.263672	81.304352	1092.336670	514.838257	-152.951584	958.441101	535.217773	95.556725
-589.255554	166.672440	991.464417	-582.408081	-10.469860	996.093262	-646.998657	198.391953	523.645752	-662.789856	-45.715038	530.756348	-651.217102	207.776901	81.147873	-667.911011	-41.365803	92.181648	-563.993164	288.181122	1457.311646	-535.197632	-97.693260	1457.027100	-512.370972	85.868790	1422.990112	-521.552551	67.957710	1753.267090	-769.443604	403.075623	1247.036133	-697.097717	-252.448883	1260.374268	-648.299683	244.285172	1029.334961	-646.003967	-131.458954	991.581970	-569.141357	81.321503	1092.323608	514.442932	-154.208008	958.385742	534.820190	94.462387
-589.130249	166.686508	991.476868	-582.335205	-10.456158	996.095886	-647.030273	198.453247	523.647827	-662.827698	-45.739166	530.811646	-651.214661	207.758682	81.134453	-667.938293	-41.386139	92.169571	-563.806152	288.172607	1457.339111	-535.133423	-97.678833	1456.969238	-512.194946	85.832230	1422.924805	-522.015564	68.048676	1753.363403	-769.214294	403.118500	1247.087891	-697.110291	-252.479294	1260.374512	-648.140686	244.321976	1029.370239	-646.026489	-131.422104	991.525635	-569.009399	81.326111	1092.325806	514.085510	-155.487061	958.247681	534.504578	93.472969
-588.989807	166.689453	991.491272	-582.283203	-10.359330	996.061646	-647.057922	198.534485	523.636597	-662.814453	-45.731480	530.796509	-651.218872	207.768158	81.079201	-667.873047	-41.366932	92.110794	-563.620300	288.140991	1457.388672	-535.049866	-97.682877	1456.938843	-512.012512	85.785683	1422.950195	-522.523499	68.174698	1753.466187	-768.974060	403.194458	1247.039063	-697.078186	-252.507629	1260.355713	-648.061646	244.331680	1029.457764	-646.035217	-131.421341	991.511536	-568.867676	81.343811	1092.309204	513.621277	-156.703888	958.087463	534.107788	92.236244
-588.897278	166.720917	991.495056	-582.264954	-10.347657	996.034912	-647.126038	198.604172	523.667664	-662.794250	-45.666924	530.739380	-651.261108	207.775299	81.084351	-667.909790	-41.334663	92.040909	-563.438965	288.107239	1457.469727	-534.922485	-97.725243	1456.855591	-511.800507	85.760536	1422.965576	-523.053467	68.330254	1753.609131	-768.785706	403.170227	1247.122681	-697.067810	-252.514862	1260.334473	-648.064209	244.314560	1029.839355	-646.049255	-131.435379	991.468262	-568.754822	81.342949	1092.288696	513.293396	-157.809113	957.932434	533.805847	91.221107
-588.740479	166.726547	991.499634	-582.162842	-10.321342	995.995056	-647.169189	198.871628	523.667664	-662.801147	-45.532589	530.670288	-651.319763	207.771408	81.155792	-667.866516	-41.331242	92.020905	-563.203308	288.069305	1457.516602	-534.751404	-97.789795	1456.794434	-511.592407	85.735756	1422.933228	-523.596130	68.492851	1753.782959	-768.604004	403.083923	1247.370605	-696.984497	-252.495346	1260.314941	-647.846008	244.334793	1029.875244	-646.076294	-131.402664	991.441833	-568.575378	81.331001	1092.263428	512.852356	-159.011703	957.733398	533.510437	90.194916
-588.599121	166.756561	991.529236	-582.100037	-10.345271	996.001099	-647.166016	199.074631	523.700928	-662.839783	-45.566311	530.698120	-651.368774	207.779312	81.176773	-667.947571	-41.341492	92.039665	-562.969971	288.033234	1457.495361	-534.644043	-97.804527	1456.755005	-511.383698	85.696152	1422.934448	-524.200745	68.688194	1753.961670	-768.403503	403.059967	1247.427856	-696.876404	-252.493149	1260.311646	-647.644226	244.386093	1029.889526	-646.087463	-131.366241	991.429871	-568.441772	81.313538	1092.276367	512.437744	-160.054764	957.542480	533.190979	89.286270
-588.451477	166.750473	991.559753	-582.055237	-10.331738	996.004944	-647.118042	199.292877	523.718201	-662.803955	-45.439034	530.704163	-651.386169	207.807297	81.200439	-667.790344	-41.405186	92.128052	-562.715515	287.987549	1457.578979	-534.458252	-97.815636	1456.771606	-511.168396	85.646835	1422.944702	-524.702026	68.938805	1754.253662	-768.195313	403.036377	1247.388916	-696.776855	-252.520493	1260.304565	-647.445862	244.477646	1029.882324	-646.097717	-131.323257	991.379822	-568.310303	81.294075	1092.288208	511.946625	-161.065262	957.358398	532.807922	88.461426
-588.356018	166.745773	991.591370	-582.030518	-10.330892	995.989746	-647.183167	199.451294	523.806885	-662.837585	-45.401550	530.735718	-651.475342	207.820297	81.247734	-667.788940	-41.389908	92.096626	-562.484558	287.911224	1457.570557	-534.291809	-97.879555	1456.790771	-510.937347	85.606544	1422.941406	-525.306458	69.131363	1754.452637	-768.009949	403.077118	1247.408081	-696.640320	-252.445786	1260.250854	-647.246155	244.566620	1029.921631	-646.348755	-131.674789	991.179321	-568.186401	81.261459	1092.286499	511.526581	-162.053329	957.172363	532.439453	87.616585
-588.216370	166.781937	991.655701	-581.977966	-10.330626	996.014832	-647.167175	199.619034	523.764709	-662.870361	-45.352539	530.750549	-651.464233	207.837311	81.262833	-667.730530	-41.428692	92.102020	-562.205994	287.859436	1457.588379	-534.092834	-97.914772	1456.854492	-510.710480	85.544472	1422.935181	-525.963928	69.313362	1754.626587	-767.856506	403.081543	1247.565430	-696.532288	-252.439651	1260.265015	-647.159607	244.584183	1029.953369	-646.368958	-131.686432	991.219604	-568.047607	81.250214	1092.324707	511.066864	-162.952393	957.037903	532.145569	86.766983
-588.088989	166.776688	991.712463	-581.902161	-10.362032	996.039063	-647.172180	199.713165	523.748657	-662.878723	-45.228779	530.667847	-651.527527	207.878799	81.274925	-667.656677	-41.419239	92.042519	-561.980896	287.811462	1457.612305	-533.919006	-97.993675	1456.915771	-510.474518	85.503349	1422.972412	-526.581787	69.468330	1754.815918	-767.617432	403.125122	1247.477051	-696.388733	-252.481659	1260.307739	-646.957947	244.690231	1029.999268	-646.362244	-131.639328	991.225708	-567.904541	81.209709	1092.358643	510.641144	-163.850937	956.897278	531.896301	85.895630
-587.944092	166.704834	991.717285	-581.852417	-10.412103	996.099670	-647.163635	199.845032	523.734009	-662.918823	-45.150078	530.648254	-651.537659	207.848099	81.259163	-667.672180	-41.449219	92.081863	-561.758179	287.749390	1457.636597	-533.762451	-98.025299	1456.962524	-510.217651	85.429054	1423.073853	-527.241882	69.650856	1754.978760	-767.421997	403.125427	1247.531372	-696.279602	-252.499985	1260.362183	-646.615234	244.894577	1029.970337	-646.305054	-131.609863	991.257935	-567.769226	81.172073	1092.384033	510.265869	-164.730927	956.752441	531.638916	85.051956
-587.849243	166.712387	991.757263	-581.784973	-10.430448	996.125916	-647.159607	199.872055	523.730591	-662.973267	-45.119781	530.668823	-651.578735	207.856674	81.245682	-667.587708	-41.425682	92.034378	-561.530518	287.706879	1457.638184	-533.528748	-98.088387	1457.039429	-509.948669	85.377037	1423.101563	-527.870117	69.844444	1755.100220	-767.201050	403.175140	1247.570801	-696.107666	-252.547485	1260.447632	-646.446838	244.972946	1030.032104	-646.263794	-131.591721	991.316040	-567.625000	81.157822	1092.406494	509.896088	-165.528229	956.643372	531.375854	84.332680
-587.698669	166.698853	991.800598	-581.670898	-10.427492	996.152466	-647.114807	199.942703	523.740906	-662.964172	-45.011024	530.655701	-651.584778	207.886230	81.269722	-667.526123	-41.418358	92.010536	-561.274231	287.686981	1457.634888	-533.368103	-98.113197	1457.060181	-509.724915	85.340622	1423.074463	-528.500549	69.962372	1755.217529	-766.968689	403.241638	1247.655029	-695.944458	-252.573303	1260.523926	-646.335754	244.968765	1030.093140	-646.168396	-131.631607	991.424255	-567.448303	81.141273	1092.433960	509.453674	-166.368439	956.568604	531.079712	83.563087
-587.543884	166.671646	991.851990	-581.498779	-10.465085	996.222534	-647.146423	200.089645	523.765564	-662.960449	-45.011639	530.715088	-651.633545	207.924881	81.288887	-667.527405	-41.419434	92.011940	-561.038940	287.657288	1457.647705	-533.150024	-98.107872	1457.179321	-509.502075	85.311310	1423.049561	-529.110046	70.120262	1755.390503	-766.770264	403.321991	1247.697876	-695.785583	-252.638092	1260.641113	-646.040833	245.076996	1030.130127	-646.105164	-131.627853	991.520874	-567.240173	81.122093	1092.486450	509.034851	-167.102310	956.534241	530.746216	82.860886
-587.412598	166.673691	991.909668	-581.418091	-10.415999	996.247498	-647.150574	200.100266	523.838440	-663.025024	-45.007233	530.760437	-651.664063	207.915985	81.319824	-667.538635	-41.460136	92.070190	-560.796448	287.651764	1457.596558	-532.975586	-98.112503	1457.227417	-509.257904	85.312920	1423.067627	-529.701477	70.284760	1755.534546	-766.537354	403.415710	1247.689941	-695.555908	-252.695465	1260.744263	-645.820496	245.114655	1030.164185	-646.033997	-131.675308	991.633789	-567.075928	81.127083	1092.518188	508.684387	-167.735657	956.531067	530.484131	82.169312
-587.352783	166.644379	992.023926	-581.353821	-10.438971	996.363342	-647.245972	200.182526	523.825867	-663.040649	-44.967270	530.727844	-651.668335	207.940155	81.345894	-667.545105	-41.448895	92.024017	-560.548706	287.640198	1457.591919	-532.776001	-98.083519	1457.251953	-509.012970	85.305199	1423.077148	-530.262573	70.398499	1755.594971	-766.301575	403.538483	1247.750854	-695.336670	-252.737686	1260.808594	-645.619507	245.124771	1030.247925	-645.915039	-131.729248	991.770325	-566.890747	81.105980	1092.611328	508.254913	-168.531006	956.543396	530.192017	81.532143
-587.256653	166.645828	992.042664	-581.280579	-10.473538	996.406799	-647.327393	200.213699	523.867676	-663.112366	-45.005947	530.792908	-651.661621	207.962143	81.301315	-667.669739	-41.489048	92.051796	-560.299500	287.645905	1457.604492	-532.594360	-98.067474	1457.316162	-508.813324	85.304008	1423.046143	-530.838440	70.527634	1755.733398	-766.087830	403.631317	1247.796387	-695.057312	-252.845490	1260.888062	-645.406677	245.153061	1030.282104	-645.575256	-131.397903	992.033875	-566.759644	81.101639	1092.633789	507.893860	-169.211975	956.567261	529.875305	80.871590
-587.143494	166.640961	992.058044	-581.221375	-10.482799	996.445007	-647.400757	200.220444	523.891663	-663.114990	-45.032032	530.787598	-651.626648	207.957870	81.257370	-667.543518	-41.448376	92.028633	-560.068298	287.634186	1457.537476	-532.463562	-97.996407	1457.410767	-508.625824	85.327904	1423.090210	-531.366272	70.636185	1755.850830	-765.863159	403.787750	1247.746216	-694.866333	-252.966690	1260.974121	-645.238953	245.139771	1030.321167	-645.472534	-131.339096	991.986084	-566.635498	81.102943	1092.653564	507.603333	-169.935104	956.610596	529.643188	80.240158
-586.956116	166.627060	992.069031	-581.039673	-10.515521	996.452881	-647.473328	200.194901	523.898804	-663.070435	-44.973904	530.813599	-651.596313	207.948746	81.248672	-667.471558	-41.480312	92.044121	-559.852966	287.648041	1457.555664	-532.337402	-97.910500	1457.470947	-508.415466	85.342560	1423.119385	-531.886841	70.730568	1755.959595	-765.664001	403.903534	1247.774902	-694.603149	-253.055664	1261.024292	-645.075684	245.135361	1030.351318	-645.387878	-131.339218	991.981384	-566.438599	81.077400	1092.660889	507.251617	-170.706329	956.652832	529.390320	79.615089
-586.847107	166.604492	992.056458	-580.969727	-10.498846	996.455872	-647.583008	200.151581	523.960510	-663.092773	-44.982471	530.830872	-651.609253	207.962448	81.276558	-667.446594	-41.539135	92.079483	-559.631348	287.661835	1457.492188	-532.214600	-97.849281	1457.533203	-508.198334	85.383911	1423.126709	-532.327820	70.805717	1756.035889	-765.437012	404.000275	1247.847656	-694.350159	-253.152420	1261.085571	-645.047058	245.071457	1030.377808	-645.245483	-131.434235	992.044800	-566.301758	81.081238	1092.647339	506.806671	-171.785980	956.596802	529.224121	79.057709
-586.762146	166.611923	992.048584	-580.942322	-10.506458	996.479309	-647.730408	200.129456	523.993958	-663.120544	-45.024433	530.836426	-651.570557	207.985580	81.275955	-667.546875	-41.474281	92.087273	-559.392944	287.708649	1457.459595	-532.147644	-97.799187	1457.582153	-507.999176	85.385284	1423.125732	-532.781433	70.884628	1756.091064	-765.185364	404.134735	1247.777100	-694.056396	-253.181564	1261.093750	-644.935181	245.069565	1030.383667	-645.098816	-131.512772	992.060242	-566.197754	81.093941	1092.646240	506.503906	-172.468979	956.682800	528.995178	78.515938
-586.647583	166.562225	992.022339	-580.880432	-10.501073	996.491943	-647.845703	200.038391	523.994141	-663.091248	-45.008938	530.810303	-651.543274	207.965851	81.233574	-667.532776	-41.463848	92.075264	-559.150757	287.750977	1457.396851	-532.070068	-97.762413	1457.627563	-507.796661	85.408707	1423.164185	-533.198425	70.953102	1756.171143	-764.929688	404.225616	1247.715698	-693.816895	-253.272888	1261.154175	-644.864441	245.042343	1030.396118	-644.987122	-131.606232	992.085083	-566.066040	81.090279	1092.630981	506.253357	-172.946548	956.770813	528.788513	77.960403
-586.552429	166.538986	992.026550	-580.842712	-10.618607	996.551941	-647.987610	199.970825	523.963745	-663.076477	-45.127682	530.890320	-651.504395	207.953217	81.221161	-667.461914	-41.490456	92.140007	-558.908813	287.808105	1457.409668	-532.013367	-97.656792	1457.676147	-507.558044	85.432755	1423.236450	-533.574341	71.006470	1756.226318	-764.654419	404.315735	1247.617920	-693.603699	-253.354172	1261.208130	-644.785217	244.990051	1030.423584	-644.857971	-131.699295	992.132751	-565.983704	81.043915	1092.659546	506.005493	-173.514282	956.890625	528.610901	77.450798
-586.498962	166.550919	992.024963	-580.833679	-10.599500	996.580261	-648.048828	199.917191	523.912903	-663.002258	-45.130424	530.856812	-651.459045	207.998856	81.238167	-667.547791	-41.493946	92.151344	-558.206970	287.910156	1457.265747	-531.495605	-97.561943	1457.688354	-507.385925	85.471596	1423.992676	-533.894714	71.050606	1756.241943	-764.405823	404.382599	1247.659668	-693.377747	-253.419128	1261.317383	-644.673157	244.958359	1030.425049	-644.733948	-131.812286	992.164124	-565.891663	81.073372	1092.661499	505.786682	-174.007568	957.017273	528.437561	77.054802
-586.426331	166.502579	992.007385	-580.766907	-10.649181	996.601501	-648.160400	199.932739	523.957153	-662.968811	-45.212585	530.929504	-651.429077	208.006012	81.195900	-667.527466	-41.493416	92.156372	-558.391296	287.930664	1457.169922	-531.861450	-97.541054	1457.750244	-507.086761	85.479385	1423.256592	-534.200500	71.093956	1756.293335	-764.192261	404.477783	1247.582275	-693.148132	-253.541077	1261.344360	-644.457153	244.987885	1030.413086	-644.600098	-131.965378	992.235291	-565.795288	81.046005	1092.657837	505.601013	-174.462738	957.108765	528.340149	76.613060
-586.349426	166.478928	992.001465	-580.752930	-10.696476	996.641541	-648.236084	199.796295	523.963074	-662.929565	-45.264545	530.890991	-651.397583	207.997360	81.175743	-667.516968	-41.513485	92.213364	-558.123230	287.999573	1457.030884	-531.730957	-97.459358	1457.806396	-506.847717	85.531052	1423.281006	-534.444702	71.151070	1756.337891	-763.971558	404.569611	1247.554810	-692.942017	-253.644028	1261.453491	-644.481445	244.863342	1030.407959	-644.507813	-132.065598	992.252319	-565.721191	81.030098	1092.669067	505.417664	-174.860092	957.232544	528.232117	76.234390
-586.274170	166.434479	992.008606	-580.760254	-10.727220	996.686462	-648.256348	199.780487	523.912231	-662.884766	-45.277393	530.849365	-651.377380	207.983826	81.155327	-667.567810	-41.500469	92.244240	-557.875183	288.087067	1456.987549	-531.648682	-97.370422	1457.799194	-506.665924	85.571625	1423.263184	-534.658691	71.213898	1756.389404	-763.766846	404.643463	1247.567017	-692.793335	-253.678848	1261.538818	-644.369873	244.818527	1030.406006	-644.441895	-132.161530	992.321411	-565.658081	81.006149	1092.689331	505.331055	-175.309204	957.354248	528.645325	75.585854
-586.218689	166.380356	992.012878	-580.749573	-10.784341	996.740906	-648.297668	199.700409	523.990295	-662.786804	-45.297848	530.833740	-651.374451	207.976608	81.194283	-667.491211	-41.480812	92.166077	-557.608154	288.165009	1457.035767	-531.542603	-97.326088	1457.863525	-506.498230	85.624992	1423.291138	-534.871338	71.267952	1756.467529	-763.551880	404.736969	1247.636230	-692.623596	-253.722809	1261.628174	-644.265259	244.769363	1030.387085	-644.368469	-132.268097	992.388733	-565.586975	80.974762	1092.711060	505.120911	-175.631638	957.458679	528.554810	75.231682
-586.164978	166.352066	992.035828	-580.809509	-10.792755	996.787659	-648.323669	199.634460	523.942078	-662.730042	-45.403061	530.845276	-651.383240	207.997482	81.225426	-667.502380	-41.451752	92.182518	-557.362244	288.224396	1456.984131	-531.448853	-97.249725	1457.951904	-506.322906	85.679558	1423.341309	-535.040283	71.288422	1756.561768	-763.336060	404.801514	1247.665283	-692.532471	-253.781479	1261.759277	-644.182800	244.725464	1030.417236	-644.376099	-132.313126	992.399292	-565.545837	80.959610	1092.737671	504.946564	-175.904266	957.541504	528.042908	75.247353
-586.129333	166.281754	992.052856	-580.852600	-10.871195	996.871887	-648.297791	199.674561	523.938782	-662.634644	-45.485500	530.875977	-651.332336	208.015625	81.198921	-667.468140	-41.517323	92.304474	-557.099365	288.292480	1456.894775	-531.400269	-97.191414	1458.009888	-506.165680	85.722794	1423.401489	-535.175964	71.340950	1756.601685	-763.107239	404.914948	1247.646973	-692.445190	-253.794861	1261.901245	-644.118774	244.676834	1030.420166	-644.372742	-132.360153	992.487976	-565.503845	80.915543	1092.778931	504.805359	-176.058655	957.632385	528.029419	75.049988
-586.067810	166.208160	992.076660	-580.862244	-10.948792	996.960571	-648.272644	199.658813	523.929565	-662.579895	-45.545326	530.874329	-651.333862	208.025909	81.164314	-667.480835	-41.504208	92.268303	-556.885376	288.336151	1456.894287	-531.280884	-97.123947	1458.075439	-506.016785	85.763741	1423.426758	-535.275879	71.381470	1756.649536	-762.898865	405.018860	1247.586670	-692.317383	-253.821793	1262.061768	-644.047913	244.631760	1030.458862	-644.398132	-132.495972	992.632874	-565.443604	80.869446	1092.828003	504.698730	-176.253601	957.706055	528.059082	74.813728
-586.018311	166.149155	992.085754	-580.874329	-11.043325	997.010437	-648.286926	199.650452	523.900635	-662.497742	-45.605801	530.844849	-651.344360	208.030869	81.159111	-667.424255	-41.466274	92.285065	-556.696472	288.408264	1456.944336	-531.214050	-97.063072	1458.127197	-505.877106	85.797493	1423.432861	-535.370178	71.415253	1756.705688	-762.673523	405.115173	1247.560059	-692.272766	-253.825180	1262.179932	-643.990723	244.598022	1030.478149	-644.409546	-132.540482	992.703186	-565.371277	80.809662	1092.847046	504.553986	-176.377899	957.788513	528.321899	74.647346
-585.977600	166.114685	992.099548	-580.921997	-11.096388	997.069519	-648.248657	199.598328	523.909241	-662.406982	-45.632610	530.798828	-651.329041	208.035553	81.145760	-667.404541	-41.467003	92.288040	-556.512756	288.454620	1456.870483	-531.148682	-97.005333	1458.173096	-505.749847	85.827232	1423.442871	-535.421631	71.476341	1756.751953	-762.481567	405.161774	1247.585571	-692.260681	-253.800171	1262.304443	-643.900757	244.543320	1030.493286	-644.503784	-132.545898	992.742737	-565.313171	80.783066	1092.871582	504.486450	-176.570465	957.833191	528.661865	74.337204
-585.906433	166.028122	992.096191	-580.863342	-11.207160	997.104492	-648.285889	199.604187	523.977722	-662.323669	-45.672871	530.870178	-651.396973	208.015900	81.174301	-667.379150	-41.470398	92.292168	-556.301025	288.483276	1456.845947	-531.060608	-96.966103	1458.230835	-505.604462	85.873306	1423.427368	-535.443054	71.510841	1756.830078	-762.299316	405.242706	1247.561890	-692.248718	-253.794937	1262.464355	-643.798584	244.516846	1030.501465	-644.568848	-132.592117	992.826477	-565.201965	80.704987	1092.878174	504.377655	-176.665588	957.864868	528.713989	74.200905
-585.832825	165.974457	992.121582	-580.866882	-11.308253	997.195496	-648.256348	199.637085	523.946045	-662.250366	-45.738098	530.910645	-651.389404	208.019485	81.180634	-667.284302	-41.480415	92.371185	-556.099609	288.538452	1456.882446	-530.969604	-96.916786	1458.276855	-505.476593	85.908836	1423.385986	-535.435059	71.555878	1756.890137	-762.094910	405.338654	1247.494873	-692.275146	-253.792099	1262.634644	-643.695435	244.481277	1030.499268	-644.653442	-132.614273	992.916992	-565.102905	80.656609	1092.923462	504.278320	-176.726837	957.905396	528.763306	74.106712
-585.769470	165.906921	992.144897	-580.839417	-11.419313	997.268982	-648.286743	199.548706	523.953430	-662.206177	-45.775120	530.897888	-651.396484	208.049988	81.175415	-667.303528	-41.538048	92.451286	-555.922852	288.572632	1456.821411	-530.902405	-96.902977	1458.296753	-505.349915	85.921661	1423.396118	-535.398254	71.595772	1756.963501	-761.915405	405.427551	1247.408569	-692.334412	-253.714981	1262.767212	-643.557495	244.435516	1030.519775	-644.767700	-132.620941	993.018188	-565.007324	80.591690	1092.961792	504.145660	-176.755844	957.924072	528.719482	74.110817
-585.711792	165.810669	992.157349	-580.899109	-11.526225	997.348083	-648.288086	199.632935	523.969177	-662.095825	-45.808773	530.965759	-651.459167	208.080215	81.201775	-667.122437	-41.549194	92.451569	-555.734741	288.603729	1456.661743	-530.863831	-96.871933	1458.376587	-505.253571	85.918655	1423.417114	-535.366150	71.632484	1757.006104	-761.720886	405.484039	1247.296021	-692.431824	-253.732452	1262.979370	-643.448792	244.399979	1030.534302	-644.880615	-132.655991	993.124084	-564.943054	80.516121	1092.994507	504.076233	-176.815628	957.946838	529.007019	73.917313
-585.612488	165.748978	992.180664	-580.894409	-11.634004	997.421265	-648.264771	199.672897	523.955322	-662.039673	-45.803600	530.951538	-651.391907	208.148560	81.152420	-667.055542	-41.541397	92.472588	-555.286194	288.656830	1456.607178	-530.510803	-96.807648	1458.413086	-505.186249	85.934853	1424.000122	-535.307129	71.679199	1757.055176	-761.547852	405.531738	1247.294434	-692.504211	-253.679855	1263.150879	-643.322998	244.354126	1030.570557	-645.010437	-132.707352	993.256165	-564.848206	80.449257	1093.034058	503.987549	-176.843719	957.943237	529.155579	73.823067
-585.483948	165.657806	992.220398	-580.798523	-11.772588	997.479675	-648.264343	199.640305	523.946411	-661.944702	-45.680824	530.901062	-651.367859	208.145386	81.148117	-667.022888	-41.577400	92.440910	-555.156982	288.667297	1456.594116	-530.487671	-96.785172	1458.485107	-505.091339	85.920998	1424.018066	-535.216370	71.681793	1757.128662	-761.394775	405.557587	1247.257813	-692.631653	-253.660202	1263.283813	-643.174927	244.299545	1030.553711	-645.196716	-132.765030	993.408936	-564.702637	80.341080	1093.076660	503.885925	-176.869690	957.920654	529.286987	73.799248
-585.410522	165.583252	992.242737	-580.807495	-11.839140	997.515381	-648.328552	199.662567	523.996033	-661.920654	-45.868858	530.987305	-651.413513	208.176071	81.181488	-666.958191	-41.614456	92.469368	-555.018677	288.684296	1456.451294	-530.449402	-96.770538	1458.538696	-505.012695	85.885277	1423.997803	-535.109497	71.725861	1757.188232	-761.244995	405.569550	1247.255005	-692.754089	-253.633530	1263.382568	-643.005188	244.283829	1030.531982	-645.336487	-132.856369	993.543030	-564.615540	80.270668	1093.095337	503.833466	-176.866745	957.873718	529.451111	73.820587
-585.305420	165.434433	992.244751	-580.756042	-12.010888	997.577026	-648.315247	199.725113	524.011292	-662.019592	-46.046104	531.039673	-651.438354	208.225250	81.184113	-666.945007	-41.646847	92.501030	-554.953186	288.667419	1456.470337	-530.431763	-96.776054	1458.610352	-504.910278	85.883202	1424.019897	-534.999084	71.747314	1757.263428	-761.120544	405.586884	1247.169556	-692.861633	-253.663040	1263.567261	-642.866394	244.274475	1030.536499	-645.505249	-132.903900	993.658020	-564.516785	80.137718	1093.122314	503.748718	-176.849380	957.824646	529.628357	73.846703
-585.218933	165.358765	992.294556	-580.753479	-12.094380	997.642334	-648.289429	199.683807	524.082886	-662.111694	-46.178452	531.021362	-651.438293	208.278961	81.217529	-666.860474	-41.681683	92.502373	-554.874268	288.655487	1456.468506	-530.427063	-96.790161	1458.646973	-504.839539	85.871735	1424.086182	-534.851563	71.770546	1757.341553	-761.036194	405.570984	1247.186157	-693.028687	-253.638763	1263.706177	-642.770264	244.265045	1030.498047	-645.698547	-132.891159	993.728943	-564.455994	80.058121	1093.176880	503.692200	-176.819336	957.757690	529.830139	73.929558
-585.130493	165.292618	992.338379	-580.699768	-12.204988	997.688110	-648.259644	199.709579	524.104736	-662.080688	-46.241287	531.051147	-651.397827	208.301300	81.206749	-666.582825	-41.777924	92.496483	-554.785156	288.648163	1456.443726	-530.416260	-96.783951	1458.745850	-504.762268	85.846649	1424.104980	-534.693848	71.800018	1757.416870	-760.942383	405.618347	1247.194336	-693.151794	-253.566116	1263.805054	-642.662354	244.300812	1030.480469	-645.847290	-132.864777	993.821655	-564.366516	79.966705	1093.218262	503.610229	-176.769257	957.688843	530.018799	74.036606
-585.064819	165.228439	992.392456	-580.672180	-12.248434	997.717346	-648.201904	199.752563	524.129272	-662.110718	-46.254025	531.072205	-651.338135	208.336517	81.215149	-666.416321	-41.874855	92.460930	-554.703674	288.623749	1456.487549	-530.457581	-96.843201	1458.798828	-504.666443	85.777519	1424.162476	-534.483032	71.817001	1757.439697	-760.862610	405.664337	1247.169434	-693.291687	-253.591873	1263.943115	-642.571167	244.350540	1030.493042	-646.007568	-132.876038	993.962463	-564.287231	79.896187	1093.254395	503.549194	-176.716797	957.621094	530.266846	74.154770
-584.975281	165.181320	992.445068	-580.594482	-12.280111	997.740723	-648.133423	199.883408	524.084534	-662.012146	-46.136948	531.115723	-651.316895	208.387939	81.273460	-666.155945	-41.976765	92.437950	-554.645996	288.560791	1456.500000	-530.445435	-96.865494	1458.882568	-504.543274	85.714066	1424.217041	-534.258545	71.819160	1757.543823	-760.778564	405.718994	1247.121826	-693.395874	-253.628082	1264.028564	-642.543457	244.385651	1030.537231	-646.160156	-132.817322	994.098938	-564.179504	79.840187	1093.288330	503.492249	-176.643021	957.566040	530.463745	74.223267
-584.940247	165.141159	992.506348	-580.571838	-12.301001	997.781067	-648.067383	199.889038	524.128113	-662.027893	-46.104321	531.111511	-651.275024	208.409988	81.260399	-666.046509	-42.140308	92.478882	-554.573425	288.517151	1456.529297	-530.443787	-96.935005	1458.934692	-504.438416	85.645241	1424.316406	-533.983154	71.857483	1757.689697	-760.736450	405.772095	1247.175415	-693.538086	-253.593338	1264.074219	-642.482056	244.436310	1030.543457	-646.309814	-132.755219	994.210693	-564.118774	79.797752	1093.333496	503.445862	-176.547485	957.500671	530.737427	74.314194
-584.907898	165.177689	992.568787	-580.520996	-12.326571	997.791504	-648.024353	199.928238	524.153931	-661.897888	-46.016666	531.043030	-651.259277	208.403564	81.238266	-665.979858	-42.197235	92.495659	-554.539856	288.457581	1456.555664	-530.448303	-97.005051	1458.934814	-504.309845	85.571007	1424.355469	-533.666199	71.884346	1757.825928	-760.672913	405.804810	1247.199463	-693.646729	-253.603653	1264.109985	-642.431946	244.480408	1030.594971	-646.450562	-132.689941	994.274475	-564.051270	79.775726	1093.365967	503.381714	-176.494003	957.447937	531.019104	74.431564
-584.892639	165.195648	992.613464	-580.486023	-12.337445	997.816040	-648.012268	199.886398	524.213074	-661.862976	-45.967766	531.040527	-651.273193	208.449310	81.230423	-665.890930	-42.239700	92.369423	-554.528076	288.379395	1456.684814	-530.456604	-97.033066	1458.992554	-504.205933	85.519867	1424.394165	-533.307983	71.914032	1757.983032	-760.634399	405.850037	1247.265381	-693.744934	-253.557907	1264.099243	-642.392700	244.518539	1030.618408	-646.805969	-133.029327	994.213013	-564.005432	79.770058	1093.396973	503.389679	-176.334793	957.377258	531.350220	74.619621
-584.866272	165.161819	992.653259	-580.499207	-12.360878	997.867249	-647.886719	199.931427	524.213562	-661.873352	-46.006748	531.028625	-651.220276	208.501953	81.225647	-665.880798	-42.299145	92.384499	-554.543457	288.279388	1456.774414	-530.423462	-97.114311	1458.996582	-504.111877	85.449623	1424.473999	-532.856384	71.910568	1758.155518	-760.585632	405.839386	1247.312866	-693.830505	-253.590759	1264.149292	-642.347534	244.543625	1030.675293	-646.940674	-132.984360	994.266418	-563.979919	79.744141	1093.438721	503.311218	-176.210480	957.336243	531.604980	74.848862
-584.830139	165.207214	992.690552	-580.461426	-12.329884	997.876892	-647.821899	200.033356	524.255981	-661.751709	-45.957695	531.073547	-651.240112	208.509903	81.223297	-665.670776	-42.366718	92.378258	-554.575134	288.202759	1456.856445	-530.365051	-97.159897	1459.028320	-504.042847	85.402130	1424.570313	-532.324280	71.965591	1758.380005	-760.560059	405.833466	1247.406860	-693.902283	-253.590637	1264.134521	-642.304077	244.552643	1030.730713	-647.023743	-132.893784	994.322510	-563.934265	79.767136	1093.461182	503.219452	-175.998566	957.305115	531.859131	75.032585
-584.778076	165.271973	992.743103	-580.368530	-12.300258	997.874146	-647.757324	200.131439	524.264465	-661.634155	-45.777573	531.011230	-651.204651	208.602127	81.233414	-665.507751	-42.478409	92.440018	-554.600159	288.120911	1456.977051	-530.382385	-97.194878	1459.041016	-504.023804	85.346733	1424.649902	-531.739746	72.042610	1758.721924	-760.508362	405.857422	1247.477173	-693.930481	-253.636978	1264.120483	-642.200684	244.593109	1030.789063	-646.840210	-132.358658	994.478516	-563.837891	79.787857	1093.482300	503.210327	-175.822968	957.279053	532.229736	75.267258
-584.717896	165.338318	992.793335	-580.342651	-12.294638	997.934998	-647.753418	200.277100	524.297058	-661.650146	-45.781921	531.075623	-651.251648	208.659653	81.248978	-665.507751	-42.536556	92.438309	-554.724548	288.012299	1457.144897	-530.357361	-97.231964	1459.039429	-504.026642	85.301758	1424.762939	-531.114258	72.094078	1759.012817	-760.476685	405.847473	1247.565918	-694.014832	-253.671783	1264.131714	-642.137146	244.626373	1030.835449	-646.880310	-132.163330	994.460205	-563.806702	79.824791	1093.540161	503.181122	-175.662949	957.279968	532.610657	75.424568
-584.646912	165.369751	992.818298	-580.269775	-12.219592	997.940063	-647.680969	200.374893	524.311157	-661.527649	-45.683567	531.054443	-651.194580	208.730804	81.263535	-665.445313	-42.594944	92.487701	-554.858765	287.925385	1457.352295	-530.351074	-97.277618	1459.031006	-504.095520	85.271828	1424.905762	-530.482178	72.113876	1759.114014	-760.446838	405.817322	1247.596313	-694.038269	-253.727982	1264.036011	-642.039368	244.664658	1030.907104	-646.859009	-132.086563	994.447937	-563.741577	79.867897	1093.556763	503.192657	-175.451920	957.280701	532.989258	75.549210
-584.586975	165.431152	992.845825	-580.218140	-12.160547	997.940002	-647.677551	200.487228	524.350952	-661.521606	-45.744873	531.145447	-651.210693	208.811859	81.248795	-665.374695	-42.661896	92.527428	-555.034546	287.829163	1457.455566	-530.374756	-97.340622	1459.040161	-504.163635	85.233147	1425.012207	-529.841553	72.169601	1759.257690	-760.470642	405.773346	1247.788696	-694.000122	-253.807343	1263.974365	-641.944763	244.716125	1030.949341	-646.831360	-132.017197	994.472351	-563.700073	79.911682	1093.573730	503.186615	-175.242722	957.300903	533.371460	75.748009
-584.545654	165.539963	992.861633	-580.189453	-12.086012	997.930603	-647.697632	200.532211	524.395996	-661.534180	-45.731888	531.135620	-651.258850	208.873672	81.267914	-665.290710	-42.735538	92.565536	-555.214966	287.706085	1457.619141	-530.414246	-97.358452	1458.943848	-504.255646	85.197227	1425.175781	-529.239014	72.212013	1759.392212	-760.487732	405.734070	1247.933594	-693.971313	-253.921951	1263.810669	-641.837219	244.777176	1030.991577	-646.720093	-131.994064	994.483704	-563.670471	79.987366	1093.578491	503.170959	-174.957077	957.326965	533.736511	75.965805
-584.459717	165.629959	992.901855	-580.110474	-12.021633	997.944702	-647.676147	200.604889	524.367798	-661.452637	-45.648182	531.152283	-651.195557	208.915146	81.224205	-665.322693	-42.730522	92.515503	-555.383362	287.634247	1457.811523	-530.424561	-97.423943	1458.901611	-504.328461	85.174812	1425.371582	-528.658142	72.256500	1759.478394	-760.520203	405.670319	1248.015381	-693.906799	-254.553574	1264.180908	-641.754517	244.876831	1031.032593	-646.819275	-132.337326	994.277832	-563.631104	80.048126	1093.614380	503.121796	-174.590652	957.336487	534.044678	76.102806
-584.340393	165.720154	992.911987	-579.989685	-11.962194	997.942627	-647.669006	200.717773	524.358398	-661.434082	-45.612148	531.147705	-651.213135	208.941971	81.236481	-665.376404	-42.712776	92.503105	-555.585632	287.570404	1457.938843	-530.504578	-97.525925	1458.761719	-504.398773	85.129265	1425.565674	-528.079407	72.334549	1759.525635	-760.583679	405.636841	1248.075806	-693.909119	-254.131210	1263.498291	-641.690247	244.972336	1031.049438	-646.696106	-132.382843	994.263245	-563.573425	80.114601	1093.630615	503.132507	-174.364624	957.390076	534.368774	76.299126
-584.299133	165.845413	992.923523	-579.960327	-11.827930	997.905334	-647.679871	200.795044	524.397461	-661.464355	-45.706215	531.238037	-651.206848	208.939804	81.195419	-665.304749	-42.701969	92.510544	-555.755981	287.465424	1458.061646	-530.537781	-97.581764	1458.611694	-504.483826	85.093163	1425.722290	-527.609802	72.361694	1759.412842	-760.655762	405.611908	1248.135498	-693.863525	-254.322968	1263.352417	-641.605469	245.044861	1031.078613	-646.289429	-131.957016	994.317993	-563.569885	80.215729	1093.624634	503.154266	-174.069626	957.399170	534.805176	76.508560
-584.208984	165.972031	992.928955	-579.824280	-11.741260	997.869385	-647.633728	200.885956	524.337585	-661.398376	-45.680840	531.282288	-651.197571	208.963440	81.211189	-665.350403	-42.669163	92.559105	-555.946472	287.379425	1458.162598	-530.580200	-97.635071	1458.482910	-504.517059	85.050812	1425.850708	-527.039185	72.409081	1759.415894	-760.750977	405.525879	1248.206177	-693.771423	-254.465454	1263.138794	-641.471497	245.134583	1031.100342	-646.153015	-131.826843	994.135498	-563.504028	80.302628	1093.618896	503.183655	-173.852341	957.440125	535.209778	76.744308
-584.124023	166.067825	992.907715	-579.732788	-11.667184	997.845032	-647.641052	200.992218	524.387512	-661.254883	-45.693260	531.314758	-651.229126	208.969238	81.222382	-665.343140	-42.678894	92.607330	-556.140442	287.300110	1458.260498	-530.650391	-97.732559	1458.317261	-504.611328	85.026955	1425.923706	-526.495117	72.457138	1759.430664	-760.868286	405.434540	1248.181396	-693.653748	-254.592865	1262.936768	-641.396423	245.203873	1031.098877	-645.975647	-131.855530	994.032593	-563.484741	80.384819	1093.609253	503.176971	-173.561508	957.492554	535.611145	76.997444
-584.060974	166.203064	992.887695	-579.683655	-11.528623	997.779602	-647.623596	201.054764	524.379578	-661.208252	-45.700928	531.271057	-651.242615	208.976700	81.170456	-665.481018	-42.648373	92.635521	-556.369263	287.229858	1458.382813	-530.738586	-97.802246	1458.195313	-504.689758	84.991768	1425.937866	-525.936096	72.460587	1759.474609	-761.018677	405.275360	1248.265747	-693.556213	-254.752686	1262.715210	-641.294006	245.272400	1031.085938	-645.787537	-131.908157	993.948730	-563.481995	80.494225	1093.577393	503.263550	-173.309509	957.580872	536.037354	77.231262
-584.034424	166.289505	992.860718	-579.640137	-11.386445	997.709167	-647.578552	201.049545	524.349915	-661.249695	-45.833893	531.327881	-651.260559	208.999649	81.185768	-665.703979	-42.584747	92.603905	-556.525879	287.164429	1458.370972	-530.788574	-97.859024	1458.050659	-504.793701	84.965591	1425.872803	-525.405151	72.493858	1759.473511	-761.177979	405.111450	1248.385620	-693.441528	-254.901398	1262.508789	-641.207581	245.346527	1031.032227	-645.599243	-131.873459	993.806091	-563.489685	80.586449	1093.537354	503.338104	-173.025177	957.669189	536.470947	77.460571
-583.968506	166.380737	992.827820	-579.595215	-11.308372	997.657471	-647.580139	201.034866	524.364746	-661.236938	-45.947762	531.352722	-651.280334	209.006714	81.190079	-665.789063	-42.511761	92.539375	-556.709473	287.112061	1458.424927	-530.890747	-97.935867	1457.918213	-504.855835	84.929810	1425.804077	-524.904297	72.533134	1759.439941	-761.296143	404.986572	1248.291016	-693.360352	-255.012726	1262.277954	-641.148682	245.397461	1030.997559	-645.447754	-131.816208	993.655518	-563.482788	80.657349	1093.504517	503.367401	-172.717407	957.781494	536.855652	77.705704
-583.912781	166.502640	992.800232	-579.544861	-11.187750	997.598389	-647.478333	201.079407	524.287659	-661.116943	-45.892365	531.309021	-651.246521	208.977493	81.174706	-665.858643	-42.431889	92.487816	-556.884644	287.056458	1458.411987	-531.011963	-98.024048	1457.791626	-504.913635	84.907913	1425.703979	-524.421143	72.575890	1759.384033	-761.415405	404.887970	1248.197754	-693.269775	-255.135803	1262.059448	-641.113586	245.414536	1030.932373	-645.317688	-131.749344	993.541016	-563.485107	80.759537	1093.472168	503.431580	-172.420639	957.884155	537.191528	77.970367
-583.865295	166.615829	992.783325	-579.501587	-11.051513	997.529785	-647.427734	201.169144	524.316956	-660.986694	-45.732273	531.199402	-651.289185	208.980576	81.179497	-665.846313	-42.430603	92.541016	-557.098450	287.000580	1458.464111	-531.097351	-98.071480	1457.712158	-504.993744	84.871506	1425.560303	-523.941040	72.596985	1759.329346	-761.537659	404.756073	1248.137085	-693.199951	-255.244003	1261.875244	-641.125366	245.443497	1030.895874	-645.163940	-131.714905	993.451355	-563.470825	80.855080	1093.436035	503.475159	-172.109009	957.934937	537.600830	78.228561
-583.864502	166.700470	992.775635	-579.535400	-10.994214	997.525269	-647.402527	201.172775	524.304688	-660.939819	-45.785187	531.259888	-651.292175	208.984421	81.184891	-665.939758	-42.385151	92.611465	-557.296631	286.947266	1458.500977	-531.227417	-98.147278	1457.583374	-505.007416	84.816017	1425.400757	-523.467529	72.618530	1759.257080	-761.664551	404.583069	1248.167725	-693.078247	-255.298218	1261.648682	-641.136353	245.433136	1030.828613	-645.040100	-131.631546	993.349915	-563.521973	80.923073	1093.436401	503.696777	-171.896179	958.170654	537.952393	78.449295
-583.833435	166.830124	992.787109	-579.458435	-10.851354	997.478210	-647.363586	201.234787	524.299927	-660.887207	-45.875385	531.324585	-651.316650	208.988480	81.191719	-666.025818	-42.371540	92.582794	-557.462585	286.889008	1458.499756	-531.329834	-98.196289	1457.498291	-505.027954	84.788002	1425.219360	-523.065186	72.606010	1759.230591	-761.765198	404.483093	1248.131592	-692.999390	-255.359100	1261.485474	-641.151245	245.457687	1030.802612	-645.078979	-132.091827	993.242615	-563.497681	81.031319	1093.425049	503.802399	-171.647034	958.295898	538.316833	78.699028
-583.820679	166.918427	992.787720	-579.441650	-10.775901	997.444946	-647.335205	201.257599	524.294189	-660.801392	-45.940712	531.378357	-651.279175	209.020325	81.187050	-666.002197	-42.389706	92.634850	-557.612610	286.834930	1458.451050	-531.360962	-98.268776	1457.432251	-505.032990	84.736076	1424.995850	-522.700806	72.602631	1759.178711	-761.932190	404.356750	1248.231323	-692.947327	-255.447037	1261.363892	-641.177612	245.457596	1030.741821	-644.807068	-131.717972	993.310486	-563.514587	81.094070	1093.415161	503.925262	-171.319641	958.360901	538.710876	78.884903
-583.828491	167.000504	992.777283	-579.432861	-10.698827	997.400208	-647.275146	201.233612	524.296021	-660.661316	-45.778984	531.296875	-651.248413	209.004745	81.182358	-666.036316	-42.374096	92.574318	-557.760193	286.774323	1458.497681	-531.419800	-98.314407	1457.341919	-505.043671	84.695732	1424.802124	-522.362122	72.578407	1759.186157	-762.048035	404.226959	1248.276855	-692.876465	-255.516907	1261.228271	-641.212219	245.477692	1030.731934	-644.733765	-131.550568	993.149353	-563.524170	81.156075	1093.389893	503.873901	-170.844452	958.397888	539.042908	79.092720
-583.849182	167.123444	992.789368	-579.395447	-10.644796	997.336914	-647.259399	201.333679	524.249695	-660.619751	-45.706371	531.264587	-651.234131	209.032837	81.180504	-666.001038	-42.308132	92.520439	-557.864502	286.730835	1458.484619	-531.407166	-98.348862	1457.262939	-505.019684	84.651237	1424.555298	-522.050781	72.642654	1759.110840	-762.137573	404.154633	1248.286987	-692.815857	-255.581573	1261.075073	-641.233093	245.500381	1030.733887	-644.665588	-131.489151	993.090149	-563.523926	81.207489	1093.366943	504.019012	-170.272186	958.580017	539.376038	79.314499
-583.889343	167.191742	992.784424	-579.447937	-10.589193	997.321167	-647.252808	201.402695	524.283997	-660.698059	-45.725006	531.254272	-651.270813	209.037369	81.211044	-666.162476	-42.280190	92.516594	-557.922485	286.686401	1458.467773	-531.349976	-98.434006	1457.211914	-504.999908	84.613907	1424.357300	-521.811218	72.695786	1759.078003	-762.259216	404.039825	1248.340576	-692.781555	-255.615005	1260.965454	-641.147522	245.399612	1030.662964	-644.610352	-131.489151	993.064453	-563.570984	81.261993	1093.356934	504.232544	-169.624283	958.757629	539.700439	79.546547
-583.949158	167.260376	992.784546	-579.446472	-10.573187	997.324768	-647.227234	201.404770	524.280762	-660.643860	-45.648518	531.241089	-651.236816	209.028534	81.207329	-666.075256	-42.313984	92.565613	-557.986633	286.653748	1458.471924	-531.300842	-98.485069	1457.098633	-504.956726	84.585121	1424.240967	-521.622314	72.731621	1759.043213	-762.348328	403.956055	1248.335938	-692.696167	-255.659683	1260.920898	-641.282715	245.592468	1030.726440	-644.546021	-131.450531	993.031799	-563.609375	81.311409	1093.360229	504.437561	-169.206787	958.916687	540.038696	79.731277
-583.993835	167.290863	992.776062	-579.433777	-10.505274	997.285583	-647.226624	201.422104	524.260315	-660.619751	-45.625931	531.257446	-651.256470	209.031631	81.208916	-666.203552	-42.308834	92.576210	-557.977905	286.611328	1458.475830	-531.177307	-98.579742	1457.012573	-504.891235	84.544571	1424.140137	-521.466125	72.765961	1759.013062	-762.424622	403.869476	1248.310669	-692.678772	-255.682297	1260.895020	-641.465881	245.542267	1030.782959	-644.555359	-131.405273	993.011780	-563.618469	81.350227	1093.335571	504.598236	-168.886017	959.036255	540.353516	79.947952
-584.043884	167.358276	992.786377	-579.455444	-10.491641	997.295959	-647.215759	201.415085	524.261169	-660.628418	-45.586487	531.294495	-651.578186	209.385452	81.593979	-666.179504	-42.311977	92.644089	-557.941833	286.560638	1458.458862	-531.036682	-98.634300	1456.914307	-504.818298	84.505783	1424.020752	-521.346313	72.807663	1758.995850	-762.468079	403.757294	1248.359619	-692.629578	-255.705002	1260.883179	-641.428223	245.615479	1030.755859	-644.564087	-131.370926	993.030762	-563.646912	81.392952	1093.344360	504.708557	-168.682358	959.149719	540.658875	80.121231
-584.140137	167.386398	992.799866	-579.506409	-10.422672	997.273193	-647.219238	201.386749	524.276978	-660.602539	-45.509487	531.277954	-651.549561	209.399155	81.570168	-666.182800	-42.269188	92.619934	-557.891541	286.537048	1458.479248	-530.849182	-98.660843	1456.864746	-504.731506	84.483589	1423.954346	-521.260071	72.846283	1758.991699	-762.550232	403.609467	1248.587769	-692.591309	-255.675812	1260.837402	-641.449707	245.625183	1030.764771	-644.582397	-131.347580	993.043152	-563.692566	81.427345	1093.335083	504.828796	-168.440201	959.236816	540.895874	80.318352
-584.206909	167.403534	992.791382	-579.572937	-10.412279	997.247437	-647.211670	201.380234	524.272827	-660.626160	-45.450008	531.247681	-651.583252	209.384583	81.587868	-666.146912	-42.263283	92.603012	-557.805298	286.490601	1458.480225	-530.617676	-98.709152	1456.771118	-504.624939	84.450729	1423.845459	-521.202393	72.907516	1758.977051	-762.628418	403.489288	1248.694458	-692.539978	-255.651993	1260.828857	-641.532532	245.651642	1030.780273	-644.648315	-131.295181	993.029785	-563.734802	81.431999	1093.313721	504.958069	-168.138214	959.291626	541.184998	80.499222
-584.281921	167.423584	992.796753	-579.577148	-10.338858	997.196716	-647.227600	201.323044	524.252441	-660.611633	-45.343800	531.213562	-651.577820	209.400467	81.598099	-666.096985	-42.257519	92.582924	-557.676270	286.449219	1458.503418	-530.372925	-98.714676	1456.729370	-504.519287	84.440071	1423.790894	-521.128174	72.962494	1758.991821	-762.683777	403.378418	1248.786011	-692.482239	-255.625977	1260.832886	-641.608398	245.656601	1030.817139	-644.680908	-131.219284	993.031677	-563.739136	81.456604	1093.285156	505.135254	-167.950287	959.360596	541.483643	80.671425
-584.411682	167.492142	992.813660	-579.692505	-10.359942	997.198547	-647.278442	201.413757	524.258789	-660.685791	-45.436287	531.266296	-651.607483	209.427933	81.610649	-666.105774	-42.255928	92.592110	-557.543945	286.437622	1458.482788	-530.166321	-98.724136	1456.679443	-504.426697	84.406662	1423.712646	-521.065063	73.032852	1758.989258	-762.714172	403.362976	1248.852905	-692.441162	-255.604996	1260.872192	-641.743469	245.636780	1030.890625	-644.714844	-131.185883	993.038818	-563.814453	81.473068	1093.286011	505.298523	-167.762451	959.423523	541.776367	80.849663
-584.473450	167.471786	992.818909	-579.785278	-10.312210	997.207825	-647.295715	201.325150	524.244629	-660.715332	-45.376106	531.256958	-651.591797	209.393158	81.605759	-666.178345	-42.260715	92.598091	-557.392700	286.394043	1458.435059	-529.918579	-98.783997	1456.614014	-504.315765	84.381592	1423.706909	-521.014404	73.070930	1758.998779	-762.712341	403.304016	1248.872070	-692.363220	-255.577057	1260.884155	-641.770386	245.688873	1030.910767	-644.829468	-131.087006	993.013062	-563.864746	81.487541	1093.288208	505.469208	-167.393646	959.491394	542.002136	81.218552
-584.551208	167.495865	992.845093	-579.817017	-10.304099	997.213562	-647.369202	201.261246	524.314697	-660.644226	-45.199402	531.220032	-651.577576	209.350784	81.596870	-666.139893	-42.267139	92.582047	-557.268311	286.380707	1458.468506	-529.702148	-98.813950	1456.615845	-504.199005	84.351776	1423.694702	-520.950684	73.147011	1759.003418	-762.753113	403.239746	1249.008789	-692.311646	-255.585449	1260.970947	-641.846497	245.691971	1030.952026	-644.903137	-131.020950	993.051086	-563.881348	81.497635	1093.297241	505.612915	-167.104706	959.526367	542.207886	81.480186
-584.602905	167.467300	992.856567	-579.860718	-10.284003	997.225403	-647.396545	201.184509	524.265381	-660.708130	-45.229511	531.271118	-651.551453	209.332520	81.603218	-666.170593	-42.263069	92.585426	-557.135254	286.346680	1458.482544	-529.457092	-98.885048	1456.555542	-504.101959	84.316650	1423.628418	-520.860291	73.193016	1759.028320	-762.766785	403.191742	1249.177979	-692.251099	-255.573471	1261.019653	-642.046265	245.640594	1031.025757	-644.967712	-130.993057	993.103516	-563.884705	81.496208	1093.300537	505.806152	-166.942627	959.573181	542.544678	81.639481
-584.688782	167.406494	992.862671	-579.909851	-10.290076	997.239502	-647.483398	201.133484	524.288696	-660.826660	-45.360458	531.324585	-651.504639	209.325577	81.599457	-666.113953	-42.239758	92.609314	-557.018005	286.293762	1458.500244	-529.286133	-98.911110	1456.527466	-503.994690	84.312393	1423.591797	-520.775085	73.252205	1759.050537	-762.784302	403.107330	1249.358032	-692.145142	-255.523712	1261.044678	-642.042419	245.679596	1030.999268	-645.184265	-131.472092	993.119873	-563.892578	81.473183	1093.299194	505.987000	-166.793610	959.592896	542.845459	81.825859
-584.756409	167.436310	992.864441	-579.968384	-10.257883	997.225342	-647.574829	201.064682	524.299072	-660.825317	-45.279583	531.302917	-651.530334	209.326431	81.559402	-666.114990	-42.254795	92.579712	-556.907349	286.273163	1458.528564	-529.114929	-98.928589	1456.505249	-503.932617	84.310196	1423.522949	-520.652100	73.317924	1759.061035	-762.780518	403.066162	1249.506470	-692.098389	-255.540009	1261.085571	-642.104980	245.694870	1031.009521	-645.019287	-131.084900	993.290955	-563.905884	81.497475	1093.283813	506.178253	-166.453110	959.477173	542.822449	81.738785
-584.820435	167.443527	992.884216	-580.042480	-10.224520	997.241577	-647.675964	201.003708	524.298584	-660.886475	-45.233627	531.249695	-651.569092	209.355606	81.555405	-666.166748	-42.249588	92.575867	-556.795776	286.257599	1458.437378	-528.959229	-98.976891	1456.466064	-503.859680	84.279007	1423.481079	-520.522217	73.392075	1759.074097	-762.772827	403.095245	1249.474854	-691.993164	-255.509964	1261.103149	-642.232117	245.661957	1031.046631	-645.269897	-131.419220	993.206665	-563.924927	81.516289	1093.292480	505.623962	-166.027939	959.934998	542.974731	81.656052
-584.856750	167.435562	992.883667	-580.040466	-10.226663	997.242676	-647.711914	200.974609	524.288208	-660.918396	-45.157394	531.227356	-651.545654	209.360947	81.573982	-666.177124	-42.205742	92.438728	-556.683472	286.236572	1458.408081	-528.849670	-98.959923	1456.444458	-503.793457	84.270660	1423.437866	-520.355469	73.500954	1759.039795	-762.757019	403.115448	1249.539917	-691.929993	-255.560089	1261.147217	-642.256165	245.694916	1031.050781	-645.325195	-131.488953	993.268616	-563.902405	81.517113	1093.285156	505.788177	-165.883362	959.954285	543.343567	81.765816
-584.902954	167.458115	992.914917	-580.079346	-10.218648	997.241211	-647.799561	201.004608	524.295227	-660.986694	-45.233788	531.288940	-651.561401	209.378357	81.589798	-666.237732	-42.193760	92.436035	-556.573059	286.232147	1458.364868	-528.688171	-98.958565	1456.476074	-503.728790	84.233040	1423.371094	-520.195129	73.630852	1758.983032	-762.709717	403.170380	1249.566406	-691.819824	-255.590118	1261.171509	-642.268005	245.724304	1031.066406	-645.312439	-131.498459	993.338440	-563.890625	81.516098	1093.290283	505.961334	-165.756653	959.964294	543.657532	81.862869
-584.956238	167.432831	992.929565	-580.124878	-10.230696	997.270020	-647.862366	200.928635	524.347168	-661.089111	-45.276985	531.316040	-651.601440	209.379501	81.613861	-666.213318	-42.251659	92.474236	-556.476746	286.210907	1458.348267	-528.547974	-98.975037	1456.465454	-503.661194	84.233536	1423.348877	-519.996826	73.711044	1758.966187	-762.691895	403.159821	1249.626953	-691.756531	-255.693817	1261.215454	-642.264832	245.772903	1031.086426	-645.309814	-131.476654	993.379517	-563.896973	81.507233	1093.303467	506.176758	-165.607422	959.960266	544.029907	81.963043
-584.993164	167.383621	992.922363	-580.171021	-10.286848	997.293701	-647.917847	200.895401	524.340088	-661.131409	-45.186897	531.256348	-651.586914	209.370682	81.593475	-666.212341	-42.302425	92.533089	-556.394531	286.173462	1458.357544	-528.432251	-99.023949	1456.442383	-503.613708	84.217178	1423.302368	-519.789124	73.784607	1758.936035	-762.729553	403.140717	1249.717896	-691.679138	-255.736496	1261.288208	-642.304443	245.793137	1031.097290	-645.328735	-131.491531	993.428467	-563.920166	81.470932	1093.307739	506.388458	-165.466660	959.981689	544.412720	82.046143
-585.072021	167.361221	992.908508	-580.275452	-10.277990	997.269043	-647.996216	200.824341	524.358459	-661.276611	-45.230576	531.269592	-651.641479	209.358765	81.569679	-666.217041	-42.309299	92.547623	-556.282959	286.146057	1458.341309	-528.348267	-99.046188	1456.412964	-503.561371	84.196281	1423.231201	-519.567627	73.866051	1758.905029	-762.741577	403.099854	1249.829102	-691.593079	-255.735870	1261.289551	-642.290466	245.859482	1031.119385	-645.321716	-131.521225	993.465637	-563.952515	81.457367	1093.277466	506.567230	-165.403107	959.974243	544.838013	82.135757
-585.104065	167.358231	992.898621	-580.306885	-10.309693	997.267517	-648.036926	200.794830	524.337402	-661.364990	-45.179905	531.267517	-651.604248	209.337845	81.556183	-666.219849	-42.304611	92.538872	-556.182251	286.149475	1458.367554	-528.235107	-99.059288	1456.364014	-503.497223	84.191719	1423.200806	-519.287781	73.972916	1758.864868	-762.760193	403.013245	1250.028809	-691.516479	-255.785507	1261.341553	-642.307495	245.899200	1031.130859	-645.328125	-131.540268	993.481384	-563.964905	81.444664	1093.267944	506.744232	-165.300507	959.964111	545.099548	81.927963
-585.148499	167.321838	992.897644	-580.330994	-10.317413	997.249023	-648.061951	200.789978	524.326782	-661.474243	-45.174572	531.263367	-651.609924	209.351517	81.574432	-666.268982	-42.277580	92.484222	-556.047729	286.136200	1458.296265	-528.102600	-99.064804	1456.348022	-503.456940	84.160423	1423.119751	-518.992615	74.076576	1758.821533	-762.811035	402.961365	1250.149414	-691.435486	-255.812027	1261.324219	-642.320129	245.924759	1031.158447	-645.347290	-131.508682	993.488708	-563.963989	81.416336	1093.251709	506.988708	-165.346237	959.954590	545.832825	82.030487
-585.194397	167.330948	992.893372	-580.391235	-10.361652	997.232422	-648.048645	200.787094	524.387512	-661.636841	-45.246704	531.299561	-651.656189	209.348984	81.582596	-666.260986	-42.247810	92.406609	-555.947998	286.135101	1458.326050	-528.017578	-99.081863	1456.316406	-503.398560	84.146332	1423.033325	-518.673096	74.226616	1758.755859	-762.807983	402.958191	1250.164307	-691.392517	-255.849548	1261.324463	-642.332825	245.970398	1031.162720	-645.358948	-131.515305	993.488708	-564.007813	81.389809	1093.239624	507.064758	-165.267715	959.922852	546.382324	81.965515
-585.269409	167.330933	992.898193	-580.403931	-10.373227	997.199463	-648.050964	200.758194	524.371765	-661.808716	-45.194210	531.244812	-651.647888	209.372650	81.582199	-666.406921	-42.264977	92.376900	-555.827087	286.106934	1458.278809	-527.921875	-99.068665	1456.291260	-503.343811	84.109558	1423.008301	-518.334961	74.389198	1758.683472	-762.800232	402.935242	1250.172729	-691.351746	-255.829453	1261.303955	-642.328186	245.995255	1031.198120	-645.372009	-131.510406	993.453064	-564.030823	81.370026	1093.222046	507.308472	-165.404053	959.880310	547.242188	81.598312
-585.324646	167.315933	992.887024	-580.454712	-10.374766	997.167053	-648.056458	200.762833	524.372314	-661.857178	-45.142876	531.263184	-651.598083	209.367767	81.572548	-666.289917	-42.284031	92.376732	-555.741638	286.095490	1458.257324	-527.773804	-99.105240	1456.248901	-503.295288	84.087219	1422.970337	-517.970093	74.508698	1758.629761	-762.816895	402.892120	1250.212402	-691.301453	-255.831146	1261.307983	-642.381287	245.977097	1031.241089	-645.425476	-131.531006	993.475281	-564.061462	81.351196	1093.196289	507.494263	-165.249191	959.842529	547.727966	81.680458
-585.387451	167.283936	992.877930	-580.545349	-10.435073	997.188232	-648.045166	200.767349	524.350037	-662.057495	-45.149612	531.272827	-651.649719	209.370544	81.553993	-666.378052	-42.275246	92.382477	-555.679138	286.059357	1458.296631	-527.666687	-99.150894	1456.191895	-503.237732	84.061783	1422.959595	-517.592102	74.642799	1758.580688	-762.859497	402.789490	1250.341553	-691.303650	-255.845474	1261.328003	-642.408142	245.992645	1031.245239	-645.449402	-131.502472	993.453430	-564.138428	81.318367	1093.202026	507.659363	-165.112137	959.781738	548.204590	81.792610
-585.420288	167.294617	992.866211	-580.536499	-10.393550	997.142700	-648.022400	200.723343	524.371765	-662.193909	-45.176144	531.315857	-651.583984	209.334259	81.541344	-666.329834	-42.280399	92.385719	-555.617004	286.029083	1458.286743	-527.570801	-99.212692	1456.125122	-503.187195	84.044945	1422.931763	-517.205139	74.730011	1758.527100	-762.851807	402.717804	1250.306519	-691.228699	-255.843262	1261.336182	-642.414551	245.984009	1031.270752	-645.482117	-131.496490	993.448975	-564.145203	81.330826	1093.172729	507.822479	-164.952286	959.697327	548.756348	81.910744
-585.502502	167.288773	992.864685	-580.610229	-10.414603	997.138245	-648.061096	200.641220	524.353577	-662.379639	-45.279125	531.362793	-651.595398	209.301498	81.517029	-666.399658	-42.324951	92.464096	-555.557922	286.017242	1458.330444	-527.449829	-99.250641	1456.090332	-503.150879	84.008476	1422.838501	-516.809204	74.884514	1758.454102	-762.857422	402.630798	1250.414185	-691.182373	-255.828583	1261.307739	-642.420837	245.993210	1031.242554	-645.522949	-131.454758	993.415039	-564.211426	81.316696	1093.167480	507.937958	-164.758621	959.611816	549.344543	81.963135
-585.559082	167.291580	992.856934	-580.681824	-10.394210	997.112732	-648.033569	200.647400	524.375610	-662.426453	-45.163673	531.299255	-651.609863	209.306473	81.529259	-666.409363	-42.384140	92.491760	-555.493347	285.985046	1458.276367	-527.359497	-99.301155	1456.049194	-503.108887	83.990921	1422.800049	-516.410278	75.046944	1758.393188	-762.863770	402.583282	1250.463745	-691.183594	-255.833817	1261.297485	-642.456543	245.979248	1031.256958	-645.555176	-131.438629	993.416443	-564.251831	81.317688	1093.146729	508.102386	-164.544266	959.502502	550.001465	82.060478
-585.632324	167.329636	992.858215	-580.748535	-10.352863	997.080872	-648.058044	200.631226	524.375854	-662.519958	-45.118134	531.275391	-651.644043	209.320465	81.545540	-666.362793	-42.411160	92.471687	-555.434143	285.938782	1458.275635	-527.242859	-99.336266	1456.014404	-503.067596	83.945686	1422.776611	-516.007568	75.225136	1758.299805	-762.886047	402.506042	1250.501831	-691.172974	-255.843384	1261.255371	-642.494446	245.989288	1031.260620	-645.644348	-131.433990	993.431763	-564.308044	81.340164	1093.129272	507.949493	-164.234604	959.581177	550.511719	82.029839
-585.701416	167.331909	992.837585	-580.801941	-10.345104	997.050354	-648.059021	200.672058	524.366577	-662.557861	-45.050777	531.253845	-651.630981	209.317993	81.585320	-666.340271	-42.389751	92.406128	-555.377014	285.924286	1458.148560	-527.177368	-99.378632	1455.957275	-503.028381	83.907082	1422.774902	-515.595764	75.399330	1758.224976	-762.892944	402.494629	1250.503296	-691.193970	-255.881729	1261.293579	-642.566284	245.965179	1031.261353	-645.709106	-131.392944	993.403625	-564.353760	81.341866	1093.100708	508.711273	-164.600906	959.051453	551.418335	82.423149
-585.746399	167.390717	992.843933	-580.871521	-10.312128	997.037537	-648.094482	200.621674	524.375183	-662.598999	-44.999886	531.234497	-651.686340	209.340347	81.588432	-666.303345	-42.332001	92.324799	-555.348328	285.905487	1458.249023	-527.115173	-99.418976	1455.908569	-502.969666	83.884232	1422.712769	-515.152588	75.588615	1758.135254	-762.896790	402.438660	1250.533569	-691.188416	-255.885361	1261.247314	-642.602478	245.973343	1031.239014	-645.729004	-131.337952	993.417847	-564.404541	81.374268	1093.096680	509.035339	-164.549103	958.858032	552.190491	82.563980
-585.803650	167.414871	992.856995	-580.921875	-10.248722	997.044006	-648.099426	200.621719	524.373901	-662.646423	-44.977806	531.274170	-651.659912	209.295975	81.612381	-666.223267	-42.315277	92.351013	-555.335510	285.860870	1458.255859	-527.043457	-99.466385	1455.872681	-502.956512	83.831596	1422.676880	-514.701111	75.724449	1758.084595	-762.935974	402.374023	1250.609985	-691.204895	-255.885269	1261.255981	-642.651428	245.968399	1031.219116	-645.787537	-131.320221	993.428528	-564.457764	81.415779	1093.106323	509.237366	-164.301666	958.740906	552.904541	82.732430
-585.839600	167.425674	992.848572	-581.002808	-10.209128	997.029053	-648.088989	200.590851	524.360779	-662.669983	-44.900436	531.273132	-651.665771	209.281372	81.596153	-666.372437	-42.326153	92.428955	-555.310669	285.818298	1458.254517	-527.027954	-99.525284	1455.799683	-502.939880	83.795944	1422.658081	-514.269653	75.861984	1758.025879	-762.966614	402.304596	1250.653564	-691.237122	-255.894806	1261.243164	-642.694275	245.976654	1031.216064	-645.826904	-131.283463	993.453430	-564.501099	81.433380	1093.092041	509.730774	-163.655579	958.618652	553.754822	82.940079
-585.897522	167.456131	992.854248	-581.047852	-10.145732	997.030090	-648.118774	200.532410	524.348083	-662.631042	-44.833706	531.294983	-651.617371	209.255157	81.579628	-666.343994	-42.291016	92.408630	-555.285889	285.768524	1458.274292	-527.017517	-99.594124	1455.726685	-502.929504	83.761238	1422.682861	-513.792664	76.031509	1757.986450	-763.025757	402.156433	1250.841064	-691.273376	-255.963730	1261.266724	-642.736511	245.946808	1031.211548	-645.736206	-130.780212	993.462769	-564.546204	81.479782	1093.094116	510.005554	-163.479340	958.487549	554.583862	83.102661
-585.963867	167.523636	992.887878	-581.142944	-10.116879	997.039307	-648.139526	200.549255	524.393677	-662.708923	-44.819218	531.301697	-651.630249	209.249710	81.587402	-666.300415	-42.255730	92.407013	-555.273071	285.726593	1458.304321	-526.980286	-99.639961	1455.691406	-502.935028	83.727272	1422.703247	-513.319397	76.213432	1757.929199	-762.993103	402.161743	1250.755737	-691.303101	-255.953140	1261.208374	-642.752258	245.922516	1031.252075	-645.928101	-131.128815	993.426941	-564.619568	81.510994	1093.114624	510.674927	-162.920319	958.237671	555.597229	83.356125
-586.023865	167.582031	992.897461	-581.212280	-10.055764	997.029053	-648.179626	200.570480	524.403870	-662.651001	-44.720181	531.250488	-651.662598	209.229904	81.587021	-666.253418	-42.259552	92.395531	-555.268127	285.689758	1458.347656	-527.031189	-99.664917	1455.642822	-502.925842	83.669151	1422.658203	-512.818481	76.372833	1757.819092	-763.025513	402.102509	1250.796753	-691.340698	-255.948456	1261.164551	-642.798035	245.879593	1031.325806	-646.011658	-131.153503	993.463318	-564.667542	81.559219	1093.111450	511.438873	-162.201263	957.909546	556.622375	83.734215
-586.069519	167.636047	992.925293	-581.315491	-10.021265	997.035461	-648.188049	200.620377	524.401672	-662.664917	-44.728165	531.237854	-651.611389	209.193558	81.600731	-666.293457	-42.208427	92.373238	-555.242615	285.644806	1458.376343	-526.978577	-99.713715	1455.606812	-502.953766	83.613541	1422.670654	-512.316040	76.545860	1757.748047	-763.039612	402.052032	1250.872192	-691.392395	-255.961197	1261.121948	-642.873962	245.788269	1031.393799	-646.069763	-131.122314	993.454163	-564.748474	81.585068	1093.130249	512.267456	-161.425842	957.639221	557.678345	84.122917
-586.122009	167.706787	992.971313	-581.344421	-9.962639	997.033630	-648.209900	200.556458	524.422852	-662.658508	-44.613312	531.186157	-651.591736	209.189560	81.591507	-666.142090	-42.225677	92.397491	-555.216858	285.613068	1458.378418	-526.976196	-99.791962	1455.590210	-502.974335	83.558685	1422.693481	-511.816071	76.730812	1757.653320	-763.083801	401.957794	1250.972168	-691.422241	-255.989502	1261.064331	-642.880676	245.709152	1031.435059	-646.133850	-131.016541	993.437683	-564.786133	81.625748	1093.152466	512.508911	-161.048492	957.613708	558.529297	84.457687
-586.161560	167.801895	993.000793	-581.410767	-9.883001	997.019836	-648.241699	200.485504	524.505798	-662.658447	-44.625366	531.232178	-651.606201	209.214188	81.614845	-666.177979	-42.229626	92.408371	-555.209290	285.561981	1458.412964	-527.017395	-99.844322	1455.474731	-503.028839	83.498680	1422.659424	-511.282318	76.910919	1757.544067	-763.107483	401.877808	1251.055664	-691.475586	-255.974258	1260.951172	-642.881836	245.628799	1031.466553	-646.235718	-130.926193	993.424133	-564.830017	81.686287	1093.159302	511.736328	-161.477554	957.841370	559.145020	84.483009
-586.129761	167.930527	993.030273	-581.451050	-9.776571	997.010803	-648.310852	200.468369	524.544189	-662.660461	-44.511429	531.204895	-651.599548	209.155273	81.615723	-666.200623	-42.226665	92.396866	-555.234619	285.542877	1458.443481	-527.122375	-99.888832	1455.424805	-503.078125	83.446640	1422.592407	-510.679260	77.043777	1757.436523	-763.136353	401.769653	1251.185181	-691.540161	-255.977875	1260.868164	-642.932495	245.524857	1031.498413	-646.278381	-130.822479	993.392029	-564.853271	81.774162	1093.174072	511.937012	-161.173950	957.723877	560.047791	84.857513
-586.113525	168.021332	993.056702	-581.470093	-9.667296	996.991333	-648.351318	200.527374	524.591003	-662.588135	-44.433159	531.196472	-651.622925	209.150040	81.621956	-666.075623	-42.193970	92.435608	-555.214417	285.472443	1458.388184	-527.141907	-99.950676	1455.337891	-503.130310	83.407906	1422.620483	-510.145142	77.242386	1757.328125	-763.122986	401.704926	1251.108154	-691.598633	-256.073334	1260.816284	-642.893188	245.443298	1031.508179	-646.214111	-130.271866	993.392761	-564.866821	81.845108	1093.180664	512.560852	-160.342422	957.526855	561.019104	85.456421
-586.066650	168.172028	993.085022	-581.558044	-9.546000	996.997742	-648.414856	200.504395	524.692627	-662.608704	-44.356773	531.204895	-651.611877	209.140198	81.619659	-666.112000	-42.179260	92.460213	-555.238281	285.420288	1458.432983	-527.217834	-100.006310	1455.281372	-503.195679	83.352959	1422.622314	-509.525726	77.414207	1757.191040	-763.098694	401.641998	1251.066406	-691.671326	-256.072876	1260.744873	-642.966492	245.293854	1031.582397	-646.313660	-130.049576	993.314819	-564.925293	81.953407	1093.206055	511.750214	-158.844833	957.622131	559.541260	87.755699
-586.002563	168.281799	993.088989	-581.569763	-9.397030	996.966919	-648.463684	200.429810	524.754089	-662.557739	-44.181480	531.182495	-651.582642	209.087921	81.658623	-666.119202	-42.113884	92.439461	-555.219482	285.402435	1458.402344	-527.311829	-100.031097	1455.231567	-503.274384	83.276993	1422.549194	-508.923767	77.589424	1757.049194	-763.061035	401.600677	1250.998901	-691.760864	-256.111603	1260.571655	-643.028076	245.147690	1031.645752	-646.411865	-129.952698	993.270264	-564.930115	82.055458	1093.199341	512.153931	-158.295151	957.491760	560.670349	88.079712
-585.923096	168.410339	993.093628	-581.643127	-9.288650	996.959961	-648.554382	200.426941	524.807068	-662.479614	-44.023258	531.158325	-651.579590	209.054474	81.659813	-666.024475	-42.073475	92.432007	-555.269836	285.347168	1458.476563	-527.431641	-100.114090	1455.151001	-503.394379	83.209007	1422.521484	-508.283264	77.753448	1756.877808	-763.039185	401.515564	1250.985840	-691.911621	-256.124237	1260.506714	-643.059143	245.033875	1031.687256	-646.500732	-129.854553	993.221802	-564.977478	82.149979	1093.208496	512.866272	-157.376770	957.349365	561.681335	88.628716
-585.793030	168.535980	993.079956	-581.707336	-9.143636	996.938538	-648.627991	200.371368	524.855103	-662.485352	-43.897076	531.112488	-651.566040	208.987091	81.644936	-666.010559	-42.008423	92.414948	-555.313782	285.313019	1458.533081	-527.595093	-100.191368	1455.046143	-503.535248	83.123375	1422.539063	-507.660339	77.889267	1756.715088	-763.026611	401.430878	1250.931152	-692.020630	-256.148163	1260.380005	-643.137451	244.865265	1031.734009	-646.550354	-129.762619	993.189697	-565.032837	82.259087	1093.208496	512.645386	-157.132767	957.354919	562.304688	89.143974
-585.723267	168.642319	993.061401	-581.824097	-8.991165	996.914734	-648.676392	200.334961	524.940002	-662.425171	-43.747349	531.110840	-651.570313	208.938370	81.670151	-665.864990	-42.039700	92.447327	-555.344116	285.255829	1458.516602	-527.771851	-100.256584	1454.920044	-503.643005	83.047920	1422.501343	-506.961761	78.035431	1756.515747	-763.008911	401.321869	1250.852295	-692.197693	-256.193573	1260.236938	-643.115662	244.767609	1031.752686	-646.604980	-129.652328	993.118591	-565.108154	82.365707	1093.197754	513.017517	-156.484497	957.318420	563.118530	89.730713
-585.619934	168.758774	993.037109	-581.865234	-8.854349	996.860046	-648.661194	200.253799	525.024475	-662.454407	-43.660881	531.156555	-651.580139	208.891556	81.714737	-665.928406	-41.975445	92.445335	-555.345520	285.203949	1458.525391	-527.996399	-100.392174	1454.767822	-503.774200	82.951057	1422.444458	-506.264893	78.200470	1756.322510	-762.961609	401.212738	1250.820557	-692.340881	-256.212006	1260.018311	-643.097534	244.657776	1031.711792	-646.682312	-129.577484	993.072815	-565.152039	82.459419	1093.173340	513.309631	-155.595490	957.322876	563.780518	90.423180
-585.569580	168.854126	992.995789	-581.957275	-8.746186	996.795654	-648.613342	200.194183	525.006226	-662.463806	-43.581631	531.168640	-651.626648	208.866364	81.754128	-665.885681	-41.936989	92.487114	-555.371521	285.159058	1458.441650	-528.247559	-100.474701	1454.656860	-503.927734	82.882568	1422.401367	-505.545959	78.372765	1756.070190	-762.966858	401.078735	1250.776123	-692.575439	-256.215729	1259.812988	-643.028320	244.579590	1031.665527	-646.782654	-129.444077	992.949829	-565.249573	82.532425	1093.135742	513.906982	-154.466110	957.336609	564.513855	91.121574
-585.503479	168.946045	992.961060	-582.116272	-8.627683	996.730286	-648.517456	200.230835	524.978638	-662.402222	-43.408340	531.126709	-651.614929	208.785324	81.727417	-665.901733	-41.858219	92.476402	-555.403931	285.110657	1458.419189	-528.466736	-100.571350	1454.554688	-504.065247	82.780060	1422.413696	-504.792908	78.643600	1755.640747	-762.928833	401.001465	1250.624756	-692.837769	-256.249603	1259.632813	-642.968506	244.521225	1031.606689	-646.872559	-129.281967	992.802368	-565.387512	82.596237	1093.103882	513.751404	-154.022812	957.472656	564.971863	91.677528
-585.410706	169.049301	992.917786	-582.216797	-8.523076	996.670349	-648.402344	200.332199	524.962402	-662.325623	-43.315369	531.177185	-651.614380	208.781708	81.682861	-665.773315	-41.806870	92.497063	-555.424927	285.071869	1458.393921	-528.767334	-100.696686	1454.468384	-504.257599	82.670204	1422.409546	-504.151062	78.678940	1755.572754	-762.913391	400.939514	1250.578247	-693.079529	-256.222504	1259.424683	-642.888489	244.490250	1031.554321	-646.983032	-129.113464	992.645386	-565.508545	82.669289	1093.074951	513.982544	-153.178925	957.551147	565.526733	92.425514
-585.300720	169.075653	992.871704	-582.237915	-8.421359	996.570679	-648.177551	200.325027	524.947144	-662.222168	-43.192150	531.220337	-651.648682	208.775009	81.721573	-665.722107	-41.697403	92.453758	-555.447693	284.976440	1458.354614	-529.094849	-100.830025	1454.324707	-504.409119	82.551010	1422.395508	-503.474854	78.825844	1755.372559	-762.864990	400.816345	1250.472046	-693.378174	-256.184479	1259.205078	-642.779358	244.521027	1031.520630	-647.080872	-129.019302	992.545532	-565.588074	82.689484	1093.026123	514.289978	-152.754562	957.674072	566.140198	92.910805
-585.215637	169.103409	992.829163	-582.340881	-8.358358	996.484558	-647.968628	200.348541	524.944763	-662.219543	-43.114750	531.227966	-651.619629	208.744568	81.692101	-665.738770	-41.710415	92.552246	-555.456421	284.887695	1458.285645	-529.408386	-100.964081	1454.234619	-504.591003	82.445518	1422.388428	-502.822784	78.986473	1755.142212	-762.846924	400.764038	1250.398193	-693.724487	-256.095459	1258.962524	-642.665649	244.559555	1031.416260	-647.173706	-128.901932	992.404358	-565.711975	82.690536	1092.984009	514.435120	-151.977554	957.897217	566.672363	93.353874
-585.127319	169.158234	992.814392	-582.383057	-8.289801	996.398560	-647.819824	200.568375	525.013428	-662.091614	-43.117107	531.340698	-651.715210	208.763809	81.734467	-665.612183	-41.670891	92.633919	-555.484558	284.809479	1458.240723	-529.728455	-101.084221	1454.128296	-504.769165	82.301399	1422.314819	-502.152191	79.170990	1754.917603	-762.811218	400.699646	1250.341675	-694.169556	-256.043579	1258.775513	-642.488586	244.619904	1031.327271	-647.259949	-128.766922	992.258118	-565.823486	82.698090	1092.959595	514.648743	-151.195175	958.046265	567.289307	93.849251
-585.036987	169.180405	992.775696	-582.477173	-8.256967	996.318604	-647.564392	200.765915	524.993103	-662.002136	-42.996204	531.323425	-651.761780	208.818130	81.780067	-665.641541	-41.586754	92.696327	-555.504028	284.713013	1458.156860	-530.077393	-101.186768	1453.993408	-504.948608	82.174294	1422.262695	-501.505554	79.344498	1754.660156	-762.796570	400.630951	1250.345703	-694.576660	-255.896210	1258.554810	-642.225220	244.709030	1031.194092	-647.391113	-128.656189	992.119751	-565.960327	82.682800	1092.925659	514.804199	-150.403397	958.259033	567.724670	94.445694
-584.950989	169.240036	992.724121	-582.568115	-8.197054	996.218445	-647.308777	200.936554	524.980408	-661.884583	-43.009491	531.389221	-651.831116	208.838623	81.746033	-665.626038	-41.504036	92.661072	-555.497925	284.615936	1458.046631	-530.450867	-101.355164	1453.860352	-505.100250	82.002640	1422.210449	-500.881683	79.542374	1754.419678	-762.695740	400.619171	1250.181763	-695.019775	-255.779907	1258.313354	-641.943542	244.817490	1031.061646	-647.549927	-128.526230	991.984375	-566.082275	82.696716	1092.872437	514.915283	-149.675613	958.464600	568.153198	95.026672
-584.813477	169.282425	992.693359	-582.626038	-8.199921	996.155396	-647.067627	201.163376	524.955200	-661.805603	-43.028019	531.424255	-651.957764	208.932144	81.780296	-665.698364	-41.437862	92.699326	-555.493713	284.510864	1457.937866	-530.787964	-101.512833	1453.708008	-505.268066	81.813667	1422.178711	-500.277008	79.717911	1754.170776	-762.603333	400.633057	1250.052979	-695.438477	-255.629471	1258.087769	-641.708862	244.928482	1030.980713	-647.715698	-128.362289	991.856995	-566.179565	82.677376	1092.850952	514.968140	-148.890610	958.677856	568.480225	95.717255
-584.679077	169.280197	992.643005	-582.681885	-8.211261	996.035767	-646.763245	201.290924	524.891052	-661.727478	-43.097458	531.436646	-652.015259	208.941681	81.837372	-665.732361	-41.399387	92.753036	-555.453003	284.399445	1457.909668	-531.133728	-101.699677	1453.586182	-505.410553	81.641624	1422.173950	-499.693481	79.879173	1753.937134	-762.503601	400.612000	1250.042114	-695.968323	-255.467255	1257.856079	-641.420166	245.064621	1030.875977	-647.852234	-128.220932	991.756104	-566.268799	82.612297	1092.789917	515.086365	-148.053070	958.898865	568.805969	96.431450
-584.534424	169.335434	992.609009	-582.796082	-8.208432	995.960449	-646.457336	201.292419	524.886108	-661.676025	-43.130386	531.462524	-652.030029	208.970917	81.842049	-665.881714	-41.314976	92.732925	-555.445374	284.317139	1457.910522	-531.499878	-101.890076	1453.451294	-505.541656	81.480904	1422.122803	-499.176941	80.089180	1753.739868	-762.336365	400.633331	1249.986572	-696.561462	-255.232651	1257.671387	-641.149475	245.168533	1030.795288	-648.018494	-128.062546	991.626404	-566.405151	82.591438	1092.763062	515.192383	-147.192825	959.093445	569.037231	97.178276
-584.402039	169.312943	992.560242	-582.916138	-8.265242	995.917175	-646.142151	201.345291	524.852661	-661.565796	-43.126255	531.412354	-652.047363	208.975647	81.853432	-665.953125	-41.167583	92.731705	-555.430176	284.204193	1457.968262	-531.867065	-102.035088	1453.321411	-505.700989	81.321571	1422.108521	-498.675293	80.202011	1753.468506	-762.152283	400.618286	1249.947144	-697.184570	-254.989410	1257.502930	-640.886780	245.267609	1030.739868	-648.208923	-127.925514	991.492188	-566.546570	82.529198	1092.743286	515.281189	-146.367493	959.267273	569.194031	97.923622
-584.280396	169.305786	992.502563	-582.994812	-8.292609	995.847717	-645.887695	201.385971	524.851990	-661.420532	-43.245987	531.408325	-652.014343	208.981110	81.777473	-666.063049	-41.203766	92.806442	-555.378723	284.060822	1457.915161	-532.181030	-102.220520	1453.202515	-505.854248	81.132751	1422.074219	-498.192932	80.419380	1753.343506	-761.969177	400.690887	1249.885498	-697.690857	-254.802521	1257.359497	-640.664001	245.349670	1030.638916	-648.456116	-127.783447	991.385132	-566.609558	82.485527	1092.694824	515.327515	-145.625595	959.432800	569.463135	98.724037
-584.121826	169.247528	992.461975	-582.981018	-8.344177	995.778931	-645.647400	201.366043	524.775696	-661.285400	-43.291073	531.446045	-652.071167	208.989334	81.813873	-666.196350	-41.164520	92.880524	-555.295044	283.936707	1457.786133	-532.459839	-102.394211	1453.091309	-505.973419	80.958931	1422.000732	-497.701904	80.864960	1752.983032	-761.732300	400.733246	1249.842529	-698.278870	-254.658539	1257.199463	-640.111755	245.402176	1030.708862	-648.674133	-127.606178	991.250793	-566.612061	82.400871	1092.656006	515.438660	-144.596344	959.579102	569.524780	99.491653
-584.001648	169.221069	992.437927	-583.038574	-8.319778	995.708679	-645.473511	201.448288	524.777710	-661.101013	-43.321236	531.411011	-652.119324	209.014389	81.810089	-666.181213	-41.154644	92.945541	-555.207947	283.830444	1457.754150	-532.774780	-102.557915	1452.961304	-506.088623	80.776093	1421.972290	-497.253723	81.050011	1752.799561	-761.447937	400.795532	1249.808472	-698.921997	-254.484726	1257.067017	-640.186584	245.539597	1030.451660	-648.868103	-127.490387	991.168640	-566.635437	82.357674	1092.619019	515.538208	-143.707916	959.703003	569.679443	100.489319
-583.916870	169.162674	992.418030	-583.174255	-8.369392	995.705811	-645.275085	201.447495	524.779297	-660.963989	-43.331848	531.370789	-652.105774	208.994919	81.794182	-666.292664	-41.098343	92.926254	-555.110291	283.706604	1457.800049	-533.106567	-102.682526	1452.907837	-506.177032	80.644058	1421.978271	-496.838135	81.239243	1752.627686	-761.114075	400.935181	1249.686279	-699.558716	-254.238861	1256.899170	-639.965576	245.643143	1030.412842	-649.097595	-127.340118	991.059937	-566.714355	82.292244	1092.617065	515.575745	-142.809433	959.790344	569.767639	101.444809
-583.839355	169.135925	992.377441	-583.245911	-8.418468	995.665955	-645.126282	201.509888	524.730408	-660.789429	-43.185059	531.233704	-652.198914	209.041000	81.846214	-666.241821	-41.044323	92.906700	-554.994446	283.608826	1457.757935	-533.453186	-102.820915	1452.852417	-506.273285	80.477722	1421.970581	-496.471313	81.399963	1752.485840	-760.800598	401.041443	1249.587769	-700.065430	-254.071472	1256.777954	-639.735352	245.724594	1030.351807	-649.307373	-127.158325	990.908997	-566.742737	82.240349	1092.582397	515.561462	-141.974976	959.895203	569.875977	102.540779
-583.711792	169.085297	992.347595	-583.272949	-8.477900	995.638000	-644.989441	201.558426	524.671082	-660.633301	-43.230278	531.239502	-652.222351	209.038101	81.817558	-666.265442	-41.027790	92.898888	-554.863770	283.494629	1457.752808	-533.756897	-102.994843	1452.768066	-506.360748	80.306885	1421.986084	-496.099609	81.552429	1752.330566	-760.475464	401.197968	1249.588623	-700.672119	-253.857544	1256.654053	-639.511230	245.823364	1030.281006	-649.530823	-127.053635	990.806702	-566.737793	82.171677	1092.561523	515.549072	-140.957870	959.998535	569.957031	103.509010
-583.637756	169.031006	992.312012	-583.289673	-8.502140	995.581787	-644.888000	201.599808	524.623291	-660.519348	-43.255352	531.248352	-652.229736	209.056290	81.842003	-666.188599	-41.123798	92.960358	-554.719727	283.385040	1457.758789	-534.085815	-103.129822	1452.703735	-506.415802	80.160881	1421.964722	-495.810242	81.654221	1752.137695	-760.125183	401.380646	1249.618774	-701.235779	-253.602127	1256.445801	-639.298462	245.899445	1030.274780	-649.971680	-127.351532	990.534546	-566.715698	82.112717	1092.517090	515.489868	-139.688171	960.127747	569.967590	104.629242
-583.557495	169.007736	992.310364	-583.364197	-8.562323	995.571899	-644.881104	201.557098	524.701050	-660.382690	-43.279041	531.195190	-652.294312	209.131302	81.873573	-666.183899	-41.091393	92.952812	-554.568848	283.298828	1457.824463	-534.351868	-103.298828	1452.629761	-506.455719	80.026840	1421.940918	-495.568848	81.802010	1752.076782	-759.707581	401.615631	1249.548828	-701.739868	-253.422623	1256.322144	-639.128235	245.992950	1030.242065	-649.896118	-126.965240	990.702881	-566.752380	82.051544	1092.518433	515.470215	-138.407028	960.190063	570.093506	105.765839
-583.454346	168.942947	992.285095	-583.410950	-8.626760	995.561890	-644.872864	201.526581	524.695862	-660.311096	-43.238937	531.134277	-652.239868	209.100861	81.831192	-666.298218	-40.981174	92.877846	-554.391663	283.195435	1457.806396	-534.667847	-103.416748	1452.582031	-506.501526	79.883667	1421.935547	-495.359894	81.971336	1752.100708	-759.326355	401.817474	1249.582031	-702.279724	-253.319351	1256.293945	-638.958679	246.062958	1030.258423	-650.078125	-126.766197	990.515747	-566.744446	81.981316	1092.504272	515.349243	-137.350708	960.251831	570.152405	106.991791
-583.382568	168.862122	992.243530	-583.481445	-8.703604	995.565735	-645.009583	201.550293	524.727234	-660.390869	-43.354290	531.145569	-652.296692	209.137650	81.838295	-666.357361	-40.976688	92.853661	-554.187195	283.090332	1457.864990	-534.982300	-103.539909	1452.498901	-506.506622	79.753052	1421.974609	-495.212158	81.813110	1752.132690	-758.878723	402.056732	1249.561523	-702.796021	-253.211151	1256.327881	-638.833740	246.122360	1030.268677	-650.219543	-126.731888	990.429565	-566.757141	81.914452	1092.487549	515.366394	-136.116669	960.332886	570.224792	108.161835
-583.320129	168.822296	992.239319	-583.503967	-8.705878	995.535767	-645.109863	201.537094	524.754700	-660.338623	-43.424873	531.183044	-652.295654	209.144287	81.833565	-666.192139	-41.052105	92.963661	-553.911194	283.004059	1457.747681	-535.236816	-103.691132	1452.418945	-506.499725	79.611038	1421.960449	-495.062317	81.973793	1752.138428	-758.430908	402.350739	1249.453369	-703.283447	-252.987579	1256.270020	-638.694031	246.175842	1030.296753	-650.351746	-126.786148	990.424072	-566.741150	81.871513	1092.471436	515.324219	-134.853317	960.388855	570.245056	109.425468
-583.252197	168.739151	992.210449	-583.465454	-8.794071	995.530151	-645.252869	201.594696	524.773682	-660.333496	-43.459492	531.230591	-652.376648	209.223755	81.886261	-666.201904	-41.159462	93.071075	-553.629883	282.921448	1457.708008	-535.418274	-103.818512	1452.376587	-506.472961	79.485008	1421.922241	-494.963226	82.112885	1752.085205	-757.967407	402.636108	1249.510010	-704.076416	-252.972198	1256.658325	-638.614441	246.214310	1030.317139	-650.455505	-126.833839	990.398621	-566.682556	81.795921	1092.453125	515.212708	-133.551926	960.490173	570.239502	110.672058
-583.236389	168.703674	992.237244	-583.500671	-8.832506	995.524048	-645.465515	201.665985	524.827332	-660.355530	-43.380787	531.214050	-652.380493	209.229187	81.886963	-666.213623	-41.142712	93.029373	-553.352600	282.858856	1457.725708	-535.573547	-103.885323	1452.393921	-506.422699	79.365822	1421.891602	-494.927490	82.217628	1752.073242	-757.560730	402.939972	1249.659302	-704.544617	-252.816666	1256.677979	-638.532654	246.234238	1030.311401	-650.860596	-127.087029	990.086548	-566.666992	81.735764	1092.459595	515.064453	-132.173157	960.611328	570.170410	111.890343
-583.229919	168.661148	992.256409	-583.576355	-8.860847	995.549622	-645.665466	201.623611	524.910889	-660.427307	-43.471386	531.194031	-652.435852	209.270905	81.925201	-666.229309	-41.105099	92.967590	-553.080017	282.769440	1457.806274	-535.743958	-103.998558	1452.355225	-506.350159	79.273514	1421.912231	-494.952728	82.290085	1752.028687	-757.136353	403.269226	1249.843384	-704.976257	-252.616135	1256.690796	-638.500610	246.243591	1030.344238	-651.012573	-127.066315	990.006653	-566.671326	81.696159	1092.476929	514.956482	-130.650391	960.722229	570.013550	113.350418
-583.246216	168.598663	992.292053	-583.650024	-8.886041	995.544067	-645.880676	201.586304	524.926880	-660.558350	-43.499660	531.156555	-652.373962	209.230621	81.882896	-666.278870	-41.040989	92.935226	-552.813538	282.696960	1457.900391	-535.867249	-104.040138	1452.339233	-506.234344	79.177719	1421.914307	-495.003723	82.636147	1751.879272	-756.712036	403.516388	1250.084717	-705.044556	-252.511749	1256.512817	-638.468018	246.260071	1030.373047	-651.106445	-127.030434	989.935303	-566.675293	81.624191	1092.485596	514.757690	-129.262817	960.858337	569.827759	114.732147
-583.274292	168.504837	992.306641	-583.720398	-8.978212	995.572327	-646.016541	201.463043	524.940369	-660.618774	-43.468212	531.138306	-652.324402	209.237091	81.848801	-666.269043	-41.074154	92.911018	-552.453918	282.651062	1457.895264	-535.957153	-104.127769	1452.295654	-506.112244	79.060226	1421.925171	-495.137543	82.482849	1752.087036	-756.211548	403.805389	1250.109497	-705.398682	-252.437241	1256.577393	-638.452942	246.272125	1030.390259	-651.214294	-127.109375	989.941956	-566.666626	81.534477	1092.497070	514.563538	-127.795418	960.955139	569.615662	116.172958
-583.310181	168.450623	992.285461	-583.782532	-9.002449	995.551147	-646.184265	201.450638	524.905029	-660.712158	-43.559677	531.205872	-652.369202	209.259415	81.854141	-666.228760	-41.096539	92.934921	-552.080933	282.573090	1457.871948	-536.033752	-104.227333	1452.296265	-505.968231	78.957321	1421.939331	-495.248535	82.815300	1751.944580	-755.726685	404.041840	1250.257324	-706.093079	-252.228424	1256.964600	-638.448059	246.244705	1030.430298	-651.046570	-127.030434	990.244324	-566.657471	81.492714	1092.465942	514.399963	-126.420441	961.007385	569.428589	117.598450
-583.588379	168.679047	992.284729	-584.159058	-8.603048	995.110474	-646.464050	201.548248	524.912170	-660.791870	-43.516483	531.127136	-652.430237	209.295639	81.843964	-666.181335	-41.103836	92.934303	-551.692261	282.512695	1457.852417	-536.082214	-104.270027	1452.289307	-505.811829	78.866310	1421.927612	-495.418793	82.912048	1751.991211	-755.212036	404.382996	1250.246460	-706.375427	-252.068909	1257.055786	-638.485596	246.223724	1030.494141	-651.412231	-127.270248	989.994080	-566.721497	81.552895	1092.203979	514.143188	-125.005516	961.102722	569.138794	119.058372
-583.621582	168.648407	992.306458	-584.261841	-8.671683	995.161804	-646.625427	201.635086	524.955200	-660.822815	-43.399979	531.081848	-652.451965	209.366943	81.861633	-666.072449	-41.162640	92.945831	-551.313477	282.438171	1457.842529	-536.080017	-104.264816	1452.325806	-505.659485	78.796608	1421.916626	-495.610291	83.010429	1752.053955	-754.689758	404.657532	1250.329956	-706.621521	-251.844727	1257.128784	-638.501221	246.194748	1030.524414	-651.515137	-127.348145	990.002319	-566.749268	81.512405	1092.233398	513.960083	-123.608879	961.186218	568.892334	120.469162
-583.675171	168.512589	992.303772	-584.306458	-8.803106	995.225220	-646.775452	201.628860	524.982788	-661.026550	-43.518726	531.153015	-652.450867	209.366638	81.847122	-666.127502	-41.121254	92.836594	-550.965149	282.369904	1457.897461	-536.090576	-104.329666	1452.325317	-505.480621	78.729019	1421.873413	-495.848969	83.081108	1752.158813	-754.236084	404.908142	1250.523560	-706.842163	-251.705811	1257.233032	-638.504944	246.164734	1030.556030	-651.637390	-127.409821	990.016296	-566.759216	81.416161	1092.256348	513.683228	-122.201424	961.273926	568.521912	121.985672
-583.748474	168.448380	992.289734	-584.392273	-8.841507	995.177368	-646.914551	201.614258	524.984985	-661.129028	-43.618610	531.237549	-652.528503	209.422867	81.844391	-666.058960	-41.161102	92.889694	-550.588623	282.319519	1457.944702	-535.988159	-104.364594	1452.363037	-505.358490	78.602875	1421.870728	-496.124847	82.919754	1752.515381	-753.790894	405.133453	1250.730469	-707.040710	-251.545105	1257.312500	-638.518188	246.113235	1030.595947	-651.760010	-127.502121	990.118958	-566.758972	81.344543	1092.211670	513.471619	-120.714233	961.337646	568.119995	123.577576
-583.813232	168.358963	992.344299	-584.470093	-8.874976	995.200195	-647.006165	201.576935	524.962524	-661.182495	-43.570503	531.196411	-652.494507	209.397522	81.793541	-665.961243	-41.215343	92.872833	-550.276123	282.241547	1457.984375	-535.885071	-104.413643	1452.417725	-505.180145	78.534767	1421.855469	-496.402527	82.970108	1752.646973	-753.370605	405.372742	1250.889160	-707.044739	-251.695328	1257.517212	-638.515747	246.069641	1030.623657	-651.881836	-127.555725	990.181946	-566.801147	81.264511	1092.245483	513.302795	-119.218880	961.345642	567.691589	125.257164
-583.884888	168.254608	992.332275	-584.576965	-8.957735	995.236755	-647.100464	201.608917	524.980164	-661.291199	-43.586624	531.185791	-652.475098	209.442505	81.811073	-665.874329	-41.241772	92.852768	-549.924805	282.200775	1458.021729	-535.853882	-104.439262	1452.465088	-505.034332	78.472610	1421.842773	-496.685944	83.072090	1752.753906	-752.926331	405.593262	1250.977905	-707.394958	-251.400055	1257.646484	-638.513977	246.041275	1030.666382	-652.009216	-127.555359	990.220093	-566.838257	81.194298	1092.248291	513.124146	-117.650162	961.409058	567.226685	127.012550
-583.894043	168.151031	992.332825	-584.635620	-9.129187	995.381592	-647.123108	201.661804	524.953491	-661.385254	-43.531864	531.124695	-652.511414	209.448761	81.753021	-665.845581	-41.206383	92.812202	-549.634216	282.164917	1458.130371	-535.807373	-104.462250	1452.532104	-504.870880	78.416977	1421.905884	-496.951843	83.404472	1752.578125	-752.526367	405.825958	1251.068115	-707.565308	-251.368927	1257.851074	-638.552734	246.017975	1030.710083	-652.117554	-127.557938	990.259583	-566.877014	81.131500	1092.320557	513.001099	-116.105522	961.425903	566.749451	128.833374
-583.988037	168.099960	992.339661	-584.787842	-9.212806	995.385437	-647.105103	201.261841	524.805298	-661.460083	-43.500122	531.120850	-652.745361	209.499268	81.751282	-665.867615	-41.224968	92.791283	-549.335205	282.119080	1458.085938	-535.682495	-104.483742	1452.621094	-504.710663	78.363930	1421.899414	-497.211426	83.505539	1752.638062	-752.107117	406.076569	1250.872070	-707.662231	-251.280899	1257.996216	-638.526001	246.028168	1030.738037	-652.252991	-127.601326	990.350525	-566.956848	81.056168	1092.318359	512.966309	-114.552162	961.458740	566.333923	130.668747
-584.053406	168.005875	992.309265	-584.890686	-9.198567	995.327942	-647.033203	200.658234	524.551392	-661.479004	-43.497982	531.075012	-652.536743	209.451965	81.648239	-665.762817	-41.241131	92.793739	-549.047485	282.084351	1457.994873	-535.574341	-104.493477	1452.631348	-504.542084	78.289772	1421.900757	-497.466827	83.581131	1752.729980	-751.776001	406.245819	1251.085449	-707.749451	-251.254135	1258.135132	-638.490417	246.036026	1030.722412	-652.390259	-127.644501	990.435852	-566.959900	80.997856	1092.260376	512.874207	-112.963707	961.560608	565.862732	132.555237
-584.090637	167.961578	992.322632	-584.988525	-9.262283	995.347900	-647.088257	200.638702	524.568787	-661.574951	-43.567688	531.100037	-652.659302	209.493927	81.698051	-665.744141	-41.330711	92.810028	-548.747070	282.042358	1457.870850	-535.467224	-104.518089	1452.676270	-504.393036	78.242401	1421.837036	-497.712097	83.700165	1752.777344	-751.423889	406.422455	1251.071777	-707.796448	-251.195831	1258.239624	-638.459412	246.061523	1030.707520	-652.533020	-127.655174	990.494751	-566.993408	80.941093	1092.270996	512.851929	-111.360176	961.610229	565.473389	134.495102
-584.130371	167.851837	992.313049	-585.075317	-9.406149	995.422729	-647.100830	200.502411	524.586792	-661.604309	-43.534325	531.048462	-652.714111	209.491760	81.666054	-665.658142	-41.309959	92.757996	-548.501099	282.003113	1457.915649	-535.340759	-104.544228	1452.701294	-504.248230	78.216980	1421.833740	-497.953247	83.803368	1752.857422	-751.129089	406.552490	1251.151733	-707.829590	-251.158279	1258.319824	-638.401611	246.099670	1030.694214	-652.638733	-127.716545	990.562073	-567.032227	80.855980	1092.298584	512.928833	-109.739624	961.660095	565.125610	136.425079
-584.169556	167.752594	992.326172	-585.201233	-9.487913	995.476501	-647.098022	200.489304	524.543884	-661.619751	-43.465599	530.973328	-652.713745	209.497025	81.690262	-665.578064	-41.306519	92.737480	-548.310791	281.982300	1457.851196	-535.278687	-104.553734	1452.679565	-504.117493	78.178856	1421.844971	-498.153473	83.938362	1753.006104	-750.846008	406.675079	1251.190674	-707.839050	-251.203049	1258.450195	-638.375000	246.115540	1030.703003	-652.779663	-127.738342	990.607361	-567.089050	80.779350	1092.327271	512.946594	-108.069283	961.780334	564.774536	138.313263
-584.214905	167.688156	992.304871	-585.342224	-9.592720	995.517029	-647.107788	200.395752	524.516846	-661.902344	-43.731903	531.035889	-652.745850	209.505920	81.710587	-665.771973	-41.285072	92.769646	-548.063110	281.938171	1457.821045	-535.162964	-104.556625	1452.681274	-503.981567	78.146233	1421.800537	-498.358521	84.081169	1753.032715	-750.580688	406.744965	1251.259766	-707.801514	-251.264206	1258.546997	-638.316956	246.107971	1030.672974	-652.886292	-127.849327	990.678589	-567.149719	80.718903	1092.330688	512.983276	-106.445816	961.944580	564.447083	140.164291
-584.272034	167.669586	992.283264	-585.462219	-9.621573	995.481018	-647.096619	200.391830	524.483643	-662.565186	-44.290840	531.171326	-652.739502	209.458389	81.688797	-666.119629	-41.376842	92.876740	-547.872742	281.921387	1457.816895	-535.050720	-104.632599	1452.647949	-503.828247	78.096405	1421.745850	-498.570374	83.867264	1753.166992	-750.315308	406.830475	1251.207520	-707.759949	-251.281403	1258.583862	-638.265808	246.110199	1030.684692	-653.008728	-127.913437	990.714722	-567.172302	80.680145	1092.290283	513.159119	-104.727715	962.059021	564.231018	142.038528
-584.288513	167.590408	992.277527	-585.549377	-9.703899	995.508240	-647.097290	200.371567	524.414246	-663.200806	-44.874863	531.269531	-652.756897	209.447372	81.667839	-666.525574	-41.334663	92.906685	-547.686523	281.895203	1457.865723	-534.994568	-104.693535	1452.665405	-503.689117	78.032158	1421.751465	-498.704285	84.296928	1752.980225	-750.102112	406.898895	1251.222412	-707.686096	-251.396240	1258.655151	-638.219666	246.079865	1030.699463	-653.108948	-128.017441	990.754761	-567.199707	80.610382	1092.296387	513.333801	-102.941154	962.214478	563.932617	143.931656
-584.339478	167.500839	992.252747	-585.697632	-9.818606	995.543457	-647.136658	200.286285	524.443115	-663.866821	-45.386353	531.325806	-652.734558	209.430557	81.651184	-667.012878	-41.256630	92.897934	-547.503418	281.891083	1457.965454	-534.916321	-104.723351	1452.634277	-503.575592	78.013969	1421.755005	-498.843323	84.425583	1753.001099	-749.900269	406.942352	1251.307373	-707.667480	-251.501816	1258.751343	-638.194885	246.048019	1030.721436	-653.212219	-128.083649	990.788269	-567.247375	80.530991	1092.291870	513.497375	-101.143929	962.405579	563.745728	145.789703
-584.355225	167.454544	992.255005	-585.810547	-9.898318	995.607361	-647.194641	200.192490	524.446411	-664.626404	-46.093800	531.432678	-652.738892	209.431305	81.641159	-667.540283	-41.134331	92.885681	-547.339355	281.872925	1458.037720	-534.811462	-104.717117	1452.666016	-503.459473	77.958870	1421.739868	-498.966888	84.551506	1753.018799	-749.766724	406.922424	1251.531372	-707.579895	-251.591492	1258.788818	-638.146851	246.007004	1030.728638	-653.265808	-128.171539	990.799194	-567.312439	80.492165	1092.324585	513.772888	-99.289116	962.606689	563.551514	147.700531
-584.393188	167.411209	992.245911	-585.921875	-9.917712	995.574158	-647.264221	200.137299	524.471375	-665.196350	-46.731564	531.637512	-652.777954	209.453476	81.646652	-667.847412	-41.171921	93.019714	-547.125061	281.815643	1457.884399	-534.721313	-104.767258	1452.651855	-503.380341	77.932884	1421.677124	-499.103760	84.391663	1753.237427	-749.579468	406.948944	1251.475342	-707.473877	-251.752869	1258.858154	-638.140808	245.956558	1030.744873	-653.321350	-128.251633	990.791687	-567.322693	80.439499	1092.292236	513.943481	-97.493851	962.892578	563.367065	149.513855
-584.438416	167.359390	992.261780	-585.966187	-9.891164	995.518738	-647.266541	200.105255	524.460999	-665.224060	-46.756020	531.629456	-652.816650	209.473083	81.667763	-667.856934	-38.872314	90.784966	-546.957764	281.783447	1457.788574	-534.700439	-104.813408	1452.646729	-503.267395	77.882889	1421.608765	-499.203552	84.495354	1753.282471	-749.473633	406.896606	1251.580444	-707.329285	-251.821350	1258.879272	-638.101563	245.894882	1030.718140	-653.371582	-128.361526	990.831055	-567.332947	80.387733	1092.266846	514.260620	-95.606102	963.052429	563.233154	151.331299
-584.501831	167.370193	992.227661	-586.119934	-9.875082	995.462524	-647.331909	200.089279	524.475464	-665.343323	-46.938995	531.692627	-652.784912	209.422607	81.640442	-668.365479	-38.427570	90.573860	-546.797974	281.729187	1457.708008	-534.622498	-104.817368	1452.622681	-503.185760	77.835686	1421.600098	-499.277985	84.656929	1753.293701	-749.312500	406.901398	1251.428345	-707.199768	-251.923111	1258.898926	-638.080627	245.858307	1030.735596	-653.418030	-128.491440	990.900146	-567.363403	80.378914	1092.207886	514.587036	-93.828354	963.281738	563.217651	153.042465
-584.291809	166.985611	992.213013	-585.868408	-10.428497	995.971924	-647.168274	200.024063	524.376526	-665.402344	-46.934475	531.729797	-652.658813	209.390060	81.642097	-668.446289	-38.429447	90.641815	-546.680420	281.698456	1457.808472	-534.611755	-104.877510	1452.611206	-503.081635	77.771431	1421.590088	-499.347473	84.803711	1753.317749	-749.189270	406.890930	1251.379272	-707.095764	-251.990189	1258.919434	-638.064087	245.813141	1030.717407	-653.410461	-128.585022	990.913269	-567.303467	80.205139	1092.480835	514.797668	-92.037506	963.563843	563.155640	154.752365
-584.296814	166.933014	992.209045	-585.955872	-10.509872	996.001770	-647.196533	199.983704	524.381226	-665.400879	-46.848396	531.606995	-652.663391	209.391663	81.638718	-668.450256	-38.368439	90.542351	-546.547791	281.641357	1457.790405	-534.549255	-104.940063	1452.640503	-503.007050	77.716904	1421.587769	-499.404846	84.937988	1753.317749	-749.101379	406.876007	1251.413086	-706.993286	-252.102173	1258.948608	-638.068787	245.779816	1030.708740	-653.403992	-128.633698	990.910950	-567.339905	80.148216	1092.491821	515.115662	-90.307190	963.733704	563.250427	156.493607
-584.314697	166.855652	992.196655	-585.946350	-10.580173	996.002380	-647.202271	199.915863	524.342346	-665.395752	-46.893261	531.666504	-652.633789	209.386353	81.640480	-668.361572	-38.398552	90.591370	-546.441040	281.579895	1457.786987	-534.463501	-105.010887	1452.681030	-502.943878	77.642479	1421.578857	-499.445923	85.038902	1753.297363	-749.021667	406.848663	1251.400513	-706.888733	-252.210144	1258.977539	-638.074707	245.743774	1030.704834	-653.407776	-128.758163	990.959412	-567.323120	80.084129	1092.481934	515.411926	-88.573586	963.905884	563.345886	158.176315
-584.325500	166.826859	992.202332	-585.979614	-10.586898	995.979309	-647.220276	199.858231	524.345764	-665.469666	-47.118389	531.725769	-652.611572	209.356033	81.655869	-668.471313	-38.397121	90.590637	-546.322998	281.511261	1457.709106	-534.398682	-105.085617	1452.685547	-502.884003	77.594803	1421.564697	-499.454895	85.447578	1753.093018	-748.998169	406.770752	1251.530029	-706.771362	-252.348480	1259.013062	-638.098572	245.673050	1030.681763	-653.026672	-128.795120	991.404785	-567.315308	80.048058	1092.468262	515.659058	-86.943611	964.060852	563.466614	159.857880
-584.354980	166.774139	992.176514	-586.003540	-10.633454	995.980957	-647.295410	199.751144	524.366211	-664.109192	-43.363850	529.734558	-652.647339	209.374115	81.652885	-667.648315	-38.443958	90.151306	-546.272217	281.468781	1457.780396	-534.314880	-105.141899	1452.749146	-502.835724	77.547195	1421.478882	-499.496979	85.536018	1753.090820	-748.971436	406.737610	1251.532349	-706.634155	-252.452225	1259.047974	-638.074768	245.666962	1030.664551	-653.000122	-128.919144	991.513489	-567.320618	80.013992	1092.451904	515.979309	-85.202278	964.147827	563.623047	161.524704
-584.391052	166.765976	992.166443	-586.073792	-10.652518	995.977783	-647.318542	199.787567	524.335510	-663.424561	-41.880924	528.614502	-652.645020	209.337967	81.659431	-667.680542	-38.426128	89.991470	-546.215698	281.418488	1457.759399	-534.197815	-105.162994	1452.758057	-502.789703	77.508018	1421.505981	-499.522461	85.630058	1753.089966	-748.947021	406.662598	1251.584717	-706.486206	-252.544632	1259.053223	-638.068176	245.624084	1030.630859	-652.985718	-128.956863	991.526428	-567.346375	80.000244	1092.440430	516.262207	-83.586166	964.254761	563.776611	163.221313
-584.403748	166.718475	992.157410	-586.089478	-10.684712	995.969421	-647.288147	199.792633	524.293213	-663.329468	-41.697182	528.471191	-652.633057	209.342972	81.660538	-667.227844	-38.434689	89.925087	-546.183105	281.374878	1457.704590	-534.164001	-105.209793	1452.753174	-502.733246	77.454117	1421.515381	-499.525543	85.702072	1753.111450	-748.928589	406.647308	1251.482910	-706.370117	-252.679993	1259.079468	-638.070007	245.584076	1030.613892	-652.947571	-129.007416	991.547791	-567.350769	79.960518	1092.429932	516.508118	-81.922104	964.326477	563.945374	164.846191
-584.410950	166.650848	992.139282	-586.106323	-10.777828	995.996277	-647.250244	199.758865	524.248413	-663.289978	-41.750431	528.486328	-652.567261	209.381165	81.634644	-666.951172	-38.427326	89.877625	-546.121094	281.313202	1457.527588	-534.046570	-105.236534	1452.800659	-502.693329	77.405830	1421.466553	-499.515686	85.756973	1753.086182	-748.914124	406.587555	1251.414063	-706.234436	-252.767960	1259.083008	-638.091980	245.545197	1030.587036	-653.277100	-129.130951	991.171692	-567.358582	79.903755	1092.432983	516.753418	-80.294716	964.305481	564.088867	166.481522
-584.409424	166.606888	992.122437	-586.052429	-10.787722	995.957214	-647.261902	199.740509	524.259155	-663.271545	-41.770748	528.524292	-652.432800	209.410736	81.531540	-666.975464	-38.403313	89.873985	-546.102539	281.270172	1457.488037	-533.922485	-105.290840	1452.773315	-502.653900	77.352829	1421.384888	-499.502197	85.798805	1753.062622	-748.924072	406.503387	1251.342896	-706.040100	-252.921997	1259.117188	-638.089661	245.509781	1030.549927	-653.251343	-129.195679	991.146240	-567.313904	79.869957	1092.402100	517.005920	-78.741707	964.257263	564.236267	168.189713
-584.403442	166.543396	992.086670	-586.035645	-10.838852	995.959839	-647.281006	199.701828	524.263855	-663.363892	-41.937832	528.586243	-652.305725	209.206070	81.330116	-667.093445	-38.385181	89.886742	-546.096436	281.202209	1457.464600	-533.801697	-105.314774	1452.774658	-502.620636	77.313202	1421.399170	-499.487915	85.824112	1753.059326	-748.970703	406.374390	1251.400879	-705.780823	-253.415482	1259.356689	-638.096924	245.447937	1030.528320	-653.187988	-129.222595	991.163635	-567.300232	79.835129	1092.384644	517.248840	-77.051849	964.217590	564.388794	169.833954
-584.436951	166.567429	992.088318	-586.078735	-10.893644	995.966553	-647.309143	199.648849	524.266541	-663.398132	-41.924950	528.648682	-652.241577	208.874115	81.170425	-667.154236	-38.400661	89.920715	-546.144348	281.157532	1457.530029	-533.713013	-105.351791	1452.771118	-502.595703	77.302711	1421.384277	-499.489044	85.838440	1753.056396	-749.048584	406.260895	1251.404419	-705.622498	-253.508118	1259.347778	-638.111572	245.403442	1030.520142	-653.139099	-129.266937	991.186829	-567.333496	79.820633	1092.387939	517.377563	-75.418869	964.167236	564.390503	171.570282
-584.413757	166.492844	992.074097	-586.068726	-10.896722	995.955139	-647.287781	199.546219	524.299072	-663.459412	-41.955643	528.660156	-652.217285	208.829422	81.182762	-667.270386	-38.358498	89.898010	-546.158447	281.119568	1457.521851	-533.592346	-105.420715	1452.747192	-502.559601	77.260437	1421.406982	-499.486816	85.842651	1753.060181	-749.158508	406.121124	1251.611206	-705.541992	-253.481232	1259.284668	-638.120544	245.321472	1030.508667	-653.116211	-129.280121	991.146484	-567.308228	79.782700	1092.373535	517.512939	-73.749290	964.163269	564.393921	173.217865
-584.415222	166.470322	992.072815	-586.031311	-10.972267	995.956604	-647.298584	199.602020	524.274719	-663.435791	-41.916523	528.619812	-652.221680	208.817139	81.179192	-667.161621	-38.372261	89.867043	-546.174377	281.039429	1457.518921	-533.456970	-105.461655	1452.740234	-502.503143	77.224930	1421.359009	-499.464264	85.850006	1753.044678	-749.218933	406.020508	1251.557251	-705.421997	-253.514526	1259.251099	-638.123230	245.262100	1030.516846	-653.070801	-129.328659	991.137268	-567.283752	79.738464	1092.372314	517.649109	-72.019829	964.093811	564.362366	174.915329
-584.419800	166.434570	992.050415	-585.969055	-10.992064	995.908691	-647.235596	199.566605	524.190002	-663.477112	-41.959862	528.626465	-652.192932	208.811768	81.175903	-667.299866	-38.365242	89.873352	-546.217590	280.995880	1457.502808	-533.341919	-105.532494	1452.711670	-502.456696	77.170387	1421.349854	-499.444916	85.852913	1753.013184	-749.302368	405.887238	1251.527100	-705.279785	-253.633881	1259.245239	-638.145508	245.199844	1030.495728	-653.026978	-129.380203	991.156006	-567.244629	79.703316	1092.335449	517.716309	-70.398628	964.086975	564.353394	176.527023
-584.412109	166.373001	992.049011	-585.931030	-11.042773	995.899414	-647.216980	199.582458	524.199585	-663.446838	-41.915615	528.573120	-652.210571	208.811737	81.173721	-667.265320	-38.406372	89.893074	-546.276794	280.931030	1457.538330	-533.204529	-105.572052	1452.675781	-502.443237	77.129585	1421.355469	-499.418304	85.856682	1752.996826	-749.429321	405.738007	1251.535767	-705.101746	-253.684830	1259.198120	-638.190063	245.114868	1030.486450	-652.946106	-129.413040	991.136353	-567.201050	79.645737	1092.326294	517.802307	-68.592232	964.102844	564.243774	178.158951
-584.427917	166.379333	992.045959	-585.877319	-11.041806	995.881165	-647.211243	199.561005	524.219421	-663.438232	-41.901264	528.535095	-652.169861	208.785278	81.193359	-667.222229	-38.415096	89.892273	-546.292969	280.883514	1457.540405	-533.066345	-105.640839	1452.639893	-502.406982	77.096825	1421.292847	-499.393951	85.854065	1753.005615	-749.548462	405.583252	1251.544434	-704.914673	-253.810013	1259.213745	-638.168518	245.073318	1030.472046	-652.502686	-129.374451	991.542053	-567.179749	79.647942	1092.315308	517.798950	-66.834557	964.160889	564.070984	179.817307
-584.390808	166.360596	992.045227	-585.804626	-11.040435	995.854675	-647.225098	199.489136	524.251526	-663.474670	-41.946075	528.533508	-652.198120	208.768509	81.194275	-667.236328	-38.427025	89.889816	-546.350708	280.849213	1457.587158	-532.915710	-105.703735	1452.596069	-502.371429	77.052826	1421.242554	-499.374634	85.846733	1752.999512	-749.698975	405.402039	1251.601440	-704.693298	-253.906296	1259.125000	-638.196106	244.998886	1030.467285	-652.396912	-129.450333	991.581726	-567.122925	79.628792	1092.301514	517.841064	-65.125290	964.228088	564.042297	181.346130
-584.405579	166.332794	992.056458	-585.772827	-11.093027	995.847046	-647.199097	199.371124	524.280762	-663.506287	-42.003143	528.557800	-652.186951	208.762802	81.178864	-667.232239	-38.439724	89.896423	-546.382141	280.774475	1457.484741	-532.717529	-105.786461	1452.598999	-502.306030	76.992012	1421.211670	-499.357056	85.810097	1753.000854	-749.862549	405.182678	1251.716675	-704.693787	-253.803116	1259.081665	-638.217651	244.942734	1030.456665	-652.317139	-129.510696	991.571533	-567.095703	79.582375	1092.300049	517.730774	-63.474468	964.380798	563.906433	182.840775
-584.399414	166.292419	992.055908	-585.649963	-11.143998	995.815308	-647.189758	199.350586	524.286133	-663.518372	-42.072327	528.559509	-652.169189	208.752655	81.186081	-667.315674	-38.473560	89.932953	-546.445801	280.675964	1457.584106	-532.582153	-105.909477	1452.542725	-502.246613	76.941811	1421.189941	-499.344635	85.789597	1752.995728	-749.996338	405.039764	1251.655884	-704.333801	-254.087967	1258.984985	-638.244141	244.896530	1030.452026	-652.616882	-129.596924	991.109314	-567.021729	79.531036	1092.282227	517.599792	-61.832088	964.526794	563.723206	184.355560
-584.396301	166.302048	992.066650	-585.588501	-11.119042	995.794739	-647.172668	199.320831	524.253906	-663.503601	-42.059837	528.559937	-652.145569	208.689346	81.171242	-667.321472	-38.468990	89.893776	-546.476196	280.621582	1457.548218	-532.452148	-105.939743	1452.534668	-502.189026	76.891022	1421.210571	-499.332977	85.782433	1753.009399	-750.122620	404.898102	1251.666992	-704.117493	-254.311569	1258.963013	-638.270325	244.843948	1030.487915	-652.524231	-129.623398	991.052124	-566.971863	79.536888	1092.274414	517.367188	-60.280964	964.685181	563.537842	185.849396
-584.408997	166.303940	992.083557	-585.553528	-11.171936	995.812561	-647.155701	199.257126	524.290039	-663.530457	-42.085232	528.573547	-652.112488	208.702072	81.161346	-667.314270	-38.466316	89.891388	-546.536377	280.560883	1457.685181	-532.306152	-106.001892	1452.499390	-502.138855	76.832550	1421.191650	-499.344055	85.751884	1753.009033	-750.296204	404.713654	1251.745117	-704.212158	-254.152756	1258.938599	-638.290588	244.835434	1030.503418	-652.046936	-129.551971	991.443054	-566.958252	79.516083	1092.291138	517.089478	-58.702019	964.911133	563.309631	187.197906
-584.430054	166.307983	992.108948	-585.494019	-11.193835	995.796692	-647.128845	199.262009	524.295044	-663.511536	-42.077454	528.560242	-652.119995	208.704453	81.183884	-667.194275	-38.473526	89.890656	-546.538208	280.495148	1457.579712	-532.135681	-106.086754	1452.445435	-502.071869	76.776505	1421.176392	-499.379608	85.364845	1753.260986	-750.470581	404.514618	1251.850952	-703.754272	-254.593430	1258.942993	-638.329590	244.825470	1030.524292	-651.904358	-129.566803	991.438416	-566.924683	79.492058	1092.293579	516.797668	-57.169708	965.034180	563.137146	188.589203
-584.412048	166.242706	992.120361	-585.339722	-11.244254	995.773560	-647.101501	199.220749	524.295532	-663.535522	-42.147236	528.607422	-652.122253	208.650284	81.189667	-667.304810	-38.479126	89.876022	-546.583313	280.426544	1457.642822	-531.988464	-106.141800	1452.380127	-502.010925	76.726746	1421.144653	-499.364563	85.667793	1753.056763	-750.690002	404.275604	1252.065430	-703.856201	-254.298431	1258.791382	-638.331482	244.836426	1030.539429	-651.790771	-129.644821	991.401978	-566.835999	79.429047	1092.287354	516.462708	-55.739845	965.205078	562.940796	189.917053
-584.392578	166.210388	992.121399	-585.202332	-11.244786	995.741394	-647.023010	199.183746	524.272217	-663.588867	-42.187141	528.566589	-652.085388	208.600098	81.166946	-667.324097	-38.480774	89.832016	-546.643616	280.344635	1457.665405	-531.800049	-106.221046	1452.317749	-501.920135	76.668503	1421.115234	-499.401550	85.612282	1753.084351	-750.869324	404.055359	1252.167480	-703.366211	-254.866104	1258.862305	-638.347107	244.847061	1030.558105	-651.678711	-129.663803	991.343384	-566.745667	79.406487	1092.269775	516.113098	-54.407997	965.272644	562.790771	191.286194
-584.407898	166.186111	992.144043	-585.082703	-11.231484	995.709045	-646.979736	199.162933	524.261414	-663.537659	-42.154770	528.525513	-652.061523	208.594955	81.203949	-667.305908	-38.482441	89.821732	-546.707153	280.290680	1457.781372	-531.644653	-106.290176	1452.277588	-501.860809	76.648460	1421.119507	-499.429901	85.565170	1753.101929	-751.083496	403.889862	1252.313232	-703.400879	-254.522919	1258.616577	-638.338989	244.872787	1030.614990	-651.822327	-129.902740	991.033936	-566.681458	79.384567	1092.263062	515.792603	-52.995987	965.374023	562.662537	192.588028
-584.428406	166.173294	992.146545	-585.023804	-11.266526	995.708191	-646.939697	199.128494	524.282837	-663.579956	-42.197609	528.567261	-652.070007	208.551666	81.178802	-667.320435	-38.485252	89.827187	-546.741394	280.195313	1457.708984	-531.541016	-106.340363	1452.186279	-501.811493	76.610229	1421.116699	-499.441040	85.562195	1753.212158	-751.298279	403.693878	1252.414673	-703.188782	-254.602203	1258.545532	-638.363953	244.897842	1030.680542	-651.681030	-129.903931	990.981079	-566.651367	79.366547	1092.261719	515.378784	-51.736355	965.447021	562.578369	193.767792
-584.428101	166.172241	992.165771	-584.869019	-11.295680	995.680969	-646.812195	199.103287	524.240662	-663.553101	-42.175251	528.580688	-651.998291	208.487701	81.187317	-667.343750	-38.483410	89.825157	-546.813843	280.122772	1457.748413	-531.343018	-106.399139	1452.115723	-501.723694	76.580711	1421.107422	-499.471069	85.495895	1753.242798	-751.472595	403.544769	1252.427124	-702.932678	-254.818451	1258.513428	-638.374817	244.919220	1030.740356	-651.503479	-129.932800	990.946045	-566.561707	79.341080	1092.255737	515.146606	-50.436378	965.376526	562.558594	194.994125
-584.422363	166.167099	992.173279	-584.748352	-11.320329	995.655334	-646.761230	199.077362	524.203369	-663.627563	-42.278889	528.589905	-652.014282	208.462723	81.201149	-667.371887	-38.479702	89.840286	-546.866760	280.065582	1457.704712	-531.163025	-106.453957	1452.038940	-501.669983	76.535629	1421.104614	-499.486847	85.416794	1753.249023	-751.668579	403.372864	1252.547729	-702.675659	-254.934280	1258.434326	-638.348938	244.959717	1030.793335	-651.319336	-129.954117	990.890747	-566.491455	79.319260	1092.245483	514.898254	-49.184250	965.347107	562.620056	196.280304
-584.423401	166.201660	992.201172	-584.630737	-11.257657	995.608154	-646.712158	199.021133	524.200745	-663.605408	-42.209785	528.527588	-652.038757	208.398178	81.190155	-667.375549	-38.486252	89.786652	-546.902771	279.981964	1457.714722	-530.944946	-106.527809	1451.983032	-501.558563	76.504799	1421.098145	-499.532043	85.327766	1753.276611	-751.846863	403.156708	1252.704834	-702.429688	-255.012283	1258.349243	-638.363831	244.976410	1030.795654	-651.147400	-130.000595	990.850159	-566.406311	79.338577	1092.231445	514.600281	-47.968327	965.232239	562.697266	197.445175
-584.406921	166.211533	992.219177	-584.515320	-11.222696	995.582886	-646.648315	198.967606	524.190002	-663.649902	-42.245651	528.555420	-652.018799	208.365616	81.215515	-667.382874	-38.470524	89.793053	-546.998230	279.945648	1457.818359	-530.746643	-106.559364	1451.922485	-501.502289	76.498154	1421.086792	-499.553070	85.270027	1753.292236	-752.028687	402.997864	1252.745728	-702.148010	-255.153809	1258.303467	-638.341370	245.020401	1030.859009	-650.969727	-130.012787	990.785034	-566.322754	79.347305	1092.224854	514.363892	-46.782631	965.097107	562.781433	198.647659
-584.391479	166.213745	992.237061	-584.381104	-11.206345	995.547668	-646.598755	198.957321	524.188538	-663.588745	-42.153023	528.526733	-651.996155	208.338943	81.177643	-667.337158	-38.475883	89.780563	-547.092224	279.872253	1457.940063	-530.528198	-106.608383	1451.896362	-501.425537	76.486275	1421.086182	-499.610565	85.160347	1753.227905	-752.198792	402.838867	1252.834351	-701.879028	-255.304977	1258.246338	-638.314880	245.073029	1030.867554	-650.745972	-130.095718	990.771790	-566.244263	79.339462	1092.215820	514.123718	-45.633972	964.942810	562.937744	199.800446
-584.397705	166.273209	992.259766	-584.328613	-11.210832	995.538574	-646.572998	198.979156	524.202759	-663.507080	-42.097717	528.506775	-652.024963	208.323486	81.198914	-667.359924	-38.474228	89.774857	-547.167603	279.834534	1458.018311	-530.268005	-106.590050	1451.886475	-501.364716	76.476265	1421.047485	-499.646210	84.930367	1753.515015	-752.362793	402.646179	1252.915527	-701.536438	-255.512985	1258.163208	-638.273560	245.117172	1030.894409	-650.537048	-130.206848	990.779663	-566.203125	79.354622	1092.219482	513.952637	-44.551311	964.687378	563.159485	200.898743
-584.356201	166.285400	992.265259	-584.134888	-11.195424	995.506165	-646.524658	198.904587	524.185669	-663.358582	-41.986423	528.478210	-652.022034	208.336380	81.178581	-667.243225	-38.471390	89.763878	-547.257141	279.780182	1458.123779	-530.056458	-106.661018	1451.834595	-501.278015	76.465012	1421.036987	-499.651489	84.967224	1753.269775	-752.483459	402.546967	1252.780396	-701.132690	-255.609680	1258.059570	-638.245361	245.141083	1030.945190	-650.333313	-130.323441	990.779419	-566.075256	79.363022	1092.204224	513.744446	-43.493298	964.520508	563.372498	201.893204
-584.316956	166.350571	992.277588	-584.022949	-11.186450	995.507996	-646.461487	198.967621	524.113770	-663.338074	-41.958858	528.490845	-651.988708	208.288376	81.147125	-667.283569	-38.493580	89.841255	-547.315369	279.725006	1458.081177	-529.866333	-106.659286	1451.807007	-501.229553	76.459404	1421.054077	-499.680725	84.863342	1753.306885	-752.630005	402.426178	1252.770752	-700.790649	-255.763809	1257.996094	-638.190369	245.174225	1030.935059	-650.142151	-130.383789	990.762085	-565.996277	79.401123	1092.210693	513.658081	-42.440441	964.307922	563.687988	202.897919
-584.259705	166.394394	992.308167	-583.884277	-11.150141	995.508362	-646.456970	198.969727	524.120239	-663.201721	-41.838963	528.495483	-651.973694	208.280640	81.181152	-667.220825	-38.436634	89.840050	-547.395508	279.690002	1458.177612	-529.691650	-106.696793	1451.778564	-501.148987	76.455452	1421.064087	-499.716431	84.788078	1753.341919	-752.762512	402.283112	1252.880005	-700.482056	-255.898285	1257.962524	-638.136292	245.189316	1030.953857	-649.988037	-130.392975	990.694885	-565.896851	79.432732	1092.226074	513.486511	-41.376984	964.138367	563.893616	203.793350
-584.226624	166.481201	992.333679	-583.765930	-11.031499	995.465698	-646.506714	198.971268	524.169556	-663.048340	-41.732460	528.453857	-652.022888	208.290543	81.182434	-667.153503	-38.437687	89.823120	-547.495544	279.671783	1458.304932	-529.434326	-106.684090	1451.739746	-501.081665	76.501892	1421.088135	-499.772095	84.685677	1753.387573	-752.906006	402.145691	1252.888672	-700.123962	-256.068939	1257.940552	-638.048096	245.215881	1030.967285	-649.817627	-130.426620	990.659607	-565.802246	79.506721	1092.214478	513.289001	-40.448669	964.016785	564.151489	204.745895
-584.153564	166.510117	992.357178	-583.638672	-11.035725	995.492371	-646.521912	198.943802	524.150330	-662.864380	-41.631809	528.417603	-652.003723	208.286987	81.178955	-666.999207	-38.400398	89.835480	-547.557983	279.651062	1458.323975	-529.232727	-106.691803	1451.706909	-501.006744	76.531044	1421.081299	-499.830811	84.560532	1753.448242	-753.037231	401.965546	1252.965942	-699.709412	-256.241272	1257.887573	-638.000854	245.213852	1030.972900	-649.636780	-130.462646	990.644226	-565.698303	79.526070	1092.238770	513.155334	-39.445045	963.909851	564.426819	205.555832
[truncated: 40 more columns]
