# Supplementary material for: A dyadic stimulus set of audiovisual affective displays for the study of multisensory, emotional, social interactions
Source: Behav Res Methods. 2015 Nov 5;48(4):1285–95. doi: 10.3758/s13428-015-0654-4 (PMC5101291; doi:10.3758/s13428-015-0654-4)
Supplement: Supplementary file 1 — (ZIP 270 MB) [file 13428_2015_654_MOESM1_ESM.zip › supplementary_material_2_stimuli_set_files/G/G04.txt]

-582.031433	132.757309	992.887695	-595.748718	-43.092621	999.026367	-642.393372	144.853317	524.554749	-644.302307	-71.513359	525.492676	-649.551086	132.204758	81.097214	-663.046753	-60.734505	89.404053	-583.739258	250.256546	1453.942017	-574.502014	-134.367661	1450.404175	-535.296326	46.773304	1426.257935	-546.574585	57.338036	1757.778564	-725.820984	323.819275	1192.385376	-687.241089	-215.581528	1190.640137	-527.567017	255.297928	981.241821	-530.010193	-174.041138	934.229614	-574.433044	47.157837	1094.879150	568.344666	-55.163834	973.924622	567.202087	199.519135
-582.058594	132.717316	992.955811	-595.806580	-43.067570	999.036804	-642.477295	144.810883	524.540466	-644.483643	-71.379974	525.515625	-649.556519	132.187683	81.097313	-662.514404	-63.708633	91.987030	-583.593872	250.144165	1454.099121	-574.342468	-134.479080	1450.545532	-535.117371	46.664803	1426.342896	-546.424438	57.335648	1757.802246	-725.693909	323.895782	1192.588379	-687.065552	-215.856049	1190.827026	-527.545166	255.294235	981.341492	-530.170349	-174.252823	934.177002	-574.414490	47.111183	1094.910400	568.320557	-55.215984	973.931335	567.175415	199.520523
-582.007690	132.596115	993.018982	-595.790222	-43.203564	999.135803	-642.476074	144.775436	524.519836	-644.918213	-71.425117	525.676819	-649.529175	132.193619	81.066246	-662.417175	-64.014732	92.301529	-583.436401	250.049637	1454.278320	-574.171326	-134.577454	1450.697144	-534.902893	46.553444	1426.439087	-546.283569	57.303539	1757.837280	-725.552429	323.986389	1192.741089	-686.864258	-216.109497	1190.994507	-527.526367	255.293045	981.444458	-530.326721	-174.622482	934.149597	-574.354309	46.997494	1094.987305	568.337646	-55.234848	973.927002	567.211182	199.476852
-582.028687	132.523499	993.127808	-595.806458	-43.244827	999.211060	-642.512634	144.764267	524.503723	-645.308899	-71.471565	525.793030	-649.532227	132.164063	81.062019	-662.406982	-63.844151	92.099869	-583.263611	249.946365	1454.411377	-573.960815	-134.659897	1450.879395	-534.714661	46.439762	1426.518311	-546.179199	56.967339	1758.060303	-725.400085	324.023010	1192.932129	-686.643188	-216.321686	1191.161133	-527.482300	255.288223	981.572144	-530.437561	-174.956879	934.136780	-574.340393	46.919754	1095.074951	568.311523	-55.277248	973.941467	567.200134	199.463120
-582.048218	132.486450	993.195801	-595.812439	-43.233826	999.244873	-642.577087	144.612183	524.521729	-645.641052	-71.413231	525.872925	-649.519226	132.190094	81.065407	-662.770935	-60.999702	89.518204	-583.065430	249.815170	1454.508545	-573.795105	-134.803970	1451.023804	-534.521667	46.320950	1426.597656	-546.079468	56.899765	1758.114136	-725.236023	324.064453	1193.138550	-686.447937	-216.528854	1191.324707	-527.430359	255.269806	981.662109	-530.529236	-175.222351	934.147827	-574.310425	46.885708	1095.120117	568.328857	-55.349693	973.950378	567.227783	199.415848
-582.062317	132.377136	993.298157	-595.825073	-43.394543	999.384033	-642.684814	144.526169	524.566772	-646.028015	-71.373222	525.910889	-649.531799	132.165924	81.060654	-662.857727	-60.826107	89.296783	-582.846375	249.714890	1454.632202	-573.595032	-134.881943	1451.161743	-534.324951	46.195133	1426.710693	-545.977661	56.870186	1758.145142	-725.061157	324.107391	1193.312134	-686.254395	-216.772934	1191.486694	-527.375549	255.330963	981.761414	-530.596497	-175.478241	934.119385	-574.295837	46.768520	1095.236328	568.317261	-55.336014	973.952087	567.177917	199.416199
-582.065125	132.358170	993.357727	-595.829468	-43.379524	999.366089	-642.780334	144.607162	524.535278	-646.364685	-71.307014	525.949402	-649.530151	132.164673	81.066078	-662.693420	-60.951927	89.362350	-582.558044	249.669418	1454.744263	-573.372620	-134.915817	1451.295898	-534.122070	46.028725	1426.812622	-545.876221	56.831131	1758.204102	-724.858154	324.132355	1193.505737	-686.076294	-217.069458	1191.685425	-527.266785	255.330032	981.823059	-530.661011	-175.672684	934.140686	-574.235535	46.717907	1095.248657	568.324829	-55.340431	973.952637	567.186035	199.379837
-582.041687	132.359497	993.407288	-595.841370	-43.431309	999.434875	-642.897522	144.568298	524.602112	-646.737244	-71.231247	525.972534	-649.597900	132.169876	81.075005	-662.588928	-60.992622	89.311943	-582.258118	249.622345	1454.868896	-573.103882	-134.954224	1451.432495	-533.922485	45.909843	1426.915283	-545.758606	57.093132	1758.009399	-724.668823	324.124054	1193.720093	-685.859314	-217.315002	1191.845703	-527.186340	255.330856	981.972229	-530.690918	-175.873764	934.135437	-574.178223	46.695560	1095.300171	568.337524	-55.354389	973.926331	567.215698	199.356827
-582.076355	132.311295	993.467957	-595.845032	-43.473534	999.463684	-642.986084	144.593262	524.589844	-647.120178	-71.224205	526.053101	-649.580383	132.186661	81.050415	-662.588074	-61.036919	89.322868	-581.948975	249.632172	1455.028076	-572.792175	-134.938004	1451.588135	-533.718445	45.764107	1426.966797	-545.704346	57.140495	1758.085938	-724.453491	324.128235	1193.940430	-685.638306	-217.528824	1191.986816	-527.092834	255.342484	982.047852	-530.708618	-176.128372	934.162659	-574.156067	46.631668	1095.339111	568.326721	-55.331955	973.917969	567.146912	199.394348
-582.114319	132.304993	993.541321	-595.901367	-43.429611	999.437317	-643.041077	144.562592	524.582336	-647.675842	-71.263580	526.247192	-649.572510	132.182999	81.021362	-662.604797	-61.059891	89.343468	-581.608215	249.730896	1455.147461	-572.497681	-134.798691	1451.711182	-533.546875	45.609280	1426.978394	-545.616394	57.129513	1758.165405	-724.208252	324.126404	1194.153076	-685.422546	-217.726517	1192.165161	-526.976563	255.361176	982.107544	-530.713745	-176.466660	934.181213	-574.158813	46.589836	1095.357300	568.345276	-55.404099	973.933411	567.169250	199.330353
-582.096313	132.280304	993.577759	-595.879761	-43.513073	999.514954	-643.076660	144.567795	524.586487	-648.036865	-71.270660	526.391479	-649.597290	132.190521	81.088890	-662.608337	-61.108501	89.363327	-581.353943	249.621750	1455.315430	-572.353027	-134.883804	1451.857422	-533.301758	45.502258	1427.031860	-545.511414	57.139091	1758.235474	-723.977844	324.111877	1194.336914	-685.164551	-217.959305	1192.345215	-526.835815	255.412491	982.182739	-530.718689	-176.799835	934.204529	-574.110962	46.556137	1095.409668	568.330017	-55.471951	973.942017	567.189758	199.269424
-582.119629	132.167755	993.668457	-595.823425	-43.570530	999.581177	-643.152771	144.516083	524.604919	-648.255920	-71.161812	526.449158	-649.593079	132.226990	81.046463	-662.446472	-61.108204	89.302757	-581.112061	249.525269	1455.448364	-572.140381	-134.951340	1452.025146	-533.066956	45.389118	1427.122559	-545.434937	57.165867	1758.288696	-723.750671	324.105682	1194.514648	-684.941956	-218.217834	1192.478760	-526.712646	255.432846	982.273315	-530.697693	-177.088867	934.214844	-574.076538	46.463280	1095.485596	568.330444	-55.515663	973.950684	567.143127	199.271591
-582.158325	132.100281	993.752014	-595.813477	-43.565262	999.598938	-643.195007	144.486130	524.598816	-648.585205	-71.031128	526.474426	-649.628052	132.192520	81.075394	-662.496094	-61.110806	89.240837	-580.880005	249.382111	1455.586182	-571.980225	-135.005798	1452.156250	-532.865601	45.302326	1427.211548	-545.341797	57.204243	1758.352417	-723.506836	324.078979	1194.698120	-684.731812	-218.466415	1192.653442	-526.559814	255.415619	982.401978	-530.625000	-177.296417	934.254028	-574.042236	46.396191	1095.529663	568.340515	-55.526810	973.955139	567.169434	199.226303
-582.224670	132.061066	993.804138	-595.829407	-43.673512	999.661865	-643.222229	144.484909	524.593872	-648.817444	-70.912064	526.482605	-649.603088	132.206039	81.051117	-662.254944	-61.143890	89.222282	-580.608643	249.257233	1455.714355	-571.844421	-135.103394	1452.242432	-532.653870	45.195587	1427.313599	-545.262512	57.220070	1758.440186	-723.265320	324.071381	1194.862427	-684.477661	-218.715729	1192.783325	-526.393921	255.369858	982.493042	-530.526001	-177.539459	934.276062	-574.046326	46.328899	1095.581421	568.324646	-55.515736	973.947021	567.119202	199.186356
-582.345703	131.918152	993.918945	-595.827637	-43.734470	999.730896	-643.296631	144.408569	524.590515	-649.185913	-70.821686	526.518494	-649.585571	132.218506	81.027092	-662.318604	-61.199078	89.223045	-580.319824	249.177765	1455.868530	-571.659790	-135.154648	1452.336060	-532.429016	45.084518	1427.371460	-545.165039	57.255608	1758.500732	-723.014038	324.082031	1195.025635	-684.202393	-218.886902	1192.922241	-526.198669	255.378571	982.555603	-530.429871	-177.802185	934.310974	-574.066284	46.209454	1095.667725	568.298584	-55.604572	973.967834	567.057556	199.189407
-582.681030	131.497360	994.022339	-595.830505	-43.850166	999.800720	-643.303162	144.382217	524.522217	-649.515808	-70.794495	526.611267	-649.567993	132.186188	81.058815	-662.225769	-61.228474	89.217049	-580.042847	249.061874	1455.949585	-571.494629	-135.204926	1452.422852	-532.214844	44.987629	1427.437866	-545.085327	57.278904	1758.587646	-722.751343	324.076721	1195.158936	-683.990051	-219.122177	1193.026001	-526.000610	255.375656	982.613342	-530.271118	-178.012207	934.339539	-574.186523	45.950542	1095.746704	568.332397	-55.643387	973.969482	567.089966	199.122757
-582.818787	131.337128	994.104797	-595.843079	-43.910797	999.851807	-643.315002	144.334702	524.496948	-649.968567	-70.885933	526.753601	-649.511780	132.175323	81.051285	-662.379639	-61.188526	89.187065	-579.809937	249.012360	1456.050049	-571.324707	-135.256760	1452.489014	-531.994385	44.895103	1427.504883	-544.985413	57.314648	1758.661743	-722.454407	324.083252	1195.289551	-683.743225	-219.327225	1193.122803	-525.813049	255.345215	982.655212	-530.094360	-178.263489	934.371399	-574.216492	45.830811	1095.806763	568.316772	-55.630623	973.961304	567.053162	199.122818
-582.846619	131.282394	994.165344	-595.822449	-43.926208	999.911682	-643.362000	144.268753	524.498535	-650.360352	-70.903076	526.846985	-649.474243	132.160629	81.020477	-662.479126	-61.203274	89.165253	-579.542297	248.934799	1456.141724	-571.197205	-135.311386	1452.550659	-531.796265	44.819714	1427.559937	-544.857727	57.354237	1758.747803	-722.156250	324.115509	1195.423340	-683.500671	-219.602493	1193.182251	-525.602661	255.317902	982.691833	-529.859375	-178.532822	934.407715	-574.170227	45.796085	1095.859375	568.313843	-55.670479	973.975586	567.003723	199.084030
-582.871399	131.244644	994.205322	-595.797302	-43.938278	999.959412	-643.475281	144.290558	524.475586	-650.590515	-70.860138	526.901794	-649.517578	132.179184	81.047005	-662.286133	-61.283096	89.184036	-579.293884	248.873062	1456.195435	-571.069885	-135.355240	1452.586792	-531.578308	44.753952	1427.602539	-544.746643	57.412384	1758.800415	-721.853455	324.111725	1195.488892	-683.269409	-219.794327	1193.256104	-525.397156	255.290939	982.764648	-529.642883	-178.720657	934.452759	-574.120483	45.776272	1095.895508	568.290283	-55.726608	973.983643	566.993225	199.075531
-582.886414	131.246704	994.234070	-595.736816	-43.956966	999.980774	-643.563843	144.259216	524.531372	-650.926208	-70.873871	526.959351	-649.522766	132.182587	81.049995	-662.311096	-61.280159	89.156052	-579.102478	248.785507	1456.251221	-570.945435	-135.405151	1452.614502	-531.393188	44.700249	1427.607666	-544.625183	57.445030	1758.887451	-721.558228	324.159698	1195.564575	-683.038757	-219.992569	1193.294189	-525.142822	255.208694	982.787354	-529.380920	-178.891983	934.480042	-574.037109	45.765362	1095.911255	568.299622	-55.779682	973.994080	566.974243	199.030807
-582.904663	131.249832	994.292664	-595.718201	-43.987473	1000.040100	-643.648376	144.202911	524.556335	-651.143433	-70.803886	526.989563	-649.479431	132.142014	81.044106	-662.218506	-61.295055	89.142334	-578.932556	248.706772	1456.352173	-570.841492	-135.442078	1452.634155	-531.171509	44.630264	1427.674438	-544.503662	57.199379	1759.130615	-721.267883	324.203979	1195.639404	-682.840942	-220.122482	1193.306885	-524.892029	255.151505	982.823669	-529.097107	-179.031158	934.548584	-573.992432	45.751369	1095.963257	568.290649	-55.771172	973.994446	566.941589	199.033386
-582.928040	131.213287	994.323242	-595.654297	-44.049782	1000.098022	-643.677063	144.210220	524.494080	-651.355469	-70.771744	527.046265	-649.464417	132.115463	81.053261	-662.072083	-61.331978	89.134056	-578.752502	248.622864	1456.418091	-570.735046	-135.475220	1452.636353	-530.958557	44.572170	1427.726318	-544.364014	57.259563	1759.171509	-720.983887	324.226868	1195.692749	-682.641541	-220.256348	1193.302246	-524.613281	255.128799	982.882141	-528.832458	-179.239700	934.584412	-573.924561	45.720963	1095.999756	568.296082	-55.849209	974.034058	566.878784	198.987991
-582.906860	131.194122	994.337952	-595.610962	-43.985462	1000.119141	-643.710449	144.155350	524.490112	-651.548340	-70.647552	527.066284	-649.386414	132.098160	81.047195	-662.066223	-61.388802	89.148933	-578.551636	248.539246	1456.446167	-570.641479	-135.508835	1452.634155	-530.726196	44.511333	1427.806885	-544.222961	57.356960	1759.191162	-720.709900	324.288361	1195.725586	-682.406616	-220.396011	1193.271118	-524.361938	255.063354	982.887024	-528.513855	-179.480469	934.621277	-573.836182	45.745743	1096.008911	568.297546	-55.854107	974.039063	566.841187	198.991623
-582.909973	131.205658	994.397095	-595.573730	-44.069469	1000.209839	-643.781616	144.141708	524.505859	-651.819641	-70.636658	527.135498	-649.351013	132.090683	81.044090	-662.118958	-61.389595	89.155975	-578.367676	248.487793	1456.483643	-570.484436	-135.541077	1452.568237	-530.489624	44.465099	1427.830322	-544.095093	57.778492	1759.023560	-720.391052	324.343536	1195.755371	-682.153503	-220.506042	1193.283569	-524.075867	255.026443	982.947571	-528.206848	-179.725494	934.656555	-573.817871	45.729584	1096.083130	568.300049	-55.850613	974.039001	566.851563	198.938889
-582.937439	131.237732	994.379700	-595.552246	-43.968651	1000.168823	-643.785828	144.068649	524.483154	-651.955811	-70.582550	527.160828	-649.276550	132.085571	81.025703	-661.999084	-61.404976	89.152824	-578.162842	248.422287	1456.412720	-570.320740	-135.562668	1452.543457	-530.243286	44.418072	1427.849487	-543.974487	57.881199	1759.059082	-720.092529	324.363495	1195.798584	-681.929565	-220.592911	1193.233765	-523.760925	255.020706	982.994263	-527.910950	-179.941635	934.662231	-573.734192	45.781174	1096.040771	568.313354	-55.896729	974.057068	566.819275	198.938965
-582.952942	131.259888	994.401733	-595.522522	-43.983147	1000.173767	-643.969299	144.073257	524.514343	-652.146423	-70.562103	527.230225	-649.333313	132.118362	81.040649	-662.020142	-61.397198	89.112503	-577.976929	248.350418	1456.438599	-570.158569	-135.609039	1452.475586	-530.025696	44.377968	1427.901367	-543.847046	58.001030	1759.032959	-719.814575	324.396271	1195.815674	-681.735596	-220.673782	1193.167725	-523.472961	254.986725	983.072937	-527.656128	-180.099701	934.630005	-573.705505	45.777290	1096.051025	568.294434	-55.892635	974.052246	566.762146	198.903275
-582.939819	131.269257	994.401123	-595.513428	-44.087387	1000.243774	-644.039856	144.060455	524.505249	-652.418884	-70.651207	527.323120	-649.302246	132.135773	81.041328	-662.041077	-61.409233	89.099121	-577.784180	248.286636	1456.448120	-569.962158	-135.618408	1452.436157	-529.787231	44.329979	1427.901611	-543.713318	58.133430	1759.044067	-719.565613	324.393951	1195.803345	-681.556580	-220.716385	1193.138306	-523.195801	254.964600	983.119812	-527.300903	-180.141922	934.613892	-573.688599	45.767410	1096.083984	568.308838	-55.969345	974.098511	566.722595	198.896378
-582.957886	131.295944	994.439575	-595.504639	-44.001568	1000.204773	-644.153015	144.023361	524.524109	-652.536499	-70.582413	527.356201	-649.331177	132.096680	81.046036	-662.025940	-61.407330	89.080940	-577.586975	248.246689	1456.510132	-569.720093	-135.604172	1452.369995	-529.561218	44.276283	1427.846069	-543.600098	58.249352	1759.064209	-719.249084	324.396027	1195.796875	-681.324890	-220.725433	1193.109131	-522.896362	254.950668	983.178955	-526.987000	-180.278503	934.645081	-573.645264	45.779488	1096.077026	568.337036	-55.933052	974.071594	566.735718	198.863861
-582.946594	131.325241	994.441956	-595.505676	-43.985596	1000.204529	-644.231445	144.109039	524.514343	-652.761169	-70.565750	527.373718	-649.307007	132.122955	81.026802	-662.072693	-61.395195	89.041557	-577.339233	248.212219	1456.479980	-569.513062	-135.627853	1452.346436	-529.312927	44.254646	1427.861206	-543.460632	58.352505	1759.081787	-718.974243	324.391693	1195.802490	-681.097961	-220.729782	1193.066162	-522.577332	254.965576	983.182739	-526.656616	-180.310181	934.675293	-573.620361	45.797871	1096.075073	568.345947	-55.971619	974.075073	566.713440	198.868286
-582.906982	131.326309	994.433716	-595.482361	-43.960979	1000.198792	-644.219055	143.983322	524.538818	-652.904968	-70.517822	527.406982	-649.260132	132.119537	81.028267	-662.047607	-61.424221	89.073830	-577.119873	248.184708	1456.421997	-569.291748	-135.624924	1452.290527	-529.066772	44.252449	1427.847046	-543.334290	58.507732	1759.074219	-718.706360	324.419678	1195.771729	-680.873047	-220.718948	1193.023560	-522.288452	254.923630	983.211853	-526.348328	-180.405655	934.678711	-573.565613	45.809174	1096.064453	568.341736	-55.967045	974.086975	566.656250	198.830322
-582.917725	131.353073	994.427429	-595.477783	-43.963032	1000.216309	-644.299316	144.011703	524.561523	-652.936707	-70.445259	527.457153	-649.213501	132.142624	81.010345	-661.991089	-61.436268	89.070671	-576.903442	248.167618	1456.383667	-569.050293	-135.642593	1452.265625	-528.803711	44.234715	1427.797485	-543.250427	58.716549	1759.110352	-718.470642	324.396423	1195.764282	-680.643738	-220.702484	1192.968994	-521.987488	254.908630	983.262695	-526.074402	-180.442017	934.656311	-573.538757	45.833637	1096.065063	568.347168	-56.050888	974.129883	566.646179	198.816757
-582.933472	131.365997	994.408203	-595.505493	-43.902008	1000.179871	-644.447510	144.048416	524.578796	-653.020447	-70.404167	527.423462	-649.224792	132.201355	80.999046	-661.966980	-61.489052	89.070793	-576.704041	248.137589	1456.341187	-568.789490	-135.638779	1452.201538	-528.547180	44.210926	1427.771973	-543.145630	58.890846	1759.129761	-718.209229	324.392914	1195.763916	-680.437439	-220.642441	1192.928833	-521.683167	254.875076	983.298767	-525.760925	-180.511154	934.668213	-573.508423	45.856445	1096.029297	568.350708	-56.064594	974.135254	566.642517	198.745255
-582.888550	131.347961	994.418579	-595.495361	-43.980873	1000.282227	-644.436218	144.049911	524.576050	-653.154602	-70.343048	527.412170	-649.178528	132.207947	80.985336	-661.959412	-61.479816	89.095627	-576.459473	248.097275	1456.327393	-568.549377	-135.638199	1452.162231	-528.311951	44.216827	1427.735107	-543.037109	59.061630	1759.161865	-717.973083	324.390137	1195.718750	-680.230225	-220.581131	1192.907593	-521.376221	254.878082	983.393188	-525.421692	-180.483704	934.692871	-573.489929	45.856575	1096.086060	568.354736	-56.061264	974.135498	566.647156	198.743591
-582.893677	131.404343	994.444214	-595.498901	-43.847416	1000.214172	-644.572510	144.166748	524.578186	-653.177612	-70.280251	527.379761	-649.216064	132.248444	80.978943	-661.973450	-61.483517	89.026329	-576.257751	248.076797	1456.309326	-568.263916	-135.637970	1452.042725	-528.038147	44.222843	1427.685547	-542.950317	59.229359	1759.175903	-717.722290	324.373901	1195.696167	-680.061279	-220.509766	1192.849609	-521.061829	254.902771	983.432739	-525.099243	-180.500473	934.730225	-573.445435	45.896088	1096.058228	568.363220	-56.112762	974.138184	566.592041	198.760162
-582.906921	131.458832	994.443176	-595.548584	-43.796482	1000.217590	-644.666138	144.238876	524.622253	-653.191528	-70.205475	527.377197	-649.220947	132.237610	80.993599	-661.949951	-61.484711	89.013222	-575.998047	248.049164	1456.250977	-567.955139	-135.654282	1451.987427	-527.727295	44.215092	1427.628906	-542.882813	59.411888	1759.190430	-717.487854	324.342010	1195.646484	-679.868591	-220.428513	1192.795166	-520.766541	254.919479	983.460510	-524.792480	-180.491470	934.701599	-573.432251	45.944572	1096.052368	568.369995	-56.120556	974.145325	566.599060	198.713425
-582.844177	131.419571	994.428345	-595.531799	-43.844975	1000.317078	-644.658508	144.215973	524.621277	-653.207581	-70.186020	527.382141	-649.178406	132.229858	80.996986	-661.896545	-61.494129	89.012230	-575.785522	248.041763	1456.207153	-567.604065	-135.656403	1451.888184	-527.430542	44.246582	1427.570313	-542.897949	59.270267	1759.461426	-717.279236	324.287903	1195.620117	-679.701965	-220.373352	1192.744385	-520.489563	254.955200	983.479797	-524.455872	-180.448563	934.720276	-573.381348	45.959896	1096.091675	568.371155	-56.119965	974.144165	566.617615	198.702835
-582.894409	131.445236	994.421265	-595.581238	-43.746067	1000.282898	-644.725159	144.290619	524.620911	-653.168640	-70.078659	527.357422	-649.169800	132.272156	80.996086	-661.829285	-61.509304	89.042259	-575.506348	248.095627	1456.087280	-567.265930	-135.610504	1451.774780	-527.087830	44.294384	1427.467041	-542.894287	59.778767	1759.348267	-717.087097	324.209656	1195.594971	-679.544128	-220.284882	1192.674805	-520.223877	254.983627	983.476746	-524.095093	-180.322601	934.754578	-573.383423	46.004185	1096.063721	568.404907	-56.120834	974.129333	566.606934	198.679443
-582.926514	131.481766	994.398315	-595.683716	-43.685623	1000.265320	-644.792419	144.276398	524.656860	-653.311584	-70.157394	527.402405	-649.166992	132.277451	80.972923	-661.920654	-61.485516	89.080154	-575.192993	248.146866	1456.055786	-566.879272	-135.552200	1451.642334	-526.760864	44.324734	1427.443115	-543.038025	60.081715	1759.438477	-716.893127	324.141388	1195.553223	-679.364136	-220.216187	1192.628052	-519.955505	255.035980	983.466858	-523.779602	-180.243805	934.823303	-573.382324	46.044296	1096.032715	568.388428	-56.148796	974.156738	566.585571	198.616653
-582.927856	131.493652	994.383057	-595.763245	-43.644112	1000.289734	-644.762573	144.283066	524.626282	-653.289490	-70.065941	527.387695	-649.134338	132.254044	81.005371	-661.930542	-61.477047	89.071159	-574.882080	248.165939	1455.956909	-566.472839	-135.498367	1451.465698	-526.359131	44.375412	1427.289673	-543.183777	60.317303	1759.556274	-716.704834	324.055695	1195.572876	-679.182312	-220.140579	1192.545410	-519.717407	255.047592	983.491760	-523.520020	-180.103958	934.819519	-573.388428	46.083904	1096.031372	568.390137	-56.141399	974.166504	566.565002	198.619461
-582.949585	131.496017	994.368469	-595.852112	-43.598366	1000.307922	-644.843689	144.294266	524.680176	-653.224792	-70.040276	527.429749	-649.163696	132.271057	80.994278	-661.884949	-61.449074	89.080742	-574.605530	248.190323	1455.963257	-565.985046	-135.437759	1451.315430	-525.962341	44.456238	1427.181763	-543.380615	60.556305	1759.675537	-716.540955	323.943756	1195.572998	-679.005188	-220.004776	1192.480225	-519.517273	255.070633	983.514038	-523.180969	-179.967484	934.886475	-573.403015	46.117611	1096.026367	568.312805	-56.021557	974.163208	566.239319	198.868118
-582.958679	131.509552	994.363220	-595.933411	-43.599129	1000.387268	-644.889526	144.322113	524.651306	-653.199829	-69.983459	527.400940	-649.145203	132.256363	81.006912	-661.829590	-61.456928	89.073517	-574.203308	248.283386	1455.871094	-565.474060	-135.399979	1451.118530	-525.562622	44.512478	1427.071411	-543.644043	60.426056	1760.002808	-716.382324	323.823456	1195.616577	-678.819092	-219.902573	1192.423340	-519.317993	255.129471	983.549011	-522.933105	-179.811981	934.907654	-573.419373	46.162571	1096.057983	568.297180	-56.030251	974.191406	566.184631	198.906860
-582.974609	131.570663	994.354614	-596.032898	-43.512779	1000.366211	-644.980835	144.374664	524.672974	-653.154175	-69.941147	527.380981	-649.140869	132.277878	81.000519	-661.841858	-61.444313	89.091499	-573.776978	248.337112	1455.861084	-564.930969	-135.366852	1450.975830	-525.124634	44.601284	1426.977295	-543.910828	60.973911	1759.931519	-716.239807	323.671234	1195.668579	-678.616882	-219.759750	1192.399048	-519.128235	255.191010	983.560364	-522.701721	-179.626709	934.983154	-573.402771	46.216026	1096.031494	568.394226	-56.228374	974.206360	566.533752	198.521423
-583.014648	131.673630	994.307495	-596.154602	-43.391056	1000.291931	-645.074585	144.482147	524.652405	-653.210632	-69.980667	527.369751	-649.151184	132.280914	81.008430	-661.901184	-61.422108	89.105614	-573.309937	248.384415	1455.819092	-564.403381	-135.285934	1450.884521	-524.674072	44.678509	1426.829102	-544.222168	61.191139	1760.059814	-716.084534	323.508057	1195.774414	-678.437378	-219.603790	1192.404907	-518.969238	255.294968	983.606689	-522.529724	-179.421661	934.973511	-573.386658	46.297974	1095.955566	568.436157	-56.204128	974.191162	566.563782	198.509521
-583.049072	131.668533	994.312744	-596.276733	-43.373455	1000.338440	-645.190002	144.490936	524.629761	-653.164856	-69.889481	527.384277	-649.157349	132.317001	80.997467	-661.858765	-61.428352	89.094719	-572.834045	248.477478	1455.763794	-563.871277	-135.193832	1450.746704	-524.247742	44.733742	1426.723022	-544.545837	61.414547	1760.190918	-715.943054	323.387665	1195.851563	-678.253967	-219.421890	1192.388916	-518.816223	255.388748	983.610535	-522.404236	-179.262955	934.931702	-573.401428	46.314472	1095.970703	568.441284	-56.204479	974.187439	566.595886	198.464554
-583.050720	131.701721	994.292786	-596.358093	-43.318241	1000.357849	-645.335754	144.574875	524.635559	-653.164001	-69.873611	527.372375	-649.170471	132.322617	80.938416	-661.914063	-61.384644	89.109207	-572.369507	248.560776	1455.713013	-563.308594	-135.094696	1450.621216	-523.852539	44.838280	1426.591675	-544.823853	61.547550	1760.329468	-715.815186	323.243866	1195.938843	-678.042480	-219.230118	1192.405640	-518.711670	255.461990	983.666138	-522.231506	-179.065186	934.948303	-573.373291	46.368034	1095.958740	568.482727	-56.154053	974.173584	566.612671	198.471863
-583.034180	131.755722	994.273132	-596.394287	-43.213318	1000.325867	-645.467957	144.670380	524.650024	-653.104248	-69.796951	527.397156	-649.209412	132.368561	80.940224	-661.779968	-61.405205	89.097763	-571.921631	248.631607	1455.786377	-562.778625	-135.036392	1450.505371	-523.407043	44.954632	1426.514771	-545.107117	61.740540	1760.454590	-715.668030	323.112518	1196.072510	-677.858032	-219.090668	1192.426514	-518.614624	255.576813	983.660278	-522.144226	-178.840591	934.935303	-573.303589	46.429707	1095.920166	568.495911	-56.243259	974.214478	566.628784	198.412506
-583.029602	131.778717	994.236450	-596.480286	-43.179131	1000.361877	-645.649902	144.675430	524.673584	-653.127502	-69.707596	527.418762	-649.221008	132.402161	80.944763	-661.733887	-61.406063	89.152565	-571.431885	248.716049	1455.805298	-562.205200	-134.944092	1450.490112	-523.003418	45.057690	1426.392944	-545.371521	61.958984	1760.577637	-715.538574	323.007568	1196.200562	-677.619995	-218.945267	1192.440308	-518.566467	255.666611	983.667236	-522.039246	-178.571228	934.912292	-573.245544	46.482746	1095.902832	568.501404	-56.224823	974.247070	566.615906	198.391953
-582.965942	131.778015	994.244019	-596.492859	-43.164364	1000.448486	-645.767944	144.786240	524.693115	-653.220276	-69.633392	527.393127	-649.196533	132.374222	80.980995	-661.691589	-61.415215	89.150841	-570.991638	248.834595	1455.741943	-561.711060	-134.841507	1450.428101	-522.648010	45.156830	1426.344727	-545.663208	62.216526	1760.716064	-715.385132	322.955994	1196.303101	-677.355835	-218.795425	1192.511353	-518.500305	255.750046	983.656616	-521.959656	-178.234451	934.828430	-573.171509	46.523277	1095.941040	568.526428	-56.235928	974.251282	566.643127	198.347839
-582.946899	131.821335	994.220581	-596.503540	-43.035362	1000.408386	-645.977905	144.875763	524.755676	-653.191040	-69.451317	527.355652	-649.232727	132.397919	80.983665	-661.650513	-61.417984	89.133209	-570.564880	248.917496	1455.774658	-561.275879	-134.765137	1450.415161	-522.274658	45.262245	1426.304443	-545.884033	62.418198	1760.834961	-715.226013	322.913239	1196.405640	-677.105347	-218.635437	1192.558350	-518.459167	255.828247	983.646118	-521.893005	-177.935471	934.754272	-573.059814	46.589371	1095.891602	568.534851	-56.231651	974.254700	566.614075	198.352066
-582.915344	131.852585	994.184143	-596.550171	-43.023506	1000.456421	-646.179321	144.855240	524.794556	-653.240295	-69.327881	527.314880	-649.199951	132.403442	80.965111	-661.654541	-61.416447	89.113403	-570.158997	248.988144	1455.782227	-560.863953	-134.641861	1450.434937	-521.908569	45.348137	1426.270752	-546.052734	62.615196	1760.920776	-715.061096	322.932617	1196.517822	-676.857666	-218.493652	1192.596680	-518.414917	255.945618	983.554871	-521.863403	-177.664185	934.632935	-572.987183	46.644035	1095.883057	568.561096	-56.241325	974.245789	566.617554	198.379257
-582.846985	131.940781	994.212036	-596.524414	-42.883202	1000.412964	-646.392151	144.938309	524.817444	-653.346436	-69.282013	527.332458	-649.258484	132.441650	80.966751	-661.558167	-61.421497	89.045135	-569.806519	249.084824	1455.758057	-560.501648	-134.547073	1450.392700	-521.554565	45.431309	1426.199951	-546.197266	62.804756	1760.994019	-714.860901	323.021332	1196.620728	-676.571106	-218.304474	1192.614380	-518.388000	255.992828	983.518555	-521.819702	-177.434509	934.536255	-572.861145	46.708069	1095.862915	568.595581	-56.227646	974.245789	566.644653	198.378601
-582.795288	132.005280	994.206421	-596.478455	-42.783585	1000.407532	-646.561218	144.926529	524.838135	-653.385864	-69.163483	527.325989	-649.240234	132.483139	80.912598	-661.574097	-61.444313	89.070213	-569.491516	249.158936	1455.766602	-560.179321	-134.415619	1450.363525	-521.208191	45.482601	1426.185547	-546.298828	62.647579	1761.212036	-714.664307	323.100067	1196.676758	-676.268860	-218.153778	1192.658203	-518.383972	256.041656	983.413757	-521.769653	-177.194489	934.383850	-572.721863	46.782497	1095.842041	568.611267	-56.238300	974.245422	566.661255	198.382355
-582.737244	132.038345	994.161682	-596.464172	-42.742424	1000.424316	-646.726624	144.943008	524.845520	-653.497009	-69.082832	527.352112	-649.230408	132.475464	80.905273	-661.472656	-61.465214	89.067596	-569.184937	249.215958	1455.770874	-559.877625	-134.309525	1450.331787	-520.877991	45.540131	1426.139648	-546.310303	63.143562	1761.043091	-714.468018	323.236481	1196.712769	-675.973572	-218.047012	1192.652466	-518.349182	256.081757	983.315125	-521.693054	-176.958206	934.253540	-572.607910	46.843552	1095.814209	568.630676	-56.189007	974.238159	566.667664	198.388977
-582.639160	132.074707	994.188232	-596.377502	-42.626141	1000.435974	-646.833679	144.919052	524.846375	-653.620850	-69.025139	527.408325	-649.222107	132.486984	80.923286	-661.424316	-61.465611	89.087448	-568.925964	249.241547	1455.747314	-559.602966	-134.280563	1450.333252	-520.564209	45.618912	1426.126099	-546.304504	63.301434	1761.071655	-714.241089	323.379425	1196.729248	-675.720337	-217.966141	1192.647827	-518.316589	256.136597	983.178345	-521.609680	-176.718994	934.137573	-572.472351	46.907700	1095.826172	568.648621	-56.222351	974.268311	566.662720	198.383209
-582.581299	132.164490	994.171082	-596.316772	-42.537056	1000.398865	-646.977539	145.005066	524.863281	-653.766907	-68.956535	527.442383	-649.245789	132.527145	80.906662	-661.397278	-61.491650	89.122871	-568.629211	249.308228	1455.724731	-559.353577	-134.169800	1450.312866	-520.293518	45.696175	1426.129639	-546.248657	63.445797	1761.084106	-714.014832	323.542450	1196.781616	-675.475586	-217.857422	1192.603271	-518.309448	256.214142	983.059509	-521.554016	-176.506622	933.978943	-572.337158	46.979710	1095.786133	568.644348	-56.256107	974.309448	566.668274	198.359650
-582.484619	132.233734	994.201111	-596.260193	-42.473015	1000.465271	-647.055847	144.994705	524.854736	-654.009399	-68.943886	527.524048	-649.174316	132.536636	80.905495	-661.371155	-61.481018	89.121918	-568.364746	249.382050	1455.680176	-559.103455	-134.104752	1450.245850	-520.025208	45.768074	1426.142822	-546.155518	63.563629	1761.134277	-713.780701	323.731140	1196.790405	-675.294800	-217.816269	1192.637207	-518.295776	256.309662	982.894775	-520.799377	-174.725067	933.354736	-572.220947	47.059509	1095.827271	568.722229	-56.184952	974.277710	566.741272	198.380310
-582.443909	132.317551	994.226624	-596.154236	-42.342987	1000.392700	-647.114868	145.037674	524.808350	-654.174011	-68.871780	527.558228	-649.142273	132.534576	80.869888	-661.333740	-61.481632	89.072388	-568.104675	249.430466	1455.622925	-558.916321	-134.041870	1450.218384	-519.757996	45.848213	1426.134888	-545.985596	63.715824	1761.122681	-713.535950	323.948914	1196.786865	-675.052368	-217.731857	1192.578125	-518.270691	256.383545	982.757141	-520.704285	-174.436203	933.161560	-572.096130	47.113785	1095.795898	568.766235	-56.173206	974.290955	566.747314	198.394669
-582.315796	132.363480	994.235046	-595.992004	-42.283733	1000.430237	-647.172241	145.068161	524.880249	-654.447693	-68.872581	527.646423	-649.118713	132.613388	80.868431	-661.307434	-61.533676	89.095680	-567.846313	249.461792	1455.555542	-558.699036	-133.964218	1450.190552	-519.524536	45.898632	1426.110840	-545.739990	63.762043	1761.162354	-713.283386	324.153625	1196.792847	-674.799072	-217.599197	1192.516602	-518.218018	256.479126	982.613220	-520.642029	-174.222733	933.034485	-571.929871	47.184521	1095.814819	568.830933	-56.129116	974.292480	566.782959	198.453522
-582.274292	132.419769	994.245544	-595.889465	-42.210129	1000.420898	-647.244141	145.100021	524.867920	-654.636108	-68.794891	527.605896	-649.109070	132.619202	80.866898	-661.298828	-61.535645	89.054840	-567.629089	249.498398	1455.513062	-558.472107	-133.890869	1450.151245	-519.296997	45.981205	1426.038208	-545.485596	63.548626	1761.343384	-713.033020	324.311493	1196.824097	-674.586792	-217.484940	1192.466309	-518.158936	256.545380	982.497742	-520.539063	-174.007996	932.883728	-571.811157	47.240585	1095.807373	568.853027	-56.124573	974.294861	566.778625	198.514175
-582.208374	132.516159	994.260925	-595.778564	-42.119282	1000.438782	-647.308472	145.136108	524.849365	-654.911377	-68.862114	527.723267	-649.097229	132.607224	80.856789	-661.308777	-61.563732	89.078575	-567.406860	249.532959	1455.481323	-558.260986	-133.798813	1450.108887	-519.082031	46.068375	1426.024536	-545.203979	63.950649	1761.166992	-712.798889	324.479462	1196.849487	-674.301331	-217.275757	1192.353271	-518.096375	256.627441	982.346436	-521.150574	-175.292740	933.276062	-571.700928	47.338150	1095.820068	568.945801	-56.092487	974.297913	566.832275	198.568176
-582.126404	132.603287	994.238770	-595.686340	-42.098049	1000.463440	-647.321289	145.200531	524.873108	-655.077698	-68.822945	527.811646	-649.062500	132.599915	80.862366	-661.286255	-61.577206	89.080849	-567.195557	249.596481	1455.466797	-558.071838	-133.730988	1450.076172	-518.898743	46.123165	1426.039551	-544.789001	63.997623	1761.135254	-712.579346	324.647552	1196.879639	-674.115723	-217.182892	1192.279053	-518.035767	256.685913	982.232178	-521.099670	-175.251968	933.259277	-571.584717	47.416481	1095.815674	569.034607	-56.017658	974.262329	566.865479	198.646179
-582.057922	132.668259	994.232056	-595.566406	-42.013752	1000.481384	-647.345276	145.247910	524.866394	-655.335022	-68.802567	527.826050	-649.049683	132.597565	80.866547	-661.330872	-61.569538	89.119202	-566.992615	249.644882	1455.498413	-557.901733	-133.649429	1450.041260	-518.702637	46.184959	1426.014404	-544.425293	64.105209	1761.096436	-712.364075	324.798187	1196.879639	-673.946106	-217.069077	1192.252197	-517.947876	256.759216	982.098999	-520.965210	-174.905060	933.185425	-571.470825	47.508701	1095.817505	569.109680	-55.958973	974.252686	566.891724	198.706848
-581.981445	132.766586	994.234680	-595.448608	-41.986828	1000.507385	-647.308960	145.270935	524.840149	-655.506042	-68.746895	527.867371	-648.998535	132.617249	80.875923	-661.361511	-61.561142	89.077248	-566.775757	249.697037	1455.475952	-557.760315	-133.587646	1450.014893	-518.523132	46.262684	1426.006348	-543.907654	64.132957	1761.078613	-712.142578	324.954712	1196.918945	-673.782532	-216.929932	1192.252808	-517.860596	256.815308	982.036560	-520.831848	-174.590347	933.162292	-571.348572	47.585594	1095.827026	569.204834	-55.906040	974.216492	566.943970	198.794296
-581.930237	132.784027	994.244324	-595.367554	-41.947033	1000.558044	-647.321350	145.295242	524.853394	-655.719482	-68.742050	527.923950	-648.978577	132.607941	80.873810	-661.375732	-61.552177	89.099442	-566.577881	249.774017	1455.471191	-557.621643	-133.508087	1449.992798	-518.364990	46.319988	1425.989136	-543.423096	64.251617	1761.052002	-711.923035	325.092133	1196.932129	-673.617371	-216.791779	1192.228027	-517.740601	256.908173	981.924805	-520.729431	-174.360443	933.149353	-571.281555	47.640499	1095.856445	569.232605	-55.894371	974.229919	566.891785	198.862564
-581.870300	132.895935	994.211548	-595.304749	-41.825741	1000.515991	-647.355652	145.390747	524.864441	-655.922241	-68.643845	527.930298	-648.958557	132.616211	80.868217	-661.426514	-61.543983	89.096809	-566.463257	249.831406	1455.506714	-557.495728	-133.438110	1449.991699	-518.212280	46.380695	1425.994507	-542.882629	64.286232	1761.054688	-711.722900	325.225555	1196.979370	-673.571472	-216.695221	1192.289307	-517.644348	256.984863	981.867371	-519.983521	-172.522079	932.634399	-571.171753	47.748219	1095.810669	569.300964	-55.814594	974.202209	566.900330	198.903381
-581.785950	133.003250	994.233826	-595.240845	-41.808502	1000.577759	-647.372375	145.407471	524.905334	-656.091248	-68.618942	527.977844	-648.972107	132.606720	80.882736	-661.335266	-61.557125	89.096832	-566.331848	249.887680	1455.553589	-557.341003	-133.363663	1449.984497	-518.066833	46.466103	1425.953735	-542.316284	64.321243	1761.045898	-711.545654	325.366150	1197.013184	-673.351135	-216.501862	1192.218628	-517.523010	257.018738	981.917358	-520.443237	-173.651093	933.049255	-571.098572	47.829636	1095.852417	569.318420	-55.828854	974.226379	566.888794	198.951416
-581.698120	133.078918	994.250183	-595.121277	-41.771706	1000.632324	-647.392517	145.473236	524.911560	-656.250793	-68.522552	528.033325	-648.944824	132.607101	80.893471	-661.330994	-61.557621	89.090118	-566.201721	249.961563	1455.557495	-557.242310	-133.291565	1449.968994	-517.936035	46.524952	1425.968262	-541.707092	64.350914	1760.992310	-711.376770	325.493896	1197.021240	-673.212708	-216.323334	1192.170532	-517.390137	257.078094	981.920532	-520.414124	-173.700607	933.119629	-571.000977	47.910519	1095.888428	569.346191	-55.852974	974.238037	566.839233	198.954102
-581.614746	133.140579	994.265442	-595.071167	-41.708191	1000.692017	-647.329102	145.492828	524.868835	-656.494568	-68.545723	528.096436	-648.930176	132.598465	80.892174	-661.439819	-61.491772	89.166634	-566.111694	250.004974	1455.602905	-557.122681	-133.258606	1449.933960	-517.809631	46.572262	1425.966309	-541.075439	64.365768	1760.946167	-711.236206	325.578430	1197.031250	-673.244812	-216.280014	1192.235474	-517.236450	257.183167	981.913574	-519.560608	-171.705795	932.651184	-570.938110	47.995125	1095.926025	569.318115	-55.786198	974.256165	566.709778	198.991150
-581.542786	133.249710	994.272827	-595.017395	-41.620941	1000.695068	-647.315308	145.618011	524.887207	-656.654236	-68.558670	528.208069	-648.897400	132.615891	80.883133	-661.433655	-61.511112	89.214676	-566.013916	250.054443	1455.595581	-557.096497	-133.207611	1449.934937	-517.693298	46.621246	1425.988403	-540.419678	64.096878	1761.079346	-711.076782	325.685425	1197.029297	-673.174622	-216.150955	1192.189331	-517.078308	257.286652	981.937317	-519.376587	-171.369965	932.679810	-570.861572	48.087658	1095.928955	569.269348	-55.749836	974.243835	566.643005	198.976501
-581.468750	133.310776	994.260925	-594.937683	-41.539619	1000.738403	-647.284363	145.712448	524.897705	-656.759888	-68.464256	528.233948	-648.880859	132.636429	80.911949	-661.453308	-61.514053	89.213409	-565.905273	250.143448	1455.631836	-556.977234	-133.141510	1449.918091	-517.577942	46.663616	1425.983398	-539.778992	64.422119	1760.884888	-710.929321	325.766083	1197.024902	-672.994202	-215.971451	1192.070190	-516.938416	257.441437	981.966003	-519.872986	-172.852219	933.207153	-570.777588	48.190144	1095.942749	569.165955	-55.646046	974.215271	566.519958	198.999115
-581.390991	133.465332	994.270752	-594.908691	-41.441360	1000.723938	-647.267944	145.831284	524.917969	-656.929871	-68.492180	528.309753	-648.883911	132.661865	80.926109	-661.466492	-61.514858	89.259697	-565.799866	250.165680	1455.659546	-556.899414	-133.101990	1449.904785	-517.460266	46.728249	1425.978760	-539.122192	64.488976	1760.848145	-710.809692	325.842926	1197.057373	-672.907654	-215.841507	1192.005859	-516.783936	257.559052	982.036377	-519.792969	-172.833908	933.313660	-570.690552	48.294487	1095.934937	568.976624	-55.658714	974.234985	566.366699	199.025314
-581.303162	133.630356	994.247803	-594.888977	-41.314651	1000.691650	-647.300659	145.920380	524.956299	-656.949341	-68.403107	528.301880	-648.928650	132.714630	80.913872	-661.496399	-61.506927	89.278618	-565.691650	250.223740	1455.706543	-556.820557	-133.069016	1449.867920	-517.343445	46.770916	1425.977417	-538.473999	64.537125	1760.804199	-710.720520	325.930023	1197.070801	-672.864258	-215.717377	1191.963989	-516.644409	257.691833	982.069824	-519.605103	-172.514633	933.314575	-570.614929	48.426014	1095.903809	568.781311	-55.621925	974.260620	566.172424	199.007828
-581.219604	133.781876	994.239319	-594.879883	-41.149811	1000.660889	-647.270874	146.020538	524.933777	-657.114990	-68.420746	528.348389	-648.938721	132.706329	80.940811	-661.527283	-61.494137	89.282555	-565.552734	250.276688	1455.698853	-556.716797	-133.017136	1449.793823	-517.245850	46.790146	1425.969971	-537.805603	64.588371	1760.731201	-710.620361	325.980225	1197.128540	-672.936951	-215.655106	1191.988770	-516.480713	257.780975	982.142700	-518.764954	-170.568649	932.871399	-570.541138	48.562031	1095.879761	568.635681	-55.497112	974.243225	566.066895	199.006195
-581.113220	133.881927	994.213196	-594.844849	-41.104870	1000.682678	-647.231384	146.159439	524.907349	-657.168945	-68.368568	528.381470	-648.907715	132.746109	80.905151	-661.585571	-61.409897	89.252449	-565.413025	250.324020	1455.685669	-556.633850	-132.998306	1449.767334	-517.120361	46.824902	1425.958374	-537.153320	64.655144	1760.692871	-710.519104	326.044250	1197.168091	-672.911255	-215.509567	1191.970459	-516.348022	257.910553	982.226624	-518.593872	-170.262268	932.858154	-570.467102	48.653351	1095.876587	568.435425	-55.462063	974.257141	565.941223	198.907669
-581.049438	134.009781	994.227600	-594.827332	-40.970222	1000.672180	-647.189880	146.256454	524.900269	-657.292358	-68.371002	528.421326	-648.881470	132.746216	80.936661	-661.624634	-61.391075	89.314789	-565.266052	250.362717	1455.674927	-556.557007	-132.969223	1449.724243	-517.003357	46.857067	1425.957031	-536.476196	64.724480	1760.660156	-710.427429	326.092743	1197.228760	-672.761841	-215.280258	1191.834351	-516.180420	258.079193	982.316650	-519.147888	-171.743637	933.411682	-570.408569	48.764534	1095.875854	568.237549	-55.357754	974.248596	565.755493	198.892029
-580.843262	134.255829	994.246033	-594.801086	-40.804871	1000.682922	-647.158508	146.406128	524.895752	-657.360535	-68.308456	528.436096	-648.875610	132.759552	80.938263	-661.627563	-61.416870	89.357597	-565.172607	250.386139	1455.695801	-556.478882	-132.963593	1449.670166	-516.898010	46.866352	1425.979126	-535.794128	64.546700	1760.776367	-710.355286	326.151031	1197.282227	-672.731384	-215.174347	1191.760010	-516.024353	258.212372	982.399231	-519.120117	-171.785782	933.519348	-570.317200	48.949028	1095.895264	567.985046	-55.284054	974.250916	565.497803	198.919418
-580.687500	134.507217	994.307068	-594.758179	-40.604038	1000.629089	-647.138428	146.498077	524.926147	-657.415283	-68.267426	528.452393	-648.895142	132.788391	80.948456	-661.672913	-61.399841	89.380219	-565.013123	250.446167	1455.639038	-556.398132	-132.952026	1449.640259	-516.795166	46.883381	1425.982056	-535.110107	65.012085	1760.557617	-710.289490	326.188873	1197.349243	-672.699463	-215.068130	1191.715210	-515.888916	258.333923	982.490417	-518.995972	-171.502823	933.528381	-570.240479	49.100670	1095.904541	567.675110	-55.356266	974.314026	565.197449	198.883209
-580.574646	134.719284	994.331055	-594.723206	-40.410316	1000.558899	-647.106384	146.554810	524.923523	-657.456482	-68.232193	528.483093	-648.842102	132.802994	80.941895	-661.640442	-61.419426	89.395348	-564.884277	250.421921	1455.717285	-556.277405	-132.953415	1449.594360	-516.641724	46.902359	1425.952026	-534.439941	65.160744	1760.517334	-710.198181	326.250641	1197.387939	-672.648865	-214.950790	1191.645752	-515.738892	258.473541	982.554443	-518.886719	-171.292267	933.520935	-570.156372	49.241798	1095.880981	567.295410	-55.391876	974.359314	564.909424	198.831848
-580.758301	134.500397	994.266602	-594.802856	-40.387474	1000.538513	-647.077881	146.592361	524.883667	-657.704102	-68.324997	528.521484	-648.862000	132.837692	80.972260	-661.777954	-61.364227	89.393677	-564.732361	250.428772	1455.744019	-556.146362	-132.956039	1449.545166	-516.534363	46.903805	1425.934448	-533.782227	65.305641	1760.496582	-710.100037	326.265839	1197.485840	-672.629456	-214.864655	1191.559814	-515.609131	258.602936	982.671997	-518.817566	-171.097565	933.502014	-570.222961	49.176216	1095.826294	567.026917	-55.333138	974.382751	564.635437	198.848663
-580.695801	134.645370	994.270203	-594.812622	-40.227863	1000.481628	-647.128967	146.737549	524.900940	-657.819031	-68.358208	528.536072	-648.912537	132.853088	80.946487	-661.895752	-61.363510	89.437096	-564.609070	250.433502	1455.828979	-556.055664	-133.000000	1449.505005	-516.403320	46.887875	1425.947388	-533.156250	65.502556	1760.449707	-710.013733	326.350128	1197.577026	-672.615479	-214.781036	1191.553467	-515.482056	258.775177	982.717651	-518.763123	-170.956070	933.460571	-570.177002	49.285694	1095.797119	566.728943	-55.396870	974.484863	564.373108	198.803604
-580.684692	134.727066	994.287781	-594.834106	-40.109905	1000.483032	-647.007874	146.811859	524.856445	-657.839844	-68.286469	528.529114	-648.829895	132.856964	80.944710	-661.904541	-61.365158	89.435081	-564.427307	250.424652	1455.918823	-555.934692	-133.029831	1449.467651	-516.275085	46.893688	1425.943848	-532.566956	65.736542	1760.425049	-709.876648	326.412262	1197.664063	-672.570190	-214.665604	1191.509766	-515.382568	258.954681	982.763855	-518.698669	-170.815308	933.412048	-570.170471	49.372543	1095.804688	566.433167	-55.359539	974.500732	564.105103	198.805603
-580.668762	134.832336	994.299133	-594.905457	-40.028992	1000.498230	-647.077637	146.943405	524.894104	-657.990784	-68.322998	528.603210	-648.861328	132.931107	80.931221	-661.970764	-61.314079	89.413231	-564.240845	250.414719	1455.967407	-555.778320	-133.064697	1449.469727	-516.174072	46.851437	1425.927246	-532.010986	65.997757	1760.375488	-709.740051	326.462006	1197.779907	-672.492249	-214.534683	1191.483765	-515.324097	259.114166	982.802917	-518.689453	-170.645599	933.362183	-570.173950	49.456635	1095.813965	566.152710	-55.328941	974.534302	563.834229	198.829987
-580.614929	134.910278	994.294434	-594.912415	-39.963238	1000.503601	-646.999695	146.971619	524.870789	-658.116699	-68.341660	528.652283	-648.820435	132.924881	80.961960	-661.890686	-61.315868	89.460754	-564.013672	250.405365	1456.026367	-555.638489	-133.095840	1449.481934	-516.101563	46.826748	1425.900146	-531.500122	66.217918	1760.347412	-709.601624	326.532928	1197.888550	-672.424072	-214.390152	1191.447754	-515.240112	259.283112	982.816895	-518.718811	-170.557648	933.315125	-570.124756	49.525597	1095.809692	565.866211	-55.222588	974.549561	563.506409	198.870422
-580.591919	135.037781	994.300598	-594.914490	-39.817959	1000.448059	-646.989441	147.043228	524.833435	-658.154297	-68.237663	528.671387	-648.804321	132.920746	80.943123	-661.963135	-61.306911	89.493179	-563.766663	250.421555	1456.044678	-555.508484	-133.106766	1449.483032	-516.042969	46.834911	1425.877686	-531.032410	66.423508	1760.310303	-709.445313	326.621918	1197.987915	-672.381409	-214.248077	1191.457520	-515.200378	259.414398	982.858032	-518.769592	-170.417267	933.214539	-570.102844	49.623962	1095.783691	565.576843	-55.253109	974.592590	563.173035	198.893845
-580.584351	135.153275	994.334656	-594.988892	-39.703346	1000.444458	-647.078674	147.112045	524.901001	-658.242798	-68.195976	528.670593	-648.844238	132.982971	80.938202	-661.945740	-61.299393	89.514236	-563.498108	250.440414	1456.093384	-555.382385	-133.091919	1449.517822	-515.977112	46.843109	1425.802856	-530.610352	66.593185	1760.321655	-709.320862	326.730072	1198.098877	-672.296509	-214.144028	1191.482910	-515.149658	259.564484	982.874146	-518.806335	-170.336472	933.168945	-570.095032	49.705914	1095.792236	565.251038	-55.255398	974.647278	562.812317	198.927856
-580.549927	135.271210	994.353394	-595.040405	-39.627106	1000.463135	-647.148071	147.155304	524.967529	-658.495911	-68.234314	528.686646	-648.891724	132.988754	80.994118	-662.008911	-61.266586	89.481758	-563.216736	250.472549	1456.142578	-555.249023	-133.097748	1449.562744	-515.907776	46.854237	1425.793945	-530.248596	66.739563	1760.311401	-709.144592	326.815796	1198.200806	-672.237915	-213.993515	1191.555542	-515.108704	259.706970	982.864197	-518.911072	-170.311188	933.088623	-570.075256	49.791290	1095.806030	564.944214	-55.322918	974.734436	562.495544	198.941422
-580.531250	135.357666	994.401123	-595.080750	-39.601910	1000.517090	-647.177856	147.211365	524.941162	-658.526855	-68.134834	528.740112	-648.896057	132.989105	81.000481	-661.945190	-61.296448	89.508453	-562.934021	250.479691	1456.168213	-555.160522	-133.088348	1449.583252	-515.829407	46.855274	1425.736084	-529.933411	66.829659	1760.334839	-708.960327	326.943085	1198.312012	-672.197937	-213.869690	1191.595459	-515.085510	259.844025	982.825623	-519.014160	-170.281860	933.018494	-570.054382	49.841106	1095.851318	564.642395	-55.350788	974.819153	562.133606	198.944427
-580.563171	135.450836	994.364441	-595.180542	-39.490589	1000.448242	-647.158447	147.354950	524.925415	-658.639709	-68.068985	528.766357	-648.826294	133.034836	80.962280	-662.013672	-61.288475	89.509720	-562.653870	250.493958	1456.173584	-555.084412	-133.082703	1449.617310	-515.760925	46.846554	1425.693481	-529.636169	66.928688	1760.315186	-708.758972	327.084717	1198.416016	-672.152893	-213.782440	1191.657959	-515.056213	259.964539	982.791199	-519.186768	-170.296371	932.924683	-570.026306	49.910152	1095.782227	564.279907	-55.480644	974.972534	561.785645	198.950577
-580.530823	135.524643	994.388428	-595.204895	-39.447624	1000.484192	-647.178711	147.402771	524.916443	-658.770142	-67.961807	528.783081	-648.829895	133.058777	80.943428	-661.993225	-61.291004	89.500221	-562.342468	250.511841	1456.214478	-555.013550	-133.044083	1449.652222	-515.668457	46.841431	1425.654785	-529.374207	66.974007	1760.326660	-708.548218	327.251129	1198.496216	-672.102722	-213.710510	1191.682373	-515.034668	260.157135	982.700256	-519.335449	-170.333267	932.790833	-569.987122	49.965996	1095.805908	563.966858	-55.528214	975.063354	561.449707	199.003983
-580.546631	135.626495	994.405884	-595.312317	-39.354233	1000.469482	-647.250305	147.514435	524.970947	-658.878357	-67.871292	528.830933	-648.890808	133.063278	81.002632	-661.906311	-61.305103	89.492020	-562.075378	250.519165	1456.204590	-554.918152	-133.040024	1449.654785	-515.564758	46.840157	1425.584229	-529.143250	67.028625	1760.346802	-708.354492	327.452881	1198.605713	-672.114441	-213.644516	1191.719971	-515.048340	260.271942	982.616699	-519.550232	-170.388565	932.670105	-569.978821	50.029766	1095.795166	563.680054	-55.535908	975.122498	561.184265	199.018768
-580.527283	135.716980	994.435669	-595.330261	-39.245441	1000.439880	-647.248291	147.534378	524.981689	-658.929871	-67.703629	528.818237	-648.844360	133.078323	80.992638	-661.844482	-61.322212	89.477150	-561.825378	250.511993	1456.237915	-554.839172	-133.059174	1449.640869	-515.480957	46.834267	1425.569214	-528.943665	67.087364	1760.362427	-708.167542	327.642883	1198.663574	-672.117676	-213.621216	1191.735229	-515.042664	260.410431	982.557434	-519.758057	-170.399902	932.514648	-569.936707	50.088646	1095.788452	563.371216	-55.527843	975.187195	560.854736	199.082336
-580.539185	135.766586	994.466492	-595.383362	-39.186840	1000.460510	-647.277039	147.569031	525.015930	-659.016663	-67.583313	528.802124	-648.860413	133.053955	81.000427	-661.817078	-61.305698	89.481087	-561.587341	250.507675	1456.259155	-554.761902	-133.060562	1449.624390	-515.367554	46.834305	1425.525391	-528.765991	67.095367	1760.424805	-707.959717	327.852631	1198.767456	-672.146484	-213.584717	1191.732056	-515.059998	260.536499	982.473816	-519.959778	-170.439697	932.376404	-569.924500	50.128792	1095.806152	563.101807	-55.533371	975.271240	560.558533	199.157288
-580.520142	135.846573	994.465637	-595.451233	-39.130238	1000.458984	-647.341064	147.608521	525.012207	-659.148315	-67.477631	528.814514	-648.881042	133.094330	81.014221	-661.746948	-61.299194	89.466667	-561.330261	250.535507	1456.298584	-554.682068	-133.057465	1449.613159	-515.249390	46.848713	1425.469727	-528.625000	67.126923	1760.441162	-707.731201	328.032104	1198.875732	-672.188049	-213.545624	1191.719116	-515.071533	260.640991	982.381592	-520.176392	-170.538193	932.223511	-569.890564	50.182175	1095.794556	562.722534	-55.604290	975.405762	560.189392	199.184738
-580.557800	135.932938	994.497925	-595.534424	-39.010906	1000.427002	-647.409729	147.673050	525.045288	-659.288452	-67.312256	528.803223	-648.880859	133.084839	80.993904	-661.680481	-61.301468	89.406181	-561.086121	250.556274	1456.335815	-554.583130	-133.059280	1449.563354	-515.129517	46.831184	1425.421265	-528.482971	67.177673	1760.456299	-707.525818	328.255402	1198.957275	-672.248962	-213.521759	1191.724487	-515.088135	260.758362	982.292114	-520.436951	-170.622055	932.078369	-569.882019	50.238235	1095.782959	562.373291	-55.739731	975.540588	559.901733	199.194412
-580.533875	135.968857	994.505920	-595.561035	-39.012917	1000.471863	-647.429138	147.795731	525.004089	-659.532532	-67.246346	528.877014	-648.903198	133.137650	80.990723	-661.734009	-61.319450	89.442474	-560.873352	250.571091	1456.373901	-554.501587	-133.053116	1449.553345	-515.020691	46.833809	1425.423340	-528.361206	67.227654	1760.482422	-707.317078	328.449951	1199.018066	-672.312134	-213.518143	1191.761963	-515.084961	260.874481	982.153992	-520.705505	-170.678513	931.935303	-569.847107	50.266895	1095.802368	562.069580	-55.738907	975.642761	559.563049	199.279846
-580.496216	136.057556	994.516968	-595.592957	-38.955078	1000.487122	-647.457703	147.788559	525.027832	-659.756409	-67.183548	528.911499	-648.860229	133.130280	80.989822	-661.640198	-61.339561	89.444931	-560.606567	250.586273	1456.299683	-554.450195	-133.063339	1449.517212	-514.875244	46.813812	1425.415771	-528.227356	67.323708	1760.453857	-707.055237	328.609589	1199.108154	-672.385376	-213.466019	1191.776611	-515.095276	261.007477	981.999451	-520.971741	-170.858978	931.837769	-569.802429	50.331131	1095.807983	561.772766	-55.740425	975.713074	559.221375	199.318954
-580.458313	136.098557	994.518433	-595.607666	-38.859783	1000.499084	-647.540527	147.927902	525.003113	-659.960327	-67.082664	528.930115	-648.884033	133.167267	80.972961	-661.624390	-61.313286	89.416191	-560.385376	250.589508	1456.355347	-554.371399	-133.062866	1449.519531	-514.751404	46.806847	1425.383789	-528.117432	67.412621	1760.483276	-706.804260	328.779938	1199.195435	-672.475403	-213.450989	1191.834229	-515.100220	261.116516	981.844177	-521.298157	-170.985901	931.711670	-569.753052	50.396732	1095.807739	561.464539	-55.728588	975.783508	558.877869	199.398087
-580.449829	136.110077	994.539856	-595.640198	-38.814320	1000.515991	-647.592651	147.978806	525.031738	-660.171631	-66.983818	529.002075	-648.888855	133.157852	80.989044	-661.617371	-61.307728	89.407471	-560.132385	250.560104	1456.390869	-554.312866	-133.071686	1449.506348	-514.661804	46.769352	1425.381714	-527.991272	67.489761	1760.492188	-706.587830	328.907074	1199.308350	-672.686829	-213.470886	1191.960938	-515.093506	261.190216	981.760437	-520.936584	-169.440857	931.102539	-569.716736	50.414227	1095.818115	561.120422	-55.835529	975.936707	558.499817	199.424850
-580.433472	136.141647	994.549866	-595.693665	-38.760529	1000.551453	-647.648010	147.990906	525.018616	-660.284607	-66.829140	529.064392	-648.896606	133.201736	80.946953	-661.446167	-61.400925	89.462936	-559.929016	250.536133	1456.508667	-554.271301	-133.087402	1449.530151	-514.567871	46.764717	1425.381104	-527.864807	67.585106	1760.520020	-706.390686	329.047241	1199.389648	-672.798218	-213.457062	1191.979492	-515.099487	261.265442	981.672668	-521.239014	-169.505096	930.971008	-569.715393	50.462276	1095.837036	560.732788	-55.969543	976.108643	558.098022	199.465820
-580.391724	136.204590	994.609436	-595.709290	-38.683304	1000.587402	-647.652222	148.117661	524.999390	-660.290588	-66.649666	529.113953	-648.953247	133.200775	81.009987	-661.332886	-61.469280	89.486946	-559.743591	250.505951	1456.587524	-554.252014	-133.104996	1449.532349	-514.516663	46.734173	1425.391602	-527.755005	67.677216	1760.515259	-706.159424	329.180481	1199.471436	-672.813354	-213.328354	1191.937622	-515.061340	261.393982	981.541138	-522.210510	-171.270798	931.315125	-569.710205	50.513943	1095.886597	560.322937	-56.072624	976.299622	557.697876	199.492157
-580.368103	136.226654	994.605652	-595.740112	-38.653667	1000.594604	-647.663696	148.159943	524.987122	-660.242310	-66.397392	529.065552	-648.938904	133.197281	81.015945	-661.256775	-61.474461	89.392456	-559.554382	250.479858	1456.683350	-554.245239	-133.138245	1449.525269	-514.442017	46.689785	1425.406738	-527.638367	67.789070	1760.514648	-705.900085	329.291107	1199.532959	-672.930115	-213.304169	1191.980835	-515.038818	261.483978	981.476257	-522.622803	-171.613571	931.242126	-569.673645	50.536545	1095.880859	559.878540	-56.023613	976.421570	557.260193	199.532043
-580.380737	136.272964	994.617432	-595.784668	-38.580608	1000.609009	-647.684937	148.193100	524.997192	-660.228882	-66.173325	528.979248	-648.955627	133.200500	81.017761	-661.015137	-61.515888	89.361771	-559.377686	250.431442	1456.707031	-554.239929	-133.170151	1449.532227	-514.413086	46.652500	1425.416626	-527.486450	67.898323	1760.511719	-705.678589	329.413269	1199.636353	-673.081543	-213.274551	1191.995972	-515.004639	261.542419	981.375427	-522.903198	-171.693466	931.106934	-569.664551	50.591080	1095.886963	559.421814	-55.859440	976.447754	556.820007	199.604736
-580.352539	136.311600	994.643005	-595.800171	-38.527596	1000.606873	-647.666260	148.184341	524.992249	-660.289673	-66.014427	528.913940	-648.918274	133.221497	80.984032	-660.927124	-61.541531	89.350281	-559.185303	250.404709	1456.718872	-554.257141	-133.193787	1449.505859	-514.363647	46.587875	1425.396851	-527.335327	68.047569	1760.469360	-705.475220	329.497650	1199.682373	-673.257385	-213.248367	1192.024048	-514.922058	261.629486	981.270203	-523.228516	-171.849503	930.960754	-569.654907	50.616562	1095.898438	558.942139	-55.766510	976.557617	556.287598	199.647827
-580.353943	136.399979	994.638977	-595.859985	-38.427387	1000.569946	-647.645691	148.310944	524.965393	-660.285217	-65.777672	528.826782	-648.932617	133.255325	80.998878	-660.815247	-61.557690	89.288155	-559.055725	250.366821	1456.746826	-554.319458	-133.223465	1449.476929	-514.353271	46.547192	1425.419434	-527.164978	68.177193	1760.448975	-705.266785	329.584869	1199.727783	-673.426208	-213.268600	1192.040283	-514.824951	261.716492	981.212219	-523.547119	-172.062943	930.825623	-569.640747	50.682091	1095.869995	558.414734	-55.753025	976.678162	555.736938	199.644501
-580.339111	136.452530	994.653015	-595.896790	-38.402298	1000.563416	-647.686218	148.312210	525.014221	-660.344238	-65.580894	528.814209	-648.937439	133.271027	80.984924	-660.666870	-61.589222	89.265236	-558.936523	250.337418	1456.783936	-554.367920	-133.255371	1449.480591	-514.333191	46.486076	1425.382324	-526.991821	68.296608	1760.419434	-705.089172	329.674072	1199.791504	-673.681152	-213.363800	1192.116211	-514.722473	261.727905	981.219666	-523.180298	-170.567444	930.195435	-569.635315	50.702076	1095.870972	557.766785	-55.874905	976.870911	555.165771	199.600784
-580.336121	136.464920	994.673767	-595.902405	-38.347141	1000.566467	-647.650696	148.299545	525.015137	-660.438293	-65.488503	528.834961	-648.961243	133.302994	80.958580	-660.686707	-61.587978	89.295898	-558.822205	250.311874	1456.811646	-554.444336	-133.282578	1449.463745	-514.337952	46.436356	1425.366333	-526.823608	68.431847	1760.366699	-704.916687	329.737213	1199.832397	-673.753113	-213.315308	1192.018555	-514.594849	261.784424	981.168518	-524.124207	-172.174789	930.519226	-569.643188	50.726048	1095.884399	557.208618	-55.683498	976.993958	554.653442	199.640472
-580.305725	136.505020	994.673035	-595.915710	-38.351105	1000.603149	-647.601929	148.371704	524.985535	-660.446960	-65.357590	528.826477	-648.957458	133.275894	80.998009	-660.575928	-61.641727	89.326401	-558.780579	250.258514	1456.856812	-554.536865	-133.323639	1449.415894	-514.354980	46.389912	1425.373291	-526.670105	68.525024	1760.328369	-704.795654	329.793060	1199.821167	-673.911072	-213.308609	1192.011108	-514.451721	261.825684	981.200073	-524.505371	-172.670425	930.505188	-569.644287	50.761017	1095.903809	556.617676	-55.375206	977.033142	554.157898	199.740601
-580.299561	136.559586	994.685059	-595.969299	-38.367203	1000.640625	-647.576416	148.443420	524.971436	-660.456421	-65.169701	528.820679	-648.939941	133.314011	80.969772	-660.543945	-61.650391	89.311256	-558.725647	250.244553	1456.834473	-554.653137	-133.358658	1449.335205	-514.359619	46.335545	1425.367676	-526.506348	68.631165	1760.280029	-704.671326	329.835114	1199.814331	-674.244629	-213.423401	1192.049316	-514.291809	261.906952	981.153259	-524.147583	-171.183990	929.922241	-569.678223	50.788509	1095.930298	555.900085	-55.341064	977.193726	553.537781	199.828766
-580.337402	136.634201	994.661438	-596.050110	-38.269604	1000.549927	-647.566467	148.536926	524.984436	-660.625366	-65.180145	528.809143	-648.974487	133.311111	80.960403	-660.461243	-61.644772	89.273979	-558.662231	250.215698	1456.836914	-554.763123	-133.393372	1449.265747	-514.387512	46.274689	1425.308350	-526.327209	68.777496	1760.177856	-704.552002	329.862305	1199.793579	-674.393738	-213.374496	1191.984253	-514.143005	261.953247	981.187683	-525.027771	-172.692093	930.246460	-569.690491	50.828125	1095.865112	555.213379	-55.093742	977.216064	552.935242	200.006836
-580.350220	136.720276	994.649719	-596.153198	-38.222332	1000.515930	-647.562866	148.627289	524.980286	-660.595276	-65.065262	528.786926	-648.983643	133.338135	80.970490	-660.421387	-61.647713	89.217262	-558.619019	250.213684	1456.780518	-554.839355	-133.423630	1449.191528	-514.401794	46.237095	1425.269165	-526.162476	68.839386	1760.083252	-704.445068	329.902893	1199.771973	-674.601379	-213.404358	1191.960205	-513.979614	262.004608	981.195374	-525.473816	-173.201416	930.239197	-569.735229	50.871101	1095.840210	554.507324	-54.864532	977.270203	552.345642	200.147018
-580.320251	136.763977	994.652100	-596.180786	-38.161835	1000.500305	-647.549744	148.660019	524.990906	-660.636536	-64.986191	528.748840	-648.975769	133.360641	80.962097	-660.420349	-61.646957	89.208557	-558.609802	250.175278	1456.823730	-554.957092	-133.452606	1449.125610	-514.410645	46.192211	1425.223267	-526.008606	68.943588	1759.998169	-704.382446	329.888794	1199.738647	-674.809265	-213.414795	1191.969482	-513.823730	262.069183	981.226624	-525.750916	-173.373703	930.118530	-569.764343	50.910110	1095.839478	553.680481	-54.618504	977.302185	551.670166	200.276428
-580.342468	136.809952	994.651062	-596.266968	-38.116768	1000.469055	-647.531677	148.715485	524.961975	-660.691711	-64.907516	528.743713	-648.988831	133.363205	80.967621	-660.351990	-61.665485	89.245323	-558.569641	250.142212	1456.762573	-555.064026	-133.481430	1449.073853	-514.469971	46.143738	1425.187988	-525.828857	69.045273	1759.935303	-704.316406	329.896271	1199.724365	-675.010071	-213.431274	1191.954224	-513.681946	262.046783	981.311646	-526.035522	-173.550949	930.051086	-569.811646	50.931232	1095.822388	552.898315	-54.469505	977.381653	551.058472	200.419281
-580.354309	136.846954	994.633728	-596.337463	-38.059116	1000.419922	-647.548706	148.749146	524.973022	-660.750916	-64.887329	528.777527	-649.059204	133.351028	81.001785	-660.345703	-61.630234	89.221596	-558.585327	250.105194	1456.785645	-555.129883	-133.499359	1449.021606	-514.507690	46.094776	1425.174316	-525.641479	69.164307	1759.922119	-704.257324	329.857117	1199.690796	-675.262878	-213.460419	1191.926392	-513.518188	262.105957	981.360107	-526.312927	-173.748856	929.988953	-569.854309	50.954845	1095.789917	552.155823	-54.223465	977.420105	550.482361	200.520584
-580.352661	136.852066	994.615723	-596.421509	-38.143181	1000.484924	-647.493103	148.792831	524.990845	-660.693481	-64.828629	528.805054	-649.030884	133.355423	80.982590	-660.321960	-61.631580	89.209686	-558.603577	250.084824	1456.801025	-555.225403	-133.535904	1448.992065	-514.563721	46.058342	1425.152466	-525.488281	69.249283	1759.864746	-704.231140	329.831787	1199.682251	-675.544739	-213.459549	1191.935669	-513.362000	262.123688	981.456421	-526.597046	-173.924911	929.933472	-569.927246	50.955231	1095.818726	551.314087	-54.000526	977.480103	549.763550	200.756210
-580.330322	136.848953	994.607910	-596.471619	-38.197662	1000.546631	-647.414063	148.872391	524.878113	-660.712158	-64.827950	528.810730	-648.970703	133.384720	80.943375	-660.321045	-61.655197	89.251289	-558.623535	250.056488	1456.810913	-555.330750	-133.568497	1448.980957	-514.634827	46.013897	1425.167603	-525.289368	69.365723	1759.791260	-704.206726	329.740143	1199.644653	-675.907349	-213.527527	1191.999268	-513.200195	262.156586	981.520081	-526.201721	-172.500931	929.386719	-569.980835	50.961246	1095.852539	550.455688	-53.930035	977.601379	549.007751	201.019257
-580.348938	136.896271	994.602234	-596.569275	-38.152866	1000.519775	-647.464539	148.992004	524.881836	-660.690552	-64.783386	528.847778	-649.051208	133.414749	80.925186	-660.310669	-61.660099	89.250572	-558.651733	250.022202	1456.806641	-555.418274	-133.605072	1448.920776	-514.695679	45.955727	1425.144165	-525.121521	69.479996	1759.703613	-704.180359	329.679657	1199.623169	-676.122498	-213.572632	1191.997803	-513.043213	262.186340	981.653870	-526.461731	-172.616653	929.344971	-570.039063	50.987072	1095.836548	549.593079	-53.656059	977.611084	548.245178	201.325150
-580.346069	136.917511	994.601074	-596.597656	-38.210552	1000.572021	-647.501404	148.973694	524.915588	-660.658630	-64.759697	528.843933	-649.036804	133.435486	80.929352	-660.238037	-61.641132	89.228615	-558.670593	249.998840	1456.803955	-555.523071	-133.638519	1448.877686	-514.749329	45.911396	1425.091309	-524.945679	69.586624	1759.543091	-704.187622	329.594238	1199.620483	-676.365356	-213.582108	1192.036255	-512.882935	262.170624	981.774231	-526.776062	-172.843185	929.280518	-570.080566	50.997635	1095.867065	548.764832	-53.332493	977.625183	547.571411	201.535309
-580.377197	136.949875	994.595276	-596.674622	-38.149052	1000.528809	-647.446655	148.953476	524.911316	-660.604431	-64.722435	528.821350	-649.036133	133.437759	80.911705	-660.199646	-61.639324	89.220695	-558.712524	249.938324	1456.849365	-555.576294	-133.696091	1448.830078	-514.829346	45.888992	1425.133667	-524.774780	69.710434	1759.488525	-704.188232	329.516510	1199.608398	-676.616882	-213.589157	1192.031006	-512.754822	262.133240	981.919006	-527.112366	-173.039902	929.216064	-570.124329	51.018059	1095.841064	547.906189	-53.335995	977.785278	546.795654	201.700211
-580.401001	137.016891	994.631042	-596.751770	-38.078396	1000.491455	-647.515015	149.086700	524.932068	-660.626648	-64.715523	528.834167	-649.083801	133.440704	80.933990	-660.145630	-61.654728	89.262741	-558.787415	249.895630	1456.859375	-555.751770	-133.740860	1448.785645	-514.910461	45.848671	1425.063843	-524.583374	69.858658	1759.419312	-704.220581	329.414703	1199.633545	-676.756714	-213.527130	1191.919556	-512.644653	262.119354	982.101379	-528.040894	-174.744125	929.643372	-570.193848	51.042149	1095.844604	547.108826	-53.047859	977.819519	545.949890	202.004028
-580.422241	136.997803	994.635620	-596.832275	-38.108662	1000.545593	-647.538269	149.071091	524.945435	-660.583069	-64.707748	528.860535	-649.092468	133.425323	80.951935	-660.166077	-61.660259	89.265450	-558.815918	249.835129	1456.849365	-555.855408	-133.834641	1448.717285	-514.990906	45.788338	1425.092651	-524.423340	69.982224	1759.367432	-704.223633	329.309937	1199.594360	-676.975586	-213.520111	1191.897217	-512.510010	262.109375	982.203186	-528.388916	-175.078690	929.644409	-570.255798	51.040092	1095.875610	546.131653	-52.849739	977.908325	545.021240	202.233200
-580.483521	137.038452	994.635132	-596.899719	-38.025734	1000.481323	-647.553833	149.100876	524.937988	-660.581665	-64.694229	528.848267	-649.132874	133.447113	80.965096	-660.096924	-61.667019	89.262009	-558.878479	249.781174	1456.907959	-555.973511	-133.872482	1448.651611	-515.085510	45.742886	1425.023071	-524.241760	70.172974	1759.292114	-704.269653	329.225342	1199.597656	-677.158630	-213.543549	1191.871338	-512.445618	262.116791	982.289734	-528.622559	-175.067795	929.533447	-570.300659	51.063889	1095.840210	545.295349	-52.622883	977.931030	544.167603	202.513321
-580.496704	137.090210	994.633911	-596.987427	-38.050838	1000.508606	-647.580994	149.144409	524.947632	-660.604736	-64.708237	528.847656	-649.133301	133.447876	80.968719	-660.107361	-61.664280	89.263588	-558.915710	249.745361	1456.870850	-556.102478	-133.903900	1448.653931	-515.169983	45.669476	1424.995239	-524.063049	70.355713	1759.272949	-704.326172	329.132507	1199.613159	-677.389099	-213.584869	1191.855835	-512.376099	262.098938	982.325928	-528.920776	-175.163025	929.395813	-570.368347	51.086418	1095.856323	544.544800	-52.430817	977.985107	543.366211	202.717163
-580.536438	137.111496	994.644104	-597.079773	-38.035576	1000.502380	-647.549866	149.146164	524.918335	-660.545776	-64.682953	528.830017	-649.079529	133.465683	80.955399	-660.183533	-61.658676	89.322701	-558.986511	249.669556	1456.886719	-556.244263	-133.981216	1448.579346	-515.251892	45.617294	1425.000610	-523.893250	70.518761	1759.187744	-704.355103	329.025055	1199.615234	-677.613037	-213.612106	1191.769287	-512.313171	262.083191	982.395508	-529.210632	-175.301407	929.267273	-570.450989	51.091610	1095.861572	543.669678	-52.227947	978.042847	542.469910	202.930206
-580.596497	137.164078	994.641113	-597.171570	-37.949200	1000.442383	-647.636108	149.253922	524.894592	-660.497681	-64.643623	528.771545	-649.143982	133.486816	80.951950	-660.089355	-61.660576	89.308342	-559.023560	249.624466	1456.853638	-556.366943	-134.048370	1448.503662	-515.340515	45.541473	1424.986938	-523.777832	70.646957	1759.062500	-704.393433	328.933411	1199.619263	-677.796326	-213.611328	1191.728882	-512.307373	262.057281	982.458801	-529.530090	-175.475143	929.124329	-570.510315	51.124416	1095.827637	542.755615	-52.091625	978.091675	541.580200	203.052841
-580.662476	137.193680	994.644592	-597.257019	-37.912899	1000.424744	-647.669617	149.129013	524.927917	-660.505554	-64.646637	528.760803	-649.145081	133.472229	80.955612	-660.142273	-61.659904	89.298882	-559.077820	249.567627	1456.869751	-556.492188	-134.107376	1448.426514	-515.442017	45.469223	1424.924438	-523.638733	70.852310	1758.988770	-704.434143	328.830566	1199.604736	-678.117249	-213.702271	1191.761841	-512.303772	261.996796	982.518311	-529.133911	-173.989868	928.439514	-570.581543	51.143059	1095.819824	542.007202	-51.934986	978.128723	540.669373	203.279831
-580.731079	137.191910	994.631897	-597.347412	-37.981518	1000.417114	-647.782959	149.157394	524.955200	-660.557068	-64.688889	528.749451	-649.205627	133.449860	80.970123	-660.196838	-61.637142	89.326485	-559.151001	249.482773	1456.902466	-556.640198	-134.182007	1448.357544	-515.533936	45.415695	1424.899292	-523.502747	71.072121	1758.875732	-704.498535	328.747650	1199.615112	-678.199341	-213.675537	1191.617310	-512.325989	261.973511	982.520325	-530.089294	-175.529816	928.756104	-570.677063	51.109421	1095.812744	541.133240	-51.952961	978.325378	539.689270	203.472107
-580.788086	137.167679	994.609985	-597.400757	-37.974045	1000.408020	-647.753357	149.090591	524.911682	-660.411926	-64.677032	528.702942	-649.127930	133.426346	80.961113	-660.151245	-61.634254	89.330711	-559.249084	249.428131	1456.908203	-556.821350	-134.230179	1448.242432	-515.628235	45.326607	1424.842163	-523.382813	71.302589	1758.784180	-704.560730	328.656708	1199.629272	-678.444885	-213.752472	1191.606689	-512.360901	261.907440	982.561584	-529.779541	-174.343338	928.171143	-570.732239	51.108932	1095.796997	540.205383	-51.962036	978.496277	538.734985	203.605927
-580.864624	137.256973	994.598816	-597.543823	-37.876778	1000.331177	-647.867065	149.140656	524.922729	-660.397583	-64.669563	528.681580	-649.184448	133.418182	80.973022	-660.157959	-61.610027	89.289230	-559.292419	249.369827	1456.892456	-556.967041	-134.313156	1448.154907	-515.743408	45.227760	1424.807739	-523.255798	71.516724	1758.696533	-704.632385	328.579010	1199.638428	-678.613953	-213.756058	1191.536255	-512.436462	261.856750	982.570801	-530.022400	-174.377411	927.956482	-570.807678	51.155010	1095.747314	539.440674	-51.877163	978.619141	537.888000	203.739288
-580.976135	137.322815	994.603516	-597.697388	-37.816036	1000.258423	-647.924500	149.096878	524.904846	-660.429077	-64.688812	528.669922	-649.118225	133.415985	80.931763	-660.187683	-61.625202	89.258247	-559.303894	249.284485	1456.842163	-557.103455	-134.379654	1448.103027	-515.826660	45.141388	1424.828979	-523.143433	71.735313	1758.599609	-704.709106	328.457001	1199.663574	-678.762756	-213.731735	1191.450806	-512.533386	261.782654	982.596741	-530.328369	-174.531845	927.765320	-570.929321	51.169277	1095.712036	538.576538	-52.024700	978.847290	536.924377	203.793472
-581.066956	137.314453	994.579956	-597.832031	-37.812366	1000.243958	-648.003967	149.114716	524.893860	-660.441040	-64.772675	528.695618	-649.165344	133.392609	80.938065	-660.262573	-61.630020	89.265610	-559.347595	249.188019	1456.853027	-557.270386	-134.464188	1448.027588	-515.935120	45.042728	1424.768677	-523.033386	71.994804	1758.522461	-704.805908	328.360992	1199.699219	-678.946472	-213.731857	1191.335693	-512.623596	261.713989	982.633667	-530.655273	-174.644547	927.556641	-571.028625	51.166122	1095.690430	537.778809	-52.187466	979.103760	535.958557	203.852798
-581.151367	137.354263	994.617859	-598.009644	-37.777493	1000.240601	-648.098633	148.998474	524.931030	-660.487427	-64.793266	528.631714	-649.153748	133.342194	80.938240	-660.329407	-61.603157	89.276352	-559.416687	249.086472	1456.872803	-557.433533	-134.549515	1447.937256	-516.030029	44.930336	1424.764160	-522.927246	72.242935	1758.422363	-704.918457	328.246948	1199.715942	-679.103699	-213.762497	1191.269653	-512.749573	261.648071	982.613281	-530.960693	-174.754471	927.382019	-571.173035	51.171860	1095.710693	536.941406	-52.394337	979.394653	535.012268	203.907898
-581.207520	137.398682	994.624329	-598.163696	-37.779881	1000.259766	-648.101440	148.867935	524.917053	-660.500488	-64.795898	528.574829	-649.094055	133.267181	80.934448	-660.365112	-61.608009	89.270233	-559.472473	248.957687	1456.870972	-557.627563	-134.640884	1447.863647	-516.098206	44.813374	1424.741943	-522.812866	72.479622	1758.316528	-705.039978	328.112854	1199.750366	-679.259033	-213.771088	1191.154175	-512.892761	261.554535	982.587341	-531.230225	-174.815445	927.171997	-571.274475	51.189007	1095.722900	536.124023	-52.609577	979.672913	534.083557	203.896408
-581.264771	137.401657	994.672607	-598.279175	-37.732384	1000.243469	-648.157349	148.792404	524.952881	-660.471863	-64.731804	528.531799	-649.159790	133.208206	80.957100	-660.417175	-61.597332	89.263588	-559.495667	248.854889	1456.895508	-557.799255	-134.753830	1447.746216	-516.193604	44.715160	1424.721069	-522.690063	72.713120	1758.191650	-705.137512	327.956116	1199.787476	-679.376038	-213.779190	1191.066040	-513.028687	261.472076	982.578918	-531.518127	-174.951279	926.966553	-571.366028	51.172760	1095.740479	535.351379	-52.735523	979.932312	533.042786	203.911453
-581.299255	137.396332	994.666138	-598.428833	-37.724735	1000.260010	-648.176331	148.710449	524.951172	-660.545105	-64.785698	528.509399	-649.188599	133.211121	80.947144	-660.464355	-61.598541	89.247810	-559.533691	248.737427	1456.858276	-558.022949	-134.854691	1447.716309	-516.273987	44.555954	1424.691162	-522.564026	72.956444	1758.070068	-705.248291	327.807434	1199.831909	-679.549255	-213.789200	1190.943359	-513.195129	261.403198	982.525269	-531.814819	-175.025833	926.749756	-571.472351	51.176338	1095.748169	535.791870	-50.946640	978.898071	532.529602	204.657410
-581.383728	137.422089	994.646667	-598.685059	-37.702824	1000.236084	-648.186096	148.708237	524.942993	-660.609924	-64.829285	528.500549	-649.212219	133.162430	80.953278	-660.493835	-61.574902	89.239937	-559.550476	248.626389	1456.872925	-558.345337	-135.013855	1447.710571	-516.355591	44.395210	1424.688354	-522.414429	73.215134	1757.940308	-705.364990	327.678223	1199.885620	-679.727234	-213.801773	1190.822144	-513.380920	261.319275	982.493286	-532.130005	-175.098770	926.533264	-571.612549	51.176414	1095.721069	535.569336	-50.132053	978.640015	531.697021	204.919327
-581.423157	137.523560	994.676514	-598.882751	-37.602753	1000.189453	-648.180664	148.727783	524.937683	-660.542969	-64.754974	528.391296	-649.223938	133.137726	80.981697	-660.435913	-61.601311	89.206993	-559.559021	248.499908	1456.871338	-558.547363	-135.130005	1447.677856	-516.424377	44.267002	1424.640137	-522.284424	73.452789	1757.814453	-705.469849	327.550415	1199.971802	-679.905945	-213.772705	1190.729736	-513.606445	261.199890	982.445984	-532.416870	-175.149078	926.295349	-571.707642	51.215168	1095.709106	534.842712	-50.449936	978.849121	530.547180	204.900085
-581.455750	137.560760	994.679688	-599.105835	-37.481812	1000.123169	-648.164490	148.689850	524.945313	-660.656616	-64.791214	528.411194	-649.297607	133.113388	80.995720	-660.479553	-61.569992	89.171806	-559.550415	248.370789	1456.877808	-558.768738	-135.285477	1447.642578	-516.533813	44.088078	1424.628662	-522.173584	73.646271	1757.684204	-705.595154	327.410767	1200.060059	-679.979126	-213.700775	1190.567871	-513.846619	261.075256	982.417297	-533.351135	-176.737015	926.582275	-571.801819	51.232227	1095.671997	534.098083	-50.697651	979.043457	529.371765	205.079056
-581.475891	137.576279	994.716309	-599.345398	-37.493790	1000.160278	-648.069275	148.636337	524.942688	-660.738220	-64.786377	528.401306	-649.332825	133.077576	80.955589	-660.501221	-61.585541	89.210205	-559.506531	248.220642	1456.905518	-559.028809	-135.453445	1447.579102	-516.651123	43.914032	1424.650513	-522.051880	73.877365	1757.656860	-705.712830	327.264801	1200.144165	-680.107422	-213.681503	1190.452148	-514.098694	260.905487	982.416565	-533.640320	-176.947083	926.477661	-571.943665	51.212215	1095.711426	533.382568	-50.896454	979.173523	528.097290	204.969589
-581.497864	137.626465	994.758789	-599.548645	-37.368580	1000.102844	-647.991699	148.597992	524.952209	-660.826172	-64.792099	528.388062	-649.381042	133.035965	80.964432	-660.562988	-61.614704	89.244484	-559.466003	248.047424	1456.925293	-559.290405	-135.595261	1447.523926	-516.743835	43.710121	1424.628906	-521.930054	74.098610	1757.524536	-705.836731	327.121826	1200.241333	-680.269775	-213.652374	1190.365601	-514.350525	260.764435	982.363770	-533.922424	-176.996872	926.297180	-572.029602	51.222282	1095.699829	532.849060	-50.920162	979.212952	527.037659	204.892792
-581.499878	137.722412	994.735413	-599.818054	-37.260765	1000.002686	-647.866516	148.540009	524.958069	-660.798096	-64.733658	528.381042	-649.457092	132.966614	81.024231	-660.486694	-61.632862	89.240837	-559.393921	247.882614	1456.950806	-559.557434	-135.761139	1447.519043	-516.825256	43.512688	1424.604980	-521.836060	74.289978	1757.284546	-705.943726	326.995453	1200.360962	-680.434448	-213.640289	1190.260864	-514.629395	260.599030	982.372375	-534.212646	-177.066345	926.119812	-572.111206	51.246914	1095.628662	532.253601	-50.886440	979.256897	525.764526	204.816544
-581.468384	137.767075	994.792969	-600.060791	-37.158524	999.964783	-647.741333	148.517136	525.000366	-660.850891	-64.627922	528.374695	-649.506348	132.975235	81.013039	-660.478333	-61.655201	89.269836	-559.292236	247.730347	1456.977295	-559.811890	-135.908966	1447.506470	-516.913757	43.298241	1424.633789	-521.711792	74.499046	1757.110718	-706.069885	326.829010	1200.499512	-680.647278	-213.607010	1190.171509	-514.930359	260.424408	982.310608	-534.509766	-177.088715	925.925476	-572.207947	51.237057	1095.637573	531.654114	-50.849522	979.247375	524.557678	204.757217
-581.430359	137.870209	994.797058	-600.335571	-37.091042	999.925903	-647.576721	148.542786	525.018188	-660.936829	-64.548714	528.393188	-649.553406	132.961578	81.015518	-660.528198	-61.646774	89.267227	-559.212402	247.550262	1456.943115	-560.214172	-136.091644	1447.483032	-516.975952	43.065170	1424.587280	-521.561646	74.679787	1756.941772	-706.199707	326.675201	1200.617920	-680.825378	-213.579971	1190.030762	-515.226501	260.229919	982.283813	-534.827881	-177.177429	925.733643	-572.284424	51.260101	1095.612915	530.928711	-51.070488	979.334839	523.110413	204.660767
-581.376343	137.956299	994.840210	-600.612244	-36.982124	999.890991	-647.515198	148.589996	525.077209	-660.938599	-64.440315	528.401001	-649.661316	132.900360	81.042725	-660.376404	-61.675011	89.258141	-559.076355	247.368057	1456.915894	-560.488892	-136.268921	1447.427734	-517.088501	42.829124	1424.585938	-521.390991	74.840996	1756.771484	-706.289978	326.537506	1200.730957	-681.010803	-213.566101	1189.994263	-515.552856	260.002228	982.257690	-535.146790	-177.212219	925.505676	-572.376221	51.276470	1095.614014	530.227539	-51.349018	979.440552	521.740845	204.528046
-581.274414	137.997665	994.875610	-600.863953	-36.924171	999.885803	-647.386536	148.567215	525.090393	-661.017517	-64.330666	528.367188	-649.698730	132.907608	81.078300	-660.276794	-61.693172	89.207886	-558.960083	247.158844	1456.911499	-560.848206	-136.457901	1447.485718	-517.171448	42.583813	1424.579956	-521.195618	74.968254	1756.636475	-706.378784	326.411346	1200.834106	-681.193481	-213.523300	1189.920776	-515.844055	259.795227	982.198547	-535.419434	-177.199631	925.334351	-572.433472	51.263737	1095.626221	529.526489	-51.503452	979.432434	520.297791	204.421600
-581.150146	137.964767	994.940552	-601.097412	-36.929321	999.938416	-647.287659	148.640198	525.073547	-661.212036	-64.283905	528.384216	-649.708679	132.916977	81.077332	-660.349487	-61.679661	89.191628	-558.835388	246.930923	1456.906738	-561.237366	-136.642853	1447.472900	-517.298340	42.312141	1424.565430	-520.960693	75.098267	1756.463989	-706.451721	326.295532	1200.943237	-681.384155	-213.520126	1189.842163	-516.145874	259.535400	982.209534	-535.686523	-177.236847	925.149963	-572.508545	51.202232	1095.689209	528.863525	-51.616943	979.390076	518.859863	204.299896
-581.036072	137.980545	994.954590	-601.358154	-36.890442	999.941162	-647.255493	148.725266	525.108826	-661.267273	-64.124878	528.379456	-649.795776	132.943604	81.099861	-660.216553	-61.695335	89.184509	-558.742798	246.733917	1456.841187	-561.729065	-136.845444	1447.548096	-517.422668	42.046143	1424.517700	-520.696716	75.224014	1756.257813	-706.515137	326.193542	1201.018921	-681.583252	-213.532867	1189.759766	-516.437256	259.287598	982.116211	-535.935608	-177.270218	924.999329	-572.562500	51.181057	1095.694214	528.162781	-51.745132	979.330139	517.415222	204.119003
-580.882141	138.025360	995.034058	-601.603210	-36.874641	999.960754	-647.175598	148.929382	525.072205	-661.398010	-63.951462	528.349976	-649.837585	132.944504	81.109642	-660.069641	-61.716591	89.194710	-558.566467	246.543655	1456.793335	-562.141479	-137.023727	1447.643921	-517.570984	41.743706	1424.558838	-520.427429	75.320633	1756.061523	-706.548584	326.103943	1201.095947	-681.753113	-213.502228	1189.685547	-516.755188	258.987549	981.986755	-536.194092	-177.314102	924.828003	-572.621582	51.136803	1095.746826	527.444275	-51.795723	979.218201	515.922607	204.008575
-580.747314	137.997406	995.097656	-601.905945	-36.904999	1000.021912	-647.144165	149.049469	525.073853	-661.632385	-63.845753	528.323730	-649.876892	132.992935	81.115387	-660.056396	-61.742172	89.230843	-558.414795	246.311096	1456.745117	-562.622131	-137.221542	1447.754395	-517.698975	41.465450	1424.545044	-520.178467	75.426781	1755.844482	-706.536987	326.010010	1201.130127	-682.015259	-213.574036	1189.710815	-517.042114	258.696899	981.882568	-535.791077	-175.681625	924.141418	-572.708801	51.060116	1095.810059	526.719055	-51.880356	979.044739	514.447266	203.867569
-580.594238	138.041992	995.146912	-602.151001	-36.785690	999.942505	-647.052551	149.211670	525.060120	-661.645386	-63.564049	528.291016	-649.931030	133.069626	81.089989	-659.917114	-61.759041	89.201714	-558.219910	246.106659	1456.610840	-563.157349	-137.424393	1447.884033	-517.878113	41.143635	1424.585815	-519.943848	75.504982	1755.581543	-706.510559	325.876038	1201.149292	-682.177002	-213.544968	1189.692139	-517.302734	258.416016	981.700928	-536.019897	-175.679535	923.981323	-572.735168	51.025028	1095.791748	525.933105	-52.019928	978.939697	512.881165	203.637909
-580.415161	138.050400	995.165283	-602.438354	-36.748749	999.902222	-647.055603	149.426239	525.029907	-661.790710	-63.442917	528.318115	-650.086304	133.107422	81.131508	-659.872986	-61.775143	89.256104	-558.044495	245.866180	1456.486938	-563.674805	-137.602661	1448.024292	-518.027893	40.840317	1424.571167	-519.717041	75.535835	1755.352417	-706.475281	325.780609	1201.172485	-682.186829	-213.507736	1189.616455	-517.522949	258.099060	981.494629	-536.993896	-177.424026	924.391052	-572.780212	50.963909	1095.779419	525.151184	-52.358936	978.874878	511.404602	203.441666
-580.226318	138.081192	995.218018	-602.699158	-36.671322	999.891113	-646.932556	149.510773	525.024475	-661.983154	-63.303139	528.374878	-650.051025	133.191574	81.033844	-659.790100	-61.769978	89.203117	-557.898804	245.637589	1456.410400	-564.213684	-137.792114	1448.131348	-518.179626	40.527725	1424.529419	-519.530762	75.523567	1755.128418	-706.425354	325.676422	1201.135376	-682.337341	-213.503632	1189.622681	-517.767151	257.750214	981.266846	-537.339844	-177.804184	924.373108	-572.814087	50.933949	1095.800049	524.273743	-52.732174	978.806458	509.797607	203.173203
-580.049866	138.128799	995.202637	-602.946045	-36.677364	999.882507	-646.914612	149.681442	525.017517	-662.166321	-63.199593	528.412720	-650.142395	133.202484	81.074883	-659.831055	-61.775242	89.143166	-557.661926	245.414093	1456.301514	-564.448364	-137.817169	1448.099731	-518.364014	40.234043	1424.531250	-519.400574	75.451759	1754.923706	-706.319885	325.549683	1201.101807	-682.641235	-213.590836	1189.716553	-517.987793	257.357391	981.085510	-536.930969	-176.167358	923.739624	-572.837830	50.911755	1095.786011	523.466003	-53.006767	978.709290	508.268860	202.936707
-579.849792	138.164642	995.195313	-603.205872	-36.652199	999.864319	-646.947083	149.898483	525.034546	-662.369812	-63.025513	528.400574	-650.262573	133.285049	81.085945	-659.809021	-61.765289	89.089523	-557.415955	245.184616	1456.134277	-565.260437	-138.138519	1448.426758	-518.500183	39.968071	1424.503540	-519.314209	75.347778	1754.740234	-706.185059	325.427704	1201.016357	-682.805908	-213.554840	1189.696533	-518.179199	257.031158	980.815247	-537.807983	-177.892075	924.152466	-572.865173	50.886703	1095.772827	522.645752	-53.154480	978.545654	506.765747	202.734436
-579.646667	138.193604	995.192810	-603.476990	-36.622314	999.852722	-646.891479	150.117493	524.986206	-662.511902	-62.852905	528.415833	-650.313171	133.387161	81.059189	-659.825317	-61.752563	89.115211	-557.178894	244.973862	1456.040649	-565.763489	-138.332809	1448.536255	-518.680298	39.654125	1424.451172	-519.244751	75.230774	1754.541382	-706.041321	325.312775	1200.925171	-683.040649	-213.569336	1189.695435	-518.300659	256.702026	980.528503	-538.179993	-178.513718	924.266602	-572.871460	50.856468	1095.760620	521.725342	-53.381104	978.338501	505.171265	202.533920
-579.455627	138.196487	995.186890	-603.720093	-36.563744	999.813904	-646.835022	150.338486	524.952698	-662.658325	-62.678097	528.433716	-650.321228	133.441956	80.992393	-659.782593	-61.764259	89.106056	-556.889709	244.821579	1455.854248	-566.244812	-138.509552	1448.657349	-518.855530	39.360577	1424.412354	-519.200256	75.054893	1754.371582	-705.811462	325.190918	1200.814087	-683.328491	-213.609512	1189.752441	-518.401855	256.299652	980.182373	-538.367249	-178.787720	924.306702	-572.880676	50.819866	1095.734985	520.860596	-53.606140	978.249756	503.690247	202.267578
-579.259705	138.133087	995.125977	-603.938354	-36.636425	999.826294	-646.731262	150.597839	524.866394	-662.799377	-62.477650	528.388428	-650.336426	133.490479	81.024902	-659.759888	-61.791111	89.083694	-556.635376	244.712799	1455.730225	-566.448486	-138.545593	1448.653931	-519.023987	39.082321	1424.459717	-519.199951	74.858490	1754.233398	-705.524475	325.079620	1200.702026	-683.590393	-213.657288	1189.825928	-518.481689	255.867477	979.793396	-538.626404	-179.070251	924.345520	-572.898254	50.749622	1095.712036	519.997742	-53.837971	978.184570	502.206909	202.001999
-579.125122	138.127487	995.148621	-604.159607	-36.644794	999.791138	-646.689453	150.746689	524.850952	-662.860168	-62.308910	528.388611	-650.398315	133.557022	81.034142	-659.727539	-61.840969	89.106850	-556.436890	244.573883	1455.659058	-567.127441	-138.872665	1448.894531	-519.210815	38.833241	1424.367188	-519.196533	74.604691	1754.128662	-705.159973	324.923676	1200.498535	-683.954163	-213.674545	1189.876465	-518.482422	255.396957	979.390991	-538.886841	-179.371811	924.441589	-572.943909	50.672447	1095.706177	518.182129	-55.644020	979.024902	500.258820	201.250946
-578.979065	138.139877	995.176575	-604.333618	-36.637867	999.800537	-646.698181	150.919922	524.828857	-662.895142	-62.152012	528.388062	-650.460999	133.605942	80.991051	-659.592163	-61.875847	89.097260	-556.256042	244.415176	1455.578613	-567.607178	-139.053162	1448.978394	-519.379639	38.574593	1424.345581	-519.218567	74.325676	1754.051514	-704.796509	324.783752	1200.308350	-684.401306	-213.757675	1189.903198	-518.490906	254.860947	978.946350	-539.157043	-179.695160	924.543518	-572.979675	50.640701	1095.728882	517.467896	-55.680332	978.810852	498.860199	201.102539
-578.783325	138.133575	995.205444	-604.481934	-36.700359	999.854736	-646.681763	151.009232	524.825562	-663.035706	-62.029202	528.379089	-650.461792	133.595398	81.009270	-659.610291	-61.829346	89.045525	-556.058594	244.239304	1455.478760	-567.712952	-139.098160	1448.871338	-519.510986	38.329803	1424.294067	-519.268860	73.959862	1754.020752	-704.299255	324.723846	1200.107666	-684.754517	-213.862427	1189.971313	-518.497559	254.291397	978.447083	-539.472168	-180.008102	924.645203	-572.996521	50.589985	1095.778076	516.728638	-55.359287	978.445374	497.392883	200.997070
-578.703247	138.160904	995.242920	-604.704834	-36.636269	999.812012	-646.708679	151.173203	524.837524	-663.100952	-61.839378	528.315857	-650.528564	133.641159	81.013504	-659.499817	-61.854801	89.021660	-555.918213	244.075272	1455.453735	-568.047913	-139.249695	1448.914917	-519.669495	38.082802	1424.258057	-519.326477	73.594238	1753.942383	-703.731812	324.655182	1199.858276	-685.200317	-213.941406	1190.011963	-518.471619	253.789688	977.978088	-539.777466	-180.336578	924.761292	-573.049072	50.555363	1095.771851	515.840698	-55.219032	978.095581	495.934784	200.894760
-578.609314	138.249557	995.272583	-604.926758	-36.541008	999.754150	-646.724609	151.243866	524.840881	-663.207153	-61.706459	528.278076	-650.570984	133.706131	80.971001	-659.426270	-61.788231	88.976967	-555.787659	243.928040	1455.317017	-568.374451	-139.409561	1448.922729	-519.819092	37.887161	1424.214966	-519.369995	73.226624	1753.880493	-703.123413	324.663330	1199.608643	-685.655029	-214.034912	1190.035889	-518.459717	253.200943	977.307007	-540.062134	-180.691986	924.843506	-573.090271	50.560863	1095.753174	514.992920	-55.332783	977.993103	494.563690	200.665726
-578.517883	138.319153	995.288086	-605.134888	-36.446552	999.719666	-646.751648	151.367493	524.884399	-663.251282	-61.597919	528.257385	-650.595398	133.741699	80.935989	-659.416443	-61.782909	88.965302	-555.686096	243.761002	1455.264648	-568.706482	-139.571686	1448.922974	-519.989746	37.673733	1424.188843	-519.407776	72.836067	1753.835327	-702.351318	324.631470	1199.306519	-686.060181	-214.186447	1190.111206	-518.397217	252.608856	976.656921	-540.410400	-180.997894	924.917603	-573.134094	50.580471	1095.740723	514.009277	-55.437317	977.892212	493.138702	200.417770
-578.442871	138.357132	995.317688	-605.344604	-36.458374	999.716675	-646.708069	151.387177	524.881042	-663.340820	-61.493912	528.255432	-650.545959	133.736893	80.941780	-659.477478	-61.786827	89.034798	-555.566284	243.574997	1455.174438	-568.986145	-139.740372	1448.936890	-520.155945	37.484447	1424.182373	-519.454346	72.401474	1753.804688	-701.565613	324.691742	1198.992065	-686.482971	-214.305786	1190.172729	-518.309143	251.759064	975.661621	-540.825134	-181.385040	924.990723	-573.193359	50.543610	1095.752319	512.961975	-55.702374	977.875122	491.703979	200.264359
-578.426270	138.423187	995.366638	-605.550720	-36.339600	999.665466	-646.769348	151.437195	524.915527	-663.349792	-61.380123	528.251099	-650.615295	133.748398	80.973167	-659.379272	-61.758430	89.067345	-555.474426	243.408157	1455.155518	-569.250977	-139.893967	1448.919800	-520.322510	37.279423	1424.173584	-519.527954	72.003479	1753.786621	-700.719360	324.775848	1198.661987	-686.909973	-214.435059	1190.197632	-518.274414	251.032639	974.808472	-541.225830	-181.761307	925.017883	-573.270020	50.552853	1095.747314	511.971313	-55.851688	977.762878	490.208954	200.103424
-578.334473	138.293625	995.386719	-605.638855	-36.555977	999.917236	-646.709839	151.433990	524.896057	-663.388733	-61.287769	528.320313	-650.605164	133.739578	80.972107	-659.443909	-61.718548	89.064087	-555.392761	243.172150	1455.131348	-569.570984	-140.076965	1448.938354	-520.486145	37.083340	1424.088623	-519.597656	71.586029	1753.792236	-699.747437	324.885559	1198.353394	-687.226013	-214.541458	1190.216064	-518.171082	250.290756	974.079224	-541.591736	-182.185547	925.024475	-573.328308	50.500717	1095.895264	511.048920	-55.971073	977.650635	488.880188	200.019165
-578.466309	138.497513	995.417175	-605.969727	-36.263798	999.639709	-646.885803	151.624298	524.942200	-663.315125	-61.195866	528.290405	-650.732483	133.750870	81.021072	-659.298828	-61.712666	89.094307	-555.310608	242.980545	1455.104370	-569.884644	-140.263824	1448.952515	-520.687927	36.852085	1424.060425	-519.658875	71.129288	1753.792480	-698.771240	325.058105	1198.027100	-687.593811	-214.635239	1190.218628	-518.134155	249.669464	973.248718	-542.033203	-182.648651	924.995789	-573.457886	50.537678	1095.751221	510.112518	-56.122208	977.571716	487.537933	199.832443
-578.482239	138.536942	995.448792	-606.121155	-36.208286	999.594543	-646.949585	151.641418	524.923828	-663.248901	-61.097839	528.213196	-650.722168	133.792343	80.981880	-659.151306	-61.711189	89.093819	-555.185303	242.752747	1455.063599	-570.188477	-140.412064	1448.973755	-520.867798	36.645573	1423.996094	-519.715393	70.699867	1753.779053	-697.717834	325.133698	1197.726929	-687.970520	-214.775299	1190.216553	-518.044983	248.978622	972.402161	-542.490479	-183.130142	924.917480	-573.538574	50.526878	1095.743530	509.104370	-56.273968	977.464966	486.193573	199.668091
-578.403442	138.723358	995.387573	-606.317993	-36.142750	999.541016	-647.000122	151.673813	524.962769	-663.214294	-60.940208	528.133850	-650.702393	133.815186	80.922729	-659.206909	-61.635487	89.010315	-555.035095	242.491714	1455.042969	-570.481079	-140.555679	1449.024780	-521.038696	36.414772	1423.937134	-519.747742	70.308891	1753.743164	-696.661438	325.213531	1197.451782	-688.290222	-214.886154	1190.215820	-517.899170	248.384521	971.486389	-542.952209	-183.526031	924.795105	-573.553894	50.620853	1095.677612	508.261749	-56.482372	977.500732	484.952881	199.563828
-578.557068	138.611084	995.429810	-606.511475	-36.116119	999.497925	-647.061523	151.747452	524.942322	-663.171631	-60.843143	528.078491	-650.716919	133.861099	80.945068	-659.232178	-61.610870	88.999283	-554.861938	242.287537	1454.978271	-570.795654	-140.676254	1449.014648	-521.212708	36.195679	1423.974854	-519.790283	69.855751	1753.716919	-695.608215	325.257385	1197.224121	-688.591614	-215.055481	1190.225220	-517.766846	247.893982	970.453613	-543.372192	-183.873505	924.636047	-573.723633	50.524620	1095.676025	507.358215	-56.520710	977.441956	483.691559	199.481079
-578.452393	138.225204	995.446899	-606.813416	-37.050430	1000.251587	-647.052734	151.700119	524.903809	-663.430725	-60.937057	528.185059	-650.655762	133.858459	80.907921	-659.468445	-61.543934	89.037315	-554.748718	242.017075	1454.982056	-571.169434	-140.858521	1449.000977	-521.387024	35.977097	1423.914917	-519.845581	69.429863	1753.741211	-694.545349	325.300262	1196.958008	-688.925964	-215.191940	1190.211792	-517.550659	247.263779	969.838623	-543.831665	-184.382370	924.505066	-574.024292	50.269699	1096.102051	506.526093	-56.522465	977.392151	482.495087	199.352875
-578.508789	138.183853	995.469116	-606.958069	-37.083553	1000.222229	-647.142029	151.744568	524.907715	-663.479614	-60.921967	528.163147	-650.690735	133.849792	80.924088	-659.519287	-61.471321	88.971336	-554.575012	241.794159	1455.018188	-571.528503	-141.040894	1449.028931	-521.543579	35.725361	1423.864014	-519.919189	69.039841	1753.782715	-693.566650	325.399628	1196.776001	-689.217285	-215.257294	1190.171875	-517.317871	246.764511	969.182617	-544.297913	-184.947937	924.362061	-574.123962	50.194012	1096.098145	505.632660	-56.556587	977.421814	481.318939	199.237793
-578.749268	138.480042	995.480042	-606.975159	-36.238716	999.434937	-647.278931	151.816360	524.932556	-663.250366	-60.743004	528.050232	-650.773254	133.867798	81.013878	-659.368347	-61.539497	88.967865	-554.309692	241.539520	1454.983887	-572.262756	-141.389709	1449.237305	-521.699707	35.467545	1423.889160	-519.960205	68.662018	1753.778076	-692.643372	325.460663	1196.661133	-689.514893	-215.356445	1190.149170	-517.081116	246.280701	968.580200	-544.755432	-185.395828	924.139648	-574.034119	50.301994	1095.665649	504.769196	-56.702541	977.461670	480.150879	199.159668
-578.826050	138.459534	995.506714	-607.114197	-36.248371	999.365662	-647.394714	151.768295	524.963379	-663.262451	-60.745209	528.023010	-650.803833	133.928162	81.031921	-659.377563	-61.514828	88.924644	-554.067505	241.272369	1455.008789	-572.336975	-141.369888	1449.042114	-521.871033	35.197609	1423.920410	-520.015869	68.252518	1753.794434	-691.769958	325.408325	1196.477783	-689.785034	-215.438431	1190.123901	-516.752625	245.871475	968.197571	-545.282776	-185.894760	923.898804	-574.140930	50.226017	1095.643555	503.843292	-56.800617	977.484863	478.859283	199.023010
-578.929016	138.361374	995.555237	-607.282776	-36.351574	999.392700	-647.485962	151.720001	525.005310	-663.387756	-60.885769	528.058655	-650.822632	134.013870	81.036980	-659.354187	-61.555309	88.962303	-553.794312	240.994019	1455.034546	-572.755005	-141.560074	1449.036987	-522.042725	34.933865	1423.898193	-520.059814	67.880089	1753.814819	-691.003601	325.304810	1196.296753	-690.106689	-215.518433	1190.066772	-516.270142	245.421021	967.981140	-545.807922	-186.434708	923.632446	-574.277771	50.106396	1095.681396	503.231812	-56.834042	977.599365	477.951874	198.967163
-579.026611	138.305222	995.592041	-607.458191	-36.425400	999.388245	-647.694275	151.792633	525.038635	-663.458740	-60.957237	528.026123	-650.837891	134.176743	81.020607	-659.346313	-61.562473	88.977974	-553.535156	240.749435	1455.089111	-573.167847	-141.778015	1449.063354	-522.207336	34.632492	1423.935425	-520.118164	67.523132	1753.822998	-690.342102	325.281494	1196.229370	-690.422241	-215.620605	1190.005981	-515.730408	245.066025	967.995239	-546.354736	-187.092667	923.407959	-574.382629	50.004620	1095.691162	502.463074	-56.903408	977.757874	476.859802	198.818039
-579.164185	138.201813	995.635071	-607.633057	-36.556488	999.387024	-647.878540	151.824219	525.110168	-663.521851	-60.989113	528.012207	-650.880432	134.329880	81.024391	-659.370422	-61.595348	88.955551	-553.218689	240.457336	1455.058472	-573.637756	-141.997299	1449.088501	-522.332947	34.328026	1423.959229	-520.144714	67.199371	1753.832275	-689.880249	325.257660	1196.203369	-690.736572	-215.693146	1190.004272	-515.108337	244.638382	968.222595	-546.869629	-187.587173	923.107300	-574.506409	49.853249	1095.705444	501.681030	-56.967812	977.940613	475.762268	198.731384
-579.220764	138.087997	995.721619	-607.740234	-36.731853	999.477295	-648.035645	151.730576	525.240051	-663.642090	-61.098045	528.057007	-650.852539	134.388458	81.063606	-659.464111	-61.578728	88.967361	-552.892822	240.187256	1455.091431	-574.070740	-142.212311	1449.111938	-522.436218	34.008106	1423.964722	-520.170166	66.861595	1753.860596	-689.509155	325.232086	1196.228027	-691.052917	-215.764633	1189.962402	-514.290039	244.234024	968.629822	-547.457764	-188.207550	922.857910	-574.601501	49.707806	1095.796387	501.052246	-56.837303	978.040527	474.801056	198.667175
-579.349915	138.014648	995.848206	-607.918335	-36.827152	999.493774	-648.242493	151.632462	525.393555	-663.681396	-61.111748	528.005066	-650.844971	134.475494	81.122223	-659.474487	-61.623348	88.932907	-552.525818	239.959030	1455.147217	-574.432495	-142.406052	1449.176147	-522.552612	33.678345	1424.074219	-520.234253	66.549744	1753.923096	-689.176331	325.122833	1196.307373	-691.417236	-215.791000	1189.930542	-513.508606	243.920410	969.359131	-548.000427	-188.872910	922.679504	-574.723511	49.551167	1095.861084	500.322784	-56.889469	978.201111	473.823853	198.512878
-579.478943	137.904709	995.959229	-608.070923	-36.952255	999.537659	-648.438232	151.537155	525.515137	-663.796570	-61.176849	528.044861	-650.911621	134.554260	81.188263	-659.524292	-61.642132	88.939095	-552.252258	239.655212	1455.211914	-574.875732	-142.662582	1449.212280	-522.608154	33.347210	1424.051880	-520.293823	66.262985	1754.001221	-689.016907	325.099945	1196.464722	-691.754883	-215.820633	1189.953125	-512.590576	243.461945	970.455505	-548.558777	-189.375122	922.479004	-574.836182	49.388763	1095.932617	499.741180	-56.910156	978.450500	472.996704	198.400543
-579.612488	137.800812	996.051208	-608.250916	-37.080803	999.571899	-648.606262	151.454269	525.566345	-663.979919	-61.222504	528.067200	-650.898621	134.626617	81.218193	-659.535156	-61.640800	88.949287	-552.011292	239.372375	1455.295654	-575.247070	-142.907730	1449.262817	-522.684814	32.981300	1424.109497	-520.349731	66.016655	1754.057129	-688.936829	325.035065	1196.662598	-692.111755	-215.830322	1189.948975	-511.662842	243.091293	971.567322	-549.148865	-190.007690	922.316345	-574.944763	49.227154	1095.985962	499.074432	-57.004379	978.713257	472.048615	198.291870
-579.561890	137.300049	995.638062	-608.808777	-38.288788	1000.459106	-648.208069	150.807022	525.577393	-664.600220	-61.598545	528.268372	-650.484375	134.686310	81.171547	-659.923828	-61.627716	88.997604	-551.769836	239.137390	1455.404419	-575.925415	-143.375549	1449.504150	-522.726990	32.630245	1424.200195	-520.416382	65.759537	1754.112427	-688.913452	324.905304	1196.847656	-692.575989	-215.880936	1189.946655	-510.602661	242.824921	972.679382	-549.746826	-190.601974	922.166870	-575.130737	49.027096	1096.215210	498.512695	-57.115498	978.902039	471.274597	198.175201
-579.513062	137.352890	995.799683	-608.881348	-38.392036	1000.518372	-648.576172	150.976212	525.801758	-664.719482	-61.606647	528.254333	-650.618835	134.878693	81.189430	-659.951294	-61.621830	88.961845	-551.604797	238.842072	1455.590576	-576.195251	-143.659805	1449.499268	-522.771973	32.311729	1424.262573	-520.461365	65.508858	1754.171387	-688.953064	324.801208	1197.119629	-692.960144	-215.892593	1189.960938	-509.625122	242.560181	973.990417	-550.368347	-191.110046	922.014893	-575.148682	48.933025	1096.326538	497.976379	-57.105724	979.071594	470.526703	198.066086
-579.493103	137.483444	996.039490	-608.914551	-38.337387	1000.483032	-648.894592	150.913406	526.069824	-664.847351	-61.656120	528.259460	-650.703857	135.081024	81.221268	-659.903625	-61.620605	88.918640	-551.474243	238.511230	1455.820068	-576.448242	-143.979889	1449.488403	-522.794250	32.042984	1424.324463	-520.503845	65.264214	1754.232544	-689.071350	324.754333	1197.442871	-693.425476	-215.929489	1189.965942	-508.648224	242.319595	975.357605	-550.992920	-191.586014	921.824768	-575.166504	48.868408	1096.429932	497.422424	-57.155392	979.298401	469.824860	197.961029
-579.504761	137.563339	996.382141	-608.939026	-38.305660	1000.492920	-649.065979	150.831680	526.262573	-664.878906	-61.571537	528.205444	-650.683350	135.294556	81.222328	-659.955383	-61.607510	88.839844	-551.374756	238.209702	1456.068115	-576.578369	-144.263977	1449.445679	-522.803406	31.734331	1424.358154	-520.513062	65.034889	1754.287476	-689.167725	324.699493	1197.771606	-693.901733	-215.959061	1189.970947	-507.602997	242.123444	976.752563	-551.585876	-192.073792	921.729187	-575.238281	48.746479	1096.615112	496.839050	-57.246170	979.575073	469.125458	197.890625
-579.956543	137.117981	996.673523	-609.117065	-38.502922	1000.573608	-649.465271	150.921158	526.443848	-665.205811	-61.667793	528.253479	-650.804932	135.554855	81.215012	-659.978088	-61.600113	88.851234	-551.297668	237.938522	1456.285034	-576.701294	-144.590393	1449.394775	-522.843750	31.441921	1424.410400	-520.541199	64.807289	1754.384277	-689.264709	324.539490	1198.119141	-694.328857	-216.037613	1189.986084	-506.574951	241.944275	978.250183	-552.233643	-192.498581	921.625183	-575.551636	48.335461	1096.800049	496.416260	-57.199429	979.779968	468.518616	197.836761
-580.582825	136.467865	996.780579	-609.350891	-38.794407	1000.653076	-649.750427	151.097519	526.552490	-665.399231	-61.696888	528.262939	-650.876709	135.834854	81.225769	-659.928223	-61.662476	88.840744	-551.274597	237.628433	1456.552734	-576.716370	-144.886536	1449.307861	-522.872803	31.145962	1424.399780	-520.542786	64.577957	1754.471191	-689.349731	324.400970	1198.457031	-694.792114	-216.107391	1189.964233	-505.563263	241.771194	979.620300	-552.983704	-193.008530	921.498657	-575.852234	47.867870	1096.868164	495.809814	-57.109711	979.871033	467.813202	197.775818
-580.924622	136.651917	996.923157	-609.283752	-38.092464	999.941101	-650.106384	151.347061	526.778870	-665.315247	-61.504581	528.143616	-651.127747	136.158569	81.259178	-659.790039	-61.734341	88.800217	-551.326233	237.249847	1456.866333	-576.742432	-145.244064	1449.230713	-522.897339	30.866743	1424.433350	-520.532471	64.323387	1754.559692	-689.491272	324.322021	1198.862183	-695.166809	-216.219833	1189.992310	-504.592407	241.515213	981.186707	-553.670837	-193.401718	921.330322	-575.722656	47.828426	1096.525269	495.556000	-57.119144	980.155945	467.475403	197.772400
-581.133972	136.536026	997.103210	-609.360962	-38.241653	999.989136	-650.271057	151.421814	526.952942	-665.534973	-61.464104	528.115051	-651.221191	136.421265	81.221046	-659.825745	-61.726421	88.751747	-551.349426	236.963715	1457.121826	-576.357544	-145.348938	1448.942871	-522.918457	30.568060	1424.553223	-520.513489	64.078056	1754.590088	-689.594971	324.237274	1199.220581	-695.610596	-216.347916	1189.989990	-503.628296	241.420425	982.498779	-554.332336	-193.641663	921.164734	-575.833191	47.631310	1096.631836	495.155884	-57.187080	980.458862	467.023743	197.777420
-581.337830	136.405121	997.280762	-609.431824	-38.409512	1000.033936	-650.377380	151.534424	527.056213	-665.803467	-61.437931	528.087891	-651.294739	136.625076	81.207069	-659.842590	-61.727184	88.750801	-551.446045	236.666214	1457.382690	-576.658508	-145.858521	1449.057129	-522.928528	30.246660	1424.636841	-520.501282	63.802795	1754.634399	-689.679138	324.117004	1199.559082	-695.999207	-216.488663	1190.010864	-502.695740	241.270126	983.925476	-555.067688	-193.928589	920.929321	-575.953735	47.419777	1096.738647	494.733215	-57.185894	980.659058	466.508270	197.741623
-581.533997	136.344116	997.429382	-609.475464	-38.523815	1000.040222	-650.475586	151.462997	527.198914	-665.899597	-61.281960	527.975830	-651.368774	136.769180	81.137482	-659.755676	-61.774769	88.712769	-551.546631	236.306747	1457.620239	-576.615540	-146.205673	1448.951416	-522.930725	29.944775	1424.640015	-520.478455	63.538357	1754.662598	-689.743652	324.074036	1199.858643	-696.316284	-216.632889	1190.014282	-501.782135	241.086639	985.257080	-555.781250	-194.229584	920.748596	-576.031677	47.262867	1096.806641	494.245575	-57.170406	980.784363	465.945709	197.745575
-581.806824	136.245331	997.545532	-609.522888	-38.654369	1000.018677	-650.311523	151.254639	527.182617	-666.042603	-61.237579	527.966003	-651.330261	136.862000	81.166740	-659.664978	-61.813194	88.699165	-551.678772	235.943619	1457.872925	-576.488831	-146.560608	1448.817505	-522.901550	29.669744	1424.579102	-520.448303	63.245884	1754.731201	-689.820313	324.025085	1200.151978	-696.639954	-216.793869	1189.986206	-500.877991	241.007080	986.543823	-556.441406	-194.338150	920.484009	-576.138245	47.087742	1096.842285	493.909912	-57.218075	981.018372	465.576843	197.759659
-582.078979	136.115494	997.624084	-609.552612	-38.808903	999.998291	-650.313293	151.175064	527.222229	-666.351868	-61.371338	528.029541	-651.446777	136.958328	81.192039	-659.606934	-61.853489	88.726707	-551.809937	235.620850	1458.072021	-576.341125	-146.900635	1448.680176	-522.891663	29.400785	1424.597412	-520.417725	62.956547	1754.754395	-689.917847	324.027832	1200.459473	-696.957764	-216.981155	1189.943604	-500.022064	240.856705	987.858521	-557.180664	-194.595734	920.210754	-576.256714	46.912197	1096.864258	493.628052	-57.161797	981.233704	465.282776	197.779785
-582.390320	136.104248	997.697876	-609.600525	-38.867634	999.917114	-650.362610	151.247513	527.290649	-666.615601	-61.443222	528.144287	-651.540039	137.064743	81.214767	-659.592896	-61.906727	88.792931	-551.979919	235.231430	1458.235474	-576.204346	-147.265869	1448.561890	-522.859192	29.151323	1424.528931	-520.355042	62.662022	1754.773193	-689.953003	323.985321	1200.687744	-697.180786	-217.223740	1189.924438	-499.189087	240.759186	988.924683	-557.978027	-194.976486	919.917786	-576.375854	46.810715	1096.847290	493.316986	-57.133984	981.496338	464.940765	197.835297
-582.684448	135.968704	997.735291	-609.628601	-38.985535	999.878113	-650.405273	151.291641	527.264221	-666.951538	-61.525597	528.217224	-651.589111	137.213089	81.232628	-659.591614	-61.950390	88.840271	-552.148010	234.890747	1458.426636	-575.989502	-147.606491	1448.402344	-522.868164	28.884838	1424.608032	-520.302368	62.318504	1754.779907	-689.948303	323.913940	1200.837158	-697.346252	-217.481934	1189.898560	-498.432831	240.737747	989.899536	-558.654419	-195.118652	919.590576	-576.491699	46.663761	1096.837036	493.136261	-57.082760	981.863708	464.788971	197.858444
-582.909790	135.942719	997.795166	-609.611938	-39.090603	999.887512	-650.552124	151.344620	527.295898	-667.246338	-61.615437	528.286438	-651.717041	137.288330	81.277802	-659.645508	-61.963600	88.813705	-552.314270	234.563828	1458.527954	-575.821167	-147.960556	1448.278320	-522.870972	28.626225	1424.555908	-520.197693	61.986656	1754.747559	-689.985046	323.861389	1201.061523	-697.482483	-217.748947	1189.849121	-497.479309	240.296188	990.836975	-559.331177	-195.295135	919.289856	-576.588074	46.596703	1096.870117	492.853363	-57.067692	982.130676	464.528931	197.881027
-583.145996	135.893051	997.849731	-609.514709	-39.180504	999.738586	-650.591675	151.370087	527.254272	-667.519714	-61.626183	528.317505	-651.708557	137.404434	81.228951	-659.654663	-62.020432	88.772415	-552.512878	234.239151	1458.602417	-575.589844	-148.278931	1448.109253	-522.890869	28.366035	1424.517822	-520.116760	61.634922	1754.735840	-690.014099	323.818573	1201.194580	-697.598511	-218.000137	1189.773926	-496.725952	240.178513	991.753357	-560.109802	-195.431625	918.873291	-576.634521	46.447327	1096.816772	492.486145	-56.990467	982.265198	464.182037	197.909210
-583.394714	135.806122	997.910034	-609.560669	-39.271660	999.781982	-650.807251	151.282471	527.357849	-667.826050	-61.714817	528.270691	-651.769958	137.453079	81.243103	-659.717712	-62.023331	88.723778	-552.750671	233.913422	1458.721680	-574.999756	-148.396515	1447.690552	-522.885193	28.104027	1424.477417	-520.043213	61.253395	1754.726563	-690.048584	323.752441	1201.339600	-697.662415	-218.331055	1189.725952	-496.122253	240.074158	992.743958	-560.787476	-195.587631	918.501526	-576.789368	46.372852	1096.870361	492.339050	-56.920822	982.454529	464.020020	197.912247
-583.611328	135.823471	998.000854	-609.537598	-39.297009	999.705017	-651.066650	151.199890	527.466492	-668.090820	-61.812164	528.153381	-651.881409	137.457016	81.308334	-659.705811	-62.063934	88.653030	-552.981384	233.618469	1458.852539	-574.723145	-148.719116	1447.497070	-522.903931	27.874374	1424.471924	-519.984619	60.793247	1754.765259	-690.066895	323.694916	1201.481079	-697.659119	-218.657379	1189.666260	-495.508972	239.877716	993.641357	-561.468811	-195.698608	918.065735	-576.887146	46.302464	1096.876221	492.157990	-56.912540	982.710144	463.885315	197.910568
-583.886047	135.689835	998.026428	-609.545410	-39.391888	999.647583	-651.355652	151.145844	527.521118	-668.313904	-61.851238	528.077332	-651.941406	137.498383	81.351791	-659.824646	-62.057758	88.587463	-553.230042	233.287338	1458.963013	-574.494446	-149.033936	1447.361938	-522.892090	27.667307	1424.401611	-519.877625	60.391411	1754.750610	-690.096436	323.642975	1201.586914	-697.615356	-219.018951	1189.607544	-494.920776	239.727814	994.435059	-562.099731	-195.758072	917.602478	-577.000122	46.167130	1096.854248	491.963196	-56.950127	982.952026	463.755615	197.895996
-584.002258	135.365616	998.047119	-609.347900	-39.853485	999.938965	-651.485901	151.065964	527.547119	-668.591370	-62.026505	528.126831	-651.890137	137.547546	81.342506	-659.847473	-62.096230	88.632347	-553.476807	232.977844	1459.081177	-574.567505	-149.558212	1447.465942	-522.890320	27.458017	1424.341309	-519.791077	59.991367	1754.744751	-690.129028	323.504456	1201.665161	-697.536255	-219.344635	1189.543579	-494.397430	239.638443	995.191467	-562.768616	-195.861404	917.152710	-577.050049	45.975803	1097.032227	491.815491	-57.027946	983.275085	463.632660	197.900879
-584.275330	135.291306	998.061218	-609.365417	-40.010025	999.918640	-651.673584	151.122818	527.516296	-668.861938	-62.157509	528.154541	-651.884338	137.613678	81.329117	-659.908508	-62.124680	88.636711	-553.731750	232.707138	1459.199951	-573.999268	-149.625168	1447.100098	-522.894104	27.207750	1424.340942	-519.683655	59.524593	1754.709595	-690.129333	323.382904	1201.755859	-697.395020	-219.697647	1189.445313	-493.895538	239.612244	995.833801	-563.427124	-196.023438	916.706299	-577.166687	45.866425	1097.023560	492.053589	-57.289341	983.606689	464.392548	197.643311
-584.645569	135.447235	998.061768	-609.534546	-39.845181	999.528748	-651.995728	151.199371	527.567139	-669.081970	-62.285912	528.121338	-651.907837	137.721024	81.294220	-659.893555	-62.181087	88.673843	-553.963135	232.418335	1459.291870	-573.731689	-149.888962	1446.956909	-522.921570	27.017904	1424.308350	-519.594360	59.078449	1754.660034	-690.177856	323.261353	1201.821655	-697.236877	-220.082855	1189.345947	-493.480621	239.468323	996.452515	-564.005554	-196.051910	916.168091	-577.288574	45.809658	1096.794922	492.000092	-57.303520	983.862610	464.479156	197.611359
-584.835693	135.364609	998.084534	-609.493469	-40.005714	999.513245	-652.218689	151.107513	527.562256	-669.275452	-62.368423	528.124878	-651.935242	137.704041	81.316650	-659.946838	-62.187500	88.625275	-554.176941	232.148651	1459.337891	-573.737915	-150.302734	1447.059204	-522.931580	26.809048	1424.277100	-519.499268	58.665253	1754.642334	-690.247620	323.141937	1201.911011	-697.098450	-220.466736	1189.236572	-493.181183	239.018875	997.172424	-564.604187	-196.049637	915.650635	-577.354736	45.692448	1096.796997	491.880554	-57.302410	984.036194	464.410889	197.621017
-585.046082	135.243042	998.141846	-609.457886	-40.164822	999.500854	-652.450500	150.932648	527.578491	-669.449097	-62.483723	528.118286	-651.900574	137.734482	81.279343	-659.985901	-62.263191	88.658600	-554.449524	231.883560	1459.481323	-573.505249	-150.559662	1446.925781	-522.951050	26.615587	1424.254639	-519.429626	58.171741	1754.640869	-690.318237	322.988739	1201.977905	-696.906433	-220.803192	1189.114746	-492.861176	238.981750	997.547180	-565.236389	-196.159760	915.099731	-577.448669	45.542301	1096.820557	491.865234	-57.316196	984.270447	464.442474	197.604355
-585.232361	135.095062	998.157532	-609.396362	-40.343197	999.492737	-652.583801	150.824585	527.572510	-669.601501	-62.598503	528.054932	-651.858582	137.757935	81.254555	-659.957092	-62.303249	88.643623	-554.731873	231.629517	1459.583008	-573.221008	-150.817184	1446.771240	-522.960022	26.438873	1424.207153	-519.370422	57.667263	1754.668457	-690.391724	322.766449	1202.030518	-696.655762	-221.142990	1189.018188	-492.557098	239.026917	997.878174	-565.848755	-196.118958	914.492554	-577.501831	45.392879	1096.822754	491.872375	-57.249592	984.436584	464.506165	197.640762
-585.458496	134.997665	998.202820	-609.343445	-40.491673	999.439758	-652.787476	150.692978	527.643127	-669.741699	-62.695423	528.018982	-651.888672	137.761398	81.257423	-660.045288	-62.302685	88.646202	-554.984253	231.363174	1459.713135	-572.988464	-151.052292	1446.610718	-522.967834	26.289330	1424.159912	-519.295349	57.150444	1754.684814	-690.454407	322.503418	1202.046631	-696.401489	-221.494675	1188.880005	-492.269012	239.159286	998.146301	-566.605347	-196.200623	913.727783	-577.561768	45.243515	1096.812988	491.897614	-57.098122	984.555115	464.584839	197.724274
-585.632751	134.846695	998.238403	-609.258179	-40.675301	999.464600	-652.880798	150.498123	527.672485	-669.830811	-62.838264	528.053894	-651.808716	137.748322	81.256752	-660.077820	-62.300350	88.603333	-555.248901	231.133926	1459.819458	-572.755188	-151.278030	1446.480225	-522.977844	26.119757	1424.130737	-519.209595	56.629730	1754.659546	-690.532898	322.224396	1202.073853	-696.138123	-221.838287	1188.784180	-492.070770	239.245560	998.304321	-567.196960	-196.192642	913.205505	-577.606018	45.099854	1096.843628	491.951019	-57.021496	984.735901	464.709320	197.759857
-585.844849	134.686874	998.257263	-609.234924	-40.864830	999.476379	-652.920471	150.551376	527.586365	-669.927307	-62.973774	528.063843	-651.767029	137.801025	81.227715	-660.080627	-62.336533	88.641464	-555.449463	230.919632	1459.895264	-572.562805	-151.524216	1446.352051	-522.960693	25.960880	1424.145996	-519.104553	56.154839	1754.655884	-690.643250	321.936829	1202.122437	-695.873657	-222.142548	1188.648193	-491.923920	239.379379	998.405518	-567.467346	-196.260239	912.714233	-577.659058	44.942589	1096.850830	492.135132	-56.908527	984.945618	464.955780	197.819336
-586.064453	134.549866	998.278381	-609.186829	-41.007366	999.468323	-653.053040	150.461609	527.644470	-669.963501	-63.062981	528.046692	-651.729431	137.807495	81.184624	-660.092163	-62.347797	88.612495	-555.669189	230.702774	1459.992065	-572.390381	-151.727737	1446.275879	-522.970642	25.828730	1424.157349	-519.051147	55.664597	1754.689575	-690.766174	321.650543	1202.175049	-695.526306	-222.408722	1188.473267	-491.852203	239.533768	998.441223	-567.885681	-196.398376	912.223633	-577.698059	44.810703	1096.848022	492.112030	-56.925648	985.058899	464.995331	197.858978
-586.290955	134.386124	998.333618	-609.152161	-41.150322	999.447144	-653.132385	150.313782	527.642883	-669.987732	-63.182808	528.072083	-651.627563	137.793533	81.174187	-660.086975	-62.385971	88.647720	-555.876404	230.515213	1460.114868	-572.172546	-151.895538	1446.151489	-522.971802	25.664515	1424.192383	-519.005554	55.186031	1754.729248	-690.909180	321.344727	1202.251953	-695.158264	-222.622269	1188.306396	-491.870056	239.682098	998.403015	-568.263367	-196.564651	911.766479	-577.755737	44.639091	1096.856934	492.394775	-56.755272	985.187378	465.337830	198.021118
-586.509888	134.215469	998.365967	-609.137024	-41.332184	999.457153	-653.252991	150.185104	527.665649	-670.050171	-63.356869	528.124939	-651.691895	137.784119	81.189941	-660.189392	-62.397919	88.684662	-556.094727	230.276749	1460.251587	-571.993347	-152.126022	1446.067261	-522.982239	25.503016	1424.192383	-518.986572	54.639328	1754.807373	-691.048950	320.980133	1202.325317	-694.794678	-222.805756	1188.168579	-491.984467	239.818695	998.339905	-568.529785	-196.673950	911.230835	-577.828735	44.473331	1096.872437	492.549530	-56.733723	985.322449	465.611237	198.043518
-586.689941	134.114288	998.415955	-609.070740	-41.451859	999.436768	-653.338623	150.044495	527.642334	-669.961243	-63.449936	528.087585	-651.599976	137.822510	81.135353	-660.124390	-62.466145	88.685112	-556.302490	230.053116	1460.345337	-571.794250	-152.337967	1445.943481	-522.990662	25.358288	1424.200684	-518.965698	54.100033	1754.857300	-691.216064	320.656525	1202.382690	-694.534729	-223.001572	1187.994141	-492.174408	239.959229	998.152771	-568.852295	-196.745575	910.670898	-577.879395	44.351120	1096.885742	492.816498	-56.639648	985.364746	465.894775	198.130020
-586.864197	133.991196	998.452332	-609.033447	-41.582584	999.407166	-653.434082	149.935242	527.674133	-669.924194	-63.596210	528.075745	-651.586060	137.797516	81.124077	-660.181580	-62.465328	88.674171	-556.491760	229.840302	1460.420288	-571.618286	-152.536621	1445.816040	-522.967102	25.230104	1424.173706	-518.921570	53.604065	1754.901489	-691.414795	320.302032	1202.429688	-694.188293	-223.167572	1187.832031	-492.381073	240.290085	997.767151	-569.047058	-196.759918	910.165649	-577.925720	44.208740	1096.884277	492.961670	-56.548702	985.328613	466.128418	198.242432
-587.025208	133.861877	998.457581	-609.034912	-41.716068	999.412842	-653.487976	149.790833	527.656738	-669.887451	-63.768322	528.063660	-651.520081	137.792664	81.119652	-660.169128	-62.499790	88.665627	-556.667236	229.648895	1460.494019	-571.400024	-152.714417	1445.691162	-522.938904	25.081875	1424.203979	-518.928284	53.104725	1754.935669	-691.645447	319.941742	1202.487549	-693.814026	-223.292938	1187.653320	-492.663635	240.559814	997.362915	-569.189636	-196.893524	909.756104	-577.990723	44.093792	1096.886841	493.360809	-56.433819	985.384949	466.629486	198.360703
-587.152527	133.726898	998.472534	-608.977783	-41.841042	999.407776	-653.536072	149.633194	527.662659	-669.787048	-63.824516	528.001892	-651.403748	137.784637	81.070061	-660.122070	-62.520576	88.675354	-556.798462	229.513336	1460.507080	-571.199890	-152.899353	1445.582520	-522.900757	24.927942	1424.252319	-518.915527	52.649635	1754.984009	-691.907776	319.583466	1202.583618	-693.490967	-223.369339	1187.537598	-492.982483	240.766129	996.990723	-569.282837	-196.954346	909.324158	-578.008423	43.971409	1096.888306	493.764038	-56.443607	985.360474	467.159576	198.481277
-587.307312	133.613251	998.488464	-608.975037	-41.945843	999.371277	-653.638916	149.535843	527.696716	-669.700195	-63.926834	527.953735	-651.359497	137.791428	81.050858	-660.196228	-62.489841	88.643951	-556.959412	229.318619	1460.573120	-571.046997	-153.074402	1445.506348	-522.862000	24.773626	1424.256470	-518.909302	52.225338	1754.994873	-692.176392	319.226624	1202.673950	-693.206238	-223.483887	1187.324463	-493.418488	241.024582	996.619812	-569.395020	-197.068893	908.917053	-578.051575	43.846748	1096.870972	494.250397	-56.524990	985.326477	467.871002	198.629974
-587.443970	133.408279	998.539307	-608.931091	-42.089912	999.403992	-653.693481	149.389069	527.727661	-669.604553	-64.045685	527.922119	-651.274231	137.799698	81.039207	-660.163757	-62.541817	88.680992	-557.124756	229.121063	1460.663818	-570.874634	-153.258484	1445.432007	-522.814026	24.644735	1424.250122	-518.938721	51.718128	1755.073242	-692.465515	318.903503	1202.784180	-692.886536	-223.549408	1187.164551	-493.951691	241.280975	996.215332	-569.481079	-197.197189	908.559875	-578.111816	43.683792	1096.915771	494.716766	-56.622780	985.279846	468.580963	198.664597
-587.589539	133.213364	998.565002	-608.937317	-42.263878	999.421082	-653.742981	149.207840	527.689392	-669.534119	-64.198273	527.924988	-651.239380	137.823273	81.020012	-660.090576	-62.534077	88.660393	-557.266602	228.939636	1460.758545	-570.692383	-153.428757	1445.311035	-522.776489	24.486849	1424.309082	-518.995728	51.217236	1755.185791	-692.830872	318.564453	1202.929932	-692.553162	-223.619370	1186.963623	-494.487091	241.514954	995.746460	-569.471375	-197.208511	908.199646	-578.178772	43.509182	1096.935547	495.142700	-56.527943	985.028992	469.120789	198.705978
-587.714783	132.994980	998.584473	-608.905212	-42.424835	999.415894	-653.793152	149.049652	527.713074	-669.480530	-64.325813	527.902954	-651.224976	137.775864	81.041916	-660.177429	-62.545937	88.698936	-557.399658	228.748138	1460.798096	-570.564758	-153.604431	1445.224365	-522.737976	24.318911	1424.304199	-519.023621	50.772343	1755.256958	-693.199341	318.216949	1202.998291	-692.222412	-223.688431	1186.799438	-495.148682	241.767563	995.263306	-569.441040	-197.293533	907.836060	-578.227112	43.323273	1096.943237	495.778198	-56.319778	984.826355	469.944763	198.821777
-587.859192	132.840424	998.614502	-608.927368	-42.597691	999.407654	-653.799561	148.857666	527.730896	-669.454712	-64.492905	527.909119	-651.166809	137.763977	81.025322	-660.239685	-62.546268	88.694389	-557.504150	228.587250	1460.858887	-570.444275	-153.806854	1445.146606	-522.716675	24.198490	1424.349243	-519.083008	50.316437	1755.309082	-693.585144	317.839325	1203.142700	-691.933960	-223.740677	1186.667603	-495.845795	242.066345	994.831726	-569.414856	-197.375626	907.511414	-578.300171	43.151165	1096.951782	496.327606	-56.187443	984.543091	470.691162	198.962082
-587.958130	132.675842	998.617065	-608.890503	-42.813225	999.464050	-653.811096	148.689041	527.722290	-669.436218	-64.590553	527.809021	-651.086243	137.772171	80.983086	-660.215088	-62.567059	88.706978	-557.591919	228.442535	1460.863159	-570.272278	-153.939377	1445.048096	-522.674561	24.052853	1424.336304	-519.162598	49.865318	1755.355957	-693.977417	317.500183	1203.278931	-691.665710	-223.849884	1186.523926	-496.598389	242.359344	994.279175	-569.331360	-197.434250	907.220642	-578.336060	43.007896	1096.983154	496.895874	-56.042805	984.208679	471.401978	199.054871
-588.043579	132.521393	998.625305	-608.890930	-43.017811	999.469788	-653.749390	148.448837	527.689819	-669.335022	-64.637566	527.785400	-651.000122	137.710556	80.940010	-660.190430	-62.590260	88.697243	-557.670288	228.315338	1460.914795	-570.106323	-154.094803	1444.964966	-522.653748	23.920456	1424.333496	-519.240479	49.426723	1755.423584	-694.414001	317.179565	1203.425171	-691.403687	-223.904816	1186.355225	-497.381439	242.642700	993.668213	-569.249329	-197.516846	906.989685	-578.375610	42.836834	1096.989624	497.551575	-55.819370	983.717957	472.282776	199.145782
-588.128052	132.374908	998.603210	-608.888489	-43.224609	999.468384	-653.666870	148.219803	527.686401	-669.241638	-64.738518	527.751587	-650.921021	137.672760	80.930641	-660.196716	-62.589016	88.704247	-557.747864	228.159760	1460.903320	-569.961121	-154.254074	1444.865479	-522.598999	23.778238	1424.352417	-519.324768	48.965107	1755.485596	-694.883240	316.842560	1203.596191	-691.160217	-223.973770	1186.197510	-498.237793	243.127884	993.334412	-569.124023	-197.659393	906.782837	-578.405823	42.681072	1096.976074	498.192688	-55.678520	983.162842	473.084930	199.355743
-588.221008	132.211777	998.618591	-608.851013	-43.403667	999.444275	-653.652222	148.041580	527.631165	-669.130188	-64.853508	527.779175	-650.911316	137.606720	80.930710	-660.169067	-62.613953	88.717117	-557.823975	228.014908	1460.922852	-569.839539	-154.431030	1444.823853	-522.571472	23.659082	1424.317627	-519.398193	48.549629	1755.523193	-695.376038	316.553375	1203.778931	-690.877441	-224.060394	1186.098999	-499.211334	243.466476	992.992126	-568.994446	-197.769104	906.619019	-578.421326	42.501617	1096.968994	498.796265	-55.655872	982.654419	473.851715	199.495209
-588.265808	132.036057	998.616577	-608.784363	-43.615711	999.453491	-653.574219	147.796402	527.667969	-669.028259	-64.968025	527.765686	-650.891418	137.568222	80.941025	-660.116699	-62.644539	88.714722	-557.938232	227.831802	1460.980103	-569.748413	-154.591034	1444.749023	-522.535583	23.557888	1424.255981	-519.514954	48.092564	1755.593872	-695.923645	316.273407	1203.959595	-690.591248	-224.135376	1185.997314	-500.267120	243.573517	992.227295	-568.822388	-197.864899	906.452087	-578.417847	42.328037	1096.974609	499.518707	-55.519138	981.989685	474.816528	199.678131
-588.345459	131.890869	998.592285	-608.795227	-43.777039	999.408508	-653.564514	147.620392	527.647644	-669.042114	-65.134628	527.779358	-650.885925	137.521545	80.933594	-660.145813	-62.654827	88.699371	-558.010620	227.727249	1460.991455	-569.614258	-154.716660	1444.700684	-522.503540	23.402767	1424.229858	-519.613953	47.650421	1755.650146	-696.399292	315.993134	1204.109741	-690.351624	-224.238937	1185.891357	-501.420502	243.967010	991.708252	-568.654419	-197.939255	906.318542	-578.448853	42.169598	1096.937012	500.085785	-55.269394	981.240662	475.591278	199.818939
-588.389709	131.741104	998.576355	-608.720642	-43.996670	999.388916	-653.572571	147.546722	527.614990	-668.921570	-65.210289	527.716125	-650.917480	137.515579	80.899040	-660.093994	-62.669407	88.701775	-558.080078	227.594788	1460.985718	-569.491821	-154.870041	1444.608643	-522.484375	23.312342	1424.260742	-519.703369	47.221130	1755.727539	-696.991516	315.734222	1204.269775	-690.134766	-224.333038	1185.818604	-502.607483	244.264572	991.290283	-568.448303	-198.051849	906.224609	-578.436279	41.997528	1096.919922	500.885559	-55.040073	980.575134	476.612610	200.033524
-588.451843	131.520844	998.549316	-608.679688	-44.188599	999.393860	-653.612549	147.540817	527.563049	-668.892700	-65.349319	527.773132	-650.969421	137.490311	80.895554	-660.113831	-62.676182	88.691582	-558.169250	227.471375	1460.988159	-569.404541	-155.034286	1444.624634	-522.447876	23.211960	1424.254272	-519.790894	46.829517	1755.774658	-697.447083	315.450684	1204.390991	-689.947571	-224.466217	1185.726440	-503.106537	245.175079	992.572205	-568.262085	-198.150543	906.107666	-578.436707	41.819565	1096.907349	501.593597	-54.941803	979.907104	477.544098	200.221176
-588.488770	131.317551	998.553467	-608.635376	-44.405117	999.405823	-653.568115	147.516830	527.520935	-668.875366	-65.466011	527.722961	-651.017212	137.422546	80.903450	-660.206909	-62.690720	88.685066	-558.253174	227.387344	1460.986206	-569.211121	-155.096100	1444.521851	-522.442627	23.110468	1424.239746	-519.883057	46.430733	1755.828735	-698.013794	315.185547	1204.596558	-689.724487	-224.604477	1185.604004	-504.081848	245.275833	992.223816	-568.046021	-198.297729	906.018860	-578.435364	41.623711	1096.916138	502.234131	-54.769756	979.151855	478.364502	200.421371
-588.544128	131.121307	998.542053	-608.594421	-44.574760	999.393005	-653.454224	147.280304	527.539063	-668.852295	-65.611931	527.708435	-651.007690	137.401413	80.873375	-660.109680	-62.741985	88.683456	-558.372375	227.306473	1460.960571	-569.182617	-155.279495	1444.528564	-522.422119	23.006123	1424.213013	-519.928589	46.048878	1755.985229	-698.606750	314.940521	1204.762207	-689.481689	-224.757858	1185.542358	-505.430542	245.714600	991.346008	-567.822693	-198.469421	905.934753	-578.433838	41.449787	1096.902466	503.122101	-54.626591	978.536621	479.505615	200.619904
-588.534485	130.944931	998.553711	-608.499451	-44.718216	999.387451	-653.409973	147.135086	527.527832	-668.781006	-65.712547	527.740540	-651.063477	137.347778	80.851326	-660.160828	-62.719498	88.713570	-558.461426	227.193329	1460.929932	-569.056580	-155.396896	1444.484619	-522.420532	22.925905	1424.239990	-520.057312	45.621475	1755.954102	-699.151917	314.722351	1204.979370	-689.257019	-224.878937	1185.514893	-506.595306	245.867752	990.798157	-567.606934	-198.670654	905.863098	-578.407654	41.292698	1096.910889	503.757172	-54.438686	977.901855	480.368744	200.730713
-588.529480	130.725494	998.561462	-608.388550	-44.928368	999.433533	-653.321716	147.007462	527.547424	-668.730957	-65.805794	527.747803	-651.111511	137.313034	80.887436	-660.022217	-62.792805	88.792625	-558.589172	227.077591	1460.941406	-568.921631	-155.489883	1444.468628	-522.409058	22.832962	1424.203247	-520.165771	45.198547	1756.023193	-699.776306	314.454681	1205.124634	-688.989990	-225.039948	1185.483887	-507.851685	246.144363	990.181946	-567.404297	-198.806702	905.797119	-578.369751	41.113602	1096.942627	504.682922	-54.212894	977.383057	481.525024	200.952606
-588.537292	130.537262	998.529907	-608.329285	-45.112789	999.431030	-653.217041	146.917923	527.561279	-668.745972	-65.959831	527.811584	-651.096558	137.274979	80.861626	-660.106567	-62.780781	88.743446	-558.709167	226.985397	1460.929810	-568.840027	-155.635849	1444.517212	-522.413818	22.764908	1424.225342	-520.258179	44.836906	1756.073853	-700.318848	314.261078	1205.310181	-688.774780	-225.194550	1185.493408	-509.051453	246.349884	989.502075	-567.192261	-198.997299	905.763123	-578.331299	40.949650	1096.923340	505.344391	-54.143555	976.946472	482.470337	201.023743
-588.501404	130.356461	998.536194	-608.229370	-45.329712	999.472290	-653.114990	146.822998	527.532898	-668.762207	-66.117256	527.782471	-651.144287	137.275253	80.850281	-660.212158	-62.750134	88.707932	-558.849731	226.889511	1460.927246	-568.741577	-155.745102	1444.563721	-522.421509	22.676447	1424.226685	-520.342712	44.487720	1756.101563	-700.887146	314.056580	1205.440430	-688.589417	-225.368912	1185.466064	-510.360107	246.786011	988.661682	-566.948730	-199.191406	905.718933	-578.279297	40.779751	1096.950928	506.316437	-54.027672	976.533386	483.684906	201.219986
-588.479431	130.145767	998.507080	-608.179443	-45.564713	999.514099	-652.937195	146.660965	527.465271	-668.742493	-66.199196	527.807068	-651.075745	137.217117	80.819717	-660.171692	-62.760670	88.711601	-559.005737	226.802902	1460.903931	-568.592712	-155.815323	1444.530029	-522.436340	22.585392	1424.281616	-520.416687	44.101387	1756.117065	-701.476135	313.844574	1205.624390	-688.373718	-225.554535	1185.450195	-511.596405	246.872681	988.048828	-566.687256	-199.373672	905.694336	-578.250183	40.600670	1096.959351	507.038513	-53.943310	976.145874	484.651184	201.361938
-588.448486	129.990570	998.529419	-608.067444	-45.732536	999.482422	-652.729553	146.406067	527.447449	-668.801514	-66.352844	527.835999	-651.006531	137.177917	80.771744	-660.247437	-62.741924	88.729904	-559.180115	226.718353	1460.862305	-568.503479	-155.941345	1444.568237	-522.466675	22.494919	1424.290771	-520.469482	43.770340	1756.126709	-701.946899	313.608917	1205.710205	-688.103455	-225.772522	1185.446533	-512.855408	247.320114	987.174561	-566.463867	-199.609024	905.672058	-578.191406	40.419880	1096.957031	507.927582	-53.851139	975.966980	485.895538	201.433151
-588.425415	129.838058	998.542053	-607.975220	-45.853668	999.458679	-652.397217	146.145035	527.358398	-668.674805	-66.392799	527.797302	-650.868713	137.057083	80.793350	-660.115723	-62.822117	88.737556	-559.329346	226.644241	1460.860962	-568.341980	-156.042099	1444.563843	-522.517029	22.405323	1424.346680	-520.538452	43.435360	1756.152466	-702.440247	313.380157	1205.773315	-687.855713	-226.048981	1185.442627	-514.096558	247.560852	986.326355	-566.262817	-199.919006	905.626770	-578.134094	40.270409	1096.951294	508.841400	-53.678959	975.692871	487.148651	201.569412
-588.407104	129.662567	998.527222	-607.902649	-46.032810	999.445740	-652.234314	145.943039	527.328796	-668.677795	-66.525200	527.796265	-650.749573	136.900726	80.808426	-660.146179	-62.834122	88.757019	-559.551819	226.560623	1460.852783	-568.229370	-156.141830	1444.545166	-522.530640	22.344540	1424.348999	-520.602722	43.097980	1756.302124	-702.872131	313.113678	1205.842529	-687.632751	-226.297943	1185.396118	-515.341858	247.852341	985.561157	-566.028015	-200.253052	905.578613	-578.087219	40.100224	1096.937256	509.639282	-53.514038	975.563599	488.266571	201.770355
-588.371033	129.468094	998.522888	-607.768616	-46.209602	999.446411	-652.070068	145.818359	527.235107	-668.582581	-66.550125	527.807373	-650.701172	136.760040	80.812126	-660.150208	-62.846661	88.751503	-559.780518	226.468491	1460.818726	-568.163879	-156.261292	1444.534302	-522.564392	22.284367	1424.348389	-520.670654	42.776924	1756.324341	-703.298035	312.811615	1205.882568	-687.421936	-226.541977	1185.360229	-516.526367	248.154694	984.604858	-565.736633	-200.559601	905.575928	-578.028259	39.931282	1096.941040	510.489868	-53.444424	975.515076	489.459106	201.820084
-588.371948	129.283417	998.484497	-607.673767	-46.357437	999.403503	-651.896179	145.696152	527.196045	-668.591003	-66.649002	527.765686	-650.575073	136.623581	80.744492	-660.096497	-62.839775	88.719292	-559.989441	226.403259	1460.803833	-568.044556	-156.358566	1444.512573	-522.602112	22.215790	1424.342285	-520.733765	42.485844	1756.312622	-703.655029	312.537628	1205.877930	-687.217346	-226.796188	1185.311035	-517.743835	248.462448	983.656616	-565.385132	-200.829376	905.626770	-577.961426	39.770912	1096.896362	511.446350	-53.368332	975.547729	490.825378	201.975464
-588.324585	129.078812	998.460449	-607.522888	-46.575901	999.439941	-651.721924	145.532211	527.151855	-668.522217	-66.686646	527.755188	-650.538940	136.499115	80.674004	-660.072266	-62.834763	88.716995	-560.242493	226.307770	1460.771606	-568.082153	-156.529068	1444.592041	-522.666687	22.138954	1424.331055	-520.841125	42.195930	1756.217041	-703.940918	312.230713	1205.829956	-686.956848	-227.057632	1185.272705	-518.943909	248.818329	982.487732	-565.102600	-201.089859	905.619263	-577.892151	39.608334	1096.909546	512.333557	-53.147411	975.485840	492.117004	202.088776
-588.291016	128.895477	998.427002	-607.399536	-46.788551	999.457581	-651.520691	145.415817	527.066406	-668.557190	-66.791824	527.772034	-650.507019	136.391968	80.648041	-660.134766	-62.826935	88.688095	-560.502808	226.255157	1460.716309	-567.995422	-156.631302	1444.536133	-522.730713	22.077213	1424.324219	-520.912354	41.916451	1756.179932	-704.168823	311.911835	1205.761475	-686.684082	-227.422928	1185.213257	-520.162231	249.108963	981.408020	-564.851746	-201.441803	905.555298	-577.837646	39.451981	1096.907227	513.348511	-53.077644	975.618225	493.670166	202.203278
-588.272461	128.745392	998.402344	-607.288452	-46.941532	999.438599	-651.281860	145.226715	526.993164	-668.539307	-66.847267	527.752869	-650.517700	136.219116	80.666679	-660.117981	-62.879478	88.694077	-560.806641	226.141068	1460.685303	-567.819397	-156.673279	1444.458618	-522.780029	22.006166	1424.276489	-520.970032	41.653641	1756.149414	-704.332520	311.550903	1205.610962	-686.433655	-227.739059	1185.142456	-521.420715	249.498215	979.912048	-564.625244	-201.828964	905.485535	-577.790222	39.316105	1096.889282	514.305054	-52.871117	975.763916	495.071655	202.351761
-588.260925	128.606506	998.373718	-607.145142	-47.090244	999.406616	-650.957092	145.007034	526.881165	-668.555603	-66.995171	527.777222	-650.449097	135.972153	80.738205	-660.104736	-62.885929	88.712303	-561.060181	226.075424	1460.659058	-567.872131	-156.852753	1444.473877	-522.847351	21.938046	1424.247070	-521.055969	41.359329	1756.148926	-704.566284	311.236115	1205.516724	-686.210510	-227.993561	1185.075928	-523.245483	249.381699	977.473022	-564.368225	-202.235352	905.414001	-577.740234	39.188457	1096.864746	515.263000	-52.799900	975.910828	496.572021	202.448837
-588.251465	128.448166	998.330994	-607.023071	-47.242439	999.400635	-650.644592	144.734436	526.773438	-668.567383	-67.077614	527.776367	-650.446167	135.764740	80.760757	-660.024780	-62.895615	88.720032	-561.327148	225.992859	1460.635864	-567.758179	-156.929749	1444.400269	-522.913452	21.899504	1424.190430	-521.115967	41.114655	1756.080078	-704.610046	310.895844	1205.349731	-685.959229	-228.307114	1185.003540	-524.590149	249.565201	976.101013	-564.054810	-202.574677	905.390198	-577.698853	39.069054	1096.845947	516.441711	-52.588417	976.036255	498.294281	202.611755
-588.234375	128.296005	998.281189	-606.893555	-47.410576	999.411987	-650.258606	144.507599	526.612305	-668.610168	-67.207390	527.813599	-650.437073	135.566452	80.835922	-660.046509	-62.928009	88.732758	-561.551636	225.905670	1460.527954	-567.641541	-157.003555	1444.304199	-523.005310	21.830084	1424.186279	-521.174438	40.836048	1756.071533	-704.595215	310.535095	1205.142944	-685.718689	-228.634903	1184.901978	-525.818665	249.747208	974.560669	-563.799133	-202.970306	905.342590	-577.659058	38.959511	1096.834351	517.513855	-52.487827	976.284485	499.862885	202.723404
-588.236572	128.234222	998.231689	-606.808289	-47.474693	999.338623	-649.952942	144.334290	526.505310	-668.643372	-67.319084	527.831177	-650.476807	135.461212	80.854996	-660.122803	-62.909843	88.702820	-561.818359	225.791962	1460.426147	-567.523438	-157.029617	1444.201538	-523.075684	21.783257	1424.156128	-521.225647	40.597088	1756.039795	-704.545593	310.241577	1204.885132	-685.419800	-228.972992	1184.798462	-527.184387	249.897476	973.026672	-563.648560	-203.423813	905.213257	-577.631897	38.894733	1096.775757	518.670410	-52.333469	976.460510	501.592255	202.837769
-588.115112	128.301804	998.161377	-606.671631	-47.552879	999.278625	-649.694641	144.275055	526.463440	-668.752502	-67.441170	527.798950	-650.471436	135.331329	80.857346	-660.169739	-62.874321	88.670967	-562.020142	225.736221	1460.337769	-567.451904	-157.109802	1444.130981	-523.161255	21.708485	1424.136719	-521.267029	40.389744	1755.997559	-704.429077	309.917755	1204.626831	-685.150452	-229.243835	1184.699219	-528.515381	249.983994	971.409912	-563.402405	-203.848160	905.110413	-577.515076	38.899437	1096.713257	519.757996	-52.278690	976.633484	503.223358	203.159180
-588.218750	128.086838	998.108398	-606.597900	-47.685146	999.278564	-649.467712	144.208893	526.410339	-668.757385	-67.443611	527.815674	-650.460510	135.249039	80.892769	-660.108459	-62.890030	88.669136	-562.197266	225.662704	1460.220947	-567.377197	-157.177475	1444.117188	-523.257446	21.636278	1424.126221	-521.303894	40.209900	1755.940674	-704.316223	309.693634	1204.356567	-684.934326	-229.503113	1184.633545	-529.899536	250.037979	969.742737	-563.158997	-204.201187	904.929626	-577.538879	38.775627	1096.689209	521.059021	-52.200260	976.723083	505.137329	203.025360
-588.214661	127.980049	998.126160	-606.475525	-47.772064	999.236755	-648.827087	143.676987	526.325745	-668.829529	-67.553253	527.848572	-650.136047	135.085342	80.885834	-660.161438	-62.879242	88.681877	-562.383301	225.571228	1460.100342	-567.383484	-157.255188	1444.108398	-523.354431	21.579193	1424.108154	-521.362610	39.986626	1755.962158	-704.319519	309.541321	1204.212036	-684.703369	-229.772736	1184.567017	-531.550232	248.757797	969.079285	-562.865906	-204.589752	904.806030	-577.524292	38.663895	1096.686890	522.332703	-51.957150	976.785583	507.008270	203.105316
-588.195374	127.922226	998.120422	-606.405334	-47.875076	999.205322	-648.608887	143.586197	526.321289	-668.818604	-67.585815	527.845337	-650.143127	135.014984	80.949211	-660.144165	-62.869953	88.691406	-562.589661	225.467972	1460.014038	-567.384766	-157.353271	1444.085815	-523.434448	21.511272	1424.123047	-521.403687	39.774338	1755.962158	-704.189758	309.368317	1204.003418	-684.416138	-230.072113	1184.477539	-533.019958	248.482712	967.545776	-562.608032	-204.995331	904.739990	-577.515991	38.579063	1096.675537	523.453857	-51.943718	976.841553	508.707581	203.345963
-588.220093	127.901901	998.119019	-606.366455	-47.856388	999.091858	-648.521851	143.525055	526.380737	-668.905029	-67.657639	527.858887	-650.157837	134.972427	80.925385	-660.231445	-62.821720	88.648460	-562.697327	225.371841	1459.912354	-567.410828	-157.447144	1444.091309	-523.531616	21.414976	1424.099243	-521.459473	39.556492	1755.977905	-704.027344	309.186554	1203.791504	-684.099670	-230.294205	1184.442261	-534.481384	248.217438	966.036682	-562.353699	-205.446411	904.671204	-577.509338	38.522667	1096.617432	524.901245	-51.999794	976.830078	510.819122	203.164627
-588.185852	127.852440	998.150269	-606.253479	-47.910629	999.046265	-648.326416	143.411285	526.357117	-668.885315	-67.631325	527.839233	-650.195557	134.959183	80.965775	-660.144836	-62.818871	88.642746	-562.814636	225.258148	1459.837769	-567.464417	-157.553101	1444.164307	-523.596863	21.332403	1424.103271	-521.484924	39.377621	1755.959106	-703.929626	309.088379	1203.599365	-683.862244	-230.519806	1184.393921	-535.958252	247.810074	964.716064	-562.138733	-205.840469	904.559021	-577.465454	38.439941	1096.615723	526.283020	-51.991810	976.788269	512.879700	203.132675
-588.135132	127.830612	998.154236	-606.146912	-47.941822	999.008118	-648.135864	143.408936	526.334290	-668.866272	-67.659935	527.846130	-650.135132	134.961761	80.890472	-660.253235	-62.754383	88.669006	-562.888855	225.153458	1459.628662	-567.549438	-157.621414	1444.227783	-523.644897	21.238337	1424.110352	-521.505249	39.220722	1755.951782	-703.877625	308.950897	1203.429077	-683.638000	-230.696136	1184.348633	-537.303528	247.447296	963.414734	-561.950256	-206.299088	904.487366	-577.413757	38.399105	1096.603882	527.629883	-51.800091	976.575806	514.777832	203.197815
-588.099365	127.753471	998.152954	-606.037476	-48.056526	999.010010	-647.924500	143.440384	526.256226	-668.780640	-67.660202	527.872742	-650.146790	134.964355	80.894325	-660.167786	-62.715313	88.663918	-562.890686	225.089859	1459.450317	-567.606628	-157.678467	1444.327637	-523.723938	21.163700	1424.163086	-521.534485	39.082790	1755.935791	-703.887329	308.815308	1203.282837	-683.409302	-230.859711	1184.357666	-538.504822	247.037567	962.451660	-561.670898	-206.771042	904.440063	-577.365479	38.316044	1096.609253	529.023743	-51.989300	976.488342	516.862000	203.076279
-588.057678	127.701149	998.154236	-605.931885	-48.160805	999.011230	-647.775330	143.416245	526.231445	-668.835144	-67.690399	527.894226	-650.170715	134.942108	80.933746	-660.267639	-62.623730	88.672043	-562.917480	224.996918	1459.319824	-567.723206	-157.757813	1444.439575	-523.758179	21.058735	1424.146484	-521.557251	38.929539	1755.944458	-703.996887	308.618835	1203.168213	-683.172302	-230.985504	1184.400024	-539.533325	246.591217	961.612854	-561.455017	-207.295380	904.439209	-577.301392	38.246281	1096.612549	530.553162	-51.968723	976.243286	518.921570	203.173218
-587.999268	127.584793	998.181824	-605.808472	-48.267052	998.997681	-647.566833	143.396362	526.190308	-668.755493	-67.704376	527.917053	-650.082153	134.955734	80.906975	-660.329468	-62.587818	88.662880	-562.866821	224.920273	1459.179077	-567.801025	-157.827164	1444.575439	-523.826416	20.988731	1424.184814	-521.598206	38.775242	1755.943481	-704.182129	308.424408	1203.065674	-682.931152	-231.140823	1184.422119	-540.425476	246.315231	961.024597	-561.229797	-207.725388	904.449463	-577.245972	38.122898	1096.626465	531.964417	-51.951683	975.945923	521.028992	203.116348
-587.914124	127.474968	998.168762	-605.705139	-48.393692	999.000916	-647.359314	143.344116	526.175598	-668.685303	-67.759155	527.949158	-650.059204	134.952393	80.904251	-660.333130	-62.529377	88.684967	-562.848022	224.870361	1459.107300	-567.910400	-157.873047	1444.694092	-523.859741	20.907824	1424.178589	-521.620117	38.657715	1755.970215	-704.469788	308.148468	1202.958862	-682.767395	-231.274475	1184.491211	-541.108826	246.195541	960.576477	-561.030457	-208.154068	904.456177	-577.188293	38.019672	1096.629150	533.504456	-51.938389	975.637329	523.127808	203.130508
-587.844727	127.358063	998.167725	-605.629211	-48.503662	999.003113	-647.197571	143.280045	526.147888	-668.637390	-67.839050	527.964294	-650.067749	134.953598	80.901566	-660.506653	-62.440041	88.666031	-562.801208	224.863571	1459.010498	-567.994385	-157.931320	1444.787964	-523.902588	20.846352	1424.174805	-521.649841	38.536690	1755.984863	-704.659912	307.708679	1202.757446	-682.628784	-231.386673	1184.501465	-541.609802	247.263016	959.308228	-560.730408	-208.560608	904.515442	-577.140686	37.911224	1096.634888	534.917053	-52.204189	975.398743	525.235535	202.993927
-587.737610	127.286583	998.141968	-605.544312	-48.627354	999.010925	-647.052368	143.255341	526.126892	-668.547485	-67.836723	527.915527	-650.059082	134.951416	80.892990	-660.513916	-62.397537	88.668839	-562.745544	224.858871	1458.912720	-568.059021	-157.959473	1444.871338	-523.929443	20.793037	1424.207275	-521.654663	38.092625	1756.173462	-705.119568	307.293457	1202.677612	-682.515259	-231.525696	1184.544556	-541.925171	247.224487	959.306396	-560.458862	-209.062195	904.573242	-577.066162	37.832497	1096.630493	536.415833	-52.220997	975.064514	527.328796	202.998947
-587.279602	127.530983	997.879028	-605.432312	-48.695820	998.951416	-646.889160	143.246689	526.133667	-668.342041	-67.795349	527.847351	-650.024658	134.928146	80.879684	-660.565002	-62.308075	88.616478	-562.708801	224.880508	1458.773560	-568.106018	-157.993301	1444.971924	-523.945618	20.739098	1424.216919	-521.650635	38.388359	1755.970093	-705.648438	306.889191	1202.665039	-682.437866	-231.619110	1184.618286	-542.113647	247.317703	959.410767	-560.237427	-209.453445	904.625122	-576.702698	37.989719	1096.454590	537.877075	-52.320690	974.828674	529.511047	202.908051
-587.187866	127.361626	997.794006	-605.383545	-48.816502	998.981812	-646.754456	143.243652	526.108154	-668.281555	-67.844543	527.807678	-650.037537	134.919250	80.892311	-660.613831	-62.239029	88.631645	-562.759521	224.930038	1458.737305	-568.334900	-158.086685	1445.132935	-523.939514	20.724609	1424.224609	-521.651978	38.338451	1755.973145	-706.257996	306.408112	1202.649292	-682.378540	-231.719833	1184.682129	-542.299377	247.404907	959.547852	-560.014099	-209.844055	904.704346	-576.628174	37.903332	1096.427246	539.396729	-52.401470	974.505737	531.633606	202.908661
-587.120056	127.171577	997.738831	-605.321533	-48.925556	999.026123	-646.985474	143.504517	526.107056	-668.124573	-67.888344	527.761658	-650.262146	134.962967	80.913177	-660.709595	-62.175468	88.619621	-562.845459	224.950363	1458.670044	-568.267822	-158.015854	1445.093750	-523.958618	20.719227	1424.237671	-521.625366	38.318832	1755.964844	-706.880005	305.921997	1202.675171	-682.303772	-231.810593	1184.741089	-542.404053	247.680420	959.756042	-559.789185	-210.244370	904.808655	-576.573669	37.808968	1096.424561	540.885681	-52.449963	974.254395	533.846436	202.858871
-587.071899	127.019165	997.690369	-605.271301	-49.067745	999.019958	-646.605347	143.190536	526.060852	-667.999451	-67.940926	527.731995	-650.070740	134.943024	80.901711	-660.787842	-62.069519	88.621811	-562.899658	225.009964	1458.656494	-568.242371	-158.003769	1445.103638	-523.976257	20.744642	1424.240234	-521.600281	38.281513	1755.980835	-707.546265	305.444244	1202.692139	-682.263000	-231.898987	1184.778198	-542.553711	247.867584	959.948486	-559.595215	-210.646500	904.870361	-576.513855	37.684284	1096.395508	542.347351	-52.621922	974.089844	536.109985	202.773544
-586.974976	126.846169	997.634766	-605.157593	-49.133224	999.018005	-646.757446	143.289368	526.103271	-667.835693	-67.999847	527.736938	-650.220276	134.920792	80.883972	-660.769348	-62.032375	88.645256	-563.086792	225.054260	1458.668091	-568.434265	-158.097794	1445.220337	-523.974060	20.756641	1424.230347	-521.556763	38.280846	1756.066528	-708.198547	304.976318	1202.684326	-682.248047	-232.030838	1184.790771	-542.687561	248.193619	960.176392	-559.399048	-211.029938	904.924316	-576.415100	37.596718	1096.368408	543.749878	-52.696999	973.979553	538.266785	202.705307
-586.887634	126.745758	997.589172	-605.098877	-49.227066	999.029968	-646.565613	143.168350	526.046814	-667.739990	-68.093575	527.703186	-650.159546	134.917068	80.841942	-660.872437	-62.012997	88.653236	-563.238831	225.127838	1458.669189	-568.461731	-158.094650	1445.215332	-523.974426	20.778353	1424.264160	-521.502686	38.308620	1756.030762	-708.834534	304.551392	1202.715576	-682.234070	-232.091415	1184.789307	-542.862305	248.442352	960.344482	-559.195068	-211.491379	905.045410	-576.363220	37.530613	1096.356323	545.223389	-52.710117	973.865845	540.432922	202.717804
-586.764771	126.666420	997.555237	-605.003479	-49.306885	999.036255	-646.322937	142.925125	526.056763	-667.602600	-68.158920	527.678162	-650.055847	134.870804	80.799431	-660.839172	-62.016758	88.697617	-563.384705	225.209579	1458.713013	-568.389832	-158.059097	1445.190674	-524.018433	20.804577	1424.277344	-521.452576	38.312641	1756.015625	-709.432983	304.105286	1202.695557	-682.215149	-232.205154	1184.785889	-543.005432	248.827011	960.527039	-559.018677	-211.885300	905.128540	-576.293274	37.474514	1096.350586	546.645996	-52.737564	973.874146	542.635071	202.706406
-586.683960	126.625603	997.532410	-604.918152	-49.312603	999.009216	-646.213501	142.864288	526.074646	-667.461243	-68.264854	527.741577	-650.061218	134.835129	80.865982	-660.828979	-62.020603	88.708481	-563.619934	225.283051	1458.749023	-568.244690	-157.992569	1445.096069	-524.032410	20.856829	1424.276855	-521.396362	38.350853	1755.992798	-709.975464	303.757385	1202.751221	-682.167114	-232.311493	1184.750732	-543.194946	249.191254	960.679138	-558.898254	-212.224365	905.152710	-576.222595	37.450500	1096.328125	548.177002	-52.636822	973.823364	544.949402	202.675873
-586.598999	126.606659	997.500122	-604.804810	-49.322823	998.953796	-646.170410	142.871353	526.024658	-667.452576	-68.396393	527.739990	-650.091125	134.843781	80.830276	-660.892944	-61.975662	88.746773	-563.819885	225.368423	1458.721191	-568.185669	-157.975250	1445.028809	-524.044434	20.890553	1424.283203	-521.308533	38.407310	1755.952881	-710.475586	303.421906	1202.755859	-682.135010	-232.413376	1184.704346	-543.387878	249.500610	960.714172	-558.801575	-212.515854	905.151611	-576.142822	37.428143	1096.287964	549.602844	-52.709606	973.953674	547.159668	202.583801
-586.551758	126.551857	997.492126	-604.684387	-49.340199	998.947693	-645.884766	142.559799	526.021484	-667.337708	-68.466942	527.767944	-649.917053	134.787155	80.801407	-660.866150	-61.980629	88.752602	-564.017822	225.451767	1458.767944	-568.099060	-157.937195	1444.998535	-524.060791	20.954075	1424.310425	-521.222839	38.451675	1755.946045	-710.884888	303.103943	1202.782104	-682.084656	-232.460571	1184.699951	-543.555786	250.027893	960.739929	-558.697266	-212.779999	905.139709	-576.083679	37.403557	1096.286011	551.072632	-52.706661	974.054077	549.318787	202.614380
-586.441101	126.490135	997.463623	-604.558044	-49.424034	998.992737	-645.799072	142.503098	525.974854	-667.256836	-68.566139	527.814026	-649.945251	134.733704	80.834152	-660.825317	-61.971600	88.761826	-564.201111	225.514893	1458.743164	-568.038391	-157.917130	1444.930054	-524.105042	21.004410	1424.299316	-521.127502	38.515099	1755.909912	-711.272827	302.857483	1202.781982	-682.019531	-232.535980	1184.680908	-543.688354	250.497421	960.782837	-558.680237	-213.030472	905.043396	-576.006226	37.377968	1096.302979	552.602478	-52.530827	974.154541	551.552612	202.607239
-586.424011	126.461456	997.435913	-604.453430	-49.443119	998.942261	-645.681274	142.367188	526.000793	-667.221375	-68.692551	527.828796	-649.894470	134.681351	80.851913	-660.873291	-61.942883	88.729897	-564.396484	225.550491	1458.748779	-567.958740	-157.886002	1444.911255	-524.138611	21.072803	1424.317261	-521.038757	38.572529	1755.790405	-711.600586	302.682587	1202.777710	-681.907410	-232.552917	1184.619995	-543.870667	250.806274	960.816528	-558.749756	-213.273529	904.904663	-575.939697	37.350471	1096.262817	554.089539	-52.574535	974.339478	553.830933	202.543762
-586.368835	126.391556	997.418396	-604.294983	-49.522282	998.959351	-645.619934	142.218506	525.994324	-667.088196	-68.732773	527.811951	-649.918762	134.672348	80.833961	-660.903503	-61.895969	88.700630	-564.617798	225.597473	1458.818848	-567.870605	-157.879166	1444.886719	-524.174011	21.132385	1424.304443	-520.924011	38.650871	1755.748413	-711.876953	302.587646	1202.756714	-681.767639	-232.565720	1184.605835	-544.031494	251.172974	960.797852	-558.938416	-213.458115	904.730957	-575.864380	37.309978	1096.269165	555.677185	-52.445564	974.417542	556.114807	202.574844
-586.336548	126.337791	997.399963	-604.166687	-49.537460	998.939148	-645.510315	142.194000	525.967346	-666.958496	-68.794296	527.839478	-649.869934	134.670914	80.807396	-660.771057	-61.933552	88.749611	-564.823608	225.632767	1458.790405	-567.778320	-157.839554	1444.867676	-524.216125	21.191877	1424.318726	-520.805359	38.744492	1755.695679	-712.138123	302.584564	1202.754761	-681.621521	-232.625000	1184.546631	-544.125671	251.540955	960.828247	-559.229919	-213.623917	904.503418	-575.808594	37.287453	1096.254883	557.198425	-52.527294	974.684448	558.462585	202.454941
-586.359741	126.355377	997.386719	-604.090881	-49.552013	998.891968	-645.457764	142.247604	525.923279	-666.916687	-68.834297	527.839600	-649.910278	134.648132	80.837608	-660.857056	-61.921047	88.758408	-565.015076	225.648071	1458.803345	-567.680542	-157.816269	1444.848389	-524.282349	21.270748	1424.371582	-520.677368	38.838886	1755.652588	-712.372009	302.623718	1202.731934	-681.462036	-232.675110	1184.529541	-544.180664	251.809143	960.868042	-559.654846	-213.843796	904.277161	-575.787292	37.281715	1096.225586	558.723450	-52.507957	974.792175	560.744812	202.365768
-586.305542	126.271523	997.363098	-603.910583	-49.612617	998.916809	-645.447021	142.171814	525.961304	-666.822388	-68.889847	527.877197	-649.955017	134.658340	80.870613	-660.888855	-61.909527	88.827850	-565.150879	225.681885	1458.718140	-567.565308	-157.783539	1444.909302	-524.348633	21.348038	1424.386230	-520.527100	38.951454	1755.710815	-712.588501	302.749390	1202.656006	-681.328369	-232.690598	1184.517944	-544.190308	251.907791	960.951782	-560.114258	-213.940201	904.005005	-575.716003	37.254963	1096.235840	560.343506	-52.452412	974.890198	563.105347	202.361374
-586.358521	126.264694	997.366211	-603.795898	-49.642590	998.887207	-645.445923	142.177124	525.956604	-666.654724	-68.906517	527.916931	-649.975159	134.640900	80.874413	-660.792908	-61.926956	88.872002	-565.279358	225.704163	1458.717163	-567.429016	-157.768707	1444.896362	-524.386353	21.422825	1424.410645	-520.456604	39.020771	1755.575684	-712.763855	302.946198	1202.627930	-681.174561	-232.725037	1184.507446	-544.054932	251.852493	961.179565	-560.573608	-213.971405	903.661072	-575.699890	37.238430	1096.225464	561.938599	-52.577068	975.023071	565.463623	202.297012
-586.385803	126.261955	997.356445	-603.662537	-49.680859	998.851196	-645.503235	142.233963	525.956177	-666.550781	-68.979340	527.932617	-650.022522	134.657974	80.844383	-660.813110	-61.924122	88.878555	-565.376892	225.734711	1458.655396	-567.310120	-157.728378	1444.932495	-524.455139	21.484167	1424.398926	-520.345764	39.146145	1755.526367	-712.927856	303.148804	1202.551758	-680.955200	-232.725876	1184.486816	-543.794983	251.752258	961.442078	-561.038513	-214.051147	903.390137	-575.673157	37.223835	1096.207886	563.595459	-52.545773	975.046936	567.811462	202.228302
-586.394714	126.170952	997.333008	-603.481689	-49.778625	998.914124	-645.488098	142.271820	525.962158	-666.464966	-69.030640	527.896729	-650.069031	134.634201	80.870064	-660.858948	-61.886898	88.839897	-565.448059	225.745316	1458.588013	-567.174927	-157.711136	1444.916626	-524.482056	21.549559	1424.404663	-520.239075	39.281734	1755.487793	-713.087402	303.481293	1202.532715	-680.714722	-232.717316	1184.490601	-543.393188	251.546539	961.912720	-561.557861	-214.191574	903.060242	-575.628906	37.202663	1096.236572	565.183777	-52.680672	975.162842	570.025696	202.194275
-586.470703	126.188805	997.323364	-603.351196	-49.794704	998.864258	-645.560120	142.393433	525.955078	-666.362732	-69.035652	527.840454	-650.184082	134.647980	80.899094	-660.893799	-61.812180	88.828735	-565.517517	225.756195	1458.522583	-566.986328	-157.671570	1444.936157	-524.527222	21.632868	1424.379395	-520.128479	39.427746	1755.432495	-713.241028	303.848602	1202.521606	-680.499023	-232.695084	1184.500977	-542.827515	251.333954	962.567017	-562.050842	-214.223312	902.712891	-575.625427	37.206299	1096.211548	566.893311	-52.669224	975.027893	572.336609	202.175812
-586.567322	126.205177	997.308167	-603.242920	-49.821987	998.825256	-645.686646	142.469513	525.966248	-666.361084	-69.113602	527.779053	-650.311584	134.655426	80.881493	-660.983521	-61.804180	88.811829	-565.567688	225.804428	1458.430054	-566.841980	-157.657715	1444.917725	-524.573059	21.687368	1424.380493	-520.029724	39.605896	1755.376221	-713.427673	304.237823	1202.496216	-680.330017	-232.680084	1184.503906	-542.232117	250.999039	963.399841	-562.525269	-214.280304	902.367920	-575.644104	37.212601	1096.189331	568.505188	-52.839905	975.019958	574.576050	202.082809
-586.664124	126.230797	997.300049	-603.094849	-49.879417	998.814148	-645.749512	142.559753	525.999512	-666.269287	-69.167320	527.801147	-650.412231	134.652191	80.904144	-660.929077	-61.816093	88.868286	-565.619873	225.833054	1458.338257	-566.703430	-157.634369	1444.923340	-524.621155	21.765593	1424.347778	-519.957886	39.783615	1755.324707	-713.671753	304.661316	1202.529541	-680.184998	-232.637222	1184.470703	-541.487427	250.162094	964.674072	-562.963318	-214.215271	902.055420	-575.639282	37.224255	1096.184082	570.179016	-52.700722	974.888855	576.749817	202.087708
-586.738159	126.253815	997.300903	-602.906982	-49.938133	998.809204	-645.830017	142.667679	526.005920	-666.141785	-69.155029	527.762634	-650.520508	134.682938	80.943726	-660.947937	-61.815327	88.870461	-565.693420	225.878357	1458.288452	-566.533691	-157.632950	1444.977417	-524.650269	21.829548	1424.351563	-519.878052	39.979298	1755.271606	-713.842163	304.999817	1202.526489	-680.029175	-232.628754	1184.476685	-540.576599	249.700989	965.842285	-563.378235	-214.288223	901.830688	-575.621582	37.235886	1096.190063	571.871948	-52.862957	974.793213	578.915466	202.033020
-586.863831	126.265823	997.297180	-602.796021	-49.953835	998.789368	-645.905640	142.723709	526.005737	-666.076050	-69.219200	527.803467	-650.630859	134.673111	80.945709	-660.997498	-61.766449	88.846344	-565.780945	225.920670	1458.342529	-566.325745	-157.590408	1444.973755	-524.670532	21.937870	1424.359863	-519.799622	40.200329	1755.244873	-713.996338	305.273193	1202.522095	-679.845398	-232.553238	1184.480225	-539.588074	249.094589	967.175476	-563.748901	-214.278900	901.609131	-575.649597	37.252899	1096.182495	573.518433	-52.957546	974.645142	581.115601	201.995163
-586.965088	126.273682	997.301147	-602.664551	-49.953407	998.759827	-645.965820	142.783844	526.027588	-665.962585	-69.235207	527.780212	-650.706787	134.678223	80.910324	-661.021240	-61.749203	88.859924	-565.901794	225.973129	1458.421265	-566.154907	-157.572678	1445.032104	-524.695313	22.010441	1424.348633	-519.752319	40.428993	1755.233276	-714.117798	305.355530	1202.541504	-679.724121	-232.511765	1184.511108	-538.782776	248.827011	968.197510	-564.046631	-214.284424	901.442627	-575.663757	37.266415	1096.175537	575.250366	-52.962505	974.409180	583.157837	202.000198
-587.064819	126.272095	997.306030	-602.491577	-49.950893	998.764160	-645.998169	142.886124	526.000671	-665.922119	-69.272125	527.765198	-650.837280	134.686203	80.967461	-661.031982	-61.745991	88.905777	-566.066223	226.007584	1458.605347	-565.986938	-157.545609	1445.018066	-524.712097	22.088799	1424.380249	-519.715332	40.671692	1755.212280	-714.251099	305.330444	1202.606323	-679.632935	-232.461609	1184.562988	-538.014343	248.400574	969.184082	-564.289185	-214.237381	901.298767	-575.657104	37.298862	1096.186157	576.800171	-52.974876	974.225159	585.087219	201.947861
-587.216248	126.308128	997.320068	-602.419006	-49.892452	998.708008	-646.041016	142.949356	526.045837	-665.887512	-69.306259	527.727356	-650.974731	134.682022	80.964752	-661.101868	-61.735184	88.911522	-566.263550	226.041794	1458.792603	-565.760376	-157.501968	1444.965820	-524.731323	22.179741	1424.404297	-519.651855	40.907192	1755.190186	-714.306030	305.185730	1202.677490	-679.546631	-232.436630	1184.583496	-537.372437	247.960632	969.961121	-564.505188	-214.144165	901.185913	-575.692383	37.330830	1096.164185	578.477417	-53.023758	973.960144	587.092224	201.931854
-587.382507	126.359764	997.332642	-602.342773	-49.828178	998.663208	-646.040222	142.953415	526.025635	-665.821411	-69.350716	527.740906	-651.070068	134.683670	80.989716	-661.125977	-61.700123	88.915703	-566.487854	226.032852	1459.082397	-565.527100	-157.494659	1444.905029	-524.745789	22.250284	1424.366455	-519.590942	41.129856	1755.181519	-714.313843	304.977844	1202.756836	-679.488770	-232.409821	1184.582153	-536.724365	247.582642	970.594116	-564.677002	-214.060837	901.130676	-575.741821	37.383472	1096.148926	580.017212	-53.145290	973.789856	588.933960	201.903183
-587.582458	126.425995	997.360535	-602.278503	-49.820137	998.687134	-646.012817	143.010696	526.011108	-665.810974	-69.379173	527.740601	-651.128723	134.657578	80.979828	-661.228516	-61.709270	88.900879	-566.723389	226.053482	1459.257690	-565.278381	-157.467728	1444.803345	-524.754456	22.326290	1424.373291	-519.555603	41.355396	1755.214355	-714.328003	304.788239	1202.813477	-679.453979	-232.433243	1184.588623	-536.167114	247.136887	971.258179	-564.833069	-213.853485	901.025574	-575.820007	37.448238	1096.177124	581.456665	-53.161694	973.670349	590.620300	201.884552
-587.767029	126.513786	997.396667	-602.196350	-49.721497	998.674133	-645.971252	143.068787	526.011658	-665.763672	-69.412315	527.752869	-651.210571	134.643158	80.992561	-661.334412	-61.680786	88.924904	-566.982300	226.059906	1459.466919	-565.018921	-157.460266	1444.730347	-524.735413	22.401709	1424.394409	-519.526184	41.612545	1755.222656	-714.261353	304.531311	1202.839478	-679.438782	-232.438461	1184.579102	-535.582520	246.891983	971.662720	-564.971497	-213.678177	900.949402	-575.873169	37.543102	1096.189087	582.839478	-53.378998	973.602783	592.245667	201.895782
-587.912354	126.640533	997.479614	-602.082825	-49.636761	998.716431	-645.878296	143.123917	526.015564	-665.709778	-69.420921	527.799255	-651.294312	134.654800	81.014885	-661.301697	-61.646042	88.940895	-567.193665	226.046448	1459.614624	-564.733276	-157.454819	1444.707642	-524.739014	22.476458	1424.402588	-519.497192	41.843311	1755.208740	-714.216492	304.300995	1202.806885	-679.404419	-232.472031	1184.578491	-534.975403	246.596100	972.123718	-565.104919	-213.516388	900.892090	-575.912231	37.656384	1096.256226	583.962280	-53.844978	973.745544	593.773010	201.695663
-588.100891	126.775589	997.533813	-602.013245	-49.530857	998.758362	-645.766968	143.167587	526.000183	-665.785461	-69.486679	527.866821	-651.317322	134.665848	81.004616	-661.491821	-61.612041	88.946617	-567.442993	226.037994	1459.795410	-564.461975	-157.459000	1444.602539	-524.722717	22.528635	1424.460205	-519.479431	42.061295	1755.202637	-714.164856	304.097198	1202.746094	-679.351807	-232.526779	1184.556519	-534.295227	246.224014	972.551880	-565.248779	-213.371155	900.849426	-575.996460	37.800091	1096.309326	584.960999	-54.453293	973.977356	595.132935	201.505112
-588.254333	126.988144	997.571106	-601.942932	-49.318413	998.701294	-645.603821	143.275330	525.933533	-665.652832	-69.403992	527.848694	-651.336609	134.681580	81.009293	-661.514160	-61.601780	89.000465	-567.643616	226.020706	1459.826416	-564.187378	-157.469498	1444.507568	-524.698120	22.571007	1424.483154	-519.473511	42.280602	1755.163086	-714.102966	303.864319	1202.635864	-679.276855	-232.559158	1184.525879	-533.592651	246.001816	973.216003	-565.392212	-213.238800	900.754822	-576.020569	37.982876	1096.295776	585.820190	-55.174503	974.312195	596.501587	201.220337
-588.428894	127.154411	997.585754	-601.905823	-49.181492	998.694519	-645.462219	143.290787	525.912048	-665.647949	-69.357796	527.803345	-651.306824	134.653366	80.985771	-661.496155	-61.612579	89.048195	-567.865723	226.006149	1459.920654	-563.974365	-157.482635	1444.420532	-524.674500	22.623348	1424.455933	-519.442200	42.452579	1755.136719	-714.070801	303.667542	1202.499390	-679.216003	-232.629044	1184.508667	-532.830261	245.756134	973.692139	-565.555237	-213.133713	900.684631	-576.075073	38.144485	1096.296997	587.589722	-54.379818	973.793823	598.094116	201.458282
-588.622925	127.375633	997.624512	-601.892151	-49.031849	998.673523	-645.349304	143.382172	525.916260	-665.572632	-69.264343	527.757019	-651.326355	134.658371	81.011864	-661.547424	-61.547913	88.969879	-568.049316	226.012680	1459.893921	-563.691162	-157.461807	1444.375610	-524.640930	22.692581	1424.411133	-519.387634	42.596882	1755.232544	-714.081055	303.515411	1202.364990	-679.084839	-232.708862	1184.475098	-531.934631	245.374252	974.378357	-565.638428	-212.978943	900.604858	-576.141174	38.317638	1096.301147	589.100586	-53.664303	973.487854	599.614868	201.615677
-588.796204	127.533775	997.654419	-601.846741	-48.920700	998.650024	-645.270752	143.483505	525.881897	-665.571777	-69.198242	527.722229	-651.365112	134.647705	81.049133	-661.669067	-61.493187	88.903709	-568.257690	226.023743	1459.869629	-563.415161	-157.452866	1444.324097	-524.604675	22.765512	1424.363037	-519.435791	42.736996	1755.124268	-714.144592	303.311676	1202.235718	-678.929138	-232.765030	1184.431396	-531.149475	245.150620	975.013489	-565.714966	-212.845901	900.499451	-576.204590	38.446453	1096.304199	590.216492	-53.491238	973.412354	600.892029	201.613571
-588.948486	127.758514	997.682678	-601.825562	-48.797016	998.624268	-645.154846	143.465149	525.867188	-665.611572	-69.166382	527.677979	-651.275574	134.659302	81.038780	-661.683838	-61.472748	88.901474	-568.441772	226.074905	1459.871094	-563.196777	-157.412170	1444.268066	-524.575256	22.817635	1424.321899	-519.447266	42.890644	1755.091797	-714.222961	303.101654	1202.108276	-678.748047	-232.823410	1184.425415	-530.256897	245.019882	975.817444	-565.780457	-212.731415	900.401001	-576.263428	38.609406	1096.303955	592.359314	-51.353611	971.254761	602.810974	202.512466
-589.126709	127.962448	997.706116	-601.845337	-48.667763	998.614746	-645.019897	143.568390	525.842163	-665.553467	-69.038193	527.602051	-651.254089	134.656311	81.053123	-661.718689	-61.418846	88.886673	-568.606750	226.084198	1459.822388	-562.954773	-157.405167	1444.199829	-524.543274	22.896585	1424.267090	-519.426758	43.027157	1755.089844	-714.326782	302.860901	1201.998413	-678.531921	-232.906631	1184.417358	-529.441833	244.887527	976.385986	-565.863159	-212.611771	900.294312	-576.346436	38.774048	1096.307861	595.197937	-47.763340	967.729980	605.176697	203.994339
-589.287842	128.166626	997.749390	-601.817749	-48.493347	998.576965	-644.944763	143.539124	525.857544	-666.834656	-68.499847	527.099121	-651.207520	134.651093	81.047783	-662.651917	-61.240517	88.811935	-568.755249	226.122223	1459.869385	-562.778137	-157.386230	1444.180664	-524.529663	22.947546	1424.214111	-519.437134	43.152363	1755.068115	-714.449951	302.595642	1201.920532	-678.295288	-232.987610	1184.426392	-528.712402	244.801270	977.009094	-565.882751	-212.456955	900.195923	-576.396729	38.937733	1096.307129	597.097656	-45.630367	965.623108	606.877502	204.852112
-589.407593	128.348160	997.776245	-601.759399	-48.380463	998.572815	-644.822998	143.615295	525.816650	-666.754089	-68.790192	527.425476	-651.157104	134.661514	81.042984	-662.576477	-61.205593	88.872940	-568.863586	226.139557	1459.907715	-562.587646	-157.357086	1444.179688	-524.520508	23.029987	1424.217773	-519.433716	43.223190	1755.087524	-714.588562	302.319489	1201.868530	-678.092224	-233.047104	1184.382690	-527.989197	244.695847	977.752197	-565.939697	-212.359680	900.068298	-576.417786	39.086700	1096.316650	597.883484	-45.699059	965.563782	608.001526	204.792557
-589.566895	128.531845	997.824951	-601.733521	-48.247570	998.545105	-644.761475	143.663895	525.766541	-666.433960	-68.962418	527.737793	-651.108521	134.686600	81.021423	-662.396423	-61.252426	88.926239	-568.938904	226.165466	1459.967163	-562.415100	-157.330917	1444.169678	-524.508728	23.116089	1424.203857	-519.396484	43.326576	1755.050659	-714.800110	302.094055	1201.857300	-677.881287	-233.117661	1184.386963	-527.374451	244.610168	978.418823	-565.912720	-212.236908	899.951355	-576.473572	39.222153	1096.324829	598.657776	-45.705929	965.491821	608.980164	204.721619
-589.701538	128.680786	997.875854	-601.738708	-48.168007	998.605103	-644.823425	143.766647	525.804626	-666.413635	-69.271851	528.104919	-651.139160	134.692459	81.046387	-662.308533	-61.211590	88.939278	-568.956787	226.209900	1460.035156	-562.202576	-157.278351	1444.184814	-524.489380	23.187109	1424.206177	-519.374512	43.354538	1755.062744	-715.029602	301.840424	1201.916016	-677.585693	-233.170364	1184.414917	-526.841553	244.683960	979.223267	-565.894226	-212.149689	899.841614	-576.548889	39.356205	1096.381470	599.443665	-45.720764	965.457825	609.939209	204.721176
-589.819397	128.880081	997.923035	-601.743408	-47.955753	998.565857	-644.805115	143.776199	525.842407	-666.506287	-69.749878	528.531128	-651.128357	134.717285	81.055588	-662.300232	-61.160362	88.924881	-568.923401	226.240402	1460.103882	-562.018738	-157.184021	1444.251221	-524.457275	23.263491	1424.203979	-519.347778	43.414040	1755.058594	-715.370850	301.537659	1202.075928	-677.247803	-233.209213	1184.500854	-526.393433	244.848969	980.042908	-565.831787	-212.059158	899.762512	-576.562622	39.522961	1096.375732	600.163025	-45.716953	965.384949	610.816040	204.695084
-589.945984	129.095612	997.984924	-601.721863	-47.740032	998.493164	-644.814697	143.875656	525.822632	-666.672485	-70.278595	528.940247	-651.127319	134.736832	81.031425	-662.406189	-61.122150	88.962471	-568.852661	226.287857	1460.211304	-561.861328	-157.104095	1444.257080	-524.421631	23.349646	1424.197510	-519.312988	43.470913	1755.054443	-715.770203	301.242645	1202.309570	-676.958557	-233.275177	1184.487549	-526.029785	245.112289	981.016846	-565.804199	-212.011948	899.660767	-576.574768	39.677280	1096.361816	600.788269	-45.705200	965.334167	611.634399	204.654953
-590.078064	129.298630	998.045044	-601.761536	-47.536198	998.419800	-644.813660	143.959290	525.849487	-667.113159	-71.182457	529.488647	-651.117188	134.749557	81.072250	-662.518188	-61.069126	88.995522	-568.772705	226.345078	1460.406982	-561.787781	-156.983017	1444.354248	-524.348511	23.418325	1424.204468	-519.273621	43.509872	1755.073853	-716.338501	300.953278	1202.679810	-676.645630	-233.309967	1184.496338	-525.789001	245.519104	982.080139	-565.730042	-211.940277	899.543152	-576.613037	39.813534	1096.345215	601.328735	-45.690739	965.263184	612.372131	204.647369
-590.147095	129.465118	998.100952	-601.749878	-47.349277	998.360779	-644.858826	144.064346	525.901550	-667.971741	-72.701241	530.260559	-651.119202	134.784073	81.051857	-662.912964	-60.990498	89.198830	-568.637024	226.403763	1460.573608	-561.735229	-156.869827	1444.410645	-524.298889	23.500174	1424.229370	-519.253113	43.540470	1755.105957	-717.019043	300.626251	1203.153198	-676.290649	-233.336945	1184.551758	-525.645081	245.970718	983.120728	-565.692261	-211.925995	899.473328	-576.600769	39.932472	1096.334839	601.842346	-45.674648	965.176819	613.110168	204.644547
-590.166077	129.640030	998.160950	-601.700562	-47.225300	998.353394	-644.850098	144.160538	525.885071	-668.366882	-73.159805	530.658752	-651.137390	134.795776	81.026062	-663.032532	-60.907948	89.186806	-568.541382	226.477539	1460.813477	-561.696045	-156.720581	1444.479004	-524.238953	23.593502	1424.222900	-519.238098	43.577343	1755.143188	-717.887024	300.299805	1203.733643	-675.995117	-233.385635	1184.587891	-525.651428	246.609909	984.348938	-565.610168	-211.913055	899.408203	-576.551208	40.050087	1096.354004	602.318970	-45.635456	965.137634	613.745972	204.608398
-590.202698	129.749451	998.249329	-601.691650	-47.094852	998.361145	-644.818726	144.186386	525.916077	-668.738770	-73.543968	530.996948	-651.064453	134.835480	81.028770	-663.173218	-60.904301	89.261955	-568.442505	226.559494	1461.138306	-561.699341	-156.585617	1444.556519	-524.197754	23.700603	1424.243530	-519.235352	43.638191	1755.183594	-718.912659	300.023438	1204.432861	-675.679932	-233.384827	1184.645996	-525.808289	247.264511	985.611023	-565.518127	-211.926590	899.328552	-576.545471	40.128876	1096.397705	602.711548	-45.649700	965.141174	614.298157	204.553131
-590.154663	129.898956	998.272949	-601.681458	-46.955482	998.363220	-644.827637	144.296875	525.899475	-669.311218	-74.079079	531.418518	-651.077087	134.818527	81.064621	-663.466370	-60.825447	89.318092	-568.409180	226.670807	1461.502197	-561.744812	-156.410187	1444.649902	-524.170959	23.820206	1424.286011	-519.265320	43.680180	1755.224609	-720.042053	299.726837	1205.161377	-675.382324	-233.381943	1184.654541	-526.094238	248.024597	986.987732	-565.422424	-211.986908	899.231323	-576.452454	40.253071	1096.397705	603.076965	-45.618771	965.125793	614.838440	204.481567
-590.134155	130.002182	998.313232	-601.664978	-46.858433	998.380493	-644.824524	144.422165	525.929993	-669.900696	-74.577682	531.874023	-651.071228	134.836487	81.042999	-663.719910	-60.794365	89.364891	-568.344604	226.821564	1461.803589	-561.759033	-156.229095	1444.685181	-524.088379	23.958515	1424.307007	-519.287354	43.722462	1755.259766	-721.319153	299.444000	1206.043213	-675.129395	-233.346695	1184.653687	-526.563660	248.942261	988.341248	-565.222107	-212.105850	899.170288	-576.371521	40.335995	1096.413818	603.358765	-45.575500	965.126892	615.246155	204.456131
-590.056824	130.129700	998.319275	-601.671021	-46.735222	998.411316	-644.824341	144.509109	525.919006	-670.595642	-75.114578	532.305481	-651.075439	134.867889	81.045235	-664.010620	-60.731869	89.419121	-568.320679	226.997589	1462.189697	-561.772644	-156.044525	1444.660767	-524.036682	24.129618	1424.352051	-519.335510	43.784103	1755.311890	-722.727600	299.222382	1206.930176	-674.914734	-233.299515	1184.622925	-527.163025	249.816254	989.811279	-565.048889	-212.240936	899.079956	-576.246521	40.460060	1096.414429	603.655884	-45.486191	965.124573	615.680786	204.412949
-590.025391	130.179642	998.382446	-601.676575	-46.626598	998.465515	-644.804504	144.674149	525.918640	-671.344238	-75.739532	532.750305	-651.081909	134.891098	81.060837	-664.376709	-60.663361	89.493881	-568.305969	227.192902	1462.511963	-561.788513	-155.850708	1444.607788	-523.940735	24.294590	1424.418945	-519.407166	43.827148	1755.379639	-724.226746	299.084869	1207.851929	-674.732849	-233.230576	1184.518921	-527.955627	250.691544	991.126282	-564.835571	-212.346771	898.974121	-576.169189	40.525593	1096.459961	603.900757	-45.329857	965.090942	616.018494	204.410477
-589.968994	130.222504	998.376953	-601.678162	-46.572708	998.547058	-644.814636	144.809402	525.892273	-671.594727	-75.895996	532.930908	-651.158508	134.902359	81.069832	-664.302673	-60.671070	89.512062	-568.363159	227.376282	1462.829712	-561.775818	-155.656937	1444.498291	-523.886353	24.469795	1424.409058	-519.488281	43.886768	1755.427612	-725.814636	299.059296	1208.837280	-674.588196	-233.146042	1184.426147	-528.886536	251.593781	992.536682	-564.578308	-212.431976	898.913696	-576.065979	40.610657	1096.483154	604.001099	-45.228115	965.071228	616.259033	204.381516
-589.887451	130.183258	998.339355	-601.682739	-46.517864	998.600525	-644.892700	144.960861	525.895569	-669.630432	-72.518242	530.832153	-651.237244	134.904007	81.083145	-662.901428	-60.823116	89.192551	-568.434814	227.564407	1463.134033	-561.767883	-155.433624	1444.372314	-523.784729	24.671637	1424.436279	-519.584961	43.932415	1755.494263	-727.507080	299.254669	1209.934937	-674.459595	-233.055252	1184.275024	-529.878418	252.457657	993.824280	-564.287781	-212.498322	898.804871	-575.946899	40.653294	1096.475342	604.087891	-45.183090	965.074951	616.507385	204.342743
-589.830811	130.179779	998.316528	-601.669312	-46.417877	998.619324	-644.642273	144.834198	525.777771	-667.180420	-67.001221	527.501526	-651.070679	134.821945	81.054604	-661.660828	-60.969479	88.667572	-568.554077	227.804565	1463.404541	-561.731201	-155.233231	1444.211182	-523.667114	24.890320	1424.416870	-519.704590	43.958542	1755.553101	-729.145996	299.331726	1210.972778	-674.331177	-232.952377	1184.111694	-531.055786	253.364395	995.308960	-563.972107	-212.644882	898.708862	-575.844238	40.714569	1096.459717	604.112915	-45.115807	965.052490	616.649658	204.338394
-589.760864	130.181259	998.269043	-601.697266	-46.318077	998.640381	-644.371826	144.707993	525.713196	-667.309082	-66.722008	527.358765	-650.953918	134.796051	81.039574	-661.607910	-60.997467	88.681007	-568.689331	228.035934	1463.629028	-561.705933	-155.048096	1444.019897	-523.606750	25.134655	1424.429932	-519.835571	43.972374	1755.620361	-730.737915	299.432953	1211.799561	-674.201416	-232.798859	1183.934692	-532.267517	254.302856	996.558105	-563.641785	-212.745743	898.564026	-575.770813	40.787975	1096.436157	604.148743	-45.062714	965.032349	616.794556	204.298065
-589.556213	130.210098	998.205261	-601.620117	-46.210640	998.672913	-644.041687	144.606918	525.625610	-667.505432	-66.763580	527.555359	-650.763977	134.723877	81.009995	-661.691345	-60.949463	88.630905	-568.841431	228.336594	1463.801514	-561.676025	-154.846680	1443.869019	-523.521362	25.379496	1424.463989	-519.972473	44.029251	1755.670410	-732.391541	299.821777	1212.744385	-674.110413	-232.644028	1183.751343	-533.589722	255.210709	997.867798	-563.297791	-212.812347	898.455444	-575.611450	40.893398	1096.417236	604.091248	-45.035641	964.986938	616.837891	204.298447
-589.374268	130.284851	998.142578	-601.574219	-46.117817	998.686768	-643.723511	144.395630	525.583252	-667.626404	-66.689819	527.593140	-650.627563	134.664627	80.990585	-661.589905	-60.935963	88.612000	-568.991272	228.561584	1463.946167	-561.623657	-154.608582	1443.721313	-523.451599	25.649714	1424.431641	-520.139465	44.082447	1755.716797	-734.040894	300.229248	1213.739502	-673.984253	-232.468796	1183.575073	-535.016235	256.074066	999.107788	-562.952820	-212.800003	898.338501	-575.470337	41.002293	1096.387451	604.031799	-44.983891	964.975220	616.891357	204.262482
-589.167114	130.347168	998.075012	-601.506104	-46.023514	998.697937	-643.439209	144.327057	525.500122	-667.720703	-66.594955	527.638000	-650.497986	134.619293	80.990959	-661.531555	-60.951893	88.606400	-569.145813	228.796326	1464.127319	-561.575562	-154.396133	1443.577515	-523.396851	25.893373	1424.396484	-520.304626	44.139427	1755.765869	-735.655945	300.646820	1214.692139	-673.811523	-232.228363	1183.337402	-536.414856	257.113922	1000.091187	-562.561646	-212.744049	898.111633	-575.337585	41.108704	1096.360596	603.879211	-44.950001	964.948364	616.844360	204.247116
-589.030945	130.418915	998.015930	-601.474365	-45.946972	998.695251	-643.341858	144.375229	525.469666	-667.766602	-66.516983	527.669312	-650.487366	134.627563	80.937866	-661.441345	-60.989437	88.640099	-569.363220	229.014420	1464.316162	-561.545227	-154.147430	1443.411987	-523.363281	26.134586	1424.407715	-520.456360	44.217422	1755.777344	-737.286987	301.101288	1215.626099	-673.652710	-231.956024	1183.103394	-537.941833	258.000763	1001.277588	-562.198914	-212.679199	897.912415	-575.241089	41.201458	1096.327393	603.725830	-44.927387	964.921082	616.797668	204.215469
-588.830505	130.453369	997.953430	-601.407288	-45.883072	998.713745	-643.508057	144.584961	525.469055	-667.794128	-66.388138	527.658875	-650.623413	134.656433	80.946297	-661.320129	-61.012711	88.633385	-569.575195	229.280136	1464.417480	-561.547424	-153.948868	1443.263306	-523.358215	26.387049	1424.355103	-520.624695	44.279388	1755.813721	-738.896667	301.651398	1216.574585	-673.428162	-231.641144	1182.848633	-539.468140	258.978760	1002.276184	-561.832703	-212.617905	897.718567	-575.115967	41.280937	1096.307373	603.521118	-44.902325	964.928894	616.640137	204.205688
-588.635193	130.469788	997.891113	-601.309753	-45.852230	998.748657	-643.541138	144.756561	525.468994	-667.804932	-66.296143	527.661621	-650.730591	134.669952	80.971863	-661.296509	-61.015743	88.623695	-569.778381	229.493317	1464.551758	-561.532227	-153.749481	1443.115723	-523.341553	26.627575	1424.332520	-520.795776	44.341301	1755.881836	-740.450012	302.125854	1217.506104	-673.206482	-231.371765	1182.658936	-541.028564	259.949463	1003.237793	-561.528320	-212.522156	897.511780	-574.997925	41.349483	1096.299927	603.337463	-44.838837	964.946716	616.482727	204.148453
-588.461426	130.530197	997.838257	-601.256531	-45.735039	998.715454	-643.505798	144.833572	525.494263	-667.890625	-66.269730	527.691711	-650.788147	134.652802	81.013496	-661.249329	-60.985809	88.643723	-569.967346	229.716309	1464.606812	-561.521545	-153.501938	1443.041870	-523.351685	26.863451	1424.312256	-520.951294	44.421997	1755.933105	-741.963867	302.581085	1218.474731	-672.954346	-231.045898	1182.417236	-542.575928	260.887939	1004.036987	-561.156677	-212.428772	897.262756	-574.888794	41.435543	1096.257813	603.205444	-44.783215	964.925049	616.351501	204.132431
-588.262695	130.576263	997.785583	-601.183594	-45.718338	998.766418	-643.456970	144.944351	525.478516	-667.918701	-66.182915	527.726379	-650.762085	134.732040	80.978622	-661.169983	-61.005161	88.637543	-570.160522	229.948257	1464.661621	-561.590149	-153.297516	1442.970093	-523.384949	27.130314	1424.316772	-521.102661	44.500923	1755.980713	-743.464355	303.213989	1219.303833	-672.668579	-230.635925	1182.202515	-544.164001	261.745880	1004.739746	-560.846680	-212.420639	897.013428	-574.790588	41.513233	1096.265015	602.985352	-44.768650	964.948608	616.168640	204.117493
-588.078735	130.639191	997.792847	-601.068909	-45.692883	998.830566	-643.351624	145.079376	525.444458	-667.832520	-66.068375	527.702698	-650.744141	134.763412	80.990814	-661.123413	-61.013912	88.625610	-570.379456	230.179840	1464.788940	-561.608765	-153.090225	1442.901733	-523.430054	27.352602	1424.379272	-521.245300	44.625519	1756.004150	-744.836792	303.735077	1220.113159	-672.370056	-230.296997	1181.985474	-545.724792	262.677399	1005.423584	-560.532349	-212.284256	896.716370	-574.661682	41.582966	1096.305176	602.759888	-44.788765	965.019470	615.958679	204.040756
-587.851074	130.651306	997.746948	-600.914673	-45.671841	998.858337	-643.200195	145.138519	525.441589	-667.851868	-66.053802	527.772583	-650.705688	134.816315	80.963898	-661.107849	-61.018616	88.679108	-570.585693	230.353653	1464.889160	-561.644104	-152.875519	1442.868652	-523.497131	27.585592	1424.394043	-521.390503	44.727974	1756.074219	-746.154419	304.205292	1220.927124	-672.007019	-229.928360	1181.727905	-547.222229	263.561127	1006.029419	-560.224609	-212.226563	896.396851	-574.550476	41.638134	1096.312622	602.510742	-44.781784	965.087219	615.745728	203.964035
-587.687012	130.699661	997.723633	-600.774536	-45.633083	998.862244	-643.075012	145.226028	525.396484	-667.836548	-66.045425	527.779907	-650.654175	134.836502	80.967155	-661.068054	-61.031780	88.723000	-570.827087	230.549820	1464.952881	-561.720886	-152.678345	1442.869995	-523.570801	27.793011	1424.415894	-521.535339	44.872952	1756.115967	-747.460144	304.712128	1221.681152	-671.538940	-229.567154	1181.494263	-548.439636	264.376587	1006.371460	-559.905701	-212.194489	896.002930	-574.436035	41.697018	1096.310669	602.291687	-44.749035	965.167786	615.462708	203.968933
-587.505554	130.653961	997.677124	-600.610291	-45.636143	998.924011	-642.943726	145.285294	525.368835	-667.837280	-66.041580	527.838257	-650.681763	134.809128	81.013519	-661.075562	-61.031708	88.724495	-571.077209	230.747971	1465.002197	-561.773621	-152.496017	1442.873779	-523.651917	28.033045	1424.443115	-521.675537	45.000992	1756.183105	-748.702820	305.186737	1222.407104	-671.028259	-229.220627	1181.266479	-550.109924	265.378143	1007.021179	-559.519043	-212.136200	895.674377	-574.335022	41.736179	1096.333252	602.070435	-44.748348	965.246704	615.232422	203.916534
-587.414673	130.709991	997.641907	-600.542419	-45.576675	998.898438	-642.845398	145.359085	525.370789	-667.705261	-65.991791	527.813965	-650.679138	134.776749	81.030510	-661.006775	-61.028767	88.722893	-571.367004	230.956772	1465.048340	-561.821106	-152.333237	1442.953979	-523.739929	28.248747	1424.475342	-521.776123	45.135502	1756.208252	-749.840027	305.556641	1223.025879	-670.537659	-228.782578	1181.025269	-551.506409	266.269592	1007.370178	-559.076111	-212.081406	895.290833	-574.279053	41.798450	1096.307617	601.743164	-44.801357	965.349670	614.921326	203.881836
-587.240540	130.688370	997.601807	-600.407288	-45.716793	999.053589	-642.693970	145.393402	525.298523	-667.724548	-66.066528	527.859924	-650.610229	134.788055	81.031883	-660.986633	-60.996590	88.754005	-571.676758	231.149673	1465.165649	-561.858521	-152.193237	1442.976807	-523.849121	28.470261	1424.523682	-521.902527	45.265488	1756.243042	-750.945435	305.979401	1223.577759	-669.849792	-228.455872	1180.811157	-552.753845	267.224274	1007.657349	-558.667847	-212.079987	894.887512	-574.238525	41.830978	1096.388794	601.500000	-44.756897	965.423706	614.613464	203.859314
-587.145935	130.761200	997.548096	-600.311035	-45.630878	998.994446	-642.629822	145.436752	525.287415	-667.693359	-66.105988	527.853149	-650.615173	134.762756	81.038857	-661.003235	-60.956074	88.732712	-571.956604	231.326263	1465.210083	-561.923889	-152.023453	1443.066162	-523.935120	28.674913	1424.552368	-522.032654	45.414967	1756.254150	-751.969727	306.258118	1224.103760	-669.205444	-228.126587	1180.563965	-554.035095	268.113251	1007.847595	-558.245911	-212.020187	894.484863	-574.172424	41.909695	1096.338257	601.186218	-44.779209	965.528625	614.256226	203.842804
-586.968079	130.745758	997.501953	-600.151001	-45.709526	999.091003	-642.544373	145.470428	525.272461	-667.592590	-66.153862	527.876343	-650.575134	134.764420	81.043037	-661.032715	-60.935425	88.739746	-572.237549	231.543716	1465.166016	-561.990845	-151.858521	1443.153931	-524.087585	28.899805	1424.623535	-522.178223	45.604401	1756.266602	-752.897949	306.577637	1224.481201	-668.445190	-227.776047	1180.392212	-555.166077	269.085175	1007.872009	-557.763611	-211.984512	894.068054	-574.120911	41.949223	1096.387329	600.884094	-44.787647	965.588196	613.860229	203.873474
-586.857727	130.777115	997.454529	-600.025696	-45.707489	999.104858	-642.432251	145.473557	525.252197	-667.535400	-66.211662	527.908264	-650.609009	134.751892	81.063759	-661.011780	-60.936337	88.784195	-572.654541	231.746490	1465.292725	-562.040100	-151.660187	1443.239380	-524.251953	29.117170	1424.658569	-522.327881	45.766682	1756.300537	-753.790771	306.818390	1224.913452	-667.704102	-227.551987	1180.197266	-556.328430	269.781342	1007.860718	-557.266418	-211.978760	893.657654	-574.079041	42.007526	1096.385864	600.631836	-44.838772	965.675415	613.543335	203.838623
-586.823303	130.932938	997.430359	-600.015137	-45.516186	999.005798	-642.875061	145.887573	525.317383	-667.326904	-66.166931	527.800171	-650.968872	134.829941	81.110550	-661.063354	-60.917500	88.801239	-573.044312	231.939926	1465.360840	-562.059143	-151.462753	1443.280029	-524.443481	29.339384	1424.694092	-522.454956	45.941246	1756.331055	-754.599731	307.027313	1225.198242	-666.868835	-227.379517	1180.042358	-557.384644	270.626465	1007.760071	-556.813232	-211.831528	893.250122	-574.089844	42.139278	1096.330566	600.346252	-44.863518	965.755249	613.183167	203.843277
-586.742126	130.920456	997.377197	-599.912292	-45.584991	999.087585	-642.625000	145.769974	525.306824	-667.156982	-66.184570	527.797241	-650.808472	134.772186	81.114922	-661.025330	-60.913685	88.847198	-573.455505	232.106552	1465.416016	-562.091064	-151.236038	1443.400635	-524.615845	29.558191	1424.740601	-522.591736	46.112862	1756.335938	-755.326172	307.182098	1225.438721	-665.959290	-227.210007	1179.908813	-558.427185	271.445923	1007.725037	-556.285278	-211.622833	892.829895	-574.095093	42.183640	1096.364380	600.083984	-44.909077	965.840576	612.841919	203.807327
-586.703247	131.037201	997.342163	-599.939636	-45.439880	999.052246	-642.458130	145.644867	525.269775	-666.973816	-66.214310	527.795349	-650.800415	134.735962	81.134613	-660.989319	-60.867336	88.871223	-573.917236	232.271194	1465.411865	-562.086426	-151.038513	1443.470947	-524.800232	29.781534	1424.760376	-522.721802	46.278965	1756.342896	-756.034180	307.349945	1225.601318	-665.046448	-227.189041	1179.768921	-559.413391	272.082031	1007.377563	-555.733093	-211.462418	892.415100	-574.146729	42.311508	1096.340454	599.790710	-44.960873	965.913879	612.470581	203.779633
-587.013245	131.637192	997.341736	-600.814026	-44.651550	998.595764	-642.518555	145.738876	525.300659	-666.906372	-66.307770	527.645996	-650.839722	134.749924	81.155754	-661.159058	-60.802826	88.859100	-574.335144	232.455490	1465.383301	-562.113770	-150.818726	1443.529175	-524.939697	30.028536	1424.788940	-522.867859	46.445889	1756.339600	-756.670227	307.472534	1225.681396	-664.064697	-227.226028	1179.592041	-560.310486	272.812195	1007.134338	-555.227051	-211.371597	892.018372	-574.591614	42.678116	1096.080933	599.532471	-45.019176	965.992004	612.098877	203.731018
-586.990112	131.755615	997.304993	-600.802063	-44.544189	998.550659	-642.411621	145.671249	525.314697	-666.672363	-66.250221	527.585754	-650.816833	134.743210	81.099274	-661.097229	-60.796726	88.888260	-574.792542	232.687119	1465.348145	-562.107117	-150.578964	1443.539917	-525.106506	30.280678	1424.814697	-523.001160	46.642433	1756.332031	-757.192322	307.521851	1225.710205	-663.034668	-227.271835	1179.468994	-561.087585	273.367889	1006.727966	-554.630981	-211.147812	891.608948	-574.623474	42.789101	1096.049683	599.202271	-45.135750	966.052307	611.724609	203.621124
-586.968018	131.771927	997.252258	-600.747314	-44.474571	998.557983	-642.278503	145.636520	525.265625	-666.531921	-66.314919	527.600952	-650.750916	134.738846	81.087975	-661.144409	-60.774242	88.898712	-575.247070	232.887054	1465.218994	-562.099915	-150.324005	1443.593506	-525.307007	30.512506	1424.830688	-523.137512	46.858032	1756.313232	-757.700500	307.533295	1225.621582	-661.914368	-227.349564	1179.309570	-561.853088	274.106781	1006.316101	-553.933472	-210.837158	891.141296	-574.647644	42.873814	1096.039551	598.908875	-45.147366	966.064941	611.284546	203.619354
-586.969116	131.857956	997.229980	-600.722534	-44.407864	998.555115	-642.245789	145.614029	525.271423	-666.315491	-66.336227	527.640869	-650.746521	134.746002	81.046432	-661.146362	-60.705032	88.900337	-575.752808	233.091293	1465.187866	-562.054504	-150.089432	1443.589966	-525.497620	30.768831	1424.884033	-523.284790	47.087753	1756.297607	-758.183228	307.509644	1225.490967	-660.758240	-227.455627	1179.128540	-562.508850	274.664154	1005.816467	-553.225220	-210.784546	890.735901	-574.694153	42.968552	1096.038574	598.557190	-45.212940	966.096863	610.858643	203.530289
-587.015076	131.925323	997.214722	-600.770264	-44.319511	998.567993	-642.230042	145.687866	525.282043	-666.298218	-66.464531	527.728516	-650.820313	134.744278	81.104797	-661.376221	-60.662048	88.905235	-576.244263	233.284744	1465.105713	-561.992798	-149.864380	1443.589478	-525.691895	31.041090	1424.900513	-523.417480	47.289848	1756.288330	-758.607239	307.477173	1225.332397	-659.494324	-227.597137	1178.933960	-563.127747	275.139465	1005.293823	-552.438049	-210.662476	890.337708	-574.799622	43.066460	1096.048950	598.204346	-45.242508	966.144409	610.447937	203.467728
-587.024902	131.962891	997.152344	-600.756287	-44.287682	998.581421	-642.279480	145.747070	525.319885	-666.097717	-66.476379	527.784119	-650.887573	134.746170	81.103203	-661.312988	-60.666725	88.940865	-576.730530	233.497345	1465.046021	-561.926636	-149.641663	1443.593994	-525.863464	31.297874	1424.949829	-523.543579	47.465607	1756.273804	-758.969910	307.383301	1225.069824	-658.164368	-227.749115	1178.793335	-563.700195	275.721405	1004.847290	-551.542419	-210.594696	889.924255	-574.862183	43.151115	1096.037354	597.906250	-45.248425	966.190796	610.062500	203.369934
-587.099609	132.032135	997.156555	-600.768982	-44.178185	998.548950	-642.269409	145.861084	525.238892	-665.967041	-66.479004	527.754028	-650.924622	134.713165	81.140663	-661.351440	-60.659248	89.017090	-577.274414	233.739685	1464.965088	-561.849915	-149.381027	1443.598755	-526.055054	31.553820	1424.960815	-523.666870	47.645565	1756.250732	-759.270630	307.266876	1224.812622	-656.788696	-227.900909	1178.593384	-563.915222	276.005676	1004.119080	-550.560913	-210.566956	889.539307	-574.958862	43.230789	1096.033447	597.563782	-45.304077	966.227783	609.675232	203.243851
-587.175964	132.083313	997.091125	-600.818848	-44.132256	998.561218	-642.244751	145.972198	525.222107	-665.770996	-66.447784	527.794617	-650.935303	134.746414	81.141586	-661.353210	-60.605236	88.998634	-577.757813	233.904785	1464.846436	-561.786926	-149.117203	1443.575684	-526.257751	31.813618	1424.975586	-523.768616	47.850029	1756.216187	-759.492615	307.081696	1224.363770	-655.436646	-228.077393	1178.482544	-564.571594	276.870392	1003.432983	-549.530579	-210.455292	889.186646	-575.073181	43.329552	1096.017090	597.162415	-45.279205	966.229065	609.155334	203.183426
-587.241516	132.179367	997.047729	-600.844299	-44.090107	998.598022	-642.204346	146.071182	525.216309	-665.693726	-66.514481	527.830750	-650.909241	134.782883	81.076805	-661.315247	-60.577347	89.019905	-578.275574	234.057480	1464.717651	-561.660522	-148.888596	1443.563477	-526.442017	32.084251	1424.992676	-523.882874	48.066399	1756.202393	-759.719238	306.895660	1223.978149	-653.977783	-228.247223	1178.233154	-564.966919	277.225098	1002.829712	-548.442688	-210.567169	888.872437	-575.180603	43.452724	1096.026123	596.777222	-45.259441	966.239014	608.671265	203.072983
-587.347961	132.253296	997.027588	-600.857178	-44.077621	998.621643	-642.220215	146.076401	525.207397	-665.559753	-66.442276	527.765503	-650.922424	134.821198	81.066856	-661.347534	-60.530411	88.980446	-578.793640	234.268600	1464.638306	-561.563782	-148.636353	1443.587158	-526.617737	32.336575	1425.008423	-523.982483	48.327396	1756.151733	-759.898193	306.604401	1223.544434	-652.552124	-228.436981	1178.106201	-565.259521	277.677582	1002.224304	-547.268311	-210.512711	888.571655	-575.291870	43.534576	1096.037964	596.327637	-45.252911	966.282166	608.189941	202.971191
-587.476440	132.342712	997.000549	-600.940308	-44.034096	998.629517	-642.199829	146.134674	525.154053	-665.539490	-66.479965	527.758667	-650.932617	134.805344	81.062042	-661.402893	-60.484005	88.947456	-579.339111	234.452591	1464.447510	-561.458496	-148.347687	1443.540405	-526.831543	32.588928	1425.020264	-524.070557	48.551170	1756.135376	-760.059021	306.374725	1223.077148	-651.121460	-228.633484	1177.975586	-565.558716	278.032990	1001.392334	-546.016418	-210.382767	888.294617	-575.445618	43.629177	1096.037720	595.893372	-45.310230	966.326843	607.776672	202.844437
-587.577454	132.373688	996.980713	-600.970032	-44.019699	998.684387	-642.223022	146.154510	525.174011	-665.510193	-66.508339	527.756470	-650.901733	134.797165	81.062744	-661.426208	-60.467285	88.969330	-579.902588	234.649506	1464.413696	-561.331543	-148.083984	1443.553223	-527.003662	32.848942	1425.056152	-524.159851	48.750954	1756.116943	-760.168640	306.077698	1222.624634	-649.656250	-228.779327	1177.821289	-565.436279	278.260803	1000.629883	-544.746094	-210.484802	888.040344	-575.575562	43.706165	1096.067749	595.401611	-45.398254	966.394287	607.356384	202.692307
-587.725464	132.424484	996.960571	-600.984253	-43.971382	998.686279	-642.282043	146.117096	525.220337	-665.422668	-66.472710	527.750366	-650.958862	134.804245	81.073158	-661.354309	-60.474602	88.967957	-580.435730	234.794540	1464.362793	-561.163269	-147.819550	1443.565796	-527.193665	33.089951	1425.067383	-524.231018	48.935120	1756.102661	-760.280029	305.721069	1222.167603	-648.228088	-228.994049	1177.734619	-565.990723	278.596283	1000.141907	-543.301758	-210.319885	887.906250	-575.686707	43.784462	1096.064453	594.909241	-45.423485	966.415955	606.879333	202.586945
-587.867004	132.450272	996.971558	-601.048096	-43.859993	998.647278	-642.330322	146.119766	525.193115	-665.433777	-66.436401	527.712952	-650.966431	134.796982	81.079353	-661.367004	-60.472656	88.964607	-580.977722	234.965027	1464.218750	-560.992920	-147.534943	1443.606445	-527.349854	33.332153	1425.075684	-524.304382	49.139111	1756.071533	-760.374207	305.422180	1221.690308	-646.731873	-229.160889	1177.618164	-566.205200	278.810791	999.359192	-541.846924	-210.268158	887.845581	-575.819458	43.835529	1096.056152	594.430847	-45.410172	966.481079	606.429688	202.513031
-588.014648	132.495834	996.926636	-601.090332	-43.860870	998.692383	-642.338684	146.159073	525.140015	-665.415161	-66.420425	527.747681	-650.926575	134.819977	81.093201	-661.308167	-60.486351	89.003647	-581.560364	235.182816	1464.126465	-560.862183	-147.271469	1443.676392	-527.532898	33.592960	1425.106445	-524.379944	49.393566	1756.042236	-760.463379	305.146149	1221.155518	-645.284546	-229.403259	1177.580444	-566.264099	278.819916	998.826660	-540.309021	-210.127945	887.741638	-575.940674	43.921261	1096.061401	593.956238	-45.429939	966.516174	605.972839	202.404953
-588.204773	132.557877	996.904419	-601.123962	-43.805946	998.727539	-642.421265	146.177094	525.168213	-665.489868	-66.422585	527.768555	-650.910217	134.830322	81.065239	-661.385315	-60.462669	89.011482	-582.093323	235.328003	1463.869751	-560.732849	-146.997223	1443.741821	-527.711548	33.837105	1425.153198	-524.472229	49.638840	1756.028809	-760.585510	304.900360	1220.674927	-643.839172	-229.586868	1177.543579	-566.337769	278.712311	998.376404	-538.127502	-208.903580	888.759094	-576.088745	44.030987	1096.074951	593.442200	-45.427601	966.535767	605.481812	202.338150
-588.394104	132.633759	996.900269	-601.135925	-43.776653	998.729675	-642.538452	146.200546	525.118469	-665.473816	-66.346405	527.763000	-650.848816	134.829422	81.001343	-661.404480	-60.466282	88.952621	-582.633240	235.487396	1463.737549	-560.573914	-146.754913	1443.790039	-527.860352	34.094154	1425.156494	-524.555603	49.867134	1755.998779	-760.662292	304.602325	1220.149902	-642.424011	-229.762787	1177.510254	-566.322815	278.606934	997.899841	-536.460388	-208.744583	888.944641	-576.208130	44.107250	1096.077515	592.971558	-45.355518	966.554993	604.969788	202.359253
-588.648560	132.749069	996.900635	-601.184143	-43.658909	998.705078	-642.717590	146.225494	525.176147	-665.589294	-66.328033	527.747681	-650.893555	134.834198	80.991386	-661.391602	-60.471153	88.989594	-583.182861	235.635025	1463.656494	-560.407715	-146.467422	1443.876221	-528.005188	34.329361	1425.158447	-524.630920	50.087364	1755.986572	-760.758911	304.291931	1219.663940	-641.047180	-229.908295	1177.486694	-566.312256	278.447662	997.434326	-534.667053	-208.589523	888.992554	-576.354065	44.231140	1096.064453	592.469421	-45.379364	966.563416	604.506897	202.329987
-588.854126	132.853714	996.895264	-601.214478	-43.575481	998.707336	-642.853455	146.270523	525.198059	-665.563843	-66.237167	527.739685	-650.859741	134.845993	80.970825	-661.274841	-60.492386	88.986504	-583.738831	235.821350	1463.550049	-560.203369	-146.194473	1443.993774	-528.176147	34.606960	1425.175049	-524.692261	50.288559	1755.980469	-760.921143	303.986084	1219.223511	-639.688782	-230.076920	1177.470093	-565.977722	278.009979	997.050903	-532.910278	-208.543472	889.152954	-576.506592	44.350365	1096.069580	591.914612	-45.449146	966.617065	604.055054	202.283844
-589.079468	132.923431	996.891479	-601.288086	-43.483002	998.720398	-643.002014	146.225922	525.212646	-665.660950	-66.241592	527.789612	-650.861572	134.852966	80.986877	-661.342468	-60.462658	88.960266	-584.279724	235.976379	1463.384033	-560.001709	-145.917496	1444.064819	-528.329773	34.864719	1425.196533	-524.745056	50.522251	1755.965454	-761.052124	303.643127	1218.648926	-638.359436	-230.170898	1177.473877	-566.187256	277.814514	996.865234	-531.029053	-208.336761	889.338379	-576.658203	44.456921	1096.074585	591.414124	-45.455357	966.621399	603.655884	202.223816
-589.276245	132.955643	996.894470	-601.265930	-43.419327	998.733337	-642.893555	146.020447	525.173462	-665.687744	-66.147942	527.721680	-650.669312	134.795944	80.951569	-661.424255	-60.403030	88.906860	-584.805908	236.127029	1463.253540	-559.804016	-145.690765	1444.114014	-528.478210	35.144398	1425.156372	-524.800903	50.745464	1755.963013	-761.168091	303.302979	1218.202759	-637.046326	-230.339447	1177.494507	-566.099243	277.374573	996.697693	-529.130127	-208.005127	889.616272	-576.771057	44.535172	1096.087524	590.875610	-45.462479	966.653931	603.228760	202.199615
-589.491943	133.027618	996.865784	-601.309998	-43.400684	998.737732	-642.979492	145.999756	525.129211	-665.731689	-66.074257	527.723083	-650.581848	134.792770	80.960930	-661.384338	-60.406086	88.896759	-585.320740	236.286423	1463.249878	-559.554993	-145.424530	1444.177490	-528.613342	35.439262	1425.172729	-524.860046	51.031628	1755.936279	-761.351685	303.033051	1217.775269	-635.761414	-230.442032	1177.475464	-565.993958	276.813721	996.493774	-527.133301	-207.796249	889.958313	-576.904541	44.617199	1096.076172	590.422058	-45.441017	966.620422	602.855774	202.205170
-589.739441	133.153473	996.860168	-601.356689	-43.312721	998.702148	-643.184570	146.068085	525.119934	-665.851074	-66.073723	527.742371	-650.581360	134.816193	80.925247	-661.418091	-60.402550	88.900574	-585.880066	236.504929	1463.090332	-559.336243	-145.150894	1444.294556	-528.738342	35.689152	1425.200562	-524.910156	51.318066	1755.912109	-761.538391	302.811371	1217.204346	-634.576416	-230.526947	1177.509766	-565.848938	276.158752	996.429688	-525.127625	-207.512085	890.307556	-577.055481	44.728786	1096.056274	589.938599	-45.432350	966.632263	602.453796	202.242767
-590.016479	133.203537	996.830017	-601.438660	-43.319077	998.717407	-643.385620	146.087357	525.105408	-665.962891	-66.085953	527.760254	-650.527405	134.802231	80.896057	-661.462585	-60.382301	88.910004	-586.414673	236.680191	1462.925781	-559.083191	-144.886536	1444.403809	-528.835876	35.938133	1425.228882	-524.943909	51.605690	1755.878662	-761.761963	302.489716	1216.799438	-633.408630	-230.696350	1177.559570	-565.387512	275.412964	996.401550	-523.017517	-207.013809	890.722839	-577.224426	44.795685	1096.046875	589.548035	-45.413631	966.630676	602.120239	202.279587
-590.263123	133.165497	996.811829	-601.430420	-43.272526	998.742188	-643.658020	146.116409	525.141174	-666.022278	-66.112480	527.764709	-650.569519	134.843369	80.906029	-661.531372	-60.384636	88.906303	-586.929199	236.859238	1462.844971	-558.855286	-144.618454	1444.456787	-528.975708	36.191345	1425.215698	-524.977478	51.895718	1755.864014	-761.993591	302.206573	1216.405273	-632.260986	-230.826477	1177.589111	-565.440125	274.776459	996.590820	-520.912781	-206.685318	891.243286	-577.346802	44.850761	1096.050781	589.140015	-45.343735	966.599182	601.744873	202.329895
-590.537903	133.168320	996.803589	-601.480896	-43.276131	998.776367	-643.928040	146.043106	525.181213	-666.088196	-66.058624	527.731140	-650.565674	134.794846	80.904907	-661.492798	-60.380402	88.905701	-587.448914	237.039185	1462.723633	-558.610901	-144.343826	1444.494385	-529.102356	36.439327	1425.182739	-525.013916	52.142765	1755.867554	-762.261719	301.879395	1216.072510	-631.171265	-230.917618	1177.579590	-565.242981	273.991699	996.794434	-518.754944	-206.291138	891.802612	-577.525330	44.898518	1096.066772	588.651733	-45.339500	966.612061	601.346008	202.352554
-590.798340	133.162476	996.772156	-601.519104	-43.260696	998.772583	-644.149780	145.960236	525.144775	-666.074036	-66.039421	527.712402	-650.455627	134.769211	80.830482	-661.565247	-60.368488	88.902962	-587.989868	237.079895	1462.464600	-558.346985	-144.114334	1444.575928	-529.264832	36.706722	1425.183228	-525.034180	52.422798	1755.839355	-762.557190	301.601105	1215.687012	-630.129333	-231.021255	1177.681519	-564.692688	273.303986	996.971558	-516.591370	-205.720627	892.318970	-577.672058	44.941833	1096.048706	588.259094	-45.286190	966.596680	600.997864	202.405533
-591.077637	133.180435	996.723145	-601.584290	-43.253700	998.764160	-644.390564	146.012299	525.137146	-666.143127	-66.093178	527.720154	-650.451111	134.774628	80.820557	-661.608154	-60.362076	88.908791	-588.492981	237.255569	1462.273193	-558.086182	-143.888840	1444.681641	-529.416626	36.996822	1425.165894	-525.047974	52.737198	1755.794922	-762.906616	301.316742	1215.292603	-629.109009	-231.126678	1177.768921	-564.516602	272.701202	997.651306	-514.338562	-205.288315	892.992554	-577.823853	44.998093	1096.016113	587.808167	-45.271053	966.636902	600.576416	202.481918
-591.336060	133.196259	996.718811	-601.586731	-43.291142	998.820801	-644.563782	145.995651	525.090393	-666.250366	-66.128479	527.739868	-650.321045	134.757584	80.799057	-661.648987	-60.335445	88.874779	-588.913147	237.443680	1462.130127	-557.804993	-143.645004	1444.749634	-529.575623	37.201698	1425.228271	-525.058228	53.073090	1755.753662	-763.301697	301.103394	1214.974487	-628.175171	-231.325943	1177.875244	-564.132019	272.061615	998.168701	-512.070801	-204.601105	893.657349	-577.972778	45.049194	1096.045776	587.425720	-45.220757	966.631104	600.264954	202.508347
-591.612000	133.230316	996.701477	-601.661316	-43.311436	998.850891	-644.885132	145.976135	525.042297	-666.335205	-66.197952	527.727356	-650.299927	134.769211	80.751839	-661.674683	-60.352879	88.956108	-589.359192	237.621216	1461.960815	-557.570496	-143.374847	1444.833130	-529.714355	37.463631	1425.232178	-525.056824	53.409214	1755.698730	-763.712280	300.869873	1214.574951	-627.196106	-231.327118	1177.862793	-563.726318	271.604340	998.657837	-509.775574	-204.056763	894.414185	-578.159363	45.104210	1096.054199	586.983826	-45.223652	966.671387	599.862061	202.560883
-591.839539	133.185699	996.679016	-601.639526	-43.342060	998.865662	-645.293274	146.080826	525.062927	-666.328735	-66.226723	527.740479	-650.355286	134.799942	80.736343	-661.715698	-60.347115	88.925667	-589.773621	237.870499	1461.838257	-557.330872	-143.137054	1444.967529	-529.867981	37.677849	1425.236938	-525.070313	53.709641	1755.658447	-764.196899	300.655823	1214.271118	-626.329590	-231.413818	1177.892822	-563.169922	271.049011	999.547607	-507.483002	-203.405243	895.261719	-578.279419	45.114414	1096.053467	586.574341	-45.154984	966.664612	599.433411	202.678268
-592.093384	133.238083	996.669495	-601.706726	-43.351658	998.895020	-645.711060	146.148590	525.132813	-666.324097	-66.285019	527.760620	-650.388855	134.805374	80.738693	-661.716553	-60.310089	88.940002	-590.275330	237.987915	1461.641113	-557.058533	-142.950012	1445.101318	-529.972107	37.905197	1425.200806	-525.077332	54.038116	1755.645386	-764.720947	300.395325	1213.968750	-625.453430	-231.699310	1178.100098	-562.562134	270.446411	1000.554138	-505.141174	-202.687637	896.087341	-578.453491	45.177681	1096.065918	586.022827	-45.181026	966.718384	598.987793	202.698685
-592.335693	133.264511	996.636902	-601.735046	-43.306858	998.801636	-646.094727	146.103287	525.195129	-666.306030	-66.311188	527.691284	-650.399536	134.772232	80.726982	-661.723511	-60.334305	88.870140	-590.702393	238.088226	1461.382935	-556.866699	-142.775574	1445.212280	-530.107605	38.128033	1425.179077	-525.068298	54.365421	1755.599243	-765.322754	300.143585	1213.730713	-624.680176	-231.764175	1178.236572	-561.598511	269.694855	1001.558472	-502.848267	-201.955124	896.992859	-578.565247	45.200504	1095.998535	585.625122	-45.099937	966.723877	598.570435	202.785599
-592.544006	133.213745	996.611877	-601.777344	-43.333179	998.815125	-646.452576	146.115326	525.206055	-666.375549	-66.439247	527.732178	-650.350952	134.786392	80.683479	-661.725952	-60.337933	88.920303	-591.098083	238.220352	1461.171997	-556.662659	-142.578720	1445.367920	-530.260681	38.351566	1425.157227	-525.047852	54.712387	1755.522461	-765.938782	299.962524	1213.474609	-623.870483	-231.932205	1178.387817	-560.791687	268.932526	1002.667358	-500.497559	-201.177887	897.953308	-578.706116	45.201618	1095.995483	585.164001	-45.072994	966.714905	598.143982	202.871445
-592.710632	133.063446	996.553162	-601.781921	-43.428280	998.896851	-646.776367	146.059967	525.175171	-666.398254	-66.554260	527.718323	-650.316528	134.739502	80.643814	-661.821350	-60.338570	88.898888	-591.495361	238.339966	1460.989502	-556.457825	-142.382248	1445.564575	-530.421082	38.549259	1425.134521	-525.008240	55.010078	1755.479980	-766.607300	299.751434	1213.334595	-623.132690	-232.038177	1178.521851	-559.874512	268.149780	1004.012878	-498.183350	-200.358231	898.975159	-578.834656	45.176476	1096.014771	584.253296	-45.503918	966.720947	597.636108	202.839096
-592.933289	133.048721	996.527466	-601.842163	-43.437397	998.850037	-647.116211	146.040970	525.123413	-666.447754	-66.675598	527.748352	-650.280701	134.744705	80.612442	-661.850159	-60.338902	88.942345	-591.847107	238.478882	1460.818115	-556.240112	-142.204559	1445.732178	-530.598450	38.769238	1425.132080	-524.981323	55.334927	1755.434570	-767.400635	299.697998	1213.236938	-622.348450	-232.177063	1178.723999	-558.026917	266.509552	1005.436523	-495.857117	-199.610565	900.128601	-578.966309	45.169235	1095.976685	584.227417	-45.046196	966.771118	597.261292	202.966644
-593.120361	133.033173	996.498291	-601.854736	-43.517612	998.859009	-647.462097	146.030914	525.085510	-666.532837	-66.865112	527.816223	-650.247314	134.790939	80.591049	-661.957520	-60.320641	88.923706	-592.236694	238.611816	1460.687866	-556.058411	-142.015274	1445.925049	-530.751770	38.963253	1425.161133	-524.941467	55.688721	1755.356567	-768.131592	299.521332	1213.226563	-621.653687	-232.306763	1178.960938	-557.446472	265.697357	1006.707520	-493.560028	-198.602570	901.204346	-579.097717	45.162312	1095.972412	583.807983	-44.923473	966.810486	596.771362	203.071716
-593.327759	132.938583	996.455261	-601.882874	-43.634411	998.867065	-647.735413	145.992462	525.130981	-666.830017	-67.209030	527.885193	-650.261108	134.720291	80.597061	-662.218506	-60.281628	88.953880	-592.634888	238.741257	1460.581909	-555.890808	-141.799957	1446.161743	-530.921326	39.112720	1425.167236	-524.905640	56.064007	1755.295898	-768.829285	299.414886	1213.129028	-620.908081	-232.531921	1179.199585	-557.119873	265.243652	1007.848633	-491.278229	-197.868118	902.429749	-579.242004	45.105045	1095.959595	583.312500	-44.910198	966.873779	596.229370	203.118484
-593.500427	132.845169	996.424255	-601.914429	-43.734020	998.923706	-648.024414	145.935471	525.198547	-667.149841	-67.522163	527.916565	-650.271851	134.711136	80.538666	-662.406433	-60.257103	88.987564	-593.038879	238.808990	1460.527588	-555.710693	-141.601044	1446.441895	-531.057007	39.269878	1425.167725	-524.865356	56.412735	1755.240723	-769.575012	299.287476	1213.173096	-620.227051	-232.743759	1179.481445	-556.974487	264.759644	1009.129089	-489.084778	-196.907486	903.692566	-579.364014	45.072968	1095.975830	582.871277	-44.904381	966.951965	595.755249	203.132278
-593.676636	132.771103	996.462708	-601.921997	-43.808548	998.903015	-648.366638	145.926559	525.222534	-663.700256	-65.041420	527.317871	-650.380554	134.694733	80.599510	-660.288147	-60.586254	88.714439	-593.431274	238.899292	1460.468018	-555.587585	-141.397125	1446.703369	-531.215698	39.420322	1425.174561	-524.844116	56.719563	1755.218994	-770.342102	299.259583	1213.320435	-619.500183	-233.034668	1179.863037	-556.986938	264.270172	1010.361511	-487.187347	-196.770950	904.203796	-579.487305	44.984768	1095.990601	581.980835	-45.321053	967.023621	595.158752	203.071335
[truncated: 40 more columns]
