# Supplementary material for: A dyadic stimulus set of audiovisual affective displays for the study of multisensory, emotional, social interactions
Source: Behav Res Methods. 2015 Nov 5;48(4):1285–95. doi: 10.3758/s13428-015-0654-4 (PMC5101291; doi:10.3758/s13428-015-0654-4)
Supplement: Supplementary file 1 — (ZIP 270 MB) [file 13428_2015_654_MOESM1_ESM.zip › supplementary_material_2_stimuli_set_files/G/G05.txt]

-576.953247	189.580368	992.349121	-572.516113	15.023457	997.731995	-622.895020	188.961319	522.916077	-616.266968	-29.836985	521.437134	-606.969971	161.793350	81.114288	-666.476074	-25.775675	91.631966	-571.847717	310.781952	1457.650269	-520.596924	-68.148636	1451.650757	-494.206390	114.917679	1424.261597	-497.940125	100.155952	1753.480835	-745.211609	374.375916	1213.805176	-645.012939	-170.512589	1207.299194	-539.110413	323.613800	1008.725647	-500.988739	-170.209381	937.565125	-558.787109	105.749718	1093.700562	540.115967	-40.422714	975.474365	565.989746	213.884369
-576.769226	189.615341	992.337036	-572.528198	15.079242	997.688416	-622.905579	189.043961	522.921753	-619.268127	-32.249485	522.043274	-606.974670	161.801193	81.125793	-668.573669	-26.109068	92.134605	-571.655579	310.775360	1457.580078	-520.576111	-68.160492	1451.664917	-494.061462	114.870872	1424.263550	-497.892517	100.135811	1753.533325	-744.951477	374.180084	1213.631470	-644.952271	-170.475220	1207.232910	-539.105896	323.264435	1008.379089	-500.806305	-170.538055	938.157227	-558.650208	105.760788	1093.665649	540.105713	-40.488720	975.524902	566.032227	213.865646
-576.507874	189.647369	992.322876	-572.497742	15.101867	997.739563	-622.850952	189.136566	522.918030	-619.447632	-32.346756	522.088318	-606.930054	161.818832	81.103127	-668.449890	-26.305521	92.179283	-571.459656	310.757111	1457.461182	-520.554749	-68.198013	1451.713989	-493.908508	114.835098	1424.257568	-497.859375	100.103027	1753.593750	-744.720093	373.957336	1213.455811	-644.941528	-170.491470	1207.226929	-539.113586	322.851715	1007.973938	-500.729462	-170.731842	938.275879	-558.501343	105.803726	1093.683105	540.109375	-40.599445	975.572388	566.098267	213.762604
-576.242188	189.639130	992.282349	-572.473938	15.073501	997.775696	-622.845276	189.203659	522.894409	-619.670532	-32.527363	522.246094	-606.911682	161.836685	81.099403	-668.386108	-26.433489	92.191025	-571.246033	310.748871	1457.409424	-520.525024	-68.222977	1451.744141	-493.752747	114.797791	1424.278198	-497.778870	100.293068	1753.429810	-744.527405	373.692230	1213.300049	-644.907166	-170.496765	1207.220581	-539.132629	322.379364	1007.644897	-500.646606	-170.914886	938.350708	-558.313721	105.806862	1093.673218	540.113647	-40.608807	975.578186	566.121277	213.749329
-575.931824	189.650864	992.247559	-572.496094	15.089748	997.798706	-622.799255	189.250122	522.908997	-619.850769	-32.693150	522.315308	-606.859924	161.892624	81.089302	-668.217102	-26.528776	92.132805	-571.024719	310.773102	1457.360352	-520.453186	-68.247238	1451.729126	-493.621460	114.731873	1424.257568	-497.716797	100.303116	1753.431396	-744.311035	373.379639	1213.157593	-644.856445	-170.493546	1207.261597	-539.117126	322.004517	1007.335144	-500.568237	-171.016953	938.361755	-558.115845	105.823814	1093.658447	540.101196	-40.721664	975.621155	566.181152	213.670715
-575.712585	189.774200	992.226318	-572.539551	15.203441	997.718567	-622.761230	189.345276	522.934509	-620.014893	-32.691730	522.239197	-606.870300	161.887833	81.108818	-668.073730	-26.613605	91.984337	-570.818909	310.772247	1457.231934	-520.347595	-68.266891	1451.722656	-493.481781	114.691032	1424.220215	-497.701782	100.092567	1753.649170	-744.123535	373.126526	1213.019165	-644.794067	-170.516464	1207.280518	-539.144165	321.669189	1007.015381	-500.467072	-171.095718	938.308044	-557.942932	105.885803	1093.595825	540.071960	-40.795937	975.642578	566.192627	213.606461
-575.430054	189.713867	992.214539	-572.446838	15.137134	997.802185	-622.702576	189.340378	522.980103	-620.185913	-32.698845	522.249390	-606.818420	161.908768	81.105301	-667.954224	-26.656794	91.916664	-570.599243	310.784424	1457.129639	-520.258240	-68.285347	1451.685913	-493.341400	114.654594	1424.165039	-497.632050	100.085152	1753.694336	-743.966492	372.827301	1212.887573	-644.709534	-170.541092	1207.261230	-539.181702	321.291351	1006.648193	-500.342407	-171.147354	938.246155	-557.757202	105.858589	1093.630737	540.043335	-40.896912	975.692566	566.203857	213.573807
-575.124573	189.638367	992.185547	-572.355286	15.048705	997.858826	-622.648682	189.386475	522.990540	-620.345032	-32.687145	522.334290	-606.856873	161.946198	81.100533	-667.858459	-26.671473	91.896080	-570.430664	310.790436	1457.092773	-520.182312	-68.316826	1451.688110	-493.222687	114.590248	1424.155518	-497.569305	100.093597	1753.715820	-743.854553	372.489410	1212.760742	-644.641663	-170.573105	1207.294434	-539.206055	320.922791	1006.324646	-500.341278	-171.084686	937.777771	-557.576599	105.804710	1093.646606	539.970337	-41.014057	975.798218	566.131531	213.537430
-574.854004	189.613098	992.158447	-572.307068	14.969547	997.872681	-622.642700	189.445526	523.028015	-620.473328	-32.577198	522.413696	-606.928101	161.953125	81.097595	-667.755432	-26.716152	91.967827	-570.238464	310.780273	1456.941528	-520.174072	-68.347694	1451.705322	-493.073486	114.542839	1424.158813	-497.493225	100.074913	1753.765625	-743.721619	372.140900	1212.605225	-644.554932	-170.601028	1207.249390	-539.222717	320.542694	1006.026489	-500.285736	-171.104782	937.784058	-557.403076	105.754089	1093.637573	539.917908	-41.133274	975.866760	566.112610	213.439865
-574.559753	189.611603	992.143066	-572.271118	14.985302	997.863037	-622.500854	189.469589	523.024597	-620.566956	-32.477703	522.482605	-606.905701	161.938156	81.095322	-667.681885	-26.722530	91.946449	-570.050293	310.762054	1456.876953	-520.137634	-68.391090	1451.713745	-492.951111	114.445663	1424.178955	-497.402222	100.107597	1753.784668	-743.605774	371.798767	1212.467407	-644.471130	-170.594009	1207.246826	-539.214355	320.141449	1005.731750	-500.203857	-171.122025	937.812317	-557.235474	105.740936	1093.625366	539.861633	-41.234688	975.942261	566.096497	213.360764
-574.275574	189.608658	992.139160	-572.235046	14.945103	997.894348	-622.418152	189.504456	523.049438	-620.724854	-32.365673	522.515808	-606.928040	161.946518	81.103798	-667.482361	-26.703239	91.895233	-569.858154	310.768616	1456.785889	-520.126831	-68.409454	1451.728394	-492.826935	114.389313	1424.173096	-497.325439	100.117950	1753.815430	-743.450256	371.411560	1212.350098	-644.369019	-170.614243	1207.245728	-539.226196	319.812469	1005.490234	-500.117767	-171.103561	937.772522	-557.073853	105.715538	1093.638916	540.974182	-39.523964	974.899780	566.609619	213.792572
-574.028320	189.600113	992.136536	-572.192566	14.949192	997.884033	-622.338196	189.521378	523.049316	-620.945862	-32.265560	522.556458	-606.945618	161.967209	81.101631	-667.427124	-26.699223	91.873459	-569.668640	310.731018	1456.572632	-520.083008	-68.460213	1451.706909	-492.694580	114.310379	1424.201172	-497.245758	100.139832	1753.829346	-743.345276	371.104736	1212.275146	-644.294983	-170.585495	1207.218750	-539.219910	319.520966	1005.318542	-500.007385	-171.059464	937.789917	-556.901489	105.690407	1093.628784	541.401184	-38.602337	974.506714	566.775452	213.981857
-573.805237	189.637527	992.175598	-572.146423	14.896014	997.929199	-622.208557	189.562881	523.039429	-621.080017	-32.144901	522.609985	-606.943298	161.923248	81.146606	-667.344238	-26.680651	91.814682	-569.465149	310.721588	1456.514648	-520.050537	-68.482674	1451.719727	-492.561523	114.233932	1424.175415	-497.122864	100.207573	1753.848267	-743.245850	370.820557	1212.191772	-644.242004	-170.591980	1207.240479	-539.240173	319.231354	1005.160339	-499.922943	-171.035492	937.745667	-556.774292	105.667778	1093.672607	541.297241	-38.832664	974.589722	566.755798	213.891785
-573.612183	189.642868	992.172546	-572.058105	14.929420	997.910706	-622.121460	189.576050	523.049683	-621.286865	-32.018963	522.674011	-606.970642	161.956802	81.139053	-667.299927	-26.646589	91.820335	-569.261169	310.701630	1456.481445	-520.034546	-68.549767	1451.712036	-492.456329	114.177948	1424.171875	-497.010895	100.220581	1753.857666	-743.139587	370.442322	1212.137573	-644.179626	-170.430496	1207.107910	-539.232361	318.926666	1004.960815	-499.801300	-171.010666	937.739502	-556.604309	105.669388	1093.657593	541.168457	-39.171684	974.711609	566.724548	213.759018
-573.418579	189.653336	992.164856	-572.010864	14.918579	997.912964	-622.065247	189.640060	523.055054	-621.564636	-31.985559	522.817017	-607.006470	161.952560	81.132225	-667.427429	-26.627640	91.847282	-569.109619	310.706177	1456.439575	-519.991699	-68.592224	1451.686035	-492.368683	114.109238	1424.157227	-496.877136	100.260010	1753.883423	-743.029175	370.097534	1212.057007	-644.148804	-170.398743	1207.077393	-539.223450	318.586670	1004.788208	-499.736633	-170.948883	937.848206	-556.473938	105.660843	1093.653564	541.104126	-39.343140	974.805969	566.697632	213.666733
-573.206055	189.606750	992.154419	-571.930298	14.869320	997.952576	-621.966980	189.603973	523.078064	-621.759644	-31.936384	522.956604	-607.060120	161.954544	81.123566	-667.406372	-26.627573	91.946762	-568.925415	310.702179	1456.382446	-520.013794	-68.650375	1451.675781	-492.297729	114.041725	1424.153687	-496.758575	100.288620	1753.908569	-742.907776	369.802704	1211.953003	-644.131958	-170.369766	1206.994385	-539.206299	318.318359	1004.611023	-499.633148	-171.040634	938.238770	-556.327148	105.628830	1093.667603	541.186096	-39.274364	974.750061	566.711060	213.687897
-573.014893	189.594635	992.158081	-571.859558	14.900979	997.914795	-621.909851	189.614258	523.040710	-621.877197	-31.847872	523.059692	-607.113342	161.934662	81.154747	-667.376892	-26.608839	91.933884	-568.779663	310.682251	1456.351929	-520.007874	-68.705093	1451.645752	-492.192444	113.962868	1424.175537	-496.603119	100.299438	1753.923462	-742.794189	369.464447	1211.848755	-644.156860	-170.474625	1207.076660	-539.146423	318.017731	1004.398438	-499.572296	-171.041016	938.251648	-556.176941	105.604927	1093.648438	541.237915	-39.209305	974.710999	566.714172	213.651230
-572.830322	189.531540	992.153198	-571.747192	14.823724	997.958252	-621.821960	189.600311	523.059692	-621.992188	-31.714172	523.087708	-607.136475	161.931000	81.165436	-667.438049	-26.567865	91.895638	-568.636414	310.651031	1456.334351	-519.993835	-68.785278	1451.635498	-492.116547	113.894409	1424.181763	-496.448853	100.329956	1753.936768	-742.691162	369.190033	1211.802002	-644.185913	-170.446625	1207.041016	-539.076050	317.756866	1004.215149	-499.518677	-171.043167	938.233765	-556.021606	105.555046	1093.665894	539.564880	-41.889824	976.212646	566.036255	212.859589
-572.634216	189.529495	992.171204	-571.606201	14.781845	998.014832	-621.742371	189.574936	523.085571	-622.116882	-31.581316	523.100098	-607.159424	161.939835	81.168526	-667.395874	-26.523756	91.867775	-568.476685	310.627106	1456.282104	-519.960938	-68.852684	1451.605103	-492.001740	113.817032	1424.178955	-496.289978	100.343552	1753.969727	-742.613098	368.978058	1211.756714	-644.206482	-170.384216	1206.993042	-539.004944	317.507294	1004.137756	-499.500732	-171.025909	938.204102	-555.867126	105.548897	1093.705078	539.406494	-42.346115	976.414490	566.002502	212.701035
-572.474304	189.480850	992.162720	-571.491211	14.751608	998.035889	-621.658203	189.585846	523.047852	-622.247681	-31.494358	523.164795	-607.174561	161.943451	81.180344	-667.379944	-26.481922	91.822136	-568.343506	310.606384	1456.271240	-519.916809	-68.912125	1451.616943	-491.907715	113.766212	1424.196655	-496.124512	100.391647	1753.983887	-742.484985	368.748199	1211.735474	-644.266113	-170.336060	1206.982300	-538.974731	317.269348	1004.072083	-499.553833	-170.901123	937.787903	-555.718750	105.522293	1093.708984	539.397034	-42.339081	976.398254	566.030029	212.628693
-572.320557	189.474426	992.189453	-571.357910	14.740086	998.065002	-621.645508	189.503281	523.110352	-622.304138	-31.344252	523.181335	-607.245789	161.930496	81.175522	-667.345947	-26.434666	91.830635	-568.193237	310.554138	1456.257568	-519.882751	-68.948097	1451.583008	-491.822296	113.693306	1424.206055	-495.951019	100.390961	1753.997559	-742.371460	368.519409	1211.682617	-644.273132	-170.304810	1206.926270	-538.882141	317.011383	1004.023499	-499.491760	-170.763260	937.866333	-555.569214	105.512642	1093.735962	539.323914	-42.362732	976.416443	565.981934	212.617416
-572.125854	189.422913	992.194885	-571.208008	14.642935	998.158325	-621.587952	189.486816	523.116577	-622.434937	-31.210697	523.232117	-607.204590	161.928238	81.208000	-667.370117	-26.412840	91.813873	-568.056702	310.512848	1456.262085	-519.814026	-69.011963	1451.550781	-491.731537	113.634590	1424.210327	-495.784668	100.425262	1754.011963	-742.232727	368.286713	1211.623901	-644.306030	-170.251404	1206.898560	-538.810486	316.762207	1003.961243	-499.506256	-170.685349	937.714172	-555.433655	105.482826	1093.789795	539.219666	-42.508232	976.485352	565.947327	212.507706
-571.998718	189.376236	992.193298	-571.102295	14.575986	998.229370	-622.259338	190.026108	523.165405	-622.571289	-31.153269	523.324158	-607.664429	162.011215	81.200829	-667.397644	-26.398550	91.870979	-567.947449	310.458954	1456.262329	-519.752808	-69.104256	1451.477173	-491.662018	113.575378	1424.196411	-495.623199	100.444283	1754.026611	-742.073669	368.060150	1211.562866	-644.318665	-170.210007	1206.837524	-538.700012	316.505768	1003.925720	-499.511871	-170.563370	937.607056	-555.334656	105.464539	1093.826172	540.558289	-40.357327	975.189209	566.486450	213.118454
-571.869812	189.363968	992.198120	-570.978516	14.583315	998.234924	-621.508118	189.447723	523.089783	-622.670471	-31.006830	523.340088	-607.157043	161.914673	81.203354	-667.381714	-26.377338	91.887718	-567.879211	310.398041	1456.284302	-519.725708	-69.187843	1451.432983	-491.572296	113.518028	1424.217041	-495.453857	100.463722	1754.043457	-741.958618	367.872009	1211.531006	-644.360901	-170.155975	1206.756348	-538.563538	316.291107	1003.878784	-499.545654	-170.474182	937.569824	-555.204895	105.462425	1093.830811	541.030457	-39.301098	974.724976	566.601563	213.363449
-571.781921	189.361099	992.201111	-570.942383	14.592521	998.223206	-621.435608	189.444046	523.091736	-622.802246	-30.942572	523.379761	-607.106445	161.927444	81.183594	-667.349548	-26.382397	91.912910	-567.781189	310.320343	1456.297607	-519.680176	-69.268929	1451.339233	-491.509277	113.443123	1424.188232	-495.267761	100.477211	1754.059814	-741.842041	367.700867	1211.479736	-644.389099	-170.134430	1206.706909	-538.435425	316.075348	1003.828979	-499.634705	-170.401672	937.450195	-555.131348	105.452736	1093.824951	540.986084	-39.300274	974.719055	566.587830	213.347290
-571.689758	189.331055	992.200745	-570.851929	14.560292	998.256348	-621.417053	189.379074	523.119995	-622.885132	-30.878672	523.426392	-607.079468	161.900940	81.194122	-667.336487	-26.305698	91.840462	-567.677917	310.259308	1456.299927	-519.600891	-69.358490	1451.285278	-491.376678	113.384178	1424.189819	-495.082184	100.502060	1754.056030	-741.718628	367.538818	1211.468628	-644.361511	-169.956406	1206.483643	-538.295532	315.878204	1003.809326	-499.627441	-170.334717	937.759888	-555.034607	105.440277	1093.839722	540.774902	-39.556763	974.826172	566.492920	213.236099
-571.665283	189.422302	992.207153	-570.823059	14.703369	998.090088	-621.441956	189.367615	523.147766	-622.956848	-30.805521	523.448853	-607.106628	161.904541	81.191948	-667.353027	-26.289539	91.848900	-567.596863	310.160889	1456.343384	-519.535278	-69.424133	1451.235474	-491.303711	113.293404	1424.186401	-494.904388	100.528954	1754.056030	-741.596619	367.420898	1211.454712	-644.377625	-169.913544	1206.408325	-538.139893	315.674103	1003.874512	-499.744354	-170.280838	937.692200	-554.939758	105.461517	1093.751953	540.601318	-39.654438	974.897034	566.397461	213.184906
-571.596924	189.336594	992.209534	-570.781555	14.603959	998.186096	-621.463379	189.265518	523.143677	-623.065430	-30.765743	523.416016	-607.093201	161.901733	81.186424	-667.484680	-26.313919	91.831459	-567.511780	310.099884	1456.366333	-519.456604	-69.494843	1451.151489	-491.209778	113.238625	1424.193481	-494.718262	100.526840	1754.043579	-741.479797	367.288940	1211.451660	-644.404175	-170.012741	1206.459351	-538.002808	315.540344	1003.896362	-499.833710	-170.211243	937.532654	-554.901184	105.418945	1093.802124	540.513794	-39.678364	974.903992	566.377441	213.173126
-571.540100	189.382965	992.226563	-570.680725	14.661340	998.110168	-621.468628	189.284500	523.143372	-623.031433	-30.725466	523.445313	-607.123474	161.876053	81.209297	-667.454224	-26.267885	91.845230	-567.447815	310.009491	1456.395996	-519.358948	-69.577248	1451.060181	-491.128235	113.174217	1424.202515	-494.546356	100.490959	1754.045898	-741.377136	367.167786	1211.449951	-644.361023	-169.971939	1206.379761	-537.820618	315.419617	1003.944580	-499.907654	-170.178528	937.393555	-554.804443	105.422760	1093.771362	540.505249	-39.580486	974.858582	566.369263	213.159897
-571.468018	189.379547	992.226379	-570.633606	14.611747	998.147339	-621.448242	189.240646	523.172180	-623.083923	-30.788919	523.476685	-607.123657	161.881531	81.218262	-667.585754	-26.256783	91.829620	-567.381653	309.977325	1456.394409	-519.270142	-69.636955	1451.008301	-491.038910	113.115128	1424.165649	-494.363586	100.489967	1754.032471	-741.259521	367.071136	1211.458984	-644.348083	-169.948547	1206.282715	-537.655457	315.311127	1003.991211	-499.999664	-170.133316	937.260010	-554.749878	105.414040	1093.790039	540.424011	-39.522945	974.840088	566.298157	213.182938
-571.421997	189.358749	992.225586	-570.573303	14.591002	998.152649	-621.411926	189.213226	523.168213	-623.025513	-30.747036	523.490967	-607.114868	161.892242	81.199692	-667.529846	-26.252377	91.883232	-567.327515	309.913055	1456.433472	-519.185913	-69.693672	1450.931274	-490.972900	113.036705	1424.125977	-494.187500	100.474533	1754.033203	-741.145569	366.968414	1211.470703	-644.351807	-169.951569	1206.183105	-537.470276	315.203217	1004.098083	-500.112976	-170.145432	937.024536	-554.699341	105.398033	1093.792603	540.326477	-39.528240	974.858276	566.211731	213.220703
-571.419922	189.391663	992.222046	-570.582153	14.600110	998.099060	-621.424133	189.195862	523.169312	-622.984253	-30.817566	523.497620	-607.058044	161.883881	81.189255	-667.578125	-26.279793	91.909081	-567.275879	309.846191	1456.420288	-519.108276	-69.768250	1450.846558	-490.891998	112.974609	1424.126953	-494.005096	100.442398	1754.014160	-741.050354	366.886200	1211.466553	-644.347229	-169.917053	1206.087280	-537.281921	315.140930	1004.164001	-500.206787	-170.178436	936.781433	-554.681335	105.389381	1093.761475	540.132202	-39.626663	974.936279	566.066162	213.204407
-571.411621	189.354004	992.237549	-570.541748	14.598698	998.064575	-621.430054	189.187881	523.160095	-622.876099	-30.874279	523.488037	-607.032959	161.879608	81.189430	-667.575989	-26.256805	91.938103	-567.227234	309.746613	1456.470825	-519.008667	-69.837242	1450.767700	-490.822449	112.883400	1424.114136	-493.834686	100.410530	1754.000732	-740.930481	366.778198	1211.466309	-644.359741	-169.866577	1205.998413	-537.127625	315.073425	1004.256958	-500.315765	-170.158737	936.624207	-554.632996	105.345367	1093.748901	539.990112	-39.775093	975.025146	565.979187	213.121765
-571.373596	189.282440	992.219849	-570.464355	14.498323	998.109680	-621.399292	189.098068	523.185730	-622.747375	-30.905638	523.474915	-606.943604	161.847610	81.183823	-667.655396	-26.227758	91.966537	-567.154724	309.684174	1456.582642	-518.917297	-69.926338	1450.709717	-490.777344	112.826462	1424.074707	-493.620483	100.621407	1753.770386	-740.834167	366.702454	1211.492065	-644.338806	-169.858978	1205.896606	-536.925720	314.983124	1004.352539	-500.410553	-170.188232	936.383850	-554.583496	105.297905	1093.762573	539.795288	-39.901669	975.092041	565.818848	213.084946
-571.299805	189.193512	992.214050	-570.358398	14.367580	998.180359	-621.361572	189.066956	523.179016	-622.682007	-31.029360	523.462219	-606.899231	161.837936	81.199837	-667.860168	-26.214096	91.921783	-567.137939	309.591858	1456.619141	-518.807983	-69.999847	1450.602173	-490.701294	112.748276	1424.079346	-493.425354	100.581177	1753.725098	-740.737976	366.628418	1211.482056	-644.314331	-169.851730	1205.813232	-536.734802	314.937164	1004.449890	-500.551117	-170.167404	936.171082	-554.532227	105.233315	1093.799927	539.697144	-39.866436	975.045288	565.709167	213.099197
-571.354187	189.231949	992.217773	-570.387451	14.470992	998.033447	-621.392639	189.080856	523.198486	-622.483765	-31.092018	523.366638	-606.917053	161.817047	81.213158	-667.914063	-26.219658	92.042839	-567.053223	309.486755	1456.603271	-518.715759	-70.099907	1450.529297	-490.651367	112.663353	1424.056641	-493.250153	100.521820	1753.690308	-740.662781	366.537354	1211.530518	-644.293579	-169.828476	1205.740967	-536.542297	314.897400	1004.536133	-500.659027	-170.211365	935.991821	-554.521423	105.222992	1093.722412	539.603943	-39.919456	975.052673	565.527832	213.047195
-571.359558	189.195663	992.201721	-570.388123	14.438337	998.006470	-621.370911	189.079483	523.184265	-622.217163	-31.107256	523.269104	-606.818542	161.824768	81.204926	-667.911133	-26.191935	92.015404	-567.003906	309.388336	1456.618286	-518.594666	-70.187767	1450.445435	-490.598175	112.586914	1423.985229	-493.057678	100.472397	1753.641602	-740.580322	366.463135	1211.528564	-644.223877	-169.827148	1205.615845	-536.339966	314.908875	1004.635437	-500.697784	-170.232849	935.818787	-554.524170	105.182899	1093.701050	537.862671	-42.562973	976.530640	564.690186	212.276489
-571.407776	189.237244	992.198486	-570.434509	14.492177	997.874634	-621.430359	189.068146	523.194580	-621.815247	-31.053972	523.120850	-606.784058	161.838013	81.203262	-667.896729	-26.145741	91.999908	-566.936401	309.296143	1456.602051	-518.497314	-70.287933	1450.361694	-490.571594	112.499802	1423.945557	-492.925751	100.191803	1753.822266	-740.500427	366.395844	1211.562744	-644.170715	-169.800003	1205.513184	-536.198975	314.876434	1004.744446	-500.733002	-170.233963	935.715820	-554.525696	105.158539	1093.628296	537.631287	-42.938828	976.700500	564.411804	212.190353
-571.407837	189.225189	992.199158	-570.409790	14.435246	997.854370	-621.421814	189.141266	523.190369	-621.358765	-31.048243	522.997681	-606.774170	161.839020	81.196869	-667.796570	-26.131498	92.010704	-566.884949	309.160583	1456.505005	-518.432251	-70.398232	1450.309082	-490.517426	112.415604	1423.881592	-492.751892	100.074226	1753.798096	-740.455200	366.378723	1211.519531	-644.097839	-169.777832	1205.408936	-536.030518	314.953369	1004.846130	-500.787201	-170.251297	935.579163	-554.529541	105.113724	1093.621582	538.727783	-40.984505	975.492859	564.655396	212.737579
-571.422241	189.152313	992.173157	-570.431152	14.387961	997.843323	-621.398315	189.140060	523.162048	-621.035095	-31.105616	522.940063	-606.790344	161.846146	81.198128	-668.010742	-26.117428	92.083191	-566.854980	309.065857	1456.479004	-518.375305	-70.512802	1450.247681	-490.506042	112.309097	1423.846436	-492.577820	99.988014	1753.746582	-740.395874	366.300995	1211.528320	-644.070251	-169.795151	1205.342163	-535.876404	314.992310	1004.941528	-500.824188	-170.244568	935.395325	-554.557495	105.061874	1093.604492	539.126648	-39.934662	974.956970	564.539978	212.906860
-571.439514	189.126419	992.154907	-570.409790	14.344783	997.780334	-621.404175	189.143234	523.158447	-620.688354	-31.236046	522.865356	-606.812561	161.851196	81.167122	-668.119019	-26.131689	92.145882	-566.799316	308.967407	1456.457642	-518.308655	-70.602524	1450.142822	-490.458313	112.222260	1423.763794	-492.402039	99.891037	1753.667847	-740.333862	366.261322	1211.520996	-644.016968	-169.792740	1205.242310	-535.729126	315.059174	1005.040100	-500.855927	-170.230118	935.233398	-554.554321	105.005402	1093.564331	538.951721	-40.089310	974.946716	564.277466	212.750717
-571.425354	189.045532	992.132568	-570.314331	14.233395	997.791748	-621.426025	189.052719	523.155212	-620.308655	-31.333015	522.812988	-606.858643	161.848633	81.165817	-668.212036	-26.104736	92.170959	-566.754517	308.855804	1456.472168	-518.242249	-70.732918	1450.055664	-490.415833	112.123215	1423.750244	-492.208221	99.815392	1753.570068	-740.284485	366.205658	1211.546997	-643.950928	-169.802292	1205.164185	-535.598938	315.107635	1005.157288	-500.822510	-170.217545	935.168823	-554.524841	104.935295	1093.562256	537.008362	-43.097103	976.557495	563.237610	211.840714
-571.427795	188.941696	992.100891	-570.305237	14.127157	997.801208	-621.409363	189.053421	523.145874	-619.771118	-31.406567	522.702087	-606.866150	161.838043	81.182961	-668.214478	-26.084173	92.193222	-566.749512	308.702454	1456.486206	-518.207825	-70.824791	1449.973389	-490.412018	111.993385	1423.682251	-492.022888	99.712128	1753.500000	-740.267822	366.149170	1211.537964	-643.874573	-169.753220	1204.958862	-535.489502	315.179901	1005.238647	-500.861053	-170.164825	934.980042	-554.544617	104.854469	1093.554199	536.628174	-43.728218	976.755920	562.743652	211.658203
-571.475464	188.946091	992.090393	-570.377197	14.106967	997.726013	-621.452087	189.088028	523.147400	-619.133423	-31.369234	522.475464	-606.984192	161.863297	81.168243	-668.178406	-26.064154	92.241882	-566.717346	308.560883	1456.515625	-518.135376	-70.968170	1449.873047	-490.376038	111.878952	1423.649902	-491.847931	99.610077	1753.430176	-740.215759	366.109985	1211.548462	-643.801331	-169.758255	1204.854614	-535.367859	315.274567	1005.308960	-500.808899	-170.196671	934.946960	-554.607178	104.807381	1093.513062	536.426941	-43.853756	976.710205	562.369568	211.490250
-571.515747	188.956726	992.067200	-570.445496	14.110075	997.639526	-621.474854	189.120178	523.150757	-618.695374	-31.533854	522.424377	-607.034668	161.878098	81.172218	-668.331299	-26.076015	92.333641	-566.681152	308.420197	1456.525391	-518.079529	-71.058617	1449.749878	-490.386414	111.764954	1423.593262	-491.671387	99.502678	1753.355957	-740.175110	366.076447	1211.578857	-643.720886	-169.943405	1204.795776	-535.247742	315.358978	1005.366455	-500.816162	-170.214432	934.793457	-554.669006	104.775864	1093.460815	537.810852	-41.609459	975.234558	562.610657	212.089355
-571.574890	188.978958	992.042969	-570.476746	14.161618	997.477173	-621.496887	189.084930	523.141724	-618.185181	-31.747799	522.350464	-607.129761	161.899673	81.168518	-668.339783	-26.096985	92.374176	-566.660400	308.278137	1456.511475	-517.996582	-71.181190	1449.648804	-490.380035	111.626663	1423.509888	-491.496735	99.395027	1753.273926	-740.151672	366.030640	1211.600342	-643.640076	-169.944168	1204.669067	-535.178467	315.461884	1005.446472	-500.804840	-170.215591	934.749695	-554.687073	104.738045	1093.365356	538.195679	-40.527439	974.680054	562.424438	212.265884
-571.624207	188.979431	992.033081	-570.506653	14.144648	997.389709	-621.519226	189.087143	523.152100	-617.496460	-31.764875	522.083984	-607.218201	161.908340	81.160713	-668.353882	-26.080603	92.430412	-566.639954	308.147308	1456.520630	-517.964844	-71.291748	1449.551392	-490.404602	111.465935	1423.427979	-491.282288	99.510323	1752.996582	-740.120483	365.972656	1211.622925	-643.573792	-170.031830	1204.498413	-535.063538	315.569397	1005.521057	-500.773193	-170.220734	934.596191	-554.737427	104.687584	1093.319824	537.872070	-40.827850	974.713013	561.848267	212.154709
-571.651123	188.936691	991.995667	-570.497559	14.112459	997.307007	-621.544922	189.108765	523.159241	-616.674316	-31.822704	521.891663	-607.298035	161.921600	81.158852	-668.262573	-26.058092	92.400528	-566.632629	307.994629	1456.491455	-517.929443	-71.446175	1449.418335	-490.368347	111.316971	1423.339111	-491.111633	99.420418	1752.888184	-740.115845	365.935974	1211.623657	-643.526428	-170.100098	1204.357422	-534.996094	315.697815	1005.493774	-500.755585	-170.273575	934.401062	-554.761414	104.628159	1093.262939	537.478638	-41.338722	974.853516	561.278259	211.907379
-571.693115	188.909424	991.958496	-570.547791	14.098468	997.208374	-621.569092	189.116806	523.167908	-615.981262	-31.950705	521.769409	-607.368469	161.909546	81.142830	-668.446899	-26.057833	92.463158	-566.636719	307.801483	1456.397339	-517.909851	-71.636635	1449.334595	-490.374298	111.144226	1423.274780	-490.929932	99.292557	1752.774902	-740.094482	365.904144	1211.643433	-643.465210	-170.225372	1204.238159	-534.928345	315.790833	1005.518250	-500.726776	-170.280243	934.477112	-554.808960	104.572342	1093.196411	537.189331	-41.602421	974.912781	560.767212	211.752029
-571.710510	188.798111	991.918152	-570.575073	13.951027	997.267151	-621.537170	189.096878	523.155396	-615.111877	-32.147053	521.468628	-607.349365	161.905548	81.142059	-668.502808	-26.052023	92.508194	-566.633362	307.600189	1456.390869	-517.889648	-71.793045	1449.184937	-490.372345	110.987831	1423.232056	-490.810547	98.933121	1752.867065	-740.086060	365.855072	1211.619751	-643.425293	-170.347656	1204.116333	-534.885925	315.891785	1005.536499	-500.685791	-170.332550	934.463074	-554.900513	104.497147	1093.215332	536.870117	-41.806881	974.919678	560.146973	211.626801
-571.743042	188.772919	991.877747	-570.604553	13.992961	997.148926	-621.512878	189.120712	523.125671	-614.119690	-32.303619	521.193787	-607.219177	161.883209	81.142662	-668.461792	-26.083055	92.582169	-566.639648	307.406769	1456.355835	-517.886108	-71.967285	1449.070190	-490.372192	110.814049	1423.162720	-490.653931	98.782097	1752.788452	-740.088318	365.812408	1211.639526	-643.434937	-170.509796	1203.991943	-534.844421	315.985565	1005.556335	-500.654205	-170.390625	934.365906	-554.961548	104.463081	1093.142334	536.656433	-41.731190	974.824890	559.550171	211.602005
-571.858887	188.789642	991.840637	-570.743286	14.068607	996.947571	-621.581604	189.193314	523.138428	-612.913574	-32.407520	520.896606	-607.098206	161.925461	81.155746	-668.485229	-26.051159	92.605995	-566.642517	307.216431	1456.310791	-517.891357	-72.137596	1448.957886	-490.395355	110.621513	1423.100220	-490.495331	98.630913	1752.668091	-740.107849	365.768982	1211.669434	-643.407959	-170.684311	1203.835205	-534.834106	316.077393	1005.569031	-500.633820	-170.491760	934.234924	-555.060730	104.415619	1093.021362	536.377258	-41.818726	974.764465	559.014648	211.541565
-571.913330	188.805298	991.799255	-570.846252	14.163808	996.747437	-621.636292	189.261765	523.152771	-611.852539	-32.931248	520.588867	-607.114380	161.930069	81.160851	-668.617249	-26.078205	92.705185	-566.624390	307.040802	1456.233643	-517.869019	-72.312935	1448.819092	-490.427765	110.444382	1422.963745	-490.345306	98.467682	1752.546021	-740.113770	365.729828	1211.672729	-643.386230	-170.873276	1203.723877	-534.850464	316.168427	1005.553650	-500.555054	-170.560547	934.133606	-555.132202	104.378288	1092.902222	535.996704	-42.065125	974.778015	558.389832	211.496262
-572.099426	188.908173	991.748047	-571.103638	14.323665	996.430054	-621.748535	189.344986	523.159973	-610.471619	-33.254505	520.119934	-607.199280	161.936295	81.137558	-668.550293	-26.094494	92.835396	-566.654907	306.809845	1456.204956	-517.891479	-72.497810	1448.695801	-490.482300	110.242432	1422.784180	-490.210266	98.304955	1752.386719	-740.143494	365.685364	1211.677246	-643.342407	-171.168686	1203.597412	-534.884399	316.243774	1005.568054	-500.478821	-170.643372	933.972534	-555.293335	104.353806	1092.712280	535.583862	-42.224503	974.802734	557.671997	211.453522
-572.214966	188.900162	991.665894	-571.280090	14.377590	996.176147	-621.837646	189.426865	523.146851	-609.408203	-33.880745	519.789917	-607.237061	162.014313	81.107605	-668.765625	-26.145304	93.011719	-566.665833	306.585724	1456.111328	-517.944763	-72.704369	1448.536743	-490.556213	110.052910	1422.629395	-490.081573	98.133659	1752.203857	-740.197815	365.622070	1211.656250	-643.378418	-171.391068	1203.441162	-534.931396	316.315552	1005.539795	-500.460846	-170.676758	933.426819	-555.423706	104.275070	1092.544434	535.179932	-42.302227	974.799988	556.884583	211.523117
-572.286377	188.873520	991.577515	-571.435242	14.349587	995.952759	-621.921143	189.503815	523.149475	-607.923523	-34.233753	519.362610	-607.287231	161.990952	81.127480	-668.703857	-26.170576	93.165894	-566.635803	306.340942	1456.006470	-517.970886	-72.923180	1448.321167	-490.588806	109.826706	1422.501099	-489.954285	97.956474	1752.003906	-740.250122	365.580994	1211.637207	-643.372253	-171.572678	1203.235107	-534.970398	316.363678	1005.471008	-500.392914	-170.793427	933.278503	-555.556213	104.163643	1092.393921	534.775879	-42.443008	974.781799	556.252991	211.548798
-572.369202	188.762695	991.489258	-571.543457	14.212150	995.753540	-621.975159	189.595291	523.160828	-606.560669	-34.702129	518.884949	-607.298523	162.002899	81.116432	-668.808655	-26.207069	93.297386	-566.638794	306.086884	1455.920898	-518.011780	-73.149185	1448.060425	-490.653107	109.584831	1422.288574	-489.803711	98.035500	1751.595337	-740.314880	365.496460	1211.613159	-643.381836	-171.740219	1203.003540	-535.021729	316.386810	1005.445068	-500.306702	-170.893951	933.129395	-555.670532	103.974121	1092.255005	534.264648	-42.622643	974.809082	555.501282	211.509033
-572.403076	188.611115	991.351440	-571.628784	14.067043	995.566284	-622.024780	189.676651	523.125366	-605.357117	-35.341850	518.551208	-607.292480	162.034729	81.085907	-668.874512	-26.217243	93.494766	-566.612488	305.887634	1455.740845	-518.095337	-73.365768	1447.843994	-490.708893	109.323341	1422.134766	-489.710449	97.899384	1751.379761	-740.359314	365.457550	1211.534912	-643.422913	-171.987442	1202.755615	-535.093567	316.439880	1005.353882	-500.226471	-171.030823	932.929443	-555.773682	103.793098	1092.100464	533.684448	-42.931549	974.901428	554.655396	211.504089
-572.396973	188.485809	991.222107	-571.709229	13.913899	995.397278	-622.056946	189.742554	523.098450	-604.106812	-35.949837	518.104797	-607.269836	162.052765	81.055779	-668.905579	-26.212463	93.655670	-566.591064	305.652771	1455.578979	-518.162903	-73.619621	1447.535278	-490.763397	109.055870	1421.961060	-489.677795	97.464539	1751.385254	-740.403931	365.372009	1211.467773	-643.442505	-172.183472	1202.495117	-535.178894	316.497437	1005.231262	-500.131805	-171.174911	932.682129	-555.901855	103.623047	1091.967041	533.088989	-43.250454	974.967957	553.926453	211.501892
-572.398438	188.310074	991.073364	-571.748108	13.651106	995.293152	-622.061462	189.779678	523.058350	-603.052795	-36.490807	517.887329	-607.269836	162.086349	81.073921	-669.081177	-26.279339	93.852776	-566.586121	305.406250	1455.379150	-518.283264	-73.896416	1447.325317	-490.838593	108.795113	1421.769897	-489.582733	97.243790	1751.193604	-740.465332	365.304901	1211.396729	-643.456482	-172.438705	1202.249878	-535.262634	316.503448	1005.131287	-499.977081	-171.415649	932.762817	-556.011414	103.424294	1091.854614	532.440674	-43.486855	975.019897	553.147095	211.472748
-572.423279	188.184830	990.978088	-571.770996	13.474882	995.127808	-622.098022	189.781326	523.077332	-601.891968	-36.866505	517.515625	-607.273376	162.109116	81.038177	-669.093140	-26.260080	93.980873	-566.585938	305.136993	1455.229858	-518.354797	-74.188187	1447.051758	-490.948425	108.508224	1421.557861	-489.511993	97.026901	1750.998779	-740.508728	365.195068	1211.325562	-643.446655	-172.648956	1201.994507	-535.376343	316.519043	1004.994690	-499.862976	-171.592087	932.792175	-556.097473	103.233536	1091.735474	531.754272	-43.505688	974.992004	552.298828	211.478210
-572.504272	188.035492	990.885681	-571.807739	13.329571	994.907043	-622.107849	189.786865	523.057983	-600.849426	-37.244999	517.278198	-607.268127	162.124084	81.048798	-668.997498	-26.250790	94.067902	-566.625671	304.825623	1455.081299	-518.484497	-74.465004	1446.891724	-491.058014	108.198296	1421.377319	-489.438965	96.807137	1750.828491	-740.579041	365.071838	1211.232910	-643.474731	-172.881454	1201.739014	-535.500061	316.441376	1004.845520	-499.878845	-171.762756	932.180847	-556.175171	103.017845	1091.583496	531.048340	-43.519745	974.943237	551.351318	211.631104
-572.516602	187.804199	990.777588	-571.793396	13.032597	994.832581	-622.061768	189.683289	523.023804	-600.004272	-37.752655	516.921875	-607.243042	162.112183	81.012558	-668.981201	-26.279186	94.192513	-566.624329	304.529968	1454.973999	-518.652466	-74.808701	1446.731201	-491.161835	107.910530	1421.208740	-489.329926	96.865959	1750.432861	-740.636353	364.943237	1211.162598	-643.514160	-173.055099	1201.475586	-535.622925	316.396332	1004.661804	-499.819702	-171.997543	931.993103	-556.268066	102.774200	1091.506958	530.359680	-43.527554	974.829529	550.632324	211.529236
-572.635864	187.683960	990.695129	-571.894836	12.942330	994.567810	-622.063232	189.656296	523.035217	-599.224304	-38.241913	516.763123	-607.261292	162.096207	81.008423	-669.065186	-26.355583	94.341560	-566.658569	304.259735	1454.828491	-518.806152	-75.118080	1446.554565	-491.252899	107.605011	1421.106079	-489.256592	96.646507	1750.260742	-740.699951	364.804443	1211.109741	-643.599121	-173.289032	1201.205688	-535.739685	316.331451	1004.516052	-499.752197	-172.254440	931.812866	-556.382751	102.568039	1091.336426	529.649109	-43.395664	974.690552	549.777832	211.574158
-572.775635	187.626678	990.659241	-571.927795	12.901318	994.232605	-622.097412	189.627289	523.038940	-598.543335	-38.647266	516.499695	-607.305664	162.121521	81.003304	-669.112061	-26.382998	94.431404	-566.716553	303.966675	1454.695801	-518.949158	-75.425377	1446.394043	-491.370056	107.289253	1420.962524	-489.222473	96.166245	1750.314697	-740.748413	364.622925	1211.064941	-643.640930	-173.509674	1200.992432	-535.868774	316.254578	1004.382690	-499.703064	-172.537582	931.615173	-556.459961	102.359795	1091.152832	528.670471	-43.844944	974.786438	548.825684	211.479584
-572.856689	187.444443	990.600403	-571.914795	12.755739	994.033936	-622.885315	190.152023	523.158386	-597.835876	-38.933170	516.215881	-607.811951	162.199951	81.055840	-669.231506	-26.442343	94.455864	-566.780090	303.648834	1454.626709	-519.090881	-75.747826	1446.231445	-491.506592	106.963402	1420.870605	-489.163483	95.894081	1750.207275	-740.829102	364.494415	1210.993164	-643.712341	-173.694183	1200.784790	-536.007751	316.178375	1004.211304	-499.578735	-172.930069	932.005127	-556.524841	102.125832	1091.030518	527.706970	-44.102585	974.809143	547.880432	211.346054
-572.907898	187.281265	990.574097	-571.846985	12.545337	993.860657	-622.011902	189.498962	523.038696	-597.449463	-39.231396	516.077942	-607.256531	162.052750	81.068489	-669.274109	-26.517704	94.543655	-566.881042	303.283630	1454.521240	-519.226013	-76.117554	1446.117676	-491.634796	106.643936	1420.775757	-489.032715	95.916969	1749.868286	-740.943054	364.308228	1210.990723	-643.757629	-173.912491	1200.599731	-536.165833	316.030884	1004.142517	-499.543274	-173.265091	931.854797	-556.566833	101.866142	1090.940308	526.776855	-44.056053	974.681641	546.909119	211.364227
-572.977661	187.089935	990.553894	-571.774963	12.355150	993.721924	-621.955444	189.338730	523.080688	-597.048828	-39.364361	515.909180	-607.232727	162.028915	81.034119	-669.258972	-26.597300	94.579140	-566.987122	302.954529	1454.456909	-519.409851	-76.449883	1446.045776	-491.781311	106.284546	1420.739868	-489.033936	95.374069	1750.007813	-741.053650	364.088745	1210.968628	-643.841736	-174.042801	1200.409424	-536.361572	315.892456	1004.007935	-499.600464	-173.543076	931.198669	-556.585938	101.621201	1090.865112	525.832153	-43.874424	974.538269	545.913696	211.354019
-573.010254	186.828476	990.539856	-571.705994	12.086281	993.667236	-621.893372	189.106827	523.082397	-596.735596	-39.509415	515.908386	-607.174866	162.012375	81.038811	-669.224976	-26.632980	94.647919	-567.126770	302.623993	1454.439819	-519.554871	-76.815857	1445.971558	-491.902313	105.968887	1420.714355	-488.934387	95.339912	1749.747070	-741.134460	363.824921	1210.908691	-643.881104	-174.259903	1200.276367	-536.522644	315.724701	1003.918884	-499.565552	-173.889496	931.080750	-556.612671	101.341980	1090.838135	524.822937	-43.852856	974.431519	544.955750	211.328552
-573.016541	186.556885	990.543152	-571.552551	11.850328	993.630737	-621.766663	188.987396	523.027344	-596.566956	-39.603043	515.937073	-607.108765	161.992233	81.053574	-669.244934	-26.638798	94.666451	-567.251953	302.273621	1454.375244	-519.705078	-77.153793	1445.983032	-492.057678	105.629173	1420.745361	-488.944061	94.804611	1749.917969	-741.286194	363.593323	1210.919434	-643.952881	-174.376556	1200.036133	-536.722473	315.534668	1003.832092	-499.545563	-174.234024	931.025208	-556.576660	101.080269	1090.827759	523.649231	-44.170380	974.530396	543.935364	211.198715
-573.029358	186.218719	990.557556	-571.416382	11.427124	993.719788	-622.380676	189.343124	523.096680	-596.670776	-39.782539	516.022644	-607.556702	162.050171	81.075432	-669.305664	-26.708380	94.718994	-567.434570	301.947327	1454.327881	-519.841309	-77.520416	1445.927734	-492.211823	105.251152	1420.802490	-488.903503	94.502579	1749.934326	-741.414551	363.308075	1210.892578	-643.991882	-174.637970	1199.870483	-536.899841	315.353394	1003.722412	-499.467499	-174.667786	931.492188	-556.578125	100.753815	1090.888428	522.482910	-44.255901	974.500366	542.855835	211.068100
-573.085327	185.940918	990.606018	-571.294678	11.153993	993.679016	-622.476624	189.171463	523.152222	-596.770386	-39.787613	516.075806	-607.671997	162.006226	81.047920	-669.306946	-26.781176	94.725769	-567.584106	301.574463	1454.336914	-519.934998	-77.896080	1445.905396	-492.335419	104.931595	1420.829346	-488.878723	94.246193	1749.931641	-741.582581	363.024994	1210.929443	-644.029175	-174.886047	1199.774292	-537.136536	315.154358	1003.678101	-499.416565	-175.005295	931.432312	-556.544189	100.443893	1090.892700	521.299622	-44.059162	974.336487	541.843567	211.001526
-573.068604	185.606857	990.670898	-571.140076	10.800066	993.796631	-622.297302	188.819702	523.162170	-596.976196	-39.745205	516.143555	-607.605469	161.958527	81.098976	-669.206116	-26.740894	94.587349	-567.801880	301.252014	1454.417969	-519.991638	-78.272018	1445.895020	-492.473511	104.611694	1420.885742	-488.872955	93.918289	1749.904419	-741.725281	362.626465	1210.954834	-644.028931	-175.109665	1199.687134	-537.325867	314.946625	1003.662537	-499.379700	-175.379974	931.308716	-556.496216	100.141502	1090.989136	520.062500	-44.282452	974.354614	540.768555	210.922256
-573.105957	185.302032	990.768250	-571.022827	10.431581	993.886536	-621.427307	187.927795	523.116211	-597.323120	-39.673431	516.175476	-607.124756	161.823486	81.067818	-669.255066	-26.782629	94.548798	-568.029175	300.906647	1454.509155	-520.064697	-78.599167	1445.888916	-492.567017	104.294144	1421.008545	-488.912933	93.641167	1750.073364	-741.900818	362.258575	1210.986206	-644.075012	-175.381409	1199.680786	-537.546204	314.729248	1003.647095	-499.444763	-175.647446	930.710022	-556.463867	99.813675	1091.083862	518.780945	-44.329556	974.325439	539.626221	210.777267
-573.119263	185.031189	990.860596	-570.887085	10.191197	993.903381	-621.348816	187.623978	523.201965	-597.657166	-39.558384	516.265686	-607.150391	161.748917	81.100281	-669.260559	-26.781750	94.487274	-568.281860	300.538605	1454.698242	-520.136841	-78.939529	1445.969727	-492.675018	103.991341	1421.138916	-488.909119	93.623741	1749.972290	-742.098816	361.848969	1211.100586	-644.070435	-175.668640	1199.632935	-537.765381	314.483765	1003.687439	-499.381439	-176.090012	931.248962	-556.396423	99.529114	1091.137939	517.534180	-44.152332	974.189392	538.569641	210.814575
-573.082214	184.743011	990.992249	-570.749084	9.890694	994.029175	-621.300598	187.377457	523.305359	-598.112549	-39.480518	516.485168	-607.228821	161.720169	81.137459	-669.193054	-26.778860	94.493034	-568.514099	300.198242	1454.835327	-520.197632	-79.308121	1446.078369	-492.796631	103.701645	1421.278320	-488.972443	93.306732	1750.102295	-742.311218	361.429688	1211.198730	-644.047607	-175.982941	1199.688477	-537.978882	314.225647	1003.805847	-499.469849	-176.329178	930.667236	-556.329895	99.240120	1091.269897	516.174194	-44.316303	974.155151	537.430420	210.676025
-573.070007	184.400742	991.097900	-570.632690	9.526546	994.174438	-621.114319	187.109283	523.342590	-598.720520	-39.462215	516.771423	-607.236694	161.659821	81.153923	-669.220215	-26.782757	94.436279	-568.743958	299.894135	1454.946533	-520.227661	-79.586159	1446.155151	-492.909637	103.408745	1421.449829	-489.059082	92.981567	1750.261230	-742.559692	360.948914	1211.286621	-643.995544	-176.222870	1199.730713	-538.189941	313.954407	1003.885132	-499.441193	-176.760315	931.271301	-556.261658	98.918381	1091.394165	514.781738	-44.396366	974.174255	536.236328	210.633301
-573.048767	184.131912	991.220703	-570.551086	9.215406	994.286987	-621.581299	187.324219	523.394226	-599.279297	-39.372948	517.008240	-607.657654	161.641006	81.186996	-669.171448	-26.802574	94.411087	-569.008057	299.601074	1455.150757	-520.241333	-79.891350	1446.269043	-492.992401	103.133217	1421.609009	-489.201050	92.414108	1750.615723	-742.825012	360.493195	1211.433838	-643.960999	-176.495239	1199.793945	-538.380737	313.678558	1003.970764	-499.498077	-177.005142	930.838623	-556.198425	98.627640	1091.510010	513.314575	-44.545452	974.169617	535.078125	210.534225
-573.087830	183.854385	991.343018	-570.512024	8.946560	994.394714	-621.425476	187.177261	523.353394	-599.835144	-39.206299	517.161255	-607.695190	161.613403	81.217369	-669.126953	-26.814051	94.347603	-569.222412	299.292084	1455.293091	-520.250732	-80.213470	1446.398682	-493.092529	102.879639	1421.761230	-489.271454	92.348648	1750.526489	-743.094360	359.979645	1211.584717	-643.887268	-176.802002	1199.844360	-538.568542	313.433105	1004.113892	-499.503998	-177.353058	930.774719	-556.165833	98.353661	1091.619873	511.850739	-44.678513	974.100830	533.850037	210.423447
-573.147461	183.530014	991.483948	-570.472046	8.682081	994.517700	-621.166382	186.858978	523.394775	-600.483704	-39.092346	517.322632	-607.641418	161.521393	81.269974	-669.160156	-26.802017	94.196793	-569.464844	298.928070	1455.472168	-520.239319	-80.482651	1446.546875	-493.198029	102.614120	1421.908447	-489.475403	91.741722	1750.907715	-743.405579	359.465393	1211.743896	-643.783997	-177.190811	1199.931519	-538.768311	313.135834	1004.266418	-499.454041	-177.647430	930.753113	-556.125000	98.059319	1091.743774	510.461212	-44.507931	973.984863	532.690063	210.420441
-573.135437	183.173965	991.608765	-570.409058	8.316382	994.694336	-620.991211	186.556488	523.442627	-601.125732	-39.001553	517.570618	-607.683350	161.436707	81.288361	-669.150024	-26.819242	94.109253	-569.726746	298.748199	1455.672119	-520.225403	-80.602455	1446.652466	-493.327454	102.451515	1422.036499	-489.642487	91.312675	1751.004883	-743.687439	358.974976	1211.933228	-643.654907	-177.469696	1200.043091	-538.956665	312.797821	1004.610168	-499.415375	-178.019516	931.246887	-556.073120	97.732353	1091.891602	508.879578	-44.934200	974.049561	531.393616	210.342789
-573.073792	182.744904	991.713135	-570.318176	7.902392	994.973694	-620.736694	186.194519	523.511475	-601.750793	-38.885246	517.734070	-607.665405	161.342392	81.301567	-669.089966	-26.831606	94.038689	-569.974548	298.452026	1455.828979	-520.222412	-80.884636	1446.791016	-493.397583	102.208122	1422.230225	-489.831055	90.978752	1751.180176	-744.021057	358.394196	1212.089233	-643.524292	-177.757828	1200.120239	-539.164307	312.451294	1004.918518	-499.408112	-178.312943	931.316895	-556.039551	97.411835	1092.088135	507.233276	-45.241615	974.056641	530.104309	210.212601
-572.964600	182.266922	991.804260	-570.177612	7.306385	995.381653	-620.532715	185.861328	523.594971	-602.413269	-38.824585	517.992920	-607.685120	161.296371	81.302986	-669.021851	-26.870983	93.952957	-570.215088	298.190125	1455.983643	-520.187988	-81.190903	1446.952026	-493.488770	101.950241	1422.341797	-490.027466	90.676155	1751.426270	-744.356323	357.858093	1212.240112	-643.432800	-178.152344	1200.240601	-539.336426	312.164032	1005.134216	-499.434113	-178.531967	930.828979	-556.011414	97.053764	1092.348999	505.772339	-45.034801	973.900330	528.885254	210.175598
-572.950256	181.908264	991.895447	-570.129028	6.899669	995.572388	-619.116150	184.622879	523.496826	-603.209839	-38.885101	518.294250	-606.896729	161.130569	81.301369	-669.127808	-26.961905	93.942711	-570.445496	297.902069	1456.112183	-520.111633	-81.454445	1447.072266	-493.548096	101.697258	1422.492310	-490.193878	90.590431	1751.355347	-744.649231	357.322876	1212.318481	-643.263733	-178.484604	1200.289551	-539.504333	311.901062	1005.293579	-499.316101	-178.933395	931.434631	-555.979004	96.729652	1092.488403	507.078735	-38.582561	965.674072	530.198425	213.227158
-572.990723	181.587250	991.962830	-570.112793	6.589204	995.691406	-618.813538	184.221542	523.471680	-603.776306	-38.889305	518.494141	-606.836060	161.005035	81.321747	-669.109009	-26.948296	93.836472	-570.641968	297.606049	1456.168823	-519.999390	-81.678795	1447.140869	-493.602814	101.469398	1422.575439	-490.414215	90.251945	1751.501831	-744.991272	356.782043	1212.450684	-643.087524	-178.757187	1200.388306	-539.671082	311.562317	1005.505493	-499.204010	-179.224380	931.523865	-555.960205	96.448616	1092.575928	504.914612	-39.120258	965.903687	528.673401	212.996597
-573.052307	181.326004	992.043701	-570.133362	6.377795	995.728760	-618.655090	183.978424	523.421509	-604.231079	-38.742386	518.563599	-606.815613	160.935043	81.314026	-668.939575	-26.967150	93.732880	-570.856567	297.306030	1456.292969	-519.880371	-81.952560	1447.220337	-493.646790	101.259682	1422.694092	-490.687073	89.621529	1751.856934	-745.291260	356.243805	1212.499146	-642.883911	-179.153900	1200.452393	-539.829529	311.263306	1005.692810	-499.118103	-179.500793	931.446594	-555.952393	96.192719	1092.627808	502.927429	-39.599693	966.033264	527.187256	212.763687
-573.048950	181.024704	992.101135	-570.129150	6.055123	995.832031	-618.478088	183.726028	523.431763	-604.994629	-38.808239	518.706482	-606.811401	160.891037	81.366386	-669.068542	-27.011106	93.617142	-571.061096	297.047485	1456.392212	-519.764221	-82.220024	1447.269897	-493.705872	101.050537	1422.726929	-490.904938	89.281204	1751.978027	-745.595215	355.690460	1212.589478	-642.706421	-179.559433	1200.514771	-539.950928	310.928497	1005.897827	-499.020538	-179.723404	931.370178	-555.938782	95.906509	1092.706055	501.173431	-39.893711	966.021729	525.869629	212.579971
-573.173584	180.868256	992.178528	-570.266113	5.979995	995.732788	-618.390442	183.566818	523.434509	-605.631592	-38.935215	518.919128	-606.770081	160.826431	81.353004	-669.119751	-27.010696	93.496826	-571.232727	296.757935	1456.461182	-519.668335	-82.466759	1447.318481	-493.753723	100.801422	1422.812012	-491.100098	89.208038	1751.903076	-745.881226	355.169708	1212.674194	-642.487793	-179.892380	1200.544189	-540.080688	310.540985	1006.126160	-498.894928	-180.001755	931.369934	-555.968506	95.692390	1092.681274	499.342346	-40.608284	966.007080	524.440308	212.417496
-573.210693	180.567703	992.241028	-570.312012	5.652400	995.835388	-618.338196	183.412018	523.421814	-606.077148	-38.831326	519.049194	-606.796753	160.810577	81.404175	-669.042969	-27.070198	93.483467	-571.445313	296.515503	1456.582886	-519.594299	-82.671593	1447.399414	-493.804626	100.576012	1422.907471	-491.339508	88.846909	1752.040649	-746.153442	354.619080	1212.741821	-642.319336	-180.181854	1200.553955	-540.180420	310.180847	1006.324280	-498.762299	-180.268326	931.393860	-555.988647	95.400078	1092.759888	497.610992	-40.745548	965.994324	523.049866	212.248947
-573.255615	180.299362	992.318359	-570.401428	5.405353	995.890076	-618.390930	183.270752	523.455994	-606.549622	-38.732029	519.224487	-606.829041	160.791611	81.340271	-668.923340	-27.080320	93.418068	-571.628052	296.278870	1456.622681	-519.564819	-82.904404	1447.458862	-493.868835	100.358559	1423.022949	-491.567871	88.521500	1752.147461	-746.421936	354.132782	1212.760864	-642.093750	-180.522125	1200.587769	-540.314941	309.855316	1006.427612	-498.623230	-180.507095	931.443176	-556.035400	95.126137	1092.822998	496.120270	-40.314636	965.944153	521.628113	212.184631
-573.248169	179.891251	992.343994	-570.352722	5.001563	996.041870	-618.353088	183.067062	523.404114	-607.179138	-38.872681	519.528992	-606.805115	160.789703	81.301132	-669.006897	-27.134987	93.400429	-571.846680	296.030182	1456.680298	-519.499634	-83.112648	1447.506836	-493.921051	100.149353	1423.076538	-491.820068	87.912827	1752.456543	-746.645142	353.638275	1212.775635	-641.855713	-180.903732	1200.606079	-540.438354	309.512604	1006.592590	-498.449982	-180.782516	931.423096	-556.042053	94.794685	1092.915527	494.139282	-41.359013	965.920959	520.129333	211.989807
-573.325989	179.569916	992.392883	-570.364624	4.663177	996.118652	-618.382874	182.878555	523.433533	-607.680054	-38.910362	519.651428	-606.823792	160.733719	81.371284	-669.089355	-27.116978	93.287094	-572.010681	295.759888	1456.698853	-519.406799	-83.342590	1447.498779	-493.958710	99.944878	1423.100952	-491.993652	87.857147	1752.333618	-746.846863	353.115997	1212.795532	-641.603516	-181.335083	1200.695557	-540.540955	309.153107	1006.713013	-498.247162	-181.028351	931.401367	-556.065674	94.486565	1092.974487	492.434509	-41.528461	965.853821	518.699036	211.875717
-573.418396	179.303879	992.433228	-570.399231	4.413178	996.138550	-618.498596	182.629669	523.519775	-608.024658	-38.759457	519.572693	-606.833130	160.720840	81.340508	-668.930359	-27.113686	93.156013	-572.202637	295.473206	1456.794922	-519.310425	-83.578171	1447.530029	-493.999451	99.745590	1423.120972	-492.224518	87.507309	1752.421997	-747.049622	352.690338	1212.806396	-641.380432	-181.574265	1200.749390	-540.606873	308.803223	1006.816833	-498.057587	-181.232239	931.318848	-556.097839	94.222870	1092.999756	490.693146	-42.186485	965.761353	517.252502	211.692780
-573.474487	179.007523	992.478149	-570.392639	4.078952	996.226379	-618.584290	182.434311	523.565918	-608.390381	-38.705624	519.633728	-606.881165	160.674149	81.370804	-668.755676	-27.091225	93.069695	-572.357971	295.226532	1456.838989	-519.261475	-83.765221	1447.581421	-494.074158	99.552734	1423.148682	-492.414185	87.187950	1752.507935	-747.238159	352.249237	1212.816772	-641.199341	-181.825821	1200.731323	-540.701660	308.441803	1006.826599	-497.820709	-181.461594	931.316284	-556.134338	93.936798	1093.067261	488.926819	-42.365036	965.650574	515.808411	211.526917
-573.487915	178.571899	992.512817	-570.358154	3.555641	996.492188	-618.595154	182.140381	523.593628	-608.934143	-38.892246	519.868958	-606.835205	160.643143	81.354607	-668.917603	-27.123816	93.068245	-572.520935	295.009033	1456.891846	-519.212891	-84.014839	1447.625122	-494.129181	99.347267	1423.240112	-492.668335	86.584770	1752.824219	-747.389526	351.838013	1212.801636	-640.972717	-182.119385	1200.751953	-540.789185	308.047058	1006.870178	-497.575134	-181.717117	931.382751	-556.187256	93.589836	1093.224365	487.199219	-42.510494	965.587097	514.313110	211.315292
-573.549927	178.225174	992.537598	-570.361694	3.069734	996.715088	-618.614197	181.930801	523.539490	-609.519165	-39.114864	520.092529	-606.798584	160.613449	81.342674	-669.055969	-27.181261	93.099907	-572.664734	294.778625	1456.920288	-519.217468	-84.260590	1447.672729	-494.224152	99.143967	1423.318848	-492.845917	86.260590	1752.906494	-747.514282	351.442108	1212.802979	-640.749451	-182.286301	1200.662842	-540.835022	307.729706	1006.840637	-497.335388	-181.954056	931.458130	-556.259949	93.287766	1093.351563	485.411255	-42.815952	965.514465	512.833984	211.129379
-573.658997	177.950455	992.566589	-570.422974	2.768170	996.787598	-618.671692	181.699661	523.565247	-609.869080	-39.215382	520.248901	-606.781433	160.589432	81.335106	-669.038635	-27.195782	93.141502	-572.827271	294.528748	1456.938110	-519.216125	-84.485039	1447.740234	-494.284271	98.953232	1423.375610	-493.032410	85.953926	1752.975952	-747.625732	350.972839	1212.798828	-640.553345	-182.695541	1200.742432	-540.898682	307.356567	1006.838867	-497.088562	-182.207703	931.472717	-556.345886	93.028015	1093.401611	483.730408	-43.146206	965.403198	511.398743	210.898392
-573.824463	177.683990	992.608337	-570.489380	2.495652	996.841919	-618.681946	181.628448	523.529602	-610.125366	-39.217648	520.310913	-606.762817	160.570755	81.312187	-669.060364	-27.228792	93.127632	-572.968933	294.287720	1456.951294	-519.201111	-84.660713	1447.684448	-494.361603	98.729919	1423.386230	-493.201294	85.667412	1753.027344	-747.725403	350.595215	1212.729980	-640.361084	-182.911285	1200.705322	-540.933838	307.020294	1006.834778	-496.849762	-182.416840	931.464966	-556.449585	92.774529	1093.447266	482.243011	-42.059990	965.344604	509.829498	210.823471
-573.972412	177.418472	992.630310	-570.542297	2.328649	996.842651	-618.719238	181.435944	523.513550	-610.374695	-39.233913	520.333252	-606.695557	160.561401	81.318535	-668.948059	-27.197901	93.028923	-573.099548	294.071228	1456.957153	-519.197937	-84.839142	1447.707153	-494.399719	98.521469	1423.391479	-493.341553	85.404205	1753.064697	-747.770203	350.220093	1212.666870	-640.208130	-182.985428	1200.572021	-540.965027	306.690735	1006.859009	-496.565308	-182.604324	931.464600	-556.541321	92.556503	1093.457397	480.105316	-43.364185	965.256409	507.874603	211.038818
-574.188049	177.197372	992.660034	-570.651978	2.194126	996.799377	-618.855896	181.250504	523.526123	-610.573303	-39.197945	520.294067	-606.728821	160.526672	81.310905	-668.934082	-27.176250	92.976273	-573.232178	293.848663	1456.964233	-519.191650	-85.043114	1447.697632	-494.468109	98.315048	1423.354370	-493.495483	85.137230	1753.111694	-747.801880	349.824463	1212.604004	-640.088257	-183.384491	1200.623169	-540.982117	306.359680	1006.883423	-496.292267	-182.771027	931.432068	-556.679932	92.348770	1093.447510	478.338623	-43.602562	965.211060	506.271973	210.844589
-574.445068	177.099350	992.678223	-570.824890	2.107566	996.688171	-618.933105	181.100372	523.502502	-610.802673	-39.229519	520.349182	-606.728088	160.523163	81.281219	-668.930725	-27.172735	92.904350	-573.367310	293.644287	1456.943726	-519.202087	-85.225014	1447.702637	-494.551147	98.132927	1423.406738	-493.637848	84.840614	1753.151001	-747.863953	349.492615	1212.536255	-639.942139	-183.669891	1200.595337	-541.021240	305.996155	1006.922974	-496.004211	-182.973877	931.503540	-556.829285	92.192345	1093.392212	476.252014	-42.937531	965.590576	504.648956	210.427109
-574.601379	176.878784	992.705994	-570.919678	1.848745	996.771362	-618.986938	180.916046	523.491211	-611.012268	-39.312160	520.419312	-606.732239	160.450058	81.327850	-669.059570	-27.192362	92.921570	-573.510864	293.453278	1456.967407	-519.247681	-85.440704	1447.725708	-494.647797	97.951523	1423.454346	-493.796021	84.567505	1753.188965	-747.928711	349.208954	1212.454102	-639.812439	-183.913177	1200.590576	-541.060974	305.622925	1006.863037	-495.763733	-183.184326	931.610352	-556.972717	91.988571	1093.449585	474.043549	-42.808281	965.930176	502.969543	209.906906
-574.790894	176.746887	992.731384	-571.026611	1.743515	996.725830	-619.050415	180.839020	523.445374	-611.083984	-39.327515	520.473572	-606.692200	160.446518	81.297600	-669.057434	-27.220051	92.956383	-573.650330	293.226379	1456.968994	-519.281067	-85.630280	1447.737427	-494.731750	97.768867	1423.467163	-493.925354	84.293350	1753.227905	-748.014954	348.927094	1212.394653	-639.666077	-184.027557	1200.435791	-541.090149	305.299347	1006.788025	-495.534668	-183.406876	931.703918	-557.097107	91.838310	1093.436646	472.538330	-43.194195	965.502258	501.669769	209.920273
-575.004150	176.533432	992.741150	-571.103638	1.516592	996.766296	-619.134338	180.733673	523.501648	-611.252380	-39.414127	520.514465	-606.661560	160.413666	81.291412	-669.151489	-27.234726	92.978912	-573.795959	293.005249	1456.983032	-519.302856	-85.832069	1447.697754	-494.810730	97.591225	1423.487671	-494.055603	84.076630	1753.235840	-748.106995	348.643158	1212.341064	-639.523987	-184.377960	1200.551147	-541.113159	304.970490	1006.783386	-495.244598	-183.604156	931.758362	-557.240906	91.647545	1093.460693	470.832153	-43.497417	965.394348	500.154938	209.680466
-575.255859	176.444702	992.747192	-571.243347	1.479454	996.634583	-619.224792	180.695160	523.474243	-611.236267	-39.436527	520.423279	-606.685364	160.393524	81.314247	-669.123962	-27.215267	92.938950	-573.935364	292.795898	1456.948364	-519.326660	-85.992653	1447.666016	-494.894012	97.441689	1423.409058	-494.154297	83.853554	1753.229492	-748.188110	348.381836	1212.290649	-639.376465	-184.515884	1200.379517	-541.121460	304.644196	1006.745422	-494.943848	-183.770645	931.762878	-557.385315	91.518829	1093.391357	468.992554	-43.742226	965.326416	498.658020	209.536224
-575.468628	176.299744	992.762268	-571.301514	1.346686	996.574707	-619.289368	180.580734	523.440979	-611.287598	-39.574886	520.446594	-606.620850	160.394470	81.239693	-669.133057	-27.221983	92.917671	-574.089355	292.578003	1456.905029	-519.356750	-86.163933	1447.655151	-494.981415	97.276100	1423.378662	-494.272644	83.601959	1753.254272	-748.276611	348.151306	1212.241333	-639.316711	-184.902832	1200.440186	-541.133667	304.338837	1006.767578	-494.668213	-183.955292	931.842285	-557.515564	91.351990	1093.368896	467.179962	-44.030910	965.215881	497.076294	209.393677
-575.665161	176.164993	992.759399	-571.407898	1.229503	996.534607	-619.393311	180.442139	523.492676	-611.281311	-39.667454	520.384155	-606.645508	160.364151	81.294487	-669.110107	-27.247278	92.914368	-574.254211	292.415955	1456.910156	-519.390503	-86.315727	1447.627686	-495.076569	97.122231	1423.374756	-494.347778	83.649391	1753.029541	-748.358154	347.898743	1212.178467	-639.191589	-185.139954	1200.374756	-541.164246	304.005859	1006.797852	-494.362396	-184.095261	931.854187	-557.665161	91.213493	1093.347412	465.082214	-43.790302	965.203430	494.712921	208.929779
-575.803467	175.987488	992.730042	-571.447510	1.051582	996.531311	-619.515076	180.341415	523.518982	-611.205933	-39.657238	520.326843	-606.685486	160.353699	81.321266	-669.087585	-27.272194	92.875610	-574.428589	292.213470	1456.899536	-519.409668	-86.468163	1447.644531	-495.190216	96.959839	1423.374023	-494.517639	83.136314	1753.270630	-748.447083	347.646637	1212.111328	-639.085571	-185.226761	1200.255249	-541.202332	303.673187	1006.880249	-494.094971	-184.268860	931.936890	-557.787842	91.058701	1093.335938	463.203674	-43.925373	965.126404	493.220978	208.982224
-575.926819	175.791656	992.731445	-571.476440	0.802272	996.636719	-619.535950	180.205109	523.472900	-611.192932	-39.784626	520.349670	-606.597839	160.369247	81.231621	-669.125671	-27.292038	92.928841	-574.608887	292.040680	1456.910156	-519.450012	-86.623177	1447.635742	-495.333374	96.811882	1423.397217	-494.564880	83.142159	1753.063721	-748.537598	347.378571	1212.082275	-638.979248	-185.428848	1200.210938	-541.232422	303.399780	1006.890320	-493.825165	-184.378967	932.032532	-557.914673	90.901459	1093.395752	461.264923	-44.185192	965.078186	491.587097	208.866760
-576.107117	175.715698	992.718445	-571.607849	0.783183	996.550293	-619.636292	180.144943	523.455505	-611.135193	-39.885983	520.299927	-606.602478	160.351852	81.213120	-669.244263	-27.306658	92.888237	-574.779968	291.866943	1456.867065	-519.493530	-86.775894	1447.571777	-495.465698	96.666565	1423.356689	-494.650604	82.939415	1753.053955	-748.620056	347.188477	1211.969360	-638.858826	-185.646729	1200.152832	-541.267456	303.140106	1006.904785	-493.586609	-184.558762	932.112610	-558.055420	90.818100	1093.344482	459.367676	-44.415882	965.013611	490.006042	208.768478
-576.278564	175.590500	992.719482	-571.623901	0.664843	996.504089	-619.635742	180.129013	523.419617	-611.079285	-40.037308	520.219910	-606.536133	160.378876	81.216866	-669.260742	-27.291880	92.863358	-574.950012	291.711334	1456.826782	-519.496704	-86.921478	1447.515015	-495.587708	96.528328	1423.318970	-494.722717	82.756264	1753.016479	-748.741028	346.990479	1211.911255	-638.752136	-185.902512	1200.106567	-541.061096	302.936737	1006.673157	-493.319855	-184.710220	932.139526	-558.143066	90.683945	1093.321289	457.495575	-44.668938	964.980347	488.459137	208.614380
-576.499207	175.599213	992.738464	-571.791321	0.757698	996.335205	-619.778015	180.077026	523.487610	-610.971130	-40.156631	520.131592	-606.569885	160.384964	81.208656	-669.307861	-27.333679	92.846443	-575.149536	291.523102	1456.853027	-519.526306	-87.055962	1447.474731	-495.723877	96.400627	1423.263062	-494.774628	82.555824	1752.993042	-748.873413	346.797241	1211.873291	-638.650574	-186.154419	1200.075317	-541.306274	302.763489	1007.037903	-492.995911	-184.851898	932.165466	-558.313721	90.635345	1093.245117	455.492920	-44.805740	965.008850	486.707520	208.446838
-576.632874	175.540421	992.749451	-571.822266	0.712541	996.251709	-619.840942	179.991577	523.497009	-610.851013	-40.235989	520.101501	-606.593567	160.363434	81.252342	-669.294617	-27.352684	92.817139	-575.355225	291.367279	1456.860107	-519.564270	-87.178856	1447.460815	-495.850159	96.278023	1423.267822	-494.843048	82.358513	1752.992432	-749.052185	346.546051	1211.870605	-638.534973	-186.376511	1200.017822	-541.380310	302.520782	1007.114380	-492.744934	-184.987000	932.199036	-558.407043	90.539268	1093.211792	453.467072	-44.853725	965.088013	484.775208	208.169540
-576.780396	175.431854	992.737183	-571.923096	0.600369	996.239929	-619.876343	179.923599	523.512085	-610.798096	-40.460812	520.123230	-606.581177	160.348633	81.234497	-669.381042	-27.379858	92.888390	-575.579590	291.220428	1456.893188	-519.605469	-87.301346	1447.433105	-496.025146	96.176384	1423.234741	-494.976501	81.869720	1753.221924	-749.206055	346.338715	1211.824097	-638.439697	-186.595352	1199.994019	-541.437378	302.293396	1007.211670	-492.491058	-185.147446	932.297424	-558.556580	90.432678	1093.203613	451.500000	-44.929337	965.235413	483.120514	207.990402
-576.911377	175.324951	992.732178	-571.982849	0.535171	996.204407	-619.939819	179.915512	523.449829	-610.690857	-40.562607	520.129700	-606.665405	160.317520	81.283577	-669.408936	-27.386509	92.907883	-575.791443	291.094025	1456.871704	-519.633545	-87.429993	1447.417969	-496.191467	96.068260	1423.221558	-495.004456	81.927597	1753.005615	-749.382507	346.120453	1211.812012	-638.330261	-186.766281	1199.966309	-541.554504	302.070129	1007.241394	-492.277130	-185.275131	932.402954	-558.673584	90.335884	1093.187134	449.543884	-45.090862	965.369446	481.396118	207.785568
-577.068604	175.208115	992.718079	-572.136902	0.470411	996.194519	-619.917114	179.898087	523.422791	-610.597351	-40.698448	520.052673	-606.598389	160.320755	81.256355	-669.443054	-27.429085	92.970955	-576.026611	290.961487	1456.880249	-519.684387	-87.546181	1447.427002	-496.340454	95.973915	1423.242065	-495.083679	81.734589	1752.981812	-749.542908	345.937714	1211.774780	-638.227051	-187.121048	1200.043823	-541.636169	301.901550	1007.279846	-492.052582	-185.409088	932.495117	-558.837341	90.248276	1093.176392	447.653656	-45.245808	965.558899	479.805939	207.676910
-577.195801	175.191772	992.693420	-572.263733	0.420837	996.124451	-619.985107	179.835449	523.464600	-610.528442	-40.794960	520.012329	-606.650085	160.345734	81.214180	-669.418152	-27.459183	92.973946	-576.238770	290.881561	1456.846558	-519.762817	-87.657059	1447.436646	-496.477905	95.879822	1423.236572	-495.201874	81.284164	1753.193115	-749.718506	345.851044	1211.658569	-638.158203	-187.310455	1200.014893	-541.720642	301.776489	1007.345520	-491.892914	-185.547455	932.522400	-558.979675	90.188850	1093.132080	445.799408	-45.404568	965.802612	478.334381	207.539597
-577.345520	175.228592	992.704407	-572.400757	0.418324	996.014832	-620.011353	179.877701	523.456543	-610.423157	-40.927818	519.957092	-606.647400	160.394196	81.158485	-669.463806	-27.451090	92.955887	-576.452698	290.770660	1456.852539	-519.827576	-87.764252	1447.434570	-496.646057	95.813805	1423.243408	-495.261749	81.084824	1753.186035	-749.901428	345.700470	1211.631592	-638.066406	-187.495544	1199.984375	-541.785217	301.694733	1007.415222	-491.687561	-185.663498	932.507202	-559.111450	90.138840	1093.082520	443.921753	-45.645042	966.112366	476.754730	207.340561
-577.538879	175.280396	992.727173	-572.679565	0.479107	995.905212	-620.053040	179.856323	523.469543	-610.410095	-41.061981	519.861816	-606.665039	160.388168	81.214211	-669.571716	-27.468437	92.910652	-576.683472	290.668823	1456.885254	-519.872070	-87.871208	1447.435547	-496.769653	95.721970	1423.238403	-495.315918	80.933861	1753.177246	-750.092529	345.552399	1211.598022	-637.945313	-187.721207	1199.977783	-541.877075	301.620575	1007.500671	-491.512268	-185.775040	932.431763	-559.323792	90.113403	1093.037231	442.114136	-45.752602	966.429382	475.129028	207.218002
-577.688110	175.264740	992.738525	-572.797241	0.494289	995.803284	-620.148682	179.797302	523.530273	-610.273682	-41.094166	519.845154	-606.730652	160.404602	81.235237	-669.530640	-27.461384	92.906448	-576.920715	290.538940	1456.927490	-519.979675	-87.959297	1447.500854	-496.875732	95.658646	1423.264771	-495.309296	81.039490	1752.975098	-750.303040	345.391052	1211.603760	-637.863892	-187.894241	1199.995361	-541.991272	301.478851	1007.546692	-491.351990	-185.903915	932.411499	-559.445251	90.052750	1092.991333	440.439453	-46.190845	966.758606	474.026917	207.180298
-577.875427	175.289307	992.748047	-573.180908	0.537867	995.754883	-620.201965	179.799713	523.540649	-610.236206	-41.218533	519.792419	-606.796387	160.340408	81.282799	-669.596741	-27.476480	92.974640	-577.181519	290.443573	1456.964111	-520.074463	-88.037109	1447.543945	-497.035767	95.592453	1423.322266	-495.353882	80.869331	1752.972534	-750.514587	345.248291	1211.596436	-637.742859	-188.043060	1199.977661	-542.128845	301.383942	1007.552307	-491.223267	-186.031982	932.447205	-559.717102	90.036942	1092.970825	438.604004	-46.263309	967.184143	472.317505	206.884857
-577.953430	175.228256	992.770142	-573.273743	0.465268	995.772705	-620.214417	179.670609	523.551514	-610.104004	-41.288532	519.790527	-606.820129	160.346176	81.230537	-669.611694	-27.495859	93.026833	-577.428894	290.347046	1457.009399	-520.189148	-88.097557	1447.597534	-497.150360	95.523811	1423.420532	-495.445648	80.415176	1753.217041	-750.718201	345.090118	1211.616455	-637.640320	-188.084442	1199.907104	-542.263611	301.319580	1007.615784	-491.091797	-186.161758	932.526367	-559.845886	89.965172	1092.997803	436.983917	-46.712704	967.576843	471.182770	206.830795
-578.051514	175.138702	992.765625	-573.365356	0.426184	995.769897	-620.234314	179.726990	523.513550	-609.900879	-41.318420	519.716553	-606.837830	160.332840	81.217964	-669.576599	-27.503922	93.024254	-577.638977	290.232483	1456.996338	-520.270752	-88.167221	1447.676636	-497.292938	95.477264	1423.519409	-495.471344	80.210831	1753.218018	-750.900330	345.068268	1211.546875	-637.533875	-188.228973	1199.921997	-542.403809	301.253326	1007.658264	-490.961212	-186.261505	932.538879	-559.965027	89.902412	1092.997925	435.257294	-46.875225	967.999817	469.724091	206.610962
-578.161133	175.115402	992.780823	-573.464294	0.392468	995.741272	-620.226929	179.727890	523.534241	-609.592407	-41.325417	519.591003	-606.807129	160.367004	81.183517	-669.576050	-27.477417	92.995987	-577.841675	290.164429	1457.018799	-520.369873	-88.229492	1447.741455	-497.408905	95.383705	1423.572876	-495.422058	80.345345	1752.950439	-751.078369	345.017792	1211.537231	-637.449158	-188.365524	1199.952393	-542.523315	301.231232	1007.652039	-490.818390	-186.357925	932.577759	-560.083679	89.849678	1092.994019	433.661469	-47.277409	968.479736	468.473022	206.325180
-578.269653	175.072449	992.794128	-573.578430	0.383561	995.753906	-620.221497	179.682617	523.536255	-609.241699	-41.359699	519.439270	-606.763794	160.414230	81.122673	-669.540710	-27.512699	93.024796	-578.035645	290.083954	1457.014404	-520.462891	-88.290947	1447.805298	-497.544708	95.336411	1423.627930	-495.405457	80.195930	1752.887939	-751.267029	344.952759	1211.553711	-637.348755	-188.538284	1199.932495	-542.679382	301.202026	1007.677856	-490.659027	-186.438370	932.581482	-560.225403	89.822525	1093.011841	432.043640	-47.561901	968.962708	467.061401	206.109497
-578.357910	175.032593	992.795471	-573.710205	0.351401	995.733826	-620.249268	179.696518	523.534668	-608.862366	-41.412487	519.282654	-606.804626	160.352982	81.160805	-669.511414	-27.536411	93.043602	-578.248718	289.998627	1457.079590	-520.566162	-88.345642	1447.842407	-497.719604	95.263039	1423.654907	-495.324463	80.058990	1752.805542	-751.461487	344.912598	1211.574829	-637.259399	-188.716507	1199.957397	-542.846191	301.124664	1007.675415	-490.544220	-186.528687	932.619629	-560.366516	89.769859	1093.007813	430.646881	-48.085743	969.440857	466.115570	205.646072
-578.488892	174.988174	992.779114	-573.842957	0.332821	995.703491	-620.271973	179.665192	523.570557	-608.519348	-41.595779	519.237671	-606.807556	160.322052	81.221260	-669.518677	-27.550508	93.112984	-578.468323	289.905548	1457.121216	-520.687317	-88.386101	1447.908325	-497.893860	95.205215	1423.683228	-495.219543	79.905235	1752.738647	-751.641357	344.913422	1211.547485	-637.158569	-188.929718	1199.948975	-543.003723	301.060730	1007.700012	-490.414398	-186.563370	932.657593	-560.518250	89.730118	1092.987793	429.150269	-48.476669	969.874268	464.798370	205.339966
-578.566162	174.950424	992.748535	-573.952698	0.362823	995.628418	-620.340881	179.681122	523.564331	-608.054443	-41.794056	519.157654	-606.885986	160.315918	81.260002	-669.582764	-27.599354	93.209908	-578.657898	289.845123	1457.138794	-520.817139	-88.433151	1447.936646	-498.083191	95.124504	1423.651489	-495.090881	79.776527	1752.648315	-751.806946	344.886322	1211.600708	-637.076233	-189.121964	1199.938965	-543.179199	301.036072	1007.706116	-490.296875	-186.624634	932.656372	-560.655273	89.697960	1092.942383	427.790131	-48.907124	970.382385	463.526764	204.981186
-578.653320	174.901001	992.723022	-574.053284	0.360669	995.593079	-620.314697	179.626328	523.549622	-607.418823	-41.979809	518.939941	-606.814392	160.327301	81.227211	-669.589233	-27.606966	93.244064	-578.876709	289.770447	1457.109009	-520.978577	-88.486412	1447.972168	-498.248474	95.060349	1423.662231	-495.012451	79.362755	1752.782593	-751.959229	344.937805	1211.550903	-637.005737	-189.443161	1200.030762	-543.319702	301.020813	1007.674011	-490.177643	-186.661407	932.661804	-560.804504	89.664642	1092.920898	426.457947	-49.343723	970.897461	462.311066	204.505554
-578.789856	174.910858	992.678711	-574.199890	0.384984	995.506409	-620.348816	179.717773	523.572327	-606.461792	-42.032803	518.630310	-606.833008	160.372467	81.202164	-669.331482	-27.568785	93.223373	-579.081665	289.714081	1457.091431	-521.117188	-88.513733	1447.960693	-498.440887	94.999359	1423.638062	-494.896545	79.207970	1752.665771	-752.088501	345.027985	1211.459595	-636.936951	-189.596542	1199.982788	-543.424255	301.015778	1007.640076	-490.051147	-186.710815	932.646118	-560.981079	89.656189	1092.861450	425.204865	-49.802990	971.429932	461.251221	203.975143
-578.931702	174.911270	992.638184	-574.410461	0.451649	995.402344	-620.386047	179.762146	523.567200	-605.644775	-42.271133	518.372192	-606.825317	160.377380	81.218941	-669.450623	-27.594854	93.298019	-579.281677	289.669952	1457.010376	-521.316406	-88.579933	1447.946289	-498.614899	94.920547	1423.614502	-494.785461	79.044327	1752.517578	-752.207397	345.097321	1211.378418	-636.850037	-189.776932	1199.916992	-543.530518	301.057709	1007.589600	-489.894012	-186.736099	932.636047	-561.200867	89.647415	1092.796875	424.128815	-50.459221	971.948669	460.236206	203.503784
-579.107788	174.966339	992.583130	-574.646606	0.538450	995.243652	-620.406677	179.859909	523.520264	-604.649780	-42.608253	517.956665	-606.853394	160.391541	81.185936	-669.475159	-27.696806	93.473114	-579.506714	289.596130	1456.973633	-521.511597	-88.646118	1447.883301	-498.807648	94.843704	1423.569824	-494.682892	78.908676	1752.327393	-752.325989	345.223206	1211.296021	-636.801392	-189.978912	1199.801514	-543.651306	301.098541	1007.522400	-489.734467	-186.785339	932.680603	-561.431580	89.654114	1092.695068	423.258270	-51.208748	972.427185	459.488525	203.126236
-579.299622	174.974258	992.501160	-574.937317	0.589091	995.134583	-620.458557	179.968689	523.519470	-603.651367	-43.231693	517.713562	-606.874268	160.430923	81.158333	-669.683594	-27.748268	93.601746	-579.759094	289.542725	1456.918945	-521.717346	-88.709450	1447.807251	-499.054260	94.761871	1423.477417	-494.582092	78.756332	1752.117676	-752.447937	345.336884	1211.171509	-636.785034	-190.250259	1199.691162	-543.747986	301.126404	1007.471252	-489.581635	-186.828308	932.672119	-561.699951	89.659164	1092.604248	422.441956	-52.048374	972.927246	458.714050	202.521576
-579.500488	174.993530	992.388855	-575.194458	0.689160	994.899780	-620.485352	180.120255	523.474243	-602.299866	-43.834454	517.152283	-606.931458	160.420517	81.214058	-669.690857	-27.780575	93.723793	-579.942505	289.460052	1456.820068	-521.909180	-88.784027	1447.711670	-499.305389	94.697578	1423.338623	-494.444183	78.905960	1751.639526	-752.581299	345.447113	1211.060669	-636.801270	-190.458679	1199.584473	-543.870667	301.145905	1007.404663	-489.435181	-186.867706	932.598755	-561.942627	89.645027	1092.434204	421.660706	-52.813957	973.407166	457.974976	201.894913
-579.684998	175.085617	992.285400	-575.470215	0.805907	994.601990	-620.554688	180.256668	523.469849	-600.886719	-44.390671	516.626343	-606.981506	160.449615	81.260941	-669.637207	-27.863022	93.895493	-580.099365	289.405670	1456.718018	-522.017456	-88.833725	1447.568604	-499.515869	94.626366	1423.123413	-494.343475	78.802612	1751.328491	-752.678284	345.576172	1210.932495	-636.817322	-190.726654	1199.478394	-543.948181	301.209290	1007.278809	-489.291382	-186.926956	932.497925	-562.191284	89.631088	1092.238525	420.900391	-53.538422	973.871887	457.195190	201.208679
-579.856079	175.161987	992.156433	-575.741943	0.893295	994.317688	-620.585083	180.414993	523.467407	-599.510315	-45.129471	516.164124	-607.050049	160.456329	81.241730	-668.013306	-27.664648	93.778732	-580.220154	289.382874	1456.482056	-522.235962	-88.939301	1447.484497	-499.746765	94.567924	1422.890625	-494.321564	78.436539	1751.223877	-752.784363	345.727875	1210.735962	-636.859192	-190.896088	1199.382690	-544.055908	301.280792	1007.162720	-489.188965	-186.976944	932.419861	-562.457947	89.615181	1092.040527	420.302734	-54.358662	974.297852	456.586517	200.522537
-580.104797	175.258896	991.983948	-576.021606	0.976777	993.879822	-620.613647	180.611313	523.430298	-597.708984	-45.807930	515.495483	-607.070862	160.543930	81.196640	-669.455383	-27.935492	94.199326	-580.341370	289.367126	1456.181274	-522.458618	-89.013496	1447.288208	-499.980469	94.491562	1422.656982	-494.197021	78.588539	1750.615479	-752.886047	345.968140	1210.440063	-636.899170	-191.023117	1199.233887	-544.123413	301.362640	1006.965149	-489.110229	-187.064301	932.342651	-562.718994	89.552132	1091.737183	419.707886	-55.060528	974.650330	455.901581	199.809845
-580.284363	175.229492	991.811890	-576.256348	0.915031	993.580994	-620.570862	180.863235	523.356750	-596.192871	-46.723331	514.879089	-607.070129	160.581253	81.236839	-669.780701	-28.067156	94.451935	-580.415710	289.354797	1455.870972	-522.651306	-89.057747	1447.133057	-500.216522	94.425400	1422.428101	-494.179504	78.222633	1750.417725	-752.974487	346.206573	1210.180542	-636.959473	-191.110931	1199.005493	-544.193787	301.453125	1006.772217	-489.027954	-187.133575	932.330566	-562.973694	89.428581	1091.510254	419.194885	-55.929920	974.910461	455.360992	199.142731
-580.520874	175.203354	991.615601	-576.538330	0.929010	993.180176	-620.542236	181.150726	523.267029	-594.601746	-47.516430	514.333069	-607.065125	160.651672	81.212029	-669.951172	-28.156942	94.671722	-580.515259	289.324402	1455.550537	-522.930176	-89.121574	1447.024536	-500.481934	94.354980	1422.087524	-494.108734	78.084373	1750.002686	-753.089844	346.492279	1209.902222	-637.045166	-191.309586	1198.855713	-544.242126	301.515839	1006.530457	-488.955536	-187.232605	932.315857	-563.265991	89.302147	1091.218384	418.731567	-56.796329	975.116455	454.853180	198.334366
-580.722839	175.172318	991.408142	-576.781372	0.840051	992.857361	-620.568665	181.317612	523.241638	-593.123596	-48.580376	513.850098	-607.119324	160.681427	81.195793	-670.048462	-28.301687	94.936493	-580.600403	289.309784	1455.197510	-523.180176	-89.143677	1446.865601	-500.711243	94.277008	1421.798584	-494.007324	78.223061	1749.346924	-753.188904	346.751587	1209.586914	-637.132568	-191.541260	1198.654175	-544.294678	301.527039	1006.268494	-488.906281	-187.337891	932.256897	-563.572937	89.170990	1090.967163	418.652130	-58.104275	975.016602	454.509949	197.702728
-580.927551	175.145233	991.189575	-577.023743	0.833656	992.481262	-620.617493	181.503143	523.235718	-591.663696	-49.427273	513.147949	-607.196777	160.703766	81.201622	-669.988037	-28.391949	95.096336	-580.636047	289.312469	1454.721191	-523.461365	-89.200089	1446.668579	-500.931152	94.227676	1421.496704	-494.009216	77.827873	1749.107422	-753.261475	347.025177	1209.135864	-637.261963	-191.725082	1198.481812	-544.339844	301.561615	1006.017517	-488.843658	-187.481491	932.211487	-563.855042	89.060555	1090.679810	417.897552	-58.562550	975.315735	453.956024	196.836609
-581.195923	175.217484	991.006897	-577.253174	0.821249	992.004089	-620.716919	181.754837	523.253052	-590.233032	-50.300896	512.464478	-607.306702	160.766663	81.186836	-670.011536	-28.588720	95.308098	-580.716248	289.299072	1454.253418	-523.711060	-89.261185	1446.503174	-501.170380	94.141235	1421.103516	-493.956848	77.659645	1748.665039	-753.325134	347.294617	1208.645142	-637.366882	-191.904846	1198.284424	-544.347595	301.607208	1005.715210	-488.780334	-187.619781	932.117432	-564.099121	88.926529	1090.350830	417.510834	-59.359745	975.358337	453.496399	196.029953
-581.445068	175.165283	990.820862	-577.454651	0.791956	991.571472	-621.255310	182.356842	523.271362	-588.778870	-51.210320	511.940094	-607.680725	160.903488	81.178200	-669.946350	-28.687119	95.420174	-580.567078	289.485901	1453.718384	-523.723511	-89.124245	1446.299683	-501.157318	94.258720	1420.733276	-493.871704	77.579163	1748.145996	-753.322571	347.534912	1208.194092	-637.466980	-192.086899	1198.153687	-544.365295	301.699249	1005.305115	-488.703400	-187.783676	932.069397	-564.355652	88.749557	1090.047485	418.185425	-61.674248	974.559143	453.553253	195.782883
-581.751709	175.166824	990.660217	-577.603760	0.854048	991.103333	-621.844299	183.058014	523.292603	-587.428467	-51.813412	511.372040	-608.148315	161.050400	81.179337	-669.832886	-28.768900	95.493263	-580.519226	289.573730	1453.191284	-523.860168	-89.082664	1446.155518	-501.202698	94.284302	1420.395508	-493.859375	77.467827	1747.695068	-753.353394	347.782684	1207.770630	-637.622070	-192.245102	1197.995239	-544.345093	301.799255	1004.888062	-488.652832	-187.936874	932.071838	-564.585815	88.620857	1089.734497	417.728729	-62.371456	974.520569	453.120850	194.948807
-582.035156	175.055191	990.508423	-577.695374	0.823190	990.798401	-621.299133	182.838013	523.168335	-586.255310	-52.625130	510.823914	-607.762451	161.045029	81.105164	-669.785706	-28.893555	95.573708	-580.643433	289.517853	1452.657959	-524.128662	-89.143700	1446.029419	-501.427612	94.164948	1420.097168	-493.798889	77.645386	1747.000488	-753.390991	348.071381	1207.162354	-637.778076	-192.400772	1197.885376	-544.278076	301.905029	1004.385803	-488.635254	-188.122375	932.061707	-564.827087	88.478294	1089.514771	417.214996	-62.942829	974.439514	452.636658	194.178986
-582.266846	174.972626	990.346741	-577.738281	0.827838	990.423279	-621.323303	183.009003	523.136230	-585.323608	-53.338528	510.385254	-607.737915	161.108109	81.026367	-667.944336	-28.631628	95.270836	-580.811951	289.515076	1452.076294	-524.376099	-89.245209	1445.899902	-501.652161	94.081062	1419.818604	-493.860046	77.292580	1746.806274	-753.367920	348.304657	1206.534302	-637.985291	-192.545319	1197.819580	-544.209961	302.014862	1003.880920	-488.666870	-188.317764	932.070129	-565.020325	88.333267	1089.255371	416.905579	-63.447556	974.282227	452.357483	193.416702
-582.453369	174.899460	990.195496	-577.701599	0.746633	990.110413	-621.647644	183.432449	523.105835	-584.401062	-53.696922	509.887787	-607.960815	161.221359	81.041756	-669.860596	-29.053375	95.688210	-581.030457	289.442352	1451.626953	-524.595093	-89.307686	1445.812134	-501.850830	93.988716	1419.543579	-493.918243	77.114647	1746.449585	-753.337769	348.467224	1205.929443	-638.199768	-192.737366	1197.788208	-544.136108	302.127441	1003.368225	-488.716614	-188.575500	932.113098	-565.186951	88.181015	1089.037476	416.717438	-64.411133	973.968994	452.154053	192.687332
-582.654236	174.772064	990.055176	-577.668091	0.626066	989.866089	-621.682434	183.473465	523.059143	-583.725525	-54.156258	509.582672	-607.963135	161.231598	81.036133	-670.029968	-29.160669	95.744225	-581.220215	289.394836	1451.096802	-524.783447	-89.383438	1445.766602	-502.026398	93.932770	1419.291748	-494.002808	76.950363	1746.083374	-753.312744	348.606812	1205.369141	-638.392090	-192.901199	1197.767578	-544.110474	302.186218	1002.890198	-488.829987	-188.862595	932.226624	-565.336304	88.016151	1088.855103	416.545776	-64.985023	973.687439	451.942780	191.930084
-582.884155	174.626663	989.997253	-577.572388	0.483138	989.679565	-621.598389	183.413345	522.998962	-583.105591	-54.440754	509.325287	-607.875854	161.278687	80.996140	-669.926697	-29.179005	95.684669	-581.460327	289.335358	1450.591553	-524.939575	-89.450638	1445.693359	-502.214539	93.877602	1419.062744	-494.131561	76.809662	1745.749146	-753.293213	348.673615	1204.783447	-638.595154	-193.096756	1197.807251	-544.005005	302.240601	1002.334412	-488.932404	-189.170609	932.294373	-565.487366	87.824112	1088.745605	416.398804	-65.475632	973.403381	451.759796	191.135818
-583.141968	174.517914	989.908630	-577.568054	0.324634	989.483521	-621.609558	183.468796	522.968140	-582.649231	-54.745117	509.077026	-607.805237	161.278961	81.010635	-671.210205	-31.268538	97.901352	-581.714172	289.286774	1450.184326	-525.030945	-89.526138	1445.685425	-502.328186	93.841461	1418.916138	-494.246216	76.665154	1745.475586	-753.241577	348.739288	1204.079102	-638.758972	-193.244705	1197.865845	-543.873047	302.348511	1001.860535	-489.044586	-189.500565	932.401062	-565.657959	87.650162	1088.609863	416.358917	-66.629280	972.938354	451.688904	190.487244
-583.395264	174.432556	989.852173	-577.556213	0.196579	989.301025	-621.701843	183.422424	522.972961	-582.360413	-54.982216	508.907196	-607.761230	161.304901	80.991844	-671.425171	-31.734034	98.416176	-581.970459	289.267120	1449.763428	-525.098877	-89.597931	1445.748535	-502.491089	93.797722	1418.820923	-494.382233	76.515831	1745.235352	-753.190308	348.714935	1203.563965	-638.909668	-193.307907	1198.009644	-543.760010	302.492157	1001.340637	-489.225098	-189.826233	932.492371	-565.797791	87.493568	1088.493408	416.343323	-67.022781	972.602539	451.562866	189.716202
-583.576294	174.310699	989.825928	-577.505981	-0.017903	989.263123	-621.705200	183.386551	522.891602	-582.183167	-55.220428	508.837219	-607.641968	161.332153	80.956657	-671.514099	-31.767853	98.376724	-582.235229	289.242798	1449.343262	-525.119934	-89.628014	1445.834229	-502.611572	93.777237	1418.768188	-494.485535	76.641968	1744.840820	-753.187744	348.625641	1203.021240	-639.049988	-193.433731	1198.144897	-543.644104	302.563171	1000.828308	-489.454834	-190.199646	932.603577	-565.907776	87.336594	1088.467896	416.358276	-67.860703	972.183167	451.534760	189.043655
-583.809143	174.209549	989.851868	-577.487427	-0.197879	989.186890	-621.925171	183.306198	522.895203	-581.979065	-55.266842	508.826935	-607.681335	161.313461	80.954834	-669.548035	-31.278030	97.928719	-582.506836	289.210419	1449.045044	-525.139221	-89.673470	1445.938232	-502.707550	93.761993	1418.815552	-494.722626	76.262482	1744.962280	-753.197815	348.476044	1202.492065	-639.195129	-193.580078	1198.370361	-543.500488	302.659912	1000.354309	-489.721161	-190.572159	932.686035	-566.008972	87.159302	1088.441895	416.481079	-68.464531	971.809326	451.533234	188.288422
-584.024109	174.072067	989.873169	-577.545349	-0.403051	989.204407	-622.148926	183.092880	523.010315	-581.897888	-55.275196	508.823364	-607.657959	161.283463	80.952293	-669.390198	-31.189131	97.862770	-582.827148	289.179199	1448.831055	-525.105957	-89.685440	1446.105469	-502.810669	93.772522	1418.843872	-494.864380	76.349396	1744.713257	-753.201233	348.192108	1202.113647	-639.280579	-193.761917	1198.640869	-543.368347	302.722595	999.958374	-489.979523	-190.952759	932.894836	-566.134766	86.999336	1088.459717	416.599670	-68.964653	971.490723	451.591705	187.589279
-584.196289	173.849289	989.942749	-577.523132	-0.597999	989.292175	-622.308655	182.807770	523.067078	-581.915955	-55.259525	508.897614	-607.648926	161.208313	80.962593	-669.536194	-31.222084	97.963188	-583.121338	289.137299	1448.727661	-525.028076	-89.657776	1446.308838	-502.897919	93.798965	1418.886475	-495.084991	76.250412	1744.729980	-753.190552	347.907410	1201.695190	-639.319824	-193.943298	1198.932251	-543.249329	302.788513	999.589294	-490.242310	-191.318939	933.040222	-566.206787	86.817261	1088.537964	416.764435	-69.901466	971.034241	451.654785	186.857834
-584.371033	173.644714	990.024109	-577.550781	-0.820171	989.431213	-622.474976	182.476028	523.143005	-582.025635	-55.170132	509.032959	-607.617920	161.139160	80.994286	-671.652588	-31.740059	98.452789	-583.415222	289.113708	1448.671753	-524.959229	-89.649078	1446.578735	-502.983643	93.829323	1418.977295	-495.416595	75.872620	1745.087280	-753.229309	347.501038	1201.402832	-639.361206	-194.211151	1199.370728	-543.160095	302.811279	999.322998	-490.528442	-191.699341	933.258667	-566.284851	86.649849	1088.644531	417.009857	-70.339966	970.686218	451.714508	186.197830
-584.504761	173.375900	990.109253	-577.552612	-1.058009	989.641968	-622.564575	182.126755	523.181519	-582.293274	-55.086250	509.142944	-607.592041	161.079254	80.994637	-671.891235	-31.790668	98.513939	-583.691528	289.109833	1448.584473	-524.887268	-89.606850	1446.936890	-503.069061	93.849937	1419.122925	-495.656494	75.816681	1745.285278	-753.264648	347.037842	1201.106934	-639.360291	-194.402832	1199.782349	-543.032532	302.888947	999.138306	-490.834961	-192.032684	933.443848	-566.334045	86.479645	1088.789551	417.233337	-70.900375	970.348022	451.824860	185.567047
-584.599243	173.107040	990.190979	-577.533630	-1.317716	989.914673	-622.610901	181.926361	523.163330	-582.619446	-54.933445	509.334442	-607.545166	161.007797	81.022789	-671.854736	-31.757376	98.498260	-583.919739	289.112183	1448.554810	-524.794861	-89.553314	1447.226807	-503.148651	93.886383	1419.311279	-495.901123	76.047905	1745.167236	-753.336426	346.576294	1200.853149	-639.240723	-194.511627	1200.146118	-542.931152	302.936249	998.981079	-491.097351	-192.398270	933.665283	-566.378174	86.332970	1088.967285	417.526276	-71.434723	970.007690	451.973328	184.841614
-584.690247	172.855743	990.256531	-577.548401	-1.541415	990.166809	-622.669922	181.720627	523.135071	-582.976685	-54.762604	509.505829	-607.506836	160.910706	81.002480	-671.957153	-31.758324	98.519951	-584.127014	289.147461	1448.539917	-524.673828	-89.506523	1447.521973	-503.173553	93.923187	1419.480103	-496.245178	75.964394	1745.329590	-753.470276	346.023865	1200.686523	-639.160950	-194.748322	1200.598633	-542.838257	302.981842	998.910889	-491.322571	-192.784470	933.915161	-566.410706	86.208603	1089.122559	417.819397	-72.033554	969.632996	452.097504	184.259216
-584.815002	172.610626	990.340515	-577.553589	-1.771794	990.369385	-622.661438	181.408997	523.100830	-583.406555	-54.648861	509.731812	-607.449646	160.861481	81.024323	-670.632141	-29.534048	96.080345	-584.280273	289.174103	1448.526367	-524.570251	-89.449799	1447.796753	-503.195404	93.938156	1419.695801	-496.643524	75.921867	1745.540649	-753.638733	345.526581	1200.575928	-639.089294	-195.007629	1200.942383	-542.749512	303.014221	998.893616	-491.537598	-193.100433	934.138977	-566.443970	86.049583	1089.260620	418.089813	-72.824707	969.303528	452.265442	183.601059
-584.938843	172.406342	990.457581	-577.562805	-1.946277	990.509766	-622.754272	181.018616	523.176208	-583.943359	-54.590389	509.977814	-607.457153	160.774887	81.013535	-670.725708	-29.482723	95.951660	-584.462341	289.160980	1448.585083	-524.474426	-89.389168	1448.112915	-503.180664	93.987274	1419.875732	-497.071259	75.919273	1745.846191	-753.833252	344.985168	1200.518433	-639.001526	-195.308365	1201.338989	-542.703430	302.992615	999.042236	-491.737427	-193.385437	934.304138	-566.449463	85.885811	1089.380005	418.366364	-72.981873	969.096924	452.358368	183.025925
-585.033630	172.114532	990.535156	-577.551208	-2.180524	990.730713	-622.879578	180.708817	523.276917	-584.445923	-54.420769	510.112488	-607.513123	160.703125	81.053680	-671.015930	-29.829035	96.326775	-584.629456	289.132385	1448.707153	-524.364380	-89.341415	1448.339722	-503.158478	93.989693	1420.043091	-497.677338	75.633240	1746.389526	-754.066406	344.373291	1200.531982	-638.852295	-195.598618	1201.719116	-542.676514	302.987946	999.219055	-491.898438	-193.691360	934.454102	-566.471680	85.714226	1089.525757	418.672455	-73.629211	968.809326	452.497803	182.390076
-585.108521	171.806519	990.679626	-577.505615	-2.455774	990.983887	-622.904602	180.368988	523.360474	-585.050049	-54.275745	510.320099	-607.564453	160.659042	81.060303	-671.309326	-30.217730	96.740196	-584.765930	289.109161	1448.772461	-524.206482	-89.325012	1448.574097	-503.117126	94.042870	1420.228638	-498.231781	75.623215	1746.704590	-754.293518	343.767731	1200.614014	-638.683044	-195.869003	1202.108887	-542.635315	302.992981	999.416443	-492.037201	-194.004395	934.635315	-566.506775	85.493774	1089.727051	418.992371	-74.225189	968.598450	452.702362	181.813248
-585.159546	171.527069	990.747559	-577.408264	-2.757830	991.245789	-622.871582	180.098099	523.407288	-585.701355	-54.226162	510.676971	-607.549438	160.601746	81.067337	-671.729309	-30.719521	97.343086	-584.871887	289.104980	1448.854980	-524.026978	-89.295479	1448.780518	-503.043152	94.057098	1420.429932	-498.755096	76.018433	1746.722290	-754.528137	343.201752	1200.629395	-638.561523	-196.197220	1202.418213	-542.659180	302.926239	999.597412	-492.179413	-194.324982	934.840210	-566.481018	85.325676	1089.890503	419.298218	-74.444679	968.504700	452.893005	181.241699
-585.222046	171.302780	990.851318	-577.403625	-3.028294	991.500610	-622.844604	179.915955	523.398499	-586.250122	-54.116695	510.973724	-607.485779	160.589417	81.011452	-672.005188	-31.164362	97.712036	-584.970337	289.087616	1448.918091	-523.854248	-89.287384	1448.968506	-502.954315	94.069351	1420.629395	-499.459137	75.851906	1747.246826	-754.781677	342.714081	1200.641602	-638.393433	-196.626358	1202.770996	-542.654907	302.889679	999.739197	-492.308411	-194.647278	934.986511	-566.495361	85.170097	1090.066772	419.659729	-75.129105	968.355896	453.167969	180.680130
-585.277771	171.026123	990.933167	-577.348328	-3.301277	991.739380	-622.774048	179.683121	523.396790	-586.797729	-53.957905	511.068146	-607.459839	160.562927	80.996178	-671.995178	-31.353090	97.785225	-585.017883	289.090790	1448.934082	-523.651550	-89.268372	1449.092529	-502.871216	94.113358	1420.797119	-500.132385	75.938232	1747.538818	-755.014771	342.187317	1200.741821	-638.161804	-196.862534	1203.034546	-542.689697	302.816742	999.962463	-492.393494	-194.914932	935.087524	-566.489075	84.994049	1090.224976	420.018585	-75.678146	968.257263	453.456726	180.322662
-585.340515	170.756454	990.996033	-577.305176	-3.559467	991.950684	-622.678040	179.494751	523.334351	-587.659790	-53.965679	511.325958	-607.393127	160.580338	80.966988	-672.133484	-31.864996	97.900497	-585.143555	289.024139	1449.037231	-523.421631	-89.275032	1449.218140	-502.794312	94.154526	1420.932617	-500.838318	76.033012	1747.833252	-755.285156	341.707947	1200.822876	-637.978821	-197.075500	1203.261841	-542.739929	302.778656	1000.197205	-492.473358	-195.240463	935.219238	-566.499207	84.823372	1090.360962	420.346588	-76.009850	968.295715	453.779236	179.818390
-585.402466	170.540314	991.058472	-577.299011	-3.768652	992.082947	-622.634216	179.339172	523.331665	-588.153320	-53.850300	511.586456	-607.375122	160.483887	80.990150	-672.078857	-31.972534	97.915573	-585.269653	288.952148	1449.190674	-523.212341	-89.247620	1449.317017	-502.717224	94.184669	1421.053711	-501.491180	76.413185	1747.949829	-755.573547	341.277649	1200.949463	-637.797180	-197.418854	1203.476807	-542.849670	302.686157	1000.451111	-492.510681	-195.568420	935.325867	-566.499207	84.657455	1090.453491	420.761993	-76.360832	968.338135	454.244812	179.535965
-585.486084	170.361511	991.119690	-577.359070	-3.949488	992.191467	-622.910461	179.313766	523.361572	-588.699524	-53.684486	511.721588	-607.588257	160.477127	81.034637	-672.091919	-32.068233	97.829491	-585.369812	288.917358	1449.292358	-523.016113	-89.208725	1449.394409	-502.622864	94.217270	1421.115234	-502.292084	76.327057	1748.521606	-755.812744	340.792664	1201.140869	-637.556335	-197.769180	1203.699829	-542.985413	302.586761	1000.709717	-492.502930	-195.852661	935.307983	-566.533752	84.508118	1090.532349	421.112244	-76.893723	968.403015	454.684753	179.079773
-585.575012	170.174683	991.185242	-577.395996	-4.156716	992.285950	-622.908936	179.092087	523.365601	-589.409119	-53.591244	512.007813	-607.578857	160.426346	81.065178	-672.187500	-32.124432	97.765831	-585.468933	288.867859	1449.455078	-522.835022	-89.195244	1449.435303	-502.535492	94.218628	1421.205811	-503.109467	76.485977	1748.891602	-756.049011	340.392029	1201.271973	-637.346069	-198.059998	1203.900146	-543.095764	302.491394	1001.016418	-492.481750	-196.157959	935.382263	-566.546631	84.334114	1090.604614	421.472748	-77.236244	968.488037	455.108795	178.710236
-585.627625	169.942352	991.256958	-577.458679	-4.369591	992.455811	-622.960022	179.048981	523.306152	-590.075562	-53.395283	512.249512	-607.559143	160.429199	81.044006	-672.181519	-32.153561	97.675278	-585.520813	288.808014	1449.536377	-522.661621	-89.169708	1449.544556	-502.427795	94.240265	1421.328857	-503.856262	76.943207	1748.964600	-756.265198	340.145111	1201.347778	-637.143188	-198.301926	1204.084717	-543.238037	302.403656	1001.254822	-492.459534	-196.512360	935.405212	-566.579407	84.167564	1090.720825	421.822479	-77.482117	968.649353	455.451324	178.267227
-585.631470	169.681412	991.321533	-577.503967	-4.602872	992.670288	-622.794250	178.865570	523.228333	-590.718689	-53.185177	512.455566	-607.444702	160.437805	81.007233	-672.060791	-32.159435	97.566833	-585.527832	288.785736	1449.636353	-522.485413	-89.161514	1449.654663	-502.308258	94.217056	1421.469238	-504.741974	76.925934	1749.497681	-756.473328	339.855377	1201.532349	-636.896790	-198.628754	1204.321167	-543.364685	302.335083	1001.471680	-492.376465	-196.803009	935.547546	-566.601807	84.002289	1090.858887	422.379303	-78.165855	968.665710	455.960327	177.962585
-585.685120	169.418839	991.382385	-577.582520	-4.832019	992.874451	-622.832458	178.729019	523.189697	-591.693726	-53.155529	512.802612	-607.381042	160.455780	80.944679	-672.140564	-32.178925	97.436935	-585.497803	288.743530	1449.729126	-522.308228	-89.160599	1449.735352	-502.208832	94.181038	1421.583008	-505.621704	77.047607	1749.786377	-756.678284	339.539398	1201.754272	-636.614807	-198.873505	1204.516968	-543.512329	302.251221	1001.672607	-492.259613	-197.108490	935.693787	-566.632568	83.837418	1090.984741	423.059967	-78.824554	968.677307	456.608154	177.717728
-585.714661	169.240585	991.452087	-577.636353	-5.050447	993.042664	-622.945557	178.533051	523.197876	-592.391541	-52.808781	512.958435	-607.465210	160.403519	81.009422	-671.934509	-32.191486	97.344261	-585.455872	288.688873	1449.868652	-522.114197	-89.151482	1449.826660	-502.121063	94.168755	1421.637939	-506.442657	77.275780	1750.113892	-756.848206	339.279144	1202.029907	-636.357117	-199.098785	1204.680542	-543.704224	302.152527	1001.862549	-492.097961	-197.390167	935.762390	-566.639221	83.694099	1091.097534	423.686981	-79.448334	968.798157	457.068542	177.516296
-585.741638	168.968063	991.530396	-577.710510	-5.278121	993.263611	-623.062134	178.245605	523.263733	-593.201233	-52.619278	513.280029	-607.487244	160.368698	81.004028	-671.874695	-32.203918	97.285370	-585.394958	288.627228	1450.031860	-521.997864	-89.161942	1449.908569	-502.052368	94.139091	1421.728516	-507.287292	77.457474	1750.519043	-756.984863	339.024139	1202.319824	-636.167480	-199.317368	1204.826294	-543.912354	302.069763	1001.985352	-491.940216	-197.694916	935.770630	-566.679504	83.521706	1091.244263	422.899017	-78.598320	969.425903	456.824036	176.866852
-585.705811	168.711227	991.594604	-577.716980	-5.539310	993.529785	-623.055237	177.968689	523.273621	-594.138489	-52.486710	513.637573	-607.473999	160.349152	81.017685	-669.912842	-31.859180	96.866013	-585.320129	288.573547	1450.244263	-521.904175	-89.160721	1449.994995	-501.973236	94.093964	1421.853149	-508.105225	77.662903	1750.877686	-757.111633	338.790741	1202.593140	-635.908630	-199.351212	1204.816528	-544.143860	301.967468	1002.141785	-491.755493	-197.987793	935.837524	-566.679016	83.372894	1091.409790	422.411011	-77.261681	969.847717	456.795776	176.301086
-585.749817	168.488647	991.669617	-577.817749	-5.764435	993.741821	-623.085571	177.725662	523.280273	-594.839905	-52.097607	513.851685	-607.481873	160.269485	81.020775	-671.718872	-32.290966	97.101379	-585.219421	288.505920	1450.347656	-521.867981	-89.203194	1450.098267	-501.926910	94.036827	1421.989014	-508.965485	77.881149	1751.236450	-757.191711	338.653778	1202.828369	-635.654297	-199.519958	1204.939697	-544.389954	301.833862	1002.291748	-491.533905	-198.263016	935.954834	-566.729980	83.222801	1091.548584	422.677612	-77.429092	969.943359	457.283783	176.077148
-585.763123	168.305054	991.756348	-577.867859	-5.999316	993.963440	-623.154541	177.505081	523.340088	-595.792908	-51.935913	514.220886	-607.474121	160.249969	81.015686	-672.015686	-32.343948	97.048149	-585.056763	288.461304	1450.452759	-521.840027	-89.221329	1450.202271	-501.861877	93.981049	1422.139526	-509.842773	78.117935	1751.559570	-757.258118	338.497772	1203.085571	-635.422424	-199.654861	1205.041992	-544.571289	301.677277	1002.382507	-491.240234	-198.526398	936.105042	-566.749817	83.086815	1091.699585	423.056641	-77.692955	970.014221	457.869385	175.833160
-585.772156	168.110458	991.826111	-577.933350	-6.198330	994.112061	-623.207092	177.329224	523.344910	-596.522461	-51.506050	514.350281	-607.514404	160.245331	80.902725	-671.738159	-32.277706	96.821098	-584.846924	288.443542	1450.598267	-521.810242	-89.262726	1450.315308	-501.783447	93.909142	1422.414185	-510.673828	78.343933	1751.864624	-757.322632	338.459137	1203.278931	-635.260498	-199.869217	1205.187988	-544.792419	301.552155	1002.450745	-490.952332	-198.783325	936.213135	-566.756592	82.931091	1091.803345	423.339722	-77.904373	970.078857	458.341309	175.639252
-585.813293	167.945007	991.920654	-578.024231	-6.330601	994.255737	-623.223206	177.197403	523.372925	-597.389771	-51.251545	514.709595	-607.502258	160.235397	80.912720	-671.689209	-32.236839	96.712395	-584.721375	288.343292	1450.837769	-521.855652	-89.318405	1450.440918	-501.697510	93.828995	1422.543945	-511.488281	78.516373	1752.221069	-757.355408	338.371399	1203.589966	-635.089294	-199.882355	1205.148071	-545.025452	301.420990	1002.507202	-490.665253	-199.054932	936.338684	-566.761414	82.808777	1091.912476	423.591797	-78.034775	970.157410	458.723541	175.375885
-585.841064	167.773666	992.027100	-578.111511	-6.504409	994.422852	-623.257690	177.020142	523.383789	-598.154175	-50.947384	514.992493	-607.533997	160.175171	80.965706	-671.714417	-32.217762	96.590218	-584.552063	288.280243	1451.033936	-521.898682	-89.373245	1450.546753	-501.657471	93.723793	1422.669678	-512.293579	78.706520	1752.571533	-757.354309	338.362000	1203.890381	-634.960388	-200.097336	1205.304688	-545.229187	301.289948	1002.593018	-490.318390	-199.294510	936.475464	-566.790466	82.666588	1092.044312	423.876923	-78.226143	970.219177	459.183838	175.109268
-585.889648	167.617096	992.122620	-578.190613	-6.645264	994.572693	-623.246338	176.801376	523.423096	-598.960510	-50.637085	515.199829	-607.583252	160.095398	81.026886	-671.787170	-32.138252	96.460655	-584.393677	288.205444	1451.211548	-521.974365	-89.438911	1450.708740	-501.624268	93.636795	1422.750366	-513.114258	78.935333	1752.921875	-757.363281	338.290466	1204.249756	-634.811768	-200.166168	1205.346924	-545.464905	301.173920	1002.586365	-489.954315	-199.526550	936.660522	-566.823303	82.547485	1092.161621	424.159668	-78.414192	970.239685	459.761261	174.972000
-585.874817	167.421646	992.193604	-578.247864	-6.797833	994.749329	-623.168518	176.642456	523.442200	-599.693481	-50.439720	515.564331	-607.554565	160.098877	80.992447	-671.781006	-32.143517	96.491272	-584.230530	288.132446	1451.385986	-522.065796	-89.503441	1450.810791	-501.578491	93.531036	1422.890259	-513.910889	79.097031	1753.254517	-757.309570	338.330048	1204.479614	-634.678467	-200.271484	1205.390503	-545.638916	301.117218	1002.444092	-489.560059	-199.739731	936.843994	-566.845398	82.427544	1092.284424	424.473755	-78.645111	970.247253	460.686401	175.065262
-585.851013	167.208527	992.297729	-578.252075	-7.022204	994.973267	-622.984436	176.489059	523.382935	-600.472900	-50.165134	515.746582	-607.509216	160.051483	80.986290	-671.783875	-32.177334	96.447220	-584.062073	288.064606	1451.518066	-522.191956	-89.605553	1450.918457	-501.520386	93.390808	1423.037598	-514.653625	79.240623	1753.529297	-757.261658	338.407745	1204.682861	-634.585144	-200.352875	1205.400269	-545.868713	300.932770	1002.608582	-489.150238	-199.974792	937.044922	-566.850647	82.273537	1092.449341	424.747803	-78.752907	970.235229	461.243774	175.026245
-585.892761	167.105057	992.365784	-578.344971	-7.145554	995.071899	-622.940247	176.431000	523.393860	-601.269409	-50.008701	515.967285	-607.533813	160.054840	80.993080	-671.722290	-32.220047	96.428162	-583.869202	288.008636	1451.601929	-522.290588	-89.685707	1450.965454	-501.485016	93.281906	1423.160767	-515.485901	79.466415	1753.775391	-757.148071	338.510284	1204.850952	-634.528992	-200.433578	1205.434937	-546.026733	300.816956	1002.592102	-488.820190	-200.185760	937.228821	-566.882507	82.174217	1092.526978	424.962585	-78.893051	970.253357	461.659271	174.864685
-585.890991	166.964355	992.439148	-578.426086	-7.281343	995.230591	-622.861206	176.326614	523.367493	-602.166382	-49.904888	516.271423	-607.545654	160.049545	80.973808	-671.822571	-32.163578	96.341019	-583.705811	287.944977	1451.707031	-522.420959	-89.758530	1451.060791	-501.414886	93.163223	1423.305908	-516.280701	79.668961	1753.991943	-757.047729	338.646606	1205.065552	-634.454224	-200.413361	1205.368286	-546.160950	300.740814	1002.568665	-488.443298	-200.382507	937.451782	-566.924561	82.077072	1092.642334	425.189728	-78.991684	970.254456	462.034668	174.710388
-585.888611	166.823792	992.518005	-578.507446	-7.459924	995.433777	-622.779297	176.244797	523.363953	-602.741089	-49.526070	516.416931	-607.553528	160.038071	80.997391	-671.774414	-32.066944	96.163551	-583.497742	287.872406	1451.802002	-522.565063	-89.854561	1451.183350	-501.343964	93.045570	1423.422974	-517.046265	79.935242	1754.181519	-756.925537	338.809235	1205.256714	-634.423340	-200.449081	1205.382568	-546.300049	300.677277	1002.522278	-488.020325	-200.567871	937.744080	-566.992371	81.979027	1092.786377	425.465820	-79.099533	970.272461	462.412903	174.528702
-585.913818	166.709045	992.571289	-578.598450	-7.573866	995.562866	-622.751587	176.154205	523.376892	-603.469116	-49.270226	516.570496	-607.543823	160.026657	80.967583	-671.767761	-31.990860	96.002350	-583.337219	287.779724	1451.914795	-522.677307	-89.960640	1451.231323	-501.274811	92.910316	1423.514893	-517.848145	80.106941	1754.434692	-756.821228	338.952393	1205.464966	-634.415710	-200.444809	1205.400513	-546.440430	300.597687	1002.544067	-487.596741	-200.743515	937.969666	-567.046326	81.902077	1092.876099	425.691040	-79.205292	970.303101	462.801086	174.342102
-585.941467	166.640289	992.651062	-578.694458	-7.655237	995.659180	-622.751404	176.057693	523.420166	-604.260498	-49.242210	516.884033	-607.606934	159.977249	81.020370	-672.031677	-32.092110	96.042137	-583.117249	287.670288	1452.009521	-522.792114	-90.047615	1451.318848	-501.179504	92.783638	1423.562378	-518.576843	80.278275	1754.618896	-756.708252	339.094635	1205.699707	-634.417603	-200.445358	1205.422119	-546.558167	300.488770	1002.553162	-487.174347	-200.900955	938.225830	-567.099182	81.830635	1092.962646	425.914154	-79.309929	970.330750	463.102722	174.189713
-585.974609	166.636230	992.691345	-578.809875	-7.700145	995.670654	-622.769470	176.019852	523.404907	-604.891907	-48.946926	517.012756	-607.635864	159.960281	81.054047	-672.093933	-32.117741	96.022293	-582.893616	287.575928	1452.081543	-522.828491	-90.142044	1451.328247	-501.093597	92.654968	1423.644653	-519.333252	80.475288	1754.789185	-756.578979	339.278473	1205.901245	-634.417786	-200.412811	1205.438477	-546.656982	300.419891	1002.537903	-486.767212	-201.036652	938.460999	-567.132629	81.783638	1092.982788	426.176270	-79.401817	970.386414	463.482391	174.002762
-586.000916	166.599609	992.696228	-578.910889	-7.723756	995.680664	-622.672852	176.072067	523.346619	-605.338074	-48.507881	517.027344	-607.618347	159.985138	81.019974	-671.890869	-32.057514	95.972733	-582.645508	287.516327	1452.096924	-522.923096	-90.235710	1451.378906	-500.996216	92.520645	1423.710205	-520.092957	80.720230	1754.956421	-756.417725	339.472412	1206.055298	-634.507507	-200.430283	1205.443359	-546.719604	300.404297	1002.492676	-486.450897	-201.183655	938.637451	-567.156982	81.751549	1092.984131	426.424774	-79.488213	970.444092	463.827332	173.775543
-585.999451	166.576248	992.739990	-579.030151	-7.767840	995.747192	-622.688416	176.093597	523.318298	-606.028625	-48.368526	517.248352	-607.619080	160.014359	80.986877	-671.904297	-32.055275	95.865891	-582.353088	287.470306	1452.084839	-523.010742	-90.362282	1451.440430	-500.874512	92.418365	1423.828857	-520.820313	80.906715	1755.135742	-756.260376	339.652954	1206.248047	-634.569458	-200.438614	1205.427612	-546.741943	300.381470	1002.464172	-486.090881	-201.269897	938.976501	-567.207458	81.720184	1093.037964	426.685669	-79.539902	970.512939	464.138245	173.660767
-586.011230	166.541122	992.771362	-579.120056	-7.815508	995.802185	-622.691956	176.099625	523.315552	-606.780518	-48.376141	517.495239	-607.645874	160.009964	80.969643	-671.999207	-32.027775	95.810928	-582.090393	287.385071	1452.189575	-523.084839	-90.472641	1451.489136	-500.778717	92.324135	1423.884888	-521.565186	81.182816	1755.315918	-756.048950	339.810638	1206.409180	-634.643311	-200.438614	1205.388062	-546.752930	300.406281	1002.473999	-485.753784	-201.394287	939.224426	-567.242615	81.685722	1093.078491	426.911652	-79.616806	970.591675	464.461060	173.481155
-586.023254	166.561066	992.812012	-579.274353	-7.798832	995.791077	-622.680908	176.121399	523.335938	-607.236572	-48.104485	517.560303	-607.644653	160.002304	81.006302	-671.756470	-31.983763	95.627220	-581.773804	287.326630	1452.253784	-523.129639	-90.566513	1451.521240	-500.700104	92.201210	1423.982544	-522.258972	81.441032	1755.422485	-755.868164	339.979828	1206.586426	-634.738037	-200.439941	1205.398438	-546.773132	300.337280	1002.528931	-485.412720	-201.410828	939.541504	-567.276733	81.663918	1093.086548	427.149689	-79.659760	970.652283	464.759186	173.349075
-585.975586	166.488297	992.852173	-579.343079	-7.846928	995.898987	-622.691406	176.090103	523.331299	-607.770142	-47.846157	517.674988	-607.657166	160.004456	81.003906	-671.750916	-31.900337	95.507217	-581.581604	287.258209	1452.432495	-523.231934	-90.633781	1451.593994	-500.629333	92.097717	1423.987671	-522.958862	81.668396	1755.599365	-755.669983	340.120789	1206.805054	-634.835876	-200.415863	1205.391724	-546.783386	300.265137	1002.575684	-485.166260	-201.498215	939.745178	-567.291138	81.631783	1093.160645	427.464783	-79.728088	970.749084	465.114014	173.294907
-585.960510	166.481628	992.914307	-579.476868	-7.828186	995.976501	-622.787354	176.090103	523.358276	-608.454834	-47.895229	517.990784	-607.712952	160.018875	81.000549	-671.851563	-31.926344	95.469902	-581.261902	287.209900	1452.524780	-523.283508	-90.720909	1451.652832	-500.549988	91.985466	1424.082764	-523.676392	81.973984	1755.731323	-755.433594	340.220306	1207.008423	-634.909790	-200.434982	1205.408203	-546.723145	300.219543	1002.628418	-484.921570	-201.534378	939.991821	-567.335022	81.634285	1093.228149	427.754181	-79.799347	970.858521	465.462219	173.182053
-585.958435	166.504303	992.948181	-579.583740	-7.804543	996.012451	-622.839050	176.106888	523.364075	-609.147522	-47.898239	518.107544	-607.756165	159.981415	81.008850	-672.038635	-31.902472	95.391594	-580.929565	287.229858	1452.687378	-523.300598	-90.773598	1451.635010	-500.472351	91.883034	1424.087402	-524.329407	82.266762	1755.850342	-755.177551	340.410034	1207.169067	-634.990540	-200.406189	1205.432373	-546.621216	300.231689	1002.704712	-484.679443	-201.565262	940.174438	-567.347290	81.650391	1093.256836	428.028412	-79.769165	970.965149	465.798279	173.112137
-585.957703	166.546860	992.988892	-579.703735	-7.776331	996.038513	-622.885437	176.118256	523.330811	-609.614563	-47.708057	518.159546	-607.781555	159.967392	81.025749	-671.881042	-31.947104	95.414909	-580.646606	287.303772	1452.755615	-523.371460	-90.749512	1451.663940	-500.366364	91.741081	1424.085205	-524.943237	82.603752	1755.950439	-754.914063	340.564270	1207.301636	-635.057495	-200.412613	1205.431763	-546.529114	300.247772	1002.677185	-484.459991	-201.551453	940.360718	-567.359070	81.668198	1093.283203	428.304047	-79.809143	971.059509	466.168152	173.041367
-585.941895	166.562759	993.009766	-579.783081	-7.727991	996.059570	-622.832458	176.163666	523.254517	-610.012146	-47.490028	518.228821	-607.704834	159.989502	80.958275	-671.700806	-31.953451	95.393768	-580.299438	287.407837	1452.659180	-523.425049	-90.677414	1451.630005	-500.227936	91.603043	1424.047119	-525.555176	82.982307	1756.089233	-754.605225	340.762207	1207.419922	-635.139038	-200.463287	1205.432129	-546.110229	300.272400	1002.503479	-484.234283	-201.523010	940.502869	-567.367249	81.693169	1093.300659	428.513336	-79.578186	971.194519	466.364960	172.882095
-585.884094	166.582062	993.050232	-579.879150	-7.699449	996.133789	-622.862610	176.168594	523.262024	-610.602356	-47.513615	518.444885	-607.696289	159.990295	80.977959	-671.705872	-31.907000	95.355614	-580.015381	287.600830	1452.780029	-523.524414	-90.534737	1451.621460	-500.163025	91.444603	1423.982056	-526.134216	83.392418	1756.266724	-754.343933	340.892426	1207.628906	-635.210632	-200.451294	1205.354614	-546.200623	300.320648	1002.786499	-483.989136	-201.462723	940.639099	-567.368286	81.723228	1093.354980	428.518585	-79.363235	971.432312	466.673889	172.718704
-585.814392	166.567139	993.088257	-579.956848	-7.728835	996.304993	-622.934998	176.132187	523.285400	-611.116028	-47.482571	518.604736	-607.701599	159.986893	80.999779	-671.640808	-31.934816	95.353455	-579.787170	287.807434	1452.929810	-523.624573	-90.366562	1451.611816	-500.076599	91.293076	1423.920166	-526.732910	83.834358	1756.466675	-754.043945	341.026581	1207.859497	-635.298889	-200.463089	1205.255249	-546.056213	300.317810	1002.933472	-483.797272	-201.394730	940.760620	-567.387207	81.762756	1093.460571	429.096466	-79.475945	971.036194	467.240906	172.893951
-585.772034	166.599045	993.141296	-580.090088	-7.698455	996.392944	-623.139709	176.117264	523.361694	-611.513367	-47.324802	518.688477	-607.788086	159.961487	81.019516	-671.506226	-31.860088	95.223633	-579.538269	288.013702	1453.080688	-523.777466	-90.209732	1451.615845	-500.023956	91.142487	1423.843506	-527.323303	84.265411	1756.672241	-753.722717	341.110443	1208.065918	-635.375061	-200.413162	1205.166504	-545.860291	300.358337	1003.032043	-483.652039	-201.296722	940.873291	-567.402710	81.798935	1093.526245	429.514465	-79.575378	971.420654	467.502838	172.809341
-585.691528	166.606781	993.167786	-580.158264	-7.703082	996.574707	-623.237671	176.133011	523.341614	-611.952271	-47.167027	518.789795	-607.825256	159.946793	81.015961	-671.485840	-31.817543	95.129883	-579.301880	288.174774	1453.244263	-523.905701	-90.106247	1451.565552	-499.974976	91.011551	1423.809326	-527.852234	84.733459	1756.847412	-753.404175	341.283020	1208.220581	-635.473389	-200.404739	1205.007935	-545.647034	300.371765	1003.115234	-483.525970	-201.187836	940.908203	-567.404236	81.874786	1093.629761	429.792908	-79.454720	971.502686	467.891083	172.780594
-585.634216	166.622147	993.164490	-580.232544	-7.679743	996.595520	-623.258911	176.174072	523.317932	-612.477844	-47.070213	518.978577	-607.754822	159.972412	80.963669	-671.588379	-31.860683	95.178032	-579.062317	288.280396	1453.369263	-523.994690	-90.051239	1451.477417	-499.903015	90.867569	1423.757080	-528.334290	85.262650	1756.989380	-753.079590	341.427917	1208.416382	-635.524170	-200.368835	1204.915161	-545.342346	300.393799	1003.191589	-483.416901	-201.085968	940.855347	-567.349182	81.897957	1093.628418	430.311005	-79.494766	971.470398	468.363007	172.830154
-585.575806	166.688370	993.207947	-580.291687	-7.568848	996.602356	-623.317688	176.206726	523.287354	-612.943542	-46.954315	519.135071	-607.735718	160.037979	80.974495	-671.524353	-31.869473	95.173897	-578.860596	288.319122	1453.485962	-524.095337	-90.047661	1451.424438	-499.866272	90.728416	1423.746460	-528.820068	85.758125	1757.187134	-752.742798	341.542053	1208.565674	-635.587463	-200.342422	1204.784668	-545.010742	300.485260	1003.280029	-483.296265	-200.933243	940.741943	-567.305603	81.957085	1093.647339	430.807343	-79.477524	971.430603	468.835022	172.947296
-585.527771	166.753738	993.254700	-580.370728	-7.516559	996.665649	-623.397583	176.297806	523.304565	-613.437500	-46.848564	519.220032	-607.728821	160.038223	80.983147	-671.544312	-31.825745	95.128281	-578.668579	288.295502	1453.609497	-524.233032	-90.137741	1451.410767	-499.819397	90.631943	1423.808472	-529.263916	86.314125	1757.329102	-752.414795	341.794067	1208.626465	-635.650391	-200.226257	1204.627808	-544.688599	300.543976	1003.430542	-483.241211	-200.783417	940.642517	-567.287415	82.014633	1093.697021	431.161102	-79.304108	971.389038	469.048187	172.820297
-585.464661	166.806488	993.306763	-580.455139	-7.499693	996.769348	-623.485046	176.331146	523.300049	-613.773621	-46.495083	519.239319	-607.733093	160.004181	81.020401	-671.316406	-31.821262	95.111153	-578.498840	288.241974	1453.764648	-524.370789	-90.222931	1451.395752	-499.794678	90.534370	1423.863403	-529.697388	86.853439	1757.509766	-752.083923	342.012787	1208.697754	-635.694275	-200.072998	1204.429810	-544.323792	300.647125	1003.595520	-483.216644	-200.635605	940.568176	-567.280518	82.065369	1093.771729	431.619141	-79.212242	971.330017	469.447937	172.849884
-585.394958	166.851395	993.366699	-580.509583	-7.397810	996.813904	-623.609985	176.384537	523.307190	-614.264587	-46.344730	519.429871	-607.762146	160.027481	81.034126	-671.164429	-31.753254	95.053520	-578.383423	288.178131	1453.923706	-524.514404	-90.278992	1451.355469	-499.800720	90.427238	1423.930664	-530.097839	87.377052	1757.692871	-751.769775	342.190796	1208.786987	-635.779663	-199.943359	1204.282959	-543.960632	300.783447	1003.727356	-483.230804	-200.455811	940.428345	-567.241821	82.120407	1093.819458	432.017365	-79.076950	971.197083	469.676178	172.770401
-585.326416	166.894943	993.404907	-580.546570	-7.398595	996.923340	-623.353760	176.040161	523.287659	-614.731384	-46.195755	519.628540	-607.516541	159.933243	81.017227	-670.979736	-31.688484	94.939957	-578.292358	288.134766	1454.091553	-524.657104	-90.363213	1451.321167	-499.822937	90.356468	1424.020020	-530.474243	87.912231	1757.849121	-751.472168	342.281128	1208.896851	-635.857971	-199.780457	1204.167969	-543.555115	300.875946	1003.888794	-483.278442	-200.316772	940.327454	-567.218872	82.172211	1093.891479	433.114349	-79.884415	970.560547	470.201843	173.023270
-585.176025	166.905106	993.470764	-580.511169	-7.379993	997.070740	-623.801453	176.361786	523.294128	-615.265808	-46.138390	519.785706	-607.741455	159.984619	81.018608	-670.968384	-31.674057	94.917885	-578.216736	288.070160	1454.192749	-524.817200	-90.437195	1451.347534	-499.858002	90.303596	1424.078979	-530.800293	88.414673	1758.019043	-751.185059	342.424042	1208.933960	-635.933594	-199.619965	1204.031006	-543.117126	300.962433	1004.098816	-483.353851	-200.144135	940.237671	-567.160767	82.221680	1094.002686	433.548218	-80.267609	970.295532	470.644928	173.033051
-585.079346	167.002060	993.520386	-580.536621	-7.331519	997.122253	-624.008362	176.496811	523.318542	-615.618591	-45.954540	519.849243	-607.757263	160.045715	80.949081	-670.803589	-31.653654	94.875793	-578.175476	288.017578	1454.284180	-524.954285	-90.512253	1451.331543	-499.919434	90.207413	1424.173706	-531.063599	88.947571	1758.155884	-750.857910	342.684723	1208.835938	-636.027527	-199.437943	1203.895386	-542.652405	301.102905	1004.277405	-483.454132	-199.998810	940.113220	-567.101929	82.284332	1094.049805	434.053345	-80.048248	970.053711	471.108215	173.080582
-585.006042	167.105194	993.575684	-580.551270	-7.193213	997.115601	-624.091736	176.591461	523.273499	-615.997314	-45.716969	519.973022	-607.760559	160.066040	80.990913	-670.821411	-31.625500	94.904297	-578.156433	287.978210	1454.356812	-525.130127	-90.594055	1451.377441	-499.965240	90.140846	1424.236084	-531.305542	89.448158	1758.278564	-750.546021	342.900085	1208.796997	-636.125549	-199.253235	1203.775879	-542.142151	301.220642	1004.432190	-483.547150	-199.836533	939.958252	-567.030518	82.363495	1094.068481	434.579865	-79.922905	969.742371	471.614288	173.169510
-584.891235	167.216354	993.630859	-580.534851	-7.075962	997.123352	-624.100647	176.598984	523.246887	-616.342529	-45.426926	520.070679	-607.701660	160.049225	80.989082	-670.821228	-31.600615	94.819351	-578.155396	287.955109	1454.419189	-525.255188	-90.677948	1451.317505	-500.045685	90.093117	1424.271484	-531.519470	89.963539	1758.384277	-750.253174	343.113525	1208.703857	-636.211243	-199.012619	1203.662720	-541.644470	301.349487	1004.570923	-483.668365	-199.668777	939.771973	-566.938293	82.442642	1094.096558	435.145294	-79.726547	969.346313	472.175934	173.280228
-584.774780	167.323807	993.662598	-580.522522	-6.970696	997.118835	-623.729370	176.365311	523.198425	-616.746887	-45.346737	520.300964	-607.394287	160.006805	80.960327	-670.829651	-31.652973	94.837212	-578.139404	287.694489	1454.469849	-525.359619	-90.983658	1451.341064	-500.145386	90.101341	1424.456787	-531.686462	90.446945	1758.531250	-750.005005	343.315826	1208.612671	-636.328552	-198.812302	1203.612061	-541.134399	301.565521	1004.752686	-483.836975	-199.491241	939.563660	-566.871460	82.519051	1094.110474	435.951691	-79.181725	968.744629	472.691803	173.523590
-584.662415	167.402573	993.685303	-580.512878	-6.854071	997.153870	-624.159790	176.594437	523.315857	-616.995239	-45.163658	520.423706	-607.664063	160.053864	80.971878	-670.640808	-31.583740	94.777130	-578.121887	287.236328	1454.557251	-525.469849	-91.466591	1451.388916	-500.207642	90.194580	1424.786865	-531.878906	90.875832	1758.676880	-749.744751	343.512329	1208.455322	-636.449036	-198.598450	1203.576172	-540.627441	301.710175	1004.935547	-484.010498	-199.279022	939.399963	-566.806519	82.615044	1094.138794	436.936188	-78.456299	968.060120	473.223114	173.812180
-584.515625	167.530487	993.706299	-580.473694	-6.771229	997.227966	-624.328064	176.640671	523.377991	-617.330811	-44.960022	520.455505	-607.778442	160.071747	80.985695	-670.548157	-31.540911	94.681770	-578.103760	286.805389	1454.629761	-525.551392	-91.905876	1451.463257	-500.308563	90.308929	1425.116333	-532.026428	91.302673	1758.817871	-749.487976	343.690338	1208.273682	-636.586670	-198.420944	1203.572632	-540.084412	301.936554	1005.118652	-484.230438	-199.075470	939.290771	-566.727661	82.739868	1094.188110	437.843597	-78.305878	967.744446	474.425018	173.903641
-584.389038	167.588516	993.759949	-580.416687	-6.671737	997.304260	-624.347229	176.639618	523.358032	-617.675476	-44.808178	520.497498	-607.793091	160.031876	81.007988	-670.505676	-31.472321	94.621094	-578.127380	286.588165	1454.671021	-525.689087	-92.155251	1451.520020	-500.395752	90.392548	1425.314941	-532.112183	91.699661	1758.929443	-749.249634	343.812805	1208.112427	-636.721985	-198.154938	1203.479126	-539.512573	302.177399	1005.282593	-484.445709	-198.843430	939.185608	-566.670715	82.825020	1094.258545	437.605560	-79.657837	967.630493	475.350037	173.255508
-584.261902	167.728302	993.758911	-580.372437	-6.569963	997.325684	-624.337341	176.689499	523.376465	-617.983215	-44.663151	520.555359	-607.796936	160.053818	80.979332	-670.543701	-31.497799	94.577423	-578.223145	286.665253	1454.691772	-525.872742	-92.137024	1451.563599	-500.462341	90.393661	1425.410034	-532.151611	92.064034	1759.047363	-749.011658	343.915558	1207.964233	-636.897766	-197.957672	1203.428955	-538.908997	302.435852	1005.456848	-484.674500	-198.635635	939.130920	-566.591553	82.950409	1094.269653	436.905579	-78.958443	967.145020	473.322052	174.950500
-584.163940	167.855576	993.754822	-580.314819	-6.487370	997.342957	-623.777466	176.448822	523.267029	-618.405579	-44.627449	520.671387	-607.438293	160.051956	80.935318	-670.571899	-31.506487	94.576202	-578.285339	286.713165	1454.657227	-526.035889	-92.110008	1451.585815	-500.526672	90.417198	1425.461914	-532.130005	92.424194	1759.137329	-748.742554	344.089996	1207.663452	-637.057983	-197.747192	1203.339600	-538.255676	302.737640	1005.532898	-484.928314	-198.425293	939.025269	-566.513184	83.063187	1094.276001	438.100708	-80.279594	966.634094	475.875671	173.644531
-584.018005	167.957794	993.769226	-580.207520	-6.338221	997.321411	-622.899353	176.071167	523.164795	-618.665344	-44.574776	520.746765	-606.912964	159.952255	80.922676	-670.546204	-31.541431	94.621651	-578.346069	286.815308	1454.620361	-526.195374	-92.056259	1451.583374	-500.593964	90.469734	1425.535278	-532.066162	92.780640	1759.241211	-748.463501	344.207886	1207.470825	-637.270081	-197.493347	1203.251587	-537.658630	302.996674	1005.634521	-485.161682	-198.191376	938.952332	-566.384155	83.165733	1094.272583	438.628510	-80.154968	966.249451	476.542114	173.673111
-583.888428	168.069946	993.781738	-580.151978	-6.212967	997.360474	-622.176331	175.612808	523.139648	-618.928711	-44.472939	520.816956	-606.468506	159.911789	80.917618	-670.618835	-31.509136	94.605896	-578.358521	286.929413	1454.632690	-526.265198	-91.994102	1451.658325	-500.737732	90.547699	1425.815186	-531.999817	93.077530	1759.389160	-748.209167	344.311340	1207.274292	-637.466614	-197.271530	1203.226807	-537.072937	303.243683	1005.709045	-485.416809	-197.944687	938.893372	-566.308167	83.292656	1094.300781	438.947937	-79.831497	965.947083	476.779358	174.005615
-583.731628	168.199295	993.777954	-580.043396	-6.116775	997.409729	-622.077209	175.579620	523.204346	-619.182617	-44.396160	520.913147	-606.450439	159.877975	80.933784	-670.548645	-31.489723	94.576263	-578.649048	287.077759	1454.660278	-526.594727	-91.880653	1451.748169	-500.864105	90.642204	1425.673950	-531.853821	93.342644	1759.499146	-747.999451	344.387451	1207.060791	-637.686646	-197.080429	1203.235229	-536.474976	303.507874	1005.836548	-485.716461	-197.686417	938.803528	-566.210022	83.430046	1094.328369	439.393982	-79.609177	965.666565	477.280701	174.138443
-583.559265	168.356049	993.779541	-579.977417	-5.968718	997.421204	-622.038757	175.622391	523.239380	-619.304749	-44.238514	520.966248	-606.521118	159.898193	80.899284	-670.492249	-31.482689	94.552544	-578.799255	287.192749	1454.697388	-526.819397	-91.795502	1451.789429	-501.018097	90.801216	1425.751709	-531.663513	93.559639	1759.592896	-747.753479	344.491241	1206.760132	-637.922852	-196.888565	1203.252930	-535.922363	303.735199	1005.907776	-486.004242	-197.450119	938.785889	-566.125671	83.577751	1094.340576	439.770386	-79.432938	965.403870	477.766876	174.324661
-583.341187	168.459305	993.783386	-579.825073	-5.912374	997.526123	-621.914551	175.609039	523.236145	-619.501404	-44.178291	521.006226	-606.515747	159.840744	80.966835	-670.542542	-31.501936	94.550461	-578.963257	287.341431	1454.719360	-527.024048	-91.649796	1451.907593	-501.201599	90.922722	1425.834351	-531.446289	93.797249	1759.646729	-747.510559	344.558624	1206.473877	-638.130310	-196.687057	1203.282715	-535.316467	303.990631	1006.071472	-486.300873	-197.183609	938.773071	-566.028259	83.706787	1094.407593	440.176147	-79.182076	965.132385	478.213989	174.619598
-583.135498	168.617737	993.779785	-579.659973	-5.776276	997.515930	-621.804443	175.748138	523.244019	-619.719666	-44.134624	521.055786	-606.516663	159.877701	80.914368	-670.512085	-31.462357	94.486351	-579.109436	287.470032	1454.710938	-527.240906	-91.534691	1451.984741	-501.335175	91.052422	1425.964233	-531.227417	94.005501	1759.729248	-747.284790	344.627014	1206.232788	-638.355957	-196.528183	1203.379517	-534.708496	304.288513	1006.122864	-486.619598	-196.941498	938.750122	-565.881165	83.845734	1094.406860	440.645020	-78.786911	964.913818	478.695770	174.949570
-582.936646	168.769730	993.786194	-579.544006	-5.604556	997.520447	-621.664185	175.919189	523.199951	-619.763306	-43.962769	521.055786	-606.449890	159.922333	80.895271	-670.385925	-31.419254	94.463501	-579.289124	287.628479	1454.700684	-527.500000	-91.397316	1452.055298	-501.515747	91.202141	1426.049683	-531.011292	94.227974	1759.771729	-747.071960	344.768250	1205.916382	-638.592773	-196.259445	1203.370483	-534.147766	304.565277	1006.113403	-486.923492	-196.694443	938.745117	-565.783447	83.998459	1094.421997	441.115936	-78.505333	964.775330	479.218567	175.282852
-582.720825	168.919296	993.794617	-579.402649	-5.472699	997.529602	-621.544678	176.013718	523.210083	-619.912659	-43.850304	521.093201	-606.487488	159.924271	80.900757	-670.300049	-31.364578	94.420082	-579.477966	287.832672	1454.651855	-527.763123	-91.271469	1452.108521	-501.671661	91.345863	1426.124756	-530.757935	94.432487	1759.799561	-746.875793	344.865875	1205.641846	-638.836426	-196.054153	1203.352173	-533.549377	304.854828	1006.178345	-487.202240	-196.398407	938.685303	-565.669312	84.131744	1094.441040	441.491180	-78.237183	964.742126	479.687714	175.610916
-582.557007	169.037750	993.775940	-579.295837	-5.357094	997.549927	-621.455505	176.135849	523.188538	-620.034790	-43.711857	521.132690	-606.531006	159.928406	80.906586	-670.442200	-31.387199	94.504997	-579.676880	288.029999	1454.583618	-528.058472	-91.134827	1452.187500	-501.848785	91.502823	1426.191895	-530.508057	94.604576	1759.831665	-746.668396	345.026031	1205.371826	-639.067505	-195.915268	1203.388184	-532.995911	305.146820	1006.228882	-487.439026	-196.104172	938.653564	-565.574646	84.265152	1094.447754	441.938232	-77.892334	964.716919	480.249664	175.827332
-582.386597	169.197357	993.779724	-579.151489	-5.226831	997.538940	-621.324158	176.183014	523.189331	-620.108154	-43.505341	521.173157	-606.520020	159.934296	80.893120	-670.334595	-31.387434	94.489105	-579.829468	288.248962	1454.593018	-528.265259	-90.912895	1452.250366	-502.072998	91.678009	1426.291382	-530.258179	94.754906	1759.855591	-746.454712	345.193451	1205.058472	-639.343811	-195.713776	1203.423706	-532.255737	305.402496	1006.009705	-487.735443	-195.816620	938.628479	-565.472290	84.398224	1094.453003	442.438263	-77.521614	964.794861	480.876495	176.136261
-582.159546	169.326904	993.782227	-578.953186	-5.079832	997.554077	-621.168762	176.298126	523.192871	-620.214661	-43.305637	521.220337	-606.562622	159.901230	80.929222	-670.299805	-31.380972	94.459511	-580.104065	288.422607	1454.637085	-528.624573	-90.726440	1452.328857	-502.266205	91.861832	1426.317993	-530.012390	94.851509	1759.902100	-746.292542	345.389252	1204.758301	-639.575439	-195.494202	1203.434326	-531.808044	305.628571	1006.108643	-488.055115	-195.566132	938.616455	-565.340576	84.540123	1094.474243	442.996765	-77.136223	964.981018	481.483826	176.460251
-581.939819	169.447083	993.791199	-578.816467	-4.968861	997.675964	-621.021118	176.399734	523.210022	-620.345093	-43.199924	521.312927	-606.559937	159.897629	80.995010	-670.219238	-31.352169	94.456177	-580.225159	288.627441	1454.599121	-528.839661	-90.519585	1452.431152	-502.427979	92.054291	1426.457764	-529.768982	94.967804	1759.908691	-746.140198	345.582947	1204.459595	-639.827515	-195.267899	1203.437256	-531.545593	305.973358	1006.438049	-488.332825	-195.287857	938.658936	-565.261292	84.710831	1094.553467	443.448914	-76.837753	965.267029	482.061401	176.771774
-581.673035	169.583511	993.794617	-578.633484	-4.872674	997.777344	-620.837524	176.366592	523.243347	-620.466431	-43.116566	521.405701	-606.509216	159.915848	80.991142	-670.260925	-31.253359	94.400398	-580.472351	288.789124	1454.540527	-529.199097	-90.415932	1452.485229	-502.579712	92.254272	1426.492310	-529.526855	95.056183	1759.912842	-745.987000	345.693939	1204.268311	-640.110107	-195.055389	1203.467896	-531.106262	306.253479	1006.468567	-488.603149	-195.039581	938.701904	-565.143860	84.873276	1094.621094	444.062714	-76.490341	965.564209	482.753784	177.045197
-581.439209	169.811096	993.754028	-578.486633	-4.712310	997.765686	-620.693237	176.448425	523.267456	-620.481445	-42.986099	521.397888	-606.463867	159.947708	80.918823	-670.195740	-31.186546	94.327911	-580.593201	289.022766	1454.419678	-529.499756	-90.270203	1452.513428	-502.696655	92.414810	1426.496582	-529.285339	95.159904	1759.870972	-745.815918	345.909058	1203.971191	-640.406921	-194.830872	1203.493652	-530.665100	306.571289	1006.482666	-488.884979	-194.808350	938.715271	-565.011963	85.074387	1094.603638	444.726898	-76.062599	965.971619	483.502014	177.333710
-581.251953	169.987518	993.709961	-578.336304	-4.565000	997.694397	-620.576782	176.490417	523.250732	-620.552063	-42.947010	521.457520	-606.475525	159.943237	80.948349	-670.242981	-31.250721	94.433426	-580.687439	289.246948	1454.284790	-529.684143	-90.104507	1452.514038	-502.795685	92.572884	1426.528076	-529.027283	95.286697	1759.831055	-745.661865	346.116150	1203.749390	-640.689697	-194.584579	1203.447754	-530.284668	306.879547	1006.442261	-489.163391	-194.599701	938.661377	-564.885315	85.216713	1094.552856	445.232605	-75.586945	966.462158	483.859558	177.774796
-581.069336	170.159256	993.700623	-578.201294	-4.449298	997.693787	-620.487671	176.609100	523.296570	-620.639282	-42.942272	521.543274	-606.496033	159.949112	80.943329	-670.247009	-31.282286	94.534729	-580.787109	289.456482	1454.226563	-529.873169	-89.936424	1452.536255	-502.923706	92.763512	1426.535156	-528.804443	95.395821	1759.802979	-745.526001	346.347290	1203.565063	-641.023865	-194.427017	1203.577148	-529.935364	307.134796	1006.491272	-489.469025	-194.362747	938.573303	-564.790222	85.359642	1094.557495	445.934418	-75.416855	966.984802	484.940460	177.606537
-580.872559	170.289474	993.682373	-578.090027	-4.344271	997.746460	-620.344360	176.647934	523.268127	-620.703369	-42.840492	521.553955	-606.528809	159.912994	81.007828	-670.223755	-31.246264	94.471954	-580.848450	289.648254	1454.218506	-530.027222	-89.722733	1452.537720	-503.021118	92.972885	1426.556030	-528.636414	95.464767	1759.833740	-745.377441	346.595459	1203.405640	-641.300964	-194.113525	1203.546021	-529.636475	307.346222	1006.623657	-489.790405	-194.137939	938.615662	-564.710510	85.508888	1094.584961	446.683258	-75.079063	967.435547	485.775238	177.853500
-580.738892	170.466537	993.668579	-578.009460	-4.188597	997.731262	-620.198059	176.715103	523.259521	-620.846985	-42.879314	521.670898	-606.532349	159.910690	81.065117	-670.291870	-31.229612	94.495010	-580.684326	289.856689	1454.236450	-529.963440	-89.492767	1452.527710	-503.144836	93.180069	1426.936279	-528.479248	95.601486	1759.838013	-745.284607	346.786163	1203.364014	-641.574585	-193.750168	1203.525635	-529.369019	307.576447	1006.698059	-490.099274	-193.922394	938.584351	-564.639648	85.669220	1094.576050	447.419037	-74.794968	967.938477	486.638489	178.018768
-580.563477	170.630981	993.638977	-577.918579	-4.045303	997.725281	-620.073669	176.896225	523.247375	-620.873962	-42.753433	521.683289	-606.512024	159.945908	81.038635	-670.235413	-31.169352	94.453018	-580.894226	290.100769	1454.205566	-530.307983	-89.324432	1452.527100	-503.182617	93.347054	1426.629639	-528.343079	95.742020	1759.843018	-745.188354	347.002991	1203.224121	-641.884705	-193.454269	1203.497559	-529.140076	307.834869	1006.678894	-490.414520	-193.707138	938.632263	-564.553650	85.828445	1094.565186	448.134125	-74.523468	968.473633	487.376892	178.199799
-580.377808	170.756409	993.633545	-577.782043	-3.951844	997.766907	-619.896912	177.008041	523.204590	-620.985107	-42.706955	521.735901	-606.450378	159.970535	81.023560	-670.262451	-31.164467	94.442360	-580.657288	290.335510	1454.123291	-530.281982	-89.157211	1452.523804	-503.235901	93.541504	1426.972534	-528.250000	95.870857	1759.858276	-745.078186	347.194397	1203.164307	-642.164429	-193.230560	1203.491699	-528.929871	308.092133	1006.629700	-490.725708	-193.535980	938.670715	-564.455872	85.959221	1094.592041	448.252197	-72.818398	969.002869	486.030853	180.205002
-580.219238	170.914017	993.608887	-577.703552	-3.803305	997.769104	-619.792786	177.126633	523.182190	-621.034973	-42.561752	521.758972	-606.440125	159.979324	80.988365	-670.216797	-31.144316	94.445396	-580.583679	290.543884	1454.094604	-530.399475	-88.988022	1452.561035	-503.270630	93.710121	1427.057495	-528.196411	96.045418	1759.847168	-744.953308	347.481812	1203.032837	-642.441650	-192.965912	1203.489014	-528.734558	308.348969	1006.610962	-491.035217	-193.357208	938.686157	-564.380554	86.120155	1094.587036	449.242218	-72.640129	969.410095	487.151794	180.210175
-580.055725	171.058533	993.579346	-577.622253	-3.675630	997.799377	-620.298096	177.657562	523.221008	-621.115479	-42.488056	521.793213	-606.811218	160.038910	81.016556	-670.226624	-31.146381	94.440651	-580.509766	290.771942	1454.022095	-530.511597	-88.808334	1452.550903	-503.294128	93.868752	1427.074463	-528.146606	96.225792	1759.842896	-744.836853	347.777527	1202.958496	-642.732788	-192.728149	1203.590332	-528.602844	308.648010	1006.557617	-491.345734	-193.193176	938.653259	-564.294678	86.282639	1094.592041	450.068054	-72.568977	969.807129	488.126221	180.194473
-579.932068	171.253281	993.552612	-577.526917	-3.484988	997.715576	-620.261353	177.821594	523.233032	-621.225769	-42.458195	521.824951	-606.871399	160.073715	81.056259	-670.205322	-31.126574	94.452408	-580.400635	290.985229	1453.971436	-530.618652	-88.623444	1452.541626	-503.290497	94.030098	1427.071411	-528.117310	96.397278	1759.846558	-744.746277	348.079773	1202.915649	-642.984680	-192.431122	1203.587402	-528.474548	308.852600	1006.577454	-491.650482	-193.030792	938.627319	-564.171814	86.440750	1094.535767	451.011230	-72.342186	970.097168	489.051514	180.304352
-579.799438	171.388000	993.535400	-577.429077	-3.349829	997.752441	-620.238708	177.878006	523.241455	-621.302185	-42.363335	521.935791	-606.917969	160.053726	81.095131	-670.225586	-31.134766	94.528877	-580.261902	291.213074	1453.960815	-530.643982	-88.429024	1452.493896	-503.246887	94.206535	1426.990356	-528.165527	96.556297	1759.878418	-744.651550	348.360504	1202.916382	-643.229187	-192.144012	1203.547363	-528.408752	309.104706	1006.569885	-491.938385	-192.856018	938.527100	-564.080994	86.603165	1094.548462	452.016724	-72.195206	970.353821	489.976227	180.436783
-579.572083	171.426666	993.521851	-577.063049	-3.304604	997.803101	-620.148621	177.923157	523.274902	-621.298340	-42.195065	521.982483	-606.859009	160.016098	81.138313	-670.149048	-31.135149	94.515045	-580.151306	291.402405	1453.985352	-530.709045	-88.271935	1452.474365	-503.209167	94.393547	1426.944336	-528.228943	96.738243	1759.923706	-744.547302	348.581879	1202.954590	-643.461365	-191.920319	1203.581299	-528.377502	309.350647	1006.543335	-492.202423	-192.658813	938.444214	-563.802429	86.692825	1094.568481	452.937195	-72.173195	970.527527	490.916718	180.427933
-579.299133	171.438202	993.518494	-576.708435	-3.354375	998.006775	-620.092163	177.937103	523.299500	-621.335022	-42.018391	522.023987	-606.894775	159.990143	81.185844	-670.021362	-31.118677	94.479385	-579.986816	291.647675	1454.018555	-530.776672	-88.107483	1452.491211	-503.151031	94.570175	1426.956665	-528.338379	96.953720	1759.966431	-744.462524	348.810730	1203.025513	-643.642944	-191.607819	1203.533813	-528.350769	309.587219	1006.549683	-492.490143	-192.498657	938.396790	-563.587708	86.795563	1094.679688	453.948730	-71.950569	970.625854	491.846191	180.565598
-579.146667	171.584351	993.510559	-576.605469	-3.286306	998.085205	-620.036804	178.074142	523.292664	-621.427124	-41.851627	522.092041	-606.848755	160.037247	81.150558	-669.906189	-31.057713	94.422783	-579.814697	291.853180	1454.007080	-530.814941	-87.974365	1452.498535	-503.080414	94.744987	1427.055786	-528.472229	97.150635	1759.994629	-744.378357	349.134003	1203.068848	-643.800903	-191.292557	1203.533936	-528.353882	309.844574	1006.455811	-492.822754	-192.335358	938.308228	-563.468445	86.946083	1094.714966	455.004181	-71.981934	970.658936	492.818329	180.633621
-578.961548	171.669922	993.495056	-576.480774	-3.236202	998.208984	-620.003296	178.193558	523.249268	-621.606689	-41.778141	522.088074	-606.845581	160.129257	81.085884	-669.908203	-31.000549	94.384567	-579.594421	292.106750	1453.958252	-530.834473	-87.801399	1452.502319	-503.005280	94.900299	1427.078003	-528.616821	97.384201	1759.988647	-744.258972	349.435028	1203.084351	-643.974976	-190.999176	1203.541992	-528.390625	310.061371	1006.405273	-493.129395	-192.211319	938.296509	-563.335999	87.086838	1094.770264	456.026093	-71.888771	970.612732	493.583649	180.839890
-578.786194	171.746689	993.490112	-576.340942	-3.197386	998.330566	-619.995728	178.358795	523.205322	-621.655945	-41.649906	522.146851	-606.873291	160.140991	81.047546	-669.854736	-31.036530	94.384697	-579.370605	292.327545	1453.926514	-530.768982	-87.616432	1452.455933	-502.926178	95.056549	1427.048584	-528.771912	97.617737	1759.984375	-744.096985	349.716705	1203.115234	-644.098816	-190.770462	1203.529541	-528.399597	310.336121	1006.329773	-493.367188	-192.060303	938.283752	-563.208984	87.212288	1094.831055	457.180450	-71.929504	970.459839	494.791138	180.676392
-578.695557	171.870819	993.444092	-576.317078	-3.005297	998.247620	-620.560913	178.867172	523.263062	-621.766418	-41.466713	522.153687	-607.259949	160.188492	81.085411	-669.779236	-31.031172	94.399666	-579.172363	292.532623	1453.958862	-530.698853	-87.412628	1452.399414	-502.834930	95.242271	1426.986572	-528.931396	97.826294	1760.040283	-743.994934	350.040405	1203.184937	-644.225952	-190.527054	1203.536499	-528.489929	310.549774	1006.256592	-493.611298	-191.959686	938.227234	-563.085388	87.345825	1094.757690	458.249481	-72.031631	970.238464	495.758301	180.660660
-578.641296	172.119080	993.427856	-576.387329	-2.698682	998.164063	-620.693665	178.971497	523.327515	-621.949646	-41.409218	522.179138	-607.399780	160.201935	81.157532	-669.790161	-31.062696	94.440994	-578.963135	292.755035	1453.992310	-530.648560	-87.194305	1452.364868	-502.740784	95.423058	1426.909668	-529.076355	98.087967	1760.106323	-743.905396	350.334290	1203.277222	-644.334656	-190.417267	1203.582153	-528.566895	310.790527	1006.184631	-493.858337	-191.824860	938.144470	-563.012329	87.576645	1094.697266	459.541779	-72.397621	969.966003	496.929718	180.503098
-578.486877	172.286148	993.428345	-576.355286	-2.559587	998.226074	-620.667847	179.101639	523.345154	-622.021301	-41.258194	522.170959	-607.411682	160.180038	81.201668	-669.719238	-31.061529	94.424126	-578.741516	292.963654	1454.023315	-530.576111	-87.039612	1452.322510	-502.615601	95.641129	1426.873779	-529.212708	98.324730	1760.182983	-743.806580	350.631409	1203.431763	-644.411438	-190.117844	1203.593506	-528.667542	310.997833	1006.128784	-494.084869	-191.662079	938.002747	-562.904297	87.754013	1094.725708	460.638031	-72.567497	969.637878	498.110291	180.103638
-578.378479	172.525665	993.404114	-576.357056	-2.354289	998.194702	-620.726868	179.184555	523.399475	-622.119995	-41.117832	522.153137	-607.441223	160.214355	81.211113	-669.710754	-31.074461	94.384575	-578.489136	293.215088	1454.046387	-530.513306	-86.859703	1452.271606	-502.458069	95.832787	1426.812134	-529.340393	98.582367	1760.240723	-743.737305	350.917053	1203.560791	-644.481934	-189.842407	1203.611816	-528.756287	311.176971	1006.026794	-494.318970	-191.524780	937.863708	-562.786743	87.963181	1094.688843	461.777008	-72.629555	969.261658	499.249634	179.872757
-578.298706	172.724167	993.396240	-576.329041	-2.160130	998.170532	-620.778809	179.342834	523.430481	-622.242004	-41.006027	522.126038	-607.501404	160.284225	81.178719	-669.787964	-31.014078	94.377472	-578.214111	293.473236	1453.967896	-530.436279	-86.642014	1452.262573	-502.322296	95.995735	1426.821289	-529.448242	98.926079	1760.293701	-743.627014	351.327057	1203.572388	-644.555847	-189.598633	1203.595215	-528.848755	311.369263	1005.910095	-494.520416	-191.362732	937.799255	-562.668701	88.146355	1094.663696	462.871735	-72.740120	968.892029	500.307526	179.812622
-578.127991	172.851318	993.382507	-576.326599	-2.047933	998.285034	-620.734680	179.421570	523.366150	-622.417786	-40.945194	522.249878	-607.391296	160.355713	81.049278	-669.671936	-30.948353	94.326828	-577.938049	293.735199	1453.945801	-530.405701	-86.420723	1452.254639	-502.205566	96.168495	1426.797852	-529.512451	99.262314	1760.389893	-743.517883	351.657043	1203.653076	-644.601135	-189.276596	1203.541138	-528.944580	311.545868	1005.766113	-494.726929	-191.234482	937.747986	-562.593079	88.324104	1094.713989	464.082458	-72.868355	968.476563	501.382599	179.830170
-578.023926	172.997696	993.364990	-576.298218	-1.830435	998.299744	-620.811279	179.531219	523.401245	-622.546204	-40.802345	522.341919	-607.471924	160.318375	81.100311	-669.569153	-30.932980	94.294151	-577.679749	293.926208	1453.973999	-530.345093	-86.230537	1452.240723	-502.098755	96.364792	1426.823975	-529.517517	99.595657	1760.484985	-743.412720	351.974640	1203.773682	-644.636963	-189.010742	1203.553467	-529.067993	311.707153	1005.614929	-494.913544	-191.099655	937.711182	-562.474060	88.519402	1094.704346	465.207001	-72.895012	968.084351	502.353638	179.673874
-577.889282	173.241272	993.362793	-576.289917	-1.569887	998.263916	-620.856201	179.661850	523.419861	-622.700012	-40.689781	522.488525	-607.497681	160.358795	81.121063	-669.557007	-30.924976	94.311562	-577.451843	294.064514	1454.105103	-530.279053	-86.044930	1452.260376	-502.030334	96.543617	1426.817017	-529.481812	99.950539	1760.586182	-743.281250	352.304321	1203.882446	-644.698364	-188.727097	1203.571655	-529.192688	311.843933	1005.449341	-495.083008	-190.965271	937.657410	-562.358398	88.742348	1094.679688	466.332275	-72.958565	967.714111	503.304840	179.535446
-577.798401	173.436478	993.345947	-576.320496	-1.387937	998.298462	-620.874207	179.775345	523.432861	-622.914307	-40.592567	522.558960	-607.547668	160.323608	81.161865	-669.615051	-30.953707	94.387054	-577.226990	294.261658	1454.156250	-530.266846	-85.882645	1452.206421	-501.940308	96.704880	1426.791748	-529.391357	100.276047	1760.679443	-743.130798	352.569397	1204.015747	-644.719482	-188.514236	1203.513550	-529.280701	312.026489	1005.350952	-495.212158	-190.820709	937.555969	-562.270142	88.949768	1094.679321	467.508179	-72.984436	967.334045	504.199615	179.435303
-577.647949	173.627991	993.354309	-576.227966	-1.095255	998.246704	-620.857605	179.865707	523.452209	-623.030518	-40.400936	522.627258	-607.574829	160.338593	81.212570	-669.469177	-30.894033	94.333000	-577.091187	294.466003	1454.220947	-530.335876	-85.761574	1452.149048	-501.852966	96.855789	1426.615601	-529.240173	100.654587	1760.732422	-743.031311	352.897186	1204.149780	-644.759216	-188.294556	1203.469727	-529.373230	312.168060	1005.238586	-495.288391	-190.684845	937.450562	-562.088928	89.154907	1094.649658	468.626678	-73.111511	966.999146	505.259216	179.278885
-577.506653	173.805283	993.345154	-576.173828	-0.924818	998.292786	-620.877563	180.046356	523.456360	-623.131714	-40.181076	522.662842	-607.584473	160.341843	81.229851	-669.426941	-30.894449	94.271919	-576.964539	294.685242	1454.248047	-530.429260	-85.590393	1452.138916	-501.761780	97.008331	1426.480225	-529.044861	101.051384	1760.773804	-742.866760	353.203003	1204.212158	-644.795593	-188.145233	1203.403809	-529.410278	312.345612	1005.170166	-495.373383	-190.552826	937.326660	-561.950500	89.352608	1094.661377	469.926422	-73.185791	966.617615	506.429626	179.222549
-577.375488	173.990646	993.343079	-576.160400	-0.750952	998.320618	-620.888916	180.190720	523.451538	-623.280457	-40.021397	522.676697	-607.550720	160.390396	81.170151	-669.390320	-30.891706	94.250526	-576.817566	294.886780	1454.285034	-530.481750	-85.439644	1452.073120	-501.692993	97.132103	1426.360352	-528.787476	101.617516	1760.642334	-742.716248	353.474121	1204.340088	-644.820129	-187.928391	1203.345215	-529.487244	312.515686	1005.076843	-495.428314	-190.430344	937.206482	-561.838440	89.539032	1094.667969	471.086578	-73.337196	966.295349	507.493164	179.061661
-577.193909	174.130875	993.348938	-576.054749	-0.645197	998.430420	-620.824646	180.324814	523.449219	-623.379272	-39.787758	522.651978	-607.516418	160.442490	81.164108	-669.350952	-30.816553	94.147354	-576.625671	295.070740	1454.289429	-530.527649	-85.264832	1452.064941	-501.651428	97.253334	1426.385132	-528.508911	102.036781	1760.642822	-742.571838	353.792633	1204.412720	-644.836914	-187.718933	1203.237793	-529.510498	312.654846	1004.990051	-495.456573	-190.339722	937.103333	-561.698608	89.713692	1094.724854	472.353088	-73.364548	965.920410	508.643066	178.857056
-577.016235	174.313400	993.329285	-575.919983	-0.501561	998.453247	-620.748779	180.445084	523.401733	-623.396057	-39.535511	522.713745	-607.459534	160.467758	81.116325	-669.114136	-30.789141	94.157257	-576.478821	295.192963	1454.342651	-530.539734	-85.143219	1451.984497	-501.588074	97.395508	1426.369507	-528.239624	102.376694	1760.673706	-742.420166	354.116730	1204.500732	-644.837708	-187.455734	1203.149536	-529.542053	312.811188	1004.924500	-495.473175	-190.230057	936.990356	-561.530457	89.896477	1094.724121	473.525330	-73.463715	965.519714	509.732330	178.704788
-576.873291	174.514999	993.322449	-575.857971	-0.316017	998.471191	-620.676392	180.598572	523.370239	-623.628845	-39.483673	522.759155	-607.494812	160.421463	81.193550	-669.235962	-30.793114	94.202499	-576.344238	295.338043	1454.393433	-530.590820	-84.996750	1451.889526	-501.554932	97.515625	1426.318359	-527.906982	102.535851	1760.801514	-742.266541	354.386139	1204.585571	-644.872070	-187.317383	1203.095337	-529.528137	312.927704	1004.910583	-495.475616	-190.116516	936.812805	-561.402466	90.096901	1094.725586	474.781494	-73.648483	965.165405	511.008789	178.513046
-576.748169	174.691040	993.305237	-575.811768	-0.131161	998.470886	-620.709900	180.687943	523.374390	-623.722351	-39.258606	522.810303	-607.521606	160.450577	81.194824	-669.149231	-30.769794	94.192253	-576.227844	295.496796	1454.419922	-530.654968	-84.872505	1451.796021	-501.501526	97.666862	1426.281128	-527.471863	102.859917	1760.854126	-742.131348	354.620209	1204.679932	-644.932373	-187.132813	1202.911255	-529.526917	313.068787	1004.852234	-495.475037	-190.014572	936.720337	-561.304504	90.280273	1094.714844	476.016449	-73.904243	964.841431	512.269958	178.246552
-576.570801	174.902573	993.290161	-575.713318	0.084909	998.477844	-620.666016	180.810913	523.405640	-623.847290	-39.133469	522.850464	-607.570862	160.443359	81.234993	-669.124512	-30.766077	94.175140	-576.148254	295.637085	1454.473511	-530.730530	-84.734360	1451.717163	-501.491913	97.804787	1426.259033	-527.049194	103.227699	1760.840454	-741.997986	354.900146	1204.699219	-644.980286	-186.889359	1202.778442	-529.479858	313.177979	1004.829834	-495.448303	-189.880249	936.601318	-561.161560	90.499840	1094.709839	477.131531	-74.024940	964.570618	513.469482	178.088913
-576.490662	175.225540	993.285034	-575.748169	0.404070	998.402039	-620.662476	180.973740	523.390686	-624.026733	-38.990383	522.879883	-607.597168	160.465363	81.258217	-669.182861	-30.730324	94.148552	-576.045654	295.786316	1454.471191	-530.817688	-84.593216	1451.607056	-501.466522	97.957649	1426.233521	-526.572388	103.880135	1760.624634	-741.870056	355.183533	1204.710205	-645.039856	-186.643463	1202.570923	-529.388672	313.355316	1004.835327	-495.440979	-189.778473	936.502380	-561.102905	90.771080	1094.665405	479.607117	-71.834969	964.586121	514.906250	177.988190
-576.380615	175.459351	993.263733	-575.731201	0.587383	998.391296	-620.570618	181.151489	523.350769	-624.095764	-38.856190	522.842957	-607.551758	160.496140	81.245895	-669.254333	-30.673624	94.107140	-575.924377	295.985352	1454.413818	-530.871338	-84.460793	1451.493042	-501.445099	98.078773	1426.139404	-526.080261	104.284470	1760.583130	-741.745789	355.447296	1204.695679	-645.059326	-186.355896	1202.415771	-529.295105	313.490601	1004.792664	-495.378204	-189.641205	936.367798	-561.035034	90.976776	1094.648804	480.045105	-73.209404	964.467285	516.198425	177.595642
-576.302185	175.698578	993.232544	-575.692932	0.851031	998.285339	-620.525269	181.397461	523.351074	-624.142395	-38.788868	522.878540	-607.567627	160.535019	81.203766	-669.276917	-30.667746	94.094963	-575.852905	296.154907	1454.413940	-530.923706	-84.297073	1451.346436	-501.428406	98.237038	1426.103516	-525.573364	104.412041	1760.668579	-741.621338	355.664581	1204.681519	-645.085876	-186.002441	1202.176514	-529.184631	313.654327	1004.772339	-495.353516	-189.519318	936.233398	-560.957825	91.182907	1094.578735	480.777130	-74.766747	964.193237	517.605652	177.435364
-576.147034	175.935181	993.212219	-575.607178	1.039273	998.284546	-620.459106	181.451447	523.328918	-624.122192	-38.654366	522.914368	-607.573486	160.543762	81.217819	-669.260132	-30.690845	94.160034	-575.769714	296.329803	1454.383301	-530.957397	-84.155556	1451.242798	-501.416077	98.372849	1425.996216	-525.019470	105.043457	1760.430420	-741.499695	355.832336	1204.632324	-645.113770	-185.790009	1202.011353	-529.046509	313.810944	1004.731995	-495.294159	-189.363708	936.084229	-560.870422	91.399651	1094.573120	481.985382	-75.050240	964.243408	519.098633	177.224243
-576.012146	176.172791	993.172607	-575.554565	1.259730	998.270203	-620.412170	181.558105	523.331421	-624.033936	-38.488853	522.870178	-607.585693	160.543335	81.223099	-669.142822	-30.678951	94.145416	-575.731812	296.508698	1454.391479	-530.999146	-83.973831	1451.109009	-501.380066	98.535416	1425.924561	-524.516418	105.438545	1760.372437	-741.395386	355.990662	1204.588135	-645.157104	-185.545395	1201.852173	-528.904785	313.959229	1004.713562	-495.228241	-189.244537	935.961487	-560.815186	91.635689	1094.551758	483.196808	-75.180573	964.283752	520.530334	177.037552
-575.981995	176.439484	993.141724	-575.561707	1.622068	998.131714	-620.392334	181.720627	523.324158	-623.919922	-38.373039	522.850098	-607.633179	160.539795	81.280235	-669.141785	-30.554125	94.096771	-575.674316	296.671692	1454.421143	-531.013123	-83.821030	1450.995728	-501.372833	98.713097	1425.862061	-523.915161	105.804779	1760.243042	-741.271362	356.125031	1204.546265	-645.176880	-185.239731	1201.724487	-528.722168	314.102631	1004.726807	-495.142914	-189.098145	935.912842	-560.758423	91.887741	1094.462036	484.470306	-75.226379	964.344788	522.056763	176.863617
-575.887024	176.710968	993.154175	-575.559021	1.870048	998.135864	-620.424133	181.808914	523.411072	-623.726624	-38.234093	522.822510	-607.698059	160.562698	81.286171	-669.103699	-30.524733	94.055222	-575.667969	296.857788	1454.412109	-531.035645	-83.677231	1450.887939	-501.333130	98.883484	1425.790527	-523.315491	105.894073	1760.331299	-741.152588	356.223969	1204.517212	-645.165955	-184.919586	1201.591675	-528.542725	314.250946	1004.733337	-495.015564	-188.957031	935.831909	-560.737488	92.134552	1094.474854	485.660522	-75.513313	964.515137	523.574219	176.720261
-575.781677	176.991913	993.121582	-575.607727	2.133245	998.155090	-620.365784	181.954254	523.412781	-623.442017	-38.097145	522.804199	-607.684814	160.589371	81.308533	-668.933777	-30.475697	94.080734	-575.618958	297.070190	1454.387207	-531.049683	-83.518906	1450.833252	-501.312317	99.054192	1425.787231	-522.678711	106.187691	1760.253906	-741.053467	356.328552	1204.494507	-645.174255	-184.641907	1201.491821	-528.329041	314.379150	1004.778687	-494.931091	-188.799255	935.866760	-560.725708	92.422478	1094.470215	487.030212	-75.414070	964.633118	525.212585	176.626160
-575.727173	177.341415	993.099670	-575.629150	2.522239	998.045227	-620.368958	182.145279	523.444946	-623.241577	-38.054249	522.790710	-607.709534	160.616379	81.299202	-669.044006	-30.487150	94.095673	-575.556702	297.285370	1454.386475	-531.056641	-83.349861	1450.741211	-501.269897	99.221397	1425.758667	-522.023071	106.542519	1760.104736	-740.938904	356.430542	1204.409180	-645.177979	-184.384674	1201.362915	-528.116699	314.541351	1004.829529	-494.808197	-188.648239	935.827393	-560.680664	92.736099	1094.401611	488.320984	-75.499016	964.755981	526.832642	176.557083
-575.633362	177.556549	993.072754	-575.632263	2.735427	998.067078	-620.315369	182.269516	523.410095	-622.992065	-37.995575	522.800964	-607.627441	160.684708	81.232918	-669.037415	-30.495121	94.170219	-575.467224	297.468292	1454.364868	-531.015991	-83.160255	1450.700439	-501.264069	99.403214	1425.741943	-521.309937	107.236336	1759.778320	-740.819031	356.507446	1204.322388	-645.173645	-184.195557	1201.344604	-527.882690	314.730560	1004.852783	-494.720886	-188.510345	935.848694	-560.655884	92.969513	1094.401733	489.701477	-75.478310	964.880798	528.485962	176.411774
-575.571777	177.890274	993.040771	-575.703247	3.049786	997.993469	-620.294861	182.466080	523.427490	-622.624207	-37.909607	522.693542	-607.651428	160.715790	81.250755	-669.045471	-30.447908	94.140488	-575.446777	297.679749	1454.306641	-530.974365	-82.966675	1450.621704	-501.256470	99.602943	1425.715454	-520.580017	107.584526	1759.667725	-740.748352	356.589478	1204.230835	-645.139160	-183.908417	1201.223389	-527.655090	314.827118	1004.900208	-494.595947	-188.334686	935.834717	-560.656616	93.258377	1094.349243	490.979584	-75.519104	964.992310	530.095032	176.254242
-575.458313	178.187286	993.004700	-575.673584	3.392941	997.890259	-620.282837	182.629883	523.462097	-622.067566	-37.745781	522.516541	-607.705505	160.672791	81.319633	-669.006592	-30.384823	94.155869	-575.433472	297.894714	1454.230835	-530.952881	-82.760208	1450.529663	-501.236847	99.792793	1425.627197	-519.783386	107.873604	1759.512817	-740.678955	356.627930	1204.122070	-645.061768	-183.617279	1201.087891	-527.421204	315.004608	1004.944763	-494.310425	-188.410995	936.187439	-560.583069	93.534058	1094.280640	492.347565	-75.367393	965.049805	531.703552	176.133621
-575.374512	178.473541	992.943054	-575.698120	3.680413	997.802612	-620.262817	182.729553	523.474121	-621.546021	-37.668007	522.317383	-607.768250	160.699081	81.310738	-669.027466	-30.418791	94.217606	-575.423218	298.100128	1454.207642	-530.890259	-82.590668	1450.445313	-501.268890	99.979279	1425.557007	-518.957214	108.164696	1759.345337	-740.613953	356.685852	1203.998291	-645.038696	-183.398712	1200.999146	-527.212830	315.124207	1004.981079	-494.214996	-188.185242	936.100037	-560.565125	93.797058	1094.208374	493.733368	-75.473587	965.058533	533.386597	176.083069
-575.271484	178.748764	992.903076	-575.671875	3.921755	997.787781	-620.236572	182.903473	523.483826	-621.091858	-37.659035	522.183655	-607.733887	160.704941	81.310143	-669.190918	-30.443258	94.319321	-575.447083	298.307556	1454.153198	-530.855591	-82.403648	1450.310303	-501.264252	100.177246	1425.454102	-518.040955	108.457336	1759.120117	-740.561646	356.724884	1203.884033	-645.020691	-183.203461	1200.907471	-526.973022	315.259155	1005.060547	-494.110138	-187.926712	935.936218	-560.537415	94.062714	1094.186401	495.141052	-75.403023	965.056030	535.143677	175.976410
-575.183472	179.016998	992.872742	-575.699341	4.196748	997.770142	-620.207275	183.106430	523.460510	-620.548584	-37.702579	522.103210	-607.739380	160.748276	81.343994	-669.325012	-30.429222	94.373039	-575.472717	298.518219	1454.085083	-530.822754	-82.201752	1450.254639	-501.312866	100.364029	1425.377563	-517.190369	108.809044	1758.937012	-740.493408	356.812042	1203.732910	-644.943176	-182.863159	1200.761597	-526.762634	315.434631	1005.061584	-494.006836	-187.651154	935.847717	-560.532898	94.331924	1094.166382	496.474762	-75.496452	965.050415	536.856018	175.912277
-575.046814	179.216568	992.835876	-575.659729	4.384550	997.832520	-620.135010	183.273071	523.423889	-619.852844	-37.705608	521.883484	-607.723633	160.763260	81.326241	-669.354736	-30.380041	94.423203	-575.520935	298.698944	1454.018677	-530.816772	-82.012238	1450.190063	-501.358490	100.556709	1425.352783	-516.244690	109.141357	1758.705566	-740.422302	356.964600	1203.507202	-644.854126	-182.631866	1200.692139	-526.542969	315.572723	1005.061768	-493.895203	-187.344955	935.787048	-560.525635	94.573845	1094.189941	497.891541	-75.332970	965.064209	538.531799	175.786011
-575.003357	179.519547	992.797302	-575.778748	4.705648	997.780212	-620.064270	183.547882	523.381653	-619.109253	-37.773617	521.697937	-607.682922	160.819305	81.358658	-669.221375	-30.280981	94.409729	-575.551086	298.864044	1453.893677	-530.836304	-81.815857	1450.171753	-501.409210	100.758545	1425.310913	-515.274231	109.470215	1758.436890	-740.361877	357.034790	1203.346436	-644.759399	-182.400192	1200.628052	-526.338135	315.738190	1005.034302	-493.812347	-187.062210	935.784241	-560.577942	94.864777	1094.147217	499.196564	-75.448250	965.083496	540.241455	175.728683
-574.899841	179.790573	992.732544	-575.760254	4.956635	997.730225	-620.055176	183.718826	523.379639	-618.484741	-37.970722	521.645813	-607.598083	160.819855	81.315987	-669.308228	-30.273918	94.514656	-575.636292	299.014404	1453.827148	-530.847412	-81.669655	1450.132202	-501.492065	100.919518	1425.277588	-514.288330	109.796829	1758.176758	-740.311523	357.149078	1203.171143	-644.683411	-182.228470	1200.531494	-526.123047	315.896942	1004.999268	-493.706635	-186.744431	935.699707	-560.558899	95.126991	1094.096069	500.621063	-75.343178	965.025940	541.964539	175.708313
-574.852661	180.053177	992.646912	-575.833862	5.252142	997.608215	-620.039490	183.944778	523.345520	-617.517273	-37.958191	521.363525	-607.548645	160.864929	81.330482	-669.104248	-30.219345	94.555687	-575.720825	299.194946	1453.672363	-530.906860	-81.510582	1450.043701	-501.603058	101.083336	1425.177979	-513.204041	110.123734	1757.798950	-740.253235	357.245331	1202.980835	-644.618408	-182.089401	1200.380493	-525.936584	316.059418	1004.938538	-493.559540	-186.381256	935.570740	-560.594238	95.376007	1093.996460	501.980377	-75.485466	965.017700	543.640991	175.679825
-574.765015	180.388107	992.540344	-575.864868	5.589126	997.429932	-620.003723	184.160431	523.276733	-616.543335	-38.021561	521.046692	-607.596619	160.939072	81.286545	-669.181824	-30.232731	94.656937	-575.835083	299.374451	1453.559326	-530.996460	-81.334320	1449.944336	-501.715485	101.249001	1425.049683	-512.200012	110.371231	1757.660034	-740.243713	357.328156	1202.802246	-644.542114	-181.936676	1200.178589	-525.769897	316.226471	1004.856689	-493.436676	-186.078964	935.520081	-560.594482	95.661797	1093.859619	503.381653	-75.468811	965.007996	545.324280	175.628342
-574.790283	180.887970	992.441345	-576.006287	6.140142	997.031616	-620.119019	184.387070	523.363708	-615.654480	-38.259098	520.839050	-607.744080	160.961578	81.293671	-669.339233	-30.226814	94.742126	-575.944458	299.535553	1453.395874	-531.112671	-81.169975	1449.780151	-501.846161	101.410439	1424.903442	-511.018066	110.875824	1757.210693	-740.201660	357.460510	1202.564331	-644.474609	-181.780670	1199.932739	-525.629639	316.390961	1004.790222	-493.268616	-185.757614	935.395142	-560.634033	96.008484	1093.609131	504.625824	-75.521820	965.048340	546.864014	175.560928
-574.815002	181.288834	992.349915	-576.077576	6.576008	996.697937	-620.207214	184.640015	523.401611	-614.496277	-38.395649	520.432495	-607.967407	161.033600	81.325050	-669.334656	-30.250418	94.818237	-576.097107	299.695435	1453.247803	-531.248596	-80.988548	1449.597412	-501.989288	101.527397	1424.703491	-509.819824	110.941109	1757.014771	-740.194946	357.617676	1202.338257	-644.418518	-181.588577	1199.712280	-525.483704	316.566254	1004.701294	-493.102997	-185.438156	935.163147	-560.643799	96.286011	1093.394287	505.962311	-75.438004	965.068115	548.300720	175.595963
-574.785950	181.662857	992.270813	-576.078857	7.013280	996.401184	-620.275696	184.968567	523.418640	-613.522888	-38.689293	520.116577	-608.179382	161.110596	81.313744	-669.490173	-30.250010	94.898376	-576.226501	299.890961	1453.136475	-531.370300	-80.846840	1449.417480	-502.157928	101.643959	1424.519775	-508.545715	111.693748	1756.411011	-740.188416	357.794373	1202.064941	-644.362427	-181.442001	1199.512207	-525.347107	316.749969	1004.623230	-492.920868	-185.083832	934.865967	-560.638306	96.566895	1093.210571	507.234558	-75.388618	965.185059	549.651489	175.714905
-574.797852	182.019989	992.190918	-576.114136	7.392911	996.153503	-620.357910	185.257126	523.446838	-612.373230	-38.949890	519.644592	-608.173157	161.188690	81.286469	-669.376892	-30.169079	94.888664	-576.338745	300.036987	1452.953125	-531.488525	-80.709877	1449.244141	-502.355286	101.763344	1424.372803	-507.246155	112.173424	1755.907227	-740.219666	357.955658	1201.824219	-644.309692	-181.308029	1199.257324	-525.232422	316.921295	1004.508850	-492.731750	-184.713638	934.570923	-560.682556	96.838837	1093.051880	508.515625	-75.188904	965.244751	550.877075	175.765060
-574.764832	182.368744	992.100891	-576.174866	7.772809	995.904602	-620.426086	185.545441	523.463074	-611.313416	-39.380894	519.372009	-607.968079	161.190170	81.313744	-669.441711	-30.247620	95.094795	-576.515625	300.059296	1452.733276	-531.642029	-80.624458	1449.072632	-502.550415	101.842148	1424.216064	-505.909790	112.627228	1755.397461	-740.227356	358.091675	1201.587402	-644.249634	-181.181274	1198.996826	-525.174805	317.091217	1004.364441	-492.581787	-184.362686	934.348450	-560.730652	97.106087	1092.889648	509.797058	-75.142647	965.362915	552.088074	175.996841
-574.665527	182.556305	991.990906	-576.137024	7.877651	995.885681	-620.453064	185.863983	523.414978	-610.051636	-39.768684	519.050659	-607.977600	161.253510	81.304863	-669.516174	-30.218269	95.269531	-576.668335	300.146393	1452.554443	-531.855164	-80.527641	1448.878906	-502.760193	101.902031	1424.056030	-504.626678	112.969612	1754.925781	-740.261475	358.220184	1201.366089	-644.160156	-181.025543	1198.646973	-525.109253	317.246094	1004.258728	-492.364716	-184.029419	934.111755	-560.778076	97.299034	1092.841431	512.216858	-72.723183	965.632446	553.371155	176.251770
-574.627502	182.855469	991.865234	-576.164001	8.157096	995.646240	-620.442261	186.278641	523.319885	-609.073303	-40.365910	518.748657	-607.888855	161.303589	81.239822	-669.625610	-30.244694	95.477432	-576.874817	300.191376	1452.371460	-532.036682	-80.496078	1448.619751	-502.971680	101.960312	1423.852051	-503.234039	113.616508	1754.338135	-740.307007	358.337921	1201.153809	-644.062683	-180.860092	1198.248779	-525.063293	317.441315	1004.064514	-492.198730	-183.731461	933.940796	-560.844910	97.519142	1092.670898	512.773865	-72.735977	965.783691	554.233459	176.367966
-574.651978	183.260757	991.715698	-576.243225	8.540591	995.246460	-620.516663	186.657852	523.272339	-607.988464	-41.133858	518.338135	-607.882751	161.372009	81.207146	-669.526062	-30.222897	95.661827	-577.051086	300.249695	1452.175049	-532.242126	-80.446243	1448.350220	-503.180267	101.972092	1423.675049	-501.902222	114.037331	1753.766968	-740.408752	358.440887	1200.937378	-643.989075	-180.712646	1197.824463	-525.067383	317.613617	1003.922852	-491.994354	-183.387573	933.557007	-560.903259	97.767189	1092.400146	513.887451	-72.917404	965.791626	555.432861	176.396606
-574.609680	183.647980	991.572510	-576.279297	8.923051	994.865234	-621.043884	187.371658	523.273010	-606.850098	-41.613277	517.997375	-608.257690	161.461639	81.278221	-669.547974	-30.150549	95.720856	-577.205750	300.266388	1451.941650	-532.501770	-80.442558	1447.999878	-503.384003	101.989304	1423.477539	-500.483154	114.610023	1753.147705	-740.488342	358.539459	1200.728760	-643.952271	-180.643173	1197.456665	-525.099304	317.788361	1003.801147	-491.772247	-183.037445	933.162842	-560.945862	98.011269	1092.147217	515.247742	-72.537605	965.905579	556.537476	176.427933
-574.529175	183.998672	991.437683	-576.187256	9.178317	994.575500	-621.163635	187.736053	523.255981	-605.865845	-42.135597	517.604126	-608.324158	161.500900	81.260155	-668.030823	-29.974335	95.630478	-577.392456	300.228943	1451.779419	-532.736694	-80.493553	1447.658081	-503.617676	101.948433	1423.228882	-499.085999	115.173622	1752.562500	-740.615356	358.650330	1200.536499	-643.890625	-180.593063	1196.975708	-525.177612	317.967712	1003.660400	-491.569122	-182.675613	932.686340	-560.935303	98.227570	1091.947388	516.340698	-72.499634	965.947510	557.572083	176.537369
-574.436523	184.315872	991.307434	-576.144165	9.448142	994.325684	-621.125366	187.878281	523.292786	-604.792053	-42.344303	517.254639	-608.245239	161.534302	81.267731	-669.621338	-30.154594	95.980789	-577.592834	300.196136	1451.603638	-532.955200	-80.509117	1447.355957	-503.845032	101.906860	1422.998291	-497.702118	115.777481	1752.064941	-740.740112	358.755066	1200.343872	-643.910767	-180.528656	1196.522827	-525.242493	318.204163	1003.513794	-491.593689	-181.986771	931.768555	-560.949829	98.449966	1091.770508	517.644348	-72.306740	966.070068	558.631226	176.599426
-574.268860	184.495407	991.182556	-575.906860	9.602661	994.142822	-621.074707	188.058411	523.292297	-603.867249	-42.760635	517.018127	-608.198547	161.565033	81.258049	-667.817810	-29.874435	95.870651	-577.772095	300.105286	1451.422974	-533.245789	-80.577728	1447.011108	-504.084930	101.821304	1422.806274	-496.279724	116.562592	1751.191162	-740.850464	358.819885	1200.207642	-643.901062	-180.354218	1196.094727	-525.338684	318.373474	1003.396484	-491.382599	-181.651810	931.350769	-560.859680	98.590981	1091.633301	518.737000	-72.234001	966.161560	559.590332	176.641846
-574.134338	184.718689	991.072021	-575.699463	9.843105	993.865662	-621.017578	188.288666	523.247192	-603.166748	-43.089996	516.830200	-608.130188	161.597595	81.258911	-669.528687	-30.073341	96.241837	-577.952698	299.995300	1451.351929	-533.453064	-80.665108	1446.737427	-504.316406	101.738373	1422.657104	-494.890106	117.243446	1750.537109	-740.962830	358.858032	1200.102173	-643.880005	-180.155365	1195.639771	-525.473145	318.588440	1003.239258	-491.162903	-181.396149	931.033936	-560.747986	98.735313	1091.449219	519.982788	-72.033943	966.187988	560.550110	176.769150
-573.965088	184.867386	990.976257	-575.500244	9.918316	993.770569	-620.989624	188.494995	523.200500	-602.359497	-43.229332	516.580017	-608.114868	161.624786	81.206627	-667.747803	-29.907503	96.133537	-578.158569	299.862610	1451.302979	-533.686340	-80.815285	1446.478394	-504.537109	101.621056	1422.512573	-493.544586	117.781364	1750.148071	-741.095825	358.867950	1200.031250	-643.847534	-179.882309	1195.086060	-525.602051	318.719116	1003.109497	-490.977966	-181.110382	930.672607	-560.670837	98.850639	1091.369019	521.086975	-72.055313	966.244751	561.433472	176.984802
-573.780945	185.050537	990.900269	-575.283630	9.990408	993.652283	-620.864563	188.718552	523.181519	-601.789124	-43.446968	516.410950	-608.081421	161.655167	81.212189	-669.242737	-29.958416	96.372421	-578.367126	299.733551	1451.277710	-533.977051	-81.024071	1446.215454	-504.794922	101.485291	1422.405518	-492.238403	118.572060	1749.382080	-741.222534	358.847565	1200.008545	-643.855408	-179.739227	1194.628906	-525.797180	318.869446	1003.003662	-490.870087	-180.846268	930.356873	-560.561035	98.957016	1091.285034	522.888367	-71.176010	966.211060	562.487122	177.264252
-573.557739	185.118271	990.846130	-575.026428	9.995330	993.603149	-620.749756	188.891022	523.171875	-601.376404	-43.613277	516.345398	-608.054321	161.696640	81.228149	-669.490967	-29.969307	96.477661	-578.612183	299.585846	1451.274048	-534.260498	-81.226318	1446.002441	-504.988708	101.300377	1422.350952	-490.917145	119.333344	1748.770020	-741.390381	358.812531	1200.011963	-643.932861	-179.655029	1194.189453	-526.029297	319.013367	1002.863586	-490.721222	-180.580902	930.008972	-560.422913	98.999413	1091.247681	523.470703	-71.735870	966.274902	563.185791	177.251282
-573.496521	185.412964	990.821777	-574.933411	10.355897	993.236755	-620.727966	189.099884	523.191284	-601.025635	-43.679974	516.247925	-608.085693	161.734024	81.213341	-669.329102	-29.987371	96.531448	-578.813965	299.353912	1451.301880	-534.505737	-81.432236	1445.718994	-505.157593	101.110313	1422.297852	-489.677704	120.180595	1748.025757	-741.562622	358.683746	1200.145752	-644.006897	-179.527893	1193.702759	-526.261597	319.157104	1002.811584	-490.605591	-180.353577	929.655762	-560.291504	99.136154	1091.047241	524.517456	-71.674339	966.364746	563.938965	177.438004
-573.363403	185.574554	990.825256	-574.752014	10.498235	993.098816	-620.620239	189.205536	523.198303	-600.783691	-43.634541	516.212402	-608.063232	161.744415	81.243484	-669.388733	-29.927769	96.552101	-579.014282	299.133820	1451.426880	-534.777588	-81.680588	1445.450928	-505.356689	100.879517	1422.242065	-488.470642	120.947563	1747.476807	-741.744202	358.561584	1200.266479	-644.126282	-179.397736	1193.235107	-526.484619	319.310089	1002.874573	-490.478394	-180.148819	929.283997	-560.149048	99.211983	1090.983154	525.649170	-71.450127	966.375244	564.706299	177.674118
-573.126099	185.644669	990.842957	-574.614197	10.509779	993.140747	-619.920471	188.814331	523.128601	-600.705688	-43.634167	516.222534	-607.707458	161.643509	81.261711	-669.248230	-29.898468	96.591118	-579.214539	298.855255	1451.582642	-535.005920	-81.981865	1445.252075	-505.522247	100.617096	1422.285156	-487.347137	121.700920	1746.928589	-741.940735	358.473358	1200.383057	-644.261902	-179.295792	1192.784424	-526.741577	319.426697	1002.931335	-490.369385	-179.927460	928.967346	-560.035095	99.258987	1091.023193	526.579895	-71.508209	966.390198	565.345276	177.861649
-572.951782	185.792892	990.867432	-574.394104	10.620210	993.016418	-619.726318	188.806274	523.155396	-600.707153	-43.512768	516.344727	-607.664612	161.634949	81.266335	-669.225525	-29.864414	96.637299	-579.345215	298.551392	1451.748535	-535.223572	-82.297493	1445.075317	-505.687744	100.343056	1422.284912	-486.284943	122.442482	1746.482910	-742.156311	358.295319	1200.606567	-644.377808	-179.163818	1192.394165	-527.009949	319.560150	1003.005798	-490.314575	-179.710342	928.693420	-559.840454	99.307564	1090.974487	527.778870	-71.231438	966.462708	566.067871	178.036926
-572.686890	185.830521	990.921204	-574.143188	10.659244	993.057434	-619.579651	188.754944	523.143311	-600.666748	-43.276897	516.438904	-607.653320	161.641830	81.235207	-669.106201	-29.939280	96.753105	-579.456055	298.280212	1451.896240	-535.456116	-82.611069	1444.897949	-505.807831	100.045761	1422.311768	-485.326477	123.211365	1746.046387	-742.350708	358.147491	1200.838135	-644.533020	-179.182053	1192.156494	-527.319336	319.675232	1003.121887	-490.262115	-179.511246	928.385132	-559.616211	99.337921	1091.026733	528.780273	-71.160652	966.485596	566.787903	178.221039
-572.401123	185.847717	990.994995	-573.910583	10.574450	993.169800	-619.370361	188.789673	523.137390	-600.755859	-43.001942	516.559937	-607.625793	161.601440	81.229111	-668.958069	-29.839727	96.673500	-579.549133	298.032013	1452.070557	-535.594604	-82.962196	1444.772949	-505.892761	99.786964	1422.367676	-484.452515	123.954979	1745.693237	-742.578552	357.958740	1201.149170	-644.692810	-179.110580	1191.821899	-527.623108	319.732758	1003.204224	-490.249786	-179.272186	928.156372	-559.426636	99.321838	1091.129272	530.341370	-70.307549	966.494751	567.537781	178.549454
-572.068970	185.788071	991.044556	-573.628113	10.413486	993.363953	-619.114746	188.679062	523.115112	-600.873718	-42.606224	516.618958	-607.596497	161.567017	81.268272	-668.766296	-29.751438	96.546486	-579.602295	297.731628	1452.294678	-535.706299	-83.256020	1444.673218	-505.934967	99.496323	1422.435303	-483.646179	124.699570	1745.475708	-742.782715	357.779785	1201.374023	-644.897034	-178.987778	1191.539673	-527.947266	319.793060	1003.331421	-490.282684	-179.098801	927.962280	-559.189331	99.289375	1091.259888	530.820313	-70.818443	966.617004	568.027893	178.638031
-571.773865	185.810913	991.133972	-573.409363	10.407888	993.418152	-618.885864	188.584244	523.139404	-601.187866	-42.295959	516.753662	-607.561035	161.613922	81.254562	-668.709961	-29.806629	96.504410	-579.622070	297.436768	1452.595825	-535.816284	-83.641762	1444.579956	-505.952454	99.198868	1422.514282	-483.072388	125.353325	1745.122803	-743.005432	357.560059	1201.699463	-645.025696	-178.902557	1191.269043	-528.238159	319.868683	1003.538940	-490.319061	-178.945160	927.779846	-558.962585	99.272324	1091.336182	531.715454	-70.743027	966.676270	568.574707	178.867966
-571.558960	185.763412	991.217346	-573.222778	10.290698	993.530029	-618.716370	188.505371	523.180725	-601.586487	-42.050003	516.915222	-607.594299	161.594009	81.283554	-668.771484	-29.806530	96.451416	-579.633667	297.126678	1452.786987	-535.888245	-84.005623	1444.436890	-505.884186	98.872124	1422.579590	-482.582306	125.985176	1744.920532	-743.227600	357.237335	1202.126587	-645.164612	-178.859070	1191.069946	-528.535828	319.892731	1003.731995	-490.386658	-178.815430	927.631165	-558.769470	99.203499	1091.434570	533.284119	-69.712708	966.668152	569.220825	179.209518
-571.332886	185.668015	991.302368	-573.035889	10.146052	993.657471	-618.518738	188.420242	523.234253	-602.127686	-41.883320	517.110779	-607.638794	161.511108	81.342659	-667.144348	-29.645519	96.096817	-579.570923	296.844025	1452.928589	-535.909607	-84.330238	1444.338013	-505.763672	98.568848	1422.672241	-482.216003	126.428635	1745.000122	-743.437927	356.969086	1202.457886	-645.336853	-178.652649	1190.732910	-528.812256	319.893921	1003.958801	-490.498810	-178.730606	927.466553	-558.567871	99.104080	1091.541260	533.665649	-70.252823	966.745605	569.639648	179.369354
-571.141663	185.561676	991.375427	-572.903076	10.038033	993.770447	-618.328918	188.324173	523.270386	-602.668457	-41.791069	517.296875	-607.603088	161.522095	81.325531	-667.071228	-29.609179	96.008766	-579.433838	296.542145	1453.072632	-535.896057	-84.714050	1444.217896	-505.585999	98.252357	1422.748779	-481.978668	127.088425	1744.786621	-743.613525	356.723267	1202.796021	-645.532288	-178.616165	1190.538574	-529.119080	319.854553	1004.190125	-490.642914	-178.622375	927.347351	-558.392273	99.014732	1091.632202	534.539246	-70.027557	966.827026	570.110413	179.602097
-570.992493	185.538574	991.463196	-572.844971	10.089693	993.707703	-618.194031	188.197418	523.346497	-603.107056	-41.601574	517.403320	-607.649170	161.443954	81.317253	-668.939087	-29.794937	96.269661	-579.244751	296.240997	1453.220459	-535.774597	-85.032417	1444.141113	-505.360901	97.974075	1422.813110	-481.844238	127.520363	1744.941040	-743.791870	356.402985	1203.183716	-645.669556	-178.594421	1190.396362	-529.379395	319.775360	1004.361511	-490.807739	-178.491287	927.131714	-558.199646	98.936409	1091.633545	535.428162	-69.696991	966.895325	570.550293	179.911041
-570.774109	185.335175	991.569275	-572.677795	9.833275	993.936829	-617.911316	188.003036	523.344849	-603.549622	-41.352463	517.564087	-607.568237	161.434784	81.360878	-669.040222	-29.831707	96.227257	-578.984558	295.970642	1453.406738	-535.569031	-85.307480	1444.084351	-505.099945	97.704956	1422.879028	-481.954468	127.833359	1745.019531	-743.926941	356.092010	1203.545654	-645.779541	-178.583588	1190.303101	-529.642700	319.678009	1004.520203	-490.943939	-178.324692	926.997864	-558.042725	98.772011	1091.805298	536.721191	-68.876106	966.959839	571.051025	180.274521
-570.731506	185.311508	991.663452	-572.753784	9.856585	993.855408	-617.789246	187.909302	523.378906	-604.081238	-41.164135	517.770142	-607.599670	161.420334	81.369865	-668.936951	-29.799786	96.135254	-578.721069	295.748108	1453.566284	-535.227722	-85.608368	1443.994751	-504.819366	97.460266	1422.958984	-482.135651	128.083267	1745.231567	-743.987976	355.743256	1203.940430	-645.835815	-178.550919	1190.263794	-529.879395	319.576233	1004.675476	-491.152496	-178.224106	926.874817	-557.937744	98.662201	1091.796021	537.228149	-68.984642	967.098572	571.356018	180.512817
-570.671692	185.260498	991.716492	-572.773560	9.720597	993.904846	-617.659180	187.800003	523.342957	-604.557251	-40.965660	517.990967	-607.556213	161.403046	81.348221	-668.922241	-29.786505	96.099632	-578.339172	295.510712	1453.664429	-534.892578	-85.930534	1443.997192	-504.497803	97.222847	1423.005005	-482.443695	128.243927	1745.524414	-743.996826	355.454102	1204.270752	-645.884766	-178.552277	1190.302002	-530.081970	319.463318	1004.805847	-491.399200	-178.133011	926.808472	-557.841309	98.558853	1091.836792	538.266785	-68.310028	967.153809	571.743774	180.843185
-570.587769	185.133179	991.797974	-572.795898	9.569434	994.015625	-617.599426	187.645020	523.358582	-605.072693	-40.851719	518.169983	-607.581909	161.367630	81.397751	-668.938965	-29.826317	96.071175	-577.747742	295.288513	1453.829834	-534.317261	-86.169876	1444.004272	-504.132019	96.975426	1423.349487	-482.882446	128.189606	1746.015747	-743.989258	355.102448	1204.636719	-645.902588	-178.516724	1190.355469	-530.281128	319.239685	1004.902588	-491.662750	-178.080688	926.742065	-557.740967	98.426575	1091.923096	539.084229	-67.906693	967.242493	572.060242	181.212234
-570.563171	185.028168	991.884033	-572.807739	9.419368	994.051025	-617.537964	187.610855	523.345642	-605.653320	-40.619087	518.322632	-607.630310	161.347672	81.397415	-668.843079	-29.857292	95.976662	-577.322510	295.086365	1454.035645	-533.902954	-86.378609	1444.094238	-503.783966	96.765381	1423.442627	-483.325958	128.249619	1746.268799	-743.928284	354.786072	1204.957031	-645.883972	-178.524780	1190.430420	-530.435974	318.997375	1005.031311	-491.954529	-178.020309	926.700012	-557.631958	98.265808	1091.969604	539.810913	-67.623604	967.342163	572.358826	181.570465
-570.536438	184.861542	991.955688	-572.876404	9.354737	994.091858	-617.524719	187.522263	523.303101	-606.279175	-40.411407	518.543823	-607.649780	161.316315	81.402985	-668.910278	-29.833984	95.899017	-576.882568	294.883179	1454.216431	-533.478760	-86.626503	1444.135986	-503.421021	96.589653	1423.553589	-483.891663	128.015610	1746.844482	-743.813416	354.473145	1205.264526	-645.820557	-178.553574	1190.526123	-530.573059	318.727905	1005.114319	-492.256012	-177.986649	926.635620	-557.534241	98.123993	1092.009155	540.482422	-67.358963	967.434326	572.605103	181.929947
-570.487854	184.636169	992.019897	-572.865112	9.125962	994.283813	-617.547913	187.434143	523.294250	-606.742126	-40.171986	518.730713	-607.659058	161.315353	81.412834	-668.776550	-29.833557	95.827560	-576.484985	294.717133	1454.288086	-533.018921	-86.844803	1444.217041	-503.027740	96.410095	1423.558960	-484.378265	127.960815	1747.111084	-743.698181	354.158905	1205.580200	-645.737244	-178.621841	1190.676636	-530.627563	318.467712	1005.159668	-492.605225	-177.934052	926.488464	-557.416321	97.964569	1092.123901	541.114441	-67.050346	967.475586	572.852661	182.315079
-570.440552	184.429413	992.097656	-572.833679	9.028832	994.330200	-617.574219	187.230194	523.374390	-607.292603	-39.885128	518.794800	-607.661377	161.315094	81.393051	-668.719421	-29.883451	95.819420	-575.965942	294.533447	1454.458862	-532.497742	-87.014351	1444.285156	-502.612701	96.231621	1423.620972	-484.955719	127.709511	1747.517578	-743.527832	353.880371	1205.954468	-645.583740	-178.673859	1190.831421	-530.659241	318.133087	1005.212341	-492.889557	-177.898087	926.309814	-557.240356	97.792191	1092.166504	541.706848	-66.721359	967.557556	573.051331	182.643158
-570.399780	184.208145	992.188965	-572.797119	8.766048	994.530396	-617.613159	187.165863	523.353455	-608.026062	-39.808537	519.062500	-607.670776	161.278412	81.397911	-668.710693	-29.867527	95.756844	-575.539246	294.366455	1454.623291	-531.969299	-87.120216	1444.374756	-502.213074	96.049446	1423.658813	-485.607971	127.245514	1748.148071	-743.268494	353.683929	1206.186157	-645.374756	-178.779694	1191.005737	-530.711121	317.761047	1005.198975	-493.112122	-177.881989	926.195984	-557.123962	97.609756	1092.300171	542.292480	-66.467590	967.640930	573.232849	183.059006
-570.320313	183.944321	992.297180	-572.710449	8.459617	994.797607	-617.722778	186.912445	523.440674	-608.545837	-39.512478	519.342957	-607.690125	161.247452	81.450623	-668.451233	-29.882410	95.703285	-575.097473	294.195953	1454.793213	-531.451172	-87.235512	1444.490356	-501.843079	95.909798	1423.789185	-486.134735	126.971901	1748.447754	-742.980530	353.496490	1206.396973	-645.108215	-178.923538	1191.201050	-530.710327	317.358948	1005.173706	-493.394135	-177.875580	926.114502	-556.995056	97.413849	1092.480225	542.865784	-66.135803	967.724365	573.382385	183.487015
-570.177002	183.601990	992.423157	-572.583679	7.988313	995.189941	-617.750488	186.650238	523.482361	-609.077637	-39.305412	519.587524	-607.628723	161.200699	81.471222	-668.276428	-29.857094	95.618431	-574.724121	294.037598	1454.941040	-530.968140	-87.378914	1444.651245	-501.460907	95.764740	1423.922607	-486.796478	126.400345	1749.097046	-742.643738	353.301208	1206.560547	-644.835876	-179.031616	1191.432739	-530.682312	316.894196	1005.130981	-493.679810	-177.838501	926.047241	-556.863464	97.154861	1092.737915	543.446472	-65.741173	967.795410	573.473572	183.976593
-570.118958	183.334991	992.522827	-572.551392	7.736215	995.414795	-617.851135	186.362106	523.541321	-609.970398	-39.236965	519.837036	-607.584167	161.203461	81.440239	-668.519714	-29.354675	95.395790	-574.362183	293.870758	1455.120239	-530.460938	-87.527985	1444.817139	-501.085938	95.646049	1424.052124	-487.363190	125.851639	1749.578613	-742.303833	353.116333	1206.699707	-644.548035	-179.165817	1191.651245	-530.575928	316.459015	1005.058899	-493.922791	-177.817703	925.966553	-556.738403	96.962540	1092.887451	543.921265	-65.348503	967.905518	573.527222	184.453064
-570.051208	183.079803	992.612854	-572.438110	7.478101	995.589294	-617.951050	186.141144	523.603455	-610.622559	-39.180359	520.106873	-607.635498	161.145432	81.434258	-668.557983	-28.841610	94.966522	-573.978027	293.741180	1455.273804	-530.011536	-87.647415	1444.920532	-500.729370	95.541008	1424.172241	-487.796143	125.412346	1749.792725	-741.914429	352.985809	1206.868164	-644.173401	-179.343369	1191.848877	-530.384216	315.998413	1005.049500	-494.149963	-177.799927	925.832520	-556.559021	96.755760	1093.005859	544.390930	-64.929039	967.926941	573.567627	185.006744
-570.004822	182.839615	992.706482	-572.388550	7.328526	995.715149	-618.018250	185.947632	523.625305	-611.067383	-38.834461	520.172913	-607.572632	161.104126	81.409988	-668.069580	-28.304504	94.340462	-573.628418	293.612427	1455.441040	-529.549133	-87.737099	1445.023438	-500.381653	95.423988	1424.220825	-488.372986	124.692589	1750.347046	-741.595581	352.931122	1207.026489	-643.815674	-179.581375	1192.071777	-530.186096	315.484436	1004.985901	-494.318512	-177.765976	925.672180	-556.402100	96.578285	1093.099121	544.853271	-64.534676	967.995667	573.601624	185.468781
-570.053162	182.740234	992.784790	-572.384521	7.354519	995.646179	-618.179443	185.800018	523.681519	-611.749817	-38.687065	520.344666	-607.614685	161.110184	81.395058	-667.860107	-28.029503	93.825195	-573.285522	293.454041	1455.412842	-529.138367	-87.829109	1445.125366	-500.022430	95.319054	1424.259644	-488.797607	124.069565	1750.730957	-741.204102	352.890839	1207.136230	-643.496826	-179.745148	1192.234741	-529.978638	314.999908	1004.942688	-494.445770	-177.756943	925.548767	-556.252563	96.461380	1093.079102	545.316833	-64.144958	968.045044	573.596680	185.971741
-570.033569	182.533569	992.843201	-572.395935	7.182406	995.764465	-618.304382	185.557083	523.727356	-612.531311	-38.633373	520.646729	-607.681519	161.048431	81.451637	-667.703552	-27.796848	93.395164	-572.993286	293.358582	1455.528320	-528.718628	-87.895065	1445.247681	-499.661255	95.244713	1424.325684	-489.140656	123.530960	1750.923828	-740.786011	352.740662	1207.274414	-643.103882	-179.936844	1192.408813	-529.750122	314.511902	1004.904785	-494.537720	-177.778458	925.371521	-556.136230	96.301559	1093.149902	545.737000	-63.799324	968.125000	573.606262	186.449173
-570.015442	182.347595	992.923889	-572.423279	7.048445	995.868530	-618.376038	185.437836	523.742065	-613.141479	-38.482319	520.794495	-607.667053	161.043289	81.449196	-667.390625	-27.644232	92.989655	-572.679016	293.258209	1455.580933	-528.327454	-87.962059	1445.379639	-499.369720	95.177780	1424.370605	-489.601501	122.682518	1751.458862	-740.344666	352.658722	1207.305664	-642.717773	-180.208435	1192.562500	-529.443787	314.038147	1004.877991	-494.621399	-177.818726	925.294617	-556.054932	96.149887	1093.229004	546.174988	-63.306198	968.196228	573.546997	186.944382
-570.050049	182.110291	992.971436	-572.400818	6.841729	995.929810	-618.504944	185.256042	523.753418	-613.766907	-38.408806	521.078186	-607.754700	161.001617	81.494576	-667.297424	-27.652521	92.919807	-572.427002	293.169556	1455.708740	-527.951538	-88.031746	1445.487061	-499.100220	95.120079	1424.489014	-489.933105	121.985809	1751.793579	-739.931885	352.588745	1207.327759	-642.376343	-180.396362	1192.731079	-529.124023	313.517578	1004.844849	-494.651581	-177.932693	925.265259	-555.956177	95.939140	1093.267212	546.644165	-62.794811	968.217041	573.499268	187.500443
-570.011841	181.809479	993.024780	-572.264465	6.620279	996.050659	-618.532349	185.135086	523.685669	-614.433167	-38.305466	521.372620	-607.658508	160.985535	81.446877	-667.136658	-27.690655	92.874161	-572.118835	293.064301	1455.767090	-527.588135	-88.112534	1445.559692	-498.841675	95.056877	1424.563965	-490.262207	121.227013	1752.091309	-739.533020	352.535858	1207.337036	-641.980042	-180.626221	1192.873779	-528.763733	313.008575	1004.900391	-494.659454	-178.072830	925.202332	-555.815308	95.724442	1093.345215	547.033508	-62.357685	968.303772	573.415222	187.999603
-569.986084	181.587982	993.070313	-572.168396	6.331956	996.194885	-618.638794	184.962799	523.692932	-615.114014	-38.231194	521.508057	-607.659424	160.969406	81.420074	-667.183594	-27.710157	92.834496	-571.847656	292.989471	1455.839600	-527.269592	-88.145508	1445.626221	-498.533508	94.976990	1424.619995	-490.448944	120.583031	1752.177002	-739.170898	352.488403	1207.331787	-641.619263	-180.862686	1193.030396	-528.423035	312.557373	1004.987732	-494.589294	-178.271347	925.127625	-555.705322	95.530022	1093.431641	547.324219	-61.991066	968.411438	573.307983	188.491913
-569.953918	181.314865	993.104858	-572.019409	6.006845	996.353943	-618.636841	184.810272	523.671448	-615.565735	-37.988457	521.560730	-607.637695	160.937851	81.457191	-667.047180	-27.744089	92.692436	-571.585876	292.908997	1455.899902	-526.975342	-88.177582	1445.671387	-498.263702	94.916000	1424.582397	-490.758301	119.731766	1752.616333	-738.769653	352.364685	1207.391968	-641.309998	-181.062408	1193.159180	-527.988770	312.017426	1005.050049	-494.539063	-178.475159	925.048157	-555.586670	95.310425	1093.522705	547.700195	-61.565067	968.472534	573.223938	188.933411
-569.872925	181.067123	993.140015	-571.854492	5.713572	996.552063	-618.643311	184.647919	523.668274	-616.128662	-37.925526	521.765381	-607.634216	160.875427	81.456650	-667.119995	-27.729002	92.666283	-571.280212	292.814758	1455.933838	-526.710144	-88.181473	1445.704468	-497.969788	94.846863	1424.602051	-490.971222	118.952950	1752.815063	-738.358582	352.294647	1207.318115	-640.983765	-181.193848	1193.251099	-527.575500	311.595398	1005.198486	-494.434601	-178.724701	924.945374	-555.462158	95.138588	1093.637451	548.051697	-61.112911	968.547058	573.128967	189.345734
-569.861145	180.837799	993.159668	-571.804321	5.499750	996.598694	-618.637817	184.529465	523.655457	-616.695557	-37.896358	521.977295	-607.618042	160.896530	81.403694	-667.157349	-27.746019	92.599922	-570.971619	292.739044	1455.975708	-526.451721	-88.212509	1445.748047	-497.702698	94.757835	1424.662354	-491.087646	118.337685	1752.831787	-737.951233	352.185486	1207.280640	-640.735474	-181.331268	1193.337402	-527.117249	311.202698	1005.298889	-494.352264	-178.991989	924.865417	-555.374390	94.934944	1093.661377	548.368713	-60.682465	968.599060	572.990540	189.807861
-569.820923	180.657013	993.185181	-571.692749	5.350421	996.658020	-618.613037	184.255646	523.646118	-617.134460	-37.829395	522.119446	-607.584106	160.856201	81.393806	-667.236206	-27.761106	92.572861	-570.680603	292.659424	1456.013794	-526.198853	-88.275932	1445.750122	-497.422028	94.682877	1424.679688	-491.346710	117.422707	1753.255981	-737.580383	352.024536	1207.294678	-640.456787	-181.465607	1193.397827	-526.650757	310.778748	1005.517578	-494.212250	-179.274124	924.848022	-555.261902	94.795044	1093.697632	548.662537	-60.241745	968.685303	572.836548	190.284302
-569.805603	180.472183	993.229126	-571.676270	5.129165	996.782471	-618.603088	184.132065	523.667847	-617.635742	-37.776405	522.206421	-607.578735	160.791733	81.406593	-667.369751	-27.796516	92.542305	-570.407166	292.600464	1456.084106	-525.974915	-88.352417	1445.775879	-497.157471	94.615303	1424.714722	-491.459015	116.793808	1753.283691	-737.246338	351.859253	1207.339966	-640.173157	-181.613510	1193.487061	-526.207825	310.358093	1005.682373	-494.038239	-179.628738	924.917480	-555.212402	94.636604	1093.775757	548.955627	-59.864349	968.773560	572.715637	190.784134
-569.786377	180.367416	993.245422	-571.650391	5.042234	996.776794	-618.623291	183.968552	523.698486	-617.923218	-37.713619	522.247375	-607.599792	160.757889	81.446739	-667.323181	-27.800558	92.484436	-570.103821	292.512939	1456.186279	-525.770020	-88.424942	1445.868042	-496.929657	94.538849	1424.756226	-491.729431	115.953140	1753.641479	-736.910095	351.667938	1207.404785	-639.937073	-181.730316	1193.542236	-525.753845	310.000305	1005.902466	-493.869904	-180.046219	924.985168	-555.140625	94.528465	1093.773438	549.311340	-59.441868	968.824280	572.578247	191.240585
-569.679504	180.156403	993.300720	-571.561951	4.727865	996.998535	-618.534424	183.822403	523.675476	-618.285339	-37.774307	522.386963	-607.533508	160.751328	81.446983	-667.418274	-27.845375	92.490532	-569.804871	292.409912	1456.288086	-525.593201	-88.524521	1445.913818	-496.662384	94.420410	1424.766846	-491.931641	115.183380	1753.812622	-736.547241	351.508179	1207.418213	-639.730286	-181.842392	1193.599121	-525.306763	309.689331	1006.126709	-493.688232	-180.461975	924.997925	-555.083740	94.357285	1093.916748	551.149475	-57.588341	968.686096	572.808228	192.019592
-569.669312	180.107300	993.330322	-571.561646	4.749678	996.881714	-618.546082	183.669785	523.723450	-618.545837	-37.789421	522.411316	-607.540833	160.758301	81.436096	-667.462769	-27.900105	92.498749	-569.492432	292.324097	1456.328247	-525.394470	-88.612701	1445.936279	-496.434723	94.328384	1424.775146	-492.062775	114.434395	1753.935425	-736.158813	351.353088	1207.472046	-639.538757	-181.957947	1193.620483	-524.785339	309.369476	1006.310974	-493.518616	-180.807419	924.931519	-555.001343	94.260048	1093.862549	551.558044	-57.128918	968.703369	572.731201	192.445251
-569.660217	180.069901	993.365112	-571.584229	4.789223	996.802612	-618.547302	183.532730	523.735046	-618.887878	-37.944691	522.501160	-607.543396	160.741318	81.407219	-667.630615	-27.902824	92.420212	-569.138306	292.189636	1456.421753	-525.201416	-88.739761	1445.941284	-496.211029	94.200623	1424.778687	-492.244568	113.738449	1754.087036	-735.821655	351.184723	1207.538574	-639.343323	-182.070602	1193.655273	-524.374023	309.062622	1006.589417	-493.324219	-181.230621	924.986328	-554.937866	94.193970	1093.830444	551.816101	-56.730579	968.738770	572.576965	192.904083
-569.560181	179.951721	993.403564	-571.524963	4.724318	996.769592	-618.457642	183.445557	523.715393	-619.048828	-37.936195	522.502441	-607.467957	160.703445	81.401398	-667.657166	-27.929226	92.395477	-568.760925	292.092712	1456.466553	-525.079590	-88.839844	1445.963623	-495.990143	94.077972	1424.805054	-492.371155	113.150604	1754.106201	-735.515442	351.055389	1207.620239	-639.176392	-182.147415	1193.703857	-523.955566	308.790863	1006.909668	-493.050964	-181.707031	925.131042	-554.822754	94.058548	1093.828247	552.028931	-56.402531	968.822998	572.358398	193.364807
-569.439209	179.809616	993.434265	-571.525818	4.537669	996.905396	-618.437927	183.280838	523.760376	-619.248840	-38.048378	522.541687	-607.454773	160.699982	81.386536	-667.584351	-27.962881	92.395020	-568.443176	291.990814	1456.548340	-524.922791	-88.951141	1445.955811	-495.756561	93.915398	1424.789429	-492.599548	112.309456	1754.373901	-735.234741	350.939270	1207.743896	-639.013000	-182.236481	1193.758301	-523.526062	308.575745	1007.131165	-492.807831	-182.166306	925.246643	-554.763184	93.941994	1093.910767	552.213379	-55.961121	968.868958	572.140137	193.828049
-569.311340	179.694016	993.502563	-571.457275	4.445400	996.932922	-618.380188	183.221054	523.768005	-619.280823	-37.956169	522.566589	-607.446655	160.717255	81.422691	-667.496948	-28.007122	92.329941	-568.091736	291.874268	1456.633423	-524.806580	-89.067253	1445.987671	-495.540070	93.741547	1424.795898	-492.772339	111.630943	1754.489990	-734.934875	350.812439	1207.870605	-638.853882	-182.321014	1193.814453	-523.108948	308.383972	1007.301086	-492.570740	-182.604843	925.280396	-554.645203	93.809700	1093.956055	552.387695	-55.606125	968.918884	571.960144	194.227646
-569.148376	179.544968	993.520630	-571.383606	4.245789	997.047729	-618.332642	183.195755	523.751648	-619.321472	-37.969940	522.611572	-607.389099	160.710892	81.355446	-667.321838	-28.024332	92.320877	-567.766174	291.737610	1456.718140	-524.688965	-89.228859	1446.023560	-495.293488	93.578407	1424.802856	-492.883087	111.055008	1754.458496	-734.640259	350.697449	1208.002808	-638.725281	-182.422897	1193.844238	-522.719727	308.180817	1007.511963	-492.359955	-183.082001	925.343994	-554.524292	93.681297	1094.021240	552.492371	-55.306713	968.960205	571.748779	194.603287
-568.954651	179.345169	993.562378	-571.234009	3.897791	997.249756	-618.288147	183.130432	523.755493	-619.505127	-38.005054	522.732056	-607.375549	160.710205	81.371353	-667.294006	-28.070122	92.304863	-567.468384	291.582428	1456.783691	-524.578857	-89.400223	1446.045166	-495.115021	93.407486	1424.872437	-493.006775	110.383209	1754.689819	-734.343445	350.589661	1208.129639	-638.624634	-182.567719	1193.836548	-522.345825	308.001892	1007.737854	-492.113007	-183.566589	925.555847	-554.407593	93.493019	1094.150269	552.708801	-54.854519	968.971008	571.544006	195.085480
-568.810791	179.264328	993.560852	-571.281555	3.803480	997.259216	-618.312134	183.115204	523.755615	-619.673645	-38.000336	522.726563	-607.409546	160.709244	81.428154	-667.352417	-28.092983	92.296249	-567.165466	291.440674	1456.880371	-524.481323	-89.564636	1446.055786	-494.934326	93.242035	1424.878662	-493.236389	109.742119	1754.706787	-734.064392	350.524658	1208.222778	-638.504272	-182.715347	1193.813965	-522.054443	307.862762	1007.983582	-491.797394	-184.075470	925.710999	-554.331665	93.393829	1094.150024	552.927429	-54.396587	968.971680	571.338379	195.595490
-568.758057	179.326065	993.573547	-571.400635	3.885984	997.098816	-618.412354	183.183517	523.792542	-619.731262	-37.964779	522.689636	-607.464661	160.747986	81.439552	-667.142639	-28.072292	92.197868	-566.870483	291.264374	1456.983398	-524.416077	-89.735321	1446.054321	-494.751221	93.047417	1424.814331	-493.436127	109.001770	1754.974121	-733.774414	350.498688	1208.326050	-638.400024	-182.894760	1193.779907	-521.756287	307.798096	1008.228149	-491.533722	-184.519836	925.779785	-554.251526	93.351364	1094.060181	553.130859	-53.999550	968.984375	571.162048	196.068619
-568.544617	179.207413	993.588745	-571.351501	3.675923	997.224976	-618.382080	183.232758	523.794067	-619.892700	-38.007034	522.661804	-607.496948	160.747742	81.463974	-667.156738	-28.100468	92.194817	-566.723633	291.112427	1457.063843	-524.481628	-89.909622	1446.067627	-494.535980	92.846909	1424.614014	-493.585297	108.356392	1755.081909	-733.516785	350.457550	1208.440918	-638.330078	-183.066422	1193.777588	-521.452026	307.722748	1008.417053	-491.221863	-184.921021	925.815430	-554.118103	93.233604	1094.129761	553.281250	-53.590538	969.033264	570.913940	196.529755
-568.302551	179.044891	993.620239	-571.331360	3.557050	997.313965	-618.389954	183.215515	523.849609	-620.041321	-38.060947	522.703369	-607.515686	160.760193	81.444450	-667.076416	-28.090719	92.185478	-566.288635	290.952881	1457.055908	-524.318054	-90.113289	1446.033569	-494.389954	92.612999	1424.737671	-493.654053	107.936287	1754.976074	-733.245056	350.480011	1208.543091	-638.225586	-183.208755	1193.777832	-521.181641	307.669403	1008.552856	-490.918518	-185.382462	925.892822	-553.980225	93.105568	1094.188599	553.337341	-53.247154	969.096008	570.649597	196.886978
-568.131653	179.036758	993.645996	-571.355164	3.520998	997.284973	-618.389954	183.254700	523.850159	-620.135498	-38.005783	522.728638	-607.570129	160.770401	81.445541	-667.031860	-28.050711	92.136055	-565.974670	290.810760	1457.115356	-524.266968	-90.347290	1446.001343	-494.200470	92.405693	1424.771729	-493.780914	107.326935	1755.072510	-732.973694	350.518463	1208.661499	-638.133301	-183.355759	1193.816528	-520.884888	307.661011	1008.677856	-490.606262	-185.819382	925.993530	-553.840515	93.033401	1094.177246	553.490173	-53.130047	969.150330	570.932617	196.531754
-567.956055	179.028915	993.692566	-571.399475	3.441139	997.294006	-618.350220	183.295486	523.865601	-620.290527	-37.997494	522.858704	-607.551331	160.811417	81.426056	-667.017456	-28.072176	92.208351	-565.683838	290.630676	1457.209473	-524.270386	-90.545898	1446.052246	-494.035919	92.184616	1424.795898	-493.920868	106.778374	1755.164551	-732.689209	350.564362	1208.771240	-638.033447	-183.541702	1193.817139	-520.633789	307.663086	1008.817871	-490.283173	-186.215073	926.108582	-553.725464	92.946716	1094.197876	553.537354	-52.724968	969.196167	570.684814	196.935257
-567.723999	178.942062	993.738098	-571.352173	3.310424	997.397278	-618.324219	183.334579	523.887268	-620.382141	-37.906025	523.007629	-607.601929	160.828766	81.410828	-666.970032	-28.066416	92.245804	-565.392090	290.429382	1457.283569	-524.308960	-90.757645	1446.103027	-493.928528	91.921547	1424.838623	-494.074158	106.233841	1755.271118	-732.426819	350.642242	1208.934082	-637.944946	-183.722473	1193.803101	-520.410095	307.646423	1008.898071	-490.033691	-186.629120	926.231750	-553.593933	92.853363	1094.273315	553.481506	-51.978069	969.214233	569.701843	198.257813
-567.599792	178.928360	993.758667	-571.574707	3.313142	997.381775	-618.264832	183.352905	523.832275	-620.479492	-37.780746	523.071655	-607.575867	160.865921	81.394226	-666.871338	-28.049461	92.228683	-565.080078	290.238068	1457.346191	-524.347412	-90.992081	1446.161865	-493.830750	91.665237	1424.859253	-494.238861	105.597664	1755.467041	-732.150208	350.722931	1209.089478	-637.862610	-183.971405	1193.757813	-520.212891	307.660858	1008.927063	-489.759979	-187.006470	926.388245	-553.593628	92.795021	1094.268799	553.714294	-51.857040	969.222168	570.038574	197.802399
-567.463196	178.971100	993.792847	-571.808716	3.468970	997.212341	-618.359497	183.408081	523.863525	-620.551575	-37.712395	523.045593	-607.688354	160.865295	81.421562	-666.753784	-28.043884	92.274445	-564.755737	290.024323	1457.409912	-524.390625	-91.239120	1446.139526	-493.710541	91.404045	1424.883545	-494.302551	105.152336	1755.392212	-731.899048	350.811615	1209.256104	-637.760132	-184.140610	1193.693237	-520.007324	307.736725	1008.969055	-489.436676	-187.382965	926.464050	-553.542603	92.744316	1094.187378	553.578125	-51.161598	969.211548	569.049988	199.070313
-567.520325	179.210510	993.834656	-572.457031	3.821820	996.925964	-618.538696	183.552338	523.928284	-620.710693	-37.591267	522.942444	-607.800842	160.898392	81.428398	-666.706238	-28.029039	92.226784	-564.436890	289.813202	1457.495605	-524.442444	-91.451797	1446.154175	-493.593567	91.145401	1424.868774	-494.481201	104.552467	1755.583130	-731.571716	350.847076	1209.472900	-637.646667	-184.323608	1193.631714	-519.822876	307.780945	1009.018066	-489.098541	-187.767197	926.465881	-553.721497	92.797218	1094.040039	553.654419	-50.718468	969.226746	568.710754	199.583038
-567.297302	179.116135	993.858765	-572.453247	3.760905	996.954163	-618.525391	183.589050	523.946899	-620.877930	-37.547737	522.969666	-607.846802	160.923462	81.452576	-666.676758	-28.025295	92.213959	-564.112732	289.555878	1457.591431	-524.502014	-91.643860	1446.184937	-493.480499	90.890068	1424.877441	-494.617126	104.036781	1755.678711	-731.268982	350.940582	1209.656738	-637.581848	-184.489090	1193.586670	-519.658325	307.874298	1009.033691	-488.793152	-188.112213	926.519165	-553.605652	92.701714	1094.066040	553.673645	-50.347797	969.238159	568.377502	200.087006
-567.099915	179.028046	993.894104	-572.482605	3.718306	996.969849	-618.532043	183.624939	523.966919	-620.977478	-37.466816	523.000610	-607.912659	160.951447	81.432289	-666.744202	-28.005054	92.208557	-563.740906	289.314514	1457.665161	-524.580017	-91.872887	1446.156006	-493.382202	90.604683	1424.884766	-494.686676	103.706596	1755.589233	-730.945251	351.072449	1209.776733	-637.531677	-184.702957	1193.528809	-519.493713	307.922272	1009.090698	-488.527039	-188.432831	926.594727	-553.510132	92.604172	1094.089966	553.657288	-49.972618	969.272156	568.044434	200.432007
-566.882507	178.956589	993.939758	-572.458496	3.621884	997.037903	-618.458679	183.660980	523.997559	-621.101074	-37.388000	523.011292	-607.884705	160.934845	81.429672	-666.750488	-27.980877	92.203255	-563.443726	289.125366	1457.728394	-524.714905	-92.159904	1446.135864	-493.272888	90.295029	1424.876709	-494.810425	103.265488	1755.633545	-730.629333	351.245850	1209.921875	-637.528015	-184.912079	1193.488159	-519.335693	307.994354	1009.114136	-488.291779	-188.769363	926.671570	-553.427856	92.516083	1094.153320	553.715332	-49.601765	969.285828	567.756775	200.816635
-566.699890	178.924545	994.008972	-572.464722	3.622426	996.976746	-618.393738	183.623154	523.993530	-621.238525	-37.406853	523.079041	-607.902649	160.930557	81.449547	-666.755859	-27.980808	92.211517	-563.113770	288.936188	1457.759521	-524.808472	-92.419617	1446.089355	-493.194336	89.981155	1424.843140	-494.915649	102.816818	1755.683350	-730.300232	351.349823	1210.093018	-637.473511	-185.086121	1193.413452	-519.187805	308.080231	1009.107605	-488.048340	-189.152847	926.690369	-553.320129	92.409035	1094.155151	553.697388	-49.220970	969.316101	567.421570	201.176575
-566.535828	178.935410	994.022400	-572.492126	3.631587	996.845581	-618.337891	183.655441	524.020996	-621.311279	-37.301140	523.048706	-607.907349	160.936539	81.429230	-666.708618	-28.026827	92.229439	-562.796143	288.672272	1457.894409	-524.911804	-92.666191	1445.961792	-493.116241	89.679802	1424.801147	-495.068970	102.350540	1755.776611	-729.993103	351.471893	1210.237061	-637.426270	-185.262238	1193.276367	-518.996155	308.161835	1009.089844	-487.743256	-189.507492	926.709106	-553.219604	92.318680	1094.092041	553.733948	-48.835258	969.277100	567.058289	201.586105
-566.357727	178.914291	994.026611	-572.501160	3.567548	996.837891	-617.813599	183.220291	523.984314	-621.430664	-37.277596	523.045959	-607.647278	160.898544	81.412148	-666.744568	-28.030657	92.227829	-562.457275	288.425446	1457.998779	-525.015930	-92.947762	1445.903198	-493.028870	89.397797	1424.821045	-495.184418	101.958725	1755.772705	-729.641357	351.607391	1210.365479	-637.386047	-185.457962	1193.094482	-518.836975	308.289337	1009.077881	-487.450104	-189.819748	926.687256	-553.135254	92.251808	1094.090576	553.730042	-48.483009	969.264771	566.717712	201.988861
-566.216736	178.899002	994.045593	-572.546265	3.504570	996.812134	-617.668396	183.203247	523.950195	-621.452271	-37.211155	523.051147	-607.631287	160.890930	81.453018	-666.735596	-28.019493	92.174736	-562.142029	288.185028	1458.078369	-525.108704	-93.232086	1445.838501	-492.979065	89.092163	1424.782104	-495.317657	101.584984	1755.770020	-729.286072	351.754120	1210.510864	-637.383789	-185.621109	1192.910034	-518.659607	308.361267	1009.074646	-487.276764	-190.133179	926.629517	-553.081848	92.169716	1094.086792	553.785645	-48.169346	969.238037	566.438354	202.350479
-566.037598	178.787659	994.072754	-572.528687	3.446378	996.838440	-617.615479	183.146561	523.968079	-621.556519	-37.203720	523.064087	-607.651855	160.887650	81.446716	-666.704773	-27.969973	92.134651	-561.855286	287.947205	1458.159058	-525.226074	-93.502388	1445.821533	-492.907990	88.779556	1424.770752	-495.428833	101.232063	1755.746826	-728.941956	351.864563	1210.657471	-637.383362	-185.805130	1192.757324	-518.496521	308.480713	1008.974243	-487.131287	-190.451004	926.586731	-553.004944	92.070618	1094.117188	553.866516	-47.850651	969.259460	566.182007	202.711441
-565.860962	178.702133	994.082092	-572.498535	3.392702	996.844482	-617.543701	183.187210	523.951111	-621.636658	-37.232376	523.167053	-607.637024	160.927994	81.415474	-666.728027	-28.024424	92.198875	-561.545715	287.705811	1458.259155	-525.369873	-93.765205	1445.772949	-492.835754	88.483643	1424.794067	-495.575073	100.816338	1755.789307	-728.605957	351.971405	1210.857544	-637.441223	-185.948074	1192.574707	-518.331238	308.566772	1008.920593	-487.020233	-190.761734	926.553101	-552.910706	91.986099	1094.126587	553.884338	-47.641403	969.262695	566.009644	202.881439
-565.710999	178.669037	994.107239	-572.482300	3.349590	996.835205	-617.420776	183.219955	523.949829	-621.640076	-37.171505	523.206421	-607.608276	160.909576	81.427765	-666.650452	-28.051041	92.240677	-561.223877	287.493347	1458.354614	-525.526001	-94.054611	1445.661255	-492.797974	88.175697	1424.783081	-495.704834	100.427956	1755.815674	-728.269836	352.081207	1211.005981	-637.497192	-186.107147	1192.404907	-518.162598	308.646973	1008.883118	-486.861359	-191.106827	926.529907	-552.848755	91.917015	1094.138306	553.844727	-47.402836	969.257874	565.758240	203.157700
-565.627869	178.671692	994.124207	-572.499695	3.355324	996.711670	-617.379456	183.190414	523.970520	-621.637878	-37.126709	523.171875	-607.642151	160.917328	81.441933	-666.701782	-28.038448	92.206223	-560.963745	287.242218	1458.496460	-525.649109	-94.330704	1445.514526	-492.781006	87.891731	1424.733643	-495.866028	99.999413	1755.943481	-727.916992	352.222504	1211.158325	-637.532532	-186.213226	1192.226929	-517.987976	308.752594	1008.911194	-486.704102	-191.454544	926.435913	-552.788269	91.831718	1094.081177	553.955444	-47.114544	969.230469	565.630859	203.370972
-565.552429	178.759827	994.187561	-572.517151	3.393487	996.578247	-617.354736	183.238510	524.000488	-621.654358	-37.128918	523.096680	-607.671753	160.913589	81.481201	-666.740234	-28.013193	92.166321	-560.680847	287.019592	1458.577881	-525.781006	-94.580956	1445.391602	-492.732208	87.600716	1424.696167	-495.965576	99.615311	1756.087402	-727.584412	352.345947	1211.298462	-637.540100	-186.202881	1192.045166	-517.829102	308.850098	1008.907166	-486.402924	-192.139679	926.697449	-552.744324	91.774689	1094.044556	553.997131	-46.781822	969.176453	565.368958	203.711426
-565.442261	178.807083	994.183044	-572.503601	3.354887	996.504150	-617.282166	183.225250	524.040039	-621.515808	-37.084816	523.050964	-607.712708	160.910889	81.488876	-666.714233	-27.996138	92.119888	-560.403137	286.771393	1458.691772	-525.925842	-94.805237	1445.308350	-492.706696	87.325020	1424.639282	-496.032898	99.369232	1755.849854	-727.280457	352.462006	1211.463867	-637.619568	-186.242371	1191.864868	-517.645874	308.889496	1009.000549	-486.296997	-192.437668	926.584900	-552.693787	91.731026	1094.007568	554.196777	-46.742096	969.107849	565.762085	203.301651
-565.344177	178.775864	994.191711	-572.506531	3.342610	996.449036	-617.183594	183.168762	524.008911	-621.472961	-37.081207	523.030334	-607.649719	160.920013	81.445183	-666.655029	-28.007969	92.142868	-560.131775	286.537750	1458.712891	-526.064148	-95.084679	1445.227905	-492.697998	87.045723	1424.660034	-496.138184	98.999214	1755.851563	-726.937439	352.597870	1211.607788	-637.689697	-186.301956	1191.650024	-517.437622	308.938507	1009.032715	-486.267487	-192.719559	926.503662	-552.636597	91.663742	1093.983032	554.077454	-46.240471	969.068176	564.874390	204.259705
-565.208374	178.702957	994.245422	-572.502319	3.285340	996.529114	-617.085693	183.087128	523.986877	-621.381836	-37.109467	523.077698	-607.604675	160.924225	81.437592	-666.675903	-28.032629	92.192337	-559.938354	286.291962	1458.868652	-526.200806	-95.367279	1445.153809	-492.684509	86.767189	1424.690186	-496.207886	98.695595	1755.933105	-726.646545	352.718018	1211.754517	-637.802124	-186.332047	1191.486938	-517.236816	308.917786	1009.044434	-486.298645	-193.002411	926.470825	-552.613953	91.603386	1094.057617	554.060181	-45.936718	969.083313	564.569397	204.625870
-565.105530	178.676132	994.237549	-572.518616	3.264966	996.484375	-616.996765	183.064102	523.976196	-621.297852	-37.224113	523.121033	-607.568665	160.936127	81.429588	-666.701904	-28.036083	92.195793	-559.700195	286.056213	1458.996704	-526.343628	-95.585938	1445.072510	-492.665924	86.478386	1424.743408	-496.276489	98.364487	1755.916504	-726.359436	352.827240	1211.936035	-637.916809	-186.339386	1191.301147	-517.012573	308.940002	1009.121704	-486.321777	-193.237534	926.458374	-552.567017	91.547882	1094.030884	554.129456	-45.602573	969.050110	564.347656	204.893936
-564.962158	178.659271	994.254211	-572.509277	3.242145	996.489380	-616.919861	183.037323	523.987000	-621.173096	-37.243259	523.098877	-607.512451	160.933701	81.409775	-666.812622	-28.043926	92.219467	-559.490295	285.829163	1459.117310	-526.515015	-95.844299	1444.975830	-492.643250	86.240746	1424.720459	-496.361542	98.013550	1755.921265	-726.105530	352.927399	1212.103394	-638.038025	-186.342484	1191.084839	-516.793762	308.990875	1009.196594	-486.355042	-193.494064	926.399475	-552.513245	91.510056	1094.045532	554.311462	-45.643375	969.047913	564.737732	204.537811
-564.881104	178.727997	994.288757	-572.520813	3.369861	996.315735	-616.928040	183.037094	524.001892	-620.889832	-37.299267	523.041138	-607.589844	160.949509	81.451561	-666.750305	-28.036608	92.228462	-559.259399	285.624268	1459.207886	-526.621582	-96.079712	1444.825562	-492.628448	85.971550	1424.655396	-496.385742	97.669617	1755.896362	-725.846497	353.019226	1212.253418	-638.144714	-186.369263	1190.893433	-516.591919	309.082825	1009.312988	-486.386017	-193.694839	926.183167	-552.457825	91.481850	1093.973267	554.313721	-45.275646	969.001587	564.487915	204.902176
-564.783142	178.781738	994.304443	-572.473938	3.383057	996.193665	-616.919678	183.043106	524.054688	-620.621094	-37.296532	522.945984	-607.588806	160.926086	81.454147	-666.710754	-28.053831	92.225113	-559.119446	285.432281	1459.335083	-526.713928	-96.320038	1444.659790	-492.627319	85.731949	1424.593872	-496.434082	97.310555	1755.777344	-725.580688	353.072845	1212.366333	-638.239441	-186.374786	1190.697021	-516.362122	309.125214	1009.424438	-486.458832	-193.895142	925.978760	-552.385559	91.432983	1093.920410	554.327820	-45.052135	968.943481	564.297241	205.232330
-564.719604	178.784348	994.307617	-572.499146	3.389106	996.128967	-616.900208	183.026901	524.078735	-620.316101	-37.336872	522.833496	-607.594360	160.925797	81.461296	-666.780151	-28.039711	92.198921	-558.978455	285.236542	1459.419922	-526.823608	-96.525482	1444.556030	-492.621185	85.487114	1424.568726	-496.410858	97.006981	1755.840942	-725.316162	353.118286	1212.495483	-638.365295	-186.368240	1190.524292	-516.114990	309.126495	1009.582214	-486.582336	-194.067703	925.701721	-552.382080	91.391617	1093.892456	554.324097	-44.761909	968.932434	564.094849	205.555664
[truncated: 40 more columns]
