# Supplementary material for: A dyadic stimulus set of audiovisual affective displays for the study of multisensory, emotional, social interactions
Source: Behav Res Methods. 2015 Nov 5;48(4):1285–95. doi: 10.3758/s13428-015-0654-4 (PMC5101291; doi:10.3758/s13428-015-0654-4)
Supplement: Supplementary file 1 — (ZIP 270 MB) [file 13428_2015_654_MOESM1_ESM.zip › supplementary_material_2_stimuli_set_files/G/G06.txt]

-598.266174	158.587814	995.028931	-586.882507	-17.451244	999.970154	-656.788025	206.308182	524.928894	-666.720764	-59.666489	529.970520	-651.888184	235.118347	79.543907	-658.493835	-70.029503	89.515121	-591.770691	272.507202	1466.801636	-529.515747	-103.375137	1443.490723	-518.316284	79.791100	1422.760986	-529.217896	61.680370	1757.228882	-801.611328	354.347290	1254.490234	-640.669312	-187.243042	1186.167358	-665.876038	257.272766	1005.520264	-568.725586	-132.985672	887.893738	-573.354065	74.563446	1095.553711	562.704529	-47.577648	972.545715	591.144165	206.703766
-596.861694	158.839874	993.952087	-585.618713	-17.126875	998.766968	-656.277771	206.044724	524.973999	-666.230164	-59.249290	529.968872	-651.629272	235.120193	79.460922	-658.225098	-70.059654	89.432152	-591.574585	272.580475	1466.846558	-529.407959	-103.295532	1443.538452	-518.209412	79.851074	1422.757568	-529.087036	61.754856	1757.242676	-801.405151	354.495667	1254.628296	-640.597473	-187.199310	1186.226685	-665.791260	257.419617	1005.588013	-568.689758	-132.900970	887.924927	-573.370422	74.688423	1094.675293	561.782471	-45.733551	972.469971	588.166687	209.400696
-596.826782	158.935989	993.975830	-585.602905	-17.068773	998.805176	-656.186157	206.192810	524.944275	-666.102417	-59.184353	529.889343	-651.618408	235.166672	79.504669	-658.133545	-70.020699	89.420296	-591.389893	272.643158	1466.872803	-529.317505	-103.249985	1443.570801	-518.105591	79.905281	1422.812256	-528.946777	61.856934	1757.252930	-801.146851	354.665283	1254.668213	-640.523254	-187.167786	1186.322388	-665.690125	257.571320	1005.636597	-568.628662	-132.826309	887.965515	-573.356689	74.770126	1094.708130	562.716064	-47.352531	972.488159	591.127441	206.995102
-596.755737	159.046875	993.984619	-585.635620	-16.985168	998.828918	-656.145447	206.271500	524.941833	-666.101257	-59.196495	529.948242	-651.709717	235.233017	79.502007	-658.176392	-70.010963	89.420128	-591.225525	272.688416	1466.899292	-529.231567	-103.202858	1443.625732	-518.006592	79.943542	1422.841553	-528.826538	61.914082	1757.279053	-800.945557	354.888123	1254.765137	-640.421387	-187.136154	1186.375732	-665.624268	257.754486	1005.688293	-568.558777	-132.780716	887.992554	-573.358032	74.863411	1094.728394	561.861511	-45.710217	972.466919	588.399109	209.292526
-596.699158	159.067413	993.985474	-585.619568	-16.961464	998.886536	-656.068298	206.352859	524.969910	-666.033081	-59.106468	529.886230	-651.646790	235.334305	79.568405	-658.197754	-69.997978	89.458221	-591.056885	272.747192	1466.952026	-529.168945	-103.158478	1443.671997	-517.905579	79.996544	1422.895508	-528.699219	62.002319	1757.281860	-800.780762	355.137421	1254.894043	-640.341431	-187.103043	1186.424316	-665.528076	257.964447	1005.729187	-568.500916	-132.746368	888.069763	-573.352600	74.911392	1094.762207	561.834961	-45.643597	972.472107	588.342102	209.537766
-596.672791	159.163208	993.994263	-585.651306	-16.845692	998.835876	-656.006897	206.465546	524.961670	-666.000366	-59.148739	529.875916	-651.809998	235.574310	79.648949	-658.255798	-69.976250	89.483986	-590.911255	272.760315	1467.064697	-529.033081	-103.105438	1443.689331	-517.813538	80.034653	1422.898071	-528.596558	62.067390	1757.314331	-800.579956	355.334869	1254.966919	-640.260010	-187.073654	1186.499878	-665.439575	258.230011	1005.804443	-568.448730	-132.706619	888.096008	-573.348633	74.978951	1094.741577	561.876587	-45.585865	972.452759	588.450195	209.488113
-596.694763	159.324783	994.021240	-585.731384	-16.656372	998.727966	-656.007385	206.602127	525.029419	-665.915283	-59.132389	529.865234	-651.694275	235.616089	79.722008	-658.139160	-69.991890	89.482941	-590.751587	272.819427	1467.168335	-528.918152	-103.081360	1443.748047	-517.734375	80.079613	1422.916626	-528.476196	62.152485	1757.303955	-800.360474	355.559784	1255.155396	-640.158936	-187.056931	1186.531982	-665.315002	258.466736	1005.863403	-568.350891	-132.696411	888.206665	-573.368713	75.075630	1094.698486	561.941223	-45.547779	972.437988	588.563293	209.550629
-596.748108	159.395050	994.082947	-585.841858	-16.600657	998.732666	-655.972595	206.728882	525.035034	-665.912415	-59.140327	529.883606	-651.645142	235.701828	79.699959	-658.206116	-69.978851	89.481636	-590.599976	272.863678	1467.247070	-528.832703	-103.016106	1443.792236	-517.632080	80.109795	1422.987671	-528.399536	62.206371	1757.310059	-800.117310	355.782379	1255.193848	-640.096497	-187.060547	1186.617065	-665.197815	258.738800	1005.918335	-568.288452	-132.704895	888.208008	-573.369812	75.105301	1094.718262	561.962036	-45.514633	972.427368	588.661804	209.532059
-596.676453	159.416931	994.116394	-585.882263	-16.597713	998.777222	-655.891174	206.868149	525.055786	-665.974426	-59.214714	529.898193	-651.706543	235.776855	79.748344	-658.314575	-69.958282	89.487335	-590.459045	272.900604	1467.339966	-528.726379	-103.002930	1443.877563	-517.534180	80.151802	1423.043091	-528.321167	62.277561	1757.322754	-799.896973	356.084961	1255.285767	-640.008972	-187.104752	1186.664795	-665.094971	259.170776	1005.971558	-568.227051	-132.677551	888.317017	-573.397034	75.109711	1094.765381	562.039673	-45.417793	972.399048	588.747925	209.621979
-596.657715	159.470444	994.143982	-585.907227	-16.532909	998.754395	-655.834229	206.965927	525.095825	-665.917114	-59.180058	529.841858	-651.746765	235.862961	79.801605	-658.320557	-69.957268	89.482803	-590.332642	272.940063	1467.422607	-528.616028	-102.958557	1443.954346	-517.456360	80.167915	1423.127563	-528.251343	62.363422	1757.331177	-799.696472	356.402344	1255.416016	-639.894470	-187.101028	1186.715454	-664.921448	259.273468	1005.994507	-568.146301	-132.669571	888.418701	-573.408569	75.136040	1094.770508	562.050537	-45.426640	972.395386	588.838196	209.622910
-596.560791	159.443314	994.174194	-585.879211	-16.550127	998.828796	-655.758118	207.022110	525.130859	-665.887329	-59.173462	529.882080	-651.791809	235.998108	79.791855	-658.272766	-69.947136	89.445847	-590.207947	272.961090	1467.505981	-528.538208	-102.954048	1444.030640	-517.361267	80.178940	1423.229736	-528.200989	62.428333	1757.353027	-799.452576	356.674988	1255.545044	-639.774292	-187.144257	1186.829102	-664.779297	259.496033	1006.081604	-568.094727	-132.680176	888.426025	-573.399475	75.128746	1094.831909	562.115479	-45.307396	972.347107	588.971252	209.670700
-596.640259	159.489227	994.280579	-586.081909	-16.494059	998.880188	-655.750916	207.245377	525.124390	-665.942200	-59.226357	529.911438	-651.906982	236.094116	79.753304	-658.217712	-69.956902	89.532219	-590.083435	272.969025	1467.579712	-528.491516	-102.964676	1444.114624	-517.257385	80.217438	1423.348145	-528.167114	62.512840	1757.390259	-799.210999	356.907837	1255.619385	-639.706970	-187.003418	1186.810059	-664.619507	259.679901	1006.162109	-568.010925	-132.716217	888.459290	-573.463318	75.141083	1094.898193	562.148804	-45.316948	972.346252	589.046936	209.675659
-596.603577	159.509262	994.344482	-586.127441	-16.481173	998.936523	-655.727051	207.333374	525.224121	-665.955566	-59.244423	529.904724	-651.965149	236.230621	79.741837	-658.223328	-69.959656	89.541542	-589.967590	272.975922	1467.710327	-528.431702	-102.948021	1444.217163	-517.154846	80.223320	1423.472534	-528.153625	62.582249	1757.452515	-798.952271	357.174255	1255.704346	-639.567566	-187.228348	1187.012695	-664.467529	259.877136	1006.230225	-567.981628	-132.760788	888.537903	-573.497375	75.143227	1094.964233	562.195251	-45.339527	972.375916	589.174683	209.689926
-596.590027	159.575012	994.417480	-586.275330	-16.370720	998.906189	-655.709595	207.522690	525.242065	-665.963806	-59.294060	529.906433	-652.046021	236.358429	79.728287	-658.275269	-69.954865	89.542969	-589.859436	272.984619	1467.873779	-528.350220	-102.953590	1444.352539	-517.037109	80.256264	1423.575195	-528.150635	62.675316	1757.517944	-798.679016	357.459961	1255.856079	-639.400574	-187.220016	1187.146851	-664.220337	259.912811	1006.361511	-567.896484	-132.796310	888.642151	-573.567627	75.158005	1094.988770	562.270447	-45.264137	972.341003	589.288208	209.704300
-596.481689	159.499084	994.483154	-586.236023	-16.520021	999.095032	-655.619385	207.617020	525.264587	-665.972961	-59.283741	529.919189	-652.089478	236.442261	79.729576	-658.283447	-69.946991	89.541229	-589.740051	272.952881	1468.051880	-528.273987	-102.946602	1444.485352	-516.916809	80.254211	1423.743042	-528.229248	62.754551	1757.572510	-798.423950	357.804657	1256.009521	-639.295654	-187.092285	1187.140015	-664.042114	260.125153	1006.465515	-567.851868	-132.896347	888.662292	-573.588806	75.100533	1095.131226	562.291809	-45.271370	972.354065	589.387939	209.687820
-596.427307	159.513809	994.537354	-586.401611	-16.549892	999.191895	-655.569275	207.730286	525.287231	-665.923035	-59.233624	529.951416	-652.136902	236.534744	79.673920	-658.254150	-69.941757	89.559265	-589.645142	272.972443	1468.205811	-528.206299	-102.946175	1444.696899	-516.803406	80.258446	1423.913330	-528.298340	62.878201	1757.629639	-798.144531	358.088959	1256.096558	-639.166382	-187.149338	1187.272095	-663.913208	260.352478	1006.551941	-567.817566	-132.992249	888.753418	-573.709900	75.090263	1095.218750	562.390869	-45.269211	972.343140	589.516541	209.677185
-596.353088	159.450790	994.597534	-586.427185	-16.650442	999.360229	-655.451050	207.756714	525.304077	-665.994324	-59.250412	530.006714	-652.132629	236.653625	79.650307	-658.211182	-69.956146	89.564423	-589.551514	272.950562	1468.441162	-528.098999	-102.958054	1444.851563	-516.678589	80.282646	1424.051636	-528.425293	62.984985	1757.704956	-797.806641	358.318268	1256.257202	-638.984436	-187.382584	1187.478394	-663.721069	260.493958	1006.649048	-567.759460	-133.055298	888.947327	-573.753784	75.054504	1095.343506	562.437439	-45.224312	972.307068	589.592712	209.754227
-596.356262	159.486603	994.682556	-586.583862	-16.579653	999.414978	-655.430725	207.787445	525.311829	-665.984436	-59.191471	529.937317	-652.156616	236.691498	79.680176	-658.190430	-69.954048	89.558243	-589.406799	272.954834	1468.641357	-527.963135	-102.962448	1445.001465	-516.560730	80.276253	1424.177734	-528.607544	63.132172	1757.797852	-797.496460	358.579102	1256.471924	-638.791809	-187.452957	1187.634644	-663.479248	260.560944	1006.725281	-567.700195	-133.174377	888.962952	-573.839905	75.076004	1095.415649	562.477844	-45.251526	972.315430	589.711792	209.743896
-596.221375	159.402206	994.723572	-586.542114	-16.745378	999.612183	-655.263245	207.770691	525.312378	-665.962463	-59.146786	529.969543	-652.072693	236.696869	79.613136	-658.166809	-69.964615	89.554405	-589.259888	272.963196	1468.894165	-527.865540	-102.961052	1445.138550	-516.480042	80.276276	1424.305908	-528.807068	63.242825	1757.885620	-797.195557	358.848969	1256.663940	-638.628113	-187.508926	1187.786987	-663.316345	260.745148	1006.829407	-567.642090	-133.281082	889.140991	-573.866150	75.021370	1095.552612	562.557251	-45.191914	972.285522	589.826721	209.743973
-596.271545	159.462799	994.781982	-586.729004	-16.495670	999.466248	-655.193848	207.794312	525.327209	-665.971497	-59.077221	529.977844	-652.174316	236.758286	79.618698	-658.162415	-69.965668	89.547882	-589.117432	272.946686	1469.092407	-527.768799	-102.955315	1445.245361	-516.398865	80.251053	1424.415283	-529.022217	63.367126	1758.006226	-796.891663	359.137207	1256.878662	-638.497681	-187.582321	1187.926514	-663.106873	260.928162	1006.949158	-567.601746	-133.394531	889.209839	-573.927490	75.055557	1095.503174	562.582275	-45.210548	972.285522	589.921692	209.719116
-596.302551	159.548523	994.840332	-586.924866	-16.340332	999.397095	-655.130737	207.830017	525.353394	-665.915588	-59.001358	529.924011	-652.182800	236.766937	79.602409	-658.130249	-69.971916	89.540352	-588.935364	272.943298	1469.281860	-527.669678	-102.967384	1445.416870	-516.293884	80.237236	1424.501099	-529.232178	63.513458	1758.116943	-796.572144	359.441101	1257.016846	-638.362244	-187.669418	1188.083740	-662.960205	261.194061	1007.120361	-567.530396	-133.457840	889.296204	-574.012207	75.091217	1095.495728	562.662781	-45.208515	972.259888	590.073608	209.733704
-596.382751	159.637375	994.920715	-587.204224	-16.165066	999.310669	-655.091492	207.845093	525.383789	-665.866211	-58.904293	529.864563	-652.198914	236.768204	79.608116	-657.942871	-70.002083	89.534355	-588.648804	272.920380	1469.470703	-527.471008	-102.971642	1445.540894	-516.216919	80.206841	1424.816772	-529.414490	63.839760	1758.057007	-796.237427	359.704407	1257.284790	-638.209717	-187.769592	1188.239502	-662.786194	261.379486	1007.245117	-567.473938	-133.538528	889.460144	-574.138855	75.114326	1095.486938	562.704956	-45.255482	972.253235	590.174316	209.725098
-596.410400	159.687500	994.978821	-587.392822	-16.081877	999.310303	-655.004089	207.810516	525.398560	-665.943726	-58.901680	529.869812	-652.237732	236.806870	79.608727	-658.070496	-69.955406	89.549080	-588.533081	272.885681	1469.649048	-527.464783	-102.981575	1445.765869	-516.118042	80.191727	1424.759033	-529.699402	63.852631	1758.331177	-795.908447	359.991150	1257.455200	-638.084106	-187.894501	1188.423218	-662.634277	261.523346	1007.400940	-567.445679	-133.640823	889.608093	-574.246094	75.132782	1095.517334	562.780701	-45.218693	972.252380	590.295959	209.726807
-596.413330	159.680435	995.029114	-587.571899	-16.070814	999.364136	-654.900696	207.878922	525.373779	-666.016235	-58.950989	529.937439	-652.267700	236.790756	79.638512	-658.037231	-69.979645	89.591866	-588.297974	272.865082	1469.795288	-527.418152	-103.011551	1445.935669	-516.026733	80.136505	1424.871826	-529.912537	64.025719	1758.495117	-795.601318	360.405365	1257.596191	-637.944275	-188.046173	1188.593384	-662.505066	261.647766	1007.584900	-567.433655	-133.740479	889.691101	-574.365234	75.118149	1095.574951	562.812317	-45.222073	972.226807	590.425049	209.690262
-596.444336	159.733353	995.047241	-587.725769	-16.015896	999.380310	-654.860657	207.860168	525.423889	-666.003052	-58.862606	529.870300	-652.184448	236.815674	79.593048	-657.994690	-70.001045	89.564751	-588.050415	273.013428	1469.936523	-527.309143	-102.834488	1446.103638	-515.980652	80.276901	1425.171021	-530.127991	64.230263	1758.590820	-795.240417	360.727173	1257.772583	-637.849731	-188.127838	1188.735718	-662.390747	261.745178	1007.749695	-567.383240	-133.831360	889.899780	-574.438049	75.159576	1095.588989	562.831299	-45.242393	972.241699	590.550781	209.675186
-596.421814	159.699066	995.102478	-587.755554	-16.000980	999.361206	-654.814758	207.878677	525.464233	-666.058289	-58.860790	529.890686	-651.970093	236.811066	79.618408	-657.988953	-70.008018	89.570488	-587.849915	272.981506	1470.056885	-527.281921	-102.876335	1446.249390	-515.890259	80.235672	1425.283447	-530.315796	64.432587	1758.708496	-794.908569	361.106323	1257.881714	-637.733582	-188.269989	1188.918701	-662.245117	261.719147	1007.864197	-567.333862	-133.930145	889.987183	-574.451904	75.103508	1095.610474	562.916260	-45.208572	972.198730	590.734985	209.694336
-596.358704	159.646790	995.121521	-587.772095	-16.030397	999.390381	-654.755188	207.876205	525.461548	-666.084595	-58.840832	529.888306	-651.953369	236.784225	79.666946	-657.959412	-70.030022	89.567017	-587.650391	272.934296	1470.181519	-527.257141	-102.914703	1446.364014	-515.801941	80.168282	1425.361694	-530.441650	64.671173	1758.896851	-794.555908	361.471039	1257.963135	-637.696289	-188.412872	1189.071411	-662.152405	261.847961	1008.006104	-567.309570	-134.026230	890.093079	-574.448730	75.059883	1095.638306	563.169006	-45.561325	972.224792	591.649231	208.671814
-596.347351	159.677124	995.149963	-587.797180	-16.017365	999.358215	-654.715576	207.870667	525.489014	-666.181274	-58.929115	529.985474	-651.974609	236.861465	79.607300	-657.972534	-70.027351	89.576675	-587.433533	272.894623	1470.265503	-527.267578	-102.979271	1446.466187	-515.694336	80.101814	1425.460815	-530.539246	64.905838	1759.068726	-794.232849	361.874329	1258.160034	-637.688721	-188.528091	1189.225952	-662.081909	261.973602	1008.088318	-567.273254	-134.132813	890.222717	-574.442444	75.044296	1095.635254	563.040100	-45.330158	972.224854	591.101196	209.524567
-596.328308	159.590103	995.189819	-587.802551	-16.049191	999.388367	-654.702148	207.906403	525.475098	-666.214233	-58.883305	529.952332	-651.966003	236.914200	79.555038	-657.917664	-70.045761	89.511604	-587.236938	272.853119	1470.379028	-527.307556	-103.013390	1446.596313	-515.558411	80.017433	1425.568726	-530.659668	65.071060	1759.076416	-793.894775	362.246429	1258.254150	-637.656616	-188.665680	1189.366943	-662.031189	262.243805	1008.183472	-567.203125	-134.223770	890.354614	-574.449646	74.977364	1095.672974	563.051270	-45.321484	972.226257	591.164368	209.648880
-596.275513	159.493073	995.227844	-587.825256	-16.069740	999.431030	-654.637085	207.890335	525.522888	-666.283997	-58.899513	529.944397	-651.977661	236.947433	79.539040	-657.920349	-70.087296	89.540688	-587.017639	272.817322	1470.432739	-527.361328	-103.051964	1446.734009	-515.427124	79.959656	1425.675415	-530.739868	65.240715	1759.085938	-793.485291	362.617157	1258.345215	-637.633362	-188.794342	1189.502441	-661.972473	262.395721	1008.230042	-567.142273	-134.324326	890.484314	-574.439575	74.914780	1095.714355	563.143127	-45.265678	972.194275	591.303772	209.636810
-596.213989	159.457214	995.273499	-587.803345	-16.120977	999.449829	-654.586792	207.920395	525.500854	-666.381836	-58.914318	529.996765	-651.970947	236.981293	79.547073	-657.960083	-70.098976	89.539055	-586.851868	272.793335	1470.498047	-527.451050	-103.113159	1446.889404	-515.305786	79.892708	1425.824707	-530.735229	65.450600	1759.150391	-793.157349	363.022522	1258.437988	-637.673340	-188.723862	1189.536499	-661.870728	262.507996	1008.233765	-567.128723	-134.484207	890.643616	-574.415833	74.851166	1095.750488	563.185608	-45.302784	972.200317	591.445007	209.547150
-596.161926	159.388672	995.308289	-587.790894	-16.129633	999.456543	-654.569946	207.924622	525.486023	-666.459167	-58.944416	530.014160	-651.965881	237.014481	79.512253	-658.048035	-70.102112	89.540863	-586.691711	272.759766	1470.641357	-527.545105	-103.161446	1447.062378	-515.174683	79.794952	1425.945313	-530.655640	65.647026	1759.224487	-792.819397	363.381165	1258.553467	-637.666626	-188.843140	1189.678223	-661.813721	262.660797	1008.243225	-567.106201	-134.660034	890.749756	-574.378052	74.794174	1095.770874	563.202454	-45.317631	972.210938	591.525940	209.573456
-596.046936	159.302078	995.341919	-587.717590	-16.162024	999.483521	-654.560242	207.883026	525.471252	-666.458557	-58.902576	529.969666	-652.013489	237.048233	79.555809	-657.907043	-70.120605	89.493660	-586.482849	272.675781	1470.661743	-527.647400	-103.197136	1447.233887	-515.101379	79.709885	1426.037476	-530.497864	65.866135	1759.265503	-792.393616	363.735138	1258.595093	-637.668457	-188.977493	1189.786987	-661.726013	262.779907	1008.262390	-567.050781	-134.837997	890.914978	-574.308350	74.726707	1095.805786	563.231750	-45.347919	972.221497	591.650452	209.552765
-595.986511	159.250290	995.371460	-587.701660	-16.159369	999.511597	-654.653564	207.841492	525.501770	-666.570251	-58.972618	529.999268	-652.036255	237.050369	79.585724	-657.947449	-70.171837	89.506897	-586.508057	272.617188	1470.755005	-527.998413	-103.248077	1447.439697	-514.995483	79.642143	1426.145752	-530.270874	66.089890	1759.305542	-792.074646	364.026672	1258.694580	-637.677368	-189.114456	1189.907104	-661.638428	262.875000	1008.298462	-566.980835	-134.997604	891.011658	-574.273071	74.697701	1095.835205	563.251282	-45.378483	972.253479	591.771851	209.535110
-595.882080	159.200287	995.406555	-587.629761	-16.162573	999.506775	-654.709839	207.788742	525.530029	-666.587219	-58.952824	529.978516	-652.011597	237.083313	79.533287	-657.979370	-70.186378	89.507088	-586.396790	272.588074	1470.841431	-528.177734	-103.311607	1447.628418	-514.993103	79.556328	1426.218872	-530.016541	66.282906	1759.369141	-791.756592	364.331085	1258.796509	-637.740051	-189.248489	1190.036133	-661.521667	262.947845	1008.278992	-566.943359	-135.188232	891.156860	-574.193298	74.645966	1095.852661	563.329041	-45.376408	972.234558	591.885071	209.471466
-595.742676	159.138489	995.440735	-587.562927	-16.199816	999.547791	-654.774353	207.769577	525.480347	-666.659790	-58.970196	530.019226	-651.972900	237.121094	79.495132	-657.976440	-70.199852	89.501732	-586.305542	272.530762	1470.916138	-528.365601	-103.362762	1447.761719	-515.025330	79.474152	1426.328735	-529.765686	66.497963	1759.397827	-791.418823	364.672150	1258.812744	-637.771667	-189.335724	1190.141357	-661.413635	263.051361	1008.275330	-566.881958	-135.380981	891.228210	-574.109619	74.592628	1095.893921	563.362854	-45.414486	972.238281	592.002625	209.440414
-595.624268	159.084274	995.470276	-587.500000	-16.229849	999.551758	-654.902344	207.727097	525.523071	-666.711548	-59.018230	530.014954	-651.991455	237.160538	79.484962	-657.918274	-70.268379	89.514565	-586.260620	272.485962	1471.007568	-528.578613	-103.420685	1447.905396	-515.027527	79.406357	1426.416260	-529.504395	66.720337	1759.402100	-791.123596	365.038300	1258.857056	-637.807007	-189.460022	1190.247437	-661.276672	263.097565	1008.261414	-566.798462	-135.485580	891.349548	-574.022522	74.530884	1095.911865	563.386780	-45.443188	972.235962	592.111511	209.434036
-595.508484	159.007828	995.519836	-587.461853	-16.277769	999.612671	-655.050598	207.601044	525.591614	-666.716187	-58.979271	530.039429	-652.009460	237.187271	79.478935	-657.905457	-70.273491	89.513565	-586.268860	272.413727	1471.088135	-528.829834	-103.455093	1448.018921	-515.103210	79.324654	1426.574341	-529.233215	66.938911	1759.374390	-790.805603	365.382111	1258.779663	-637.890564	-189.586121	1190.330322	-661.145264	263.145813	1008.265686	-566.718018	-135.634735	891.403198	-573.945740	74.467781	1095.967163	563.375427	-45.520077	972.281067	592.196655	209.386063
-595.337708	158.937225	995.523010	-587.381042	-16.308147	999.659485	-655.138062	207.492142	525.568115	-666.776184	-59.038948	530.069275	-652.002808	237.202469	79.430878	-657.867554	-70.330437	89.501312	-586.280151	272.376923	1471.117065	-529.169495	-103.498177	1448.133423	-515.159180	79.236214	1426.665405	-528.938354	67.177963	1759.348267	-790.549377	365.705902	1258.750488	-637.984619	-189.714859	1190.393433	-661.005249	263.123901	1008.275879	-566.688049	-135.797394	891.459045	-573.856812	74.431999	1095.998291	563.620056	-45.902966	972.302551	593.095825	208.324860
-595.186951	158.876984	995.558228	-587.321106	-16.359261	999.722717	-655.287537	207.398483	525.609680	-666.771545	-59.029308	530.090149	-652.058960	237.195572	79.520996	-657.879333	-70.346611	89.477882	-586.321411	272.309143	1471.161011	-529.497253	-103.538513	1448.224609	-515.217773	79.184845	1426.730225	-528.633667	67.423882	1759.330322	-790.316650	366.079224	1258.671387	-638.112305	-189.778351	1190.433105	-660.824951	263.015076	1008.243958	-566.619141	-135.917786	891.479614	-573.787903	74.381660	1096.053833	563.474854	-45.635071	972.296936	592.492432	209.255524
-595.046814	158.794678	995.590332	-587.272827	-16.404667	999.750183	-655.391357	207.327911	525.635620	-666.808228	-59.063698	530.076782	-652.044800	237.212006	79.535164	-657.747375	-70.426292	89.504761	-586.361023	272.259918	1471.173096	-529.779785	-103.567642	1448.322266	-515.292786	79.101654	1426.769775	-528.318420	67.637962	1759.289307	-790.109924	366.367310	1258.606323	-638.226868	-189.878647	1190.481323	-660.673035	263.055267	1008.200623	-566.529175	-136.029144	891.530151	-573.709412	74.306091	1096.086792	563.517151	-45.664333	972.309753	592.594604	209.281235
-594.919556	158.755676	995.578369	-587.277832	-16.502428	999.786621	-655.535461	207.230469	525.702881	-666.877930	-59.163376	530.128357	-652.027832	237.236389	79.494339	-657.787109	-70.418106	89.478439	-586.402771	272.248932	1471.133667	-530.099182	-103.599869	1448.336670	-515.366760	79.040375	1426.846436	-527.991150	67.884369	1759.224121	-789.896545	366.664398	1258.436401	-638.406799	-189.986389	1190.486206	-660.523438	263.120544	1008.179871	-566.472961	-136.184937	891.555420	-573.659973	74.250191	1096.100708	563.540649	-45.664768	972.286865	592.708557	209.246643
-594.803650	158.690186	995.596497	-587.260010	-16.573912	999.802002	-655.615845	207.180939	525.713196	-666.859924	-59.142693	530.096985	-652.045288	237.287292	79.417503	-657.697510	-70.482910	89.477768	-586.449951	272.224487	1471.048096	-530.455383	-103.652519	1448.324219	-515.438599	78.986847	1426.918091	-527.684509	68.129578	1759.225464	-789.699219	366.901550	1258.278442	-638.602722	-190.069275	1190.430908	-660.369995	263.186493	1008.103333	-566.440552	-136.355240	891.568665	-573.612488	74.169548	1096.121216	563.589539	-45.771004	972.297607	592.837830	209.151169
-594.746216	158.641113	995.556396	-587.270874	-16.584356	999.748657	-655.744812	207.144272	525.762695	-666.914795	-59.191696	530.082703	-652.022705	237.311646	79.426079	-657.732117	-70.493340	89.480392	-586.493896	272.221680	1470.982056	-530.777527	-103.688217	1448.295532	-515.526062	78.938042	1426.963257	-527.375549	68.430573	1759.214233	-789.521667	367.111847	1258.088867	-638.789856	-190.196442	1190.386719	-660.283386	263.414215	1008.066711	-566.427490	-136.517731	891.549438	-573.560364	74.127357	1096.069824	563.609680	-45.805550	972.305664	592.925537	209.130707
-594.652832	158.567307	995.533386	-587.283936	-16.697008	999.787292	-655.833557	207.107483	525.788757	-667.006104	-59.282574	530.068054	-652.046326	237.289413	79.470268	-657.692322	-70.501053	89.491356	-586.512878	272.238922	1470.889404	-531.075317	-103.715538	1448.302612	-515.607666	78.861755	1426.972534	-527.099060	68.751160	1759.224243	-789.413513	367.336975	1258.057739	-638.999390	-190.272644	1190.312744	-660.181091	263.513824	1007.977600	-566.399780	-136.635391	891.507202	-573.537842	74.056755	1096.079956	563.643616	-45.828743	972.314209	593.029846	209.121338
-594.512634	158.451584	995.500488	-587.092163	-16.844860	999.837036	-655.843323	206.985413	525.788879	-666.962524	-59.294598	530.102112	-652.043274	237.306396	79.419548	-657.698608	-70.552528	89.455292	-586.583008	272.197571	1470.807007	-531.385559	-103.792580	1448.300171	-515.687683	78.812820	1427.001953	-526.860474	69.093765	1759.227051	-789.295105	367.556183	1257.894043	-639.207947	-190.356750	1190.240356	-660.124451	263.568359	1007.886841	-566.403198	-136.810532	891.492615	-573.412842	73.974365	1096.094116	563.680542	-45.872330	972.313721	593.120667	209.065445
-594.351379	158.307541	995.483337	-586.862854	-16.983366	999.894287	-655.852966	206.896561	525.825806	-666.929993	-59.242329	530.086548	-652.037170	237.340179	79.419846	-657.664124	-70.579575	89.485222	-586.672607	272.191772	1470.738525	-531.782776	-103.850304	1448.217773	-515.728027	78.755081	1427.045044	-526.680298	69.459396	1759.236816	-789.206604	367.757477	1257.767212	-639.464111	-190.629074	1190.264404	-660.035828	263.432434	1007.750671	-566.407288	-136.949127	891.484070	-573.272095	73.879585	1096.122314	563.711243	-45.908028	972.322205	593.205261	209.023544
-594.244995	158.177673	995.443298	-586.767151	-17.120861	999.958008	-655.810974	206.865494	525.801697	-666.995239	-59.301323	530.096069	-652.058655	237.302048	79.483864	-657.714478	-70.585426	89.489082	-586.742737	272.147736	1470.682495	-532.122559	-103.879601	1448.182251	-515.735352	78.720146	1427.099609	-526.508240	69.906616	1759.266602	-789.111389	367.933838	1257.672363	-639.691040	-190.662720	1190.179810	-659.988892	263.436676	1007.627808	-566.422424	-137.109253	891.385559	-573.216675	73.801201	1096.140259	563.679993	-46.029499	972.366394	593.266113	208.992081
-594.137268	158.109955	995.412354	-586.660217	-17.259949	1000.026306	-655.775452	206.751251	525.811340	-667.039978	-59.345047	530.081970	-652.041687	237.318115	79.489792	-657.647461	-70.599205	89.494843	-586.820068	272.143280	1470.564697	-532.445496	-103.882813	1448.141357	-515.751648	78.647461	1427.192261	-526.373596	70.413300	1759.290405	-789.014709	368.092560	1257.550293	-639.905029	-190.683701	1190.091919	-659.920227	263.432678	1007.501465	-566.411072	-137.250488	891.351196	-573.143127	73.750755	1096.163086	563.693848	-46.060471	972.375854	593.327087	208.942322
-594.077820	158.086441	995.396240	-586.677673	-17.317001	1000.062988	-655.785034	206.727219	525.840332	-667.047546	-59.384441	530.136963	-652.041016	237.340805	79.438744	-657.578003	-70.658562	89.526497	-586.904785	272.111267	1470.466553	-532.809814	-103.939392	1448.107788	-515.758118	78.604874	1427.309814	-526.251221	70.983727	1759.326416	-788.922119	368.230591	1257.419312	-640.140320	-190.698074	1189.998291	-659.906494	263.405945	1007.366638	-566.482483	-137.501572	891.250061	-573.151794	73.730797	1096.177979	563.670471	-46.143951	972.384521	593.362915	208.911530
-593.980408	157.997696	995.375000	-586.670227	-17.437134	1000.148560	-655.704468	206.671402	525.840027	-667.022644	-59.326031	530.091187	-652.060181	237.349487	79.377396	-657.583313	-70.657654	89.483292	-586.976929	272.088257	1470.374512	-533.233887	-103.950401	1448.072632	-515.771729	78.547279	1427.408203	-526.117676	71.617302	1759.343994	-788.814087	368.328644	1257.198364	-640.403076	-190.692245	1189.895020	-659.867432	263.370667	1007.232666	-566.533875	-137.690765	891.174744	-573.155029	73.674744	1096.218140	563.688660	-46.173771	972.391724	593.426575	208.886322
-593.920166	157.968811	995.383667	-586.652100	-17.508665	1000.167358	-655.642395	206.596588	525.861328	-667.064880	-59.338043	530.053467	-651.952393	237.341263	79.373924	-657.584045	-70.680611	89.453461	-587.058167	272.052917	1470.319946	-533.559692	-103.948532	1448.013916	-515.784241	78.513802	1427.487549	-526.003418	72.299683	1759.335083	-788.722412	368.429504	1257.092529	-640.660583	-190.675751	1189.838501	-659.882263	263.469391	1007.169556	-566.540405	-137.859634	891.112976	-573.124023	73.624992	1096.233276	563.656067	-46.287476	972.436035	593.468872	208.816986
-593.875488	157.890671	995.378479	-586.641357	-17.567036	1000.202576	-655.581909	206.525665	525.856018	-667.051270	-59.285343	530.042175	-651.974182	237.343445	79.368774	-657.488708	-70.703239	89.459595	-587.128784	272.037781	1470.230713	-533.885925	-103.987595	1448.036255	-515.825806	78.451965	1427.531494	-525.906250	72.998650	1759.304810	-788.648621	368.497620	1256.984497	-640.887878	-190.638626	1189.765503	-659.838318	263.403168	1007.031311	-566.609497	-138.122208	891.032837	-573.115906	73.575729	1096.251099	563.640503	-46.333675	972.448059	593.510803	208.797821
-593.743042	157.757050	995.357910	-586.615967	-17.848053	1000.403320	-655.470276	206.468582	525.879089	-667.121399	-59.379734	530.139771	-651.972778	237.272644	79.424011	-657.453064	-70.768974	89.534973	-587.181519	271.987579	1470.162842	-534.269836	-104.065186	1448.009277	-515.858337	78.393356	1427.603882	-525.776184	73.707771	1759.249512	-788.589294	368.613739	1256.832520	-641.135437	-190.383301	1189.604858	-659.811523	263.317200	1006.927307	-566.687927	-138.401474	890.914673	-573.134155	73.475578	1096.354248	563.643066	-46.401684	972.463745	593.551453	208.769226
-593.735901	157.719437	995.379944	-586.752075	-17.826565	1000.362244	-655.444031	206.426208	525.882324	-667.085266	-59.332603	530.119568	-652.002014	237.291122	79.396561	-657.492371	-70.771881	89.534828	-587.178650	271.973511	1470.089722	-534.612488	-104.117378	1447.994507	-515.892456	78.313812	1427.644165	-525.758972	74.465034	1759.235596	-788.478149	368.673431	1256.653076	-641.357910	-190.386765	1189.516724	-659.808594	263.248535	1006.849731	-566.711487	-138.613907	890.875244	-573.198120	73.419495	1096.346313	563.613586	-46.501461	972.475647	593.589417	208.722336
-593.709900	157.749985	995.355957	-586.839966	-17.837809	1000.337036	-655.365112	206.386108	525.869080	-667.092102	-59.363758	530.120300	-651.993286	237.306366	79.365913	-657.463379	-70.774338	89.525993	-587.140381	271.945099	1470.003296	-534.826172	-104.173805	1447.965576	-515.910278	78.243423	1427.679443	-525.704956	75.160316	1759.216797	-788.394287	368.734924	1256.605347	-641.589722	-190.364777	1189.493042	-659.788818	263.153503	1006.776733	-566.747620	-138.781342	890.815369	-573.206360	73.417328	1096.318237	563.585205	-46.618637	972.527649	593.610046	208.691696
-593.657227	157.652054	995.334351	-586.849854	-17.939951	1000.365906	-655.306213	206.322632	525.852173	-667.127014	-59.326908	530.071533	-651.980774	237.306137	79.363869	-657.423218	-70.782425	89.523079	-587.082520	271.926270	1469.901978	-535.073486	-104.263168	1447.988892	-515.927734	78.153320	1427.678833	-525.682495	75.890991	1759.181763	-788.320862	368.772949	1256.523193	-641.815125	-190.314453	1189.412231	-659.740967	262.869141	1006.653564	-566.826477	-138.935867	890.730286	-573.214966	73.338425	1096.326294	563.532104	-46.716469	972.568848	593.562744	208.722015
-593.650024	157.674637	995.315857	-586.986267	-17.873581	1000.280334	-655.310974	206.280945	525.878479	-667.175293	-59.327057	530.048401	-651.961182	237.313217	79.298943	-657.514404	-70.760216	89.481857	-587.002136	271.896942	1469.809814	-535.321655	-104.357857	1447.970581	-515.939392	78.067909	1427.668213	-525.670044	76.570976	1759.173218	-788.238281	368.765106	1256.412964	-642.097107	-190.304703	1189.375610	-659.765076	262.755249	1006.621155	-566.950684	-139.056961	890.700806	-573.256287	73.333015	1096.271973	563.507751	-46.812496	972.598694	593.583862	208.674469
-593.591248	157.596802	995.312073	-587.019714	-18.001175	1000.325134	-655.298889	206.223709	525.869629	-667.187012	-59.299553	530.013855	-651.945740	237.310699	79.338745	-657.440430	-70.774902	89.478378	-586.924500	271.850433	1469.752808	-535.489319	-104.423950	1447.917480	-515.931641	77.983376	1427.671997	-525.634766	77.227989	1759.188232	-788.173401	368.740356	1256.381836	-642.339539	-190.440018	1189.465942	-659.767822	262.652710	1006.571167	-567.024658	-139.129395	890.719421	-573.261780	73.247017	1096.295044	563.472107	-46.834572	972.603027	593.552124	208.710907
-593.565247	157.538361	995.297729	-587.130188	-17.990107	1000.299988	-655.337341	206.191467	525.895813	-667.276062	-59.300564	529.947021	-651.974060	237.306229	79.398438	-657.387939	-70.783638	89.442444	-586.634827	271.778687	1469.681763	-535.421021	-104.489586	1447.903687	-516.016052	77.931900	1426.643433	-525.610229	77.806038	1759.236816	-788.140930	368.718658	1256.375366	-642.578186	-190.442429	1189.467407	-659.784302	262.511353	1006.574097	-567.125854	-139.175629	890.734985	-573.296509	73.205627	1096.274658	563.416443	-46.944729	972.628662	593.518494	208.754105
-593.552246	157.527496	995.302307	-587.211426	-18.011719	1000.269043	-655.379517	206.158691	525.915649	-667.375671	-59.313938	529.989807	-652.006958	237.257660	79.422943	-657.445923	-70.776649	89.441986	-586.606506	272.132599	1469.549194	-535.655457	-104.199730	1447.929199	-515.946167	77.784653	1427.780518	-525.592163	78.340416	1759.300049	-788.047913	368.625397	1256.312134	-642.859070	-190.406219	1189.453735	-659.781372	262.371155	1006.516479	-567.317078	-139.211319	890.752380	-573.311890	73.160706	1096.259277	563.353821	-47.078945	972.668091	593.492920	208.750946
-593.477234	157.467545	995.279785	-587.298218	-18.096302	1000.359192	-655.384460	206.072952	525.916931	-667.453918	-59.332073	530.034363	-652.004150	237.256577	79.409988	-657.396667	-70.855537	89.486870	-586.481323	272.154388	1469.417480	-535.781006	-104.189995	1447.900146	-515.962463	77.738861	1427.779541	-525.599548	78.867493	1759.351074	-788.001770	368.646057	1256.125977	-643.116272	-190.393631	1189.506958	-659.821716	262.235931	1006.485840	-567.600159	-139.372025	890.771118	-573.341492	73.134682	1096.295532	563.291565	-47.114208	972.682739	593.420044	208.774734
-593.472168	157.429077	995.263245	-587.412170	-18.112284	1000.354309	-655.427429	206.101929	525.903076	-667.459351	-59.280376	530.017883	-651.988403	237.279999	79.367027	-657.344910	-70.870186	89.448410	-586.271301	271.839996	1469.283081	-535.788147	-104.530899	1447.887451	-515.989319	77.828636	1426.572754	-525.614868	79.350266	1759.392334	-787.969421	368.632538	1255.988770	-643.332031	-190.338379	1189.603638	-659.837952	262.089417	1006.435852	-567.858826	-139.596100	890.792908	-573.364624	73.103828	1096.279541	563.173035	-47.186676	972.732849	593.313354	208.801010
-593.473511	157.464493	995.248901	-587.544434	-18.083326	1000.318420	-655.475342	206.132889	525.900818	-667.464233	-59.195904	529.978577	-651.994263	237.280762	79.372139	-657.276550	-70.883331	89.447487	-586.212891	272.275238	1469.107056	-535.931824	-104.122993	1447.928955	-515.893799	77.682816	1427.738892	-525.638977	79.804565	1759.443115	-787.915344	368.621094	1255.901367	-643.527405	-190.319412	1189.627441	-659.838562	261.974915	1006.359375	-567.978699	-139.795471	890.865845	-573.382507	73.112450	1096.246704	563.278992	-47.478821	972.765442	593.954346	207.902954
-593.498352	157.387192	995.224731	-587.719116	-18.142017	1000.365051	-655.529114	206.122284	525.913147	-667.592407	-59.157207	529.972412	-651.977051	237.294739	79.357841	-657.220276	-70.903862	89.449974	-586.078918	272.382477	1468.903198	-536.011108	-104.068062	1447.915894	-515.847046	77.711281	1427.716431	-525.713135	80.194153	1759.499756	-787.868347	368.580780	1255.751709	-643.734741	-190.272949	1189.707520	-659.845642	261.879761	1006.233032	-568.162415	-139.988068	890.956543	-573.450745	73.070755	1096.251587	563.190247	-47.518795	972.806213	593.860168	207.887650
-593.500183	157.407349	995.209656	-587.838745	-18.130772	1000.327820	-655.601929	206.127869	525.934753	-667.721802	-59.209034	530.058716	-652.045593	237.284958	79.366776	-657.303711	-70.918098	89.445335	-585.864624	272.060272	1468.698242	-536.008850	-104.393265	1447.895874	-515.829407	77.820114	1426.423828	-525.756897	80.540657	1759.558838	-787.853394	368.545044	1255.592773	-643.947571	-190.161591	1189.821899	-659.925293	261.931854	1006.174072	-568.341003	-140.185928	891.035217	-573.462219	73.063721	1096.217651	562.873657	-47.280609	972.874390	592.957825	208.911987
-593.556274	157.352829	995.165100	-588.036621	-18.153210	1000.322021	-655.669128	206.127441	525.942505	-667.811584	-59.174938	530.006042	-652.086304	237.288422	79.382553	-657.203125	-70.952927	89.409363	-585.790344	272.564819	1468.508179	-536.141785	-103.914879	1447.943359	-515.708862	77.748703	1427.590088	-525.857361	80.882210	1759.630371	-787.789856	368.533325	1255.499756	-644.194336	-190.133789	1189.861572	-659.972229	261.809265	1006.077759	-568.494812	-140.390747	891.130554	-573.535217	73.035133	1096.182617	563.528870	-46.611286	972.275513	593.760620	208.307922
-593.586365	157.333344	995.140991	-588.197510	-18.196047	1000.347412	-655.704834	206.153091	525.945740	-667.924744	-59.168781	530.006104	-652.138611	237.263260	79.471016	-657.316833	-70.932091	89.365517	-585.653442	272.690735	1468.326538	-536.163513	-103.822815	1447.954102	-515.616455	77.796173	1427.517944	-525.988953	81.241020	1759.731689	-787.799255	368.541138	1255.478516	-644.397766	-190.047211	1189.954712	-659.945984	261.577515	1005.894104	-568.636414	-140.545029	891.155579	-573.593872	73.019341	1096.176270	563.508911	-45.757011	972.082825	592.999573	209.434296
-593.632446	157.289551	995.107056	-588.300537	-18.169916	1000.281250	-655.785828	206.151672	525.936890	-668.036194	-59.171028	530.040466	-652.182983	237.288788	79.425606	-657.225342	-70.969292	89.404160	-585.521057	272.795776	1468.138794	-536.203125	-103.714630	1447.980225	-515.504517	77.837341	1427.472412	-526.157227	81.662971	1759.810913	-787.744263	368.485016	1255.313232	-644.609192	-190.035400	1190.089355	-659.975952	261.500244	1005.729309	-568.783813	-140.710846	891.268677	-573.595459	72.990051	1096.114136	563.328735	-45.719536	972.097290	592.780640	209.568497
-593.665161	157.253296	995.056213	-588.460266	-18.224257	1000.301208	-655.804810	206.152893	525.920593	-668.159851	-59.209229	530.123230	-652.096497	237.319046	79.284821	-657.343262	-70.976707	89.344025	-585.360535	272.939575	1468.003052	-536.229919	-103.604401	1447.980591	-515.388428	77.902428	1427.459717	-526.267395	82.063217	1759.893921	-787.710632	368.455963	1255.195557	-644.809814	-190.000702	1190.197632	-659.985413	261.428589	1005.577148	-568.965088	-140.891953	891.382019	-573.665344	72.972137	1096.093018	563.100159	-45.824509	972.191162	592.552063	209.567886
-593.724243	157.255402	995.030029	-588.624146	-18.235369	1000.287476	-655.871643	206.190628	525.887390	-668.177673	-59.117046	530.055908	-652.156067	237.321136	79.312691	-657.195984	-71.045990	89.361153	-585.237854	273.023438	1467.813965	-536.245544	-103.509766	1448.018799	-515.274963	77.984924	1427.376465	-526.299377	82.471176	1759.922241	-787.650513	368.426025	1255.080322	-645.006897	-189.936966	1190.333618	-659.985596	261.376312	1005.413452	-569.134521	-141.061569	891.498291	-573.724182	72.965240	1096.063843	561.909424	-47.431484	973.175110	591.951477	209.121124
-593.758545	157.189255	994.990662	-588.728210	-18.301403	1000.334473	-655.887451	206.179153	525.841248	-668.278320	-59.076073	530.042908	-652.151733	237.320862	79.315247	-657.099976	-71.082703	89.357841	-585.095459	273.151001	1467.705566	-536.237305	-103.393204	1448.037109	-515.213318	78.068718	1427.354980	-526.377991	82.928963	1759.989868	-787.598267	368.322723	1255.001831	-645.180664	-189.799347	1190.373901	-659.991577	261.316132	1005.263977	-569.291260	-141.183121	891.657898	-573.771667	72.941063	1096.062378	561.589539	-47.701080	973.344116	591.648132	209.095718
-593.799194	157.164261	994.960510	-588.860046	-18.372339	1000.358887	-655.943237	206.183685	525.851013	-668.420654	-59.079155	530.056396	-652.161560	237.296738	79.361801	-657.160034	-71.104988	89.302795	-584.984741	273.319275	1467.635986	-536.240417	-103.235397	1448.052490	-515.183960	78.123672	1427.331177	-526.401672	83.726532	1759.892700	-787.538086	368.276337	1254.885620	-645.331848	-189.931000	1190.526978	-660.033203	261.439911	1005.155151	-569.515137	-141.441727	891.795593	-573.825195	72.914436	1096.052856	561.337891	-47.710407	973.388611	591.360474	209.103409
-593.889709	157.220886	994.940796	-589.028259	-18.320972	1000.321289	-656.077820	206.155289	525.872314	-668.492065	-58.949009	529.969116	-652.215881	237.314667	79.332764	-657.096802	-71.170464	89.307373	-584.846802	273.506042	1467.544067	-536.228333	-103.066017	1448.042847	-515.171570	78.204369	1427.343628	-526.398987	84.096451	1760.017578	-787.487488	368.224121	1254.815674	-645.498169	-189.938446	1190.645386	-660.048340	261.379547	1005.023193	-569.680847	-141.666916	891.848999	-573.889648	72.952019	1096.013184	562.115356	-46.168736	972.466064	591.502258	209.528091
-593.960632	157.251495	994.935486	-589.185852	-18.283716	1000.324036	-656.155090	206.220947	525.891968	-668.564392	-58.866779	529.930908	-652.269714	237.295715	79.381470	-657.001465	-71.209435	89.245789	-584.768372	273.635681	1467.570923	-536.251953	-102.904976	1448.060181	-515.199524	78.257584	1427.342773	-526.378662	84.681244	1760.056396	-787.419189	368.189117	1254.808960	-645.567200	-189.954773	1190.712646	-660.050537	261.287811	1004.943970	-569.803162	-142.011185	891.800720	-573.955505	72.982979	1096.003418	560.780212	-47.671539	973.424805	590.714294	209.083725
-593.995544	157.247040	994.948669	-589.286499	-18.273228	1000.380188	-656.221375	206.217117	525.871643	-668.570923	-58.757751	529.881531	-652.272034	237.300140	79.359665	-656.855652	-71.279167	89.221794	-584.704407	273.776917	1467.573730	-536.317566	-102.765114	1448.113159	-515.198303	78.333824	1427.395264	-526.365967	85.303741	1760.009399	-787.322998	368.237244	1254.725952	-645.669128	-189.962860	1190.774536	-660.034973	261.220581	1004.881653	-569.853027	-142.344131	891.841736	-574.009766	73.004036	1096.035034	560.465820	-47.789833	973.439148	590.403503	209.081802
-594.030029	157.309677	994.963379	-589.422913	-18.234537	1000.394531	-656.283325	206.212921	525.877991	-668.603882	-58.671364	529.904541	-652.248779	237.298721	79.311638	-656.816833	-71.315781	89.212418	-584.683716	273.884186	1467.588867	-536.427612	-102.681091	1448.184448	-515.243774	78.361908	1427.477539	-526.309875	85.913338	1759.963867	-787.250610	368.249847	1254.692139	-645.748657	-189.968018	1190.826294	-660.054016	261.146637	1004.837524	-569.863342	-142.676941	891.923218	-574.084412	73.044044	1096.047974	560.331848	-48.365585	973.587219	590.810913	208.036728
-594.070313	157.321503	994.991882	-589.561279	-18.215782	1000.500488	-656.338318	206.269150	525.881592	-668.681946	-58.575779	529.836121	-652.252258	237.325378	79.261154	-656.820251	-71.349503	89.147011	-584.675842	273.965729	1467.641235	-536.597473	-102.620499	1448.286743	-515.300537	78.376442	1427.553345	-526.209106	86.750687	1759.710449	-787.188293	368.359497	1254.726685	-645.827942	-189.942444	1190.906494	-660.077942	261.108490	1004.855652	-569.817017	-143.046722	891.954346	-574.183533	73.092766	1096.115723	561.153992	-46.891415	972.666321	590.926392	208.478500
-594.126282	157.381714	995.007751	-589.726929	-18.156927	1000.511230	-656.367371	206.270477	525.891724	-668.789673	-58.533195	529.822693	-652.256958	237.306580	79.327423	-656.843323	-71.344154	89.171806	-584.662292	274.015472	1467.708984	-536.744507	-102.579529	1448.398315	-515.356567	78.374466	1427.617920	-526.081116	87.052284	1759.763184	-787.093201	368.425598	1254.761841	-645.916748	-189.940155	1190.989746	-660.094299	261.062195	1004.910950	-569.746582	-143.399994	892.064392	-574.267212	73.138901	1096.124634	561.119873	-45.713520	972.272644	589.982239	209.583359
-594.178101	157.453430	995.035583	-589.836548	-18.080105	1000.493896	-656.475220	206.294647	525.875366	-668.836975	-58.452942	529.845276	-652.311096	237.311554	79.293571	-656.719238	-71.437386	89.153847	-584.677307	274.014526	1467.798950	-536.949219	-102.589600	1448.517578	-515.449402	78.385834	1427.678955	-525.937683	87.633110	1759.637085	-787.016113	368.590881	1254.748169	-646.003052	-190.012161	1191.104370	-660.162354	261.054901	1004.980591	-569.665588	-143.828018	892.137085	-574.326355	73.182587	1096.127075	560.806274	-45.733063	972.329895	589.525879	209.662918
-594.194031	157.500275	995.058167	-589.964050	-18.002111	1000.532410	-656.486145	206.322144	525.897217	-668.900757	-58.397308	529.870300	-652.318970	237.287628	79.334816	-656.668274	-71.487717	89.165230	-584.688049	273.982056	1467.861450	-537.215210	-102.614189	1448.641724	-515.552429	78.365700	1427.727905	-525.803345	88.220993	1759.493652	-787.000183	368.744232	1254.834961	-646.137207	-190.049423	1191.209839	-660.217651	261.105072	1005.078613	-569.591736	-144.233154	892.197754	-574.405151	73.243202	1096.159058	561.039917	-44.472424	971.651062	589.510559	209.765991
-594.230469	157.562057	995.086792	-590.067139	-18.012323	1000.588562	-656.493408	206.329651	525.901672	-669.114380	-58.383018	529.878174	-652.339722	237.266205	79.376953	-656.728882	-71.487358	89.123756	-584.734192	273.926117	1467.920288	-537.479492	-102.671219	1448.717285	-515.663574	78.379898	1427.746826	-525.565857	88.740906	1759.353760	-786.990967	368.927002	1254.983643	-646.252808	-190.107758	1191.300903	-660.308838	261.180573	1005.171570	-569.453979	-144.595184	892.289124	-574.483521	73.276093	1096.202759	560.916626	-44.118916	971.534241	589.212585	209.826675
-594.302612	157.705704	995.131653	-590.233215	-17.829556	1000.521423	-656.526855	206.416718	525.912598	-669.193176	-58.291691	529.817017	-652.386902	237.301605	79.384758	-656.662476	-71.550575	89.110954	-584.768799	273.921143	1467.952393	-537.713684	-102.662422	1448.738892	-515.772400	78.379333	1427.808838	-525.382507	89.307587	1759.210938	-786.959351	369.182648	1255.003784	-646.369263	-190.184326	1191.360229	-660.366089	261.266113	1005.297852	-569.233398	-144.937271	892.440186	-574.573914	73.368446	1096.188843	558.220886	-48.347763	973.824341	587.719910	208.821579
-594.336304	157.756149	995.133362	-590.367249	-17.752916	1000.489868	-656.561951	206.493118	525.919373	-669.366760	-58.268906	529.826111	-652.374329	237.324142	79.347168	-656.675537	-71.573830	89.047020	-584.795349	273.947845	1467.979492	-537.979126	-102.656395	1448.842529	-515.904114	78.354630	1427.865723	-525.134338	89.884781	1759.046387	-786.927002	369.358826	1255.104614	-646.490540	-190.241043	1191.407227	-660.395386	261.227966	1005.337585	-569.052002	-145.370560	892.598755	-574.664978	73.403671	1096.176270	557.626770	-48.476006	972.804688	587.502991	209.092422
-594.371155	157.821442	995.157532	-590.484924	-17.701618	1000.509583	-656.518555	206.506332	525.910767	-669.566345	-58.239166	529.861816	-652.365967	237.337082	79.319427	-656.723816	-71.585075	89.079758	-584.820801	274.005219	1467.998901	-538.256775	-102.616631	1448.886475	-516.037842	78.316452	1427.917969	-524.878906	90.409363	1758.903809	-786.906982	369.618713	1255.137573	-646.655884	-190.361130	1191.454224	-660.452271	261.366516	1005.394226	-568.822754	-145.853668	892.759399	-574.768616	73.450401	1096.203491	559.991089	-43.025070	967.978271	588.779907	210.950607
-594.429321	157.875961	995.184753	-590.590576	-17.641333	1000.540222	-656.498413	206.502365	525.921753	-669.816406	-58.275139	529.909729	-652.346802	237.344894	79.303963	-656.786194	-71.570923	89.091202	-584.849182	274.066193	1467.998535	-538.545654	-102.576508	1449.011963	-516.169189	78.299782	1428.011841	-524.636475	91.113686	1758.600708	-786.880188	369.802399	1255.207275	-646.783630	-190.513351	1191.531006	-660.507263	261.541138	1005.449402	-568.465393	-146.179779	893.014648	-574.866882	73.504799	1096.235474	561.595886	-39.580639	964.710266	590.123230	211.592056
-594.485229	157.942947	995.188599	-590.723022	-17.586679	1000.527222	-656.476929	206.570175	525.906921	-670.013672	-58.264164	529.950073	-652.401428	237.325623	79.354767	-656.885559	-71.585518	89.081848	-584.850098	274.136871	1468.012207	-538.779663	-102.521393	1449.070313	-516.303833	78.258827	1428.047852	-524.391907	91.574821	1758.435303	-786.843506	370.065948	1255.260864	-646.869934	-190.684998	1191.611694	-660.556702	261.713104	1005.483765	-568.087402	-146.638626	893.235474	-574.976135	73.548012	1096.234253	561.080261	-39.734650	964.740173	589.596008	211.621429
-594.559326	157.993744	995.191101	-590.844299	-17.527304	1000.526917	-656.421570	206.645859	525.880554	-670.160950	-58.189495	529.961182	-652.412659	237.303177	79.363174	-656.820251	-71.586723	89.074013	-584.884338	274.204712	1467.990601	-539.034912	-102.477547	1449.186401	-516.402405	78.238770	1428.105957	-524.250793	91.932907	1758.342896	-786.820740	370.261597	1255.308960	-647.008850	-190.843704	1191.652710	-660.627136	261.912598	1005.463562	-567.834290	-147.214294	893.442871	-575.088623	73.596733	1096.238159	561.147400	-38.973850	964.731079	589.080872	211.904205
-594.639587	158.087799	995.193298	-590.993225	-17.478636	1000.537354	-656.377808	206.734879	525.847839	-670.303711	-58.182533	530.004578	-652.475830	237.297775	79.379730	-656.863098	-71.591522	89.069962	-584.880615	274.281433	1467.957031	-539.264038	-102.401199	1449.219482	-516.509399	78.190399	1428.164185	-524.046997	92.363503	1758.141968	-786.763916	370.449432	1255.312378	-647.138062	-191.022720	1191.763428	-660.693970	262.268768	1005.460938	-567.583984	-147.730606	893.554871	-575.241272	73.664375	1096.251465	560.811340	-38.892143	964.746033	588.661682	211.901505
-594.726624	158.156952	995.199158	-591.161804	-17.380100	1000.548035	-656.351563	206.814819	525.863037	-670.406799	-58.119232	529.954590	-652.586243	237.360321	79.374207	-656.831604	-71.581543	89.032341	-584.854248	274.342651	1467.894897	-539.453918	-102.349159	1449.278076	-516.602783	78.182701	1428.135376	-523.896240	92.788185	1758.005371	-786.686523	370.616425	1255.330444	-647.264038	-191.248047	1191.886108	-660.726074	262.492493	1005.450073	-567.344116	-148.188110	893.715637	-575.392029	73.742989	1096.264038	560.449585	-38.897518	964.772705	588.211914	211.906097
-594.831848	158.270828	995.183350	-591.313721	-17.286461	1000.477966	-656.292358	206.909866	525.833984	-670.448608	-57.995384	529.861023	-652.476196	237.365295	79.365776	-656.770203	-71.606712	88.999222	-584.807129	274.403870	1467.822876	-539.610535	-102.283043	1449.334839	-516.701904	78.155266	1428.172363	-523.749817	93.222977	1757.861328	-786.602539	370.836548	1255.375244	-647.408386	-191.544174	1192.049927	-660.760315	262.690918	1005.424805	-567.221375	-148.653473	893.764648	-575.504639	73.811546	1096.219360	558.815430	-41.061066	964.628113	587.411438	211.822723
-594.938293	158.311935	995.183899	-591.490479	-17.204355	1000.464783	-656.267883	207.002243	525.828491	-670.494202	-57.974419	529.893066	-652.493347	237.383667	79.304939	-656.772278	-71.603310	89.009827	-584.766602	274.441986	1467.798706	-539.776245	-102.274162	1449.396729	-516.811340	78.162514	1428.193970	-523.625793	93.653511	1757.725830	-786.520569	371.073059	1255.317505	-647.522949	-191.662415	1192.112427	-660.771545	262.854218	1005.349731	-567.130249	-149.053696	893.970764	-575.657898	73.859024	1096.215576	559.420837	-38.858837	964.860474	586.948242	212.069962
-595.043335	158.397736	995.171021	-591.714905	-17.128954	1000.446716	-656.204712	207.117157	525.798828	-670.477966	-57.867355	529.891907	-652.506653	237.384003	79.313644	-656.746582	-71.628929	89.046829	-584.748962	274.459137	1467.731323	-539.969910	-102.240334	1449.477539	-516.866821	78.173660	1428.218628	-523.529419	94.037354	1757.622314	-786.442200	371.203674	1255.326172	-647.574646	-192.093628	1192.331055	-660.796326	262.995728	1005.317078	-567.134094	-149.448593	894.128601	-575.829041	73.924530	1096.201782	557.998901	-40.876019	964.703613	586.384705	211.919174
-595.156189	158.457397	995.176880	-591.870422	-17.056299	1000.429932	-656.164978	207.229889	525.789612	-670.594971	-57.844997	529.863037	-652.600098	237.396561	79.404861	-656.793030	-71.600449	89.003838	-584.707275	274.469513	1467.732178	-540.097778	-102.226059	1449.584961	-516.954834	78.196289	1428.210815	-523.483215	94.366402	1757.558350	-786.359314	371.433472	1255.334961	-647.635498	-192.433014	1192.504272	-660.841614	263.112793	1005.279297	-567.154419	-149.749527	894.259277	-575.957336	73.974060	1096.195801	558.566956	-38.787712	964.922791	586.023926	212.118347
-595.236267	158.570267	995.208313	-592.096741	-16.957579	1000.453003	-656.133057	207.300278	525.794983	-670.682800	-57.825241	529.892456	-652.611145	237.398209	79.420403	-656.751587	-71.626968	89.035538	-584.677185	274.413605	1467.715698	-540.241333	-102.222046	1449.672729	-517.033081	78.225349	1428.188232	-523.423462	94.742638	1757.476929	-786.264099	371.596527	1255.341675	-647.676697	-192.789215	1192.687500	-660.841736	263.233124	1005.247681	-567.240112	-150.062820	894.404785	-576.118042	74.060204	1096.225098	558.201599	-38.502300	964.967224	585.400696	212.254868
-595.395813	158.730118	995.217041	-592.408020	-16.759493	1000.350952	-656.198425	207.437088	525.796448	-670.714294	-57.759617	529.859619	-652.698120	237.417145	79.365181	-656.785645	-71.620575	89.032730	-584.643494	274.418457	1467.680420	-540.358826	-102.223793	1449.751221	-517.117249	78.225845	1428.202271	-523.402710	95.125267	1757.360596	-786.160950	371.753510	1255.335205	-647.708984	-193.101196	1192.837769	-660.847656	263.280212	1005.223022	-567.431152	-150.336853	894.627869	-576.301880	74.163284	1096.171753	556.559265	-40.673698	964.733704	584.659302	212.217911
-595.532471	158.870438	995.248291	-592.685852	-16.633722	1000.340088	-656.160583	207.617752	525.802856	-670.767822	-57.676846	529.819824	-652.781372	237.476410	79.361496	-656.698303	-71.626984	89.033638	-584.624756	274.361023	1467.690796	-540.456421	-102.249123	1449.836548	-517.178894	78.262955	1428.190796	-523.387146	95.475937	1757.283081	-786.081848	371.897369	1255.283203	-647.738831	-193.324249	1192.950195	-660.847900	263.373779	1005.224060	-567.607544	-150.589081	894.734802	-576.487000	74.258568	1096.179077	556.149414	-40.778038	964.760071	584.217529	212.173843
-595.642517	158.989151	995.282532	-593.034729	-16.519024	1000.398315	-656.171875	207.684143	525.821167	-670.804077	-57.598125	529.775085	-652.790771	237.457138	79.409172	-656.669189	-71.650444	89.023293	-584.614746	274.351959	1467.661621	-540.529907	-102.267776	1449.894409	-517.203003	78.286392	1428.167358	-523.373962	96.026604	1757.113525	-785.968506	372.054626	1255.284790	-647.801208	-193.508881	1193.107300	-660.855103	263.453461	1005.220032	-567.770874	-150.798996	894.910034	-576.715698	74.364670	1096.225586	555.689026	-40.680569	964.763306	583.587646	212.313889
-595.868835	159.274948	995.330444	-593.621948	-16.222137	1000.288391	-656.275940	207.816360	525.791504	-670.995483	-57.626240	529.722046	-652.859985	237.480042	79.403656	-656.846069	-71.567741	88.968697	-584.619507	274.274841	1467.715942	-540.584473	-102.275093	1449.937744	-517.212463	78.302338	1428.148438	-523.396729	96.371368	1757.071289	-785.928467	372.174255	1255.392944	-647.866760	-193.532074	1193.153931	-660.850220	263.531555	1005.239563	-567.968994	-151.052109	894.961121	-577.023499	74.532364	1096.180664	555.214050	-40.524422	964.753723	582.903320	212.482819
-595.920654	159.345093	995.362244	-593.776123	-16.138498	1000.341431	-656.302246	207.897964	525.806641	-671.015869	-57.486893	529.683838	-652.860046	237.479950	79.409637	-656.762756	-71.631767	88.979828	-584.606873	274.253265	1467.751343	-540.640808	-102.297234	1449.988647	-517.217224	78.323830	1428.158691	-523.448547	96.421700	1757.165527	-785.861206	372.275055	1255.447144	-647.977783	-193.697113	1193.296753	-660.830261	263.465942	1005.214294	-568.188354	-151.296097	895.007996	-577.129761	74.611046	1096.223633	554.799316	-40.461742	964.775757	582.446350	212.517929
-595.985779	159.433716	995.392090	-593.981201	-16.032181	1000.413208	-656.346558	207.952408	525.822449	-671.095093	-57.402554	529.649414	-652.928101	237.531052	79.453537	-656.720703	-71.666054	89.016426	-584.600098	274.243378	1467.798584	-540.686768	-102.240936	1450.025879	-517.219971	78.333466	1428.166382	-523.486084	96.683243	1757.158936	-785.814941	372.350189	1255.531372	-648.059814	-193.810028	1193.396729	-660.809448	263.563690	1005.233765	-568.376160	-151.502762	895.163025	-577.264343	74.718163	1096.274048	554.285339	-40.378178	964.798828	581.864319	212.607773
-596.059387	159.527069	995.437988	-594.151733	-15.928276	1000.440186	-656.429749	208.060287	525.840820	-671.156250	-57.277294	529.614685	-652.971191	237.516296	79.468178	-656.673218	-71.606651	88.942612	-584.514648	274.310394	1467.947510	-540.664612	-102.196426	1450.029663	-517.173706	78.362183	1428.187622	-523.528320	97.009102	1757.090088	-785.730164	372.442352	1255.569092	-648.151062	-193.904358	1193.517456	-660.815552	263.685425	1005.301514	-568.569824	-151.634354	895.232971	-577.350403	74.796814	1096.304565	553.711853	-40.322266	964.817383	581.184387	212.671539
-596.133301	159.681900	995.482361	-594.330811	-15.761703	1000.409424	-656.486694	208.099075	525.864685	-671.133362	-57.114017	529.568054	-652.973328	237.531647	79.492706	-656.560547	-71.650269	88.958435	-584.523499	274.287262	1467.936523	-540.667542	-102.163536	1450.066528	-517.143433	78.356522	1428.238403	-523.568420	97.273254	1757.089111	-785.700317	372.518799	1255.684937	-648.243713	-194.103088	1193.681030	-660.825623	263.828766	1005.372803	-568.762512	-151.741730	895.302612	-577.444641	74.905182	1096.307129	554.324463	-37.950577	965.032898	580.752380	212.912643
-596.211487	159.819565	995.519409	-594.501465	-15.627062	1000.381226	-656.634949	208.228668	525.871826	-671.271912	-57.056061	529.584473	-653.036560	237.592484	79.460228	-656.556152	-71.681938	88.997231	-584.448792	274.305420	1467.953125	-540.685364	-102.121269	1450.102417	-517.131775	78.357666	1428.253662	-523.594604	97.499535	1757.103516	-785.666809	372.570862	1255.759155	-648.377991	-194.168625	1193.741455	-660.791992	263.944275	1005.398560	-569.044739	-151.860825	895.343689	-577.522583	74.995567	1096.304565	553.939880	-37.723244	965.051147	580.208923	213.005661
-596.266418	159.892868	995.548401	-594.608459	-15.569148	1000.426025	-656.730469	208.324020	525.905029	-671.305054	-56.952137	529.572388	-653.023865	237.591614	79.466812	-656.500977	-71.697441	88.953369	-584.406921	274.278992	1468.026733	-540.671875	-102.101463	1450.061646	-517.093933	78.356209	1428.272827	-523.652100	97.697403	1757.150024	-785.653320	372.666504	1255.886719	-648.511414	-194.160187	1193.776001	-660.844238	264.074432	1005.478638	-569.262695	-151.868744	895.326233	-577.585083	75.064590	1096.337891	552.202698	-39.926376	964.848083	579.324524	212.999603
-596.329224	160.001999	995.585999	-594.737549	-15.405568	1000.367126	-656.848877	208.403351	525.881958	-671.429565	-56.891079	529.521240	-653.043396	237.623901	79.440605	-656.477966	-71.717827	88.942596	-584.320740	274.298645	1468.054077	-540.658630	-102.095650	1450.026367	-517.062927	78.356903	1428.264893	-523.706604	97.893723	1757.195313	-785.634644	372.711792	1256.011963	-648.659973	-193.981323	1193.687134	-660.841858	264.209961	1005.543152	-569.523499	-151.864075	895.266296	-577.615417	75.141304	1096.317139	551.640686	-39.959881	964.849182	578.725708	213.074081
-596.398315	160.103622	995.619385	-594.860291	-15.309647	1000.356995	-656.967041	208.457108	525.945557	-671.500122	-56.801590	529.565247	-653.104919	237.639496	79.477127	-656.431213	-71.756401	88.969917	-584.249939	274.302917	1468.116211	-540.663879	-102.078644	1450.026489	-517.008728	78.345467	1428.253052	-523.738586	98.061028	1757.227173	-785.630127	372.752991	1256.098755	-648.795410	-194.080582	1193.805786	-660.875244	264.297516	1005.616089	-569.815918	-151.864594	895.171082	-577.674011	75.210266	1096.322754	551.171875	-39.790615	964.826965	578.202271	213.164246
-596.444885	160.191559	995.622742	-594.955750	-15.224901	1000.346558	-657.055298	208.499146	525.933533	-671.541687	-56.667675	529.567627	-653.081482	237.651794	79.509766	-656.349915	-71.804649	88.970909	-584.179260	274.323822	1468.145264	-540.637207	-102.072838	1449.953735	-517.012146	78.356049	1428.265869	-523.785767	98.173889	1757.269775	-785.636841	372.807678	1256.216309	-648.936340	-194.054443	1193.805908	-660.917053	264.390320	1005.649658	-570.105042	-151.778290	895.219238	-577.702271	75.284004	1096.311768	550.605408	-39.575283	964.829529	577.447449	213.378220
-596.554260	160.286896	995.653442	-595.120728	-15.096127	1000.316040	-657.208923	208.604126	525.956604	-671.587097	-56.561283	529.541992	-653.119690	237.694489	79.477859	-656.436462	-71.764404	88.912842	-584.100891	274.369110	1468.196411	-540.619202	-102.079544	1449.957520	-517.008240	78.363663	1428.196167	-523.843994	98.257538	1757.345947	-785.634705	372.843414	1256.360596	-649.083191	-193.958542	1193.789551	-660.950989	264.453827	1005.701904	-570.414124	-151.741837	895.085999	-577.763428	75.356819	1096.299072	550.074646	-39.526558	964.807373	576.824768	213.464020
-596.617004	160.347046	995.680664	-595.231995	-15.042690	1000.356628	-657.328491	208.669998	525.969666	-671.625671	-56.447254	529.537048	-653.143738	237.710587	79.484482	-656.353394	-71.784500	88.901779	-584.009705	274.363495	1468.203735	-540.586487	-102.098282	1449.947144	-517.018799	78.410835	1428.141968	-523.878113	98.336800	1757.358643	-785.610901	372.889496	1256.429321	-649.224854	-193.647400	1193.692993	-660.957031	264.517578	1005.734131	-570.725586	-151.668350	895.018799	-577.810425	75.416130	1096.325562	549.515503	-39.425694	964.815308	576.268494	213.526016
-596.669434	160.417801	995.713806	-595.321167	-14.963093	1000.392822	-657.441650	208.707367	525.956543	-671.713379	-56.372646	529.590027	-653.117981	237.740417	79.485825	-656.390686	-71.794319	88.932777	-583.934387	274.395172	1468.224609	-540.593628	-102.128731	1449.889282	-517.061218	78.445107	1428.088623	-523.946655	98.358963	1757.414795	-785.583496	372.918091	1256.463135	-649.352478	-193.706268	1193.793335	-660.971802	264.592712	1005.771179	-571.077942	-151.520142	895.033691	-577.852356	75.489449	1096.354980	549.022461	-39.313046	964.802734	575.531921	213.747070
-596.718323	160.421539	995.705566	-595.423767	-14.939645	1000.458313	-657.566040	208.785828	525.975403	-671.816101	-56.327091	529.599487	-653.101807	237.768509	79.455894	-656.364380	-71.838165	88.926796	-583.832031	274.456909	1468.268188	-540.550354	-102.100677	1449.864502	-517.138062	78.446907	1428.036255	-523.986450	98.365082	1757.448120	-785.581787	372.951385	1256.525146	-649.492493	-193.445313	1193.674561	-661.035583	264.648743	1005.792236	-571.410889	-151.360107	895.005981	-577.895691	75.539146	1096.376587	548.459534	-39.199989	964.783264	574.893738	213.865158
-596.809753	160.596985	995.736633	-595.542358	-14.815505	1000.387390	-657.732300	208.813095	526.027649	-671.854614	-56.227242	529.602478	-653.108643	237.773941	79.457870	-656.372498	-71.854675	88.894264	-583.755676	274.534302	1468.320068	-540.503357	-102.074318	1449.812622	-517.200317	78.464790	1427.951782	-524.054321	98.315483	1757.496704	-785.547485	372.959106	1256.591675	-649.603821	-193.320450	1193.630493	-661.128418	264.899689	1005.874878	-571.725586	-151.067429	894.989929	-577.917297	75.628395	1096.342896	549.016663	-36.729328	964.989868	574.464661	214.104568
-596.883728	160.597717	995.734131	-595.653625	-14.777542	1000.431824	-657.888550	208.810623	526.031494	-671.982483	-56.185188	529.566956	-653.061279	237.800491	79.467995	-656.307556	-71.858246	88.864243	-583.670776	274.624023	1468.320068	-540.443848	-102.042145	1449.727295	-517.240479	78.482674	1427.862793	-524.118713	98.248131	1757.575073	-785.569214	372.976898	1256.717896	-649.770569	-193.210678	1193.613281	-661.082825	264.779907	1005.812439	-572.042419	-150.767273	894.886658	-577.956421	75.670845	1096.353149	547.297546	-38.786129	964.772156	573.540527	214.163467
-596.785706	160.474442	995.721008	-595.287964	-14.915762	1000.590271	-657.981445	208.812637	526.007813	-671.943848	-56.103638	529.645874	-652.996277	237.795273	79.468208	-656.312500	-71.869820	88.884895	-583.604065	274.699219	1468.321167	-540.406372	-102.023811	1449.631958	-517.291260	78.527489	1427.785645	-524.179565	98.129158	1757.617920	-785.566895	373.022980	1256.743896	-649.952698	-193.045685	1193.571045	-661.117493	264.838470	1005.820740	-572.404541	-150.515991	894.767456	-577.759888	75.663712	1096.428955	546.664429	-38.763641	964.720093	572.881958	214.332520
-596.821106	160.502304	995.723083	-595.269653	-14.909184	1000.651489	-658.151550	208.785812	526.018677	-671.971313	-56.023083	529.655518	-652.992432	237.855164	79.413010	-656.288940	-71.878593	88.882500	-583.599365	274.481689	1468.322632	-540.436707	-102.272865	1449.519653	-517.304688	78.629547	1427.484009	-524.202637	98.001556	1757.652832	-785.591980	373.035614	1256.766479	-650.122864	-192.894012	1193.484253	-661.149109	264.903748	1005.803467	-572.709534	-150.267166	894.652893	-577.732544	75.719421	1096.452759	546.093872	-38.622295	964.710571	572.220398	214.455048
-596.840149	160.542984	995.721985	-595.260803	-14.901230	1000.687256	-658.297424	208.723495	526.043640	-672.016968	-55.922661	529.647888	-652.942749	237.836731	79.417984	-656.285217	-71.862938	88.848938	-583.592407	274.333252	1468.324951	-540.442993	-102.471985	1449.428345	-517.332825	78.730698	1427.235474	-524.217529	98.129990	1757.544556	-785.623169	373.012939	1256.824219	-650.232483	-192.888565	1193.522583	-661.231567	265.166077	1005.886047	-573.000854	-149.921524	894.569214	-577.706604	75.766846	1096.463623	545.876831	-37.707981	964.596252	571.535278	214.812881
-596.906311	160.568817	995.705444	-595.275818	-14.818892	1000.683655	-658.520813	208.721222	526.046875	-672.060059	-55.889465	529.658203	-652.920532	237.824646	79.444313	-656.250793	-71.890747	88.882233	-583.640076	274.203491	1468.375610	-540.521423	-102.603752	1449.317627	-517.362793	78.803825	1426.986328	-524.212646	97.702499	1757.729004	-785.659119	373.032898	1256.885742	-650.384460	-192.735626	1193.437256	-661.289856	265.249573	1005.902100	-573.325256	-149.589584	894.428101	-577.689148	75.834686	1096.442261	546.088989	-35.866058	964.874329	570.940491	215.039352
-596.926270	160.630524	995.702393	-595.227356	-14.855874	1000.757263	-658.696594	208.696411	526.076538	-672.157104	-55.870426	529.714050	-652.895386	237.804901	79.452545	-656.329651	-71.875778	88.929146	-583.342407	274.919861	1468.371094	-540.254272	-101.926468	1449.227417	-517.493835	78.678719	1427.441895	-524.177795	97.786285	1757.665283	-785.610962	372.985931	1256.966553	-650.575378	-192.529739	1193.296265	-661.299988	265.335907	1005.875122	-573.655823	-149.293060	894.264587	-577.670898	75.895462	1096.475342	544.011169	-37.726055	964.642578	569.364685	215.833801
-596.980286	160.696487	995.699402	-595.276123	-14.816236	1000.783081	-658.904358	208.705276	526.083130	-672.118103	-55.761845	529.666016	-652.909729	237.848526	79.397919	-656.228027	-71.909027	88.936462	-583.320984	275.059692	1468.471802	-540.257507	-101.822975	1449.087402	-517.560791	78.686394	1427.411743	-524.073181	97.614441	1757.682617	-785.656799	372.959076	1257.043579	-650.758240	-192.431412	1193.230957	-661.368286	265.231812	1005.882141	-573.896301	-148.919861	894.160278	-577.681213	75.964645	1096.478516	543.512756	-37.944244	964.613892	569.218018	215.323242
-597.080566	160.820557	995.697876	-595.368469	-14.699773	1000.723877	-659.116333	208.735245	526.136047	-672.241333	-55.780308	529.626465	-652.922302	237.832916	79.433105	-656.256714	-71.881149	88.903770	-583.312439	275.009369	1468.500000	-540.262207	-101.890106	1448.951904	-517.612732	78.734467	1427.255493	-524.048645	97.474777	1757.716309	-785.729675	372.942566	1257.188354	-650.927490	-192.188065	1193.087158	-661.426331	265.280487	1005.927063	-574.148926	-148.555420	894.100464	-577.706421	76.053658	1096.435669	542.939819	-37.790920	964.626892	568.603699	215.433502
-597.143311	160.893311	995.696899	-595.355835	-14.680439	1000.721375	-659.285095	208.742950	526.140625	-672.341431	-55.762577	529.672363	-652.924683	237.859558	79.434349	-656.376282	-71.829597	88.889847	-583.289429	275.018677	1468.538086	-540.292603	-101.923569	1448.801880	-517.689636	78.766930	1427.133423	-523.936951	97.222328	1757.785645	-785.783630	372.920074	1257.244751	-651.110291	-192.000580	1192.987915	-661.498657	265.341095	1005.982178	-574.393250	-148.229553	893.961243	-577.690125	76.106125	1096.426025	542.047363	-37.220482	964.583191	567.040222	216.607880
-597.200500	160.996399	995.703430	-595.442749	-14.587991	1000.718567	-659.440430	208.816711	526.138245	-672.382141	-55.715351	529.667603	-652.917786	237.896362	79.438278	-656.425049	-71.834862	88.919456	-583.310913	275.066559	1468.576172	-540.367004	-101.925316	1448.677856	-517.757629	78.785278	1427.084595	-523.821350	97.069443	1757.805908	-785.811584	372.887604	1257.220337	-651.328003	-191.823669	1192.847534	-661.602051	265.559082	1006.063660	-574.680237	-147.930725	893.846130	-577.725403	76.195488	1096.421143	541.581726	-37.333691	964.535889	567.019104	215.884048
-597.288635	161.110092	995.703918	-595.499512	-14.500314	1000.689514	-659.597717	208.807556	526.158813	-672.479736	-55.719616	529.681641	-652.927002	237.920349	79.382362	-656.454529	-71.828827	88.924515	-583.322632	275.089539	1468.614746	-540.440430	-101.914787	1448.507935	-517.792786	78.806671	1427.041748	-523.704712	96.903763	1757.833618	-785.884216	372.856842	1257.281616	-651.528015	-191.704788	1192.686523	-661.657776	265.582306	1006.081482	-574.959961	-147.592529	893.667480	-577.746643	76.282829	1096.397583	540.630676	-36.851486	964.492371	565.512451	216.990952
-597.378967	161.212814	995.719360	-595.576782	-14.406818	1000.666138	-659.774841	208.915802	526.199402	-672.498840	-55.694981	529.687317	-652.976990	237.962967	79.419922	-656.371277	-71.832336	88.890198	-583.299805	275.128815	1468.619141	-540.472046	-101.908409	1448.366211	-517.876465	78.827126	1426.965576	-523.614502	96.744026	1757.876465	-785.943604	372.792358	1257.296509	-651.723511	-191.511185	1192.514526	-661.743591	265.624634	1006.143738	-575.136047	-147.221634	893.533752	-577.772339	76.360718	1096.383179	540.371643	-36.319363	964.360596	565.532654	216.286942
-597.473816	161.308014	995.715576	-595.651672	-14.274605	1000.620850	-659.885010	208.903229	526.199768	-672.504089	-55.634808	529.641357	-652.996521	237.938553	79.436050	-656.420898	-71.824539	88.879181	-583.316101	275.147247	1468.673584	-540.523010	-101.930664	1448.222534	-517.942566	78.849129	1426.871704	-523.493896	96.548637	1757.931152	-786.046692	372.779449	1257.401611	-651.942566	-191.139084	1192.241943	-661.784302	265.470703	1006.145081	-575.311462	-146.897400	893.362976	-577.809570	76.454216	1096.350098	539.347534	-36.859482	964.422119	564.817200	216.234970
-597.514526	161.361694	995.727844	-595.696533	-14.265053	1000.648315	-659.962769	208.878632	526.175903	-672.567444	-55.655636	529.678040	-652.972351	237.940414	79.441444	-656.466736	-71.850563	88.952110	-583.312195	275.185150	1468.687988	-540.605286	-101.947365	1448.050537	-518.006409	78.819725	1426.834229	-523.384277	96.350670	1757.969116	-786.157837	372.724976	1257.527100	-652.154358	-190.892578	1192.055176	-661.869202	265.501740	1006.176758	-575.496887	-146.638351	893.218201	-577.840881	76.493225	1096.367554	538.449097	-36.763683	964.409973	564.009277	216.326553
-597.641724	161.483017	995.728088	-595.810364	-14.129679	1000.570190	-660.042175	208.903412	526.215759	-672.616394	-55.589153	529.668518	-652.979919	237.938965	79.404617	-656.453430	-71.861366	88.932220	-583.314453	275.200470	1468.746582	-540.650635	-101.980232	1447.878052	-518.107666	78.844093	1426.745605	-523.282104	96.180046	1758.021484	-786.262390	372.624084	1257.586182	-652.340210	-190.655273	1191.854736	-661.987183	265.519043	1006.257446	-575.638489	-146.332199	893.071777	-577.906494	76.579742	1096.319458	537.425537	-36.330803	964.339111	562.548096	217.330185
-597.676392	161.544556	995.737183	-595.825256	-14.078354	1000.569275	-660.079712	208.894043	526.189575	-672.618225	-55.539707	529.633179	-652.922852	237.941528	79.369644	-656.407532	-71.869698	88.886345	-583.324768	275.174072	1468.703857	-540.733032	-102.016289	1447.699097	-518.166199	78.816490	1426.662598	-523.187622	96.017609	1758.072998	-786.375122	372.603607	1257.654053	-652.525208	-190.464493	1191.680908	-662.072205	265.529053	1006.286743	-575.801758	-145.982758	892.843994	-577.909790	76.632622	1096.319458	536.619019	-36.290646	964.289490	561.875122	217.404709
-597.708252	161.546951	995.720520	-595.866516	-14.094994	1000.639587	-660.067017	208.913086	526.188965	-672.655029	-55.536060	529.633423	-652.912720	237.950836	79.398041	-656.471802	-71.841599	88.885666	-583.336060	275.198608	1468.675293	-540.828247	-102.052040	1447.508789	-518.220032	78.807755	1426.574585	-523.078064	95.885925	1758.072876	-786.514648	372.512299	1257.754150	-652.720642	-190.254135	1191.461670	-662.193359	265.727722	1006.308289	-575.960144	-145.673920	892.666199	-577.950134	76.672745	1096.345581	535.761292	-36.192200	964.250427	561.153259	217.447433
-597.796936	161.662170	995.733093	-595.936157	-13.976286	1000.568115	-660.066956	208.927765	526.176392	-672.708679	-55.514553	529.659485	-652.907654	237.940445	79.368828	-656.514099	-71.819038	88.905952	-583.351318	275.179688	1468.669922	-540.919861	-102.082405	1447.323608	-518.276855	78.786873	1426.537109	-522.977783	95.769157	1758.099854	-786.683105	372.445190	1257.797974	-652.924011	-190.013382	1191.213623	-662.246948	265.606384	1006.262024	-576.076477	-145.363922	892.477600	-577.993958	76.745087	1096.310669	534.792664	-35.945389	964.132446	560.350403	217.478790
-597.913147	161.738510	995.710266	-596.033936	-13.953371	1000.537354	-660.033813	209.018570	526.164063	-672.724243	-55.483246	529.623352	-652.882813	237.931229	79.381111	-656.453186	-71.844818	88.914345	-583.362305	275.187073	1468.618042	-541.007935	-102.119102	1447.139893	-518.324341	78.772552	1426.444092	-522.898926	95.627159	1758.137817	-786.813049	372.309723	1257.866821	-653.160400	-189.831802	1191.033447	-662.299438	265.632782	1006.243408	-576.040649	-144.183395	891.683167	-578.067749	76.791534	1096.277588	533.729004	-36.023651	964.100586	559.577026	217.444061
-597.955444	161.793137	995.731018	-596.070862	-13.935138	1000.557434	-660.013306	209.017441	526.166077	-672.750793	-55.457073	529.598145	-652.908508	237.951248	79.390862	-656.499817	-71.797821	88.869759	-583.373718	275.170624	1468.668945	-541.060120	-102.173653	1446.940552	-518.376892	78.744804	1426.337769	-522.829041	95.483788	1758.173096	-786.960083	372.152405	1257.933228	-653.307434	-189.582504	1190.840332	-662.453247	265.811066	1006.277771	-576.123657	-143.871429	891.598755	-578.105896	76.827568	1096.297729	532.732056	-36.129704	964.026733	558.807495	217.550629
-598.066650	161.886063	995.716309	-596.159668	-13.806375	1000.442505	-660.010498	209.068115	526.142090	-672.740173	-55.365376	529.569153	-652.954102	237.958374	79.426010	-656.460876	-71.835754	88.871452	-583.412598	275.108765	1468.592773	-541.166992	-102.223709	1446.794922	-518.453247	78.720383	1426.230469	-522.772034	95.362419	1758.201050	-787.090454	372.023468	1257.943115	-653.446777	-189.388092	1190.576416	-662.514893	265.675934	1006.224487	-576.289124	-143.682037	891.413086	-578.148315	76.885788	1096.223389	531.681519	-36.410336	964.003113	557.953918	217.589767
-598.097534	161.948822	995.702637	-596.167847	-13.806167	1000.452881	-659.973877	209.096436	526.137939	-672.732056	-55.355892	529.606384	-652.921692	237.918213	79.425812	-656.458679	-71.847305	88.931061	-583.475586	275.082764	1468.569458	-541.264404	-102.301308	1446.636108	-518.515686	78.695122	1426.155029	-522.683716	95.222900	1758.181763	-787.180115	371.842987	1257.927734	-653.589661	-189.222488	1190.315674	-662.641785	265.832123	1006.221619	-576.491089	-143.521927	891.160400	-578.196411	76.931969	1096.226807	530.733704	-36.500168	963.977966	557.150757	217.744217
-598.182678	162.079025	995.695374	-596.264709	-13.715986	1000.367126	-659.997253	209.118454	526.147766	-672.842163	-55.327900	529.550171	-652.961304	237.951736	79.435631	-656.545105	-71.824760	88.930618	-583.514587	275.053101	1468.573975	-541.332153	-102.330811	1446.466309	-518.591614	78.640053	1426.086304	-522.626892	95.157120	1758.175049	-787.276489	371.688416	1257.929199	-653.704834	-189.047760	1190.072754	-662.676331	265.800262	1006.191711	-576.631287	-143.344086	890.989197	-578.238708	76.996719	1096.172241	529.844971	-36.535477	964.020752	556.372253	217.823257
-598.238464	162.176971	995.677734	-596.381592	-13.688347	1000.374390	-659.959839	209.264771	526.123291	-672.901001	-55.316185	529.544373	-652.927612	237.966599	79.421120	-656.518677	-71.811974	88.895081	-583.562805	275.016083	1468.557617	-541.372986	-102.374313	1446.314819	-518.642029	78.622231	1426.030151	-522.607544	94.975174	1758.270752	-787.385864	371.558868	1257.957520	-653.821838	-188.819916	1189.873291	-662.717651	265.811584	1006.181030	-576.717163	-143.103394	890.865295	-578.317749	77.065735	1096.165405	529.026001	-36.406940	964.067322	555.642273	217.998962
-598.272095	162.226837	995.663269	-596.440735	-13.656353	1000.379883	-659.958923	209.279999	526.109192	-672.908569	-55.281178	529.537781	-652.909241	237.982498	79.404099	-656.452515	-71.828575	88.892181	-583.603882	275.007233	1468.549683	-541.432922	-102.399170	1446.143677	-518.723877	78.575371	1425.954346	-522.521240	94.905647	1758.249390	-787.482971	371.381226	1257.888306	-653.914124	-188.642944	1189.646118	-662.764648	265.784790	1006.137634	-576.878174	-142.936340	890.731140	-578.363953	77.114769	1096.160645	528.219543	-36.433037	964.108398	554.866699	218.156448
-598.292480	162.275589	995.657654	-596.426025	-13.663410	1000.372437	-659.934021	209.314499	526.117676	-672.979797	-55.242310	529.581421	-652.898132	237.987228	79.396423	-656.538025	-71.824829	88.923073	-583.669983	274.968262	1468.552368	-541.463379	-102.429832	1445.985840	-518.801453	78.539330	1425.918823	-522.356384	94.965942	1758.103760	-787.593689	371.267517	1257.826416	-653.997375	-188.478378	1189.471558	-662.801636	265.735016	1006.109192	-577.033752	-142.770218	890.582214	-578.374512	77.137428	1096.155640	527.530396	-36.370171	964.125793	554.155640	218.331848
-598.328003	162.391998	995.647644	-596.471741	-13.535983	1000.287537	-659.968384	209.328125	526.119446	-673.012390	-55.210018	529.587341	-652.938965	237.975067	79.407455	-656.547363	-71.804886	88.887947	-583.774231	274.949005	1468.594238	-541.520447	-102.470047	1445.829102	-518.892029	78.494881	1425.865479	-522.248901	94.912666	1758.067871	-787.756470	371.054138	1257.843506	-654.061401	-188.336105	1189.295654	-662.839233	265.675781	1006.127869	-577.166809	-142.577240	890.566711	-578.393127	77.216797	1096.105103	526.828674	-36.223404	964.154541	553.408325	218.561813
-598.358337	162.479950	995.658386	-596.574280	-13.492632	1000.292175	-659.988953	209.435760	526.153748	-673.019348	-55.141891	529.548462	-652.959167	237.975723	79.417740	-656.518738	-71.818199	88.878883	-583.864685	274.885437	1468.624146	-541.519592	-102.510674	1445.680664	-518.978516	78.486343	1425.801392	-522.149597	94.864006	1758.003784	-787.894958	370.885651	1257.831543	-654.113647	-188.217850	1189.151978	-662.834656	265.493347	1006.096191	-577.270020	-142.420914	890.475647	-578.449829	77.270592	1096.111206	526.166321	-35.977657	964.221863	552.730225	218.812286
-598.333069	162.522217	995.650330	-596.569519	-13.545235	1000.362000	-659.967224	209.470154	526.135620	-673.115051	-55.139240	529.566833	-652.988403	238.002747	79.406227	-656.502930	-71.823128	88.882568	-584.010010	274.831512	1468.619263	-541.615112	-102.548775	1445.544434	-519.103271	78.428749	1425.762695	-522.054565	94.784485	1757.955811	-788.035034	370.702545	1257.805298	-654.209473	-188.132523	1188.988770	-662.832947	265.429291	1006.072449	-577.406799	-142.355667	890.368164	-578.472595	77.304939	1096.148315	525.571045	-35.712730	964.217773	552.091553	219.087173
-598.314819	162.577835	995.658936	-596.563293	-13.508583	1000.373657	-659.936462	209.491821	526.132385	-673.055420	-55.048820	529.527405	-652.952881	237.988403	79.394806	-656.530273	-71.797516	88.881378	-584.125000	274.815918	1468.631104	-541.680542	-102.595032	1445.442505	-519.215515	78.388206	1425.744263	-522.017456	94.585228	1757.930908	-788.168030	370.514465	1257.755127	-654.299744	-188.065231	1188.829102	-662.846375	265.409668	1006.052307	-577.549683	-142.278595	890.256287	-578.480530	77.351067	1096.162354	525.063721	-35.363701	964.235901	551.502563	219.372070
-598.329285	162.653778	995.664734	-596.606506	-13.415663	1000.342651	-659.929321	209.565903	526.103210	-673.097595	-55.022324	529.534790	-652.952820	237.986526	79.443413	-656.497986	-71.786545	88.845795	-584.238831	274.769653	1468.638428	-541.735107	-102.602028	1445.295288	-519.306519	78.349243	1425.719360	-521.910156	94.502815	1757.862549	-788.322815	370.340363	1257.750122	-654.360352	-188.017593	1188.642822	-662.856445	265.399506	1006.036499	-577.617310	-142.185150	890.206299	-578.492676	77.412254	1096.147095	524.642456	-34.913097	964.218018	550.938293	219.768631
-598.321106	162.730438	995.657959	-596.612244	-13.390937	1000.325195	-659.930176	209.614258	526.107788	-673.051331	-54.898178	529.522888	-652.985107	238.007324	79.413048	-656.456665	-71.797043	88.832466	-584.363220	274.756042	1468.658203	-541.812500	-102.588921	1445.189087	-519.403748	78.310654	1425.700439	-521.726074	94.554138	1757.680664	-788.471558	370.145050	1257.702026	-654.418274	-187.955063	1188.502808	-662.864685	265.386505	1006.044495	-577.673706	-142.122086	890.090637	-578.491333	77.454697	1096.135254	524.264282	-34.469860	964.232239	550.406433	220.058594
-598.267517	162.751083	995.653076	-596.618164	-13.403358	1000.380737	-659.901306	209.617798	526.115845	-673.114319	-54.900822	529.561768	-652.945862	238.024887	79.388306	-656.465942	-71.814407	88.870575	-584.542419	274.745972	1468.640015	-541.912476	-102.597557	1445.077637	-519.504761	78.263863	1425.671997	-521.606812	94.458450	1757.648804	-788.644775	369.974854	1257.617065	-654.484131	-187.939270	1188.347412	-662.877563	265.357391	1006.038025	-577.739258	-142.101456	889.985840	-578.514038	77.485306	1096.168823	523.865417	-33.965446	964.259460	549.858765	220.425613
-598.327942	162.875519	995.655945	-596.730774	-13.289672	1000.298584	-659.920654	209.633804	526.134216	-673.095276	-54.827583	529.543091	-653.003906	237.986420	79.382599	-656.474060	-71.814171	88.865753	-584.721985	274.700684	1468.639160	-542.000610	-102.631210	1444.952148	-519.612976	78.228867	1425.623779	-521.452209	94.421059	1757.538330	-788.860229	369.772644	1257.640137	-654.514832	-187.929199	1188.169312	-662.887756	265.361237	1005.995789	-577.749756	-142.077423	889.894287	-578.568054	77.551407	1096.124390	523.549927	-33.481930	964.312622	549.367615	220.738876
-598.364014	163.001312	995.629517	-596.804382	-13.095982	1000.151611	-659.910828	209.661972	526.128662	-673.078125	-54.736809	529.484680	-653.020325	238.004349	79.399902	-656.429749	-71.806862	88.822350	-584.858643	274.639221	1468.616699	-542.071533	-102.668694	1444.812500	-519.686951	78.233482	1425.581787	-521.289124	94.358978	1757.438477	-789.070313	369.575012	1257.656006	-654.548828	-187.896881	1188.014404	-662.914124	265.332489	1006.002441	-577.709778	-142.100388	889.785278	-578.575378	77.641190	1096.030396	523.228455	-32.950508	964.402527	548.903809	221.102310
-598.398682	163.110657	995.615173	-596.893127	-13.021712	1000.080994	-659.893616	209.703262	526.134888	-673.132385	-54.744312	529.475769	-653.053223	237.980453	79.402916	-656.369263	-71.814209	88.824768	-585.044373	274.590912	1468.601563	-542.166016	-102.680275	1444.661865	-519.791809	78.184250	1425.535034	-521.101501	94.314499	1757.366455	-789.260193	369.427551	1257.616455	-654.563477	-187.910248	1187.837646	-662.934265	265.320679	1005.960388	-577.691223	-142.174210	889.622498	-578.628662	77.695374	1095.987305	522.984863	-32.435902	964.497253	548.443542	221.471863
-598.379089	163.194778	995.603149	-596.939331	-12.978583	1000.063171	-659.871826	209.748383	526.159424	-673.122009	-54.693001	529.443237	-653.061768	238.005951	79.345337	-656.429932	-71.808250	88.857750	-585.191223	274.582947	1468.583130	-542.272400	-102.705505	1444.570190	-519.914551	78.143555	1425.481689	-520.899048	94.232178	1757.228271	-789.482300	369.259155	1257.590088	-654.614380	-187.919830	1187.667236	-662.973389	265.335266	1005.937927	-577.646851	-142.262939	889.474670	-578.667053	77.747955	1095.977539	522.807312	-31.858116	964.525574	547.999939	221.841202
-598.376709	163.279922	995.603455	-596.949097	-12.925714	1000.019592	-659.839417	209.799377	526.169556	-673.131287	-54.609825	529.438599	-653.080444	237.959839	79.395264	-656.475342	-71.724594	88.783363	-585.247009	273.902283	1468.529663	-542.290222	-103.367737	1444.392944	-520.061462	78.289818	1424.747803	-520.764709	94.001297	1757.260254	-789.724304	369.071899	1257.461426	-654.601990	-187.914429	1187.527588	-663.049377	265.477936	1005.949219	-577.563110	-142.319489	889.283875	-578.689636	77.790657	1095.960327	522.683777	-31.408915	964.564148	547.565735	222.123550
-598.389465	163.319397	995.600586	-597.008118	-12.857852	1000.003784	-659.800659	209.853989	526.142273	-673.161682	-54.606125	529.393127	-653.113831	237.951736	79.454193	-656.518738	-71.706734	88.773415	-585.132629	273.177490	1468.495972	-542.114380	-104.092728	1444.247437	-520.249817	78.434448	1424.446289	-520.540955	93.959244	1757.018066	-789.944458	368.884125	1257.373169	-654.568481	-187.854965	1187.495728	-663.057678	265.474823	1005.931702	-577.378113	-142.312164	889.160767	-578.723816	77.832565	1095.950928	522.477661	-30.957159	964.625061	547.123962	222.487091
-598.433960	163.427917	995.591797	-597.076904	-12.777472	999.928467	-659.787109	209.881454	526.140015	-673.203735	-54.561291	529.416748	-653.145691	237.901993	79.467010	-656.465759	-71.734238	88.797386	-585.309998	273.139069	1468.494385	-542.265747	-104.105286	1444.148682	-520.363281	78.378693	1424.413818	-520.433838	93.756187	1757.005493	-790.123718	368.620392	1257.378052	-654.606506	-187.884659	1187.363647	-663.100952	265.441132	1005.900085	-577.232178	-142.354950	889.017212	-578.778015	77.886986	1095.909424	522.283813	-30.602171	964.673523	546.677063	222.799561
-598.421265	163.450790	995.582458	-597.080322	-12.740448	999.935852	-659.793701	209.895493	526.128540	-673.190186	-54.543598	529.417419	-653.194031	237.902023	79.422005	-656.471558	-71.736717	88.837303	-585.470459	273.092682	1468.525635	-542.394958	-104.143211	1444.072876	-520.473938	78.353561	1424.400024	-520.309937	93.607857	1757.034668	-790.326111	368.425049	1257.293823	-654.645447	-187.925980	1187.234253	-663.134155	265.392181	1005.914307	-576.989502	-142.256714	888.792114	-578.803589	77.924606	1095.914185	522.196655	-30.319002	964.711792	546.242981	223.091049
-598.485657	163.613052	995.579041	-597.192200	-12.568938	999.786133	-659.781006	209.939316	526.093628	-673.161377	-54.477440	529.362366	-653.192322	237.841370	79.422195	-656.490173	-71.760292	88.804642	-585.619385	273.072144	1468.597046	-542.495178	-104.172920	1443.976074	-520.598816	78.323975	1424.367554	-520.104980	93.628983	1756.835083	-790.543091	368.194763	1257.320557	-654.671387	-188.001587	1187.097656	-663.174133	265.334137	1005.915955	-576.907349	-142.379044	888.683960	-578.855469	78.005188	1095.832764	522.135498	-30.062347	964.743896	545.766174	223.419586
-598.533203	163.711227	995.582153	-597.289673	-12.483969	999.746460	-659.817505	209.968399	526.106445	-673.241821	-54.461525	529.334900	-653.248779	237.836090	79.463669	-656.504272	-71.756058	88.802284	-585.763184	273.002045	1468.493286	-542.609802	-104.180923	1443.876831	-520.715515	78.285591	1424.321655	-519.987183	93.506332	1756.699463	-790.702393	368.064240	1257.237305	-654.682983	-188.049576	1186.985840	-663.221436	265.280792	1005.929810	-576.786743	-142.512421	888.601501	-578.922119	78.067375	1095.814087	522.056519	-29.820488	964.792358	545.326843	223.799530
-598.604553	163.786407	995.573547	-597.408813	-12.382846	999.666992	-659.792542	210.021133	526.107117	-673.242859	-54.458755	529.313721	-653.232117	237.813202	79.462708	-656.471802	-71.764862	88.803833	-585.916199	272.961487	1468.485596	-542.703918	-104.239944	1443.773071	-520.806702	78.236290	1424.315430	-519.862000	93.062935	1756.858521	-790.891846	367.904053	1257.156372	-654.720032	-188.118195	1186.842896	-663.278442	265.230621	1005.943237	-576.666626	-142.593094	888.565491	-578.993774	78.111343	1095.766602	521.947266	-29.621988	964.833496	544.785767	224.128494
-598.632690	163.891830	995.577209	-597.439026	-12.301991	999.595093	-659.800171	210.043808	526.140137	-673.257507	-54.417324	529.308167	-653.293518	237.800079	79.474426	-656.544495	-71.743637	88.757843	-586.052246	272.917450	1468.479126	-542.843567	-104.272026	1443.656006	-520.941223	78.194954	1424.275269	-519.748413	93.285767	1756.650635	-791.072693	367.723846	1257.178711	-654.744324	-188.162262	1186.719727	-663.329834	265.175201	1005.958130	-576.603760	-142.717438	888.496521	-579.035217	78.161804	1095.735962	521.911072	-29.459913	964.919495	544.282410	224.480316
-598.687744	163.996964	995.597168	-597.523621	-12.202277	999.529297	-659.785522	210.117813	526.140503	-673.273560	-54.383446	529.271790	-653.309326	237.769119	79.473106	-656.425537	-71.757217	88.761497	-586.189148	272.860443	1468.434570	-542.928223	-104.340660	1443.555542	-521.040710	78.151375	1424.233154	-519.627319	93.160133	1756.586060	-791.269958	367.565247	1257.183105	-654.755737	-188.273972	1186.592896	-663.379883	265.100830	1005.979492	-576.462891	-142.793945	888.482117	-579.083069	78.213303	1095.709961	521.816284	-29.223440	965.019287	543.591858	224.844254
-598.784668	164.075302	995.596985	-597.628113	-12.138430	999.456604	-659.791443	210.196579	526.149536	-673.314819	-54.405899	529.286926	-653.305603	237.737442	79.499619	-656.483459	-71.724701	88.768097	-586.330566	272.784210	1468.483398	-542.965881	-104.372108	1443.469604	-521.133179	78.123741	1424.195923	-519.539795	92.987747	1756.505493	-791.434082	367.395020	1257.165649	-654.767090	-188.323776	1186.493286	-663.445068	265.058228	1005.979553	-576.376404	-142.852417	888.413147	-579.158447	78.243080	1095.669556	521.637329	-29.088152	965.166748	542.943665	225.174179
-598.791565	164.117599	995.589355	-597.679871	-12.121257	999.453003	-659.769836	210.233734	526.123230	-673.329529	-54.344048	529.259155	-653.325989	237.707321	79.494301	-656.524231	-71.732407	88.795937	-586.498535	272.731232	1468.494751	-543.034729	-104.399902	1443.422119	-521.258606	78.080147	1424.175781	-519.408081	92.889648	1756.508057	-791.633362	367.211670	1257.178101	-654.765564	-188.456818	1186.424438	-663.499329	265.024109	1005.985901	-576.346008	-143.010620	888.312500	-579.213135	78.269814	1095.668945	521.510620	-28.899601	965.377380	542.182922	225.551697
-598.839478	164.185745	995.597290	-597.720398	-12.033187	999.419800	-659.725708	210.300079	526.100586	-673.299377	-54.309940	529.243042	-653.280640	237.683060	79.471771	-656.509277	-71.738571	88.795326	-586.651917	272.669861	1468.496216	-543.116333	-104.461464	1443.372070	-521.371338	78.047157	1424.156006	-519.305603	92.725914	1756.387817	-791.806641	367.062683	1257.134399	-654.766479	-188.549133	1186.327515	-663.591736	265.043335	1005.999573	-576.309570	-143.074081	888.291870	-579.244385	78.326126	1095.654297	521.307007	-28.698721	965.643921	541.336548	225.891785
-598.900696	164.228760	995.607117	-597.807739	-12.004768	999.399231	-659.660889	210.305984	526.078674	-673.311951	-54.269966	529.236938	-653.282410	237.617676	79.486061	-656.534546	-71.730949	88.789597	-586.801941	272.639801	1468.524780	-543.125122	-104.492325	1443.288330	-521.479126	77.981499	1424.130981	-519.184937	92.618027	1756.376709	-791.987061	366.921448	1257.223511	-654.755676	-188.615768	1186.281128	-663.657043	265.016785	1006.013367	-576.219543	-143.088226	888.255981	-579.312134	78.341949	1095.648071	521.153503	-28.558508	965.952942	540.405090	226.268478
-598.922607	164.271652	995.615112	-597.832031	-12.005496	999.416260	-659.545532	210.408478	526.014771	-673.336853	-54.287003	529.239502	-653.217712	237.617249	79.474564	-656.588928	-71.678429	88.763672	-586.938660	272.597748	1468.520142	-543.185608	-104.525284	1443.241211	-521.576538	77.915039	1424.114868	-519.078430	92.466904	1756.335938	-792.134766	366.806793	1257.217041	-654.712463	-188.724915	1186.184448	-663.730652	265.004791	1006.027161	-576.152466	-143.129745	888.260925	-579.344177	78.367203	1095.662231	520.977417	-28.393448	966.303162	539.482849	226.633194
-598.966614	164.361435	995.616821	-597.931580	-11.957954	999.412537	-659.463379	210.421371	525.994995	-673.361389	-54.231915	529.205750	-653.226135	237.531158	79.482025	-656.565735	-71.682579	88.757187	-587.066101	272.549316	1468.506348	-543.250427	-104.571152	1443.195190	-521.688416	77.868454	1424.088013	-518.985657	92.332733	1756.184082	-792.285645	366.692810	1257.212524	-654.686096	-188.834915	1186.102783	-663.820923	264.994324	1006.035034	-576.124207	-143.190018	888.122070	-579.422913	78.426323	1095.662842	520.824280	-28.153294	966.780945	538.490417	226.906570
-598.975586	164.401825	995.608521	-597.919861	-11.921340	999.358337	-659.367615	210.431335	525.948303	-673.412292	-54.249939	529.150330	-653.215820	237.506805	79.436852	-656.639893	-71.662971	88.757637	-587.241577	272.464355	1468.517700	-543.314514	-104.647118	1443.131958	-521.789490	77.815842	1424.075684	-518.908142	92.173950	1756.142334	-792.452637	366.607117	1257.210449	-654.655640	-188.930878	1186.003174	-663.898987	264.977234	1006.070801	-576.073120	-143.245438	887.984680	-579.420715	78.441452	1095.631958	520.613220	-27.846523	967.246399	537.332336	227.272461
-599.044434	164.458618	995.599243	-597.975586	-11.852669	999.296021	-659.279663	210.448700	525.933899	-673.428772	-54.217670	529.118103	-653.234802	237.436829	79.476250	-656.620789	-71.649254	88.720779	-587.397034	272.376862	1468.562256	-543.340942	-104.690155	1443.053101	-521.900940	77.738495	1424.014648	-518.813232	92.031654	1756.096802	-792.611450	366.476288	1257.290039	-654.611389	-189.020813	1185.910522	-663.953308	264.957703	1006.095642	-575.984497	-143.277924	887.911743	-579.468079	78.476280	1095.593872	520.472473	-27.558414	967.713501	536.266479	227.561279
-599.084290	164.513184	995.602173	-598.044373	-11.785067	999.271179	-659.212891	210.460175	525.873535	-673.464844	-54.243614	529.113525	-653.250854	237.388748	79.466133	-656.670898	-71.633598	88.718880	-587.561096	272.301788	1468.566040	-543.387329	-104.747200	1442.987305	-522.008850	77.693542	1423.969360	-518.788330	91.799866	1756.141968	-792.776917	366.315887	1257.282959	-654.581055	-189.122864	1185.794312	-664.009521	264.957336	1006.057373	-575.899536	-143.280731	887.755981	-579.517761	78.518929	1095.582397	520.290527	-27.300577	968.231140	535.143005	227.876389
-599.093018	164.543228	995.575745	-598.109436	-11.817466	999.271423	-659.174194	210.466354	525.860840	-673.497498	-54.252823	529.118286	-653.234192	237.404022	79.422142	-656.627014	-71.665596	88.759277	-587.710266	272.206390	1468.557983	-543.488220	-104.805298	1442.909180	-522.109741	77.637184	1423.941650	-518.695251	91.661064	1756.092285	-792.932434	366.187103	1257.248535	-654.541565	-189.188919	1185.717163	-664.042236	264.958344	1006.052002	-575.846191	-143.285889	887.712585	-579.561707	78.525780	1095.570435	518.399475	-33.059978	978.347412	532.034485	223.776123
-599.083008	164.548340	995.573364	-598.113708	-11.874228	999.320557	-659.135559	210.397766	525.842285	-673.528381	-54.221828	529.087097	-653.225220	237.401947	79.447037	-656.601318	-71.692719	88.751274	-587.870667	272.128265	1468.524292	-543.565308	-104.875694	1442.812012	-522.188965	77.586304	1423.942017	-518.615906	91.521133	1756.040161	-793.050781	366.031586	1257.210449	-654.529602	-189.291672	1185.594849	-664.065491	264.977905	1006.014038	-575.798096	-143.315750	887.551636	-579.593872	78.526237	1095.600098	517.757935	-32.986320	979.237976	529.962402	224.755966
-599.143982	164.628723	995.579895	-598.200134	-11.747940	999.201050	-659.192871	210.476944	525.911621	-673.559265	-54.231205	529.063477	-653.265625	237.423630	79.471085	-656.630676	-71.683418	88.711494	-588.032715	272.028473	1468.549805	-543.634338	-104.932037	1442.738037	-522.283020	77.501778	1423.900635	-518.454529	91.491096	1755.963257	-793.159546	365.901031	1257.176758	-654.483582	-189.347046	1185.501709	-664.057190	264.962402	1006.025269	-575.701904	-143.286972	887.497498	-579.613403	78.557335	1095.534668	518.961548	-31.690470	978.699768	530.265808	224.481735
-599.164001	164.634552	995.581665	-598.290527	-11.742987	999.213135	-659.240417	210.518600	525.915100	-673.685059	-54.292850	529.078247	-653.263306	237.441528	79.456367	-656.663330	-71.691185	88.706276	-588.154175	271.926361	1468.541504	-543.735413	-105.018166	1442.673218	-522.366577	77.426750	1423.912842	-518.382080	91.338631	1755.846924	-793.269409	365.714447	1257.132202	-654.443787	-189.415375	1185.376099	-664.041382	264.954376	1005.982300	-575.652344	-143.303452	887.372314	-579.670898	78.560898	1095.542114	519.395447	-30.540611	978.786621	529.451477	224.778229
-599.162964	164.623856	995.593689	-598.321411	-11.787535	999.222595	-659.259766	210.539520	525.894348	-673.714600	-54.268833	529.110352	-653.293823	237.494797	79.474648	-656.693726	-71.702721	88.739410	-588.299805	271.832275	1468.560547	-543.824158	-105.109657	1442.586182	-522.473511	77.350830	1423.913574	-518.338623	91.161079	1755.841187	-793.365234	365.542908	1257.096558	-654.433899	-189.484436	1185.220093	-664.035889	264.911530	1005.997559	-575.613159	-143.318497	887.271118	-579.704102	78.527954	1095.556519	519.252319	-30.229122	979.337646	527.929382	225.429977
-599.187805	164.680695	995.599304	-598.392517	-11.740423	999.146667	-659.299377	210.655457	525.953003	-673.672424	-54.219971	529.046875	-653.363281	237.474014	79.538330	-656.587280	-71.726685	88.742607	-588.434204	271.756500	1468.581177	-543.928101	-105.175987	1442.480713	-522.545227	77.248978	1423.882935	-518.358521	90.582253	1756.186646	-793.456177	365.411163	1257.084351	-654.405701	-189.519379	1185.048584	-663.992126	264.763763	1005.945801	-575.540283	-143.293625	887.134766	-579.737122	78.529495	1095.519531	519.174744	-30.764395	980.056458	527.293945	224.990051
-599.208679	164.661316	995.618164	-598.497864	-11.739450	999.138916	-659.318481	210.596115	525.937622	-673.703979	-54.191040	529.032349	-653.400696	237.477585	79.533363	-656.564941	-71.743271	88.719170	-588.553345	271.657776	1468.624023	-544.026184	-105.237694	1442.400635	-522.632874	77.160202	1423.859375	-518.332031	90.743668	1755.966064	-793.558838	365.255798	1257.082153	-654.375122	-189.550934	1184.896240	-664.000305	264.855225	1005.969360	-575.478760	-143.286942	887.024719	-579.788696	78.496628	1095.523315	519.098816	-30.924402	980.631653	526.383179	224.983688
-599.188477	164.630035	995.628967	-598.527466	-11.832567	999.195313	-659.323975	210.592697	525.918335	-673.804321	-54.204639	529.039490	-653.361572	237.471924	79.509254	-656.679138	-71.699043	88.698746	-588.663635	271.575012	1468.607422	-544.129517	-105.346085	1442.327026	-522.723022	77.075226	1423.836304	-518.328186	90.614731	1755.939819	-793.664673	365.145752	1257.055786	-654.376404	-189.547043	1184.732300	-663.961853	264.799286	1005.944214	-575.407166	-143.251312	886.860046	-579.822754	78.453659	1095.562256	518.985107	-30.945410	981.148376	525.287903	225.072754
-599.221680	164.630463	995.645386	-598.574707	-11.821576	999.135193	-659.354858	210.600784	525.919861	-673.832581	-54.186882	529.032104	-653.391602	237.523529	79.494537	-656.607788	-71.736137	88.677399	-588.747620	271.466064	1468.612305	-544.263367	-105.466354	1442.240234	-522.815430	76.944839	1423.849731	-518.331238	90.532761	1755.773438	-793.728821	364.988007	1256.985474	-654.368103	-189.534546	1184.579590	-663.926575	264.750275	1005.927063	-575.321594	-143.242874	886.718689	-579.853882	78.415421	1095.539551	518.943359	-31.101274	981.672485	524.364258	224.907700
-599.252930	164.604675	995.651062	-598.590210	-11.848111	999.122192	-659.360413	210.669708	525.913086	-673.919800	-54.184837	529.054321	-653.378906	237.523956	79.507080	-656.644104	-71.707108	88.641624	-588.842590	271.362335	1468.623779	-544.366455	-105.574928	1442.177002	-522.899963	76.831444	1423.827026	-518.378906	90.379501	1755.754150	-793.815063	364.811310	1256.970337	-654.350952	-189.556244	1184.439453	-663.901428	264.683319	1005.921326	-575.237671	-143.187820	886.595581	-579.864258	78.380569	1095.533569	518.725891	-31.232414	982.206848	523.297180	225.039963
-599.295166	164.591217	995.669983	-598.655579	-11.849356	999.084778	-659.354492	210.715591	525.904236	-673.981445	-54.112690	528.989685	-653.374329	237.523331	79.517296	-656.623840	-71.727768	88.630722	-588.914612	271.278748	1468.683838	-544.476868	-105.668915	1442.098511	-522.962158	76.726059	1423.803955	-518.433960	90.256973	1755.716553	-793.869263	364.707367	1257.017334	-654.365173	-189.509796	1184.343384	-663.904663	264.636047	1005.933899	-575.111328	-143.118683	886.427185	-579.896301	78.339516	1095.520752	518.521118	-31.370743	982.693848	522.140198	225.043365
-599.291504	164.553680	995.674927	-598.716614	-11.956231	999.120605	-659.346008	210.698639	525.873535	-674.072144	-54.160580	529.011780	-653.403076	237.526443	79.515457	-656.633911	-71.733665	88.638176	-589.003906	271.160034	1468.690063	-544.593018	-105.757950	1442.061646	-523.022400	76.618980	1423.806274	-518.489746	90.174629	1755.673218	-793.904541	364.560944	1256.961914	-654.378662	-189.519623	1184.222168	-663.884277	264.556396	1005.915527	-575.048340	-143.087479	886.340576	-579.949646	78.276779	1095.545654	518.378540	-31.329500	983.052917	521.167664	225.079895
-599.311584	164.527222	995.683289	-598.773743	-11.928578	999.074707	-659.332581	210.669968	525.863953	-674.064392	-54.095833	528.984497	-653.396729	237.525223	79.507210	-656.656006	-71.756912	88.605263	-589.066406	271.022827	1468.718750	-544.733887	-105.871765	1442.033691	-523.082214	76.489639	1423.799316	-518.628052	89.959297	1755.725342	-793.966492	364.398407	1257.060303	-654.425049	-189.494888	1184.093384	-663.889648	264.497253	1005.907959	-574.939697	-143.012604	886.247681	-579.977417	78.243790	1095.525513	518.273865	-31.470171	983.436157	520.234680	224.973663
-599.343140	164.494888	995.692444	-598.796997	-11.974568	999.047241	-659.338440	210.611938	525.880432	-674.159607	-54.074528	528.952698	-653.379456	237.540543	79.493248	-656.636902	-71.762177	88.605179	-589.108887	270.859772	1468.758179	-544.820679	-106.003891	1441.986084	-523.158936	76.375000	1423.764648	-518.763123	89.802368	1755.749878	-794.001160	364.298065	1257.062744	-654.461243	-189.477539	1183.999146	-663.875122	264.322021	1005.901550	-574.854858	-142.910599	886.162781	-579.996521	78.184975	1095.515137	518.022522	-31.586706	983.771240	519.153687	225.007721
-599.393127	164.427139	995.729187	-598.848145	-12.030873	999.072937	-659.369385	210.611038	525.889282	-674.232971	-54.067539	528.951050	-653.433838	237.512054	79.545517	-656.585266	-71.776558	88.609734	-589.140442	270.741943	1468.797729	-544.934082	-106.124741	1441.942627	-523.221863	76.247620	1423.760010	-518.905457	89.658806	1755.882568	-794.008057	364.208771	1257.016846	-654.464050	-189.452026	1183.875854	-663.906494	264.295807	1005.889282	-574.751953	-142.877167	886.087524	-580.042725	78.116821	1095.545532	517.857117	-31.638317	984.049805	518.231323	224.917252
-599.416870	164.386749	995.742676	-598.872253	-12.065194	999.073425	-659.372437	210.591858	525.869629	-674.319458	-54.151264	529.012634	-653.361084	237.556396	79.474709	-656.633728	-71.761635	88.578522	-589.198669	270.630524	1468.805420	-545.044861	-106.244133	1441.866943	-523.245483	76.134727	1423.773926	-519.056335	89.540634	1755.791992	-794.028442	364.116699	1257.032471	-654.498230	-189.451889	1183.776611	-663.975830	264.381104	1005.931519	-574.712097	-142.830231	886.019043	-580.068359	78.072273	1095.553101	521.893494	-23.294243	975.640808	520.018005	228.750381
-599.437500	164.353790	995.731628	-598.904907	-12.145941	999.062561	-659.357422	210.579819	525.861267	-674.385376	-54.170410	528.997314	-653.330627	237.546936	79.443695	-656.603088	-71.822830	88.601250	-589.244629	270.505188	1468.833130	-545.181152	-106.389893	1441.845337	-523.302185	76.005661	1423.783447	-519.213379	89.416977	1755.789063	-794.038269	364.066589	1257.037598	-654.538940	-189.448532	1183.678833	-664.019104	264.362671	1005.932373	-574.650940	-142.789566	885.902222	-580.079651	78.013687	1095.539185	521.381653	-23.537420	975.817627	519.013367	228.640793
-599.466736	164.296402	995.763794	-598.972961	-12.191525	999.090759	-659.337585	210.550613	525.867310	-674.409973	-54.144451	528.957825	-653.331055	237.544540	79.479370	-656.649658	-71.793945	88.565796	-589.261597	270.404724	1468.854126	-545.255249	-106.511787	1441.784912	-523.330933	75.902977	1423.798462	-519.381653	89.277954	1755.832520	-794.063782	364.004364	1257.119751	-654.577881	-189.483215	1183.568237	-664.031372	264.316833	1005.934570	-574.620789	-142.752151	885.805664	-580.131653	77.955917	1095.570068	520.493286	-24.103073	976.167114	517.922058	228.341019
-599.533752	164.286026	995.797546	-599.016907	-12.163264	999.032104	-659.405701	210.535736	525.890930	-674.502258	-54.153679	528.954041	-653.379150	237.552383	79.525459	-656.666565	-71.786308	88.564407	-589.274292	270.287689	1468.875122	-545.326233	-106.631897	1441.755737	-523.390930	75.781395	1423.785645	-519.533813	89.193794	1755.800049	-794.059875	363.978363	1257.120972	-654.582397	-189.484528	1183.448120	-664.059204	264.337677	1005.940674	-574.534058	-142.720016	885.769592	-580.164307	77.916374	1095.554199	519.615784	-24.547169	976.602356	516.701233	228.084534
-599.562439	164.250946	995.795227	-599.046509	-12.205629	999.021606	-659.399231	210.540619	525.908569	-674.541992	-54.202663	528.947571	-653.375244	237.543610	79.496300	-656.595032	-71.826065	88.610153	-589.311951	270.177704	1468.900024	-545.446350	-106.738625	1441.711182	-523.452332	75.649628	1423.798340	-519.708923	89.028831	1755.853027	-794.071106	363.945007	1257.210205	-654.625183	-189.508682	1183.333618	-664.051575	264.202148	1005.900024	-574.538330	-142.699448	885.663269	-580.178955	77.872940	1095.545044	519.290527	-25.567236	976.941650	516.683533	227.008179
-599.613708	164.226166	995.820923	-599.118591	-12.228071	999.002747	-659.418640	210.478760	525.873535	-674.558411	-54.223206	528.984375	-653.335571	237.530853	79.431046	-656.633179	-71.824760	88.613182	-589.359497	270.057770	1468.944214	-545.528442	-106.838554	1441.662720	-523.492493	75.541672	1423.792236	-519.908569	88.877869	1755.898071	-794.043640	363.894318	1257.173706	-654.633423	-189.533081	1183.235352	-664.069824	264.309570	1005.923035	-574.561768	-142.710571	885.601501	-580.234314	77.822327	1095.547729	518.794128	-26.099052	977.139526	516.129089	227.009598
-599.658997	164.204330	995.826233	-599.196838	-12.261464	998.998718	-659.421753	210.460449	525.906921	-674.556396	-54.198654	528.944702	-653.333740	237.532562	79.473831	-656.667114	-71.844940	88.620972	-589.392944	269.978241	1468.981079	-545.605286	-106.929085	1441.628418	-523.578003	75.448067	1423.761475	-520.067444	88.771675	1756.001709	-794.027222	363.903931	1257.208984	-654.629150	-189.591904	1183.155273	-664.061279	264.163788	1005.915344	-574.604492	-142.692398	885.328552	-580.284241	77.785797	1095.546265	518.369263	-26.257734	977.184082	515.222595	227.025253
-599.647949	164.122940	995.819458	-599.133606	-12.410848	999.057495	-659.393494	210.455475	525.886780	-674.642639	-54.301121	529.029236	-653.322571	237.531998	79.476654	-656.747131	-71.839241	88.586731	-589.415283	269.865082	1469.009766	-545.683472	-107.022217	1441.575439	-523.663574	75.352661	1423.785278	-520.260132	88.657166	1755.939575	-793.980835	363.857880	1257.231689	-654.629333	-189.607224	1183.050659	-664.092285	264.291138	1005.940002	-574.515381	-142.651276	885.517822	-580.271057	77.711807	1095.576050	517.911255	-26.070801	977.366089	514.063232	226.809174
-599.700684	164.066742	995.822144	-599.215942	-12.466869	999.052307	-659.400208	210.435349	525.873718	-674.765076	-54.372612	528.992126	-653.341125	237.502792	79.438034	-656.781677	-71.827736	88.591103	-589.463379	269.748047	1469.023071	-545.788330	-107.133018	1441.533081	-523.730713	75.214691	1423.769287	-520.411194	88.548340	1756.024414	-793.979126	363.833984	1257.243896	-654.637085	-189.638931	1182.947021	-664.075867	264.291138	1005.914978	-574.492676	-142.675354	885.481201	-580.333374	77.648125	1095.573975	517.643494	-26.268436	977.255920	513.417908	226.987595
-599.731995	164.078049	995.865173	-599.267212	-12.445580	999.007690	-659.454956	210.422226	525.895325	-674.669800	-54.289341	528.924744	-653.397583	237.491928	79.447731	-656.756409	-71.815979	88.547646	-589.528381	269.598053	1469.087158	-545.888184	-107.254814	1441.493530	-523.791077	75.125801	1423.767212	-520.645569	87.919014	1756.346924	-793.945984	363.839661	1257.219727	-654.648987	-189.685638	1182.864258	-664.060974	264.282898	1005.911377	-574.499512	-142.705078	885.376282	-580.379028	77.613663	1095.574951	516.656921	-26.051638	977.146790	512.333435	226.927048
-599.753540	164.047852	995.855713	-599.288330	-12.421837	998.928650	-659.444580	210.376343	525.906494	-674.660095	-54.326763	528.883850	-653.367310	237.440002	79.503647	-656.734680	-71.800926	88.513680	-589.561646	269.490997	1469.108765	-545.952820	-107.360619	1441.456909	-523.891418	75.007217	1423.744263	-520.800781	88.141808	1756.180420	-793.930359	363.837097	1257.257080	-654.634094	-189.737122	1182.762817	-664.014587	264.170471	1005.894165	-574.470337	-142.733292	885.212524	-580.370300	77.572327	1095.525513	516.205994	-25.896465	976.752502	511.470856	227.035980
-599.812012	164.032410	995.879211	-599.352722	-12.427581	998.890198	-659.468506	210.319260	525.924011	-674.710022	-54.348648	528.845520	-653.364319	237.425827	79.452263	-656.748779	-71.795860	88.514534	-589.609070	269.388977	1469.125610	-546.015320	-107.494217	1441.395142	-523.983459	74.908691	1423.748535	-520.945923	87.995750	1756.188721	-793.923279	363.823944	1257.334473	-654.633362	-189.791779	1182.733521	-664.017578	264.275238	1005.904846	-574.444458	-142.740158	885.165771	-580.419189	77.526711	1095.516235	515.439941	-26.047146	977.171814	510.280029	226.863785
-599.813171	163.981720	995.858337	-599.379272	-12.533537	998.902771	-659.487305	210.268784	525.912659	-674.761780	-54.441742	528.956543	-653.379211	237.392715	79.467522	-656.742615	-71.855171	88.587708	-589.662720	269.274689	1469.153809	-546.131653	-107.590317	1441.406128	-524.067810	74.769318	1423.738037	-521.089539	87.850960	1756.108154	-793.882324	363.798553	1257.250977	-654.661926	-189.842407	1182.623535	-663.980408	264.161194	1005.868652	-574.437561	-142.788712	885.082581	-580.445923	77.463692	1095.514404	515.427307	-26.507994	977.039429	509.777588	226.768661
-599.834656	163.932938	995.848877	-599.419556	-12.563759	998.867065	-659.419128	210.244278	525.889221	-674.823364	-54.478497	528.933533	-653.334045	237.407333	79.427055	-656.801453	-71.878777	88.626152	-589.735779	269.142029	1469.174561	-546.244080	-107.699333	1441.358643	-524.150574	74.679817	1423.712280	-521.218750	87.709457	1756.115234	-793.873962	363.752625	1257.265259	-654.684387	-189.880157	1182.547607	-663.993652	264.263184	1005.883179	-574.424805	-142.865814	885.053711	-580.472778	77.407753	1095.491211	514.886414	-26.421438	976.754395	508.639954	226.850800
-599.832214	163.893997	995.855896	-599.417419	-12.585421	998.855225	-659.405273	210.197372	525.869751	-674.790405	-54.456253	528.900757	-653.387024	237.367981	79.407959	-656.817688	-71.854355	88.548325	-589.786926	269.039215	1469.190552	-546.306396	-107.784279	1441.305664	-524.220642	74.593559	1423.712646	-521.334595	87.583656	1756.121216	-793.866882	363.729553	1257.265381	-654.705933	-189.962997	1182.508301	-663.957031	264.283936	1005.906677	-574.397034	-142.904831	884.990540	-580.477539	77.367126	1095.490479	514.528198	-26.426369	976.165649	507.788879	227.203552
-599.834351	163.805466	995.842773	-599.434265	-12.691358	998.901184	-659.381775	210.129288	525.878662	-674.889648	-54.566086	528.946289	-653.351074	237.301315	79.449905	-656.833862	-71.856064	88.530998	-589.854126	268.936981	1469.162842	-546.403076	-107.868584	1441.237793	-524.314819	74.499069	1423.708374	-521.450867	87.449745	1756.101807	-793.890869	363.688019	1257.235840	-654.741089	-189.995773	1182.423828	-663.947021	264.301147	1005.875977	-574.370422	-142.985672	884.959473	-580.506348	77.300995	1095.510010	514.006531	-26.427366	975.842896	506.914490	227.339386
-599.814758	163.832352	995.838623	-599.470520	-12.683515	998.843628	-659.346985	210.086472	525.864136	-674.941772	-54.572910	528.950928	-653.355164	237.321503	79.401001	-656.849304	-71.852684	88.533287	-589.972595	268.833618	1469.213135	-546.503845	-107.951607	1441.171875	-524.411377	74.410034	1423.688110	-521.551819	87.318481	1756.101563	-793.920654	363.675537	1257.231323	-654.798340	-190.081909	1182.316528	-663.927246	264.278564	1005.858704	-574.374084	-143.080063	884.826050	-580.522949	77.282455	1095.481445	513.502991	-26.380438	975.501831	505.937469	227.501984
-599.812073	163.800659	995.824219	-599.481323	-12.735635	998.809814	-659.342773	210.038635	525.871765	-674.929993	-54.617275	528.942017	-653.361877	237.276901	79.409485	-656.778870	-71.872559	88.541748	-590.080994	268.735657	1469.228638	-546.588623	-108.039536	1441.117188	-524.474854	74.342300	1423.682129	-521.621948	87.185738	1756.107178	-793.949280	363.594208	1257.206665	-654.827881	-190.161057	1182.242676	-663.901184	264.271027	1005.845947	-574.343994	-143.124802	884.759094	-580.535461	77.228111	1095.459106	512.953186	-26.334600	975.210693	505.106506	227.149689
-599.800415	163.754837	995.816956	-599.516296	-12.778089	998.797974	-659.298157	210.000412	525.888855	-675.037170	-54.637760	528.901611	-653.356567	237.238647	79.407898	-656.752441	-71.860268	88.511887	-590.199951	268.646179	1469.208740	-546.632813	-108.138550	1441.047119	-524.568787	74.278809	1423.680664	-521.699768	87.060181	1756.110840	-793.995178	363.549133	1257.209473	-654.869751	-190.218781	1182.187012	-663.849731	264.237701	1005.827087	-574.280762	-143.177628	884.669067	-580.555603	77.176399	1095.451416	512.581909	-26.490911	974.935730	503.895020	227.648560
-599.779785	163.738129	995.787720	-599.557800	-12.792447	998.782837	-659.236511	209.911880	525.891418	-675.092285	-54.713711	528.956177	-653.350830	237.213501	79.371246	-656.801636	-71.852348	88.515106	-590.349609	268.555267	1469.211670	-546.690735	-108.199471	1440.995605	-524.643738	74.219978	1423.695190	-521.721924	86.968262	1756.077759	-794.029297	363.473022	1257.136719	-654.891113	-190.306412	1182.129395	-663.789063	264.037781	1005.781189	-574.294922	-143.300797	884.606140	-580.579651	77.162041	1095.431885	512.125549	-26.508633	975.009155	502.800598	227.556564
-599.718384	163.738007	995.784729	-599.602966	-12.824920	998.777405	-659.156067	209.882645	525.860779	-675.107971	-54.693256	528.955383	-653.334045	237.175415	79.324638	-656.851318	-71.874008	88.503784	-590.518005	268.486359	1469.218384	-546.724487	-108.274773	1440.949219	-524.754028	74.178886	1423.701904	-521.795410	86.797401	1756.103271	-794.088623	363.384735	1257.094238	-654.937378	-190.369919	1182.075317	-663.720093	264.003448	1005.753540	-574.288635	-143.379364	884.534180	-580.602173	77.132645	1095.433838	511.755890	-26.596079	974.859680	502.249634	228.022614
-599.670654	163.682037	995.768921	-599.646729	-12.896461	998.819824	-659.059387	209.794800	525.879272	-675.129456	-54.706875	528.960754	-653.306030	237.122665	79.271187	-656.827332	-71.900330	88.484772	-590.724915	268.410583	1469.259277	-546.730347	-108.313850	1440.864258	-524.825623	74.137917	1423.670898	-521.861389	86.634018	1756.127930	-794.161072	363.297180	1257.030640	-654.953186	-190.445755	1182.033936	-663.661499	263.969971	1005.762878	-574.266357	-143.465393	884.482971	-580.639282	77.091347	1095.454346	511.396454	-26.582460	974.430359	501.637268	227.930298
-599.665405	163.638412	995.723022	-599.760742	-12.902933	998.773193	-658.969788	209.774261	525.864685	-675.237915	-54.745430	528.953613	-653.346191	237.013611	79.321648	-656.845886	-71.886688	88.489090	-590.919739	268.325378	1469.296631	-546.729431	-108.356865	1440.804443	-524.918213	74.126732	1423.677368	-521.851563	86.559868	1756.039307	-794.263794	363.162811	1256.992798	-654.925781	-190.495773	1181.961914	-663.582153	263.895966	1005.760498	-574.237732	-143.531418	884.425232	-580.693909	77.053429	1095.408325	510.972015	-26.518450	974.304504	501.016479	227.649612
-599.592285	163.637405	995.693420	-599.840027	-12.923265	998.756287	-658.834290	209.684830	525.866699	-675.171692	-54.677979	528.917480	-653.307312	236.937531	79.268738	-656.804932	-71.887207	88.505966	-591.108337	268.293579	1469.285767	-546.695557	-108.362724	1440.717163	-525.033691	74.085258	1423.659668	-521.903625	86.396927	1756.021118	-794.353333	363.007538	1256.905884	-654.920227	-190.578339	1181.920532	-663.494141	263.827698	1005.753540	-574.238220	-143.587982	884.392151	-580.723755	77.033325	1095.390381	510.563538	-26.467564	974.212158	500.358765	227.454193
-599.510803	163.566376	995.660034	-599.881653	-13.069263	998.806213	-658.629578	209.655151	525.805420	-675.292542	-54.756199	528.946350	-653.281067	236.784668	79.333527	-656.817017	-71.903305	88.552475	-591.315002	268.218689	1469.284912	-546.675415	-108.396454	1440.666260	-525.136780	74.080887	1423.646362	-521.940796	86.236038	1755.996826	-794.480347	362.799042	1256.800537	-654.862976	-190.668335	1181.858521	-663.421326	263.932037	1005.751648	-574.246094	-143.661102	884.305725	-580.763123	76.957512	1095.409546	511.244659	-26.792389	973.314941	500.119812	227.775116
-599.454041	163.594711	995.636597	-599.957703	-13.024480	998.747925	-658.428284	209.590881	525.759033	-675.287537	-54.739422	528.922546	-653.310791	236.647461	79.352394	-656.812256	-71.897980	88.495667	-591.509583	268.158051	1469.292358	-546.609253	-108.410378	1440.574829	-525.241699	74.055435	1423.618896	-521.963989	86.111359	1755.956177	-794.642944	362.662476	1256.736084	-654.802124	-190.729752	1181.802246	-663.308533	263.891205	1005.740356	-574.225220	-143.734833	884.234558	-580.798767	76.960777	1095.374268	510.671509	-26.904232	973.502014	499.486572	227.440109
-599.437378	163.631775	995.602051	-600.128906	-12.981083	998.692322	-658.233154	209.561447	525.727661	-675.352539	-54.758736	528.906128	-653.439270	236.569489	79.385933	-656.783997	-71.896935	88.443581	-591.728821	268.115051	1469.241211	-546.558533	-108.400955	1440.537476	-525.331238	74.045998	1423.585815	-521.978149	85.978951	1755.937256	-794.807739	362.420319	1256.637207	-654.693176	-190.804855	1181.757202	-663.198730	263.828979	1005.742920	-574.226807	-143.815048	884.191528	-580.871460	76.969215	1095.328857	510.365814	-27.035839	973.522034	499.032684	227.347946
-599.353821	163.568802	995.568115	-600.136353	-13.043608	998.740784	-657.925903	209.398956	525.639404	-675.329468	-54.723736	528.891785	-653.494812	236.496704	79.417946	-656.822205	-71.892166	88.396667	-591.964478	268.040070	1469.232544	-546.533386	-108.408714	1440.483032	-525.444946	74.013367	1423.573364	-521.981079	85.854149	1755.906982	-794.989807	362.188995	1256.462280	-654.614502	-190.912537	1181.730591	-663.084229	263.760681	1005.713745	-574.208679	-143.873505	884.127075	-580.902405	76.943085	1095.348755	509.891388	-28.139751	973.217041	498.544800	227.320404
-599.298584	163.604919	995.546509	-600.316406	-13.014240	998.738892	-657.665344	209.310013	525.600342	-675.408630	-54.724159	528.872314	-653.428223	236.449219	79.379509	-656.871338	-71.900093	88.441551	-592.145264	267.995575	1469.184814	-546.538635	-108.423210	1440.468994	-525.562683	73.999908	1423.588623	-521.969116	85.755867	1755.885376	-795.141968	361.908142	1256.329712	-654.522949	-190.982056	1181.691772	-662.954773	263.664368	1005.698853	-574.211243	-143.972321	884.056702	-581.001343	76.961975	1095.344238	509.701752	-28.271704	973.190552	498.064667	227.258102
-599.352844	163.757355	995.546326	-600.631470	-12.817793	998.551514	-657.505432	209.320221	525.626038	-675.541870	-54.737148	528.840088	-653.458679	236.410294	79.440872	-656.847900	-71.909401	88.452553	-592.375427	267.958221	1469.163208	-546.503906	-108.415756	1440.459351	-525.684692	73.974632	1423.575195	-521.937988	85.641609	1755.869629	-795.319275	361.678162	1256.211670	-654.368835	-191.065109	1181.646240	-662.829407	263.615997	1005.655396	-574.167480	-144.015640	884.043945	-581.126038	77.004364	1095.241211	509.523102	-28.294443	973.149658	497.585297	227.439194
-599.420715	163.862778	995.543823	-601.086609	-12.701366	998.548340	-657.440430	209.371048	525.656067	-675.608643	-54.748158	528.795837	-653.576965	236.431366	79.501816	-656.849487	-71.908134	88.453896	-592.618042	267.907928	1469.190674	-546.513245	-108.432281	1440.461548	-525.791443	73.962753	1423.597778	-521.900635	85.530121	1755.861084	-795.537231	361.466156	1256.096313	-654.264954	-191.165375	1181.614258	-662.704712	263.410095	1005.598999	-574.141174	-144.094376	884.013611	-581.385071	77.073601	1095.238525	509.431183	-28.449835	973.080811	497.236328	227.483292
-599.504639	164.011139	995.551758	-601.518250	-12.582073	998.446289	-657.409607	209.543243	525.726196	-675.645935	-54.738091	528.780884	-653.572388	236.413513	79.479225	-656.736145	-71.959435	88.495270	-592.879822	267.841431	1469.190552	-546.548340	-108.427498	1440.467529	-525.908325	73.955666	1423.630127	-521.849182	85.414268	1755.851563	-795.758728	361.204102	1255.908325	-654.165344	-191.254639	1181.580322	-662.620300	263.336914	1005.533691	-574.148193	-144.176163	883.993896	-581.610046	77.108398	1095.186646	509.471771	-28.643227	973.297729	496.712250	227.024506
-599.492004	164.034103	995.551758	-601.633301	-12.542130	998.403381	-657.308838	209.628418	525.723938	-675.753296	-54.706757	528.773560	-653.611145	236.417267	79.485573	-656.814514	-71.939072	88.493690	-593.133728	267.784576	1469.179443	-546.589600	-108.451042	1440.463867	-525.985291	73.939896	1423.662842	-521.779724	85.349121	1755.792969	-795.945374	360.930145	1255.769531	-654.064392	-191.356873	1181.547241	-662.557007	263.386200	1005.542664	-574.100159	-144.228622	883.953735	-581.666138	77.102547	1095.166626	509.490875	-28.762070	972.876465	496.857056	226.931870
-599.445251	164.063171	995.565308	-601.727112	-12.539082	998.395874	-657.218628	209.731552	525.759155	-675.809265	-54.685806	528.758789	-653.687439	236.405472	79.601219	-656.668701	-71.960045	88.464394	-593.365479	267.766083	1469.175659	-546.649780	-108.447876	1440.474854	-526.081360	73.903923	1423.658936	-521.718201	85.279587	1755.739258	-796.114014	360.631317	1255.723511	-653.969910	-191.443954	1181.553101	-662.481018	263.323242	1005.471497	-573.998535	-144.230103	883.958252	-581.714417	77.092064	1095.174683	509.484955	-28.813187	973.008545	496.396149	226.857803
-599.428040	164.092941	995.569458	-601.858521	-12.548094	998.395508	-657.129944	209.821945	525.772705	-675.816650	-54.573685	528.677856	-653.724670	236.424210	79.575691	-656.650452	-71.974731	88.430176	-593.590454	267.722839	1469.181519	-546.672607	-108.468117	1440.450684	-526.188965	73.888832	1423.687256	-521.634583	85.238167	1755.803467	-796.310730	360.398102	1255.590332	-653.887573	-191.497711	1181.538940	-662.419678	263.233185	1005.456726	-573.929138	-144.296066	883.918274	-581.783020	77.083946	1095.179077	509.611755	-28.898319	972.814514	496.497406	226.861237
-599.391663	164.080383	995.558777	-601.930847	-12.560635	998.398499	-657.052063	209.885132	525.751709	-675.851929	-54.502346	528.680481	-653.753845	236.469238	79.534439	-656.706482	-71.966461	88.382385	-593.790771	267.717285	1469.154541	-546.747925	-108.458778	1440.462524	-526.308289	73.853340	1423.720703	-521.556580	85.188576	1755.739502	-796.511047	360.206970	1255.473633	-653.820862	-191.567490	1181.528320	-662.375916	263.148376	1005.423950	-573.875183	-144.394897	883.884094	-581.816956	77.067673	1095.178345	509.549164	-28.728762	972.279968	495.837372	226.942322
-599.385620	164.115341	995.571838	-602.029419	-12.539043	998.414856	-657.045410	209.952698	525.793518	-675.877319	-54.454983	528.621033	-653.803589	236.488052	79.572777	-656.637329	-71.985085	88.379669	-593.994873	267.681763	1469.148682	-546.812561	-108.492271	1440.453247	-526.426147	73.833603	1423.721558	-521.563354	85.030075	1755.819702	-796.677063	359.952332	1255.301270	-653.763000	-191.622025	1181.548950	-662.315125	263.060333	1005.380554	-573.774231	-144.437851	883.902649	-581.891541	77.087021	1095.198608	509.667267	-28.731037	972.005066	495.791107	226.883011
-599.360229	164.144974	995.569336	-602.093689	-12.548252	998.383545	-657.042114	209.979614	525.812195	-675.879700	-54.429447	528.645569	-653.837158	236.510971	79.574684	-656.654724	-71.964874	88.371712	-594.171143	267.664001	1469.114624	-546.873657	-108.503426	1440.490479	-526.562683	73.793968	1423.692627	-521.508057	84.993042	1755.658813	-796.846619	359.686035	1255.238403	-653.692261	-191.681152	1181.555054	-662.295044	262.975830	1005.379456	-573.645508	-144.459412	883.926880	-581.910583	77.071404	1095.181885	509.861725	-28.697187	971.666260	495.847168	226.916336
-599.357361	164.138214	995.559021	-602.154358	-12.569064	998.397705	-656.995728	209.993271	525.788818	-675.897644	-54.379696	528.639771	-653.856506	236.527084	79.551811	-656.549438	-72.013962	88.407852	-594.352905	267.614044	1469.107178	-546.966248	-108.538925	1440.528442	-526.699585	73.769630	1423.713013	-521.456604	84.973984	1755.615112	-797.022156	359.488525	1255.147827	-653.651367	-191.798645	1181.550903	-662.314270	262.857880	1005.338623	-573.520813	-144.502731	883.978333	-581.960449	77.064751	1095.187866	510.078766	-28.706207	971.358276	495.984650	226.871826
-599.368530	164.159363	995.560303	-602.229431	-12.534531	998.393494	-656.983765	210.066940	525.774963	-675.905029	-54.310211	528.580200	-653.887329	236.549561	79.532059	-656.514221	-72.026527	88.406639	-594.515137	267.579346	1469.103271	-547.105835	-108.565956	1440.542236	-526.845276	73.710449	1423.738770	-521.328369	85.073509	1755.539551	-797.170593	359.275269	1254.977905	-653.643555	-191.865112	1181.537964	-662.322021	262.743042	1005.301758	-573.387634	-144.533020	883.987488	-582.022827	77.083176	1095.190186	510.309296	-28.745192	971.025574	496.164948	226.789078
-599.386841	164.201813	995.557922	-602.280701	-12.548588	998.352234	-656.968872	210.074570	525.791382	-675.903198	-54.258465	528.520325	-653.870117	236.526871	79.529961	-656.451965	-72.049538	88.420891	-594.654419	267.551971	1469.033813	-547.212708	-108.597092	1440.550537	-526.973999	73.680634	1423.731201	-521.291504	85.055580	1755.398071	-797.344543	359.096649	1254.953857	-653.641602	-191.852173	1181.455322	-662.342407	262.549347	1005.227966	-573.111450	-144.478607	884.099548	-582.046387	77.071671	1095.166504	510.621674	-28.684427	970.929810	496.338074	226.717545
-599.388489	164.201508	995.540710	-602.318848	-12.527663	998.341431	-656.969238	210.110367	525.752502	-675.909546	-54.200535	528.494019	-653.861328	236.506790	79.524750	-656.498291	-72.027374	88.317764	-594.804810	267.517548	1469.004883	-547.318665	-108.612602	1440.516968	-527.131653	73.646759	1423.701294	-521.233521	85.053497	1755.320313	-797.487671	358.973145	1254.846924	-653.632263	-191.961121	1181.472168	-662.349670	262.485077	1005.178955	-572.846313	-144.423553	884.144531	-582.079102	77.082092	1095.154907	510.980682	-28.724192	970.546814	496.683502	226.985291
-599.410217	164.210373	995.514343	-602.397095	-12.509745	998.318298	-656.944702	210.091263	525.745972	-675.997009	-54.248367	528.503906	-653.814758	236.537857	79.543724	-656.506714	-72.021019	88.316673	-594.962769	267.501862	1468.958496	-547.472229	-108.641205	1440.529541	-527.249329	73.605522	1423.645264	-521.207153	85.049965	1755.268311	-797.669373	358.820831	1254.857544	-653.681335	-191.907349	1181.346558	-662.405029	262.419495	1005.121948	-572.588318	-144.359009	884.163513	-582.134521	77.091400	1095.131226	511.311096	-28.665541	969.867554	497.012299	227.242584
-599.450745	164.226105	995.502258	-602.395386	-12.495940	998.279297	-656.962341	210.095261	525.752258	-676.057800	-54.276852	528.512817	-653.824951	236.501785	79.519020	-656.584900	-72.007576	88.319389	-595.117798	267.459381	1468.877441	-547.625061	-108.667793	1440.488037	-527.378967	73.568253	1423.649658	-521.169617	85.044724	1755.216675	-797.801758	358.743866	1254.743286	-653.748901	-192.056152	1181.359253	-662.462036	262.390198	1005.042480	-572.663452	-144.440674	884.024902	-582.153625	77.095711	1095.105835	511.624207	-28.580599	969.462158	497.232819	227.317627
-599.492615	164.255096	995.476746	-602.463684	-12.473081	998.223755	-656.987915	210.082138	525.724487	-676.028564	-54.249229	528.464417	-653.788452	236.500336	79.489624	-656.573120	-72.011490	88.316925	-595.253357	267.450836	1468.831421	-547.770996	-108.696899	1440.473267	-527.515991	73.536690	1423.594238	-521.148071	85.061180	1755.177490	-797.913879	358.655731	1254.631836	-653.794250	-191.960968	1181.215210	-662.512329	262.395782	1004.965515	-572.437134	-144.425262	883.984009	-582.198669	77.101891	1095.063599	511.863007	-28.440311	969.126892	497.405273	227.504028
-599.543396	164.291321	995.465393	-602.467834	-12.443922	998.198730	-657.032532	210.059616	525.733337	-676.084900	-54.259399	528.467224	-653.796997	236.515778	79.462601	-656.459351	-72.016510	88.289856	-595.402771	267.411530	1468.778198	-547.936279	-108.719711	1440.401489	-527.629333	73.501976	1423.571045	-521.121887	85.076920	1755.139404	-798.031067	358.541504	1254.586548	-653.828491	-192.057251	1181.158081	-662.584961	262.395569	1004.907532	-572.246216	-144.429428	884.005371	-582.227539	77.131935	1095.045776	512.253052	-28.397327	968.873840	497.733429	227.264404
-599.585754	164.245102	995.434875	-602.464355	-12.513268	998.210815	-657.024902	210.079971	525.703491	-676.069275	-54.277821	528.475403	-653.767761	236.511932	79.464256	-656.542603	-72.018349	88.319885	-595.530640	267.394440	1468.731812	-548.109680	-108.755058	1440.309570	-527.761536	73.452591	1423.528076	-521.102661	85.084389	1755.083740	-798.129150	358.483093	1254.426636	-653.867310	-192.035889	1181.054932	-662.692383	262.579712	1004.852539	-571.809021	-144.330826	884.206665	-582.275208	77.103050	1095.041504	512.588196	-28.363646	968.570923	498.039154	227.232330
-599.602661	164.237610	995.423462	-602.467224	-12.521267	998.233215	-657.020752	210.043655	525.655029	-676.074951	-54.291054	528.455688	-653.756714	236.509476	79.456017	-656.549255	-72.030029	88.302597	-595.655273	267.386749	1468.692749	-548.291626	-108.788963	1440.246094	-527.871399	73.442307	1423.521851	-521.106628	85.095497	1755.031738	-798.258606	358.417877	1254.387939	-653.936035	-192.036240	1180.918091	-662.724304	262.592041	1004.783508	-571.815613	-144.356522	883.976440	-582.303833	77.115952	1095.050415	512.933105	-28.283224	968.302307	498.400665	227.254272
-599.660522	164.251724	995.418640	-602.466309	-12.500097	998.189026	-657.054688	210.067062	525.669922	-676.141113	-54.342133	528.472595	-653.737366	236.507690	79.462845	-656.602234	-72.012878	88.265160	-595.772705	267.357452	1468.640381	-548.420044	-108.798332	1440.185059	-527.952209	73.409187	1423.475708	-521.120117	85.111366	1754.995483	-798.362183	358.367798	1254.332764	-653.979675	-192.012070	1180.788086	-662.796509	262.586121	1004.736145	-571.571228	-144.317154	883.950928	-582.321716	77.117798	1095.024048	513.284668	-28.124132	968.119690	498.701141	227.290543
-599.718323	164.252869	995.400085	-602.476318	-12.491424	998.166077	-657.104126	210.056458	525.669922	-676.166443	-54.372757	528.444824	-653.734558	236.507385	79.461266	-656.652588	-72.001411	88.189346	-595.876343	267.358185	1468.597412	-548.543152	-108.802338	1440.118652	-528.028137	73.397209	1423.435669	-521.144714	85.134834	1754.957886	-798.444458	358.310822	1254.283691	-654.006531	-192.001480	1180.652710	-662.858887	262.600464	1004.692566	-571.322327	-144.205688	883.915161	-582.349915	77.125267	1095.002075	513.579163	-28.021683	967.972412	499.045776	227.363113
-599.742737	164.277893	995.392151	-602.460510	-12.489848	998.137390	-657.141602	210.037338	525.677429	-676.172241	-54.413578	528.426575	-653.862549	236.524353	79.454079	-656.585754	-72.003807	88.237770	-596.028625	267.327301	1468.592896	-548.697693	-108.812523	1440.027100	-528.137634	73.369553	1423.425659	-521.166748	85.141617	1754.926270	-798.567261	358.286438	1254.239746	-654.026123	-191.860977	1180.454102	-662.927612	262.643494	1004.620239	-570.914612	-144.027786	883.976440	-582.367310	77.131363	1094.986450	513.913635	-27.961815	967.920959	499.461212	227.372467
-599.828369	164.311890	995.380737	-602.487183	-12.444208	998.053589	-657.194946	210.010010	525.678955	-676.206970	-54.459904	528.435974	-653.796814	236.514221	79.445648	-656.702271	-71.971214	88.202499	-596.141846	267.300964	1468.558350	-548.833557	-108.851585	1439.950806	-528.217468	73.363251	1423.422485	-521.187439	85.148132	1754.907471	-798.647034	358.225800	1254.197632	-654.027161	-191.773834	1180.318115	-663.002686	262.641724	1004.597534	-570.718872	-143.952927	883.887817	-582.394531	77.136795	1094.933716	514.202209	-27.854776	967.907837	499.910004	227.411896
-599.867920	164.298950	995.384460	-602.502563	-12.474642	998.075317	-657.186768	209.998550	525.674622	-676.172241	-54.499809	528.441345	-653.874817	236.474319	79.496681	-656.712646	-71.946983	88.165062	-596.262085	267.289398	1468.560425	-548.957825	-108.859856	1439.866943	-528.291016	73.360153	1423.408203	-521.214478	85.181808	1754.870117	-798.708557	358.206604	1254.141724	-654.013062	-191.695190	1180.171143	-663.058594	262.630005	1004.558350	-570.475952	-143.849564	883.777161	-582.441101	77.127876	1094.949951	514.511414	-27.806887	967.956848	500.417114	227.463898
-599.922485	164.290710	995.375122	-602.490662	-12.491578	998.067322	-657.236145	209.967697	525.656067	-676.165833	-54.534508	528.424866	-653.798035	236.463791	79.499954	-656.739868	-71.937782	88.164795	-596.329895	267.271301	1468.543945	-549.039001	-108.843925	1439.790527	-528.392639	73.350075	1423.372681	-521.264160	85.171448	1754.848389	-798.778198	358.120514	1254.176270	-653.970215	-191.590622	1180.022827	-663.110596	262.665283	1004.543335	-570.239868	-143.697952	883.791016	-582.470459	77.123184	1094.942749	514.800354	-27.680304	968.051270	500.878571	227.535309
-599.944763	164.222488	995.360596	-602.482849	-12.541616	998.124817	-657.203003	209.973618	525.612549	-676.210144	-54.581093	528.453613	-653.734741	236.440598	79.454964	-656.781921	-71.945953	88.204994	-596.444885	267.240662	1468.557983	-549.148315	-108.852417	1439.723877	-528.470886	73.339500	1423.381226	-521.307129	85.205826	1754.833984	-798.882874	358.140442	1254.133423	-653.946350	-191.495850	1179.887085	-663.191650	262.658417	1004.551392	-570.341797	-143.740189	883.388367	-582.511475	77.107979	1094.970093	515.124756	-27.514427	968.178955	501.365112	227.584763
-599.996399	164.217285	995.357056	-602.486511	-12.563517	998.123108	-657.182373	209.929749	525.587097	-676.108398	-54.569843	528.443665	-653.871094	236.473007	79.488640	-656.750427	-71.948967	88.205978	-596.541748	267.200104	1468.565430	-549.197571	-108.852371	1439.643188	-528.529297	73.347092	1423.367554	-521.350891	85.207863	1754.818970	-798.971008	358.079987	1254.125610	-653.863953	-191.340759	1179.714478	-663.210571	262.528351	1004.525818	-569.821472	-143.407608	883.758423	-582.548889	77.100571	1094.969238	515.402771	-27.363834	968.298767	501.911102	227.974915
-600.075806	164.313187	995.370483	-602.502808	-12.460213	998.025146	-657.238220	209.918900	525.614502	-676.099915	-54.592258	528.405945	-653.752136	236.442871	79.484612	-656.735229	-71.932831	88.171860	-596.601929	267.229309	1468.691772	-549.237366	-108.830269	1439.540527	-528.592651	73.336800	1423.347290	-521.405823	85.221611	1754.808594	-799.073303	358.071411	1254.229370	-653.800720	-191.201691	1179.595703	-663.255127	262.514954	1004.543884	-569.512939	-143.200546	883.890930	-582.582520	77.144753	1094.925049	515.745056	-27.199545	968.437073	502.547607	228.083160
-600.129089	164.272522	995.344971	-602.463623	-12.519890	998.024841	-657.237854	209.899551	525.614136	-676.120361	-54.624172	528.419922	-653.740112	236.418961	79.504440	-656.790405	-71.915161	88.169266	-596.686646	267.194916	1468.589966	-549.286072	-108.823448	1439.450439	-528.646362	73.345749	1423.344971	-521.471191	85.205254	1754.807739	-799.133240	357.996857	1254.214478	-653.705200	-191.030670	1179.434326	-663.345642	262.660095	1004.577576	-569.305603	-143.074158	883.768982	-582.593994	77.118301	1094.912598	516.122803	-27.109777	968.597046	503.249542	227.862747
-600.196655	164.281296	995.344116	-602.464172	-12.546393	998.018860	-657.239197	209.881256	525.619568	-676.123962	-54.703403	528.393188	-653.702332	236.382248	79.459099	-656.819336	-71.907471	88.176193	-596.770203	267.169098	1468.600098	-549.344849	-108.816292	1439.343750	-528.684021	73.360596	1423.313354	-521.534546	85.187630	1754.810547	-799.211670	358.019775	1254.162476	-653.610901	-190.861221	1179.271729	-663.404724	262.675293	1004.580688	-569.112854	-142.961975	883.653442	-582.644165	77.113716	1094.912231	516.427490	-26.965151	968.753540	503.793427	227.980667
-600.265869	164.270615	995.350159	-602.470825	-12.564784	998.025818	-657.237610	209.835510	525.615601	-676.111206	-54.738750	528.439148	-653.708496	236.365341	79.507622	-656.815186	-71.908722	88.179718	-596.844849	267.171234	1468.616699	-549.362244	-108.802895	1439.255859	-528.702515	73.364883	1423.270752	-521.592896	85.184395	1754.803589	-799.312317	357.938843	1254.246338	-653.498169	-190.653305	1179.083252	-663.435730	262.668274	1004.567017	-568.886230	-142.816940	883.514771	-582.680725	77.106224	1094.918335	516.696045	-26.827005	968.841614	504.445068	228.425537
-600.354675	164.282547	995.337158	-602.482178	-12.529233	997.972168	-657.282043	209.897461	525.615967	-676.095520	-54.753864	528.403320	-653.772644	236.359467	79.578583	-656.846191	-71.906723	88.116028	-596.897034	267.189240	1468.744141	-549.369019	-108.804192	1439.152100	-528.775452	73.387665	1423.291260	-521.657104	85.180145	1754.798706	-799.382874	357.905640	1254.271240	-653.358398	-190.472610	1178.928467	-663.503723	262.691010	1004.572998	-568.645447	-142.652069	883.319824	-582.713501	77.115440	1094.881836	517.020752	-26.728140	968.965820	505.132782	228.375778
-600.419678	164.297241	995.340576	-602.538757	-12.535951	997.992188	-657.277100	209.920151	525.600586	-676.080566	-54.759949	528.400940	-653.732788	236.348587	79.497810	-656.852539	-71.923309	88.148087	-596.990112	267.192810	1468.756958	-549.398438	-108.782593	1439.034546	-528.787292	73.407379	1423.305664	-521.711853	85.160690	1754.783447	-799.449829	357.847198	1254.237427	-653.237488	-190.294205	1178.765503	-663.543213	262.689514	1004.563477	-568.406006	-142.468887	883.142517	-582.774536	77.129417	1094.893555	517.337463	-26.665331	969.016785	505.763031	228.354141
-600.504333	164.290009	995.316040	-602.563354	-12.570727	997.958252	-657.252014	209.887787	525.563416	-676.073975	-54.786366	528.406494	-653.743774	236.353165	79.520248	-656.934753	-71.926788	88.156395	-597.060181	267.155487	1468.653931	-549.413025	-108.789337	1438.925293	-528.828735	73.419518	1423.281982	-521.779419	85.152496	1754.773682	-799.525269	357.815063	1254.249634	-653.088440	-190.135101	1178.548218	-663.620361	262.729889	1004.568787	-568.208862	-142.340408	882.999084	-582.833313	77.109398	1094.865112	517.636780	-26.400858	969.036926	506.313751	228.429840
-600.593506	164.318710	995.320068	-602.594604	-12.575775	997.951172	-657.216064	209.837860	525.540405	-676.122742	-54.832191	528.394104	-653.723389	236.339111	79.501022	-656.875061	-71.935905	88.165215	-597.137573	267.155792	1468.684448	-549.420776	-108.769073	1438.822754	-528.838379	73.441216	1423.275391	-521.850098	85.131310	1754.784912	-799.605225	357.831512	1254.257568	-652.894531	-190.022934	1178.376709	-663.679199	262.761932	1004.579651	-567.947815	-142.143127	882.894043	-582.876892	77.120712	1094.860474	518.003052	-26.379925	969.049622	507.149200	228.541275
-600.662292	164.298645	995.325989	-602.576782	-12.579940	997.926392	-657.225525	209.785690	525.552551	-676.090332	-54.791496	528.373169	-653.748108	236.277954	79.551064	-656.881409	-71.895882	88.133942	-597.200928	267.189758	1468.663696	-549.388916	-108.771133	1438.703369	-528.898804	73.448753	1423.243164	-521.907532	85.119347	1754.785278	-799.654236	357.747528	1254.228027	-652.716919	-189.680069	1178.107788	-663.733337	262.769257	1004.568176	-567.653870	-141.965149	882.742981	-582.893250	77.100670	1094.849365	518.431946	-26.346050	969.351685	507.826019	228.325638
-600.732300	164.329926	995.321106	-602.598511	-12.559800	997.908875	-657.213989	209.779190	525.498718	-676.090942	-54.790356	528.368347	-653.761414	236.259460	79.541000	-656.936401	-71.886024	88.127762	-597.272827	267.197906	1468.676025	-549.404419	-108.759789	1438.604858	-528.906189	73.446220	1423.213989	-521.952759	85.111252	1754.786377	-799.760986	357.730560	1254.287720	-652.519531	-189.441055	1177.906494	-663.815247	262.784302	1004.545166	-567.354614	-141.749603	882.563599	-582.931030	77.124321	1094.836548	518.828369	-26.307447	969.341248	508.568878	228.191132
-600.778931	164.311172	995.319702	-602.571411	-12.573624	997.907898	-657.141418	209.794373	525.481079	-676.084045	-54.751545	528.331238	-653.741089	236.257523	79.556114	-656.988281	-71.853493	88.143799	-597.341614	267.189362	1468.657593	-549.407715	-108.770226	1438.502930	-528.942322	73.455643	1423.158447	-522.054199	85.008949	1754.867676	-799.849487	357.689362	1254.318970	-652.330017	-189.235641	1177.714966	-663.882507	262.801910	1004.529114	-567.044434	-141.596207	882.381348	-582.942688	77.116150	1094.835693	519.537720	-26.599003	969.137451	509.449310	228.412140
-600.848450	164.313751	995.295288	-602.617188	-12.601185	997.883667	-657.073364	209.723709	525.472290	-676.168640	-54.789825	528.307617	-653.719727	236.188232	79.595924	-656.871704	-71.856178	88.110985	-597.398010	267.175537	1468.643066	-549.385437	-108.771011	1438.403198	-528.956909	73.475456	1423.147949	-522.053223	85.081802	1754.765259	-799.898132	357.662903	1254.288208	-652.106689	-188.988937	1177.520264	-663.949768	262.812408	1004.511475	-566.680298	-141.387604	882.147827	-582.978210	77.105766	1094.807129	520.392578	-27.257421	969.024719	510.278381	228.454987
-600.916016	164.358322	995.305054	-602.631958	-12.563951	997.824097	-657.027588	209.713333	525.440430	-676.217224	-54.790619	528.332092	-653.709778	236.141937	79.587273	-656.917908	-71.820892	88.069824	-597.438782	267.172180	1468.638794	-549.350281	-108.739380	1438.321045	-528.999390	73.474487	1423.104370	-522.092041	85.089554	1754.741333	-799.980774	357.607880	1254.297974	-651.868958	-188.724823	1177.297729	-664.020996	262.814880	1004.525452	-566.310913	-141.269547	881.935730	-582.988525	77.113342	1094.776733	521.335693	-27.963339	968.734009	511.131287	228.816086
-600.917358	164.350006	995.296875	-602.610352	-12.577127	997.877258	-656.862793	209.699265	525.362549	-676.187134	-54.765648	528.328186	-653.499451	236.271286	79.117096	-656.939575	-71.853180	88.078537	-597.511780	267.158447	1468.601196	-549.361145	-108.754341	1438.226685	-529.023865	73.474236	1423.066162	-522.092651	85.103485	1754.804688	-800.085449	357.579651	1254.336182	-651.578003	-188.421539	1177.084961	-664.063416	262.799500	1004.480896	-565.950684	-141.159042	881.767029	-582.994934	77.139221	1094.801880	521.243164	-27.773540	969.333252	511.706970	228.567856
-600.983887	164.385651	995.291626	-602.677185	-12.541384	997.822998	-656.832397	209.685715	525.356445	-676.350281	-54.781242	528.322083	-653.715393	236.009140	79.610909	-657.031067	-71.849892	88.117958	-597.556519	267.132050	1468.601929	-549.360474	-108.769646	1438.170288	-529.051819	73.468620	1423.044189	-522.163147	85.083763	1754.695557	-800.123840	357.521606	1254.266724	-651.298584	-188.207275	1176.808838	-664.146362	262.798218	1004.480835	-565.558472	-140.963364	881.531433	-583.037537	77.147415	1094.767944	520.627686	-26.265236	969.254883	512.308289	228.359726
-601.005737	164.360825	995.310486	-602.661499	-12.514178	997.795410	-656.708923	209.614426	525.338196	-676.374756	-54.802570	528.297302	-653.698914	235.958542	79.625069	-656.970764	-71.848038	88.090393	-597.592834	267.145508	1468.566895	-549.337769	-108.761536	1438.067261	-529.063110	73.452675	1422.992432	-522.185974	85.097778	1754.649414	-800.207520	357.467102	1254.290283	-650.992554	-187.931747	1176.602173	-664.163269	262.711029	1004.425781	-565.078796	-140.751831	881.300476	-583.031006	77.127068	1094.761963	519.393005	-23.788502	969.043213	512.758606	228.163864
-601.022095	164.432617	995.301025	-602.646851	-12.501826	997.801880	-656.627747	209.561279	525.324280	-676.427979	-54.797085	528.303284	-653.723267	235.921692	79.638329	-657.062073	-71.818916	88.042908	-597.649597	267.147278	1468.682495	-549.324646	-108.759331	1437.978638	-529.073730	73.449425	1422.973877	-522.163635	85.142143	1754.721069	-800.281250	357.424194	1254.275024	-650.625610	-187.641708	1176.351318	-664.207153	262.723999	1004.399109	-564.561279	-140.584671	881.076721	-583.020508	77.180740	1094.758179	517.779602	-20.822578	968.885498	513.241882	227.829315
-601.049133	164.445862	995.301880	-602.641541	-12.466578	997.758240	-656.504211	209.497971	525.288940	-676.429016	-54.726463	528.236511	-653.731506	235.884003	79.674423	-657.026428	-71.829079	88.075165	-597.704956	267.104675	1468.549561	-549.351929	-108.766335	1437.915283	-529.100708	73.457298	1422.935547	-522.165100	85.156639	1754.684204	-800.348267	357.373901	1254.237427	-650.283630	-187.327026	1176.095581	-664.257446	262.747437	1004.349060	-564.011780	-140.452698	880.814209	-583.017090	77.183701	1094.734253	516.027405	-17.545992	968.702209	513.653809	227.395386
-601.073975	164.484436	995.266907	-602.671448	-12.454779	997.725891	-656.401245	209.407974	525.255493	-676.492920	-54.716434	528.258972	-653.697998	235.835861	79.636566	-657.068848	-71.819633	88.078346	-597.745544	267.104462	1468.506470	-549.370117	-108.766418	1437.768799	-529.109802	73.447708	1422.913330	-522.266602	85.059952	1754.673584	-800.441467	357.280487	1254.222656	-649.856812	-187.039917	1175.775024	-664.273254	262.740051	1004.290283	-563.394165	-140.333511	880.498596	-583.007996	77.209183	1094.693604	514.316528	-14.459588	968.556641	514.043274	227.070816
-601.076294	164.507111	995.283447	-602.645935	-12.406881	997.694580	-656.300781	209.399139	525.256653	-676.473389	-54.704166	528.255493	-653.686768	235.848709	79.656265	-657.131897	-71.743088	87.970978	-597.781616	267.109039	1468.493408	-549.373352	-108.774178	1437.692139	-529.127319	73.452034	1422.901001	-522.268433	85.119469	1754.637695	-800.500549	357.242065	1254.209961	-649.396240	-186.719635	1175.412476	-664.295166	262.792908	1004.225464	-562.759277	-140.233490	880.184204	-582.982422	77.220879	1094.683838	512.997314	-11.988679	968.427124	515.114502	226.643951
-601.102783	164.514862	995.268738	-602.666016	-12.388728	997.662903	-656.279724	209.342880	525.271973	-676.433594	-54.630527	528.220520	-653.705872	235.841019	79.676910	-657.071838	-71.751770	87.946678	-597.790955	267.104462	1468.493896	-549.404419	-108.797653	1437.568848	-529.129822	73.445389	1422.864014	-522.247986	85.186707	1754.565918	-800.535095	357.145233	1254.139404	-648.916382	-186.292465	1175.061646	-664.293274	262.825775	1004.161133	-561.925354	-140.187729	879.681702	-582.980469	77.224907	1094.655884	522.550354	-25.232851	969.782654	517.074341	228.217209
-601.083130	164.561615	995.281555	-602.676453	-12.368261	997.636963	-656.156250	209.323761	525.263733	-676.340820	-54.479099	528.165222	-653.653748	235.824951	79.686844	-657.005371	-71.772705	87.936760	-597.794861	267.101257	1468.472046	-549.416260	-108.836334	1437.441284	-529.184570	73.410973	1422.847412	-522.239868	85.200241	1754.551147	-800.564514	357.065857	1254.086670	-648.398193	-185.803207	1174.662476	-664.294556	262.857117	1004.102905	-561.049805	-140.339127	879.350708	-582.965454	77.233482	1094.647705	522.855347	-25.267815	969.824890	517.799011	228.233612
-601.054016	164.568710	995.278870	-602.680542	-12.396397	997.680908	-656.180908	209.345932	525.291138	-676.379456	-54.505810	528.173889	-653.570557	235.722595	79.622337	-656.999573	-71.758888	87.946594	-597.686829	267.217285	1468.489502	-549.320923	-108.740158	1437.318604	-529.084473	73.504227	1422.845581	-522.220154	85.253189	1754.493164	-800.603699	356.934967	1254.132324	-647.834106	-185.198837	1174.148926	-664.273804	262.860870	1004.053894	-559.855835	-140.655106	878.924805	-582.955627	77.245102	1094.668457	523.161133	-25.330791	969.907104	518.652832	228.112564
-601.080200	164.614105	995.287170	-602.730591	-12.335775	997.630127	-656.132263	209.404678	525.258606	-676.382202	-54.459412	528.149597	-653.669189	235.840988	79.683281	-657.051758	-71.708290	87.897537	-597.677124	267.213043	1468.491455	-549.324402	-108.793709	1437.178955	-529.110291	73.485863	1422.823975	-522.159607	85.371536	1754.356567	-800.627869	356.800537	1254.109131	-647.267822	-184.453232	1173.660767	-664.268616	262.899139	1004.015381	-558.446472	-141.056870	878.316101	-582.969116	77.262573	1094.642944	523.540894	-25.353373	969.730286	519.470825	228.213196
-601.049255	164.669434	995.329346	-602.709106	-12.269514	997.586304	-656.158325	209.440201	525.273560	-676.379028	-54.425240	528.139038	-653.580383	235.726395	79.614311	-657.033325	-71.746483	87.932854	-597.721741	267.143311	1468.514038	-549.345459	-108.896286	1436.982544	-529.179504	73.421867	1422.807495	-522.149048	85.405350	1754.321167	-800.650940	356.666748	1254.121338	-646.726807	-183.579590	1173.174194	-664.270874	262.901123	1003.956848	-556.907959	-141.548401	877.955566	-582.947144	77.274788	1094.643433	524.268677	-25.352432	969.580078	520.270813	228.341141
-601.037903	164.736115	995.323914	-602.737854	-12.233023	997.557617	-656.148682	209.475983	525.276550	-676.365356	-54.361752	528.127930	-653.612671	235.778381	79.638618	-657.018921	-71.754753	87.933197	-597.739258	267.089417	1468.503906	-549.459839	-108.971207	1436.845337	-529.215149	73.372993	1422.812744	-522.143250	85.449333	1754.290405	-800.658752	356.507080	1254.092285	-646.224548	-182.720474	1172.685547	-664.278320	262.934021	1003.942749	-555.254578	-142.078781	877.459778	-582.945984	77.308899	1094.624756	525.932190	-25.118082	968.741943	521.493103	229.290924
-601.035156	164.741028	995.330872	-602.739685	-12.228582	997.559753	-656.132996	209.503143	525.275391	-676.436035	-54.372772	528.100830	-653.628662	235.781784	79.639732	-657.037842	-71.748482	87.933632	-597.794739	267.035858	1468.550659	-549.634094	-109.047913	1436.740479	-529.220520	73.311790	1422.798340	-522.140015	85.457741	1754.263184	-800.681458	356.374939	1254.102295	-645.719360	-181.760147	1172.181274	-664.255493	262.988129	1003.935120	-553.598755	-142.540512	877.082642	-582.943604	77.310371	1094.628906	528.335327	-24.454937	968.161316	522.707397	230.498169
-601.010620	164.826920	995.348083	-602.757690	-12.168380	997.542358	-656.127258	209.542007	525.257996	-676.419250	-54.301136	528.062561	-653.569214	235.717346	79.614601	-656.975098	-71.747299	87.932938	-597.846130	266.938263	1468.593262	-549.844543	-109.118134	1436.654907	-529.210510	73.278061	1422.807617	-522.188477	85.431007	1754.366455	-800.709167	356.216553	1254.163086	-645.177551	-180.771820	1171.757446	-664.214233	263.045776	1003.953613	-551.943970	-142.881729	876.691833	-582.918518	77.359245	1094.624878	524.699707	-25.264860	972.141724	521.946655	227.845245
-600.960083	164.840225	995.336060	-602.734924	-12.152382	997.596069	-656.104248	209.510788	525.271179	-676.451111	-54.298832	528.087830	-653.629700	235.799454	79.651291	-656.997314	-71.740883	87.932785	-597.995056	266.793793	1468.730835	-550.239441	-109.269295	1436.595947	-529.298889	73.130516	1422.804810	-522.193604	85.493149	1754.371216	-800.766602	356.121674	1254.163086	-644.621338	-179.798950	1171.348877	-664.180176	263.150085	1003.994568	-550.302124	-143.175858	876.332703	-582.903198	77.407646	1094.649536	526.736755	-24.732397	970.536865	522.614014	230.595413
-600.947571	164.905289	995.343689	-602.747314	-12.072312	997.591003	-656.133484	209.524582	525.298950	-676.420532	-54.250385	528.096619	-653.625732	235.781876	79.642723	-657.010742	-71.688797	87.922913	-598.065186	266.666016	1468.743286	-550.605408	-109.331635	1436.606445	-529.305420	73.054390	1422.858032	-522.122864	85.646851	1754.241211	-800.846741	355.986298	1254.226563	-644.105347	-178.911179	1171.028564	-664.175476	263.275970	1004.040344	-548.725952	-143.317139	876.138672	-582.896606	77.470512	1094.649658	528.047546	-24.932314	970.568604	524.863892	229.709839
-600.921570	164.975266	995.377014	-602.751038	-11.978875	997.574585	-656.144714	209.563446	525.316040	-676.438049	-54.181290	528.085266	-653.574402	235.741089	79.663055	-657.053223	-71.658737	87.906540	-598.101990	266.608185	1468.896484	-550.949036	-109.393837	1436.653320	-529.284729	73.020264	1422.915283	-522.175659	85.615280	1754.360840	-800.934814	355.833862	1254.400879	-643.489014	-177.942459	1170.768677	-664.126038	263.384644	1004.113647	-547.101807	-143.424957	875.929077	-582.874756	77.521439	1094.656250	528.559448	-24.922289	971.183167	525.793823	229.645737
-600.911621	165.079880	995.439331	-602.704834	-11.894395	997.551086	-656.187378	209.609863	525.369690	-676.445496	-54.183147	528.075806	-653.699951	235.863235	79.688210	-657.028259	-71.630005	87.876740	-598.133179	266.532104	1469.033691	-551.271667	-109.479813	1436.713867	-529.285156	72.950417	1422.913330	-522.161194	85.653519	1754.377808	-801.013000	355.708313	1254.567871	-642.883301	-177.035355	1170.506714	-664.103760	263.506073	1004.217773	-545.528076	-143.549271	875.780823	-582.845642	77.572136	1094.675903	529.000977	-24.937929	971.870544	526.715454	229.516785
-600.797668	165.160095	995.387634	-602.631897	-11.833203	997.544006	-656.142761	209.574066	525.378784	-676.445862	-54.132442	528.057800	-653.648804	235.859192	79.687592	-657.070557	-71.647247	87.881485	-598.142090	266.462189	1469.082886	-551.593445	-109.551552	1436.748169	-529.320923	72.877319	1423.005371	-522.163696	85.683540	1754.382446	-801.111633	355.525055	1254.740601	-642.301025	-176.161804	1170.241455	-664.094604	263.609711	1004.327698	-543.966614	-143.619537	875.766968	-582.826660	77.664055	1094.660767	529.341370	-25.219561	972.621521	527.969177	229.050598
-600.801697	165.273605	995.442200	-602.624023	-11.757513	997.539307	-656.146301	209.617538	525.395691	-676.445618	-54.096966	528.121155	-653.642761	235.837021	79.677116	-657.078308	-71.656311	87.938416	-598.158630	266.395355	1469.122925	-551.882935	-109.598610	1436.880127	-529.332092	72.828156	1423.059937	-522.087341	85.849693	1754.259521	-801.169678	355.372864	1254.847412	-641.715820	-175.273026	1169.995850	-664.068176	263.836975	1004.440979	-542.349426	-143.810150	875.743164	-582.819092	77.726761	1094.684814	529.713562	-25.176762	973.416077	528.875549	228.792648
-600.756348	165.353699	995.460571	-602.572083	-11.693241	997.578674	-656.077576	209.669205	525.367065	-676.522949	-54.124569	528.125732	-653.593811	235.881134	79.704613	-657.192383	-71.626320	87.940147	-598.168518	266.367249	1469.212891	-552.096375	-109.627602	1436.959351	-529.300598	72.805122	1423.103027	-522.140625	85.793442	1754.380249	-801.225342	355.253845	1254.945190	-641.143066	-174.554169	1169.800537	-664.055481	263.924103	1004.570313	-540.679932	-143.816666	875.786438	-582.776611	77.811302	1094.714844	529.958496	-25.010422	974.076965	529.556580	228.653336
-600.753174	165.447937	995.528564	-602.498474	-11.606630	997.586182	-656.083008	209.721588	525.380920	-676.699097	-54.227886	528.209167	-653.577148	235.881638	79.717041	-657.284973	-71.580475	87.911942	-598.146606	266.339996	1469.298096	-552.252808	-109.651794	1437.001831	-529.283997	72.781578	1423.136963	-522.146606	85.845650	1754.370605	-801.252197	355.122528	1255.053589	-640.530090	-173.800827	1169.599121	-663.988403	263.962952	1004.696594	-539.058594	-143.821243	875.839172	-582.719482	77.875404	1094.749268	529.810120	-24.312763	974.789307	529.150757	228.758499
-600.721375	165.552292	995.563354	-602.468811	-11.479495	997.597473	-656.036926	209.731720	525.413269	-676.890320	-54.339840	528.211426	-653.505127	235.884781	79.698845	-657.348389	-71.538445	87.964447	-598.136475	266.310333	1469.403198	-552.343323	-109.683525	1436.975098	-529.263794	72.784561	1423.157959	-522.131287	85.885963	1754.364990	-801.293274	355.036560	1255.099243	-640.033936	-173.249161	1169.376465	-663.954895	263.962219	1004.811768	-537.435181	-143.776108	876.012939	-582.682617	77.977966	1094.771240	531.399048	-25.093443	975.560120	532.678040	227.799667
-600.728027	165.626282	995.587219	-602.434448	-11.395049	997.582153	-656.026245	209.767670	525.410217	-677.320984	-54.689968	528.387146	-653.462524	235.894836	79.678040	-657.750793	-71.384895	87.986870	-598.127563	266.318420	1469.492065	-552.397034	-109.638161	1436.955688	-529.235779	72.790695	1423.187988	-522.139099	85.894043	1754.386597	-801.315308	354.975464	1255.143188	-639.502136	-172.759506	1169.203369	-663.941345	263.969025	1004.916504	-535.900208	-143.686493	876.161682	-582.659546	78.039757	1094.773926	530.550232	-23.153587	976.069092	529.978455	228.876175
-600.714722	165.716019	995.631775	-602.365662	-11.300859	997.594666	-656.021912	209.828049	525.432373	-677.917969	-55.123081	528.523071	-653.443481	235.906784	79.738609	-657.981262	-71.295677	87.989754	-598.084961	266.334320	1469.526611	-552.390137	-109.599174	1436.929565	-529.184875	72.826752	1423.179077	-522.115112	85.902969	1754.385742	-801.334900	354.922821	1255.305054	-638.911926	-172.336105	1169.013184	-663.937622	263.952545	1005.003357	-533.903320	-143.430084	876.701904	-582.606079	78.119759	1094.800049	530.103516	-22.763914	976.495544	529.592102	229.320389
-600.676514	165.855759	995.639771	-602.288513	-11.158900	997.565979	-656.013306	209.910370	525.415955	-678.278748	-55.423126	528.611877	-653.446716	235.919937	79.749336	-658.246826	-71.228218	88.009842	-598.079041	266.331696	1469.608398	-552.301880	-109.518578	1436.866821	-529.116821	72.868042	1423.187622	-522.102295	85.927803	1754.370850	-801.361877	354.959747	1255.397461	-638.447021	-172.141541	1168.871704	-663.953674	263.947754	1005.082275	-532.797119	-143.321335	876.641846	-582.528687	78.244240	1094.786133	531.232605	-22.796444	976.938965	531.175049	228.457001
-600.643921	165.918259	995.646851	-602.196472	-11.105612	997.594177	-656.016418	209.932663	525.435669	-678.728882	-55.776569	528.749512	-653.404114	235.951263	79.704231	-658.667786	-71.086784	88.041862	-598.065369	266.359344	1469.681641	-552.247559	-109.428528	1436.797729	-529.055420	72.918137	1423.185791	-522.060425	85.935074	1754.352295	-801.351196	354.957397	1255.413452	-637.951721	-171.996933	1168.745117	-663.984192	263.933807	1005.145630	-530.916382	-142.963669	877.194092	-582.483215	78.320328	1094.806885	532.199280	-23.591537	977.160095	533.843811	227.694122
-600.629089	166.036499	995.679565	-602.097839	-10.985131	997.537598	-656.080078	210.085373	525.390198	-679.242676	-56.246567	528.891785	-653.398560	235.966461	79.692078	-658.967346	-71.006798	88.141556	-598.051025	266.367798	1469.724121	-552.136230	-109.351135	1436.712402	-529.003662	72.964851	1423.152344	-522.023865	85.936050	1754.338623	-801.329529	355.034607	1255.475464	-637.441284	-171.995392	1168.598145	-664.017883	263.800720	1005.213318	-529.461182	-142.681870	877.559875	-582.405823	78.398949	1094.791260	532.580627	-23.559189	977.346069	534.789063	227.641190
-600.586792	166.176102	995.667480	-602.014282	-10.892561	997.523315	-656.115967	210.121292	525.421692	-673.455994	-51.689960	527.583557	-653.338562	236.004807	79.685036	-655.744324	-71.860573	87.717125	-598.024719	266.406158	1469.755737	-551.983337	-109.255959	1436.654785	-528.935913	73.038361	1423.130981	-522.006836	85.912010	1754.351807	-801.359131	355.145966	1255.638062	-636.892517	-172.071121	1168.499146	-664.050903	263.946838	1005.299561	-528.055603	-142.360199	877.876282	-582.324890	78.517815	1094.774658	532.987793	-23.344559	977.374573	535.414429	227.842819
-600.531738	166.260986	995.674744	-601.906982	-10.770298	997.479004	-656.132629	210.175812	525.431702	-672.655701	-51.135788	527.427612	-653.335938	235.984818	79.731483	-655.386963	-71.954407	87.685577	-598.025696	266.420776	1469.819702	-551.869995	-109.161835	1436.614868	-528.863464	73.115685	1423.143677	-521.910583	86.009033	1754.197998	-801.341248	355.226196	1255.683228	-636.438232	-172.281372	1168.433716	-664.058167	263.859955	1005.356628	-527.303284	-142.151016	877.785828	-582.250610	78.598648	1094.757568	533.522583	-23.220875	977.295349	536.374390	227.876175
-600.496094	166.366257	995.678467	-601.809387	-10.605735	997.438416	-656.166138	210.256149	525.400635	-672.837830	-51.261211	527.474915	-653.333984	235.999771	79.742165	-655.482849	-71.923920	87.737968	-598.058167	266.447479	1469.891724	-551.776123	-109.034164	1436.575073	-528.831360	73.169838	1423.126709	-521.931824	85.887894	1754.337402	-801.354553	355.348297	1255.745239	-635.890198	-172.505325	1168.381470	-664.064331	263.951630	1005.419373	-526.040771	-141.783981	878.063354	-582.176819	78.715843	1094.737915	534.049438	-23.152433	977.095093	537.340759	227.917480
-600.432495	166.489883	995.691284	-601.710938	-10.511265	997.446899	-656.159729	210.237137	525.442993	-672.792297	-51.235748	527.525818	-653.309814	236.035339	79.692146	-655.439270	-71.880745	87.747192	-598.051453	266.480072	1469.908691	-551.682983	-108.924828	1436.544922	-528.772583	73.242584	1423.134521	-521.880066	85.861534	1754.348022	-801.368835	355.460114	1255.847656	-635.332825	-172.778275	1168.300049	-664.090942	264.050476	1005.475708	-524.745728	-141.423187	878.434387	-582.115295	78.826218	1094.752319	534.585266	-23.019043	976.810547	538.193481	228.006882
-600.401123	166.659058	995.673218	-601.614807	-10.397534	997.401001	-656.195313	210.323975	525.410828	-672.671814	-51.174290	527.463257	-653.265320	236.030960	79.703506	-655.509521	-71.856720	87.732155	-598.046875	266.521698	1469.956787	-551.584595	-108.802414	1436.531250	-528.702515	73.334541	1423.107544	-521.804321	85.874893	1754.284546	-801.380005	355.562164	1255.938843	-634.759827	-173.116409	1168.251343	-664.085327	264.157959	1005.518616	-523.534912	-141.012741	878.726257	-582.041504	78.958839	1094.718506	534.341064	-21.799650	976.472778	536.918091	229.688812
-600.351379	166.779282	995.665100	-601.498413	-10.268085	997.366089	-656.240417	210.393890	525.437744	-672.605835	-51.136269	527.464539	-653.298340	236.078705	79.689156	-655.437439	-71.854881	87.735115	-598.035095	266.595123	1469.951904	-551.473450	-108.660744	1436.481079	-528.656250	73.399323	1423.118774	-521.662476	85.995811	1754.110840	-801.360657	355.677551	1255.962769	-634.143799	-173.460205	1168.185669	-664.104431	264.270905	1005.571838	-522.286804	-140.661316	879.058044	-581.953186	79.075958	1094.696045	535.072876	-21.804535	975.990295	538.031738	229.609833
-600.313293	166.909882	995.656982	-601.393494	-10.143429	997.306580	-656.270508	210.507309	525.407227	-672.479980	-51.078197	527.484009	-653.069397	236.282135	79.164444	-655.434631	-71.807159	87.762222	-598.069031	266.647827	1469.956543	-551.367798	-108.507652	1436.467773	-528.629761	73.499802	1423.098389	-521.673523	85.906456	1754.234619	-801.378845	355.828888	1256.025146	-633.520325	-173.813660	1168.154053	-664.085266	264.401245	1005.590576	-521.141235	-140.425766	879.454651	-581.869080	79.182106	1094.660034	535.740112	-21.814922	975.401733	538.984253	229.689713
-600.249023	167.043045	995.653809	-601.274414	-10.018215	997.281372	-656.301208	210.516388	525.439270	-672.360657	-51.018120	527.421448	-653.238098	236.128769	79.651382	-655.399414	-71.798325	87.759109	-598.109924	266.719025	1470.037476	-551.310608	-108.352844	1436.474121	-528.610107	73.618896	1423.116211	-521.546387	86.011444	1754.070313	-801.378296	355.929688	1256.091919	-632.901001	-174.148636	1168.137207	-664.177063	264.713013	1005.592651	-519.911194	-140.103363	879.855652	-581.789917	79.305038	1094.648193	536.353394	-21.903976	974.915771	539.985596	229.630249
-600.190063	167.176971	995.661377	-601.165710	-9.909647	997.257629	-656.372498	210.659119	525.413025	-672.248718	-50.970028	527.428284	-653.355469	236.183975	79.698318	-655.376465	-71.736130	87.725311	-598.125549	266.766724	1470.085571	-551.175903	-108.202881	1436.488403	-528.594788	73.714226	1423.075806	-521.478638	86.049973	1754.051270	-801.354126	356.084381	1256.151855	-632.225647	-174.511963	1168.120972	-664.223694	264.869537	1005.589417	-518.728394	-139.786697	880.179504	-581.709473	79.414169	1094.640869	537.015503	-21.665953	974.269775	540.656860	230.006989
-600.127136	167.261627	995.641479	-601.078247	-9.855068	997.317444	-656.379822	210.744705	525.428833	-672.214966	-50.997929	527.440857	-653.316406	236.196228	79.598366	-655.462769	-71.685463	87.790710	-598.131653	266.844452	1470.090454	-551.058350	-108.059357	1436.513184	-528.558960	73.797752	1423.079468	-521.431580	86.078934	1754.042114	-801.353210	356.192810	1256.246704	-631.580139	-174.924118	1168.097290	-664.393005	264.998474	1005.516846	-517.617188	-139.503983	880.470886	-581.667603	79.530678	1094.666870	537.745056	-21.790203	973.678711	541.707642	229.906189
-600.074036	167.379135	995.632751	-600.970337	-9.754970	997.257202	-656.421936	210.798828	525.444092	-672.148010	-50.979507	527.424133	-653.197021	236.226715	79.612083	-655.503418	-71.665222	87.781258	-598.143188	266.891266	1470.174194	-550.939575	-107.899994	1436.527710	-528.519836	73.873444	1423.059204	-521.430054	85.985138	1754.172119	-801.306213	356.335907	1256.235596	-630.902466	-175.266907	1168.089600	-664.640442	264.959991	1005.376343	-516.552673	-139.183701	880.763916	-581.589600	79.616753	1094.633057	538.331299	-21.673155	973.111816	542.306946	230.113174
-600.036804	167.479691	995.623535	-600.879028	-9.665549	997.240051	-656.414368	210.879456	525.431519	-672.025940	-50.930790	527.405029	-653.251038	236.238785	79.590866	-655.493958	-71.594208	87.753876	-598.142639	266.981232	1470.200928	-550.786072	-107.737854	1436.518555	-528.485107	73.984032	1423.046387	-521.382080	86.030304	1754.154419	-801.281250	356.444031	1256.319946	-630.240295	-175.635880	1168.130127	-665.049438	265.170044	1005.093750	-515.507141	-138.918167	881.025940	-581.519592	79.712997	1094.618774	539.084595	-21.601208	972.527832	543.164124	230.133911
-599.976501	167.591309	995.631409	-600.763367	-9.609252	997.250977	-656.450073	210.908844	525.485291	-671.922363	-50.947567	527.414124	-653.292969	236.211761	79.677757	-655.540283	-71.523827	87.715538	-598.126160	267.048126	1470.204468	-550.641663	-107.579391	1436.548950	-528.425659	74.080696	1423.056763	-521.335388	86.060211	1754.145630	-801.219788	356.558289	1256.360474	-629.514038	-175.963455	1168.166016	-665.565247	265.581421	1004.825928	-514.475281	-138.722107	881.314209	-581.454773	79.804489	1094.632568	539.948425	-21.631895	972.016052	544.092712	230.040405
-599.889404	167.650101	995.610413	-600.597168	-9.572172	997.255859	-656.430176	210.961441	525.481750	-671.813721	-50.925713	527.440552	-653.139465	236.245422	79.630692	-655.503723	-71.497688	87.717484	-598.132935	267.126465	1470.226440	-550.499084	-107.421379	1436.580933	-528.390747	74.171356	1423.044556	-521.287720	86.108177	1754.143311	-801.163940	356.658722	1256.398682	-628.833252	-176.276352	1168.197510	-666.025513	265.987671	1004.500793	-513.571533	-138.480896	881.549072	-581.353943	79.875229	1094.629272	540.776306	-21.576017	971.522339	544.942078	229.987457
-599.851440	167.679489	995.622864	-600.518616	-9.489411	997.237366	-656.396729	210.980225	525.487122	-671.684021	-50.944340	527.520325	-653.214966	236.266510	79.574104	-655.562866	-71.481018	87.773674	-598.132446	267.158203	1470.247070	-550.318604	-107.296356	1436.616455	-528.331787	74.269508	1423.041138	-521.239502	86.145752	1754.135864	-801.187134	356.819824	1256.497925	-628.127808	-176.652084	1168.244873	-666.445923	266.261200	1004.216614	-512.683411	-138.304031	881.822083	-581.307922	79.918800	1094.628784	541.456360	-21.385656	971.045776	545.508606	230.119064
-599.797668	167.767715	995.616272	-600.374817	-9.409906	997.216614	-656.375916	211.085464	525.485596	-671.533142	-50.869312	527.464233	-653.183350	236.270035	79.569290	-655.521118	-71.411896	87.772873	-598.122559	267.188385	1470.264648	-550.132202	-107.169891	1436.640869	-528.266846	74.380730	1423.039185	-521.182312	86.217941	1754.125610	-801.170227	356.912476	1256.592163	-627.438110	-176.986191	1168.314209	-666.837402	266.748322	1003.976990	-511.827240	-137.996994	881.974304	-581.219604	80.004402	1094.617065	542.238953	-21.380541	970.677795	546.245483	229.942871
-599.732300	167.793350	995.628052	-600.253601	-9.409734	997.275818	-656.317139	211.027405	525.471802	-671.496887	-50.923588	527.541138	-653.111816	236.306320	79.571487	-655.553589	-71.374046	87.815796	-598.109131	267.249725	1470.233276	-549.915955	-107.015137	1436.717529	-528.180603	74.480057	1423.044312	-521.066528	86.414803	1753.972656	-801.202576	357.059082	1256.661377	-626.721008	-177.246063	1168.403931	-667.182739	267.328705	1003.783813	-511.037689	-137.811172	882.179993	-581.135437	80.049522	1094.654053	543.178284	-21.183874	970.248352	547.033813	229.874817
-599.648254	167.819931	995.641968	-600.116943	-9.387468	997.299194	-656.282043	211.078552	525.485413	-671.379517	-50.985664	527.597412	-652.970581	236.288956	79.577415	-655.558533	-71.317703	87.857742	-598.124512	267.286926	1470.241333	-549.727966	-106.912773	1436.821655	-528.121521	74.576828	1423.052979	-521.106445	86.368355	1754.133423	-801.242065	357.195648	1256.798096	-626.032898	-177.517349	1168.461182	-667.486816	268.115723	1003.687195	-510.146851	-137.584991	882.152954	-581.054565	80.084862	1094.678345	544.234802	-21.179342	969.860535	547.693970	229.871887
-599.596069	167.841354	995.636230	-599.990906	-9.398704	997.323730	-656.213623	211.077423	525.473267	-671.327209	-51.003098	527.638062	-652.935669	236.304932	79.534691	-655.654114	-71.272118	87.858315	-598.146790	267.345154	1470.232056	-549.490540	-106.745026	1436.870361	-528.044617	74.677925	1423.079590	-521.059204	86.441315	1754.139648	-801.308350	357.334473	1256.869263	-625.340637	-177.779068	1168.602661	-667.594849	268.580872	1003.435364	-509.653229	-137.453003	882.459229	-580.964539	80.114433	1094.687256	545.170898	-21.358101	969.548950	548.603394	229.595932
-599.544434	167.880615	995.644531	-599.844910	-9.371981	997.322632	-656.241577	211.080383	525.515625	-671.175293	-50.968601	527.595093	-652.978577	236.363510	79.554878	-655.563293	-71.279800	87.856995	-598.206665	267.371429	1470.245972	-549.214600	-106.600090	1436.939087	-527.967896	74.767380	1423.069580	-521.007202	86.545143	1754.128174	-801.375793	357.449005	1256.936768	-624.683167	-178.132751	1168.753784	-667.713501	269.159790	1003.394836	-508.991547	-137.247742	882.606506	-580.859436	80.152138	1094.689575	546.350403	-21.325516	969.121277	549.674805	229.152313
-599.460815	167.880280	995.657715	-599.680054	-9.326483	997.335205	-656.186096	211.078537	525.511047	-671.086731	-51.037792	527.625916	-653.046265	236.346832	79.562889	-655.610657	-71.227562	87.833092	-598.280457	267.387787	1470.278320	-548.939880	-106.463875	1437.021362	-527.871338	74.867851	1423.086914	-520.969238	86.635574	1754.147339	-801.417786	357.562317	1256.976685	-624.006409	-178.196045	1168.761353	-667.813599	270.006348	1003.397522	-508.296112	-137.114609	882.445618	-580.762451	80.183327	1094.707642	547.452881	-21.624111	968.861572	550.743286	228.616394
-599.392212	167.858566	995.664490	-599.519714	-9.345995	997.363953	-656.120178	211.092346	525.467834	-670.977722	-51.022095	527.626953	-653.022461	236.393555	79.575150	-655.553284	-71.199112	87.894356	-598.363342	267.397034	1470.277954	-548.659729	-106.370567	1437.084473	-527.789246	74.969467	1423.114014	-520.933350	86.751259	1754.161865	-801.460754	357.702667	1257.008789	-623.435852	-178.464523	1168.955078	-667.798706	270.538422	1003.366455	-507.797913	-136.917664	882.538635	-580.660950	80.184677	1094.727661	548.651855	-21.748081	968.511292	551.701904	228.314774
-599.290894	167.852570	995.645935	-599.317932	-9.378222	997.464905	-656.094177	211.073547	525.469421	-670.826782	-51.025345	527.674561	-652.843140	236.383133	79.585632	-655.587463	-71.191277	87.894943	-598.442749	267.408356	1470.287964	-548.313660	-106.280701	1437.175781	-527.726135	75.077507	1423.121094	-520.890625	86.861481	1754.165894	-801.507935	357.859863	1257.131104	-622.842407	-178.635605	1169.008057	-667.783630	271.020721	1003.348450	-507.432831	-136.791245	882.868042	-580.541443	80.242371	1094.774292	549.937683	-21.952862	968.275635	552.672913	227.857788
-599.241150	167.866074	995.670410	-599.084412	-9.317659	997.408264	-656.076721	211.061050	525.463928	-670.681091	-50.984653	527.637634	-652.787781	236.380966	79.513802	-655.511963	-71.205070	87.925941	-598.522827	267.392883	1470.350342	-547.916138	-106.193138	1437.222656	-527.636414	75.165108	1423.149414	-520.853699	86.983437	1754.183350	-801.532288	358.078552	1257.243286	-622.255432	-178.766571	1169.093140	-667.699402	271.261688	1003.288879	-506.968872	-136.620819	882.937561	-580.394409	80.254135	1094.757446	551.239990	-22.296913	968.024170	553.707214	227.542252
-599.176575	167.861359	995.662415	-598.894287	-9.361720	997.473755	-656.098328	211.062897	525.469788	-670.576050	-51.018612	527.699707	-652.803711	236.416672	79.517952	-655.559326	-71.161934	87.965469	-598.609558	267.370758	1470.358765	-547.549133	-106.123924	1437.288452	-527.553345	75.271820	1423.152466	-520.826355	87.120346	1754.184082	-801.506409	358.255310	1257.285156	-621.775208	-178.804001	1169.182373	-667.697632	271.804138	1003.323364	-506.535248	-136.477905	882.881836	-580.260437	80.283554	1094.784302	552.761719	-22.728655	967.872437	554.862244	227.188095
-599.215820	167.858261	995.741211	-598.766418	-9.375098	997.545044	-656.140015	211.145966	525.469971	-670.455688	-51.001793	527.672058	-652.809387	236.431274	79.503731	-655.518005	-71.178917	88.031090	-598.673950	267.350922	1470.367065	-547.197144	-106.064430	1437.362305	-527.449402	75.359161	1423.190063	-520.770813	87.282761	1754.182129	-801.478455	358.434784	1257.343018	-621.338928	-178.795868	1169.250610	-667.682922	272.202393	1003.289063	-506.027771	-136.377609	882.882019	-580.126282	80.288849	1094.842041	554.292603	-23.233833	967.709229	556.137024	226.743591
-599.152893	167.806061	995.732544	-598.491150	-9.425848	997.547974	-656.108215	211.163483	525.450256	-670.359863	-50.998123	527.688965	-652.781189	236.471481	79.497055	-655.531311	-71.169312	88.031853	-598.744263	267.335938	1470.388306	-546.863403	-105.969765	1437.397339	-527.343872	75.438309	1423.225464	-520.739258	87.464928	1754.169189	-801.435181	358.604095	1257.378540	-620.941223	-178.816833	1169.300781	-667.645081	272.513702	1003.255493	-505.613708	-136.318756	882.926208	-579.966614	80.266396	1094.840576	555.905884	-23.668129	967.636353	557.400269	226.382980
-599.140015	167.784180	995.747070	-598.252136	-9.417122	997.540955	-656.118042	211.118820	525.455872	-670.190735	-50.903828	527.635254	-652.734558	236.534210	79.440994	-655.538086	-71.113655	88.034286	-598.807007	267.309235	1470.414795	-546.606812	-105.891777	1437.446777	-527.247070	75.518364	1423.204346	-520.703186	87.651581	1754.192139	-801.406799	358.743378	1257.411377	-620.598511	-178.811417	1169.364014	-667.625183	272.701202	1003.193298	-505.182281	-136.222351	882.896851	-579.829407	80.272186	1094.842041	557.514893	-24.161476	967.605652	558.715149	226.012787
-599.087769	167.741150	995.742615	-598.023926	-9.439293	997.612976	-656.154358	211.114182	525.490540	-670.203918	-51.007637	527.750000	-652.719238	236.565079	79.451859	-655.584412	-71.098091	88.041824	-598.833069	267.284058	1470.415649	-546.386414	-105.847015	1437.489502	-527.086853	75.605858	1423.244141	-520.657593	87.838684	1754.195557	-801.353638	358.829865	1257.384277	-620.324463	-178.727631	1169.414429	-667.668091	273.041870	1003.185120	-504.796234	-136.151398	882.900452	-579.707642	80.300720	1094.878784	559.360901	-24.702456	967.510620	560.211060	225.637863
-599.085449	167.769333	995.764893	-597.835938	-9.440217	997.574036	-656.161072	211.183777	525.484314	-670.117981	-51.027443	527.777649	-652.734802	236.542877	79.452148	-655.536987	-71.086998	88.099525	-598.867065	267.265289	1470.364868	-546.213257	-105.826958	1437.558716	-526.967590	75.664932	1423.255493	-520.623840	88.002831	1754.221436	-801.351257	358.871185	1257.378296	-620.135559	-178.597534	1169.474731	-667.710388	273.219910	1003.129761	-504.454895	-136.159668	882.967468	-579.605530	80.300041	1094.869263	561.056763	-25.258715	967.495178	561.572693	225.277695
-599.079590	167.737762	995.778137	-597.624207	-9.418941	997.575562	-656.202087	211.127869	525.465027	-670.077271	-51.031376	527.811279	-652.730530	236.579895	79.417198	-655.576111	-71.062035	88.145630	-598.869995	267.218445	1470.340698	-546.051941	-105.818848	1437.619263	-526.820557	75.713165	1423.271240	-520.552917	88.223267	1754.229492	-801.378235	358.908264	1257.406494	-619.997803	-178.467926	1169.542114	-667.738037	273.278961	1003.017578	-504.137665	-136.162338	882.985596	-579.488708	80.310707	1094.874878	562.818481	-25.682858	967.460327	562.989929	225.002197
-599.105652	167.687225	995.777100	-597.366150	-9.374519	997.525757	-656.208496	211.118500	525.463684	-669.978516	-51.056553	527.794800	-652.690552	236.576477	79.420975	-655.584412	-71.058769	88.151917	-598.866760	267.198639	1470.289063	-545.915039	-105.829605	1437.706177	-526.665710	75.784561	1423.267944	-520.403687	88.562218	1754.094971	-801.408203	358.881226	1257.408447	-619.868286	-178.310989	1169.583374	-667.836670	273.495758	1002.953430	-503.825745	-136.223740	882.996521	-579.339050	80.311737	1094.842896	564.575439	-26.180609	967.506775	564.424744	224.745605
-599.110474	167.672592	995.755554	-597.090576	-9.438911	997.571716	-656.225464	211.109512	525.465454	-670.003235	-51.138283	527.846313	-652.657104	236.591141	79.433418	-655.671631	-71.023277	88.217621	-598.854126	267.188049	1470.212158	-545.781677	-105.887802	1437.808105	-526.519897	75.818359	1423.276489	-520.417908	88.668671	1754.272095	-801.442261	358.819611	1257.339844	-619.815918	-178.191452	1169.649902	-667.931702	273.568665	1002.840881	-503.681915	-136.334290	883.017212	-579.193237	80.339325	1094.852295	566.317322	-26.538782	967.474365	565.846619	224.459427
-599.094360	167.610123	995.752014	-596.788452	-9.480784	997.589905	-656.212463	210.944504	525.434143	-669.944153	-51.193371	527.923889	-652.596741	236.584824	79.413635	-655.649841	-71.023415	88.265556	-598.863770	267.185364	1470.172607	-545.670410	-105.927956	1437.915649	-526.363586	75.838974	1423.287842	-520.362732	88.873383	1754.283325	-801.490112	358.703888	1257.252441	-619.827759	-177.919815	1169.624756	-668.128174	273.608704	1003.056763	-503.660065	-136.415085	883.118591	-579.038513	80.329819	1094.859985	564.140320	-34.972797	975.647827	564.672668	220.572418
-599.069519	167.557312	995.710266	-596.493591	-9.589722	997.630676	-656.227844	210.942841	525.417114	-669.877991	-51.254066	527.914917	-652.546692	236.556885	79.435379	-655.757629	-70.932983	88.239258	-598.842163	267.194214	1470.077026	-545.526672	-105.967331	1438.009644	-526.181946	75.878441	1423.280029	-520.269775	89.075653	1754.283813	-801.614868	358.533722	1257.294067	-619.850464	-177.914520	1169.787598	-668.200439	273.539124	1002.658997	-503.806000	-136.464371	883.052551	-578.895630	80.322899	1094.861694	565.846741	-35.136456	975.605469	566.122498	220.366089
-598.946960	167.532318	995.640320	-596.054932	-9.644094	997.575684	-656.241394	210.813171	525.406555	-669.726074	-51.239483	527.952393	-652.539978	236.552216	79.445694	-655.615967	-70.937210	88.265358	-598.857483	267.215332	1470.016113	-545.336243	-105.998581	1438.073853	-526.017090	75.933434	1423.283569	-520.176575	89.311096	1754.269531	-801.775879	358.385040	1257.249878	-619.872131	-177.780106	1169.828003	-668.312317	273.323273	1002.540466	-504.203857	-136.548615	882.885986	-578.717896	80.323486	1094.818481	567.474731	-35.263313	975.484436	567.557617	220.336227
-598.952332	167.423218	995.620178	-595.726135	-9.744681	997.600342	-656.233459	210.719971	525.382141	-669.665955	-51.295776	528.026733	-652.457520	236.543335	79.432907	-655.749207	-70.901207	88.266983	-598.860107	267.235382	1469.976440	-545.162415	-106.000526	1438.159302	-525.886719	75.974518	1423.263184	-520.076843	89.501022	1754.272827	-801.961426	358.151764	1257.229858	-619.991089	-177.700333	1169.950439	-668.530945	273.330353	1002.511780	-504.973755	-136.641907	882.704224	-578.553223	80.279015	1094.819214	569.184631	-35.270012	975.383545	569.056580	220.200150
-598.925537	167.420532	995.617737	-595.430542	-9.842288	997.645325	-656.282227	210.580826	525.391418	-669.499207	-51.312370	528.071106	-652.394836	236.536667	79.413620	-655.704407	-70.890228	88.335625	-598.879456	267.261902	1469.898315	-544.962646	-105.994957	1438.218018	-525.721313	76.043129	1423.250122	-519.973572	89.718040	1754.260010	-802.179016	357.843964	1257.250732	-620.121582	-177.782867	1170.109741	-668.724915	273.123657	1002.482544	-506.102173	-136.644623	882.711609	-578.401428	80.282722	1094.841553	570.700073	-35.458866	975.411621	570.521912	220.097092
-598.936768	167.399414	995.643799	-595.176941	-9.825168	997.566833	-656.289185	210.530960	525.378906	-669.405945	-51.392670	528.139526	-652.307800	236.535889	79.394928	-655.809814	-70.862053	88.340637	-598.923279	267.299561	1469.855347	-544.679932	-105.934700	1438.272461	-525.581299	76.112740	1423.248047	-519.848633	89.950508	1754.246582	-802.424927	357.560303	1257.197632	-620.244385	-177.882797	1170.298462	-668.871216	272.752350	1002.406433	-507.313049	-136.597275	882.615601	-578.235107	80.251991	1094.807129	572.294128	-35.375118	975.266235	572.072449	219.991043
-598.916260	167.346939	995.626587	-594.918274	-9.860553	997.573425	-656.253235	210.414597	525.394775	-669.257019	-51.427185	528.171082	-652.231873	236.508911	79.406548	-655.800720	-70.798233	88.314774	-598.940002	267.354279	1469.785400	-544.377258	-105.877930	1438.295410	-525.421387	76.211243	1423.251465	-519.712708	90.186836	1754.242554	-802.666138	357.238800	1257.068359	-620.372437	-177.983109	1170.502441	-669.053467	272.499847	1002.384949	-508.394379	-136.717865	882.361389	-578.071411	80.247185	1094.796631	573.762085	-35.441490	975.268127	573.675659	219.926041
-598.878662	167.274506	995.615417	-594.627319	-9.936906	997.606506	-656.209900	210.312836	525.355164	-669.274719	-51.586018	528.321228	-652.144897	236.508896	79.394218	-655.870667	-70.761978	88.413605	-599.025879	267.377625	1469.713867	-544.062622	-105.812141	1438.347168	-525.292297	76.282631	1423.278687	-519.475586	90.516136	1754.102661	-802.979675	356.892120	1257.092773	-620.535645	-178.212708	1170.731445	-669.287415	272.179901	1002.391846	-509.456787	-136.781326	882.220825	-577.911560	80.224113	1094.807617	575.208313	-35.376621	975.174255	575.271912	219.822174
-598.857910	167.238342	995.634033	-594.392700	-9.969195	997.635376	-656.210022	210.241409	525.366577	-669.135803	-51.719486	528.425232	-652.066956	236.501785	79.362946	-655.894226	-70.783325	88.480377	-599.148987	267.426636	1469.689453	-543.711548	-105.713837	1438.369629	-525.154541	76.393951	1423.269287	-519.407043	90.594185	1754.259033	-803.274719	356.478394	1256.969482	-620.744751	-178.322617	1170.915039	-669.521851	272.021729	1002.456909	-510.481079	-136.807343	882.147461	-577.781677	80.218384	1094.830444	576.604370	-35.468788	975.172424	576.946960	219.797897
-598.865662	167.188828	995.637268	-594.185974	-9.982371	997.595398	-656.218079	210.178665	525.375610	-669.034119	-51.772343	528.369751	-652.039124	236.499023	79.380302	-655.946472	-70.710648	88.451317	-599.299316	267.471344	1469.636230	-543.281494	-105.604996	1438.348999	-525.017944	76.512924	1423.251709	-519.239075	90.829567	1754.230713	-803.639404	355.996735	1256.964966	-621.006897	-178.431870	1171.039429	-669.718933	271.732269	1002.436707	-511.373810	-136.792938	882.031555	-577.645874	80.187111	1094.805176	577.954285	-35.363415	975.145508	578.563171	219.734711
-598.884521	167.211212	995.615540	-594.016052	-9.959521	997.521240	-656.277588	210.151413	525.364929	-668.888489	-51.814106	528.349487	-652.026245	236.484543	79.408752	-656.049927	-70.650856	88.455444	-599.468140	267.520630	1469.587524	-542.886719	-105.537170	1438.261597	-524.888611	76.673798	1423.252686	-519.051880	91.049980	1754.189697	-803.990234	355.546692	1256.924316	-621.369873	-178.541275	1171.171997	-669.929688	271.399872	1002.453552	-512.260986	-136.802246	882.004150	-577.536499	80.201645	1094.750854	579.129333	-35.546528	975.255066	580.104370	219.677368
-598.866577	167.127350	995.597656	-593.800537	-10.011350	997.544006	-656.273438	210.062119	525.366577	-668.703064	-51.874889	528.357727	-652.039551	236.509689	79.411880	-655.998718	-70.650299	88.499481	-599.710938	267.559784	1469.562500	-542.534180	-105.455910	1438.236206	-524.775940	76.809814	1423.213013	-518.848083	91.255692	1754.162109	-804.412659	355.084351	1256.916870	-621.784485	-178.641754	1171.267944	-670.081299	270.864899	1002.405457	-513.068787	-136.650696	882.014404	-577.430054	80.177444	1094.754517	580.428711	-35.592377	975.208313	581.817200	219.663849
-598.863098	167.048615	995.557312	-593.564575	-10.071866	997.541931	-656.236084	209.990005	525.353882	-668.612000	-51.911446	528.328613	-651.999573	236.506683	79.395790	-656.111389	-70.561211	88.478500	-599.900940	267.597626	1469.503174	-542.134705	-105.379204	1438.173096	-524.615601	76.955620	1423.240234	-518.615662	91.507095	1754.112793	-804.784729	354.576904	1256.820801	-622.281555	-178.720871	1171.384521	-670.291748	270.499634	1002.391724	-513.845032	-136.537659	882.051880	-577.310974	80.153984	1094.732666	581.546265	-35.517334	975.230713	583.318909	219.672699
-598.809265	167.015594	995.557251	-593.266602	-10.059707	997.522522	-656.233093	209.938293	525.361511	-668.400391	-51.959476	528.297974	-651.949280	236.501892	79.395645	-656.069580	-70.548637	88.469666	-600.073486	267.653412	1469.396484	-541.728394	-105.334381	1438.161011	-524.481018	77.055733	1423.213745	-518.380493	91.756363	1754.070313	-805.252869	354.130798	1256.822144	-622.762451	-178.687286	1171.476196	-670.476379	270.201660	1002.371582	-514.573853	-136.402176	882.148865	-577.143555	80.159050	1094.724243	582.613953	-35.480244	975.267761	584.665039	219.836273
-598.768616	166.925659	995.539246	-593.003723	-10.104578	997.554321	-656.129944	209.899994	525.359009	-668.184326	-51.964092	528.243408	-651.854187	236.504623	79.371696	-656.113098	-70.455093	88.468208	-600.282532	267.682037	1469.333618	-541.283447	-105.297997	1438.167725	-524.326477	77.157478	1423.198364	-518.148254	91.990265	1754.028442	-805.637390	353.627991	1256.665649	-623.234558	-178.809311	1171.646484	-670.677185	269.886444	1002.361206	-515.351868	-136.210938	882.239502	-577.007080	80.142960	1094.733276	583.759766	-35.277451	975.234314	586.057129	220.134735
-598.769165	166.880493	995.525635	-592.792725	-10.155231	997.536438	-656.117371	209.840546	525.341675	-667.983826	-52.055122	528.280579	-651.845398	236.529724	79.357109	-656.148560	-70.459732	88.474937	-600.449524	267.733398	1469.245117	-540.917053	-105.249001	1438.200195	-524.154785	77.246086	1423.205811	-517.897156	92.223251	1753.988281	-806.074768	353.066925	1256.610229	-623.701782	-178.888947	1171.824463	-670.878174	269.535919	1002.341064	-516.119690	-136.085281	882.367798	-576.900940	80.115227	1094.716919	584.494812	-35.097256	975.328247	587.301636	220.230927
-598.725037	166.798172	995.532715	-592.526917	-10.231689	997.572327	-656.076599	209.809387	525.327759	-667.795959	-52.085205	528.222778	-651.807312	236.510056	79.344978	-656.089294	-70.452957	88.544693	-600.544067	267.662323	1469.212524	-540.426819	-105.296402	1438.218872	-523.894104	77.288208	1423.210083	-517.626160	92.464912	1753.945068	-806.501587	352.520386	1256.543213	-624.153870	-179.014893	1172.049438	-671.080017	269.236969	1002.330566	-516.964783	-135.894501	882.500610	-576.777649	80.074463	1094.743774	585.711914	-35.297161	975.261597	589.032532	220.002289
-598.721680	166.775040	995.542358	-592.316345	-10.241425	997.545166	-656.066650	209.661285	525.367004	-667.640991	-52.110851	528.196106	-651.852600	236.478241	79.384430	-656.135193	-70.396927	88.550385	-600.714111	267.636047	1469.159790	-540.049072	-105.272545	1438.309570	-523.767883	77.386818	1423.200317	-517.335205	92.706917	1753.878174	-806.979736	351.956451	1256.693848	-624.578491	-179.078949	1172.308716	-671.249817	268.889984	1002.308899	-517.771545	-135.669525	882.634399	-576.676208	80.059616	1094.736084	586.587891	-34.963261	975.205750	590.168274	220.360916
-598.725403	166.736725	995.540527	-592.136841	-10.271891	997.516541	-656.012390	209.667114	525.359131	-667.524353	-52.212555	528.267944	-651.767090	236.436523	79.395676	-656.193298	-70.345428	88.579704	-600.927246	267.647156	1469.108154	-539.706787	-105.231148	1438.382813	-523.620422	77.474289	1423.218750	-517.030212	92.946220	1753.804932	-807.401794	351.342285	1256.634888	-624.964539	-179.120209	1172.534180	-671.481262	268.780518	1002.324280	-518.665405	-135.540955	882.750793	-576.602417	80.029442	1094.723511	587.519531	-35.089622	975.192322	591.577759	220.277634
-598.718079	166.654144	995.527954	-591.937805	-10.342427	997.543701	-655.896912	209.595062	525.324341	-667.445190	-52.284389	528.308838	-651.749329	236.457703	79.354935	-656.254150	-70.308876	88.564049	-601.131714	267.686371	1469.024536	-539.414063	-105.202019	1438.429443	-523.496582	77.563171	1423.235474	-516.730530	93.198227	1753.728760	-807.781494	350.732971	1256.487915	-625.317627	-179.216919	1172.759521	-671.650879	268.444061	1002.262207	-519.482727	-135.329605	882.876526	-576.526672	79.994438	1094.735229	588.358154	-34.937397	975.071777	592.770508	220.566544
-598.727112	166.580002	995.523926	-591.791870	-10.382573	997.543030	-655.856140	209.512177	525.325134	-667.357178	-52.405003	528.309631	-651.733765	236.441864	79.417366	-656.244568	-70.277252	88.638321	-601.351257	267.698364	1468.956543	-539.019287	-105.163452	1438.513672	-523.390442	77.627670	1423.248657	-516.419861	93.449158	1753.652100	-808.205688	350.282379	1256.343628	-625.595764	-179.286194	1172.989990	-671.779663	267.841034	1002.187500	-520.321228	-135.143341	882.960083	-576.467957	79.955589	1094.734497	589.259460	-34.966240	975.002686	594.052734	220.590118
-598.712952	166.490479	995.514832	-591.543762	-10.409430	997.545959	-655.790649	209.471893	525.282898	-667.168823	-52.410854	528.346741	-651.678467	236.439774	79.387192	-656.211731	-70.220329	88.575684	-601.517334	267.685883	1468.859131	-538.612854	-105.128967	1438.578613	-523.307617	77.717339	1423.237915	-516.081787	93.719574	1753.573975	-808.541016	349.642609	1256.188110	-625.838501	-179.363663	1173.252686	-671.916748	267.451141	1002.132141	-521.168091	-135.038925	883.053406	-576.351318	79.929024	1094.733521	589.994812	-34.888992	974.953064	595.257874	220.740326
-598.713379	166.393936	995.502625	-591.352234	-10.495430	997.570374	-655.740051	209.429245	525.308289	-667.139709	-52.533646	528.417786	-651.678406	236.436829	79.411324	-656.247070	-70.184906	88.622345	-601.725647	267.683868	1468.802490	-538.247314	-105.092194	1438.604858	-523.202637	77.799507	1423.235596	-515.734924	93.961502	1753.509521	-808.947205	349.113007	1256.104858	-626.047607	-179.419601	1173.485352	-672.093994	267.049683	1002.088989	-522.051453	-135.006317	883.213928	-576.299683	79.876877	1094.747314	590.822815	-34.830608	974.789978	596.486145	220.893661
-598.689392	166.238876	995.512939	-591.104309	-10.585021	997.626221	-655.688477	209.332275	525.315979	-667.007080	-52.610302	528.478882	-651.639160	236.417542	79.391426	-656.294678	-70.147499	88.579597	-601.918396	267.674591	1468.770874	-537.901367	-105.037163	1438.703735	-523.101746	77.900841	1423.231934	-515.398438	94.187782	1753.431152	-809.268005	348.473846	1255.930908	-626.239502	-179.481949	1173.698853	-672.285278	266.876160	1002.094116	-522.929993	-134.942017	883.251892	-576.244324	79.800957	1094.794800	591.558350	-34.738873	974.731873	597.675903	221.035416
-598.701477	166.152618	995.486511	-590.940308	-10.710801	997.664734	-655.667297	209.182693	525.322937	-666.884460	-52.660912	528.483887	-651.632141	236.388229	79.458443	-656.281006	-70.079559	88.620728	-602.106201	267.656250	1468.738770	-537.574280	-104.962265	1438.837769	-523.022583	77.992165	1423.226563	-515.065491	94.449455	1753.328857	-809.663330	347.887817	1255.932861	-626.359253	-179.595352	1173.918213	-672.401733	266.463654	1002.064148	-523.780762	-134.804825	883.247192	-576.198181	79.747887	1094.805420	592.237427	-34.696751	974.764160	598.788025	221.273697
-598.741394	166.044403	995.486816	-590.792603	-10.761531	997.667297	-655.637207	209.169571	525.289063	-666.760315	-52.682217	528.406189	-651.610046	236.386246	79.466263	-656.313904	-70.049576	88.581841	-602.301758	267.685486	1468.679077	-537.233398	-104.877510	1438.850708	-522.937378	78.077431	1423.203613	-514.694946	94.714455	1753.224731	-810.016418	347.491058	1255.917847	-626.479980	-179.801773	1174.219971	-672.504333	266.035400	1002.075012	-524.631592	-134.666534	883.261536	-576.162415	79.689316	1094.809814	592.805786	-34.449791	974.690430	599.747437	221.615112
-598.794495	166.000351	995.437500	-590.664673	-10.828560	997.623413	-655.626526	209.070053	525.303650	-666.628479	-52.778717	528.430664	-651.544006	236.425430	79.417679	-656.306763	-69.996292	88.632088	-602.506531	267.677979	1468.617310	-536.928284	-104.839607	1438.910767	-522.868958	78.144997	1423.241943	-514.347839	94.966415	1753.133545	-810.361633	346.994446	1255.737061	-626.549866	-179.926666	1174.414917	-672.634460	265.601013	1002.062683	-525.512451	-134.507828	883.197571	-576.129028	79.655403	1094.763550	593.416748	-34.043240	974.562683	600.731934	222.051346
-598.832092	165.917023	995.422424	-590.533264	-10.916649	997.633301	-655.622070	209.029968	525.272156	-666.442444	-52.783401	528.414795	-651.518921	236.424500	79.407059	-656.360413	-69.983917	88.635910	-602.697510	267.699585	1468.523682	-536.591309	-104.749947	1438.999512	-522.794922	78.235481	1423.255127	-513.980774	95.234619	1753.087402	-810.672363	346.457367	1255.464966	-626.604492	-180.094788	1174.600830	-672.712097	264.981537	1001.979187	-526.344543	-134.294388	883.219299	-576.101929	79.600372	1094.764038	593.766602	-33.393406	974.496216	601.306396	222.890793
-598.890930	165.855667	995.409058	-590.339844	-10.993027	997.607544	-655.619690	208.982224	525.253113	-666.263123	-52.772869	528.355591	-651.507019	236.431656	79.389511	-656.402405	-69.912643	88.671028	-602.916748	267.728607	1468.463135	-536.276367	-104.663780	1439.010376	-522.744690	78.302864	1423.241577	-513.625854	95.490929	1752.980591	-810.999573	346.058990	1255.330444	-626.644714	-180.228607	1174.795288	-672.875061	264.623291	1001.985535	-527.268372	-134.165390	883.234314	-576.050720	79.550224	1094.747192	594.286072	-33.078743	974.503357	602.128784	223.440598
-598.947327	165.769150	995.389038	-590.213196	-11.029872	997.577515	-655.644165	208.913254	525.291809	-666.012451	-52.812698	528.343506	-651.466736	236.463638	79.390091	-656.320801	-69.880089	88.626671	-603.143372	267.738007	1468.461304	-535.954895	-104.600815	1439.043335	-522.679443	78.396324	1423.238037	-513.269226	95.728607	1752.893311	-811.381348	345.623810	1255.341431	-626.655273	-180.373398	1174.966309	-673.064209	264.240631	1002.000854	-528.111877	-134.052612	883.221924	-576.016113	79.502754	1094.721924	594.773987	-32.722061	974.482971	602.918274	223.836899
-599.030579	165.663742	995.372437	-590.025818	-11.113952	997.518127	-655.721008	208.795853	525.306091	-665.858643	-52.887020	528.330933	-651.470886	236.465652	79.374207	-656.378174	-69.823776	88.665527	-603.362671	267.785400	1468.363403	-535.577209	-104.528992	1439.098999	-522.612915	78.487793	1423.197632	-512.904846	95.989479	1752.809570	-811.709961	345.171021	1255.243042	-626.699951	-180.536682	1175.150879	-673.292053	264.163727	1002.017456	-529.048523	-133.888809	883.185364	-575.959595	79.413132	1094.682983	595.106934	-32.457420	974.528564	603.657104	224.457901
-599.056519	165.572067	995.338379	-589.808044	-11.145459	997.496643	-655.727844	208.711411	525.270691	-665.734314	-52.995441	528.383423	-651.411621	236.425690	79.358627	-656.498230	-69.780746	88.678215	-603.602051	267.861542	1468.317993	-535.263428	-104.413200	1439.168457	-522.559387	78.543167	1423.136597	-512.572937	96.210213	1752.723633	-812.023926	344.717529	1255.107666	-626.691650	-180.725250	1175.344971	-673.450623	263.865570	1001.973816	-529.957703	-133.782776	883.157288	-575.901184	79.382988	1094.661499	595.579102	-31.911354	974.472412	604.357300	224.994934
-599.143066	165.505356	995.319824	-589.621094	-11.191256	997.428223	-655.800293	208.580765	525.312866	-665.658264	-53.164398	528.399231	-651.490417	236.387695	79.412834	-656.572327	-69.763611	88.758377	-603.839600	267.860229	1468.251709	-534.913269	-104.369331	1439.189575	-522.503113	78.635017	1423.121826	-512.214783	96.465370	1752.625244	-812.374512	344.293732	1255.031372	-626.674011	-180.901596	1175.545410	-673.531555	263.389984	1001.899231	-530.884155	-133.688461	883.128296	-575.851929	79.327911	1094.618164	596.080627	-31.399570	974.415344	605.155823	225.569672
-599.188232	165.394363	995.294739	-589.440857	-11.312747	997.463806	-655.788269	208.546051	525.282959	-665.507935	-53.289505	528.455872	-651.436646	236.393143	79.385910	-656.609497	-69.696404	88.742897	-604.044250	267.822601	1468.222290	-534.517822	-104.301888	1439.288452	-522.471191	78.726921	1423.102539	-511.865112	96.747276	1752.508057	-812.696533	343.906311	1254.916016	-626.640686	-181.084579	1175.744751	-673.721069	263.386200	1001.888123	-531.852966	-133.556381	883.164246	-575.813171	79.267365	1094.627686	596.479858	-30.952335	974.403076	605.812500	226.135254
-599.245544	165.271713	995.263245	-589.272095	-11.408232	997.508057	-655.801575	208.374496	525.250061	-665.425842	-53.400997	528.483765	-651.387329	236.346832	79.352959	-656.741394	-69.664139	88.781212	-604.274597	267.838013	1468.128418	-534.168030	-104.226486	1439.376465	-522.431580	78.820366	1423.092651	-511.557800	96.974823	1752.416626	-813.037048	343.594879	1254.797607	-626.616943	-181.317795	1175.995239	-673.823547	262.968994	1001.790344	-532.941895	-133.379837	883.040222	-575.783325	79.223007	1094.637451	596.958435	-30.365452	974.309509	606.545593	226.688583
-599.338135	165.204590	995.248840	-589.111328	-11.466996	997.458740	-655.819031	208.279007	525.260681	-665.313110	-53.492710	528.480103	-651.360962	236.342972	79.389130	-656.784180	-69.634689	88.795990	-604.496033	267.802795	1468.024292	-533.833130	-104.175766	1439.395996	-522.388489	78.894058	1423.080322	-511.224426	97.254913	1752.306885	-813.344421	343.175537	1254.689575	-626.539124	-181.508240	1176.229492	-673.980957	262.758820	1001.734924	-533.953308	-133.181320	882.970947	-575.761230	79.166611	1094.607666	597.394226	-29.858465	974.282410	607.237183	227.153473
-599.444397	165.118149	995.216309	-589.015076	-11.499496	997.408081	-655.881409	208.159149	525.268799	-665.198975	-53.620098	528.451416	-651.385986	236.327576	79.406570	-656.795776	-69.600136	88.801987	-604.759827	267.749054	1467.987061	-533.452820	-104.091858	1439.489380	-522.353821	78.991699	1423.046753	-510.889374	97.482841	1752.210938	-813.658997	342.775360	1254.624023	-626.417908	-181.672089	1176.463623	-674.188721	262.784943	1001.737061	-535.003357	-132.954056	882.859375	-575.770447	79.118645	1094.566528	597.825867	-29.368055	974.244751	607.875854	227.630981
-599.547241	164.966385	995.216187	-588.872742	-11.624700	997.420654	-655.868408	207.968567	525.249878	-665.036377	-53.717770	528.412598	-651.337280	236.266006	79.407593	-656.860168	-69.584969	88.805450	-605.014526	267.705963	1467.946167	-533.083740	-104.008392	1439.582520	-522.336975	79.084358	1423.057007	-510.565491	97.739029	1752.108154	-813.998230	342.424744	1254.564331	-626.314514	-181.844254	1176.631836	-674.355896	262.668152	1001.670654	-536.033020	-132.736160	882.713684	-575.794312	79.010681	1094.580200	598.284668	-28.895218	974.217224	608.552429	228.127945
-599.631104	164.835739	995.195862	-588.715149	-11.727500	997.419983	-655.864502	207.819794	525.247314	-664.941650	-53.831821	528.469116	-651.305603	236.215057	79.453339	-656.893127	-69.577652	88.816513	-605.275269	267.657990	1467.884277	-532.810974	-103.959007	1439.593384	-522.316956	79.157066	1423.043823	-510.278992	97.991333	1752.011230	-814.317688	342.057983	1254.412476	-626.158630	-182.024246	1176.784180	-674.528809	262.490326	1001.601013	-536.992371	-132.589218	882.537720	-575.796509	78.928108	1094.576294	598.791382	-28.301641	974.128052	609.197388	228.609772
-599.759949	164.733948	995.149048	-588.589783	-11.879023	997.425903	-655.839050	207.727524	525.216675	-664.817688	-53.892597	528.430786	-651.226685	236.109512	79.446045	-656.954529	-69.510063	88.796036	-605.525330	267.592346	1467.836670	-532.482788	-103.893150	1439.613647	-522.288574	79.224419	1423.015869	-509.967255	98.263550	1751.901733	-814.634766	341.692230	1254.305176	-625.988892	-182.128998	1176.884644	-674.679993	262.330933	1001.562683	-537.807617	-132.500473	882.402588	-575.815735	78.855492	1094.557739	599.302856	-27.761375	974.019287	609.819336	229.105072
-599.882446	164.619812	995.119690	-588.426880	-11.955887	997.388916	-655.805664	207.617050	525.186523	-664.697876	-54.031818	528.424622	-651.157654	236.078964	79.454262	-656.956726	-69.499794	88.803787	-605.795044	267.544586	1467.784180	-532.082397	-103.817734	1439.612671	-522.271729	79.284576	1423.032104	-509.673798	98.522423	1751.809448	-814.957458	341.318146	1254.220581	-625.801514	-182.165176	1176.985229	-674.827515	262.178314	1001.481262	-538.402405	-132.427795	882.166504	-575.789368	78.786308	1094.522705	599.947632	-27.473841	973.925781	611.066650	228.815918
-599.997070	164.488312	995.069885	-588.281006	-12.065993	997.374634	-655.799805	207.474213	525.141296	-664.587158	-54.093685	528.375854	-651.148743	235.997253	79.473328	-656.922180	-69.470566	88.794815	-606.049194	267.496796	1467.717407	-531.760010	-103.771843	1439.615479	-522.262268	79.340683	1422.997437	-509.369080	99.134941	1751.635254	-815.261414	340.997742	1254.069702	-625.665405	-182.138336	1177.063477	-674.998108	262.030609	1001.430969	-538.933105	-132.488129	881.969910	-575.791870	78.711533	1094.492920	600.347717	-26.684860	973.817444	611.167297	230.013855
-600.091614	164.383148	995.035156	-588.125244	-12.151620	997.358765	-655.742493	207.319824	525.111267	-664.550476	-54.252518	528.455627	-651.100037	235.972916	79.456589	-656.954773	-69.438065	88.874626	-606.336914	267.437958	1467.654663	-531.469666	-103.766144	1439.580933	-522.250427	79.406021	1422.979736	-509.098999	99.394615	1751.498779	-815.592712	340.603668	1253.961548	-625.541199	-182.087219	1177.092407	-675.110962	261.846405	1001.343079	-539.380798	-132.757904	881.732971	-575.788513	78.651108	1094.471802	600.794434	-26.150421	973.733765	611.697510	230.504242
-600.157166	164.273346	995.018372	-587.920776	-12.258604	997.400513	-655.699829	207.142090	525.084717	-664.426819	-54.348656	528.446777	-651.045105	235.861496	79.449875	-656.959595	-69.455727	88.892654	-606.660950	267.368591	1467.667847	-531.175781	-103.740623	1439.556519	-522.257690	79.470039	1422.967407	-508.800659	99.672241	1751.386841	-815.963562	340.153717	1253.912964	-625.432434	-181.992157	1177.102783	-675.251221	261.673615	1001.317261	-539.704346	-133.056366	881.498352	-575.776978	78.599480	1094.493652	601.236694	-25.736225	973.698059	612.284119	230.928864
-600.263184	164.176620	994.987793	-587.788269	-12.356917	997.385742	-655.696411	206.955505	525.105835	-664.262207	-54.395420	528.455383	-651.022278	235.797699	79.505257	-656.888428	-69.448280	88.897499	-606.966614	267.295868	1467.663574	-530.830505	-103.734337	1439.576416	-522.269226	79.512428	1422.952271	-508.530151	99.942238	1751.266968	-816.316895	339.702393	1253.906128	-625.289856	-181.927658	1177.128540	-675.380920	261.513306	1001.274109	-540.015320	-133.428406	881.236206	-575.795959	78.533218	1094.476074	601.662292	-25.303127	973.641968	612.912292	231.308273
-600.402649	164.051224	994.990601	-587.638306	-12.427855	997.388916	-655.670654	206.841171	525.048584	-664.189209	-54.551315	528.527100	-651.010132	235.691681	79.499039	-656.938416	-69.408958	88.929298	-607.303345	267.225494	1467.694824	-530.593018	-103.722145	1439.571289	-522.278320	79.546989	1422.943237	-508.261353	100.187317	1751.160400	-816.694397	339.246002	1253.884155	-625.128357	-181.884399	1177.140259	-675.491516	261.165955	1001.175903	-540.295593	-133.939804	880.942383	-575.830505	78.463142	1094.485718	602.026978	-24.892595	973.573792	613.459595	231.721619
-600.509094	163.877777	995.002319	-587.493713	-12.510401	997.404602	-655.630676	206.748306	524.995667	-664.063477	-54.665165	528.593750	-651.040955	235.638550	79.466507	-656.872437	-69.403488	88.984695	-607.573120	267.143066	1467.667236	-530.377686	-103.732697	1439.598389	-522.307434	79.603996	1422.917847	-508.017975	100.437820	1751.057861	-817.026184	338.800476	1253.771606	-624.979126	-181.888458	1177.192749	-675.708618	261.182739	1001.186523	-540.647339	-134.252594	880.596130	-575.883911	78.359428	1094.512207	602.407471	-24.492052	973.485596	613.978210	232.136871
-600.659424	163.880737	994.998047	-587.396240	-12.525621	997.355042	-655.603149	206.651215	524.960083	-663.966614	-54.748413	528.607422	-650.908691	235.604538	79.478348	-656.983887	-69.334831	88.906044	-607.868042	267.122772	1467.632690	-530.178528	-103.715141	1439.606323	-522.350464	79.620834	1422.925781	-507.765686	100.703407	1750.940186	-817.391113	338.364929	1253.733398	-624.806091	-181.755112	1177.103149	-675.886780	260.998932	1001.163940	-540.949341	-134.553406	880.354736	-575.930176	78.351799	1094.488892	602.774658	-24.046707	973.400330	614.519897	232.528564
-600.819214	163.865067	994.962158	-587.282654	-12.572659	997.290955	-655.583801	206.601303	524.944824	-663.917969	-54.879238	528.651306	-650.907959	235.559921	79.567856	-656.926147	-69.307098	88.935341	-608.167786	267.056427	1467.659546	-529.939331	-103.657532	1439.658325	-522.371643	79.677040	1422.940063	-507.502411	100.935410	1750.811035	-817.749023	337.961212	1253.631592	-624.551208	-181.794189	1177.124390	-676.061890	260.802795	1001.164917	-541.176514	-135.014069	880.145020	-575.951965	78.332390	1094.438354	603.118896	-23.642067	973.317383	615.070740	232.946976
-600.948914	163.766586	994.970032	-587.148560	-12.628886	997.289978	-655.546143	206.435791	524.917542	-663.819153	-54.938667	528.682861	-650.831970	235.572495	79.517395	-656.938232	-69.306999	88.947266	-608.486389	266.951904	1467.705933	-529.708557	-103.609772	1439.697021	-522.404419	79.724319	1422.946411	-507.291687	101.178452	1750.722290	-818.111755	337.492767	1253.594971	-624.286194	-181.908356	1177.152954	-676.293518	260.582458	1001.203613	-541.386658	-135.460373	879.890076	-575.986816	78.275009	1094.448120	603.466064	-23.190371	973.238403	615.582092	233.300613
-601.095032	163.756699	994.958252	-587.057129	-12.652815	997.281982	-655.577820	206.333984	524.930969	-663.796143	-55.080860	528.741150	-650.847290	235.511368	79.525047	-657.049622	-69.278328	88.959030	-608.801758	266.840332	1467.763306	-529.514343	-103.557732	1439.739990	-522.459717	79.770172	1422.950562	-507.069946	101.405922	1750.622314	-818.559814	336.996521	1253.612061	-624.020142	-182.035110	1177.261353	-676.499634	260.363312	1001.244019	-541.496338	-135.876724	879.700989	-576.042725	78.282112	1094.442749	603.739441	-22.876808	973.237061	616.085205	233.669846
-601.243347	163.684174	994.982666	-586.928467	-12.657873	997.235596	-655.585449	206.263611	524.930664	-663.706482	-55.131504	528.724060	-650.826660	235.480820	79.580467	-657.025940	-69.266502	88.964928	-609.115356	266.710754	1467.793457	-529.342285	-103.522415	1439.770264	-522.485718	79.827972	1422.963257	-506.851318	101.621384	1750.499512	-818.960815	336.462921	1253.683228	-623.692383	-182.417404	1177.462158	-676.706482	260.133148	1001.285706	-541.556824	-136.392273	879.559265	-576.056519	78.232880	1094.432739	604.203857	-22.865883	973.235413	617.273865	233.116150
-601.345276	163.674149	995.007507	-586.806335	-12.645409	997.211853	-655.597168	206.161789	524.963562	-663.641113	-55.171753	528.677124	-650.762512	235.449982	79.560440	-657.079346	-69.250313	88.962273	-609.423157	266.642700	1467.815308	-529.170410	-103.455582	1439.805664	-522.508301	79.889397	1422.977539	-506.656555	101.867508	1750.398560	-819.412048	335.945435	1253.721558	-623.354980	-182.565353	1177.544922	-676.878174	259.759094	1001.270447	-541.550659	-136.969513	879.468384	-576.070557	78.228348	1094.437866	604.206238	-22.335108	973.220947	617.049561	234.300232
-601.460754	163.585632	995.031738	-586.635864	-12.659926	997.207825	-655.561157	206.103104	524.948242	-663.625916	-55.274090	528.705078	-650.702271	235.456238	79.520035	-657.090210	-69.254128	88.986435	-609.738708	266.558044	1467.884644	-528.993713	-103.379532	1439.881226	-522.543396	79.949295	1422.996338	-506.471863	102.055450	1750.337646	-819.839661	335.501282	1253.721802	-623.012390	-182.766907	1177.657349	-677.181702	259.702728	1001.380920	-541.450500	-137.551529	879.434692	-576.055176	78.190407	1094.449951	604.378174	-21.960102	973.153687	617.441895	234.693253
-601.574280	163.581940	995.020203	-586.656677	-12.681322	997.228333	-655.514709	206.074707	524.871582	-663.609924	-55.300148	528.724487	-650.604553	235.424866	79.515778	-657.100891	-69.256386	89.003670	-610.043457	266.494598	1467.898560	-528.788635	-103.317650	1439.979980	-522.589417	79.987289	1423.042725	-506.292297	102.234917	1750.271118	-820.272583	335.004913	1253.720337	-622.656311	-182.834503	1177.663452	-677.423950	259.477661	1001.422180	-541.280884	-138.082932	879.421387	-576.156860	78.202080	1094.459961	604.487793	-21.735901	973.111938	617.806580	235.002975
-601.738037	163.581100	995.048096	-586.599854	-12.622550	997.174438	-655.529114	206.006210	524.919373	-663.583130	-55.324966	528.694031	-650.631104	235.422531	79.527039	-657.180908	-69.220749	88.960213	-610.349121	266.434265	1467.950439	-528.573364	-103.228111	1440.036377	-522.609558	80.061096	1423.090454	-506.121063	102.414886	1750.168213	-820.704407	334.555786	1253.729858	-622.290955	-183.051468	1177.761719	-677.676392	259.267517	1001.480225	-540.986938	-138.727493	879.413879	-576.182739	78.211143	1094.442505	604.563538	-21.421368	973.046997	618.173889	235.338104
-601.899109	163.632294	995.045959	-586.601868	-12.572201	997.112793	-655.549438	205.882492	524.908508	-663.548462	-55.339279	528.649353	-650.597351	235.413940	79.535904	-657.243042	-69.217590	88.909981	-610.669006	266.349426	1468.005249	-528.345337	-103.187851	1440.099731	-522.627319	80.127800	1423.114258	-505.955688	102.599724	1750.103638	-821.163452	334.034363	1253.861816	-621.922180	-183.297440	1177.847778	-677.882935	258.909393	1001.488892	-540.629150	-139.365723	879.416809	-576.237122	78.247231	1094.406006	604.664551	-21.177874	972.983643	618.616821	235.609985
-602.043335	163.610596	995.072510	-586.560303	-12.552861	997.100525	-655.560059	205.850922	524.888916	-663.554688	-55.387680	528.692505	-650.574646	235.376083	79.558807	-657.277405	-69.214325	88.954597	-610.984619	266.244568	1468.085571	-528.201904	-103.154915	1440.164795	-522.681519	80.155983	1423.121460	-505.847382	102.686836	1750.048462	-821.619751	333.492096	1253.947266	-621.561401	-183.803268	1178.078369	-678.157654	258.663940	1001.537231	-540.275330	-140.020264	879.485046	-576.303223	78.242722	1094.416016	604.725159	-20.912834	972.909241	619.017090	235.861588
-602.204651	163.620941	995.097046	-586.495972	-12.522149	997.095581	-655.601074	205.807281	524.926270	-663.641479	-55.458000	528.726990	-650.574097	235.343277	79.545555	-657.327698	-69.206268	88.966461	-611.313782	266.198151	1468.129517	-527.972351	-103.113663	1440.178711	-522.712891	80.217903	1423.102783	-505.678253	102.903419	1749.942749	-822.059265	333.016113	1253.975220	-621.157349	-184.189575	1178.206421	-678.422485	258.441345	1001.578979	-539.836365	-140.707123	879.610168	-576.352295	78.270119	1094.425659	604.742432	-20.717100	972.857788	619.385315	236.089462
-602.392151	163.648346	995.143188	-586.479126	-12.448581	997.043884	-655.625427	205.760391	524.926270	-663.523254	-55.327129	528.633179	-650.578491	235.327866	79.555412	-657.226440	-69.234428	88.996368	-611.598206	266.111084	1468.157227	-527.749939	-103.048271	1440.257446	-522.756287	80.251076	1423.079102	-505.541840	103.060402	1749.875488	-822.470093	332.536346	1254.017090	-620.809814	-184.336517	1178.228027	-678.756592	258.422119	1001.650452	-539.350159	-141.241135	879.632263	-576.400024	78.290909	1094.416870	604.679626	-20.566814	972.861206	619.655945	236.336975
-602.530151	163.727631	995.158813	-586.451782	-12.432231	997.028259	-655.628174	205.771332	524.874451	-663.632507	-55.417221	528.663513	-650.531616	235.324875	79.557434	-657.359802	-69.182358	88.926865	-611.855347	265.935394	1468.212524	-527.446899	-103.081787	1440.332886	-522.784363	80.319908	1423.088745	-505.436493	103.203835	1749.812622	-822.894897	332.096344	1254.002319	-620.395874	-184.876511	1178.502441	-679.020569	258.253174	1001.687317	-538.807251	-141.859833	879.714417	-576.452942	78.337463	1094.416504	604.876709	-20.705200	972.799744	620.828369	235.449158
-602.644836	163.786362	995.163513	-586.417908	-12.382000	997.042358	-655.595093	205.789978	524.867676	-663.563293	-55.328506	528.691284	-650.496094	235.338409	79.516296	-657.352783	-69.203331	88.950241	-612.134949	265.916992	1468.155029	-527.249573	-103.025436	1440.361206	-522.829590	80.358459	1423.127563	-505.178345	103.538414	1749.939453	-823.276428	331.664490	1253.986694	-619.975037	-185.354767	1178.601440	-679.296021	258.047272	1001.734619	-538.308777	-142.490845	879.787598	-576.501343	78.411530	1094.426758	604.833618	-20.577585	972.759827	621.245300	235.478256
-602.819214	163.810608	995.208557	-586.410706	-12.336727	997.006958	-655.632080	205.787018	524.872742	-663.569885	-55.289104	528.666565	-650.481873	235.353912	79.464821	-657.306702	-69.219452	88.993187	-612.485413	265.826569	1468.200439	-527.105957	-102.977882	1440.408203	-522.867554	80.380661	1423.122070	-505.080750	103.663231	1749.883545	-823.699646	331.246826	1254.015503	-619.560059	-185.764114	1178.718994	-679.539734	257.855103	1001.750916	-537.802063	-143.038788	879.872498	-576.561890	78.422424	1094.427979	604.550842	-20.138266	972.742310	620.741150	236.682022
-602.928345	163.819077	995.219910	-586.390625	-12.308632	997.033264	-655.672180	205.782150	524.886780	-663.551636	-55.191257	528.594543	-650.458740	235.334396	79.507805	-657.276855	-69.202629	88.945534	-612.781677	265.750854	1468.242798	-526.883850	-102.923851	1440.422607	-522.922607	80.403206	1423.133911	-505.001648	103.775215	1749.788940	-824.089844	330.736481	1254.128906	-619.085083	-186.078125	1178.740479	-679.772583	257.676575	1001.808044	-537.302490	-143.612488	880.024231	-576.601196	78.463097	1094.445313	604.639038	-20.371553	972.745728	621.807983	235.805115
-603.075989	163.826660	995.267151	-586.404419	-12.252531	997.001099	-655.707581	205.748001	524.894775	-663.626892	-55.222553	528.621704	-650.479553	235.351501	79.553520	-657.281860	-69.198380	88.944778	-613.116211	265.646362	1468.290649	-526.651855	-102.866165	1440.490112	-522.949341	80.436165	1423.112183	-504.898438	103.891556	1749.692505	-824.476379	330.325867	1254.104004	-618.602112	-186.504425	1178.796875	-679.985840	257.522858	1001.838989	-536.710388	-144.325363	880.173645	-576.670105	78.466171	1094.451416	604.326660	-19.944847	972.708740	621.406372	236.833603
-603.196838	163.810699	995.301270	-586.391785	-12.183570	996.967468	-655.736511	205.776794	524.901245	-663.631897	-55.150124	528.628418	-650.543457	235.355515	79.545235	-657.348206	-69.183037	88.897881	-613.423523	265.572357	1468.269287	-526.419067	-102.798302	1440.556885	-523.028381	80.441803	1423.123047	-504.800659	104.025833	1749.598755	-824.852417	329.927704	1254.096558	-618.067993	-187.123962	1179.039673	-680.160339	257.286621	1001.858459	-536.151611	-144.844879	880.239685	-576.737305	78.468590	1094.454712	604.235229	-19.847645	972.710327	621.813660	236.858948
-603.355652	163.836899	995.335754	-586.425659	-12.148910	996.959656	-655.798218	205.805496	524.857605	-663.598877	-55.075726	528.589233	-650.452820	235.379242	79.515831	-657.417603	-69.135643	88.859566	-613.761597	265.422974	1468.370850	-526.197937	-102.752113	1440.609619	-523.052185	80.463882	1423.131958	-504.747253	104.131783	1749.503906	-825.217957	329.489624	1254.124878	-617.556458	-187.576813	1179.090088	-680.342834	257.183167	1001.868286	-535.530884	-145.385834	880.337646	-576.814514	78.490181	1094.464844	604.170166	-19.762701	972.682678	622.251160	236.848511
-603.536194	163.900696	995.348389	-586.454895	-12.100087	996.903320	-655.857239	205.888275	524.843872	-663.671265	-55.039330	528.568054	-650.465942	235.412430	79.532051	-657.403564	-69.130486	88.855774	-614.093140	265.330170	1468.408325	-525.999695	-102.682068	1440.623047	-523.117249	80.493851	1423.131592	-504.690430	104.259094	1749.415771	-825.576294	329.098602	1254.114258	-616.997986	-187.842941	1179.025635	-680.540527	257.153412	1001.866394	-534.835022	-145.964630	880.435059	-576.892700	78.525803	1094.438599	604.073303	-19.702967	972.700562	622.605591	236.881912
-603.642578	163.958328	995.349854	-586.476868	-12.071754	996.918457	-655.945190	205.974991	524.864746	-663.659180	-54.946720	528.587769	-650.443726	235.413467	79.517426	-657.339722	-69.144432	88.850014	-614.403564	265.231659	1468.445068	-525.799622	-102.609985	1440.666870	-523.168945	80.516617	1423.184326	-504.643127	104.363602	1749.343262	-825.916748	328.721985	1254.129150	-616.441040	-188.412735	1179.225830	-680.667847	257.017975	1001.891907	-534.170593	-146.493668	880.572021	-576.985474	78.581940	1094.451782	603.978821	-19.558758	972.656189	623.043762	236.929596
-603.740112	164.019745	995.335815	-586.487122	-12.062888	996.915527	-655.974487	206.058105	524.850037	-663.740967	-55.010471	528.643188	-650.434143	235.423676	79.494522	-657.409668	-69.138931	88.916443	-614.728577	265.156647	1468.453125	-525.567505	-102.540268	1440.722046	-523.212524	80.551758	1423.227173	-504.626038	104.483177	1749.249268	-826.238098	328.327179	1254.097290	-615.893982	-188.750870	1179.306885	-680.827209	256.917908	1001.889038	-533.403931	-147.050797	880.722534	-577.075134	78.627983	1094.449585	603.886169	-19.498850	972.682922	623.503052	236.856873
-603.913330	164.129028	995.378052	-586.560608	-11.946818	996.839600	-656.111572	206.122437	524.866089	-663.677734	-54.877483	528.607666	-650.449341	235.479843	79.485558	-657.389587	-69.156555	88.884483	-615.025452	265.035553	1468.500122	-525.322327	-102.458359	1440.751099	-523.304321	80.576370	1423.212524	-504.594818	104.598557	1749.177734	-826.553955	327.928864	1254.085571	-615.295654	-189.021255	1179.249023	-680.994263	256.992035	1001.936951	-532.591736	-147.633469	880.819763	-577.194458	78.685410	1094.433472	603.752625	-19.532442	972.726501	623.885071	236.836746
-604.024597	164.170044	995.389893	-586.595093	-11.904254	996.816528	-656.192078	206.157913	524.889465	-663.672485	-54.800426	528.534546	-650.466187	235.462051	79.487343	-657.368591	-69.123344	88.830826	-615.333679	264.889160	1468.620361	-525.064697	-102.398949	1440.773071	-523.348816	80.615143	1423.209595	-504.578979	104.709885	1749.110596	-826.872131	327.555267	1254.148193	-614.725220	-189.489471	1179.405762	-681.137573	256.953613	1001.954041	-531.734436	-148.119553	880.896667	-577.284180	78.713936	1094.431274	603.613159	-19.589767	972.749390	624.356140	236.776443
-604.158386	164.246414	995.419922	-586.649658	-11.867104	996.824646	-656.288513	206.206818	524.880920	-663.724609	-54.844166	528.570374	-650.534912	235.466095	79.544579	-657.293091	-69.151817	88.839622	-615.651611	264.764038	1468.689087	-524.866943	-102.341530	1440.744507	-523.415955	80.623405	1423.208496	-504.586273	104.851952	1749.012329	-827.185608	327.239624	1254.121338	-614.159363	-189.817032	1179.366943	-681.264648	256.867767	1001.936462	-530.841064	-148.540588	881.036865	-577.396790	78.764214	1094.453979	603.493896	-19.645107	972.799622	624.816956	236.743057
-604.296387	164.277634	995.413452	-586.702148	-11.797741	996.800354	-656.349304	206.304382	524.867737	-663.729553	-54.777264	528.538086	-650.530457	235.494202	79.501701	-657.294678	-69.140335	88.870216	-615.949585	264.660980	1468.729980	-524.704285	-102.303032	1440.725464	-523.459351	80.655289	1423.220093	-504.591675	104.949135	1748.926636	-827.499634	326.848022	1254.155396	-613.510864	-189.957199	1179.203613	-681.382507	256.822906	1001.926514	-529.905884	-149.154602	881.204956	-577.472778	78.815758	1094.434937	603.375183	-19.553232	972.778748	625.198425	236.755386
-604.471924	164.350891	995.464844	-586.799683	-11.711576	996.773438	-656.417236	206.324310	524.886230	-663.787476	-54.794487	528.492004	-650.557495	235.498474	79.538391	-657.405823	-69.115593	88.832306	-616.204041	264.562347	1468.746826	-524.527527	-102.234200	1440.744507	-523.524231	80.643120	1423.249023	-504.604645	105.081161	1748.873901	-827.766357	326.545868	1254.137939	-612.989014	-190.156174	1179.143555	-681.562439	256.852264	1001.963562	-528.908142	-149.618362	881.300171	-577.598145	78.861000	1094.446045	603.247986	-19.597748	972.798706	625.591064	236.741913
[truncated: 40 more columns]
