# Supplementary material for: A dyadic stimulus set of audiovisual affective displays for the study of multisensory, emotional, social interactions
Source: Behav Res Methods. 2015 Nov 5;48(4):1285–95. doi: 10.3758/s13428-015-0654-4 (PMC5101291; doi:10.3758/s13428-015-0654-4)
Supplement: Supplementary file 1 — (ZIP 270 MB) [file 13428_2015_654_MOESM1_ESM.zip › supplementary_material_2_stimuli_set_files/G/G07.txt]

-617.096863	134.276062	995.704041	-609.852051	-42.465813	1000.056396	-673.741516	160.068085	523.649292	-667.583679	-86.140953	517.812317	-671.579651	162.241867	78.969673	-659.721375	-85.240593	88.810394	-597.718872	248.959061	1459.769043	-567.759827	-123.240189	1452.903198	-537.116699	53.312748	1422.842163	-533.542908	28.847816	1753.873535	-791.377686	353.200867	1238.487671	-685.052429	-299.661560	1244.938354	-636.858643	226.035645	1017.571655	-615.597717	-148.566101	994.397705	-592.926086	49.156094	1095.692261	621.576050	-12.123675	962.543091	622.551697	220.328186
-617.055603	134.209579	995.684021	-609.823425	-42.463432	1000.055054	-673.685547	160.036774	523.631836	-667.573669	-86.129723	517.812561	-671.535034	162.203903	78.963638	-659.807739	-85.231613	88.761887	-597.729614	248.959030	1459.739502	-567.744507	-123.240456	1452.879517	-537.120300	53.314068	1422.841675	-533.549194	28.918530	1753.887573	-791.355286	353.180786	1238.484253	-685.011658	-299.631226	1244.915405	-636.825867	226.061462	1017.595215	-615.572021	-148.535187	994.380371	-592.882874	49.134445	1095.679443	621.438049	-12.155222	962.609924	622.575989	220.313477
-617.026794	134.222885	995.675293	-609.797852	-42.478531	1000.060669	-673.677856	159.998703	523.645081	-667.584595	-86.187729	517.798157	-671.526489	162.202179	78.960091	-660.573975	-85.326508	88.755989	-597.778625	248.960388	1459.815918	-567.733948	-123.238441	1452.878906	-537.155212	53.320541	1422.865112	-533.579468	28.986433	1753.880859	-791.369934	353.215149	1238.458618	-684.986084	-299.642395	1244.882446	-636.794556	226.063126	1017.599548	-615.518494	-148.525558	994.365356	-592.880615	49.139717	1095.682983	621.262756	-12.189060	962.649109	622.548523	220.337692
-617.011780	134.181702	995.669189	-609.757690	-42.487751	1000.092834	-673.656860	159.971863	523.655334	-667.484131	-86.106544	517.780823	-671.511108	162.200043	78.958054	-660.403687	-85.299454	88.812576	-597.794250	248.947113	1459.800415	-567.724243	-123.223015	1452.874512	-537.172668	53.337036	1422.837402	-533.619690	29.028200	1753.894775	-791.382080	353.214813	1238.448975	-684.965698	-299.647034	1244.841187	-636.769775	226.072403	1017.618103	-615.487915	-148.520737	994.364075	-592.863281	49.138828	1095.697266	621.089111	-12.251992	962.735596	622.563660	220.312408
-617.003845	134.202835	995.666931	-609.721741	-42.516430	1000.095398	-673.652832	159.958450	523.663208	-667.602844	-86.249260	517.795288	-671.494934	162.195984	78.989494	-660.584290	-85.336121	88.804108	-597.864380	248.970276	1459.871338	-567.719238	-123.180290	1452.868286	-537.187805	53.354954	1422.857178	-533.642456	29.097359	1753.890015	-791.396179	353.210449	1238.420532	-684.953430	-299.662476	1244.833374	-636.758911	226.063324	1017.598511	-615.467468	-148.512924	994.355042	-592.858582	49.139420	1095.700928	620.892883	-12.282996	962.788818	622.486816	220.362656
-617.018738	134.222870	995.663635	-609.696411	-42.475395	1000.008606	-673.676208	159.996185	523.645813	-667.566833	-86.231277	517.783752	-671.519470	162.177551	79.021400	-660.597107	-85.340149	88.798134	-597.906067	248.969025	1459.838989	-567.749756	-123.194534	1452.830811	-537.190735	53.365444	1422.836914	-533.686279	29.158974	1753.896729	-791.420166	353.247833	1238.447266	-684.931335	-299.660400	1244.803467	-636.758423	226.070160	1017.607422	-615.427307	-148.513519	994.332825	-592.827942	49.129730	1095.651978	620.735229	-12.307919	962.868713	622.460754	220.400650
-617.016785	134.290909	995.671021	-609.676331	-42.478088	1000.036316	-673.682678	160.013672	523.626465	-667.484863	-86.185829	517.794739	-671.538452	162.180145	79.023170	-660.541077	-85.338539	88.799805	-597.937317	248.963165	1459.882080	-567.786804	-123.185272	1452.801392	-537.219543	53.375343	1422.868408	-533.727966	29.213171	1753.900024	-791.421997	353.260498	1238.399780	-684.922913	-299.657654	1244.791138	-636.752930	226.090500	1017.645874	-615.419983	-148.522552	994.335815	-592.849121	49.173279	1095.675903	620.536011	-12.326012	962.911438	622.432373	220.440201
-616.999329	134.254913	995.639893	-609.675720	-42.488518	1000.035950	-673.687317	160.019226	523.605713	-667.489258	-86.191261	517.796997	-671.508911	162.199509	78.962814	-660.545105	-85.333885	88.796844	-597.983826	248.973450	1459.869019	-567.777100	-123.176651	1452.783936	-537.251648	53.393730	1422.886475	-533.760681	29.277594	1753.889526	-791.429810	353.246857	1238.380737	-684.903748	-299.639862	1244.783569	-636.794006	226.085602	1017.619019	-615.368713	-148.469788	994.315308	-592.837402	49.165699	1095.659058	620.358765	-12.310785	962.966614	622.354004	220.498535
-616.993591	134.317291	995.693542	-609.615662	-42.471031	1000.062317	-673.680969	160.013199	523.621765	-667.463745	-86.239594	517.786682	-671.503418	162.198975	78.960869	-660.612854	-85.365143	88.845001	-598.040710	249.005737	1459.945801	-567.784241	-123.177559	1452.808228	-537.253113	53.415710	1422.916870	-533.805298	29.312069	1753.910034	-791.472473	353.284149	1238.399292	-684.877563	-299.651306	1244.758667	-636.804688	226.079285	1017.609924	-615.345459	-148.482773	994.317261	-592.840881	49.194691	1095.707031	620.146484	-12.284163	963.026794	622.281433	220.539474
-616.999939	134.327728	995.691284	-609.607727	-42.449284	1000.060669	-673.716553	160.063538	523.643372	-667.387695	-86.232353	517.786560	-671.530457	162.203171	78.965675	-660.521301	-85.333336	88.806122	-598.058228	249.023590	1459.960449	-567.831909	-123.142868	1452.809326	-537.279114	53.446747	1422.905518	-533.828735	29.366951	1753.906494	-791.494141	353.273773	1238.378906	-684.842163	-299.631714	1244.742432	-636.817566	226.080444	1017.626404	-615.294250	-148.452179	994.326233	-592.841431	49.212944	1095.705322	619.946350	-12.218408	963.077576	622.160706	220.594131
-617.027710	134.349304	995.676758	-609.598572	-42.437752	1000.048096	-673.693848	160.048065	523.640442	-667.395813	-86.287781	517.768005	-671.506470	162.210800	78.999847	-660.633911	-85.332191	88.825943	-598.097961	249.049438	1459.975098	-567.820374	-123.122154	1452.809570	-537.307312	53.465557	1422.892578	-533.872681	29.425400	1753.910034	-791.538269	353.309875	1238.399536	-684.835144	-299.626862	1244.715942	-636.839355	226.087021	1017.633362	-615.256470	-148.429108	994.306335	-592.845093	49.234856	1095.690308	619.668945	-12.144546	963.135376	621.976563	220.688614
-617.013733	134.354553	995.677612	-609.533264	-42.404011	1000.052673	-673.689514	160.044373	523.641052	-667.345398	-86.262573	517.760620	-671.507080	162.176880	78.993843	-660.666504	-85.325531	88.832695	-598.162415	249.078232	1459.948975	-567.863586	-123.087318	1452.809570	-537.323669	53.504295	1422.888672	-533.895752	29.472500	1753.915771	-791.565979	353.307404	1238.384888	-684.801270	-299.616577	1244.705566	-636.883057	226.100113	1017.642578	-615.233887	-148.425827	994.293884	-592.821167	49.262306	1095.696167	619.410767	-12.065927	963.228394	621.764954	220.792206
-617.060486	134.382599	995.680176	-609.547852	-42.422661	1000.061768	-673.716431	160.068161	523.633240	-667.394592	-86.314316	517.777100	-671.525757	162.178894	78.994957	-660.676147	-85.298309	88.818459	-598.200439	249.116394	1459.919312	-567.854858	-123.065163	1452.810303	-537.349548	53.542835	1422.913574	-533.939941	29.518370	1753.901611	-791.626831	353.346436	1238.356812	-684.777161	-299.569061	1244.698364	-636.900024	226.123199	1017.625854	-615.170105	-148.392197	994.259277	-592.854248	49.273380	1095.702271	619.104492	-12.028934	963.326538	621.502686	220.918228
-617.084900	134.422348	995.676697	-609.534607	-42.391350	1000.048218	-673.715759	160.077759	523.618835	-667.380066	-86.329201	517.773804	-671.530762	162.209930	79.000122	-660.746704	-85.328575	88.833626	-598.245911	249.148331	1459.943237	-567.847595	-123.032814	1452.823242	-537.392517	53.560658	1422.895142	-533.967651	29.541397	1753.906372	-791.676697	353.363770	1238.366333	-684.765869	-299.523376	1244.724976	-636.927917	226.143890	1017.628113	-615.140015	-148.396378	994.238953	-592.853333	49.307766	1095.692383	618.842957	-11.948654	963.406372	621.229980	221.063614
-617.113708	134.433105	995.684509	-609.560242	-42.368668	1000.044861	-673.718567	160.111832	523.624146	-667.317932	-86.281898	517.752808	-671.517334	162.208481	79.003593	-660.688049	-85.323677	88.833992	-598.261292	249.164368	1459.915527	-567.827209	-123.020103	1452.817383	-537.434631	53.605431	1422.928345	-533.993347	29.589310	1753.902222	-791.730408	353.361938	1238.323120	-684.757263	-299.478943	1244.724121	-636.980347	226.173889	1017.604675	-615.129395	-148.374390	994.229248	-592.880798	49.318901	1095.694824	618.561768	-11.961437	963.488342	620.949585	221.232193
-617.116882	134.423767	995.669312	-609.544312	-42.394527	1000.078247	-673.701599	160.119553	523.623291	-667.324341	-86.313904	517.787720	-671.527222	162.247147	78.990654	-660.663757	-85.319855	88.836784	-598.336548	249.184235	1459.887451	-567.812683	-122.978241	1452.869141	-537.472900	53.637089	1422.954956	-534.030884	29.609291	1753.895142	-791.791626	353.395203	1238.318848	-684.740967	-299.447540	1244.714478	-637.001587	226.194702	1017.590454	-615.099365	-148.340729	994.239258	-592.905640	49.328873	1095.709473	618.221619	-11.937109	963.574890	620.545044	221.466522
-617.133240	134.454285	995.674744	-609.535950	-42.375801	1000.084839	-673.678528	160.102783	523.621460	-667.307556	-86.290276	517.789001	-671.467896	162.219727	78.972244	-660.627441	-85.339424	88.878532	-598.405090	249.212631	1459.874634	-567.821350	-122.970093	1452.902588	-537.522095	53.669060	1422.937744	-534.072571	29.649189	1753.905762	-791.866028	353.419647	1238.310059	-684.720886	-299.418396	1244.732422	-637.060303	226.208466	1017.587585	-615.081116	-148.308121	994.243286	-592.916321	49.356503	1095.716797	617.956055	-11.843484	963.647400	620.207153	221.642395
-617.156555	134.516098	995.688904	-609.543457	-42.331940	1000.070984	-673.708862	160.155869	523.625916	-667.230835	-86.271225	517.744446	-671.482666	162.202454	79.007286	-660.576355	-85.335892	88.882729	-598.484924	249.257156	1459.920776	-567.843384	-122.910736	1452.906616	-537.561462	53.707836	1422.951050	-534.099304	29.704657	1753.910645	-791.926697	353.419556	1238.266479	-684.679565	-299.378296	1244.744141	-637.094543	226.232803	1017.576538	-615.048157	-148.281311	994.235107	-592.930237	49.395424	1095.717163	617.577698	-11.780956	963.733887	619.816101	221.856522
-617.202820	134.584839	995.689453	-609.555298	-42.257614	1000.019531	-673.722961	160.140991	523.645203	-667.247681	-86.291260	517.740295	-671.490234	162.203552	79.006607	-660.694824	-85.348412	88.882309	-598.563049	249.268631	1459.871948	-567.841064	-122.883751	1452.957642	-537.593018	53.740906	1422.966919	-534.143127	29.742830	1753.909790	-792.018127	353.424652	1238.236694	-684.657349	-299.343964	1244.710449	-637.155762	226.259521	1017.567017	-615.033813	-148.266373	994.237610	-592.941956	49.442932	1095.688965	617.214844	-11.670869	963.817078	619.405701	222.063980
-617.216187	134.622696	995.681641	-609.546082	-42.237423	1000.011108	-673.731079	160.145615	523.649597	-667.230591	-86.267929	517.762878	-671.514587	162.226456	79.023888	-660.626160	-85.340721	88.879433	-598.677246	249.315323	1459.860718	-567.851685	-122.850136	1452.953247	-537.646851	53.797710	1422.972412	-534.173096	29.791309	1753.908569	-792.093994	353.425201	1238.207397	-684.640747	-299.321564	1244.713013	-637.195984	226.275314	1017.563293	-615.025452	-148.241226	994.222778	-592.948792	49.473709	1095.681763	616.829285	-11.583615	963.875427	618.901733	222.303009
-617.230591	134.619370	995.691956	-609.546509	-42.219082	1000.052368	-673.707825	160.105240	523.655945	-667.281799	-86.303970	517.802063	-671.525940	162.218201	79.003174	-660.799255	-85.362175	88.881172	-598.760437	249.343460	1459.851685	-567.843018	-122.830879	1452.953613	-537.690247	53.845814	1422.941650	-534.203613	29.866165	1753.906250	-792.200684	353.439667	1238.172974	-684.623840	-299.290405	1244.705811	-637.241394	226.304718	1017.560303	-615.020508	-148.207428	994.205200	-592.985962	49.499222	1095.713135	616.508667	-11.418904	963.935364	618.422302	222.565750
-617.276733	134.689072	995.672729	-609.572815	-42.201042	1000.027649	-673.713379	160.162048	523.665588	-667.239624	-86.250771	517.783203	-671.550232	162.229568	78.976654	-660.677979	-85.321884	88.855118	-598.861633	249.397430	1459.854126	-567.855896	-122.751244	1452.961304	-537.735840	53.895287	1422.958130	-534.247192	29.914080	1753.901978	-792.296936	353.419250	1238.139038	-684.597961	-299.258606	1244.695679	-637.268372	226.346268	1017.520691	-615.016235	-148.188034	994.182617	-593.008789	49.541882	1095.688354	616.088257	-11.257962	963.946594	617.858215	222.873993
-617.274536	134.710892	995.676208	-609.562744	-42.170784	1000.048828	-673.680176	160.195267	523.632019	-667.227478	-86.209007	517.774841	-671.518433	162.242828	78.949135	-660.654480	-85.316795	88.849167	-598.991211	249.421509	1459.846802	-567.874390	-122.756699	1452.934448	-537.779114	53.933044	1422.952759	-534.302246	29.980427	1753.888916	-792.401550	353.408997	1238.092896	-684.592712	-299.239502	1244.696777	-637.292664	226.375977	1017.518738	-615.027039	-148.173233	994.170227	-593.027283	49.577843	1095.705566	615.682190	-10.986416	963.984253	617.163513	223.199219
-617.288391	134.757019	995.667114	-609.546997	-42.155766	1000.046143	-673.664917	160.265518	523.615417	-667.222961	-86.180092	517.754456	-671.524292	162.244049	78.955666	-660.653076	-85.317429	88.847374	-599.098633	249.468643	1459.850098	-567.907288	-122.701523	1452.934326	-537.843933	53.976700	1422.971191	-534.324097	30.014851	1753.790039	-792.524841	353.381683	1238.084473	-684.578247	-299.210144	1244.681763	-637.337341	226.400620	1017.482361	-615.020264	-148.187088	994.134705	-593.041260	49.614212	1095.702515	615.236877	-10.767215	963.973022	616.520691	223.486069
-617.348389	134.800415	995.674438	-609.575684	-42.109520	1000.001831	-673.641968	160.333878	523.607910	-667.247925	-86.231827	517.762085	-671.522217	162.259277	78.954155	-660.722107	-85.338211	88.829277	-599.218567	249.483902	1459.873169	-567.877441	-122.643143	1452.990234	-537.909668	54.006721	1422.972412	-534.373596	30.081692	1753.793823	-792.606873	353.367493	1238.054199	-684.552307	-299.187134	1244.641724	-637.367432	226.442612	1017.478821	-615.011230	-148.165390	994.069946	-593.075012	49.634533	1095.682617	614.730347	-10.604215	964.049255	615.804993	223.738113
-617.375793	134.830154	995.674194	-609.570251	-42.091408	999.994751	-673.658508	160.338333	523.628113	-667.193604	-86.165573	517.754395	-671.534180	162.243393	78.984840	-660.641907	-85.324272	88.826241	-599.368835	249.557556	1459.849976	-567.952209	-122.619873	1452.951294	-537.966736	54.069489	1422.927124	-534.411987	30.134266	1753.803223	-792.704651	353.346802	1238.026001	-684.538879	-299.135651	1244.650024	-637.401978	226.486755	1017.455688	-615.021667	-148.146851	994.064087	-593.090881	49.658070	1095.680054	614.245605	-10.407085	964.059875	615.150330	224.027588
-617.339905	134.827255	995.678406	-609.535400	-42.038776	999.999084	-673.621155	160.347412	523.614441	-667.188782	-86.131805	517.748779	-671.545105	162.229889	78.963577	-660.719360	-85.334602	88.822334	-599.512329	249.580795	1459.880005	-567.960449	-122.586563	1452.965820	-538.040649	54.102184	1422.938721	-534.465820	30.202734	1753.802856	-792.833191	353.318176	1238.051758	-684.512207	-299.118896	1244.634521	-637.448730	226.504196	1017.433350	-615.004150	-148.120712	994.021484	-593.092834	49.682484	1095.692139	613.740112	-10.059602	964.005188	614.432800	224.389954
-617.398804	134.903076	995.664795	-609.589111	-42.018570	999.992249	-673.570862	160.401550	523.625183	-667.169617	-86.101532	517.744446	-671.517517	162.256973	78.973495	-660.697021	-85.331703	88.820015	-599.581299	249.597504	1459.848755	-567.947815	-122.569092	1452.984985	-538.106995	54.153568	1422.967041	-534.497864	30.316952	1753.883179	-792.939575	353.309174	1237.957642	-684.489746	-299.068695	1244.629639	-637.485107	226.537476	1017.435974	-615.017517	-148.075317	993.972351	-593.133728	49.734394	1095.678467	608.918884	-15.915909	964.253052	612.647766	223.494751
-617.411255	134.922913	995.685608	-609.562256	-41.991749	1000.010132	-673.514771	160.457581	523.586243	-667.174377	-86.102806	517.751038	-671.518311	162.259293	78.947769	-660.676025	-85.269058	88.746925	-599.700317	249.635910	1459.793335	-567.978577	-122.514267	1452.986328	-538.189514	54.208241	1422.965088	-534.546509	30.404840	1753.895020	-793.084778	353.318329	1237.959351	-684.475830	-299.042145	1244.617920	-637.516235	226.574356	1017.406433	-615.006226	-148.024216	993.960815	-593.148560	49.759853	1095.702393	601.779846	-24.940630	964.755798	610.281921	222.083496
-617.406372	134.978317	995.686829	-609.564209	-41.919952	1000.006348	-673.455688	160.478668	523.562378	-667.181641	-86.088272	517.775574	-671.517761	162.287537	78.986183	-660.680908	-85.263512	88.737534	-599.798523	249.672836	1459.799927	-568.003235	-122.452774	1452.986694	-538.277222	54.240013	1422.970581	-534.594421	30.473953	1753.891113	-793.210144	353.282898	1237.912476	-684.460815	-299.019867	1244.615723	-637.556213	226.604919	1017.429626	-615.014465	-148.007950	993.961548	-593.162598	49.819614	1095.704468	596.795593	-30.756880	965.164490	608.405762	221.269135
-617.443604	135.052765	995.672546	-609.586304	-41.877888	999.974731	-673.432312	160.568924	523.569641	-667.252563	-86.117935	517.774719	-671.529907	162.290253	78.996422	-660.818726	-85.290306	88.803337	-599.934143	249.729416	1459.782349	-568.003723	-122.458687	1452.997437	-538.371948	54.289646	1422.988525	-534.662354	30.558884	1753.897461	-793.366089	353.283539	1237.883911	-684.464355	-298.961731	1244.601929	-637.596924	226.651443	1017.442749	-615.003967	-147.940063	993.939270	-593.186157	49.869690	1095.680542	596.056335	-30.451752	965.223694	607.472168	221.613190
-617.449341	135.079956	995.672852	-609.585754	-41.839752	999.995300	-673.434937	160.609024	523.575317	-667.181152	-86.035141	517.743958	-671.543030	162.293381	78.967339	-660.768616	-85.301102	88.846260	-600.066284	249.763992	1459.787842	-568.064209	-122.426689	1453.033569	-538.471375	54.345013	1422.992065	-534.736633	30.649519	1753.896484	-793.498901	353.242706	1237.850342	-684.458923	-298.931366	1244.572021	-637.656616	226.684677	1017.434937	-615.038391	-147.907242	993.944519	-593.212769	49.913528	1095.695557	595.221802	-30.235010	965.247192	606.525513	221.930862
-617.505981	135.113174	995.699829	-609.645874	-41.786366	999.997253	-673.396362	160.628891	523.555481	-667.169373	-86.009644	517.754211	-671.546631	162.282120	78.983299	-660.693359	-85.292023	88.892860	-600.189880	249.800537	1459.775024	-568.101501	-122.377106	1453.039673	-538.568054	54.377525	1422.986084	-534.814270	30.725420	1753.933594	-793.634094	353.217499	1237.906494	-684.453491	-298.899780	1244.575439	-637.706726	226.726196	1017.434326	-615.044312	-147.884521	993.925171	-593.286560	49.942356	1095.713623	595.322449	-29.077368	965.095581	605.706238	222.601471
-617.526855	135.189911	995.704834	-609.655579	-41.720409	999.993042	-673.374146	160.631714	523.546509	-667.127075	-85.983887	517.747375	-671.549377	162.282379	78.984703	-660.655518	-85.293312	88.897057	-600.361023	249.852829	1459.791382	-568.220032	-122.310707	1453.041748	-538.641602	54.438015	1422.966187	-534.886902	30.823750	1753.941895	-793.749634	353.211243	1237.807983	-684.445068	-298.886078	1244.562256	-637.755859	226.755432	1017.431152	-615.036133	-147.834183	993.978516	-593.317017	50.009098	1095.717407	594.529480	-28.714939	965.064941	604.646729	223.037918
-617.513428	135.223495	995.680908	-609.590393	-41.703693	1000.005676	-673.339600	160.653717	523.539917	-667.148132	-85.982063	517.763672	-671.516663	162.277206	78.987244	-660.679138	-85.295998	88.895073	-600.454895	249.860153	1459.780029	-568.250732	-122.288216	1453.069458	-538.724609	54.459652	1422.972778	-534.958862	30.921938	1753.947998	-793.868958	353.227936	1237.758423	-684.444214	-298.852783	1244.568359	-637.815430	226.809570	1017.414856	-615.053101	-147.787979	993.975281	-593.301270	50.059132	1095.715820	593.681580	-28.391590	965.060974	603.540588	223.493423
-617.534363	135.314529	995.688171	-609.621887	-41.625587	999.999512	-673.351807	160.770279	523.538391	-667.115601	-85.967033	517.755554	-671.512085	162.284378	78.967171	-660.646606	-85.291290	88.894073	-600.571350	249.893890	1459.711670	-568.289673	-122.240517	1453.075317	-538.802979	54.511154	1423.009766	-535.025146	31.001078	1753.960205	-793.999023	353.226227	1237.739136	-684.455872	-298.828064	1244.561890	-637.881775	226.843277	1017.404785	-615.051697	-147.743713	993.949524	-593.329407	50.134720	1095.717041	591.977295	-28.663538	965.095581	602.137695	223.788055
-617.582092	135.331055	995.683533	-609.649841	-41.585770	999.985840	-673.343506	160.767792	523.535461	-667.109497	-85.956192	517.753723	-671.528442	162.286011	78.998367	-660.791077	-85.276192	88.806473	-600.668640	249.919479	1459.689819	-568.287354	-122.191750	1453.078247	-538.872437	54.551105	1422.977783	-535.108643	31.116364	1753.946777	-794.117981	353.202972	1237.705444	-684.446716	-298.821411	1244.553467	-637.862183	226.909821	1017.401550	-615.023071	-147.676086	993.934631	-593.362244	50.160809	1095.706909	591.874817	-27.424929	964.969788	601.052979	224.523483
-617.603699	135.392273	995.690796	-609.635803	-41.527382	1000.002380	-673.323120	160.777618	523.520081	-667.038879	-85.862488	517.746155	-671.525635	162.286667	78.968628	-660.654968	-85.247009	88.790710	-600.795898	249.952209	1459.661133	-568.390930	-122.154739	1453.046509	-538.948792	54.610874	1422.989502	-535.185364	31.204426	1753.951660	-794.250000	353.175934	1237.655884	-684.475159	-298.783600	1244.546265	-637.936035	226.975204	1017.367249	-615.039429	-147.641449	993.942749	-593.377563	50.229290	1095.720947	591.018494	-27.001757	964.883667	599.867493	224.983353
-617.633118	135.440216	995.672058	-609.649658	-41.488819	999.991211	-673.321655	160.883575	523.504700	-667.023926	-85.877014	517.739502	-671.515076	162.284821	78.977539	-660.677368	-85.269112	88.836273	-600.916016	249.985260	1459.652954	-568.415955	-122.134956	1453.050537	-539.025696	54.660343	1422.988037	-535.276367	31.244686	1753.882690	-794.365356	353.164337	1237.625244	-684.473572	-298.760986	1244.534546	-637.992859	227.014236	1017.341248	-615.063354	-147.602234	993.930908	-593.408569	50.278000	1095.707764	590.101318	-26.587847	964.806885	598.554138	225.532974
-617.681335	135.455658	995.675415	-609.659424	-41.430901	999.982239	-673.332825	160.900620	523.484009	-666.997253	-85.842468	517.733032	-671.526184	162.281998	78.976776	-660.645813	-85.269829	88.836594	-601.034790	250.002899	1459.637573	-568.479675	-122.064995	1453.047241	-539.085815	54.727478	1422.996460	-535.381348	31.332352	1753.886719	-794.473206	353.115387	1237.573730	-684.496338	-298.745667	1244.514038	-638.039063	227.058136	1017.331238	-615.065186	-147.559448	993.958679	-593.447693	50.312630	1095.707031	589.063354	-26.178547	964.719177	597.131714	225.996735
-617.709839	135.527206	995.671204	-609.677185	-41.386364	999.974426	-673.350952	160.957382	523.498413	-666.920959	-85.782333	517.716980	-671.535706	162.296036	79.015869	-660.581299	-85.265984	88.835236	-601.161926	250.056458	1459.677490	-568.512878	-122.050934	1453.084595	-539.159729	54.750221	1422.998047	-535.474854	31.415979	1753.891235	-794.583496	353.103729	1237.524048	-684.514221	-298.711731	1244.506714	-638.073669	227.092072	1017.314819	-615.091370	-147.534973	993.990906	-593.472900	50.369278	1095.701538	588.195618	-25.719275	964.620789	595.808655	226.526566
-617.724487	135.556320	995.678345	-609.694946	-41.360287	1000.001099	-673.340820	160.988312	523.492615	-666.952393	-85.811020	517.737732	-671.502625	162.307083	79.011452	-660.670227	-85.272354	88.832420	-601.278015	250.082336	1459.685059	-568.525024	-122.029831	1453.083740	-539.237244	54.807869	1423.041870	-535.561890	31.500893	1753.911377	-794.672058	353.074493	1237.474243	-684.531982	-298.672943	1244.521729	-638.106934	227.137329	1017.293518	-615.095276	-147.480453	993.951050	-593.514282	50.406273	1095.723389	587.213623	-25.226074	964.542480	594.356812	226.999298
-617.758850	135.562393	995.674683	-609.690430	-41.322639	1000.012695	-673.330994	161.031143	523.453857	-666.869873	-85.711739	517.711121	-671.438599	162.342194	78.938843	-660.635315	-85.290031	88.868721	-601.404724	250.131454	1459.716431	-568.566223	-121.979980	1453.089111	-539.327271	54.857533	1423.066406	-535.656799	31.554682	1753.927246	-794.801086	353.045013	1237.428345	-684.559631	-298.624756	1244.506836	-638.128845	227.170776	1017.290161	-615.118835	-147.436005	993.981384	-593.544434	50.440971	1095.729980	586.177856	-24.739094	964.384094	592.846069	227.550964
-617.805298	135.639633	995.667908	-609.746338	-41.261902	999.982117	-673.357117	161.072037	523.482605	-666.841980	-85.734932	517.715149	-671.482117	162.327682	78.956909	-660.651489	-85.283081	88.881920	-601.557007	250.182480	1459.690063	-568.648560	-121.919052	1453.091797	-539.396118	54.886848	1423.029663	-535.753540	31.647594	1753.940552	-794.880005	353.027527	1237.390747	-684.560852	-298.611969	1244.501099	-638.168030	227.212219	1017.296021	-615.124573	-147.398270	993.983459	-593.596802	50.495384	1095.712036	585.193970	-24.306501	964.262329	591.356995	228.057907
-617.811218	135.659073	995.672668	-609.722290	-41.242874	1000.009827	-673.317627	161.111603	523.462280	-666.826355	-85.706032	517.724548	-671.470276	162.313339	78.976845	-660.645081	-85.263664	88.836800	-601.634338	250.231445	1459.718872	-568.624634	-121.903671	1453.123657	-539.472107	54.946682	1423.080078	-535.863647	31.728062	1754.058350	-794.974182	353.032410	1237.365601	-684.583923	-298.560059	1244.501953	-638.212646	227.249496	1017.300598	-615.114075	-147.334930	993.976440	-593.606689	50.529961	1095.731689	584.266174	-23.871202	964.058105	589.750793	228.602234
-617.881226	135.697632	995.681580	-609.764282	-41.191902	1000.001831	-673.363770	161.173615	523.471375	-666.880676	-85.744888	517.757568	-671.484375	162.315582	78.982208	-660.734131	-85.273056	88.834579	-601.803040	250.262009	1459.698242	-568.752563	-121.847313	1453.104370	-539.556335	54.974483	1423.006714	-535.972534	31.822586	1754.066528	-795.107361	353.059601	1237.346313	-684.609619	-298.526031	1244.479370	-638.274414	227.283554	1017.305542	-615.121277	-147.317444	993.966797	-593.659607	50.568897	1095.731689	583.194336	-23.463120	963.854797	588.224548	229.111298
-617.981079	135.724426	995.758606	-609.847717	-41.164310	1000.075989	-673.389832	161.154633	523.438843	-666.829590	-85.689827	517.734131	-671.537659	162.389999	78.982590	-660.733643	-85.262581	88.853889	-601.902710	250.313690	1459.704590	-568.800537	-121.807892	1453.096802	-539.632935	55.021671	1423.018555	-536.079468	31.894506	1754.093506	-795.199280	353.031830	1237.296509	-684.629578	-298.510345	1244.490967	-638.320984	227.320145	1017.294922	-615.151978	-147.269455	994.012085	-593.679688	50.599331	1095.792358	582.070190	-23.154045	963.671448	586.528381	229.605377
-618.036194	135.769058	995.780212	-609.865662	-41.136894	1000.096008	-673.398010	161.289413	523.445313	-666.794067	-85.664902	517.736877	-671.500183	162.394455	78.964561	-660.653076	-85.264015	88.894241	-601.973022	250.321457	1459.710327	-568.788086	-121.784119	1453.102295	-539.709106	55.059994	1423.087280	-536.190918	31.988331	1754.104370	-795.335144	353.069458	1237.266968	-684.621887	-298.476440	1244.475342	-638.399231	227.356781	1017.301147	-615.135010	-147.204971	994.006531	-593.736389	50.637569	1095.817383	581.087341	-22.619356	963.422119	584.997925	230.081375
-618.049744	135.820374	995.775452	-609.882019	-41.098289	1000.095154	-673.384338	161.298401	523.430237	-666.757507	-85.673134	517.712524	-671.520386	162.374893	78.992287	-660.644165	-85.219238	88.868546	-602.123535	250.384430	1459.684937	-568.885559	-121.716560	1453.134766	-539.773010	55.092400	1423.047119	-536.311340	32.060471	1754.131836	-795.429382	353.035858	1237.240967	-684.622375	-298.452515	1244.478760	-638.452209	227.388290	1017.289246	-615.142639	-147.158417	994.003540	-593.767700	50.683464	1095.817871	580.054871	-22.185612	963.241760	583.444458	230.407761
-618.117493	135.856110	995.780823	-609.891968	-41.035412	1000.076721	-673.366089	161.348709	523.389221	-666.672485	-85.599274	517.684509	-671.488892	162.373215	78.921234	-660.566467	-85.249985	88.887985	-602.220642	250.431793	1459.695190	-568.901367	-121.698471	1453.141724	-539.855225	55.145100	1423.045166	-536.440918	32.122387	1754.149780	-795.520020	353.044098	1237.188843	-684.635376	-298.443939	1244.484741	-638.486389	227.411880	1017.279907	-615.139282	-147.090683	994.023560	-593.806702	50.726704	1095.811523	579.014526	-21.736120	963.013733	581.819397	230.871536
-618.154114	135.847687	995.783447	-609.914429	-41.041485	1000.134827	-673.363342	161.368851	523.405457	-666.725037	-85.631874	517.691040	-671.505493	162.375900	78.920731	-660.658447	-85.267250	88.894585	-602.303711	250.468826	1459.677368	-568.932190	-121.655106	1453.148193	-539.932068	55.177860	1423.052490	-536.548462	32.216469	1754.156616	-795.623291	353.052551	1237.155762	-684.615784	-298.417664	1244.453613	-638.543213	227.433075	1017.281433	-615.146118	-147.070511	994.058289	-593.858032	50.750874	1095.845337	577.909363	-21.382019	962.797180	580.246033	231.212418
-618.179077	135.886765	995.768005	-609.916626	-41.012360	1000.109436	-673.359985	161.366531	523.371704	-666.720337	-85.658821	517.737244	-671.498840	162.375870	78.921326	-660.715271	-85.227989	88.865250	-602.421448	250.500961	1459.675415	-568.992554	-121.612885	1453.139404	-540.009827	55.221603	1423.050293	-536.669800	32.248436	1754.195068	-795.716370	353.067566	1237.126587	-684.603149	-298.394287	1244.423096	-638.588623	227.467346	1017.261353	-615.134338	-147.025909	994.023743	-593.876770	50.781685	1095.826172	576.878479	-20.950815	962.605896	578.624268	231.594559
-618.263123	135.953171	995.775269	-609.948425	-40.931133	1000.059753	-673.370789	161.461136	523.367065	-666.712585	-85.650200	517.715759	-671.500549	162.368591	78.948708	-660.737122	-85.215309	88.881912	-602.490417	250.536560	1459.623291	-569.040955	-121.564613	1453.145142	-540.065186	55.276329	1423.035034	-536.783386	32.310017	1754.196045	-795.832947	353.106445	1237.139648	-684.590698	-298.374054	1244.422363	-638.651184	227.494751	1017.252625	-615.136780	-147.014282	994.015991	-593.924683	50.830666	1095.803711	575.866821	-20.625305	962.457153	577.078064	231.956314
-618.288635	135.968750	995.776794	-609.943298	-40.889069	1000.072021	-673.355530	161.453293	523.364685	-666.681274	-85.578331	517.719543	-671.504639	162.353149	78.958366	-660.687622	-85.233978	88.863914	-602.590637	250.580261	1459.583496	-569.040405	-121.537201	1453.153198	-540.144104	55.335854	1423.046143	-536.922302	32.369671	1754.223267	-795.926941	353.110840	1237.113403	-684.615906	-298.349426	1244.412354	-638.701233	227.519165	1017.251221	-615.142822	-146.981140	993.980713	-593.960449	50.868309	1095.815552	574.722229	-20.346308	962.279297	575.381714	232.309311
-618.356812	135.984940	995.790161	-610.023865	-40.868698	1000.072266	-673.388733	161.505508	523.353027	-666.692688	-85.590492	517.713257	-671.557556	162.400208	78.916733	-660.790161	-85.228249	88.875023	-602.692688	250.585083	1459.578247	-569.091492	-121.496475	1453.184570	-540.207642	55.370632	1423.069824	-537.050903	32.410770	1754.265137	-796.021973	353.149048	1237.097168	-684.611572	-298.327759	1244.421021	-638.788879	227.525055	1017.233337	-615.140137	-146.971176	993.976990	-594.035889	50.877975	1095.822876	573.763977	-19.954599	962.137329	573.894897	232.633713
-618.364990	136.034882	995.773499	-610.011597	-40.883884	1000.098083	-673.353943	161.549026	523.384766	-666.707031	-85.630157	517.678650	-671.562988	162.399963	78.923294	-660.769836	-85.204308	88.840836	-602.779175	250.614243	1459.521729	-569.115784	-121.448944	1453.185547	-540.283813	55.415905	1423.055542	-537.189453	32.445049	1754.191895	-796.113708	353.160889	1237.045288	-684.597717	-298.302582	1244.412109	-638.740906	227.556244	1017.237732	-615.165833	-146.964584	993.973694	-594.060913	50.918797	1095.832275	572.762146	-19.730515	962.049255	572.325012	232.890366
-618.411560	135.995697	995.805298	-610.046814	-40.817219	1000.106384	-673.345581	161.515244	523.385986	-666.645325	-85.532227	517.689392	-671.559692	162.403946	78.923325	-660.721924	-85.224159	88.848114	-602.912964	250.654602	1459.545044	-569.138000	-121.441177	1453.197388	-540.352295	55.458279	1423.036255	-537.318909	32.477551	1754.228516	-796.203796	353.154144	1237.037964	-684.585510	-298.272034	1244.411499	-638.816711	227.573151	1017.232483	-615.152954	-146.939972	993.945557	-594.114502	50.922298	1095.855225	571.705994	-19.478453	962.012817	570.733276	233.153214
-618.467163	136.054260	995.787903	-610.103027	-40.804218	1000.098999	-673.383362	161.564987	523.403076	-666.657898	-85.538025	517.704590	-671.574402	162.406433	78.927299	-660.731262	-85.194229	88.853592	-602.965271	250.663712	1459.549194	-569.131531	-121.425537	1453.204468	-540.459961	55.517208	1423.117554	-537.458740	32.541904	1754.272705	-796.288635	353.179413	1236.985718	-684.557556	-298.274170	1244.435547	-638.914246	227.622849	1017.227234	-615.148987	-146.918213	993.952820	-594.165955	50.962879	1095.841797	570.689697	-19.265171	962.050110	569.338196	233.267410
-618.524353	136.068802	995.786804	-610.088440	-40.783428	1000.096130	-673.334656	161.617981	523.386841	-666.639832	-85.517319	517.700317	-671.576355	162.406693	78.933037	-660.773438	-85.243149	88.915001	-603.107788	250.692215	1459.554810	-569.192261	-121.405785	1453.226929	-540.538757	55.557766	1423.138428	-537.575867	32.570763	1754.311523	-796.368164	353.148285	1236.939575	-684.558838	-298.242615	1244.421753	-638.954041	227.646469	1017.205750	-615.163574	-146.899216	993.953735	-594.205444	50.987068	1095.843262	569.601440	-19.169525	962.130310	567.867554	233.304764
-618.586792	136.111649	995.801575	-610.160095	-40.732517	1000.092896	-673.332886	161.591064	523.369507	-666.598999	-85.465897	517.674255	-671.557495	162.408234	78.933029	-660.737366	-85.243973	88.917923	-603.202637	250.747284	1459.536133	-569.233643	-121.329872	1453.247192	-540.602600	55.607227	1423.108765	-537.710938	32.636307	1754.332031	-796.460083	353.160278	1236.911011	-684.538208	-298.254791	1244.421875	-638.994934	227.669418	1017.218140	-615.174744	-146.893799	993.981689	-594.272644	51.023067	1095.849487	568.640320	-19.060892	962.272034	566.495605	233.384918
-618.638855	136.120514	995.775269	-610.186584	-40.703751	1000.077820	-673.325073	161.673080	523.359192	-666.616516	-85.463097	517.702026	-671.592896	162.414063	78.940727	-660.757813	-85.239227	88.910667	-603.308838	250.767029	1459.548218	-569.277649	-121.324753	1453.265259	-540.693726	55.650196	1423.135132	-537.840881	32.687603	1754.435425	-796.554626	353.161530	1236.896362	-684.523010	-298.224182	1244.439209	-639.041931	227.688751	1017.195801	-615.167480	-146.843979	993.948792	-594.298218	51.051994	1095.825684	567.644043	-19.045666	962.392456	565.218140	233.396805
-618.675476	136.160156	995.773254	-610.213379	-40.682384	1000.068542	-673.325928	161.669632	523.353455	-666.664001	-85.466049	517.697205	-671.601990	162.400558	78.950005	-660.759033	-85.221329	88.868324	-603.411804	250.810349	1459.542114	-569.318054	-121.279213	1453.261963	-540.780518	55.692955	1423.108398	-537.982361	32.753521	1754.450195	-796.646790	353.201996	1236.873291	-684.518311	-298.204163	1244.452271	-639.086243	227.718842	1017.170959	-615.218750	-146.839233	993.968689	-594.354797	51.078152	1095.825195	566.692627	-18.990532	962.491333	563.868896	233.458130
-618.751526	136.201508	995.763794	-610.287842	-40.635647	1000.047546	-673.312561	161.720001	523.330200	-666.703552	-85.510658	517.694946	-671.611572	162.405212	78.921730	-660.760864	-85.207245	88.875488	-603.542847	250.843018	1459.546875	-569.341492	-121.268562	1453.302368	-540.860229	55.734749	1423.139160	-538.130676	32.790440	1754.484253	-796.737244	353.199890	1236.835449	-684.497498	-298.209290	1244.447144	-639.060303	227.763718	1017.231689	-615.233887	-146.775421	993.949585	-594.416382	51.116714	1095.807373	565.751892	-18.987926	962.640930	562.700256	233.449097
-618.773315	136.205338	995.766846	-610.282837	-40.637058	1000.037170	-673.280701	161.699570	523.372925	-666.704224	-85.511871	517.695801	-671.600586	162.400162	78.952934	-660.759338	-85.168831	88.830856	-603.622803	250.865234	1459.497559	-569.347290	-121.201752	1453.338501	-540.951294	55.767639	1423.100098	-538.271545	32.804272	1754.529175	-796.826477	353.196381	1236.818970	-684.466492	-298.185486	1244.441162	-639.094604	227.792587	1017.206604	-615.221252	-146.623093	993.987366	-594.440979	51.112724	1095.807251	564.844849	-19.011063	962.828247	561.428101	233.427139
-618.837463	136.214417	995.773682	-610.328003	-40.586262	1000.037048	-673.318787	161.693939	523.392395	-666.678955	-85.446754	517.696167	-671.631775	162.405258	78.952827	-660.739990	-85.162682	88.820427	-603.731873	250.902252	1459.511230	-569.408203	-121.169098	1453.366821	-541.031433	55.802765	1423.121704	-538.426575	32.854122	1754.570801	-796.928772	353.217590	1236.831543	-684.425781	-298.167969	1244.471313	-639.130859	227.821655	1017.202026	-615.257751	-146.593399	993.975830	-594.507751	51.141239	1095.813110	563.646118	-19.407497	962.849426	560.330078	233.401550
-618.872375	136.198502	995.786133	-610.350037	-40.574955	1000.046509	-673.244141	161.759735	523.352234	-666.707642	-85.479111	517.699768	-671.627258	162.404495	78.959862	-660.765320	-85.167679	88.824776	-603.853149	250.922043	1459.498657	-569.382507	-121.170311	1453.411133	-541.105652	55.835003	1423.127319	-538.582642	32.900768	1754.627563	-797.002319	353.198425	1236.789185	-684.422791	-298.157684	1244.518188	-639.147400	227.850800	1017.189758	-615.314880	-146.739639	993.984680	-594.544434	51.138893	1095.825684	563.116821	-19.032415	963.185486	559.235413	233.397079
-618.899414	136.226456	995.770142	-610.382690	-40.549145	1000.026428	-673.216248	161.782364	523.341858	-666.659668	-85.447479	517.692383	-671.656555	162.409286	78.962288	-660.729431	-85.168564	88.886658	-603.980347	250.968109	1459.548462	-569.487244	-121.130516	1453.448242	-541.188660	55.838863	1423.151245	-538.718933	32.942665	1754.674072	-797.096802	353.173920	1236.747681	-684.402527	-298.140594	1244.511108	-639.198975	227.875763	1017.176086	-615.327393	-146.702225	994.017273	-594.580811	51.162571	1095.809082	562.497131	-18.967310	963.313416	558.343994	233.412796
-618.975891	136.198853	995.767334	-610.416870	-40.568935	1000.075623	-673.182495	161.808472	523.319153	-666.553223	-85.321106	517.661072	-671.614929	162.387527	78.950768	-660.703125	-85.201523	88.964279	-604.063782	251.031281	1459.587280	-569.502136	-121.136688	1453.483032	-541.274963	55.880760	1423.195923	-538.887939	32.984554	1754.739624	-797.158081	353.166229	1236.724121	-684.353455	-298.132599	1244.546997	-639.263184	227.860306	1017.119446	-615.341797	-146.660660	994.037903	-594.647095	51.172089	1095.833496	561.435303	-19.268280	963.309387	557.283936	233.390717
-619.027283	136.207016	995.779419	-610.479614	-40.526402	1000.050354	-673.171021	161.863861	523.299194	-666.554382	-85.321648	517.651733	-671.626343	162.397797	78.924316	-660.710449	-85.218124	88.947685	-604.132019	251.028641	1459.596802	-569.495239	-121.162338	1453.556641	-541.356750	55.914917	1423.207153	-539.070923	32.999535	1754.784424	-797.230835	353.148376	1236.701416	-684.322144	-298.088074	1244.594238	-639.288330	227.919434	1017.159790	-615.384094	-146.673386	994.058960	-594.694763	51.176552	1095.825684	561.099060	-18.915804	963.663025	556.496887	233.424652
-619.066650	136.201630	995.780029	-610.529785	-40.564182	1000.089539	-673.147705	161.848770	523.304749	-666.645203	-85.402679	517.661865	-671.688538	162.400360	78.965080	-660.798523	-85.227577	88.948685	-604.224182	251.052002	1459.635742	-569.537781	-121.128700	1453.593872	-541.459229	55.923191	1423.238770	-539.238037	33.015068	1754.840454	-797.344360	353.155212	1236.706421	-684.305908	-298.076294	1244.591675	-639.351685	227.908432	1017.089050	-615.407776	-146.632080	994.023438	-594.767029	51.173286	1095.850586	560.107727	-19.248074	963.604248	555.588257	233.389679
-619.126892	136.205292	995.809021	-610.519531	-40.512753	1000.038513	-673.095642	161.878723	523.272339	-666.649780	-85.439827	517.671997	-671.652527	162.431976	78.945999	-660.797729	-85.204773	88.907768	-604.311951	251.080978	1459.640991	-569.524597	-121.124107	1453.655151	-541.514160	55.960136	1423.261230	-539.418213	33.014099	1754.912354	-797.415894	353.172974	1236.663696	-684.284119	-298.062866	1244.631714	-639.410522	227.936066	1017.092590	-615.415710	-146.491364	994.062805	-594.789185	51.165554	1095.840210	559.821228	-18.983946	963.933472	554.887085	233.302673
-619.197815	136.237061	995.788208	-610.603271	-40.494942	1000.023743	-673.056335	161.924332	523.264404	-666.580933	-85.349030	517.659546	-671.667786	162.465088	78.953880	-660.755188	-85.190407	88.833374	-604.391846	251.076965	1459.603027	-569.522766	-121.113739	1453.731934	-541.577393	55.976387	1423.278687	-539.589233	33.015614	1754.972168	-797.494568	353.211426	1236.694092	-684.266663	-298.044128	1244.669800	-639.450745	227.990433	1017.160645	-615.446960	-146.448624	994.050110	-594.847412	51.192787	1095.818359	559.245178	-19.057003	964.097717	554.169678	233.220627
-619.243164	136.197281	995.801147	-610.614502	-40.480717	1000.045593	-672.970032	161.935669	523.231689	-666.601746	-85.372368	517.661682	-671.647034	162.484756	78.928398	-660.718201	-85.185425	88.831146	-604.536865	251.105545	1459.670898	-569.581970	-121.103661	1453.807617	-541.629333	55.991566	1423.268066	-539.770691	33.023979	1755.024414	-797.559631	353.251007	1236.704102	-684.218262	-298.004730	1244.721191	-639.513855	228.020767	1017.151428	-615.437988	-146.422897	994.056519	-594.897156	51.188889	1095.839844	558.601501	-19.195356	964.303650	553.529846	233.039932
-619.301880	136.198959	995.811523	-610.646973	-40.460506	1000.063354	-672.955811	161.982315	523.221924	-666.616455	-85.413132	517.668884	-671.650269	162.468445	78.881973	-660.774353	-85.223137	88.905426	-604.611572	251.120605	1459.665527	-569.590759	-121.121658	1453.874268	-541.696289	56.003555	1423.340332	-539.973633	33.014336	1755.112061	-797.612976	353.271027	1236.667480	-684.189514	-297.999023	1244.745605	-639.557495	228.063171	1017.132324	-615.497864	-146.408081	994.147522	-594.947754	51.207047	1095.854736	558.098938	-19.322912	964.448303	552.898987	232.940979
-619.368347	136.197998	995.811890	-610.686829	-40.447109	1000.032654	-672.896362	162.014771	523.194885	-666.540283	-85.381256	517.656860	-671.647766	162.471893	78.887299	-660.705383	-85.216530	88.910370	-604.691895	251.136383	1459.673096	-569.575134	-121.111984	1453.947632	-541.750061	56.031502	1423.329712	-540.186157	32.994041	1755.166992	-797.629028	353.259247	1236.670166	-684.134033	-298.002441	1244.790161	-639.623596	228.033051	1017.097900	-615.509949	-146.378510	994.193176	-594.984863	51.200073	1095.836670	557.548340	-19.499565	964.632813	552.288147	232.757309
-619.413757	136.214615	995.826233	-610.720154	-40.428116	1000.064697	-672.874329	162.016693	523.207825	-666.490601	-85.320152	517.646057	-671.659973	162.451035	78.917564	-660.756226	-85.200890	88.896851	-604.761292	251.149399	1459.709229	-569.582947	-121.097054	1454.023315	-541.801514	56.042492	1423.359497	-540.402466	32.976109	1755.238770	-797.663086	353.335938	1236.662231	-684.073792	-298.011475	1244.839966	-639.656189	228.057938	1017.106934	-615.578674	-146.496628	994.175415	-595.040771	51.228325	1095.862915	556.838928	-19.929192	964.687500	551.746887	232.636139
-619.453857	136.201721	995.820496	-610.763428	-40.451248	1000.116211	-672.825378	161.996063	523.201965	-666.488098	-85.316742	517.632019	-671.661438	162.450806	78.917152	-660.779480	-85.222511	88.900879	-604.808167	251.133743	1459.690430	-569.555603	-121.141693	1454.085815	-541.864075	56.073208	1423.427979	-540.632507	32.978401	1755.285522	-797.692749	353.374298	1236.680176	-683.998291	-298.000427	1244.885864	-639.715027	228.077667	1017.100281	-615.581970	-146.480011	994.184875	-595.109802	51.240292	1095.890381	556.617798	-19.819363	965.177490	551.253784	232.438812
-619.513245	136.194809	995.862976	-610.797913	-40.376625	1000.104187	-672.816406	162.001205	523.207275	-666.452881	-85.308075	517.626831	-671.706238	162.453552	78.914757	-660.810181	-85.206406	88.896576	-604.870850	251.144226	1459.713867	-569.546204	-121.154411	1454.210693	-541.914795	56.070389	1423.435425	-540.859070	32.955818	1755.337891	-797.726135	353.425568	1236.723877	-683.959229	-298.005096	1244.919189	-639.780029	228.136703	1017.169861	-615.616211	-146.446716	994.203613	-595.149719	51.248589	1095.905029	556.148621	-19.938103	965.437683	550.650940	232.271347
-619.566467	136.208450	995.880005	-610.804199	-40.342258	1000.081421	-672.794312	162.026550	523.199829	-666.475891	-85.327591	517.635620	-671.689941	162.450974	78.917595	-660.807434	-85.187386	88.855728	-604.957153	251.125748	1459.739990	-569.512634	-121.149200	1454.321899	-541.954346	56.080864	1423.460083	-541.082825	32.948624	1755.371826	-797.746155	353.510101	1236.751709	-683.893738	-298.018219	1244.959595	-639.854797	228.124329	1017.147705	-615.622375	-146.383286	994.207886	-595.181274	51.256168	1095.903076	555.403931	-20.538879	965.526245	550.205078	232.008011
-619.623047	136.235214	995.877258	-610.838623	-40.374935	1000.099121	-672.789185	162.004349	523.251465	-666.392151	-85.332535	517.616577	-671.729492	162.457611	78.915489	-660.752380	-85.179512	88.853302	-604.985046	251.104736	1459.769287	-569.446167	-121.162186	1454.429443	-542.002747	56.075050	1423.494873	-541.297302	32.922321	1755.431763	-797.752136	353.589539	1236.800781	-683.786011	-298.029175	1245.005005	-639.919495	228.131744	1017.182495	-615.650269	-146.385544	994.248901	-595.220398	51.266209	1095.908813	554.960388	-20.878771	965.821411	549.867493	231.686447
-619.663940	136.246078	995.898438	-610.866028	-40.305153	1000.090088	-672.756897	162.027039	523.209900	-666.361877	-85.331032	517.613525	-671.679932	162.472610	78.889214	-660.817261	-85.198402	88.821465	-605.033630	251.104980	1459.751953	-569.403748	-121.143280	1454.544189	-542.035706	56.086525	1423.549194	-541.509155	32.897682	1755.476074	-797.748230	353.656769	1236.832031	-683.701721	-298.047241	1245.071411	-639.957092	228.168762	1017.206726	-615.661316	-146.354401	994.289063	-595.271545	51.291687	1095.918823	554.511658	-21.148184	966.119202	549.383606	231.412628
-619.705017	136.227875	995.923584	-610.869812	-40.327309	1000.142639	-672.686401	162.069504	523.183105	-666.320496	-85.331200	517.644409	-671.669312	162.471283	78.893616	-660.762573	-85.209389	88.922676	-605.080627	251.076813	1459.851929	-569.327698	-121.173683	1454.692505	-542.091125	56.090225	1423.608154	-541.705505	32.891438	1755.502808	-797.711304	353.731537	1236.877441	-683.601440	-298.049866	1245.101807	-639.999878	228.183014	1017.224487	-615.686523	-146.340179	994.368530	-595.312988	51.290005	1095.960938	554.139160	-21.396479	966.396179	548.954285	231.139740
-619.773926	136.237183	995.938110	-610.901001	-40.309353	1000.108398	-672.677063	162.040543	523.168579	-666.264038	-85.290062	517.625488	-671.648743	162.472351	78.893867	-660.711792	-85.207970	88.929298	-605.137634	251.060699	1459.942749	-569.330811	-121.179871	1454.783936	-542.120422	56.096458	1423.643799	-541.912231	32.869881	1755.553345	-797.673035	353.849548	1236.906616	-683.467651	-298.077820	1245.152954	-640.039795	228.207901	1017.263000	-615.680237	-146.316223	994.413757	-595.358093	51.281265	1095.950928	553.892944	-21.637054	966.706055	548.734863	230.890213
-619.819763	136.216690	995.994751	-610.905579	-40.294415	1000.172058	-672.696228	162.035828	523.197144	-666.208008	-85.304817	517.639893	-671.641052	162.470123	78.905602	-660.745239	-85.210670	88.927887	-605.177856	251.055008	1460.033203	-569.267761	-121.190094	1454.887451	-542.136047	56.087921	1423.692749	-542.147217	32.769512	1755.671021	-797.625671	353.944183	1236.980225	-683.355347	-298.097504	1245.224609	-640.109802	228.212814	1017.295532	-615.689758	-146.285278	994.437500	-595.431458	51.285480	1096.020630	553.571472	-21.828989	967.004333	548.369019	230.722824
-619.890808	136.184692	996.010925	-610.942078	-40.312645	1000.177307	-672.677551	162.061996	523.185669	-666.141724	-85.253006	517.621094	-671.662292	162.451370	78.925201	-660.790039	-85.225655	88.901207	-605.206238	251.023468	1460.087891	-569.272156	-121.224236	1454.930420	-542.192688	56.083305	1423.743530	-542.309570	32.828438	1755.635010	-797.595886	354.049225	1237.002197	-683.191406	-298.148926	1245.249756	-640.167175	228.257706	1017.351440	-615.674988	-146.244415	994.452026	-595.494019	51.258076	1096.033203	553.458679	-21.814215	967.516846	548.013550	230.505035
-619.949158	136.177338	996.038269	-610.961060	-40.273777	1000.173950	-672.656616	162.048187	523.176941	-666.115417	-85.226723	517.618713	-671.680908	162.449127	78.921967	-660.783020	-85.232285	88.898186	-605.254028	251.025742	1460.165405	-569.217896	-121.240631	1455.032227	-542.184875	56.076916	1423.792603	-542.496460	32.817616	1755.671875	-797.552917	354.166687	1237.056152	-683.048462	-298.208923	1245.310791	-640.224487	228.267151	1017.345154	-615.657104	-146.236145	994.451050	-595.556396	51.261013	1096.050415	552.914795	-22.285830	967.511841	547.632324	230.366928
-620.021912	136.206985	996.060120	-610.954712	-40.268208	1000.145813	-672.655884	162.047806	523.225403	-666.105286	-85.270988	517.626404	-671.697144	162.452164	78.921753	-660.852600	-85.217773	88.861465	-605.239441	251.016953	1460.218750	-569.185364	-121.231659	1455.103638	-542.201660	56.063534	1423.851807	-542.656006	32.824627	1755.685303	-797.492432	354.248169	1237.099976	-682.852417	-298.273193	1245.339355	-640.249268	228.287933	1017.376282	-615.669006	-146.259781	994.466187	-595.583923	51.259636	1096.046753	552.493408	-22.590101	967.724670	547.289307	230.188568
-620.096191	136.213333	996.096741	-610.981018	-40.189919	1000.121521	-672.642029	162.073532	523.200989	-666.021301	-85.253044	517.579346	-671.676697	162.472061	78.895401	-660.771912	-85.204788	88.840317	-605.272095	250.991241	1460.287720	-569.150269	-121.248589	1455.166260	-542.189392	56.049168	1423.889893	-542.815125	32.790638	1755.715088	-797.459045	354.380310	1237.146362	-682.701355	-298.303833	1245.393677	-640.304260	228.310089	1017.413574	-615.600342	-146.222748	994.461243	-595.641296	51.274578	1096.055298	552.401550	-22.625296	968.200012	547.055969	229.968491
-620.126526	136.149124	996.096191	-610.986328	-40.257881	1000.224609	-672.606995	162.048935	523.185974	-666.107483	-85.353699	517.602661	-671.652710	162.468552	78.892944	-660.920532	-85.215141	88.870193	-605.283936	250.975342	1460.342529	-569.154846	-121.284607	1455.236084	-542.191162	56.059505	1423.958252	-542.953491	32.800785	1755.719849	-797.386963	354.489502	1237.188599	-682.544983	-298.376678	1245.458740	-640.341370	228.335312	1017.404602	-615.608765	-146.236877	994.529541	-595.720215	51.265846	1096.117065	552.238525	-22.728987	968.366150	546.845886	229.849655
-620.196838	136.179047	996.125427	-611.012268	-40.194962	1000.178406	-672.608704	162.049561	523.184204	-665.993591	-85.269585	517.597595	-671.648987	162.467712	78.893326	-660.784485	-85.208496	88.906960	-605.286560	250.940018	1460.381592	-569.101257	-121.296143	1455.311646	-542.200378	56.041218	1424.004028	-543.095154	32.760593	1755.761963	-797.330505	354.571960	1237.192261	-682.366821	-298.435852	1245.494507	-640.364197	228.357147	1017.403320	-615.578491	-146.245743	994.544495	-595.766113	51.276150	1096.109253	552.009521	-22.867254	968.550354	546.590759	229.695435
-620.223877	136.161240	996.137146	-611.009399	-40.198685	1000.201782	-672.618958	162.020874	523.200317	-665.954468	-85.272339	517.606750	-671.674011	162.471603	78.890404	-660.835815	-85.218002	88.910225	-605.286072	250.937256	1460.449219	-569.110901	-121.276192	1455.384644	-542.192139	56.040150	1424.063721	-543.225586	32.732227	1755.774048	-797.255920	354.645447	1237.211548	-682.176575	-298.484131	1245.528687	-640.404724	228.365051	1017.426636	-615.556396	-146.265640	994.569519	-595.814819	51.273727	1096.133911	551.731262	-23.072393	968.722229	546.375549	229.444458
-620.289917	136.127289	996.146301	-611.070923	-40.208870	1000.250916	-672.605408	162.006042	523.192810	-665.927185	-85.296867	517.616211	-671.674194	162.453293	78.920776	-660.824890	-85.218086	88.908882	-605.328552	250.933731	1460.562378	-569.089844	-121.272614	1455.453857	-542.201416	56.027824	1424.097412	-543.350525	32.722153	1755.766724	-797.209229	354.746704	1237.253418	-681.977905	-298.556946	1245.586548	-640.437500	228.376282	1017.433838	-615.521790	-146.270508	994.589905	-595.903320	51.273640	1096.167358	551.402466	-23.320509	968.886414	546.121277	229.248062
-620.337280	136.092407	996.172180	-611.066956	-40.191116	1000.219788	-672.593384	162.000992	523.181274	-665.879822	-85.265182	517.575867	-671.654846	162.449768	78.921227	-660.761536	-85.211174	88.905708	-605.350403	250.933746	1460.612061	-569.095154	-121.293686	1455.522339	-542.216248	56.025051	1424.149048	-543.460815	32.675644	1755.788086	-797.156250	354.871124	1237.289673	-681.754395	-298.616394	1245.602295	-640.473267	228.375702	1017.428650	-615.471313	-146.274597	994.593933	-595.941711	51.239353	1096.168945	550.843079	-23.848009	968.749817	545.960571	229.045792
-620.356750	136.073288	996.160645	-611.081543	-40.254040	1000.296692	-672.567932	161.999100	523.165527	-665.872559	-85.289368	517.578186	-671.642029	162.466385	78.889603	-660.898682	-85.205025	88.922318	-605.370728	250.905563	1460.671143	-569.038696	-121.308144	1455.572754	-542.210693	56.019928	1424.207764	-543.564941	32.647491	1755.779541	-797.101013	354.956390	1237.292236	-681.559998	-298.704895	1245.628052	-640.558838	228.408478	1017.404175	-615.456604	-146.288071	994.586792	-596.007568	51.244808	1096.209961	550.616882	-24.067379	968.867432	545.782166	228.911301
-620.444702	136.036819	996.165405	-611.131714	-40.235329	1000.262817	-672.561523	162.032333	523.134888	-665.834473	-85.301186	517.584412	-671.642700	162.436508	78.888100	-660.834961	-85.215858	88.912849	-605.406677	250.894913	1460.756592	-569.060669	-121.333183	1455.600586	-542.195801	56.046265	1424.256592	-543.648743	32.592636	1755.772949	-797.021973	355.024658	1237.299438	-681.347534	-298.769684	1245.640991	-640.571716	228.417343	1017.393738	-615.400208	-146.293228	994.618408	-596.068176	51.220158	1096.194214	550.560120	-23.982847	969.217529	545.583374	228.740036
-620.490662	136.045502	996.162598	-611.133667	-40.211308	1000.211182	-672.599304	162.018814	523.139832	-665.794434	-85.279175	517.582397	-671.679443	162.471771	78.890244	-660.784912	-85.171524	88.884171	-605.407166	250.915466	1460.819580	-569.021484	-121.317757	1455.639160	-542.182068	56.048668	1424.295166	-543.720032	32.565147	1755.763672	-796.966125	355.114319	1237.331787	-681.139343	-298.850189	1245.654785	-640.574890	228.403976	1017.418762	-615.371765	-146.303268	994.611267	-596.081848	51.215069	1096.165649	550.293030	-24.160042	969.296265	545.416626	228.585129
-620.494324	135.972778	996.157593	-611.111450	-40.270439	1000.284607	-672.559937	162.027954	523.105896	-665.799988	-85.285873	517.579163	-671.645569	162.437134	78.888161	-660.882690	-85.220428	88.907913	-605.431519	250.917053	1460.880615	-569.029114	-121.289864	1455.715698	-542.193787	56.046104	1424.326172	-543.776733	32.513973	1755.749023	-796.904236	355.172089	1237.366577	-680.939819	-298.896301	1245.670044	-640.603149	228.415253	1017.400269	-615.339783	-146.317291	994.600708	-596.130554	51.193058	1096.210083	550.020996	-24.352221	969.313110	545.250916	228.456757
-620.533142	135.945160	996.186218	-611.143127	-40.284718	1000.304443	-672.606812	161.971451	523.136719	-665.790283	-85.306763	517.586914	-671.654602	162.437592	78.881752	-660.875427	-85.212440	88.937538	-605.464783	250.904938	1460.981934	-568.990723	-121.297447	1455.756104	-542.201477	56.078770	1424.353149	-543.799927	32.462296	1755.754639	-796.846008	355.272461	1237.386230	-680.725952	-298.977631	1245.713379	-640.630005	228.394791	1017.424683	-615.298706	-146.328995	994.603943	-596.184082	51.167400	1096.238159	549.791260	-24.456657	969.326233	545.099548	228.328995
-620.576416	135.926636	996.185181	-611.189331	-40.266151	1000.283386	-672.648132	161.947571	523.150208	-665.779419	-85.340752	517.558594	-671.673096	162.422897	78.910248	-660.865723	-85.224236	88.916023	-605.472961	250.910767	1461.028320	-568.951843	-121.275558	1455.795532	-542.193176	56.084354	1424.398682	-543.839478	32.419765	1755.729248	-796.794739	355.363831	1237.430176	-680.484985	-299.037354	1245.744751	-640.627869	228.392334	1017.439026	-615.283752	-146.366501	994.622986	-596.242920	51.155949	1096.230225	549.609253	-24.609367	969.340210	545.035950	228.108047
-620.609619	135.901779	996.169434	-611.200745	-40.290466	1000.280334	-672.640320	161.923981	523.175293	-665.694092	-85.298569	517.560730	-671.666077	162.420395	78.940987	-660.821289	-85.217285	88.911415	-605.507019	250.900406	1461.096558	-568.916748	-121.258774	1455.835815	-542.192322	56.090893	1424.428223	-543.860474	32.383698	1755.702271	-796.740295	355.447083	1237.453125	-680.279419	-299.130280	1245.748169	-640.646423	228.397644	1017.464661	-615.253235	-146.366409	994.627014	-596.269714	51.140656	1096.221436	549.332520	-24.912928	969.067871	544.963379	227.995605
-620.633423	135.883011	996.164246	-611.190735	-40.301670	1000.268616	-672.632935	161.958572	523.149902	-665.660339	-85.310593	517.529907	-671.621033	162.435516	78.916580	-660.848816	-85.209351	88.873604	-605.530212	250.914047	1461.174927	-568.883301	-121.227623	1455.853638	-542.186707	56.100983	1424.478149	-543.868164	32.356365	1755.684326	-796.716003	355.495880	1237.467529	-680.108521	-299.193878	1245.762207	-640.693604	228.386093	1017.498535	-615.234680	-146.375229	994.577881	-596.294800	51.125042	1096.216675	549.318542	-24.887251	969.234558	544.861023	227.773438
-620.653564	135.845490	996.179443	-611.221985	-40.330963	1000.304016	-672.629761	161.893143	523.150024	-665.673889	-85.326591	517.531799	-671.635132	162.433517	78.906898	-660.867188	-85.219154	88.911972	-605.548279	250.904984	1461.193726	-568.881165	-121.210594	1455.872681	-542.177490	56.109791	1424.505005	-543.844238	32.320759	1755.650635	-796.673340	355.532928	1237.513062	-679.892090	-299.287964	1245.768311	-640.651062	228.364792	1017.528870	-615.241211	-146.402008	994.614624	-596.335815	51.101059	1096.244751	549.064087	-25.233015	968.895142	544.797302	227.671158
-620.675659	135.827423	996.173706	-611.228149	-40.292961	1000.260803	-672.646790	161.874481	523.144775	-665.644287	-85.291977	517.521912	-671.636597	162.438202	78.907646	-660.776001	-85.195213	88.873329	-605.577637	250.897186	1461.265625	-568.835266	-121.178757	1455.888062	-542.149902	56.137650	1424.507202	-543.811340	32.277584	1755.646851	-796.663086	355.599640	1237.556152	-679.751526	-299.359497	1245.792725	-640.717163	228.354507	1017.539734	-615.213135	-146.441589	994.648254	-596.344910	51.093243	1096.219849	549.030212	-25.231741	969.002136	544.662170	227.489517
-620.690308	135.784393	996.168701	-611.217102	-40.319138	1000.300171	-672.620911	161.895859	523.114624	-665.686829	-85.368729	517.548767	-671.634705	162.433289	78.907616	-660.867981	-85.205421	88.874847	-605.630310	250.907532	1461.314941	-568.831909	-121.158699	1455.901489	-542.096313	56.149242	1424.545532	-543.777588	32.257431	1755.609619	-796.638428	355.645020	1237.583984	-679.568665	-299.431488	1245.787354	-640.740112	228.352783	1017.547791	-615.179565	-146.475739	994.603699	-596.374084	51.085175	1096.241577	548.944336	-25.349298	968.802429	544.603516	227.360550
-620.723633	135.737244	996.177673	-611.229126	-40.374691	1000.335999	-672.638000	161.828613	523.127258	-665.726807	-85.369347	517.581909	-671.612915	162.429565	78.901100	-660.936890	-85.221069	88.937286	-605.632690	250.915497	1461.408813	-568.755737	-121.192612	1455.899658	-542.118408	56.171215	1424.595947	-543.739807	32.213924	1755.593994	-796.609741	355.689240	1237.615356	-679.417480	-299.499237	1245.813599	-640.786377	228.341782	1017.561035	-615.192688	-146.517960	994.628601	-596.416016	51.049999	1096.267212	548.582642	-25.806692	968.365051	544.542847	227.261139
-620.771118	135.675476	996.168335	-611.265381	-40.397511	1000.365906	-672.670410	161.824478	523.127563	-665.650452	-85.302902	517.534729	-671.622070	162.431122	78.900177	-660.790100	-85.214455	88.916245	-605.698914	250.934128	1461.505249	-568.785156	-121.171249	1455.938232	-542.100830	56.166267	1424.598145	-543.678284	32.207855	1755.575928	-796.587463	355.695496	1237.621460	-679.268005	-299.579193	1245.841675	-640.783936	228.303955	1017.602417	-615.202393	-146.566177	994.638428	-596.457397	51.031578	1096.276611	548.479065	-25.974909	968.112305	544.445435	227.196823
-620.801575	135.678207	996.193481	-611.283142	-40.410732	1000.348694	-672.692383	161.803680	523.148315	-665.669983	-85.353813	517.541077	-671.603943	162.432877	78.900322	-660.856567	-85.210663	88.877533	-605.712524	250.943787	1461.525757	-568.767761	-121.148865	1455.976196	-542.086243	56.179951	1424.605469	-543.616150	32.180058	1755.536133	-796.564880	355.714447	1237.627686	-679.125549	-299.632446	1245.853516	-640.860962	228.293930	1017.597595	-615.167480	-146.569275	994.589844	-596.495483	51.003159	1096.284180	548.371643	-26.157154	967.880981	544.356262	227.091537
-620.824585	135.636368	996.215027	-611.300415	-40.437454	1000.358704	-672.730469	161.748505	523.173706	-665.672302	-85.356789	517.542542	-671.633606	162.428970	78.925713	-660.834900	-85.205063	88.874634	-605.719849	250.933899	1461.572266	-568.705078	-121.187660	1456.007202	-542.083008	56.182526	1424.631836	-543.543457	32.175346	1755.506836	-796.564209	355.770721	1237.686279	-678.997742	-299.687408	1245.889404	-640.921692	228.271637	1017.602722	-615.122498	-146.614609	994.604797	-596.526917	50.962822	1096.302368	548.508606	-26.060143	967.918213	544.253418	226.978241
-620.873230	135.622543	996.216248	-611.323608	-40.475052	1000.410400	-672.708069	161.776001	523.121155	-665.713257	-85.379913	517.554810	-671.605103	162.417603	78.909531	-660.853149	-85.208595	88.877640	-605.728027	250.917374	1461.576538	-568.654053	-121.151619	1456.053589	-542.072632	56.170490	1424.633423	-543.439514	32.159302	1755.470581	-796.570007	355.773102	1237.709595	-678.864929	-299.761658	1245.909668	-640.911926	228.245911	1017.637451	-615.121826	-146.623611	994.637573	-596.588928	50.966290	1096.333008	548.431702	-26.153996	967.714600	544.185547	226.921066
-620.905273	135.593384	996.197266	-611.317993	-40.477180	1000.379883	-672.703674	161.748184	523.135132	-665.710022	-85.343742	517.543030	-671.621155	162.411133	78.937439	-660.789673	-85.202187	88.874168	-605.716125	250.918274	1461.537842	-568.586670	-121.170135	1456.053955	-542.038391	56.177383	1424.642700	-543.338257	32.186905	1755.410889	-796.567200	355.776367	1237.727173	-678.733704	-299.826294	1245.937134	-640.948608	228.225845	1017.630188	-615.105103	-146.632065	994.658386	-596.590393	50.949490	1096.306030	548.378296	-26.299387	967.483704	544.110535	226.832504
-620.927185	135.531921	996.186096	-611.314270	-40.494495	1000.404724	-672.728882	161.688156	523.134644	-665.804199	-85.457047	517.608704	-671.589600	162.388733	78.951424	-660.795776	-85.209923	88.876122	-605.698547	250.895935	1461.568359	-568.573364	-121.157806	1456.087036	-541.999268	56.163998	1424.653442	-543.229309	32.220139	1755.368774	-796.595276	355.818542	1237.778320	-678.638977	-299.864410	1245.951416	-640.992065	228.214996	1017.622986	-615.060181	-146.647217	994.645813	-596.598022	50.933899	1096.311768	548.273804	-26.419863	967.269531	544.009827	226.729263
-620.982727	135.498962	996.177368	-611.342102	-40.495220	1000.375793	-672.716736	161.680298	523.122925	-665.786194	-85.420609	517.577148	-671.616455	162.388229	78.948265	-660.833069	-85.213463	88.873650	-605.700134	250.875626	1461.589600	-568.538208	-121.160233	1456.081421	-541.981384	56.151714	1424.656372	-543.119507	32.248154	1755.338379	-796.607056	355.801178	1237.777710	-678.551636	-299.925751	1245.970947	-641.045166	228.181503	1017.626343	-615.059998	-146.665024	994.694214	-596.623535	50.910328	1096.289917	547.990051	-26.718924	966.770508	543.888855	226.669052
-621.006958	135.467621	996.184875	-611.375671	-40.546150	1000.431335	-672.767212	161.610977	523.113586	-665.829834	-85.447182	517.578308	-671.615845	162.397034	78.909546	-660.960266	-85.236298	88.875153	-605.722778	250.862457	1461.578613	-568.469910	-121.185539	1456.119629	-541.939148	56.123650	1424.688965	-542.992065	32.296776	1755.277344	-796.609497	355.805420	1237.812256	-678.445923	-299.967346	1245.976440	-641.097290	228.167603	1017.634705	-615.081299	-146.624329	994.706299	-596.686707	50.892784	1096.327393	547.888794	-26.794662	966.513306	543.777222	226.591156
-621.057007	135.461258	996.203125	-611.410034	-40.522305	1000.427612	-672.772095	161.663193	523.083923	-665.808411	-85.449905	517.583191	-671.585205	162.392166	78.913666	-660.836426	-85.218887	88.877266	-605.711365	250.826462	1461.602295	-568.407104	-121.212265	1456.090088	-541.927795	56.119671	1424.647583	-542.872864	32.326359	1755.248413	-796.635315	355.782227	1237.839722	-678.373901	-300.011932	1245.981567	-641.140198	228.140991	1017.631348	-615.086670	-146.646561	994.724487	-596.711731	50.892475	1096.331665	548.017883	-26.684347	966.574463	543.702759	226.402710
-621.090149	135.432877	996.199280	-611.445007	-40.532692	1000.427979	-672.802612	161.568161	523.105591	-665.805115	-85.414452	517.568420	-671.583740	162.350723	78.911575	-660.847046	-85.231644	88.851555	-605.708862	250.808060	1461.602173	-568.360657	-121.209114	1456.117065	-541.865295	56.101723	1424.653564	-542.743713	32.419979	1755.161377	-796.629517	355.757660	1237.856934	-678.287231	-300.060486	1245.997314	-641.177979	228.122467	1017.620972	-615.080933	-146.653885	994.723083	-596.744751	50.875641	1096.329590	547.756042	-27.013702	966.144775	543.657837	226.342484
-621.127991	135.394135	996.215576	-611.473267	-40.589535	1000.434998	-672.815369	161.571045	523.111572	-665.809631	-85.418900	517.582092	-671.601868	162.348099	78.909103	-660.729065	-85.214897	88.852150	-605.677124	250.746399	1461.571289	-568.255127	-121.247124	1456.092285	-541.830872	56.094574	1424.700684	-542.619690	32.475430	1755.119873	-796.651672	355.739471	1237.878784	-678.217407	-300.079865	1245.991577	-641.225281	228.101700	1017.629578	-615.105286	-146.650528	994.721375	-596.783691	50.823128	1096.342529	547.665833	-27.105473	965.943298	543.571533	226.254501
-621.151917	135.387238	996.196167	-611.500000	-40.603180	1000.439026	-672.842712	161.559372	523.093201	-665.836548	-85.394341	517.566467	-671.601135	162.339508	78.938850	-660.745056	-85.217178	88.849655	-605.678711	250.704956	1461.572998	-568.196777	-121.279732	1456.091675	-541.780151	56.091030	1424.696655	-542.451477	32.546124	1755.072388	-796.679871	355.688446	1237.896484	-678.157837	-300.121613	1245.988525	-641.254333	228.080719	1017.603943	-615.094360	-146.542892	994.744446	-596.808594	50.825443	1096.334351	547.624634	-27.177568	965.811035	543.525024	226.131393
-621.222656	135.380402	996.188660	-611.528442	-40.610245	1000.413269	-672.858154	161.586227	523.068909	-665.868774	-85.458282	517.585632	-671.581116	162.349640	78.913223	-660.775696	-85.221489	88.855232	-605.666992	250.691284	1461.574829	-568.118347	-121.274544	1456.062134	-541.737854	56.049015	1424.709961	-542.319824	32.640137	1755.024414	-796.695313	355.630463	1237.907104	-678.120117	-300.166992	1246.001343	-641.275757	228.050278	1017.599426	-615.141357	-146.715927	994.724487	-596.845398	50.813683	1096.315308	547.605164	-27.245106	965.671509	543.482727	226.053436
-621.257507	135.377792	996.201538	-611.567078	-40.610394	1000.411682	-672.893738	161.561020	523.080688	-665.839294	-85.432861	517.558350	-671.601929	162.353302	78.909065	-660.788452	-85.211960	88.875107	-605.685669	250.656754	1461.573608	-568.060181	-121.305916	1456.001343	-541.692810	56.040001	1424.695923	-542.157043	32.721466	1754.982666	-796.751587	355.596710	1237.949585	-678.071716	-300.196594	1245.979248	-641.315613	228.026093	1017.603516	-615.149841	-146.686050	994.711060	-596.874268	50.804276	1096.319702	547.511536	-27.304535	965.521057	543.449951	225.905334
-621.268005	135.344635	996.182129	-611.590027	-40.667797	1000.437012	-672.897949	161.509659	523.090210	-665.901001	-85.424561	517.544861	-671.613708	162.352356	78.919395	-660.747009	-85.206482	88.875107	-605.743591	250.616623	1461.552490	-568.016907	-121.318329	1456.008057	-541.629761	56.027180	1424.649414	-542.002869	32.708870	1755.025391	-796.799438	355.549072	1237.961792	-678.014038	-300.235413	1245.941284	-641.345459	228.009369	1017.602478	-615.204468	-146.752716	994.716003	-596.903809	50.781384	1096.324463	547.455017	-27.254223	965.713196	543.306641	225.727036
-621.290771	135.316467	996.185486	-611.622437	-40.678497	1000.454529	-672.880737	161.513885	523.074219	-665.898438	-85.397873	517.582092	-671.570129	162.334595	78.934578	-660.713562	-85.213097	88.850311	-605.752991	250.587845	1461.558716	-567.937012	-121.331902	1455.954834	-541.594482	55.995579	1424.636353	-541.827515	32.862442	1754.903320	-796.819275	355.443207	1237.978760	-677.993774	-300.262909	1245.948120	-641.400146	227.979767	1017.595398	-615.245361	-146.623383	994.707214	-596.933594	50.768970	1096.335083	547.216003	-27.496668	965.353271	543.234497	225.673401
-621.353333	135.295059	996.176270	-611.667786	-40.722797	1000.433899	-672.920044	161.495224	523.080078	-665.907410	-85.408295	517.584534	-671.591309	162.337845	78.932167	-660.816895	-85.227264	88.802277	-605.746643	250.552185	1461.551636	-567.885864	-121.342407	1455.886230	-541.558716	55.974396	1424.611084	-541.669006	32.956429	1754.866333	-796.873169	355.371857	1238.000244	-677.962830	-300.310272	1245.947632	-641.411560	227.953003	1017.583374	-615.266541	-146.767075	994.660278	-596.962158	50.732517	1096.315186	547.020752	-27.684473	965.272217	543.197388	225.487717
-621.388428	135.320633	996.184204	-611.731750	-40.742538	1000.405884	-672.957520	161.474365	523.090698	-665.939819	-85.389977	517.566528	-671.617432	162.342194	78.929405	-660.748169	-85.203880	88.804520	-605.746887	250.514786	1461.526611	-567.796997	-121.343697	1455.860962	-541.529602	55.942768	1424.573242	-541.507446	33.036976	1754.808960	-796.922974	355.286163	1238.049805	-678.609497	-300.412048	1245.579224	-641.443787	227.943802	1017.577393	-615.293945	-146.770340	994.619873	-596.987000	50.712570	1096.301025	546.977600	-27.695276	965.521240	543.096985	225.277435
-621.430237	135.325546	996.185730	-611.729797	-40.749214	1000.362488	-672.947693	161.509766	523.063782	-665.874329	-85.314278	517.552795	-671.606628	162.363037	78.904442	-660.702698	-85.210037	88.793358	-605.746033	250.482788	1461.485962	-567.752136	-121.411110	1455.805298	-541.495728	55.919811	1424.588745	-541.333069	33.128540	1754.763306	-796.984497	355.201508	1238.057983	-678.620178	-300.470581	1245.552002	-641.480713	227.909546	1017.594116	-615.335205	-146.783447	994.614258	-596.989624	50.692226	1096.277344	546.826965	-27.865690	965.532898	543.111084	225.107819
-621.426270	135.273178	996.168579	-611.743958	-40.777267	1000.398071	-672.937683	161.489853	523.085510	-665.985229	-85.413857	517.571960	-671.585999	162.360092	78.902061	-660.786865	-85.222382	88.800880	-605.721924	250.421707	1461.465454	-567.604919	-121.430634	1455.768799	-541.468018	55.894279	1424.599731	-541.160095	33.233585	1754.713135	-797.059692	355.114594	1238.073242	-678.554871	-300.503540	1245.550903	-641.509949	227.896851	1017.592957	-615.341248	-146.813400	994.643127	-597.007324	50.679169	1096.288086	546.732727	-28.024668	965.566895	543.161255	224.932068
-621.450439	135.271271	996.158691	-611.758789	-40.818169	1000.404602	-672.934265	161.473145	523.101501	-665.962463	-85.387703	517.569214	-671.613892	162.341843	78.929276	-660.727478	-85.214020	88.799347	-605.712524	250.398849	1461.452271	-567.554382	-121.459267	1455.705933	-541.437744	55.888538	1424.537231	-540.980469	33.324272	1754.662109	-797.133423	355.025970	1238.094971	-678.537903	-300.535614	1245.521851	-641.547119	227.865601	1017.606689	-615.367676	-146.812607	994.624146	-597.023804	50.667336	1096.285522	546.619202	-28.177610	965.618225	543.251465	224.753036
-621.504639	135.267014	996.172485	-611.761719	-40.816425	1000.383606	-672.928711	161.463882	523.065247	-665.963562	-85.396713	517.562317	-671.576965	162.340012	78.931892	-660.728516	-85.214119	88.800156	-605.706909	250.351044	1461.428955	-567.498291	-121.505859	1455.630005	-541.395203	55.856293	1424.513306	-540.812378	33.410751	1754.625244	-797.192993	354.900696	1238.106567	-678.504578	-300.571625	1245.504761	-641.594482	227.864517	1017.596619	-615.375549	-146.787979	994.636169	-597.045776	50.652874	1096.281006	546.552612	-28.305254	965.716370	543.406677	224.590317
-621.506653	135.272964	996.167480	-611.764282	-40.818031	1000.383301	-672.932861	161.452164	523.094177	-665.991638	-85.350235	517.539429	-671.599915	162.339447	78.927719	-660.731323	-85.243629	88.843575	-605.702820	250.324722	1461.392822	-567.391785	-121.560432	1455.598755	-541.321777	55.852726	1424.480103	-540.659119	33.510262	1754.560059	-797.281067	354.786743	1238.104980	-678.470032	-300.621338	1245.503418	-641.643311	227.845413	1017.568115	-615.377869	-146.813248	994.618347	-597.044617	50.657612	1096.277588	546.451721	-28.465027	965.841187	543.579590	224.418335
-621.593262	135.264191	996.139587	-611.842957	-40.836014	1000.364441	-672.920898	161.404266	523.083252	-666.055481	-85.398338	517.538818	-671.620605	162.342697	78.923340	-660.844727	-85.272148	88.829750	-605.676392	250.271255	1461.345581	-567.288757	-121.565392	1455.502319	-541.262329	55.810047	1424.442871	-540.525391	33.583981	1754.404297	-797.364563	354.665283	1238.111816	-678.457764	-300.653107	1245.469604	-641.680237	227.820740	1017.563477	-615.391235	-146.719589	994.592773	-597.106689	50.651001	1096.249878	546.183228	-28.870922	965.682800	543.801453	224.304794
-621.615112	135.287445	996.141174	-611.836121	-40.837948	1000.321167	-672.916199	161.413116	523.105957	-666.037903	-85.379478	517.573547	-671.617554	162.364853	78.895782	-660.831665	-85.268471	88.825134	-605.638733	250.244171	1461.319580	-567.193726	-121.578781	1455.396606	-541.149963	55.817516	1424.428833	-540.411987	33.711063	1754.429932	-797.453186	354.518463	1238.153564	-678.435425	-300.666565	1245.447021	-641.750671	227.830078	1017.513550	-615.400330	-146.846298	994.556091	-597.100098	50.640137	1096.226929	546.138489	-29.039606	965.839539	544.042236	224.159561
-621.665833	135.272873	996.113281	-611.866821	-40.842907	1000.322327	-672.915833	161.414032	523.101318	-666.074158	-85.420952	517.590820	-671.642822	162.369400	78.895096	-660.814758	-85.227570	88.801651	-605.587280	250.195389	1461.259521	-567.074646	-121.625267	1455.259399	-540.994324	55.812424	1424.419922	-540.327942	33.817616	1754.364990	-797.515686	354.360931	1238.192383	-678.414124	-300.705902	1245.405273	-641.809875	227.828247	1017.491516	-615.429626	-146.879242	994.521057	-597.145020	50.648727	1096.213867	546.143188	-29.137632	965.992493	544.328247	224.059814
-621.702515	135.242172	996.087646	-611.816406	-40.904682	1000.299988	-672.868164	161.449661	523.041321	-666.053772	-85.397049	517.558594	-671.627136	162.366623	78.899551	-660.856018	-85.245232	88.837624	-605.563599	250.169601	1461.211914	-566.936951	-121.636284	1455.131470	-540.818787	55.798954	1424.355347	-540.289368	33.937485	1754.310791	-797.595825	354.165039	1238.236450	-678.430481	-300.740723	1245.365112	-641.872498	227.814117	1017.452881	-615.430847	-146.900055	994.510559	-597.125244	50.614094	1096.186768	546.125793	-29.274532	966.137939	544.667114	223.896332
-621.723938	135.206589	996.078918	-611.739380	-40.926601	1000.262329	-672.829712	161.430801	523.043945	-666.038208	-85.379684	517.563477	-671.617310	162.365005	78.898415	-660.843201	-85.247002	88.841057	-605.397034	250.106461	1461.111450	-566.699524	-121.679291	1454.991455	-540.616577	55.756748	1424.317139	-540.288452	34.081352	1754.285889	-797.659058	353.972290	1238.302612	-677.712280	-300.663727	1245.639893	-641.935242	227.773270	1017.425049	-615.452393	-146.910767	994.481384	-597.100952	50.580292	1096.164429	546.114258	-29.428984	966.314148	544.968384	223.722305
-621.888000	135.287506	996.067078	-612.004150	-40.830742	1000.198547	-672.890686	161.445206	523.059326	-666.074951	-85.444000	517.547974	-671.664734	162.354797	78.929779	-660.891846	-85.229149	88.873711	-605.275513	250.091431	1461.083130	-566.515991	-121.663361	1454.846924	-540.363159	55.732605	1424.197998	-540.351929	34.232468	1754.309692	-797.725159	353.757324	1238.409546	-677.694946	-300.688599	1245.566528	-642.006348	227.765839	1017.405823	-615.455750	-146.935776	994.411255	-597.258972	50.631779	1096.116699	546.428894	-29.227213	966.746460	545.315308	223.558105
-621.967651	135.286758	996.038452	-612.065002	-40.849533	1000.161438	-672.846924	161.453598	523.045288	-666.042786	-85.407318	517.525940	-671.645569	162.351334	78.931976	-660.838074	-85.268745	88.829041	-605.012634	250.006866	1461.031128	-566.219482	-121.722969	1454.700928	-540.157043	55.673565	1424.121948	-540.450928	34.374657	1754.237183	-797.769226	353.518280	1238.508301	-677.668701	-300.670593	1245.520752	-642.089111	227.720825	1017.388489	-615.455444	-146.919846	994.306946	-597.311951	50.619930	1096.080444	546.428528	-29.387676	966.971130	545.636597	223.398209
-622.060242	135.323486	996.027283	-612.129517	-40.845310	1000.095825	-672.842163	161.452087	523.041382	-666.046448	-85.411125	517.520264	-671.662537	162.349640	78.928955	-660.820129	-85.255081	88.834404	-604.773621	249.949860	1460.940308	-566.017395	-121.768211	1454.535156	-539.924133	55.618755	1424.056885	-540.600281	34.523472	1754.279419	-797.838989	353.324371	1238.648438	-677.636353	-300.679260	1245.429077	-642.184631	227.701828	1017.377869	-615.527283	-146.942078	994.247559	-597.367981	50.613823	1096.038330	546.471619	-29.503063	967.154480	546.024353	223.231384
-622.176636	135.351410	996.028687	-612.197205	-40.832302	1000.032166	-672.841980	161.454636	523.033264	-666.121338	-85.504425	517.511719	-671.669189	162.373260	78.900719	-660.867126	-85.222641	88.815323	-604.515442	249.891418	1460.876709	-565.683228	-121.788811	1454.394531	-539.691345	55.566456	1423.994629	-540.807190	34.693642	1754.365845	-797.843689	353.152771	1238.778198	-677.586975	-300.674774	1245.342896	-642.302307	227.679199	1017.403748	-615.542297	-146.877228	994.124573	-597.417297	50.605541	1095.999634	546.163086	-30.067383	967.182983	546.473083	222.993607
-622.272034	135.355484	996.025085	-612.251526	-40.793663	1000.000671	-672.788025	161.439850	523.015686	-666.105957	-85.509186	517.470825	-671.635254	162.372833	78.902016	-660.873535	-85.203857	88.771523	-604.257568	249.831161	1460.841797	-565.370056	-121.843636	1454.299927	-539.451660	55.513634	1423.953125	-541.039124	34.928665	1754.571167	-797.877625	352.991425	1238.918091	-677.524109	-300.641693	1245.307373	-642.373718	227.657043	1017.428101	-615.561157	-146.845551	994.038147	-597.462769	50.618198	1095.976440	546.622009	-29.841528	967.593872	546.893433	222.894806
-622.390686	135.390869	996.052795	-612.343323	-40.759319	999.969849	-672.779602	161.411667	522.996155	-666.140259	-85.548462	517.466614	-671.615356	162.350922	78.882233	-660.952759	-85.242607	88.806030	-604.028748	249.743729	1460.846436	-565.049988	-121.949120	1454.204102	-539.225586	55.481571	1423.937622	-541.353210	35.123688	1754.711060	-797.891968	352.826569	1239.027710	-677.446655	-300.633759	1245.227783	-642.463989	227.628448	1017.430664	-615.627563	-146.803665	993.987671	-597.515198	50.626324	1095.965088	546.641174	-29.995571	967.867432	547.344849	222.643463
-622.498169	135.351578	996.063965	-612.386536	-40.763687	999.963623	-672.743103	161.396683	522.966003	-666.166443	-85.522316	517.448425	-671.646606	162.369354	78.895821	-660.878113	-85.224129	88.816017	-603.785828	249.668304	1460.881104	-564.696655	-122.029129	1454.096680	-539.033325	55.446178	1423.901123	-541.718323	35.345844	1754.863403	-797.869507	352.687897	1239.181274	-677.329834	-300.638153	1245.184692	-642.549927	227.640152	1017.475403	-615.640381	-146.622543	993.948425	-597.551880	50.604721	1095.959717	546.746948	-30.188917	968.110046	547.753479	222.478256
-622.579224	135.355865	996.106445	-612.411011	-40.753498	999.979309	-672.725769	161.421875	522.974243	-666.195435	-85.508690	517.472046	-671.636169	162.350311	78.930481	-660.903625	-85.226471	88.812874	-603.596558	249.624161	1460.922485	-564.443787	-122.125656	1454.035034	-538.816895	55.398441	1423.844116	-542.129883	35.545307	1754.927856	-797.828003	352.578217	1239.314331	-677.218811	-300.620911	1245.142700	-642.645386	227.632416	1017.520325	-615.661194	-146.666122	993.919800	-597.559143	50.606003	1095.979736	546.923096	-30.338926	968.313049	548.280640	222.314484
-622.690735	135.362549	996.148315	-612.448059	-40.719666	999.960999	-672.735046	161.383240	522.962036	-666.196960	-85.449944	517.462463	-671.618530	162.362976	78.918365	-660.890869	-85.224533	88.806816	-603.380127	249.551224	1460.891724	-564.130493	-122.182793	1453.950806	-538.604248	55.350620	1423.789429	-542.497498	35.803768	1755.179443	-797.779114	352.482819	1239.462646	-677.805054	-300.708160	1244.734985	-642.709045	227.618729	1017.552490	-615.645203	-146.584976	993.883667	-597.576355	50.604813	1095.980591	546.683289	-30.834377	968.365967	548.785278	222.137161
-622.782776	135.357452	996.182861	-612.490173	-40.701080	999.980164	-672.762024	161.343491	523.020630	-666.238403	-85.418518	517.474365	-671.616028	162.346985	78.922386	-660.887634	-85.236069	88.796547	-603.166382	249.476227	1460.936523	-563.884277	-122.197853	1453.868286	-538.386047	55.288570	1423.718506	-542.885498	36.260391	1755.003418	-797.716553	352.429047	1239.636597	-677.607910	-300.711578	1244.679810	-642.789490	227.633972	1017.583923	-615.615601	-146.486038	993.846985	-597.590942	50.611931	1095.996704	546.757202	-30.994698	968.501099	549.340454	221.961807
-622.895447	135.418289	996.241577	-612.530823	-40.685024	999.965332	-672.770813	161.401779	523.009338	-666.288757	-85.428360	517.474915	-671.591431	162.360458	78.897095	-660.859009	-85.218224	88.805000	-602.984314	249.389359	1460.902954	-563.593628	-122.247650	1453.778931	-538.161255	55.209042	1423.734131	-543.339294	36.560699	1755.156250	-797.686340	352.378387	1239.813354	-677.388367	-300.740723	1244.590210	-642.862000	227.603333	1017.594788	-615.555664	-146.414658	993.811218	-597.615906	50.619694	1096.009033	547.422791	-30.587664	968.652344	549.910156	221.910309
-622.950989	135.419174	996.275940	-612.509583	-40.641151	999.956055	-672.818237	161.387238	523.019104	-666.255859	-85.358620	517.454102	-671.572388	162.357849	78.894234	-660.813843	-85.293968	88.835915	-602.756348	249.327942	1460.910889	-563.329712	-122.311142	1453.705933	-537.925232	55.147831	1423.695557	-543.825684	36.594406	1755.643799	-797.624817	352.371765	1239.992676	-676.423401	-300.708984	1244.841797	-642.911011	227.622681	1017.632629	-615.500244	-146.380310	993.799500	-597.591919	50.629642	1096.013550	547.616943	-30.658447	968.661133	550.398926	221.815414
-623.037231	135.426987	996.315735	-612.481384	-40.589684	999.922302	-672.855835	161.397110	523.002686	-666.253845	-85.250496	517.468201	-671.526733	162.350311	78.895027	-660.716797	-85.266563	88.793541	-602.516296	249.244919	1460.878174	-563.001160	-122.379379	1453.649292	-537.663269	55.103802	1423.672852	-544.276245	36.867149	1755.817261	-797.544861	352.316833	1240.152222	-676.141479	-300.750702	1244.803345	-642.969849	227.657532	1017.671265	-615.418091	-146.227936	993.724487	-597.571594	50.635052	1096.007202	547.875305	-30.731754	968.580688	551.020691	221.712555
-623.089050	135.417480	996.360840	-612.443542	-40.634773	999.948364	-672.954041	161.412277	523.008362	-666.366821	-85.299652	517.471619	-671.545105	162.330673	78.923409	-660.859436	-85.296753	88.832176	-602.370972	249.220932	1460.898804	-562.759949	-122.450172	1453.572144	-537.448425	55.049232	1423.648193	-544.684814	37.401142	1755.612305	-797.498535	352.307770	1240.282593	-675.875977	-300.837524	1244.775024	-643.013428	227.689072	1017.696960	-615.335693	-146.203629	993.760010	-597.576599	50.606892	1096.042480	548.127625	-30.844383	968.432434	551.617004	221.609207
-623.140747	135.436630	996.370117	-612.397827	-40.669567	999.952637	-673.039124	161.367859	523.007202	-666.364990	-85.191795	517.482910	-671.545410	162.325394	78.915947	-660.769409	-85.278397	88.846161	-602.122559	249.146164	1460.864746	-562.442383	-122.511681	1453.495483	-537.231079	55.029034	1423.645874	-545.077942	37.698036	1755.831177	-797.436401	352.253845	1240.403442	-675.628479	-300.901184	1244.732422	-643.072021	227.712570	1017.700134	-615.243835	-146.213226	993.733337	-597.563049	50.607426	1096.045532	547.819824	-31.391237	968.262207	552.022827	221.352539
-623.213440	135.497620	996.389954	-612.381592	-40.702316	999.903931	-673.137817	161.406647	523.000549	-666.431152	-85.206627	517.486450	-671.511414	162.324951	78.920578	-660.748108	-85.258514	88.806732	-601.843567	249.061737	1460.833252	-562.123779	-122.572670	1453.449097	-537.062500	55.001354	1423.643433	-545.520935	37.986977	1755.855469	-797.342346	352.205811	1240.519165	-676.057739	-300.984711	1244.406616	-643.110901	227.749710	1017.719482	-615.156555	-146.195969	993.708557	-597.567627	50.593319	1096.027222	547.915833	-31.553501	968.074097	552.455444	221.229248
-623.299255	135.540100	996.393372	-612.386719	-40.776051	999.865479	-673.230347	161.472672	523.022705	-666.470642	-85.229416	517.529419	-671.529602	162.338470	78.913040	-660.774048	-85.259338	88.803856	-601.603027	249.024185	1460.802612	-561.840576	-122.574692	1453.373657	-536.882080	54.948997	1423.591553	-545.895569	38.276772	1755.913940	-797.250122	352.152588	1240.599976	-675.046265	-300.991516	1244.734131	-643.132996	227.787537	1017.712646	-615.027039	-146.207321	993.712585	-597.593262	50.562759	1096.005981	548.778198	-31.094563	967.820679	553.044556	221.377335
-623.339539	135.574707	996.365906	-612.355042	-40.822079	999.837769	-673.276978	161.475372	523.008606	-666.463318	-85.161263	517.508728	-671.493530	162.367844	78.836777	-660.870544	-85.276085	88.799095	-601.414001	249.013763	1460.832031	-561.625244	-122.582054	1453.349365	-536.657166	54.925690	1423.536743	-546.253296	38.310112	1756.340820	-797.208313	352.165955	1240.728149	-674.693909	-301.080505	1244.736938	-643.174011	227.810440	1017.709473	-614.906189	-146.169617	993.674133	-597.579285	50.564754	1095.974365	549.112488	-31.136229	967.525940	553.615540	221.282013
-623.430542	135.603714	996.367371	-612.396606	-40.836586	999.768555	-673.354309	161.510468	523.012207	-666.570618	-85.282722	517.491272	-671.533447	162.395767	78.853790	-660.919678	-85.283043	88.809105	-601.270874	249.020462	1460.763306	-561.429504	-122.581810	1453.299561	-536.477356	54.862396	1423.409790	-546.561951	38.851933	1756.085327	-797.127258	352.125000	1240.804199	-674.338135	-301.153320	1244.722046	-643.201416	227.837296	1017.691711	-614.789673	-146.182983	993.663696	-597.625793	50.538891	1095.937500	549.345581	-31.263193	967.243530	554.092651	221.159348
-623.459167	135.546661	996.376221	-612.346985	-40.878658	999.785828	-673.378052	161.515961	523.008667	-666.533081	-85.235916	517.484558	-671.544373	162.392120	78.852348	-660.933411	-85.279991	88.742378	-601.030273	248.967041	1460.673706	-561.144287	-122.563263	1453.326050	-536.284973	54.829796	1423.334473	-546.845337	39.118507	1756.134277	-797.065063	352.138580	1240.879761	-673.991272	-301.262024	1244.739990	-643.268250	227.840546	1017.691711	-614.668091	-146.182037	993.682068	-597.631409	50.502319	1095.953491	549.038147	-31.842068	966.913147	554.446289	220.989014
-623.542297	135.576981	996.381897	-612.369873	-40.880833	999.734192	-673.461182	161.530533	523.023438	-666.609436	-85.323563	517.499329	-671.554504	162.399612	78.887299	-660.955933	-85.280449	88.744957	-600.854980	248.944672	1460.603027	-560.860657	-122.578445	1453.314697	-536.133240	54.810555	1423.277954	-547.057251	39.480774	1756.200684	-796.994690	352.126190	1240.964355	-673.593628	-301.350006	1244.785645	-643.300354	227.873566	1017.693237	-614.539001	-146.305069	993.659180	-597.664734	50.492092	1095.927246	549.331238	-31.857386	966.602966	555.052917	220.867783
-623.609985	135.588013	996.392029	-612.401245	-40.837078	999.693359	-673.502441	161.494476	523.028931	-666.672180	-85.395996	517.506958	-671.613953	162.368744	78.894730	-661.055542	-85.295616	88.751762	-600.668091	248.903671	1460.511353	-560.615723	-122.590118	1453.308350	-535.966370	54.792988	1423.216675	-547.266602	39.823677	1756.189453	-796.929993	352.144073	1240.979614	-673.213440	-301.415833	1244.805054	-643.368286	227.870102	1017.667603	-614.415222	-146.187119	993.694885	-597.703308	50.496647	1095.910278	549.710266	-31.831816	966.272888	555.678589	220.799530
-623.655151	135.554184	996.415771	-612.385071	-40.848473	999.703613	-673.501831	161.522491	523.035156	-666.645996	-85.449783	517.516479	-671.579102	162.383774	78.881477	-661.116577	-85.321083	88.797333	-600.490356	248.869202	1460.396240	-560.361572	-122.576485	1453.279541	-535.811829	54.779724	1423.183716	-547.415527	40.113762	1756.213257	-796.875488	352.156036	1241.024902	-672.866577	-301.459930	1244.841431	-643.407471	227.865601	1017.656921	-614.294617	-146.265762	993.742493	-597.718506	50.473976	1095.927490	550.580688	-31.286758	965.976318	556.209412	220.984375
-623.700073	135.510727	996.436768	-612.411499	-40.854603	999.750549	-673.485107	161.538300	523.005127	-666.639160	-85.499153	517.533508	-671.543701	162.384903	78.883614	-661.143555	-85.315941	88.827560	-600.353088	248.867996	1460.328491	-560.129822	-122.552528	1453.290771	-535.670532	54.780266	1423.149658	-547.571167	40.388489	1756.162720	-796.804443	352.144531	1241.069214	-672.488647	-301.543793	1244.907227	-643.449890	227.854111	1017.648071	-614.195374	-146.275589	993.780151	-597.753418	50.466389	1095.960693	550.661499	-31.589008	965.715942	556.742859	220.861526
-623.738464	135.517624	996.429504	-612.451843	-40.893272	999.815186	-673.484009	161.596527	522.980469	-666.652771	-85.594185	517.527466	-671.502686	162.399429	78.862442	-661.155457	-85.324989	88.839325	-600.206055	248.870789	1460.310913	-559.878967	-122.521957	1453.297485	-535.524536	54.780651	1423.157837	-547.653015	40.944233	1756.117798	-796.767212	352.112152	1241.078979	-672.102234	-301.591248	1244.982178	-643.479736	227.856735	1017.661804	-614.095703	-146.285660	993.816101	-597.792603	50.489361	1095.988159	550.541199	-29.915878	965.527222	554.963074	222.760986
-623.765259	135.524078	996.437988	-612.463379	-40.932270	999.833313	-673.445374	161.676025	522.920776	-666.637085	-85.592957	517.551880	-671.487427	162.405014	78.849541	-661.142944	-85.318031	88.835556	-600.104187	248.867981	1460.291382	-559.621765	-122.475960	1453.371216	-535.390686	54.782787	1423.134644	-547.679626	41.280006	1756.265381	-796.759216	352.100189	1241.112793	-671.736511	-301.687775	1245.043091	-643.518494	227.852081	1017.687012	-614.035278	-146.272125	993.851318	-597.813416	50.479252	1096.001587	551.084595	-29.791809	965.220398	555.717224	222.700745
-623.792480	135.539200	996.442139	-612.482605	-40.898392	999.786011	-673.470947	161.632507	522.977844	-666.569519	-85.598022	517.546021	-671.521851	162.382294	78.871529	-661.099304	-85.322365	88.814545	-599.984619	248.892776	1460.274536	-559.370483	-122.442688	1453.401367	-535.282593	54.804955	1423.102295	-547.646423	41.267948	1756.394775	-796.772278	352.065063	1241.193481	-671.361816	-301.794006	1245.083130	-643.572327	227.837311	1017.700989	-614.003784	-146.303574	993.914856	-597.811890	50.477985	1095.975708	551.379578	-29.976671	964.922119	556.370605	222.625732
-623.825623	135.540359	996.449463	-612.506104	-40.887836	999.780701	-673.515137	161.542267	522.985229	-666.563416	-85.670967	517.533020	-671.508789	162.384338	78.865837	-661.190857	-85.319023	88.779015	-599.933533	248.911591	1460.271606	-559.242676	-122.359772	1453.420654	-535.163086	54.818050	1422.935425	-547.575073	41.505196	1756.447021	-796.807739	352.011902	1241.206299	-670.974182	-301.896149	1245.140015	-643.589478	227.810059	1017.710510	-613.982483	-146.233170	993.941833	-597.807617	50.480087	1095.970093	552.262329	-29.605692	964.641907	557.194397	222.658081
-623.838135	135.567932	996.489319	-612.501831	-40.858829	999.765686	-673.536194	161.539825	523.018188	-666.541565	-85.678352	517.537964	-671.535950	162.361862	78.890816	-661.225037	-85.321762	88.776634	-599.843384	248.909637	1460.260864	-558.992798	-122.279526	1453.431641	-535.049805	54.854168	1423.032593	-547.482117	41.742111	1756.374634	-796.842285	351.957642	1241.256958	-670.638977	-301.974823	1245.159180	-643.637390	227.790802	1017.729004	-613.911255	-146.359467	993.957092	-597.803833	50.480385	1095.981689	552.916016	-29.566650	964.418823	558.031128	222.528580
-623.860718	135.578995	996.465576	-612.492371	-40.883682	999.778503	-673.541199	161.531525	523.032715	-666.567200	-85.708328	517.546875	-671.546021	162.363327	78.878723	-661.240295	-85.325020	88.780510	-599.774109	248.944016	1460.234497	-558.800354	-122.258240	1453.454956	-534.919250	54.883904	1423.026245	-547.310913	41.596985	1756.731689	-796.909790	351.870209	1241.287476	-670.370239	-302.038269	1245.184448	-643.672791	227.755753	1017.752197	-613.896240	-146.249039	993.954956	-597.795471	50.497761	1095.972412	553.470154	-29.731133	964.249329	558.869873	222.297699
-623.834656	135.526810	996.463989	-612.464478	-40.897572	999.788940	-673.498047	161.553101	522.989319	-666.511780	-85.617081	517.572388	-671.544922	162.355347	78.911880	-661.206604	-85.320961	88.835007	-599.753906	248.982483	1460.215332	-558.670959	-122.189018	1453.481567	-534.821228	54.936863	1422.902954	-547.087646	41.860588	1756.856201	-796.967957	351.782898	1241.294800	-670.065369	-302.095428	1245.263428	-643.687256	227.725998	1017.773621	-613.908386	-146.281662	993.980713	-597.746216	50.473606	1095.971802	553.721619	-29.908285	964.121704	559.494263	222.321793
-623.809204	135.565155	996.476257	-612.443970	-40.881126	999.815002	-673.492126	161.520935	523.004456	-666.389038	-85.530151	517.555847	-671.520447	162.347992	78.879814	-661.091797	-85.306679	88.834290	-599.683655	249.032532	1460.260864	-558.414429	-122.162056	1453.484863	-534.704834	54.963341	1423.024780	-546.880371	42.138199	1756.843018	-797.046326	351.683258	1241.331299	-669.772095	-302.131592	1245.340576	-643.697021	227.715302	1017.810425	-613.855896	-146.426331	994.019470	-597.720703	50.507851	1095.990234	554.630920	-29.713257	963.939270	560.470093	222.357971
-623.808838	135.560211	996.497498	-612.457764	-40.866394	999.854004	-673.473938	161.551651	522.978333	-666.382141	-85.523056	517.551392	-671.489380	162.351990	78.850166	-661.091553	-85.265259	88.805748	-599.684021	249.035980	1460.220459	-558.326050	-122.128822	1453.469971	-534.590393	55.016914	1422.911377	-546.635315	42.431862	1756.813965	-797.133606	351.555115	1241.335571	-669.522705	-302.198212	1245.394165	-643.717651	227.673477	1017.822998	-613.811218	-146.451477	994.029297	-597.727844	50.521255	1096.020264	555.129089	-29.418308	963.779846	560.981628	222.695068
-623.745789	135.553696	996.501770	-612.420837	-40.846390	999.856323	-673.439209	161.494308	522.993103	-666.355164	-85.451492	517.552979	-671.490234	162.339523	78.873589	-661.055725	-85.244347	88.802078	-599.629211	249.067535	1460.193237	-558.113953	-122.089348	1453.483643	-534.500183	55.062798	1423.028198	-546.374146	42.994144	1756.493530	-797.231201	351.461212	1241.340942	-669.294861	-302.262817	1245.445068	-643.727905	227.691757	1017.920105	-613.785645	-146.509735	994.015381	-597.676331	50.524483	1096.023315	555.872986	-29.432829	963.625732	562.012939	222.628967
-623.710999	135.547699	996.506531	-612.346924	-40.864872	999.846741	-673.478638	161.459442	523.053406	-666.306885	-85.367393	517.558716	-671.514343	162.324844	78.902344	-661.025940	-85.253174	88.789810	-599.690674	249.097107	1460.217163	-557.978455	-122.054092	1453.446777	-534.392151	55.111626	1422.879639	-546.090149	43.277737	1756.472412	-797.330200	351.360809	1241.346436	-669.064148	-302.276611	1245.487549	-643.725464	227.607727	1017.870544	-613.749512	-146.548126	994.021790	-597.616455	50.508915	1096.019897	556.561462	-29.346331	963.497192	562.934631	222.634750
-623.694580	135.550873	996.523560	-612.329895	-40.783016	999.775024	-673.501648	161.399002	523.074951	-666.292847	-85.349625	517.513306	-671.529907	162.326248	78.896843	-661.014343	-85.252365	88.788773	-599.677734	249.123383	1460.176392	-557.808167	-122.018486	1453.462524	-534.280762	55.179081	1422.825928	-545.787048	43.530510	1756.446899	-797.443665	351.275452	1241.346069	-669.596008	-302.276093	1245.210571	-643.733582	227.574158	1017.893555	-613.686768	-146.555435	993.973572	-597.560669	50.506054	1095.985840	557.166016	-29.138712	963.385742	563.752258	222.856567
-623.597595	135.530731	996.501892	-612.285889	-40.790257	999.836121	-673.462646	161.406021	523.055176	-666.327576	-85.335434	517.541687	-671.534241	162.323334	78.894814	-661.039246	-85.269745	88.830070	-599.669922	249.154480	1460.087036	-557.632507	-121.975204	1453.411865	-534.182434	55.221497	1422.837280	-545.452393	43.801800	1756.423340	-797.559143	351.147186	1241.324951	-668.726074	-302.309814	1245.583252	-643.711609	227.543030	1017.915161	-613.662659	-146.585693	994.008667	-597.512817	50.531013	1096.009033	557.902039	-29.115246	963.326111	564.774170	222.899124
-623.526672	135.508728	996.501770	-612.213989	-40.789635	999.830322	-673.401978	161.428833	523.023071	-666.299438	-85.283051	517.529541	-671.478943	162.337341	78.869225	-660.909851	-85.241653	88.837151	-599.674072	249.191574	1460.033813	-557.455200	-121.937759	1453.427002	-534.065979	55.266991	1422.821289	-545.126526	44.073387	1756.393188	-797.645874	350.983276	1241.269409	-669.258972	-302.256897	1245.286377	-643.676819	227.500229	1017.928284	-613.607300	-146.573502	993.973328	-597.440918	50.517704	1096.005981	558.598694	-29.008049	963.229126	565.799438	222.946564
-623.464050	135.516876	996.470520	-612.144531	-40.818489	999.867249	-673.324829	161.431107	522.988159	-666.355408	-85.355667	517.543701	-671.451843	162.343201	78.837006	-660.926514	-85.226204	88.816353	-599.596985	249.191559	1459.974854	-557.211975	-121.947258	1453.436157	-533.957275	55.316788	1422.990479	-544.763062	44.337429	1756.378418	-797.726196	350.837952	1241.234375	-668.455933	-302.305237	1245.650269	-643.653442	227.460281	1017.903442	-613.554138	-146.582535	994.036011	-597.362244	50.546028	1096.005005	559.247803	-28.819149	963.171387	566.631531	223.203827
-623.394836	135.508392	996.490356	-612.106323	-40.783020	999.867188	-673.333557	161.437866	522.992981	-666.364258	-85.333954	517.534241	-671.446411	162.337173	78.872528	-660.922729	-85.226868	88.808914	-599.571594	249.237427	1459.940552	-557.028748	-121.899422	1453.414063	-533.850342	55.380383	1422.963379	-544.407104	44.613972	1756.353027	-797.801941	350.684845	1241.195801	-668.340393	-302.265717	1245.692993	-643.545227	227.414902	1017.909302	-613.502075	-146.601868	994.024292	-597.302063	50.546062	1096.013916	560.072937	-28.955198	963.122498	567.913635	223.132660
-623.292725	135.489487	996.470337	-612.005005	-40.781006	999.851868	-673.319275	161.362457	523.017761	-666.338928	-85.304512	517.537842	-671.459900	162.317688	78.894096	-660.906921	-85.236908	88.785362	-599.571167	249.258469	1459.838623	-556.871277	-121.826721	1453.458130	-533.754761	55.404243	1422.898315	-544.044006	44.831276	1756.364014	-797.889282	350.559540	1241.162354	-668.944397	-302.195496	1245.413208	-643.509460	227.372391	1017.920532	-613.467285	-146.575058	994.018799	-597.193787	50.540958	1095.994873	560.773438	-28.529238	963.040161	568.720337	223.511078
-623.237305	135.433640	996.469360	-611.921204	-40.794643	999.859375	-673.315857	161.357315	523.015991	-666.371033	-85.369621	517.568298	-671.440735	162.312958	78.895706	-660.919800	-85.255455	88.830803	-599.551636	249.300888	1459.820435	-556.666992	-121.820808	1453.459106	-533.652466	55.444004	1422.904175	-543.669128	45.084457	1756.344727	-797.957153	350.433228	1241.155640	-668.862610	-302.165100	1245.444580	-643.474915	227.325439	1017.901001	-613.402039	-146.568512	994.040588	-597.106628	50.516018	1095.994019	561.623901	-28.495077	962.954834	570.003601	223.400879
-623.115051	135.394424	996.485657	-611.815918	-40.810966	999.894104	-673.303101	161.302795	522.998901	-666.409668	-85.391426	517.579834	-671.441772	162.313309	78.890427	-660.953491	-85.271461	88.816711	-599.524658	249.316849	1459.804932	-556.548035	-121.801048	1453.465576	-533.539612	55.476986	1422.869141	-543.319580	45.359924	1756.306396	-797.998413	350.312439	1241.098267	-668.780701	-302.126251	1245.487183	-643.411316	227.306229	1017.901306	-613.339355	-146.551117	994.014343	-596.997375	50.496647	1096.020264	562.402649	-28.365942	962.948669	571.138367	223.452484
-623.046936	135.413712	996.449951	-611.751221	-40.779068	999.852417	-673.275208	161.322495	522.980286	-666.343201	-85.365799	517.580383	-671.434998	162.312271	78.892677	-660.843994	-85.283661	88.862488	-599.485840	249.301651	1459.701782	-556.414612	-121.795082	1453.431396	-533.438843	55.512749	1422.914795	-542.984680	45.617863	1756.274170	-798.051208	350.203552	1241.056519	-667.998413	-302.149078	1245.807007	-643.358032	227.279388	1017.862854	-613.286499	-146.521927	994.073242	-596.893677	50.520996	1095.973755	563.137817	-28.008907	962.933411	572.058472	223.759201
-622.958801	135.394775	996.450500	-611.666016	-40.776047	999.859192	-673.257935	161.338547	522.968628	-666.397034	-85.405426	517.591675	-671.427673	162.328461	78.863373	-660.893677	-85.253685	88.843781	-599.418518	249.284851	1459.364990	-556.274536	-121.786835	1453.443359	-533.307495	55.533688	1422.920410	-542.629211	45.882683	1756.237549	-798.085938	350.098633	1241.006836	-667.911499	-302.121155	1245.825806	-643.307617	227.263275	1017.821350	-613.248413	-146.395065	994.049011	-596.783875	50.517933	1095.972412	563.950745	-28.075338	962.875122	573.336365	223.627640
-622.864319	135.397705	996.434692	-611.560852	-40.812950	999.862732	-673.220276	161.361496	522.945068	-666.434631	-85.480812	517.624695	-671.393433	162.342117	78.842262	-660.934265	-85.281151	88.827293	-599.370605	249.297958	1459.321167	-556.148499	-121.760529	1453.449829	-533.190125	55.560631	1422.898560	-542.282227	46.162220	1756.218872	-798.147217	350.017456	1241.004517	-667.835510	-302.114807	1245.857544	-643.260681	227.257629	1017.793213	-613.159729	-146.450089	994.088928	-596.680359	50.512405	1095.965210	564.562195	-27.938997	962.868713	574.322876	223.806229
-622.779297	135.362411	996.437744	-611.469238	-40.801575	999.870361	-673.241028	161.311661	523.005127	-666.397644	-85.462799	517.621643	-671.391785	162.354736	78.863831	-660.912476	-85.239456	88.801140	-599.345581	249.353470	1459.436523	-556.000000	-121.754189	1453.438354	-533.052368	55.595829	1422.869873	-541.960327	46.419006	1756.219971	-798.157898	349.943848	1240.967896	-667.779053	-302.086884	1245.864624	-643.175537	227.243332	1017.786133	-613.081116	-146.441147	994.080872	-596.561951	50.506432	1095.963989	565.303162	-27.728462	962.872009	575.416992	223.948669
-622.675110	135.342743	996.456421	-611.345398	-40.805862	999.882141	-673.264954	161.243729	523.057373	-666.295532	-85.447411	517.610657	-671.398621	162.336121	78.921959	-660.859131	-85.269066	88.824684	-599.274536	249.331146	1459.229370	-555.840454	-121.736443	1453.440186	-532.974426	55.606693	1422.785889	-541.670410	46.651756	1756.245117	-798.144958	349.872559	1240.955078	-668.395142	-302.023468	1245.564209	-643.107056	227.217911	1017.784729	-612.986511	-146.388748	994.093201	-596.457520	50.492607	1095.981323	566.149475	-27.616617	962.822632	576.685974	223.946152
-622.587158	135.304016	996.457092	-611.259216	-40.741779	999.861206	-673.248291	161.244385	523.029114	-666.205444	-85.368790	517.591003	-671.385437	162.312210	78.950691	-660.837646	-85.244293	88.840866	-599.239136	249.365005	1459.423340	-555.753418	-121.725067	1453.435791	-532.853943	55.651505	1422.772705	-541.379272	46.877342	1756.266602	-798.144897	349.768341	1240.923218	-668.341064	-301.981659	1245.565063	-643.047791	227.204605	1017.775146	-612.914856	-146.392975	994.114258	-596.354431	50.495949	1095.968140	566.836548	-27.363657	962.808533	577.673950	224.179245
-622.513916	135.355667	996.466675	-611.171448	-40.747246	999.848145	-673.256104	161.252106	523.039795	-666.188782	-85.374107	517.625671	-671.392090	162.312973	78.951218	-660.830627	-85.258621	88.881706	-599.178406	249.365036	1459.345215	-555.598083	-121.741638	1453.424194	-532.736328	55.656788	1422.779541	-541.102173	47.121906	1756.268311	-798.114441	349.644745	1240.896484	-668.255371	-301.963287	1245.565796	-643.034668	227.193848	1017.757874	-612.825317	-146.386871	994.135132	-596.252441	50.508381	1095.962158	567.670776	-27.130884	962.723389	578.815918	224.380249
-622.419128	135.351013	996.424622	-611.099731	-40.774986	999.874512	-673.236511	161.277802	523.023560	-666.094299	-85.340195	517.599792	-671.365051	162.331482	78.894333	-660.844360	-85.268814	88.886642	-599.081299	249.378281	1459.338135	-555.463745	-121.720802	1453.382568	-532.608093	55.670727	1422.780029	-540.868896	47.388016	1756.250977	-798.083740	349.571777	1240.839111	-668.185486	-301.948029	1245.553101	-642.914917	227.189911	1017.743713	-612.740906	-146.362152	994.123657	-596.166504	50.527214	1095.952637	568.340881	-27.014336	962.707825	579.869995	224.553497
-622.308289	135.347000	996.403198	-611.004761	-40.745659	999.853577	-673.215759	161.301712	522.959473	-666.024780	-85.317200	517.599609	-671.344055	162.351685	78.897179	-660.733459	-85.232124	88.839394	-598.973816	249.353912	1459.128174	-555.284302	-121.666183	1453.397095	-532.475891	55.667976	1422.736816	-540.645569	47.641251	1756.228271	-798.041077	349.486572	1240.846069	-668.106689	-301.948639	1245.539917	-642.821716	227.199997	1017.751404	-612.649414	-146.233704	994.067017	-596.047424	50.539860	1095.927979	568.971436	-26.919611	962.687622	580.975342	224.737442
-622.200195	135.364410	996.383606	-610.903931	-40.737255	999.859070	-673.195618	161.309967	522.953979	-666.066772	-85.373779	517.600159	-671.301880	162.359985	78.873268	-660.881958	-85.237564	88.844734	-598.861877	249.378357	1459.085083	-555.143555	-121.648186	1453.362793	-532.311401	55.686726	1422.681885	-540.446716	47.863388	1756.233398	-798.000122	349.409332	1240.851196	-668.022217	-301.947876	1245.517700	-642.718933	227.187592	1017.730103	-612.565796	-146.230148	994.095215	-595.944458	50.565617	1095.920898	569.646179	-26.712162	962.688171	582.032959	224.892242
-622.092712	135.383484	996.389832	-610.777161	-40.694118	999.835938	-673.255066	161.231400	523.016907	-665.995667	-85.348732	517.623352	-671.309387	162.340775	78.889595	-660.821533	-85.204361	88.824516	-598.741272	249.390198	1459.078735	-554.932556	-121.630318	1453.335815	-532.163696	55.698067	1422.650391	-540.250732	48.089195	1756.243652	-797.929321	349.362579	1240.859497	-667.219482	-301.947876	1245.830688	-642.644775	227.154633	1017.739990	-612.414978	-146.341965	994.118225	-595.814941	50.583874	1095.910278	570.254761	-26.473057	962.720276	583.070557	225.160629
-622.000732	135.369217	996.404175	-610.659973	-40.684227	999.823364	-673.246643	161.151871	523.052246	-665.987732	-85.438148	517.623596	-671.286926	162.278076	78.923820	-660.784546	-85.203781	88.808258	-598.630005	249.404144	1459.102051	-554.784668	-121.614937	1453.303711	-531.976257	55.724976	1422.606201	-540.051880	48.308674	1756.281494	-797.869995	349.244812	1240.916138	-667.787292	-301.869171	1245.530273	-642.443115	227.131119	1017.738159	-612.313660	-146.311386	994.096680	-595.695129	50.571053	1095.908325	570.836060	-26.243120	962.737427	584.120667	225.375626
-621.909729	135.381561	996.410706	-610.573853	-40.668228	999.787781	-673.285889	161.129745	523.111816	-665.885864	-85.377975	517.628052	-671.271179	162.249191	78.949936	-660.694641	-85.180542	88.826851	-598.475952	249.413147	1459.105469	-554.571350	-121.610222	1453.252563	-531.831116	55.741768	1422.577515	-539.868347	48.533207	1756.297729	-797.791748	349.166443	1240.941162	-667.705078	-301.883606	1245.522949	-642.358826	227.094421	1017.730652	-612.290039	-146.210007	994.093994	-595.589233	50.562401	1095.890869	571.453308	-26.015018	962.795410	585.178284	225.669296
-621.833496	135.426331	996.404968	-610.510681	-40.646290	999.764893	-673.234802	161.143250	523.096558	-665.816284	-85.346275	517.644531	-671.206055	162.236847	78.984016	-660.642273	-85.190811	88.867935	-598.359741	249.415833	1459.087036	-554.370911	-121.632607	1453.274780	-531.654724	55.778492	1422.586060	-539.686890	48.748089	1756.319092	-797.680664	349.147583	1240.869263	-667.588684	-301.876251	1245.539429	-642.255005	227.081299	1017.736206	-612.186462	-146.242371	994.114685	-595.474365	50.586998	1095.867310	570.657227	-27.148945	962.946960	585.857971	225.590973
-621.758362	135.506973	996.386719	-610.431519	-40.653557	999.772644	-673.218384	161.178299	523.071899	-665.739868	-85.337158	517.627258	-671.159668	162.272842	78.983253	-660.618958	-85.204201	88.915085	-598.208374	249.441620	1459.072021	-554.215759	-121.614777	1453.286133	-531.495667	55.772820	1422.622681	-539.522888	48.970016	1756.327148	-797.552124	349.146027	1240.845825	-667.428345	-301.841614	1245.554565	-642.132385	227.074326	1017.737061	-612.064087	-146.346497	994.174622	-595.366638	50.638828	1095.854980	571.100342	-27.070662	963.004028	586.946289	225.757462
-621.653442	135.476990	996.396423	-610.303101	-40.680069	999.814636	-673.135437	161.177414	523.065369	-665.647400	-85.256035	517.617676	-671.091248	162.224289	78.997009	-660.631226	-85.207291	88.910339	-598.071655	249.440430	1459.070435	-554.072510	-121.641975	1453.264771	-531.342407	55.794777	1422.526245	-539.368164	49.157379	1756.330933	-797.413391	349.100922	1240.841919	-666.610291	-301.879639	1245.899780	-642.029297	227.063614	1017.703613	-611.952148	-146.356873	994.182983	-595.255615	50.630981	1095.881348	571.724792	-26.821018	963.072083	588.116577	225.872131
-621.539429	135.450851	996.383423	-610.175293	-40.694645	999.807007	-673.023132	161.165085	523.033569	-665.615295	-85.275024	517.644226	-671.001038	162.211075	79.024803	-660.611145	-85.203392	88.911087	-597.918091	249.443298	1459.059570	-553.924438	-121.612900	1453.241455	-531.180542	55.809986	1422.542969	-539.206665	49.335735	1756.346680	-797.289490	349.114288	1240.827637	-667.126648	-301.799561	1245.581665	-641.917847	227.061249	1017.720825	-611.864929	-146.365112	994.169861	-595.113586	50.616692	1095.866333	572.279175	-26.625610	963.139526	589.190430	225.968552
-621.448547	135.450821	996.405701	-610.096436	-40.703419	999.803040	-673.004639	161.135666	523.111145	-665.574219	-85.259056	517.585571	-671.020081	162.185760	79.057915	-660.605713	-85.202423	88.909821	-597.749939	249.446869	1459.076294	-553.668091	-121.594162	1453.267700	-531.016602	55.840389	1422.628784	-539.037231	49.502705	1756.398682	-797.137329	349.137085	1240.821289	-666.987976	-301.796783	1245.584351	-641.827271	227.054153	1017.705017	-611.755005	-146.322189	994.146118	-595.017273	50.596851	1095.873657	572.878723	-26.508184	963.145874	590.424805	225.977219
-621.335754	135.423828	996.455444	-609.990906	-40.677921	999.779053	-672.903381	161.096817	523.136597	-665.565430	-85.281471	517.602356	-671.015747	162.133652	79.141823	-660.638611	-85.206909	88.911819	-597.615234	249.431122	1459.067139	-553.463257	-121.596397	1453.260742	-530.875183	55.835899	1422.579956	-538.867004	49.671009	1756.400024	-796.992737	349.169891	1240.821777	-666.786011	-301.779877	1245.623535	-641.723206	227.034790	1017.730652	-611.655029	-146.207825	994.153931	-594.894287	50.556141	1095.884888	573.613037	-26.797375	963.207031	592.366577	225.140671
-621.262878	135.421204	996.462524	-609.888855	-40.684944	999.739258	-672.820313	161.095917	523.164551	-665.483337	-85.259476	517.642090	-671.060730	162.124161	79.202568	-660.575378	-85.181267	88.870270	-597.463806	249.439301	1459.066284	-553.281311	-121.576149	1453.287964	-530.711121	55.842621	1422.537231	-538.697021	49.834156	1756.395874	-796.847717	349.196106	1240.925171	-666.606445	-301.780151	1245.636108	-641.608032	227.041092	1017.714172	-611.505005	-146.299469	994.169250	-594.769714	50.530918	1095.861328	574.035339	-26.475506	963.258484	593.090515	225.682266
-621.096741	135.412704	996.481018	-609.774353	-40.664364	999.749817	-672.634705	161.129349	523.116272	-665.509155	-85.290047	517.657288	-671.034058	162.110123	79.167564	-660.627319	-85.185638	88.915108	-597.351501	249.453247	1459.032715	-553.152649	-121.598045	1453.312012	-530.512329	55.847961	1422.455322	-538.520264	49.983952	1756.384277	-796.644531	349.260712	1240.835815	-666.419983	-301.814789	1245.692139	-641.443787	227.055450	1017.729797	-611.420715	-146.162338	994.177673	-594.622864	50.527378	1095.874756	574.624146	-26.450600	963.316223	594.498413	225.363617
-620.962708	135.454086	996.454956	-609.715698	-40.691509	999.809326	-672.504395	161.140427	523.147766	-665.438660	-85.257141	517.676208	-671.053406	162.146500	79.157913	-660.569702	-85.180771	88.918465	-597.141968	249.466537	1458.983643	-552.947815	-121.569725	1453.360962	-530.315796	55.838181	1422.579834	-538.334351	50.134846	1756.367676	-796.487610	349.315033	1240.845581	-666.200989	-301.814911	1245.716309	-641.265198	227.086487	1017.738098	-611.315308	-146.174408	994.226074	-594.517517	50.572346	1095.888306	575.170715	-26.281908	963.353943	595.654419	225.444412
-620.792053	135.450806	996.468567	-609.598999	-40.690029	999.848389	-672.333923	161.186111	523.088501	-665.401611	-85.239174	517.687378	-671.057495	162.125626	79.188248	-660.513733	-85.172783	88.916756	-596.927124	249.562408	1459.095581	-552.803528	-121.589729	1453.375000	-530.144043	55.838894	1422.596436	-538.130371	50.296211	1756.356323	-796.309021	349.330109	1240.870972	-666.010864	-301.839905	1245.770630	-641.170288	227.117661	1017.724731	-611.189331	-146.157913	994.269165	-594.373779	50.579281	1095.914429	575.675781	-26.133259	963.397034	596.732056	225.518951
-620.610901	135.404739	996.463257	-609.439514	-40.731270	999.890076	-672.216797	161.168381	523.122681	-665.285767	-85.185440	517.660339	-671.079163	162.104889	79.208160	-660.549438	-85.142509	88.949547	-596.792358	249.514816	1459.073608	-552.638000	-121.580902	1453.395508	-529.987061	55.831337	1422.597656	-537.941772	50.414886	1756.366211	-796.139954	349.409912	1240.853394	-665.793335	-301.883423	1245.788574	-640.996399	227.126572	1017.704773	-611.097351	-146.158386	994.348877	-594.211121	50.558739	1095.933472	576.105835	-26.076248	963.403687	597.749329	225.630066
-620.446228	135.360962	996.467102	-609.319824	-40.693047	999.863159	-672.101379	161.085419	523.138733	-665.255920	-85.152679	517.661133	-671.117493	162.100235	79.214622	-660.527161	-85.139038	88.948174	-596.689148	249.451523	1458.978638	-552.471802	-121.552536	1453.385132	-529.832520	55.839497	1422.592041	-537.731506	50.512661	1756.360352	-795.949097	349.434723	1240.806519	-665.566162	-301.944183	1245.799683	-640.849121	227.132660	1017.684387	-610.961243	-146.174255	994.360352	-594.065430	50.535301	1095.921875	576.539856	-25.932390	963.400513	598.837097	225.658554
-620.270569	135.335907	996.469421	-609.225037	-40.745094	999.886108	-672.010803	161.090912	523.174805	-665.238647	-85.172668	517.653870	-671.160889	162.083664	79.245132	-660.423035	-85.148827	88.968567	-596.552673	249.424332	1458.989502	-552.276489	-121.553169	1453.399536	-529.705322	55.840611	1422.553223	-537.518433	50.638885	1756.355103	-795.767456	349.471710	1240.796753	-665.385620	-301.987946	1245.838989	-640.602173	227.112808	1017.676392	-610.853088	-146.203613	994.376404	-593.940125	50.497570	1095.936646	576.979065	-25.746933	963.414795	599.868958	225.705566
-620.084290	135.386414	996.451477	-609.084045	-40.703224	999.847290	-671.863220	161.090729	523.177979	-665.204956	-85.158607	517.664368	-671.208252	162.038330	79.302422	-660.377563	-85.115578	88.935722	-596.390686	249.429550	1458.962036	-552.095703	-121.553429	1453.376465	-529.533142	55.861492	1422.523926	-537.269104	50.756901	1756.338501	-795.574524	349.448517	1240.780273	-665.165710	-302.029663	1245.855103	-640.384521	227.117157	1017.657959	-610.757446	-146.225967	994.346680	-593.754883	50.527943	1095.904053	577.407898	-25.536003	963.421021	600.827454	225.776764
-619.931335	135.428497	996.419800	-608.976196	-40.777084	999.879211	-671.715271	161.174881	523.166443	-665.239563	-85.223053	517.718201	-671.183899	162.044601	79.289154	-660.484802	-85.114693	88.958252	-596.241333	249.440140	1458.945313	-551.944458	-121.498970	1453.385986	-529.371094	55.844692	1422.518188	-537.045471	50.883278	1756.274780	-795.374268	349.495026	1240.732300	-664.947144	-302.044922	1245.884644	-640.153564	227.109756	1017.654114	-610.604004	-146.377975	994.364319	-593.612671	50.540604	1095.900757	577.820923	-25.498837	963.448792	601.911194	225.782806
-619.737915	135.421921	996.409119	-608.875427	-40.775597	999.896057	-671.526855	161.164902	523.111450	-665.205322	-85.156715	517.716858	-671.161926	162.072281	79.283157	-660.441711	-85.112183	88.953743	-596.063843	249.449158	1458.913696	-551.777527	-121.506126	1453.430664	-529.226135	55.835567	1422.541138	-536.784058	50.997211	1756.252808	-795.191956	349.505249	1240.672852	-664.723999	-302.046600	1245.919067	-639.902222	227.126968	1017.649353	-610.544189	-146.315750	994.317627	-593.458984	50.542854	1095.902344	578.190674	-25.347408	963.457764	602.828979	225.821426
-619.541565	135.403336	996.400757	-608.708740	-40.784744	999.912964	-671.402466	161.196472	523.144043	-665.165222	-85.126709	517.750000	-671.157288	162.098129	79.277214	-660.423157	-85.098740	88.974075	-595.898926	249.463501	1458.922974	-551.663452	-121.520416	1453.410034	-529.073242	55.842365	1422.557495	-536.544678	51.102745	1756.247559	-794.981750	349.446655	1240.607788	-664.552063	-302.084259	1245.928223	-639.668457	227.122330	1017.630798	-610.441833	-146.362534	994.351318	-593.295471	50.538635	1095.910034	578.550781	-25.281836	963.459839	603.759216	225.913605
-619.356628	135.394547	996.411255	-608.555237	-40.825546	999.945618	-671.303894	161.146591	523.166260	-665.115784	-85.094917	517.765442	-671.153198	162.099197	79.301025	-660.386597	-85.110954	89.013924	-595.801819	249.451553	1458.919434	-551.552856	-121.523865	1453.413940	-528.945557	55.841305	1422.442261	-536.299500	51.167152	1756.247559	-794.796753	349.425171	1240.564819	-664.373901	-302.094482	1245.948364	-639.522705	227.142639	1017.616943	-610.327148	-146.351822	994.329468	-593.136230	50.521275	1095.933594	578.966675	-25.161022	963.492371	604.807373	225.942276
-619.179504	135.335327	996.403992	-608.402466	-40.863274	999.975769	-671.238159	161.086945	523.212769	-665.031189	-85.022842	517.761230	-671.162659	162.101624	79.283234	-660.350220	-85.125397	89.051834	-595.630981	249.447968	1458.964233	-551.406555	-121.549919	1453.418701	-528.792908	55.833706	1422.422119	-536.053833	51.233208	1756.263916	-794.599182	349.403900	1240.485962	-664.184753	-302.101501	1245.938721	-639.245789	227.112671	1017.593811	-610.196045	-146.371628	994.349487	-592.989624	50.490017	1095.948364	579.310364	-24.997181	963.516968	605.635925	226.024002
-618.961426	135.300156	996.398987	-608.261353	-40.879757	999.973389	-671.160889	161.018661	523.213013	-665.002380	-85.030342	517.763367	-671.232483	162.062515	79.330750	-660.314575	-85.127792	89.059265	-595.476074	249.450333	1458.933716	-551.297363	-121.545296	1453.401489	-528.664978	55.838440	1422.418579	-535.848633	50.962502	1756.479248	-794.404541	349.424896	1240.459229	-664.010620	-302.137878	1245.928467	-639.031860	227.095093	1017.563904	-610.082153	-146.390594	994.342529	-592.829895	50.455776	1095.949219	579.669006	-24.911221	963.507568	606.623962	226.068893
-618.781555	135.313370	996.381531	-608.138000	-40.851643	999.943787	-671.050293	161.071823	523.164551	-665.072876	-85.087975	517.779602	-671.182251	162.097580	79.295418	-660.355957	-85.087807	89.012421	-595.270447	249.453415	1458.895020	-551.136475	-121.558899	1453.369873	-528.528320	55.826862	1422.492554	-535.556519	51.375790	1756.206421	-794.194092	349.422424	1240.414185	-663.875122	-302.171265	1245.925903	-638.909363	227.129013	1017.520630	-609.921021	-146.475922	994.330139	-592.664490	50.464108	1095.923096	579.613647	-25.235199	963.578064	607.364868	226.010620
-618.588623	135.380524	996.350525	-607.997925	-40.821224	999.900024	-670.971436	161.076004	523.226196	-665.036804	-85.070107	517.790833	-671.197327	162.102783	79.324478	-660.284668	-85.056961	88.965286	-595.056641	249.446960	1458.822632	-551.035461	-121.545418	1453.367188	-528.392700	55.816673	1422.502075	-535.323059	51.482449	1756.151489	-794.014221	349.475708	1240.419800	-663.719849	-302.155487	1245.902466	-638.645813	227.101364	1017.526367	-609.803650	-146.494003	994.317810	-592.472229	50.500378	1095.880615	580.157227	-24.783602	963.613403	608.272705	226.063049
-618.407898	135.435699	996.342773	-607.882263	-40.795376	999.827087	-670.864136	161.121658	523.191040	-665.081848	-85.122223	517.809753	-671.176453	162.154236	79.316360	-660.323242	-85.061241	88.968010	-594.878174	249.442307	1458.777954	-550.902649	-121.518135	1453.366577	-528.237854	55.799362	1422.436768	-535.070313	51.573612	1756.126587	-793.833679	349.552551	1240.411255	-663.608154	-302.180634	1245.890625	-638.452332	227.113083	1017.513367	-609.700745	-146.372986	994.269958	-592.292664	50.498238	1095.835083	579.759644	-25.593500	963.678101	608.973267	225.942566
-618.242737	135.425400	996.320740	-607.711975	-40.793880	999.805237	-670.811279	161.108231	523.194885	-665.028931	-85.116554	517.796753	-671.221741	162.162628	79.315773	-660.224243	-85.046463	89.019234	-594.721375	249.444687	1458.762695	-550.778870	-121.563171	1453.381226	-528.117981	55.783447	1422.420898	-534.833435	51.678539	1756.109375	-793.661560	349.578156	1240.398315	-663.477173	-302.200592	1245.896362	-638.250183	227.141708	1017.479980	-609.515991	-146.478424	994.311279	-592.111267	50.495502	1095.810059	579.930847	-25.517622	963.725098	609.683960	225.987274
-618.063232	135.406677	996.300964	-607.609802	-40.830013	999.837097	-670.766785	161.075684	523.248840	-664.961487	-85.056686	517.808899	-671.218262	162.161560	79.313385	-660.211365	-85.049713	89.016388	-594.559143	249.418610	1458.750244	-550.641235	-121.560745	1453.364014	-528.013000	55.757740	1422.379395	-534.610779	51.731743	1756.109009	-793.451172	349.597015	1240.374512	-663.389893	-302.198883	1245.890747	-638.113953	227.130676	1017.483337	-609.397034	-146.472443	994.303772	-591.978821	50.486755	1095.817383	580.184937	-25.459198	963.738159	610.554443	226.038940
-617.902039	135.403412	996.320618	-607.466614	-40.827560	999.782043	-670.675415	161.011703	523.256836	-664.841370	-84.999062	517.824890	-671.189392	162.128952	79.350296	-660.169373	-85.056107	89.055557	-594.406067	249.394821	1458.785156	-550.551025	-121.580917	1453.346924	-527.872559	55.735806	1422.353149	-534.397583	51.799114	1756.116089	-793.236145	349.589233	1240.361328	-663.281982	-302.163330	1245.888306	-637.992737	227.168167	1017.450317	-609.246582	-146.494110	994.325256	-591.822693	50.443192	1095.800171	580.362366	-25.420752	963.797913	611.261780	226.074387
-617.751465	135.356262	996.334290	-607.340698	-40.778996	999.738037	-670.596252	160.965195	523.241028	-664.790833	-84.998169	517.842407	-671.158386	162.105377	79.377945	-660.107849	-85.052094	89.058708	-594.212402	249.367966	1458.764282	-550.423340	-121.630127	1453.321289	-527.732727	55.699158	1422.329468	-534.188538	51.853298	1756.109009	-793.026672	349.616180	1240.346924	-663.201843	-302.163330	1245.875610	-637.843079	227.153183	1017.438416	-609.116272	-146.469788	994.341797	-591.674133	50.411236	1095.783813	580.575745	-25.309166	963.840271	612.103577	225.976395
-617.580811	135.356842	996.291870	-607.186890	-40.857063	999.722534	-670.506958	160.945053	523.265015	-664.777161	-85.088776	517.844238	-671.167664	162.116333	79.378448	-660.159058	-85.016113	89.103508	-594.005493	249.360321	1458.758179	-550.345764	-121.655357	1453.296997	-527.569153	55.673515	1422.321045	-533.977112	51.936378	1756.083740	-792.858887	349.643036	1240.334717	-663.194092	-302.142456	1245.869507	-637.647583	227.159119	1017.452271	-609.023621	-146.370956	994.337402	-591.506165	50.384361	1095.753296	580.766357	-25.191816	963.881409	612.772888	226.055527
-617.450684	135.351349	996.279358	-607.056396	-40.873699	999.746948	-670.387024	160.996780	523.232178	-664.810669	-85.161011	517.876770	-671.089844	162.158585	79.308525	-660.156799	-85.004349	89.115997	-593.836914	249.370926	1458.722412	-550.264893	-121.678307	1453.268921	-527.388733	55.640564	1422.227783	-533.727417	52.025211	1756.046631	-792.684326	349.661957	1240.338379	-663.137390	-302.141968	1245.816040	-637.411133	227.136765	1017.422485	-608.897217	-146.447662	994.347839	-591.365051	50.394199	1095.756226	580.992798	-25.171482	963.918274	613.533020	226.024231
-617.323669	135.347183	996.280518	-606.906677	-40.856659	999.684875	-670.303528	160.965561	523.240051	-664.742615	-85.184364	517.863831	-671.085999	162.185501	79.313889	-660.246887	-85.016060	89.117859	-593.575867	249.334854	1458.723511	-550.107483	-121.751320	1453.259766	-527.216736	55.626480	1422.330688	-533.485229	52.094917	1756.025513	-792.491943	349.661896	1240.351807	-663.109375	-302.141754	1245.803711	-637.244141	227.118546	1017.411926	-608.762817	-146.430756	994.308472	-591.185120	50.370926	1095.717896	581.242126	-24.875584	963.997681	614.138550	226.114258
-617.163330	135.313889	996.284302	-606.745605	-40.881790	999.713318	-670.206909	160.948837	523.236084	-664.733765	-85.231544	517.887939	-671.076599	162.184357	79.314781	-660.187073	-84.999046	89.144592	-593.365479	249.329315	1458.695313	-549.952820	-121.749290	1453.274170	-527.084778	55.573345	1422.317749	-533.228394	52.168015	1756.014648	-792.274414	349.677216	1240.364990	-663.093872	-302.108765	1245.796509	-637.073181	227.095612	1017.425781	-608.669189	-146.319885	994.303833	-591.019653	50.355862	1095.732544	582.184082	-23.912075	963.996887	615.088989	226.200806
-617.035645	135.278137	996.280884	-606.594971	-40.960304	999.724670	-670.155884	160.926804	523.283020	-664.749512	-85.278488	517.929565	-671.043335	162.178436	79.313194	-660.261780	-85.008591	89.195602	-593.175964	249.310303	1458.699707	-549.813965	-121.777397	1453.251221	-526.925903	55.530273	1422.265503	-532.983093	52.205231	1756.033447	-792.085083	349.676208	1240.376587	-663.063660	-302.049042	1245.780396	-636.946777	227.080414	1017.396545	-608.539307	-146.422058	994.315308	-590.871643	50.309399	1095.734253	582.411743	-23.741844	964.035950	615.679871	226.257217
-616.878174	135.286041	996.302795	-606.433594	-40.960312	999.736816	-670.148254	160.832718	523.305298	-664.685181	-85.283455	517.911011	-671.069275	162.184769	79.352966	-660.211121	-85.004097	89.262596	-592.957397	249.275940	1458.696167	-549.618774	-121.841034	1453.252686	-526.780273	55.483253	1422.258667	-532.710999	52.253281	1756.045044	-791.872437	349.653778	1240.338745	-663.045654	-302.024689	1245.748047	-636.889893	227.076355	1017.390320	-608.423767	-146.429428	994.347168	-590.705505	50.308617	1095.750000	581.708862	-24.604755	964.129150	615.929138	226.344650
-616.734436	135.272507	996.289429	-606.265564	-40.985626	999.732300	-670.097107	160.832642	523.309509	-664.652771	-85.319710	517.956970	-671.093933	162.176331	79.430252	-660.226196	-84.947662	89.248543	-592.711121	249.229736	1458.664063	-549.432617	-121.900597	1453.260010	-526.614563	55.450829	1422.206787	-532.446106	52.305115	1756.035278	-791.676147	349.676270	1240.356812	-663.032654	-301.994598	1245.751953	-636.761108	227.058884	1017.369507	-608.309753	-146.403885	994.326721	-590.535156	50.297558	1095.737671	581.456787	-26.037535	963.922302	616.781555	226.068619
-616.593628	135.229904	996.287720	-606.195068	-41.056351	999.794617	-670.074707	160.857895	523.338867	-664.618408	-85.300697	517.964783	-671.044128	162.216690	79.384552	-660.211609	-84.919334	89.268997	-592.484863	249.200836	1458.613525	-549.274780	-121.928635	1453.229492	-526.450623	55.404316	1422.207886	-532.173767	52.355942	1756.037354	-791.484070	349.671112	1240.357544	-663.025269	-301.994110	1245.719971	-636.635132	227.022156	1017.348083	-608.180725	-146.393799	994.327637	-590.422180	50.267887	1095.765503	581.371826	-25.769922	963.961426	616.676208	226.906891
-616.483459	135.286591	996.264160	-606.078247	-41.056965	999.765625	-670.029846	160.881958	523.315063	-664.613281	-85.291626	517.989868	-671.095154	162.286972	79.373688	-660.207825	-84.878792	89.290199	-592.292175	249.208618	1458.573242	-549.173706	-121.976997	1453.216431	-526.304382	55.359543	1422.091553	-531.898376	52.414322	1756.025513	-791.302734	349.698883	1240.401611	-662.989075	-301.948425	1245.686035	-636.432800	226.976349	1017.311279	-608.091248	-146.378601	994.341064	-590.265991	50.295040	1095.730103	581.661682	-26.063183	963.987549	617.902893	226.058563
-616.360046	135.232361	996.272156	-605.982117	-41.083450	999.792480	-669.988098	160.875214	523.328552	-664.577515	-85.274437	517.990601	-671.108093	162.298706	79.386330	-660.177368	-84.854378	89.345161	-592.040039	249.185593	1458.501221	-549.034302	-122.031326	1453.225586	-526.121094	55.332138	1422.054443	-531.600525	52.504761	1756.015869	-791.099854	349.697540	1240.436035	-662.972351	-301.915771	1245.682617	-636.327454	226.936417	1017.297913	-607.990540	-146.364868	994.324524	-590.134277	50.263565	1095.742432	581.588745	-25.597496	964.004456	617.589050	227.098083
-616.237122	135.191437	996.288086	-605.884766	-41.150314	999.879578	-669.972961	160.864075	523.372681	-664.628174	-85.306320	518.012756	-671.161560	162.406296	79.397804	-660.165222	-84.792671	89.352577	-591.822937	249.133301	1458.527344	-548.870300	-122.118111	1453.182495	-525.951782	55.275661	1422.065430	-531.320984	52.560242	1756.059082	-790.893250	349.702454	1240.483887	-662.930847	-301.901886	1245.646362	-636.218018	226.906219	1017.271423	-607.885193	-146.341019	994.306641	-590.022217	50.245670	1095.792480	583.259766	-23.574690	964.273010	619.184875	226.256073
-616.134094	135.132370	996.324219	-605.794678	-41.164097	999.888062	-669.995483	160.844238	523.447693	-664.680115	-85.308304	518.066406	-671.244751	162.441833	79.405228	-660.166382	-84.748085	89.368126	-591.589783	249.067749	1458.530396	-548.706238	-122.159966	1453.167114	-525.773438	55.222336	1422.021973	-531.021912	52.613651	1756.105591	-790.704712	349.674561	1240.518677	-662.896240	-301.874603	1245.637695	-636.195984	226.888153	1017.231873	-607.763916	-146.320206	994.279419	-589.895447	50.194855	1095.808716	581.889954	-25.501434	964.053894	618.733215	227.067368
-616.046021	135.086105	996.356445	-605.740784	-41.206711	999.941650	-670.027222	160.805786	523.535400	-664.737427	-85.295914	518.096436	-671.344116	162.511902	79.440987	-660.182922	-84.737976	89.434769	-591.336121	248.995132	1458.532959	-548.512939	-122.247963	1453.135498	-525.574707	55.176674	1422.167236	-530.704590	52.700153	1756.114624	-790.523743	349.643005	1240.589478	-662.835205	-301.831665	1245.615479	-636.120605	226.876022	1017.244629	-607.699829	-146.358170	994.299927	-589.820557	50.158417	1095.850464	581.916016	-25.648483	964.052490	619.283936	226.960678
-615.981628	135.063217	996.389587	-605.689331	-41.204845	999.900818	-670.017944	160.905975	523.593140	-664.856018	-85.357841	518.107727	-671.400513	162.649353	79.484108	-660.172791	-84.699631	89.480568	-591.073608	248.953918	1458.534302	-548.319824	-122.299271	1453.165405	-525.347229	55.088856	1422.176025	-530.378174	52.784584	1756.137817	-790.343018	349.629425	1240.705200	-662.740173	-301.808960	1245.623413	-636.017456	226.826828	1017.245483	-607.601868	-146.357803	994.280518	-589.710327	50.108685	1095.836670	582.115845	-25.639875	964.043518	619.928284	226.792908
-615.882996	135.046356	996.456360	-605.631836	-41.267513	999.918396	-669.982361	160.932999	523.658142	-664.959717	-85.359337	518.165955	-671.530090	162.795929	79.520317	-660.095215	-84.673096	89.483673	-590.808105	248.954987	1458.547607	-548.186523	-122.339691	1453.204590	-525.145020	55.019138	1422.194458	-530.013550	52.917164	1756.140991	-790.124146	349.621460	1240.785645	-662.659912	-301.789063	1245.619507	-635.898987	226.803467	1017.249084	-607.503296	-146.330872	994.257874	-589.614136	50.036911	1095.875977	582.233643	-25.664665	964.033630	620.533264	226.677429
-615.786316	135.007248	996.499878	-605.595947	-41.314766	999.972412	-669.896606	161.028702	523.687561	-665.053894	-85.304787	518.190125	-671.618286	162.948441	79.456520	-660.037903	-84.648277	89.534760	-590.540710	248.920212	1458.517334	-548.030090	-122.371460	1453.252808	-524.942688	54.930359	1422.263306	-529.662109	53.021168	1756.147217	-789.920959	349.645447	1240.872070	-662.571350	-301.817749	1245.638672	-635.807190	226.764359	1017.301453	-607.482910	-146.256226	994.229065	-589.516174	49.993820	1095.917847	582.390747	-25.718172	964.052612	621.151428	226.533081
-615.721008	134.995239	996.542236	-605.564026	-41.305553	999.935791	-669.839600	161.118317	523.736389	-665.278687	-85.381813	518.235718	-671.754395	163.097168	79.496582	-660.175537	-84.641060	89.604256	-590.258911	248.844116	1458.535278	-547.918640	-122.455582	1453.260986	-524.739563	54.843037	1422.275513	-529.295532	53.160175	1756.168823	-789.700134	349.631378	1240.977905	-662.474243	-301.839172	1245.641968	-635.712646	226.720612	1017.348694	-607.397034	-146.357697	994.256104	-589.409546	49.948132	1095.909546	582.496277	-25.797846	964.062805	621.671997	226.429047
-615.638672	134.982956	996.626160	-605.553772	-41.340717	999.980591	-669.788330	161.156616	523.774536	-665.450562	-85.389168	518.256287	-671.837036	163.202438	79.476891	-660.109680	-84.621605	89.628227	-589.909424	248.727539	1458.551636	-547.681641	-122.572411	1453.284912	-524.565796	54.774754	1422.376587	-528.899963	53.282436	1756.187988	-789.483032	349.613342	1241.103394	-662.365051	-301.867828	1245.662109	-635.621460	226.687408	1017.387512	-607.340942	-146.390472	994.276184	-589.324036	49.895771	1095.966309	582.596497	-25.816185	964.076233	622.208923	226.287155
-615.569336	134.916489	996.692627	-605.473755	-41.350910	999.951660	-669.698914	161.244537	523.831299	-665.636353	-85.351051	518.326904	-671.937744	163.353378	79.518311	-660.059998	-84.542297	89.610321	-589.697388	248.678421	1458.620483	-547.545227	-122.615707	1453.290649	-524.339233	54.677162	1422.311523	-528.491699	53.403725	1756.219971	-789.292114	349.584595	1241.279175	-662.269043	-301.896240	1245.681641	-635.492615	226.621231	1017.477600	-607.259521	-146.383881	994.255127	-589.186279	49.810230	1095.972778	582.665771	-25.891346	964.109009	622.743286	226.126846
-615.487793	134.862991	996.781372	-605.404846	-41.371025	999.931152	-669.606628	161.276215	523.846008	-665.848511	-85.384071	518.358948	-672.013916	163.451782	79.504501	-659.976868	-84.561516	89.635933	-589.435791	248.585236	1458.618164	-547.323242	-122.704582	1453.315308	-524.143982	54.586548	1422.297607	-528.053406	53.566414	1756.250000	-789.087585	349.588074	1241.405762	-662.169312	-301.978363	1245.705566	-635.422302	226.572678	1017.512756	-607.205200	-146.427841	994.293274	-589.084106	49.713402	1096.002808	582.759399	-25.941797	964.117065	623.232544	225.987534
-615.424866	134.827911	996.812988	-605.383728	-41.429344	999.969666	-669.508850	161.287109	523.927246	-666.102112	-85.419121	518.407532	-672.122498	163.582214	79.506454	-659.953552	-84.550835	89.647285	-589.174194	248.496078	1458.645630	-547.053833	-122.821556	1453.357544	-523.912048	54.485298	1422.337402	-527.577026	53.720852	1756.262207	-788.868713	349.607819	1241.483154	-661.357117	-302.087402	1246.019287	-635.383728	226.542404	1017.554077	-607.191589	-146.381149	994.300720	-588.988403	49.667900	1096.026123	582.851807	-25.989065	964.132935	623.707947	225.865158
-615.339294	134.824158	996.866333	-605.306519	-41.493195	999.974243	-669.429016	161.319473	523.984314	-666.314758	-85.398186	518.471008	-672.212585	163.753586	79.506119	-659.900879	-84.542686	89.642281	-588.928467	248.405090	1458.673828	-546.825684	-122.947418	1453.346069	-523.692322	54.400848	1422.394287	-527.153564	53.798855	1756.270020	-788.624512	349.655334	1241.509521	-661.225342	-302.163391	1246.039673	-635.272034	226.506027	1017.635864	-607.110779	-146.487549	994.336243	-588.863525	49.607376	1096.046265	582.940063	-26.006849	964.166016	624.130188	225.800354
-615.272888	134.823837	996.932495	-605.320679	-41.527142	999.968384	-669.402771	161.388519	524.008789	-666.430908	-85.266731	518.451294	-672.336304	163.867218	79.524216	-659.729248	-84.534698	89.673431	-588.675110	248.304123	1458.702881	-546.616272	-123.080193	1453.341919	-523.470093	54.274380	1422.414429	-526.695007	53.980194	1756.275146	-788.394165	349.629974	1241.599854	-661.757324	-302.130829	1245.729736	-635.142395	226.451096	1017.696960	-607.131592	-146.436829	994.279907	-588.790344	49.542526	1096.067505	583.018188	-26.018442	964.179932	624.549194	225.727798
-615.182007	134.743149	996.971008	-605.330933	-41.652935	1000.010803	-669.245605	161.419296	524.042908	-666.722168	-85.281113	518.518616	-672.379395	163.981094	79.545792	-659.799011	-84.572174	89.748177	-588.438843	248.174744	1458.774292	-546.462585	-123.201324	1453.269653	-523.258606	54.156094	1422.485840	-526.190308	54.209091	1756.255249	-788.172485	349.608398	1241.707397	-661.670166	-302.236572	1245.723267	-635.006104	226.393799	1017.750610	-607.167542	-146.508835	994.325134	-588.715698	49.430199	1096.100708	583.104675	-26.027191	964.199524	624.919312	225.632568
-615.086060	134.649704	997.017639	-605.339661	-41.727341	1000.010681	-669.172607	161.455734	524.058167	-666.915955	-85.223831	518.494446	-672.431091	164.084885	79.559883	-659.702271	-84.548935	89.707985	-588.209656	248.042023	1458.813721	-546.278748	-123.325401	1453.269409	-523.034790	54.019413	1422.510132	-525.666992	54.460922	1756.262695	-787.931519	349.629486	1241.819580	-660.836548	-302.397797	1246.079956	-634.877686	226.340988	1017.827637	-607.184631	-146.576782	994.334106	-588.620239	49.310562	1096.113525	583.227722	-26.202400	964.211792	625.417542	225.357666
-614.999207	134.577103	997.072510	-605.359741	-41.800892	1000.025024	-669.120239	161.502884	524.112671	-667.199280	-85.312668	518.578918	-672.490906	164.184006	79.551414	-659.632874	-84.536369	89.708344	-587.998657	247.891144	1458.917236	-546.034302	-123.391678	1453.278931	-522.798767	53.907696	1422.478760	-525.128784	54.746391	1756.248047	-787.693481	349.555328	1241.950073	-660.656006	-302.487823	1246.105835	-634.728882	226.293259	1017.901367	-607.175476	-146.749130	994.325317	-588.540039	49.204399	1096.138794	583.226868	-26.117479	964.218811	625.662354	225.465637
-614.875977	134.440659	997.117859	-605.367126	-41.914120	1000.054932	-669.079346	161.482117	524.175293	-667.531616	-85.415237	518.651917	-672.561462	164.286880	79.554596	-659.611877	-84.529922	89.668900	-587.804565	247.756149	1458.937256	-545.798584	-123.477234	1453.258423	-522.577026	53.778862	1422.493896	-524.576294	55.045155	1756.212036	-787.467407	349.491058	1242.053955	-660.514465	-302.598511	1246.123657	-634.629517	226.269104	1017.959167	-607.197876	-146.835648	994.270386	-588.441040	49.057449	1096.167847	583.271729	-26.108686	964.244141	625.937012	225.525925
-614.746887	134.340683	997.166748	-605.403320	-41.973209	1000.090881	-669.002136	161.573242	524.237000	-667.730713	-85.362244	518.674011	-672.612915	164.381638	79.574539	-659.604614	-84.543518	89.702797	-587.531250	247.556107	1458.968994	-545.537537	-123.634476	1453.268921	-522.388428	53.645287	1422.573364	-524.031982	55.350143	1756.168701	-787.257507	349.386414	1242.162109	-660.321533	-302.751709	1246.125610	-634.470398	226.216095	1018.018616	-607.285522	-146.811661	994.230530	-588.366333	48.952446	1096.204712	583.303833	-26.066189	964.274902	626.157898	225.543625
-614.644836	134.311844	997.174438	-605.398010	-42.087418	1000.096497	-668.937927	161.600952	524.241394	-667.931335	-85.275520	518.682007	-672.679138	164.480072	79.596619	-659.438721	-84.565826	89.727409	-587.381104	247.436905	1459.026001	-545.321045	-123.781639	1453.263428	-522.208557	53.499081	1422.503296	-523.481384	55.695656	1756.111694	-787.028137	349.352448	1242.223877	-660.782104	-302.811035	1245.829590	-634.231262	226.179825	1018.116150	-607.346985	-146.892670	994.222229	-588.250061	48.869587	1096.197754	583.379089	-26.141016	964.286560	626.484070	225.394287
-614.520325	134.230057	997.214294	-605.452881	-42.194607	1000.168823	-668.935364	161.612427	524.315186	-668.149170	-85.342125	518.702271	-672.756226	164.591080	79.633560	-659.436890	-84.575005	89.762627	-587.075256	247.253769	1459.101807	-545.012451	-124.025383	1453.203003	-522.043152	53.338417	1422.555054	-522.961731	56.308220	1756.065796	-786.808044	349.270782	1242.330811	-660.596741	-302.975555	1245.813843	-634.030518	226.114349	1018.179810	-607.401978	-146.958160	994.203735	-588.205017	48.771027	1096.251709	583.435486	-26.190994	964.305908	626.762634	225.376709
-614.438599	134.152328	997.231384	-605.518494	-42.293152	1000.162292	-668.943115	161.648209	524.347717	-668.339783	-85.328148	518.703125	-672.825928	164.640778	79.611786	-659.375732	-84.554733	89.724838	-586.855530	247.118393	1459.192383	-544.846924	-124.180122	1453.156860	-521.859070	53.139927	1422.543457	-522.426514	56.608898	1756.012085	-786.593018	349.141785	1242.404053	-660.447693	-303.145782	1245.779175	-633.795898	225.967361	1018.141052	-607.444214	-147.185242	994.265808	-588.141174	48.653915	1096.245361	583.491089	-26.161190	964.297852	627.042114	225.373291
-614.299194	134.085236	997.270020	-605.517273	-42.431236	1000.238953	-668.976074	161.638672	524.350769	-668.475403	-85.289772	518.694336	-672.890503	164.701813	79.620407	-659.411560	-84.612717	89.736374	-586.705322	247.003128	1459.204102	-544.721069	-124.315102	1453.101074	-521.651550	52.924789	1422.443115	-521.917725	56.905701	1755.934570	-786.395142	348.971710	1242.464722	-660.299988	-303.368896	1245.767334	-633.616943	225.887848	1018.143311	-607.573669	-147.199341	994.195251	-588.061707	48.554569	1096.300781	583.519470	-26.154774	964.330933	627.249512	225.398514
-614.155273	133.968262	997.278870	-605.539673	-42.557526	1000.279846	-668.967590	161.603439	524.396729	-668.679932	-85.335381	518.745239	-672.867920	164.724396	79.574989	-659.314331	-84.617439	89.722893	-586.491211	246.767105	1459.133911	-544.582703	-124.490738	1453.041016	-521.416138	52.726192	1422.402100	-521.453796	57.131813	1755.897339	-786.201050	348.808441	1242.544312	-660.137329	-303.585236	1245.748535	-633.479004	225.811188	1018.154114	-607.655762	-147.321838	994.197388	-587.979858	48.430897	1096.321045	583.552917	-26.136475	964.327820	627.428650	225.403183
-614.057861	133.920776	997.307922	-605.559265	-42.621548	1000.163025	-669.063599	161.615646	524.447021	-668.823364	-85.350372	518.762207	-672.919495	164.779053	79.598450	-659.278198	-84.595436	89.636810	-586.227905	246.568329	1459.134399	-544.437012	-124.656616	1452.973022	-521.234375	52.532177	1422.371094	-520.966309	57.386131	1755.860840	-786.009277	348.605591	1242.718384	-659.349060	-303.909790	1246.083984	-633.312988	225.739059	1018.160767	-607.730774	-147.491653	994.276917	-587.863342	48.283260	1096.262207	583.634033	-26.141853	964.349854	627.652588	225.424744
-613.952332	133.825653	997.327454	-605.627441	-42.752426	1000.191650	-669.117859	161.564590	524.470642	-668.924744	-85.321106	518.740234	-672.956360	164.791016	79.578133	-659.222046	-84.653023	89.671173	-586.015198	246.374222	1459.171509	-544.297180	-124.807190	1452.991333	-521.033752	52.333439	1422.363281	-520.538635	57.573570	1755.922607	-785.791931	348.437012	1242.710205	-659.914185	-304.012207	1245.799805	-633.118408	225.669159	1018.220886	-607.826965	-147.625031	994.213074	-587.817993	48.154339	1096.280762	583.719604	-26.183287	964.366089	627.890564	225.397141
-613.833435	133.730789	997.301147	-605.659973	-42.869678	1000.198059	-669.236511	161.557861	524.474060	-669.009888	-85.282471	518.736267	-672.998169	164.809875	79.582603	-659.173645	-84.678268	89.635864	-585.787231	246.201111	1459.167725	-544.117737	-125.008385	1452.937500	-520.891296	52.122055	1422.319336	-520.066711	57.827717	1755.861450	-785.581726	348.330139	1242.713501	-659.830872	-304.236206	1245.826050	-632.957825	225.561981	1018.209717	-607.905823	-147.796616	994.233459	-587.719727	48.049534	1096.258301	583.843628	-26.240574	964.382080	628.186218	225.285324
-613.733704	133.662689	997.311646	-605.712585	-42.908749	1000.113525	-669.345825	161.521164	524.510681	-669.140686	-85.337868	518.716919	-673.028381	164.832016	79.589417	-659.165710	-84.703560	89.624466	-585.471619	246.000565	1459.149780	-543.887817	-125.257339	1452.912231	-520.732422	51.911533	1422.359497	-519.519592	58.264580	1755.590332	-785.403992	348.193939	1242.783569	-659.715881	-304.476593	1245.858643	-632.793579	225.445282	1018.198181	-607.957275	-148.042435	994.295593	-587.623108	47.927982	1096.206543	583.959961	-26.266171	964.380737	628.398987	225.273331
-613.647522	133.577194	997.296143	-605.769104	-43.000179	1000.080750	-669.437683	161.471558	524.506409	-669.169067	-85.324860	518.694519	-673.017700	164.840759	79.578476	-659.129517	-84.723938	89.595146	-585.222229	245.814148	1459.156616	-543.779419	-125.496613	1452.860474	-520.589355	51.672619	1422.314941	-519.119995	58.377205	1755.703369	-785.220947	348.065460	1242.857910	-659.654236	-304.717773	1245.850464	-632.599548	225.332260	1018.176697	-607.978699	-148.222794	994.250244	-587.546509	47.814545	1096.169067	584.007996	-26.287426	964.532532	628.578979	225.134598
-613.545288	133.492554	997.317444	-605.786316	-43.068230	1000.050110	-669.576355	161.354507	524.532227	-669.158203	-85.323013	518.686096	-673.055298	164.843521	79.561089	-659.042053	-84.715446	89.534393	-584.970520	245.577454	1459.158569	-543.679016	-125.714386	1452.800659	-520.419189	51.443275	1422.281006	-518.665222	58.643795	1755.611572	-785.007996	347.917755	1242.931641	-659.607544	-304.930206	1245.842407	-632.485840	225.190613	1018.186951	-608.107910	-148.419846	994.257507	-587.462646	47.696472	1096.156006	584.143860	-26.386786	964.539063	628.826660	225.056381
-613.435974	133.368668	997.320801	-605.804260	-43.217770	1000.045227	-669.709595	161.311066	524.570313	-669.123718	-85.304260	518.671631	-673.032227	164.839767	79.554741	-658.947083	-84.762001	89.613861	-584.725952	245.384003	1459.177856	-543.597961	-125.926758	1452.772339	-520.246582	51.193222	1422.221558	-518.142944	59.033466	1755.329956	-784.789795	347.800415	1243.004761	-659.587341	-305.144531	1245.845703	-632.403564	225.080368	1018.162781	-608.237000	-148.516342	994.215027	-587.371704	47.540661	1096.145508	584.343750	-26.405819	964.361694	629.101440	225.114029
-613.335327	133.246170	997.315552	-605.813293	-43.306705	1000.048279	-669.799805	161.211838	524.556030	-669.079590	-85.319603	518.641296	-672.986877	164.829086	79.517677	-658.962952	-84.771240	89.563843	-584.475952	245.203705	1459.185913	-543.527222	-126.132690	1452.712769	-520.114258	50.965218	1422.166016	-517.805054	59.154057	1755.398193	-784.530640	347.628601	1243.069336	-659.585510	-305.349579	1245.809204	-632.249878	224.929291	1018.185913	-608.302734	-148.695099	994.184692	-587.290222	47.427563	1096.136353	584.518127	-26.451725	964.358521	629.324768	225.074020
-613.241943	133.144882	997.320129	-605.820862	-43.445457	1000.054565	-669.928833	161.084946	524.579468	-669.090576	-85.419113	518.625244	-672.967529	164.811005	79.510933	-658.955261	-84.775993	89.544937	-584.229797	245.020554	1459.166382	-543.460815	-126.279358	1452.653809	-519.953430	50.732635	1422.109375	-517.397888	59.405880	1755.321533	-784.320374	347.437500	1243.175415	-659.585510	-305.550293	1245.751099	-632.139343	224.822784	1018.183716	-608.324402	-148.842422	994.170532	-587.219177	47.296303	1096.135620	584.782837	-26.525797	964.347168	629.542908	225.081757
-613.190857	133.056091	997.315308	-605.815552	-43.524616	999.962769	-670.045959	161.043655	524.567322	-669.074524	-85.516624	518.603027	-672.930664	164.794098	79.508446	-658.960999	-84.776405	89.554298	-583.964844	244.847595	1459.152222	-543.389404	-126.506317	1452.583862	-519.811523	50.472855	1422.072876	-516.988037	59.644932	1755.220093	-784.106384	347.336487	1243.295654	-659.621399	-305.748627	1245.712891	-631.997498	224.711700	1018.218445	-608.331848	-148.981781	994.143860	-587.125000	47.161240	1096.073486	584.888733	-26.497965	964.520081	629.738281	224.953766
-613.058655	132.882339	997.303162	-605.725281	-43.722073	999.969238	-670.163452	160.880981	524.563293	-669.025879	-85.551643	518.598022	-672.876770	164.755707	79.478264	-658.909485	-84.818398	89.505310	-583.717773	244.618088	1459.139893	-543.304138	-126.702026	1452.502441	-519.703003	50.219036	1422.007202	-516.587708	59.885899	1755.149048	-783.891785	347.283844	1243.378418	-659.687378	-305.927490	1245.689209	-631.920959	224.576691	1018.213989	-608.372314	-149.138504	994.115906	-587.006226	46.980564	1096.068848	585.156433	-26.582453	964.529114	630.021729	224.886887
-612.981873	132.755493	997.292908	-605.724426	-43.898087	999.962341	-670.346069	160.764206	524.575195	-669.032654	-85.727867	518.609253	-672.799866	164.730881	79.458473	-658.947083	-84.833626	89.497040	-583.480896	244.398682	1459.119995	-543.212219	-126.938110	1452.455322	-519.586609	49.990547	1421.925903	-516.218201	60.132183	1755.053589	-783.645691	347.177734	1243.492065	-659.081177	-306.261108	1245.942871	-631.817261	224.445923	1018.228210	-608.409729	-149.301056	994.093323	-586.923035	46.822353	1096.050171	585.451721	-26.670204	964.528809	630.286316	224.858078
-612.927368	132.603516	997.281311	-605.718506	-44.107891	999.966858	-670.486633	160.653076	524.586121	-669.015686	-85.827621	518.574219	-672.769653	164.667770	79.424530	-659.001160	-84.823814	89.462296	-583.231323	244.196777	1459.137817	-543.124756	-127.162369	1452.383545	-519.454102	49.736996	1421.856567	-515.847717	60.340664	1754.935059	-783.444702	347.080475	1243.587036	-659.809570	-306.256012	1245.567261	-631.727966	224.308975	1018.228088	-608.406555	-149.424591	994.029907	-586.859009	46.644646	1096.038818	585.746521	-26.787460	964.543823	630.662170	224.706955
-612.845154	132.432983	997.251038	-605.680664	-44.315388	999.984070	-670.626160	160.469711	524.571960	-669.024109	-85.955772	518.579041	-672.655273	164.624420	79.382439	-659.139221	-84.853180	89.465965	-583.048279	243.987656	1459.120239	-543.036621	-127.406761	1452.333984	-519.281982	49.504139	1421.827393	-515.500244	60.509300	1754.809448	-783.232483	346.966125	1243.646851	-659.894226	-306.418213	1245.500977	-631.639465	224.132858	1018.220947	-608.411255	-149.552734	994.029724	-586.786438	46.476154	1096.028931	586.086670	-26.904371	964.517761	631.012634	224.583710
-612.758545	132.209824	997.223450	-605.611145	-44.528713	999.993103	-670.666870	160.394089	524.518188	-668.988892	-86.035690	518.567505	-672.517944	164.542999	79.363777	-659.162231	-84.857056	89.475433	-582.846191	243.833252	1459.157104	-542.985413	-127.610046	1452.316406	-519.159912	49.258610	1421.772705	-515.169312	60.711105	1754.703125	-782.991882	346.952942	1243.650879	-660.003845	-306.529694	1245.433350	-631.547302	223.968597	1018.201416	-608.389526	-149.707520	994.035950	-586.703003	46.276215	1096.017944	586.408691	-26.960716	964.528870	631.311768	224.590256
-612.708130	132.070831	997.221680	-605.580383	-44.699638	1000.007996	-670.743225	160.268021	524.453857	-668.984863	-86.204079	518.587463	-672.417236	164.436218	79.316620	-659.154053	-84.924942	89.537109	-582.579590	243.629562	1459.171265	-542.932861	-127.870491	1452.236450	-519.018921	48.981129	1421.770264	-514.851746	60.873737	1754.627930	-782.698486	346.839661	1243.668579	-660.108032	-306.693848	1245.337891	-631.453308	223.819138	1018.197998	-608.363892	-149.804489	994.004883	-586.658447	46.127666	1096.023438	586.788879	-26.892895	964.549561	631.521790	224.695251
-612.646790	131.899567	997.186401	-605.513123	-44.840103	999.988586	-670.726135	160.121353	524.457092	-668.934937	-86.333000	518.567383	-672.320984	164.381989	79.337097	-659.138733	-84.930885	89.553169	-582.363464	243.460403	1459.144653	-542.926880	-128.036011	1452.145142	-518.870483	48.778225	1421.730469	-514.540466	61.038467	1754.515503	-782.444397	346.717773	1243.713867	-660.239563	-306.853638	1245.248535	-631.343506	223.658279	1018.171875	-608.319885	-149.929306	994.031738	-586.584351	45.982094	1095.993530	588.224915	-27.060524	963.992493	632.327881	224.916992
-612.540894	131.748611	997.148743	-605.386902	-45.018074	999.948181	-670.675720	159.947922	524.385132	-668.942200	-86.483833	518.586914	-672.230957	164.270935	79.287491	-659.122742	-84.961693	89.565109	-582.144104	243.236969	1459.124512	-542.882507	-128.272751	1452.080566	-518.751648	48.569370	1421.690674	-514.228210	61.218788	1754.399536	-782.236145	346.598145	1243.727905	-659.703918	-307.098297	1245.498169	-631.294678	223.493607	1018.153442	-608.272522	-150.066360	993.991272	-586.487366	45.817600	1095.958862	588.756287	-26.972982	963.970764	632.652161	224.970474
-612.511169	131.600616	997.125305	-605.358826	-45.189957	999.918030	-670.609985	159.833725	524.345886	-668.956421	-86.618179	518.579407	-672.154785	164.194427	79.270676	-659.248962	-84.958992	89.473679	-581.893555	243.034210	1459.096069	-542.843628	-128.451584	1451.980347	-518.632263	48.328693	1421.600220	-513.931519	61.390518	1754.270996	-781.986633	346.465302	1243.710938	-659.815796	-307.229492	1245.450073	-631.226990	223.325394	1018.105164	-608.195557	-150.184860	993.964722	-586.448914	45.653774	1095.930054	588.906189	-27.123777	964.044983	632.880920	224.893860
-612.468323	131.443680	997.103271	-605.294739	-45.345657	999.868164	-670.523254	159.631134	524.354126	-668.941467	-86.767090	518.605774	-672.149658	164.146790	79.296249	-659.299927	-84.981606	89.463821	-581.716003	242.858109	1459.044312	-542.871338	-128.613663	1451.902710	-518.603760	48.145649	1421.547607	-513.634705	61.546463	1754.147095	-781.776550	346.409790	1243.733887	-660.599426	-307.187592	1245.043945	-631.133362	223.173325	1018.064453	-608.099609	-150.350403	993.897827	-586.403015	45.484573	1095.896118	589.210754	-27.124575	964.133728	633.199524	224.657761
-612.457275	131.342422	997.054871	-605.232544	-45.482613	999.773315	-670.419189	159.436768	524.365601	-668.903503	-86.866829	518.595703	-672.072998	164.117355	79.248756	-659.360840	-85.002609	89.406960	-581.566223	242.689240	1459.080322	-542.835938	-128.788544	1451.843018	-518.530762	47.941784	1421.459839	-513.361511	61.698326	1754.033081	-781.576538	346.342041	1243.788574	-660.750854	-307.276978	1244.957031	-631.046814	223.021210	1018.033508	-608.023254	-150.516983	993.861938	-586.345642	45.346684	1095.820190	589.366455	-27.002369	964.342224	633.280212	224.565216
-612.396606	131.207504	997.021240	-605.182129	-45.625416	999.737061	-670.196716	159.253204	524.358826	-668.884399	-87.037178	518.562866	-672.017944	164.060287	79.249168	-659.463684	-85.011467	89.417648	-581.386902	242.530014	1459.069824	-542.813599	-129.002319	1451.770142	-518.469727	47.745411	1421.447021	-513.088013	61.861900	1753.938843	-781.384155	346.294006	1243.828247	-660.871765	-307.380493	1244.888550	-630.981628	222.863083	1018.021301	-607.918579	-150.678741	993.836548	-586.316711	45.203949	1095.791504	589.528625	-27.080629	964.454895	633.418945	224.405869
-612.351196	131.014877	996.989929	-605.104614	-45.853630	999.763672	-669.956848	159.104507	524.309143	-668.844604	-87.212189	518.562988	-671.981079	164.032135	79.243362	-659.434631	-85.048393	89.484329	-581.156799	241.933487	1459.119141	-542.730042	-129.623474	1451.709595	-518.504028	47.631870	1421.496704	-512.815918	61.998970	1753.857544	-781.197144	346.221344	1243.779053	-660.972839	-307.493774	1244.840820	-630.870605	222.686234	1017.986450	-607.815857	-150.841782	993.786255	-586.293701	45.027561	1095.797119	589.696045	-27.122414	964.576050	633.521484	224.267700
-612.295776	130.849380	996.980225	-605.014832	-46.027699	999.739929	-669.691406	158.941193	524.245728	-668.773926	-87.358292	518.574707	-671.889099	163.984909	79.217133	-659.457092	-85.066551	89.481705	-581.016968	241.723648	1459.157959	-542.671936	-129.844025	1451.668945	-518.495239	47.453461	1421.487915	-512.531250	62.137714	1753.787598	-781.025574	346.168549	1243.800171	-661.068726	-307.632019	1244.778076	-630.755371	222.526825	1018.000732	-607.748779	-151.047165	993.755920	-586.247803	44.853294	1095.786621	589.826172	-27.192295	964.629517	633.475647	224.250061
-612.223755	130.697525	996.953979	-604.934753	-46.183750	999.707581	-669.411072	158.849930	524.247131	-668.744019	-87.510986	518.599426	-671.863098	163.957870	79.214592	-659.515808	-85.125946	89.509666	-580.945435	241.586243	1459.192017	-542.756165	-130.046692	1451.595215	-518.502197	47.268456	1421.493042	-512.282043	62.281464	1753.711670	-780.837646	346.110626	1243.818604	-661.168213	-307.776703	1244.720947	-630.675781	222.345749	1017.994507	-607.641724	-151.203125	993.730774	-586.199158	44.695915	1095.763672	589.979248	-27.125820	964.855469	633.519958	224.104660
-612.107910	130.462906	996.947327	-604.783997	-46.419182	999.770325	-669.128845	158.778610	524.248108	-668.676331	-87.631607	518.570313	-671.811523	163.913269	79.224228	-659.560181	-85.123016	89.485275	-580.896729	241.472977	1459.215698	-542.842529	-130.195679	1451.557983	-518.531677	47.073425	1421.441162	-512.025330	62.427727	1753.634277	-780.682678	346.062866	1243.844482	-660.633728	-308.048431	1244.997437	-630.583008	222.187698	1018.017273	-607.462402	-151.434143	993.790894	-586.121460	44.501415	1095.803467	590.288574	-26.151989	965.357361	633.453613	223.824036
-611.992859	130.345306	996.956543	-604.634705	-46.550701	999.716125	-668.862671	158.713470	524.264648	-668.684570	-87.836441	518.621521	-671.789063	163.878983	79.238739	-659.604919	-85.105949	89.460495	-580.883545	241.257553	1459.257324	-542.953186	-130.443283	1451.510742	-518.547913	46.897709	1421.466064	-511.796692	62.554947	1753.547241	-780.559082	345.981232	1243.849487	-660.669250	-308.186523	1244.966187	-630.500244	222.044449	1018.088379	-607.468872	-151.529221	993.680176	-586.024170	44.344730	1095.789917	590.100037	-25.976730	965.740112	633.374390	223.434967
-611.913391	130.178207	996.962830	-604.520264	-46.737507	999.710754	-668.656982	158.604294	524.291687	-668.660400	-87.983986	518.625000	-671.752197	163.878036	79.222870	-659.608337	-85.116814	89.448616	-580.871338	241.129211	1459.265869	-543.054260	-130.584320	1451.511963	-518.621399	46.731892	1421.435791	-511.549408	62.685284	1753.486938	-780.413513	345.898163	1243.845947	-660.748962	-308.294830	1244.916382	-630.404846	221.902039	1018.142517	-607.259644	-151.772842	993.704285	-585.957764	44.164330	1095.797363	589.322693	-25.875288	966.489258	633.068726	222.884903
-611.782715	130.042908	996.964722	-604.373413	-46.878437	999.679871	-668.381775	158.445450	524.272339	-668.591370	-88.043182	518.593689	-671.752014	163.830872	79.227562	-659.613770	-85.100166	89.416214	-580.876282	240.931686	1459.306641	-543.127686	-130.760834	1451.515015	-518.705994	46.552990	1421.426270	-511.317596	62.807426	1753.431030	-780.302917	345.810333	1243.817871	-661.470764	-308.295685	1244.570313	-630.278076	221.774673	1018.169250	-607.134705	-151.935593	993.674500	-585.864014	44.008385	1095.793579	589.401001	-25.796089	966.279053	633.211975	222.789688
-611.678284	129.890823	996.960876	-604.294250	-47.023819	999.657837	-668.143921	158.275436	524.237793	-668.479248	-88.082680	518.597839	-671.720459	163.804810	79.247086	-659.555420	-85.130569	89.465981	-580.889038	240.785065	1459.333862	-543.246216	-130.902054	1451.522949	-518.789978	46.381546	1421.449829	-511.126709	62.902626	1753.367188	-780.228882	345.729462	1243.741577	-661.538574	-308.452759	1244.494507	-630.137573	221.626297	1018.184204	-607.073975	-152.093796	993.683289	-585.797791	43.845592	1095.786743	589.409729	-25.724915	966.397522	633.238159	222.598053
-611.538208	129.757034	996.964844	-604.211121	-47.213051	999.690979	-667.830627	158.109131	524.242676	-668.394104	-88.184372	518.603882	-671.708984	163.755890	79.252312	-659.621277	-85.126610	89.539635	-580.936401	240.610992	1459.348877	-543.376221	-131.094604	1451.556519	-518.885193	46.203182	1421.508667	-510.942932	62.998928	1753.329102	-780.136902	345.649078	1243.699707	-661.584290	-308.573822	1244.469238	-630.007568	221.459442	1018.222961	-607.072998	-152.157440	993.591003	-585.761475	43.689384	1095.822388	589.405884	-25.663092	966.535645	633.284302	222.388199
-611.399353	129.546432	996.900391	-604.108337	-47.409370	999.702820	-667.488464	157.953476	524.216248	-668.379089	-88.348907	518.604492	-671.619385	163.690338	79.261177	-659.576721	-85.145042	89.562874	-580.969177	240.526276	1459.350952	-543.487793	-131.183441	1451.586548	-518.981323	45.981487	1421.506348	-510.779236	63.115669	1753.258057	-780.078857	345.532928	1243.617065	-661.646545	-308.720245	1244.426270	-629.860168	221.335831	1018.254578	-606.932861	-152.309113	993.613770	-585.659729	43.522907	1095.799438	589.390320	-25.628727	966.672668	633.370056	222.200516
-611.242554	129.449127	996.925903	-603.958313	-47.615456	999.724854	-667.231262	157.896027	524.227112	-668.271118	-88.312477	518.623230	-671.584839	163.638718	79.260178	-659.521973	-85.139946	89.561256	-581.044495	240.387360	1459.333374	-543.608276	-131.356613	1451.646240	-519.074829	45.872917	1421.559082	-510.597504	63.225372	1753.205444	-780.007446	345.405579	1243.518921	-661.689392	-308.825958	1244.428345	-629.694031	221.210297	1018.271851	-606.816650	-152.479675	993.659607	-585.576904	43.364307	1095.839355	589.405701	-25.562363	966.755249	633.474426	222.029999
-611.091370	129.355530	996.898865	-603.847290	-47.695026	999.649963	-666.974426	157.750565	524.177979	-668.264526	-88.442764	518.658264	-671.568359	163.587234	79.288452	-659.555664	-85.142838	89.572609	-581.126953	240.239197	1459.318115	-543.753052	-131.525513	1451.676880	-519.175964	45.731663	1421.555786	-510.455322	63.323593	1753.158813	-779.981323	345.293671	1243.387939	-661.740051	-308.977783	1244.425049	-629.571594	221.000977	1018.140625	-606.704407	-152.611008	993.668884	-585.470459	43.245647	1095.794800	589.347961	-25.536072	966.872009	633.536865	221.884613
-610.919678	129.194168	996.874634	-603.777893	-47.791878	999.598633	-666.712524	157.640915	524.109314	-668.210876	-88.524574	518.641846	-671.507935	163.544983	79.290405	-659.513855	-85.121017	89.541115	-581.199158	240.287689	1459.234009	-543.825867	-131.510223	1451.714111	-519.293335	45.519924	1421.504150	-510.345154	63.426376	1753.092896	-779.898010	345.111633	1243.215454	-661.793213	-309.132416	1244.414185	-629.395081	220.862091	1018.048462	-606.627869	-152.789948	993.676819	-585.383728	43.088558	1095.765259	589.364624	-25.471399	966.923401	633.624756	221.782257
-610.767151	129.037903	996.825500	-603.655823	-47.938362	999.586304	-666.504578	157.554153	524.095459	-668.158691	-88.596115	518.645874	-671.460327	163.433792	79.317169	-659.530396	-85.114342	89.480637	-581.306458	240.066742	1459.169678	-543.940247	-131.763245	1451.774292	-519.396790	45.431362	1421.541504	-510.251678	63.524540	1753.008667	-779.885498	344.979401	1243.089966	-661.873230	-309.273346	1244.402832	-629.249451	220.737762	1017.976074	-606.521606	-152.929565	993.692139	-585.276306	42.952721	1095.740845	589.295105	-25.402452	966.971313	633.671997	221.668228
-610.568115	128.864960	996.781311	-603.494812	-48.095444	999.591003	-666.214661	157.407181	524.021545	-668.133240	-88.742310	518.660828	-671.350708	163.385239	79.321609	-659.550171	-85.114738	89.491425	-581.423218	240.130829	1459.138184	-544.125977	-131.726929	1451.802368	-519.511475	45.255028	1421.479736	-510.169861	63.587994	1752.954468	-779.876099	344.847321	1242.951172	-661.914001	-309.428711	1244.386475	-629.067627	220.608505	1017.860291	-606.435791	-153.066452	993.693237	-585.151428	42.808132	1095.733032	589.214233	-25.382067	967.075928	633.733887	221.633423
-610.376770	128.713379	996.729675	-603.367126	-48.238987	999.564758	-665.980164	157.247498	523.956482	-668.109680	-88.852013	518.678040	-671.343506	163.303833	79.315460	-659.464600	-85.117889	89.546455	-581.542419	239.867615	1459.067505	-544.223083	-132.007431	1451.864868	-519.632263	45.190651	1421.566040	-510.081421	63.641880	1752.916016	-779.913086	344.687683	1242.786133	-661.965454	-309.507050	1244.412354	-628.912231	220.522964	1017.835327	-606.373840	-153.222839	993.721741	-585.025269	42.665592	1095.701416	589.016907	-25.457802	967.439331	633.694824	221.434189
-610.161865	128.493607	996.672485	-603.181213	-48.445881	999.664856	-665.761536	157.090286	523.900940	-668.056580	-88.935196	518.680542	-671.270569	163.250778	79.280258	-659.457153	-85.139984	89.597923	-581.686157	239.749451	1459.005859	-544.381714	-132.142715	1451.912842	-519.768494	45.055359	1421.596924	-510.013672	63.660656	1752.892822	-779.927551	344.575806	1242.552734	-662.015930	-309.645203	1244.405884	-628.745178	220.373138	1017.748840	-606.312805	-153.384018	993.765869	-584.904175	42.532719	1095.738525	588.929199	-25.469475	967.513062	633.755554	221.414307
-610.004578	128.367676	996.643311	-603.012756	-48.631668	999.670593	-665.626465	156.998398	523.883789	-668.015137	-89.047546	518.709106	-671.296631	163.192993	79.316208	-659.406799	-85.126183	89.633362	-581.890442	239.951752	1458.960083	-544.570190	-131.934036	1451.981323	-519.883911	44.911690	1421.515991	-509.955841	63.677338	1752.835938	-779.947266	344.459503	1242.353760	-662.093262	-309.795410	1244.380371	-628.562988	220.229095	1017.629883	-606.229309	-153.528458	993.760681	-584.789368	42.394917	1095.737183	588.833496	-25.458832	967.536011	633.865295	221.371155
-609.816284	128.190475	996.623413	-602.843750	-48.798920	999.713928	-665.497925	156.890808	523.836731	-667.997803	-89.122505	518.773621	-671.327026	163.071350	79.323006	-659.399231	-85.124603	89.640579	-582.113770	239.969666	1458.901733	-544.722229	-131.934174	1452.025513	-520.030762	44.791519	1421.539551	-509.933685	63.644508	1752.798096	-779.970398	344.308960	1242.101318	-662.142029	-309.910309	1244.402344	-628.392883	220.084167	1017.535583	-606.145386	-153.634018	993.758789	-584.682373	42.252758	1095.763916	588.657776	-25.492462	967.574158	633.913757	221.281158
-609.632996	128.047226	996.583984	-602.698120	-48.965630	999.678223	-665.360901	156.776642	523.826477	-667.968018	-89.236008	518.770447	-671.286011	163.013931	79.322060	-659.442566	-85.127625	89.651550	-582.242920	239.573227	1458.791870	-544.776855	-132.320694	1452.107056	-520.154175	44.800575	1421.618286	-509.905060	63.581223	1752.740234	-780.052429	344.155792	1241.758423	-662.167480	-309.975006	1244.423096	-628.246460	219.928116	1017.427246	-606.052673	-153.788193	993.758667	-584.540100	42.094101	1095.731445	588.451660	-25.482897	967.643372	633.974670	221.259766
-609.455444	127.900398	996.539124	-602.497437	-49.131161	999.628601	-665.295410	156.665054	523.813293	-667.942932	-89.375687	518.786316	-671.275818	162.928848	79.333977	-659.403564	-85.133743	89.632385	-582.418518	239.491440	1458.687500	-544.924072	-132.398788	1452.162964	-520.263794	44.757423	1421.648193	-509.890442	63.457485	1752.715576	-780.115295	344.001221	1241.482178	-662.186157	-310.010284	1244.461670	-628.106995	219.796783	1017.354065	-605.945801	-153.902191	993.733215	-584.379944	41.936848	1095.690552	588.266235	-25.533558	967.718323	634.065002	221.174561
-609.267456	127.719849	996.472534	-602.352600	-49.288643	999.600647	-665.209045	156.540955	523.768127	-667.902039	-89.465240	518.813232	-671.247620	162.860504	79.286667	-659.393921	-85.106003	89.569687	-582.610291	239.476547	1458.639404	-545.086731	-132.405594	1452.206665	-520.373169	44.688076	1421.644287	-509.869690	63.314129	1752.661377	-780.193970	343.880035	1241.229736	-662.231812	-310.083527	1244.474243	-627.971802	219.662186	1017.246216	-605.741333	-154.140869	993.813171	-584.216248	41.784058	1095.643555	588.115356	-25.549801	967.773987	634.148621	221.174103
-609.090820	127.577156	996.419250	-602.214233	-49.394272	999.574768	-665.128235	156.431717	523.731445	-667.945374	-89.603073	518.805420	-671.247559	162.802460	79.315819	-659.383728	-85.124298	89.581642	-582.825378	239.457581	1458.545898	-545.216553	-132.477585	1452.318604	-520.499146	44.680096	1421.656982	-509.845856	63.085335	1752.657227	-780.275024	343.710815	1240.961914	-662.243713	-310.107544	1244.554688	-627.863892	219.519547	1017.130493	-605.728394	-154.176437	993.773499	-584.076965	41.670254	1095.607666	587.959961	-25.566023	967.858459	634.244263	221.120071
-608.927551	127.428253	996.352905	-602.070801	-49.563251	999.554016	-665.102234	156.289688	523.740479	-668.005737	-89.769760	518.858459	-671.192505	162.742706	79.250961	-659.337158	-85.135277	89.578110	-583.023315	239.460266	1458.463013	-545.325134	-132.478928	1452.414795	-520.651672	44.636730	1421.703491	-509.809113	62.800983	1752.674194	-780.384888	343.587585	1240.721191	-662.245972	-310.154907	1244.606445	-627.741333	219.398315	1017.094360	-605.586609	-154.294388	993.798462	-583.935242	41.533329	1095.566162	587.757507	-25.602880	967.944275	634.322266	221.079956
-608.803589	127.267769	996.302795	-601.965820	-49.691284	999.562805	-665.081177	156.189774	523.747681	-667.990051	-89.871239	518.858887	-671.189026	162.686432	79.246628	-659.420715	-85.183685	89.566872	-583.236511	239.453079	1458.379150	-545.427429	-132.516464	1452.534424	-520.808472	44.658436	1421.701660	-509.771454	62.451511	1752.648438	-780.501465	343.464600	1240.491577	-662.216003	-310.201019	1244.652710	-627.607422	219.259506	1017.043823	-605.433838	-154.530563	993.906006	-583.834290	41.419250	1095.547607	587.659668	-25.617338	968.034729	634.460999	221.040405
-608.671143	127.167961	996.268677	-601.830566	-49.760857	999.526855	-665.080383	156.086639	523.724182	-667.881958	-89.823013	518.835266	-671.193542	162.619644	79.267822	-659.293152	-85.170280	89.567886	-583.528442	239.315079	1458.319702	-545.614746	-132.638840	1452.638916	-520.934937	44.695236	1421.850098	-509.728210	62.114151	1752.646729	-780.643982	343.333038	1240.303345	-662.212097	-310.252686	1244.713501	-627.492004	219.132065	1016.966553	-605.373352	-154.521042	993.933594	-583.713562	41.333874	1095.515503	591.511597	-27.075270	964.672546	636.450073	222.781281
-608.536438	127.045219	996.217041	-601.695007	-49.874825	999.531616	-665.048584	155.957382	523.722656	-667.919556	-89.932076	518.886902	-671.149841	162.548965	79.240837	-659.298035	-85.170258	89.578133	-583.733704	239.319473	1458.218628	-545.742432	-132.608337	1452.702026	-521.099426	44.714493	1421.885742	-509.681488	61.735817	1752.621338	-780.761902	343.212311	1239.972412	-662.146851	-310.277313	1244.777954	-627.412170	218.992676	1016.887512	-605.209412	-154.682587	993.956848	-583.612732	41.245663	1095.498779	592.766541	-24.572750	965.355530	636.638794	222.731674
-608.448059	126.942162	996.197449	-601.577271	-49.991894	999.536987	-665.055176	155.810104	523.730286	-667.911133	-89.986435	518.868408	-671.156616	162.492661	79.235435	-659.256958	-85.176498	89.563560	-583.860046	239.490921	1458.117065	-545.754517	-132.460632	1452.822510	-521.274475	44.699699	1421.805664	-509.609680	61.277412	1752.622925	-780.872681	343.075531	1239.792603	-661.420044	-310.409241	1245.164307	-627.336243	218.870224	1016.789551	-605.129150	-154.731903	994.031738	-583.525024	41.152195	1095.494629	592.773682	-24.478279	965.362488	636.763672	222.707825
-608.364258	126.800117	996.163879	-601.420044	-50.120384	999.535034	-665.074219	155.698700	523.695984	-667.990845	-90.143639	518.911499	-671.142883	162.464981	79.253151	-659.333191	-85.196205	89.568748	-584.087402	239.516632	1458.017944	-545.867004	-132.414261	1452.875000	-521.393921	44.717819	1421.795044	-509.537079	60.816441	1752.611572	-780.990234	343.011993	1239.492920	-662.045715	-310.369507	1244.916016	-627.250244	218.761246	1016.711548	-604.980896	-154.899948	994.065186	-583.411194	41.043266	1095.477661	592.643250	-24.550385	965.390320	636.951843	222.633743
-608.257813	126.709381	996.133240	-601.264771	-50.234627	999.529175	-665.083435	155.610672	523.701294	-667.990051	-90.238968	518.910156	-671.132202	162.441956	79.212051	-659.334167	-85.200432	89.514465	-584.309753	239.571213	1457.926880	-545.935303	-132.364731	1452.955444	-521.508362	44.750565	1421.808350	-509.492249	60.358650	1752.554688	-781.137390	342.899017	1239.221680	-661.326172	-310.486206	1245.314453	-627.223083	218.640488	1016.644043	-604.848755	-154.993134	994.101074	-583.300537	40.959312	1095.463257	592.510620	-24.564621	965.430359	637.074463	222.620438
-608.160645	126.579315	996.090210	-601.147644	-50.362896	999.535034	-665.038757	155.514465	523.665588	-668.093262	-90.367859	518.934204	-671.103760	162.348236	79.177345	-659.379822	-85.211388	89.515694	-584.532654	239.631531	1457.844604	-546.039856	-132.312775	1453.009277	-521.661804	44.761341	1421.839722	-509.413086	59.822754	1752.504883	-781.303589	342.818726	1239.023071	-661.238831	-310.550171	1245.356445	-627.186890	218.517868	1016.545898	-604.738220	-155.082611	994.118225	-583.223083	40.858501	1095.450439	592.395264	-24.575249	965.457397	637.197083	222.609192
-608.108643	126.440674	996.063965	-601.037781	-50.521526	999.583191	-665.029236	155.437561	523.646973	-668.157166	-90.514275	518.986755	-671.134827	162.304276	79.197319	-659.337036	-85.248253	89.558487	-584.763367	239.671997	1457.800659	-546.161865	-132.256393	1453.044067	-521.771729	44.775791	1421.854126	-509.332184	59.295422	1752.470703	-781.453125	342.716736	1238.844360	-661.186462	-310.614471	1245.368408	-627.170593	218.380966	1016.486206	-604.689758	-155.112442	994.101074	-583.156738	40.757061	1095.463257	590.978455	-27.013479	964.864197	637.261597	222.479187
-608.027588	126.289108	996.032471	-600.882813	-50.622555	999.578247	-665.037109	155.341553	523.628662	-668.097168	-90.556557	518.975952	-671.108765	162.257065	79.168930	-659.386169	-85.248055	89.525887	-585.002197	239.714127	1457.759521	-546.275818	-132.222000	1453.080200	-521.906921	44.814034	1421.844971	-509.228271	58.819168	1752.426270	-781.591797	342.639557	1238.706177	-661.096191	-310.679596	1245.405884	-627.162781	218.283081	1016.398132	-604.521667	-155.304092	994.164001	-583.057556	40.654461	1095.448486	592.032654	-24.580029	965.501221	637.430237	222.407669
-607.994141	126.125351	995.984802	-600.799927	-50.784817	999.653442	-665.005005	155.213806	523.628296	-668.174500	-90.652603	519.019836	-671.053101	162.225693	79.200737	-659.334412	-85.239159	89.530540	-585.239319	239.720596	1457.742188	-546.376709	-132.166458	1453.110596	-522.055176	44.848763	1421.852173	-509.142365	58.291748	1752.408203	-781.758911	342.554871	1238.554443	-661.694824	-310.679810	1245.119995	-627.177246	218.184372	1016.340576	-604.433594	-155.417892	994.176758	-583.028870	40.564178	1095.466553	590.680054	-26.747351	964.921082	637.546570	222.377014
-607.983276	126.050964	995.967346	-600.686279	-50.889755	999.619751	-664.989380	155.106613	523.602112	-668.186096	-90.689255	518.998901	-671.078125	162.207474	79.172066	-659.313843	-85.275436	89.583298	-585.448181	239.742752	1457.677979	-546.489014	-132.137451	1453.159302	-522.168762	44.882851	1421.859741	-509.037231	57.761280	1752.389771	-781.934937	342.459076	1238.428101	-660.936096	-310.845093	1245.450195	-627.231323	218.076202	1016.279785	-604.425659	-155.433014	994.134521	-582.984131	40.476791	1095.444824	590.548157	-27.065798	964.917175	637.811096	222.118896
-607.960144	125.916000	995.948486	-600.614807	-50.998589	999.665588	-664.956665	155.017746	523.562439	-668.147705	-90.756645	519.005737	-671.040710	162.168015	79.191307	-659.305786	-85.302116	89.568687	-585.622803	239.753082	1457.678467	-546.595520	-132.084259	1453.138672	-522.307922	44.901722	1421.869873	-508.954346	57.277874	1752.358154	-782.111389	342.354065	1238.330566	-660.851318	-310.930298	1245.464111	-627.286316	217.987762	1016.246338	-604.344666	-155.555862	994.127197	-582.964905	40.395847	1095.463135	590.503723	-27.056499	964.920044	638.015076	222.004028
-607.971680	125.881203	995.936646	-600.561523	-51.058208	999.610596	-664.962524	155.000763	523.561218	-668.163696	-90.835663	519.025513	-671.106689	162.125305	79.193687	-659.303223	-85.339905	89.598938	-585.782654	239.738785	1457.649780	-546.697632	-132.025528	1453.149658	-522.416382	44.910980	1421.851196	-508.904205	56.795204	1752.317139	-782.246338	342.228455	1238.208008	-661.400574	-310.901917	1245.153809	-627.346252	217.895157	1016.224060	-604.286987	-155.636337	994.046753	-582.934265	40.332569	1095.428101	590.403076	-27.175220	964.939514	638.207458	221.864441
-608.008911	125.765594	995.917358	-600.560059	-51.172752	999.649719	-664.950012	154.929688	523.557251	-668.128601	-90.863159	519.024475	-671.103149	162.100616	79.206993	-659.504150	-85.363403	89.556519	-585.939758	239.754196	1457.624268	-546.791748	-132.029037	1453.116577	-522.496582	44.936268	1421.877686	-508.821686	56.363701	1752.265015	-782.386292	342.122406	1238.167603	-661.319946	-311.013275	1245.152222	-627.404602	217.819473	1016.189270	-604.172424	-155.828842	994.073059	-582.962463	40.254009	1095.439209	590.506165	-26.802181	965.088745	638.298035	221.838882
-608.006409	125.711945	995.901306	-600.490723	-51.227665	999.623047	-664.920410	154.866730	523.546814	-668.144348	-90.993141	519.029480	-671.094604	162.070770	79.216064	-659.606873	-85.422928	89.459320	-586.137817	239.579575	1457.614014	-546.886780	-132.185257	1453.115234	-522.595825	44.970436	1422.014648	-508.713318	55.902767	1752.252197	-782.571472	342.032623	1238.105591	-661.207092	-311.119537	1245.144897	-627.494507	217.721771	1016.203430	-604.134033	-155.946899	994.069031	-582.947083	40.201118	1095.422241	590.173828	-27.321249	964.971497	638.449524	221.675171
-608.036255	125.657387	995.898376	-600.473694	-51.304905	999.604858	-664.930542	154.802872	523.541809	-668.141968	-91.050629	519.042236	-671.081421	162.033722	79.211174	-659.585754	-85.528549	89.486786	-586.239807	239.649734	1457.630859	-546.899841	-132.066956	1453.122192	-522.713379	44.938957	1421.861450	-508.612457	55.496983	1752.196533	-782.689209	341.905365	1238.041504	-661.121155	-311.212097	1245.109497	-627.578003	217.577286	1016.119873	-604.100891	-156.015244	994.050110	-582.956360	40.131969	1095.412476	590.292480	-27.031622	965.126587	638.550293	221.599548
-608.080383	125.575943	995.893311	-600.460876	-51.377430	999.593872	-664.962097	154.683838	523.536011	-668.133362	-91.179337	519.052124	-671.053589	162.012711	79.187447	-659.515747	-85.635330	89.538528	-586.361023	239.658157	1457.632568	-546.935547	-132.075150	1453.115723	-522.822266	44.890350	1421.823364	-508.543274	55.107552	1752.152466	-782.823486	341.785645	1238.050537	-661.025940	-311.310791	1245.091309	-627.630005	217.498337	1016.127197	-604.105347	-155.982254	993.974976	-582.978210	40.058475	1095.405640	590.014282	-27.411839	964.986206	638.653320	221.476227
-608.102295	125.549568	995.892578	-600.452332	-51.421616	999.624512	-664.968811	154.636429	523.533020	-668.128235	-91.214294	519.057495	-671.068176	161.971420	79.204750	-659.406921	-85.697845	89.548294	-586.506287	239.579681	1457.642212	-546.997925	-132.102585	1453.080811	-522.898010	44.886517	1421.844849	-508.476196	54.712234	1752.130371	-782.983215	341.647491	1238.048706	-660.939270	-311.401672	1245.056763	-627.709778	217.423492	1016.151184	-604.060181	-156.014175	993.971069	-583.021606	40.042454	1095.427979	589.900330	-27.420870	964.977966	638.722351	221.442764
-608.159241	125.575912	995.896301	-600.503601	-51.471401	999.610840	-664.947754	154.607193	523.505615	-668.247253	-91.354042	519.049377	-671.093689	161.960449	79.201767	-659.420898	-85.765236	89.564018	-586.627563	239.532578	1457.650269	-547.044434	-132.128922	1453.074219	-522.976624	44.858017	1421.908569	-508.390656	54.332150	1752.118774	-783.091064	341.532410	1238.025269	-660.860352	-311.502533	1245.037720	-627.826050	217.336746	1016.177734	-604.068542	-156.072449	993.948120	-583.093018	40.019863	1095.427124	589.858582	-27.506098	964.983826	638.858276	221.246475
-608.226379	125.544319	995.917114	-600.510620	-51.482346	999.591736	-664.945984	154.551147	523.531433	-668.281982	-91.433403	519.059753	-671.057251	161.930893	79.192116	-659.434753	-85.826485	89.532043	-586.733032	239.564575	1457.688232	-547.101563	-132.080032	1453.059082	-523.057861	44.797268	1421.872314	-508.325928	54.015228	1752.091675	-783.194641	341.382690	1238.050659	-660.143311	-311.671936	1245.316895	-627.845032	217.259262	1016.218994	-604.076111	-156.121704	993.954163	-583.133911	39.983959	1095.429199	589.792603	-27.579334	965.027832	638.930969	221.116455
-608.244568	125.513397	995.917725	-600.501038	-51.521694	999.620239	-664.935120	154.457474	523.529785	-668.342346	-91.459602	519.055847	-671.024048	161.900269	79.225586	-659.482727	-85.948517	89.550186	-586.851624	239.403107	1457.755249	-547.109375	-132.258942	1453.014404	-523.128479	44.770271	1421.925293	-508.285034	53.706142	1752.065674	-783.337952	341.268677	1238.160034	-660.079651	-311.762360	1245.283936	-627.938293	217.201767	1016.248840	-604.030334	-156.153717	993.951233	-583.173157	39.966030	1095.450928	589.721252	-27.658890	965.027649	639.020569	220.984207
-608.298584	125.450790	995.922424	-600.502502	-51.565025	999.619995	-664.914795	154.398407	523.501587	-668.353638	-91.483719	519.049377	-671.005249	161.897232	79.220734	-659.477356	-86.004242	89.521629	-586.932190	239.317001	1457.809082	-547.155090	-132.334076	1453.000000	-523.205872	44.699387	1421.929199	-508.238434	53.453976	1752.053711	-783.485474	341.162720	1238.220093	-660.043579	-311.866760	1245.218140	-628.062683	217.153839	1016.280762	-603.996277	-156.282928	993.965759	-583.212585	39.916519	1095.455566	589.633484	-27.817743	965.060913	639.145996	220.697845
-608.330505	125.437096	995.927429	-600.516174	-51.571838	999.606384	-664.933167	154.307343	523.502747	-668.393372	-91.501991	519.051147	-670.984924	161.866989	79.202911	-659.574158	-86.070030	89.477722	-587.053223	239.242035	1457.842773	-547.201172	-132.410095	1452.940063	-523.265625	44.645691	1421.976196	-508.220947	53.202862	1752.043701	-783.624390	340.983826	1238.337646	-660.036743	-311.982941	1245.189819	-628.106323	217.071655	1016.320679	-604.010925	-156.319504	993.949402	-583.261536	39.897240	1095.457153	589.713684	-27.633541	965.284363	639.188843	220.475204
-608.412109	125.427719	995.929138	-600.567993	-51.582508	999.552490	-664.926270	154.288284	523.511475	-668.460144	-91.558685	519.076538	-671.019958	161.857407	79.209053	-659.641785	-86.121895	89.477982	-587.146484	239.153793	1457.906250	-547.209717	-132.508804	1452.921265	-523.339661	44.570393	1421.950195	-508.198456	52.979736	1752.013672	-783.767700	340.907471	1238.433472	-660.021362	-312.068726	1245.108154	-628.208252	217.048767	1016.322327	-604.036743	-156.253174	993.862183	-583.321777	39.860367	1095.430542	589.455261	-27.984768	965.124878	639.231140	220.428116
-608.489746	125.423874	995.952026	-600.616699	-51.595024	999.535950	-664.965332	154.205002	523.529846	-668.473206	-91.572456	519.038879	-671.049377	161.862488	79.201408	-659.679260	-86.168480	89.399452	-587.241150	239.061707	1457.952271	-547.224915	-132.599243	1452.867920	-523.411987	44.492607	1421.916016	-508.188324	52.768139	1751.979004	-783.858459	340.800476	1238.469849	-660.014587	-312.170685	1245.086914	-628.274536	217.018539	1016.358337	-604.042847	-156.401978	993.864258	-583.391785	39.833473	1095.435669	589.326904	-28.117067	965.138428	639.287537	220.278992
-608.540466	125.427460	995.929565	-600.669922	-51.619720	999.500427	-664.945679	154.213593	523.510010	-668.500732	-91.631729	519.056091	-671.071228	161.854782	79.206001	-659.857056	-86.248848	89.396667	-587.315430	238.961777	1457.937378	-547.217163	-132.668961	1452.831543	-523.450195	44.409767	1421.921509	-508.182007	52.554085	1751.959595	-783.967651	340.723694	1238.429199	-660.013916	-312.249176	1245.027222	-628.348328	216.992950	1016.395630	-604.068604	-156.432297	993.845093	-583.443787	39.814938	1095.406982	589.198975	-28.134600	965.176025	639.267029	220.215240
-608.604614	125.450760	995.928650	-600.696350	-51.597569	999.439453	-664.921753	154.209518	523.486084	-668.431702	-91.529167	519.027649	-671.012756	161.820099	79.226143	-659.873108	-86.327110	89.396919	-587.411133	238.850342	1457.965210	-547.229309	-132.757660	1452.843140	-523.529419	44.321316	1421.935791	-508.163513	52.379333	1751.935181	-784.041016	340.640808	1238.413208	-660.022888	-312.336426	1244.992432	-628.414612	216.962723	1016.400085	-604.166016	-156.396652	993.814575	-583.481995	39.809296	1095.375366	589.123047	-28.144873	965.223083	639.253662	220.173096
-608.654236	125.402054	995.921631	-600.750977	-51.671398	999.458008	-664.892151	154.312408	523.432007	-668.521118	-91.659027	519.063843	-671.037537	161.841003	79.225594	-660.032349	-86.336060	89.394699	-587.481934	238.750305	1457.973755	-547.237610	-132.848358	1452.829102	-523.590637	44.219646	1421.932739	-508.162720	52.224918	1751.914795	-784.114441	340.496368	1238.431519	-660.051025	-312.420197	1244.912109	-628.473694	216.945496	1016.417908	-604.222717	-156.389786	993.779907	-583.552429	39.760403	1095.384766	589.034668	-28.332129	965.268982	639.328857	219.937698
-608.690796	125.372871	995.951172	-600.828857	-51.657742	999.485291	-664.900024	154.312408	523.441040	-668.506226	-91.617332	519.021973	-671.028748	161.851440	79.222038	-660.112000	-86.393135	89.358833	-587.577148	238.639099	1458.018311	-547.279236	-132.960358	1452.728027	-523.643005	44.121841	1421.941528	-508.156769	52.104588	1751.885742	-784.190308	340.423431	1238.469116	-660.752747	-312.431061	1244.519775	-628.507690	216.929199	1016.412109	-604.254395	-156.426559	993.719482	-583.638123	39.745998	1095.419434	588.884827	-28.417215	965.317200	639.346252	219.776505
-608.776978	125.362724	995.963013	-600.897766	-51.675766	999.428589	-664.929688	154.282150	523.433655	-668.506775	-91.593758	519.007996	-671.043518	161.853958	79.218956	-660.229431	-86.451180	89.386101	-587.648621	238.534714	1458.041748	-547.294312	-133.063797	1452.702148	-523.705688	44.009335	1421.923950	-508.146301	51.985004	1751.878296	-784.273315	340.319092	1238.477295	-660.801270	-312.498596	1244.449463	-628.583435	216.914246	1016.414429	-604.299255	-156.475494	993.708496	-583.709839	39.696312	1095.396851	588.839172	-28.567257	965.379150	639.401489	219.620941
-608.809204	125.369858	995.946899	-600.974060	-51.659081	999.421265	-664.963562	154.227798	523.457703	-668.514343	-91.636902	518.986938	-671.039307	161.826126	79.204926	-660.264465	-86.458397	89.349174	-587.710083	238.399323	1458.062134	-547.301819	-133.201828	1452.645386	-523.784607	43.920486	1421.900391	-508.153137	51.884026	1751.842163	-784.342712	340.238922	1238.519287	-660.841980	-312.577515	1244.383057	-628.641418	216.884323	1016.368408	-604.367798	-156.501022	993.638977	-583.773560	39.707565	1095.387207	588.752991	-28.566879	965.384521	639.378601	219.601379
-608.885254	125.384499	995.953796	-601.071716	-51.650978	999.380310	-664.985168	154.252747	523.440613	-668.605835	-91.768806	518.975525	-671.067627	161.830154	79.207001	-660.398804	-86.521118	89.311653	-587.798340	238.277725	1458.045776	-547.355530	-133.309326	1452.608276	-523.844238	43.796692	1421.864990	-508.166351	51.802376	1751.813843	-784.384399	340.087250	1238.510742	-660.915344	-312.680511	1244.273071	-628.679749	216.895706	1016.371033	-604.411682	-156.507462	993.612732	-583.846069	39.690449	1095.367920	588.701538	-28.572187	965.419800	639.370483	219.631897
-608.941772	125.382980	995.965576	-601.129333	-51.651493	999.366516	-664.999695	154.284241	523.440491	-668.577637	-91.736221	518.963501	-671.053040	161.846283	79.228157	-660.433472	-86.542862	89.289124	-587.897888	238.209595	1458.083374	-547.409180	-133.385910	1452.605591	-523.880310	43.682659	1421.899048	-508.157990	51.725552	1751.792725	-784.444824	340.013641	1238.533936	-660.972778	-312.722290	1244.232544	-628.711121	216.860764	1016.382080	-604.408508	-156.621277	993.615479	-583.900146	39.675312	1095.366577	588.736755	-28.701826	965.448608	639.479248	219.521164
-608.971008	125.367043	995.952576	-601.205627	-51.707119	999.402222	-664.973328	154.296722	523.417175	-668.550598	-91.712227	518.936584	-671.028076	161.839005	79.203621	-660.558044	-86.533592	89.234375	-587.931030	238.057373	1458.058472	-547.444336	-133.535797	1452.568481	-523.978760	43.598091	1421.884033	-508.177063	51.660725	1751.772583	-784.496094	339.895447	1238.534668	-661.035767	-312.782074	1244.155151	-628.712585	216.835342	1016.392944	-604.490295	-156.652740	993.586487	-583.976746	39.659187	1095.382568	588.804199	-28.726803	965.470825	639.593201	219.452988
-609.014893	125.407249	995.965942	-601.266968	-51.697742	999.365601	-664.970459	154.256119	523.423706	-668.584717	-91.777725	518.903564	-671.027344	161.836929	79.221794	-660.541260	-86.542770	89.278786	-588.028809	237.984390	1458.122437	-547.536926	-133.648575	1452.564453	-524.017151	43.476845	1421.937012	-508.171234	51.601284	1751.775391	-784.564392	339.800995	1238.575684	-661.108093	-312.862579	1244.077148	-628.764526	216.824707	1016.414551	-604.620728	-156.588058	993.501709	-584.029419	39.653851	1095.371826	588.888306	-28.730106	965.524170	639.681702	219.427979
-609.043274	125.394775	995.982788	-601.348267	-51.688698	999.359497	-665.014404	154.307510	523.439514	-668.592041	-91.777557	518.893250	-671.059448	161.847565	79.230614	-660.655579	-86.556580	89.220848	-588.093994	237.865494	1458.135620	-547.649475	-133.817902	1452.508423	-524.105286	43.358459	1421.901978	-508.170593	51.535583	1751.749268	-784.595398	339.720154	1238.561401	-661.195618	-312.929718	1244.000122	-628.731567	216.815536	1016.431213	-604.637024	-156.730103	993.557739	-584.091919	39.633244	1095.379395	589.050354	-28.748194	965.571533	639.796204	219.488647
-609.116882	125.381569	995.997559	-601.415833	-51.670563	999.302979	-665.008118	154.256683	523.426147	-668.599060	-91.784706	518.887573	-671.042175	161.829941	79.211662	-660.654785	-86.622543	89.275284	-588.165466	237.774109	1458.162964	-547.725281	-133.929474	1452.456787	-524.172791	43.258205	1421.915771	-508.183716	51.494419	1751.730713	-784.648254	339.668304	1238.630371	-661.316650	-313.005920	1243.915039	-628.791321	216.782562	1016.469727	-604.685486	-156.723755	993.524231	-584.135010	39.598682	1095.353638	589.296570	-28.791956	965.665710	640.035706	219.480469
-609.139954	125.332329	996.001038	-601.437317	-51.674747	999.294495	-665.067200	154.235016	523.463562	-668.634827	-91.802330	518.885620	-671.050964	161.845856	79.222298	-660.722107	-86.624840	89.244278	-588.221497	237.639191	1458.183838	-547.780273	-134.066299	1452.455933	-524.254761	43.139664	1421.877563	-508.195251	51.460934	1751.705322	-784.710815	339.633881	1238.658325	-661.398254	-313.064789	1243.835449	-628.880371	216.790436	1016.515747	-604.724182	-156.700638	993.457397	-584.173950	39.565590	1095.354858	589.584534	-28.837439	965.744568	640.233704	219.439102
-609.165649	125.364403	996.021729	-601.514160	-51.719124	999.305847	-665.086670	154.221741	523.433105	-668.641174	-91.816589	518.865601	-671.034729	161.840195	79.194862	-660.787842	-86.587471	89.194427	-588.266174	237.532608	1458.219116	-547.867920	-134.203033	1452.396606	-524.298584	43.052158	1421.879395	-508.190582	51.416645	1751.682129	-784.746826	339.600311	1238.721558	-660.855225	-313.189819	1244.083130	-628.870117	216.765823	1016.525208	-604.800842	-156.643021	993.384155	-584.233826	39.546654	1095.373169	589.986023	-29.062164	965.819458	640.551270	219.342453
-609.225220	125.383049	996.010681	-601.571655	-51.693089	999.223450	-665.099670	154.290573	523.442139	-668.678894	-91.859871	518.867188	-671.002563	161.816925	79.211365	-660.846924	-86.589775	89.192963	-588.320801	237.459839	1458.223022	-548.003662	-134.283127	1452.353271	-524.378967	42.955265	1421.880249	-508.210419	51.405869	1751.644043	-784.769531	339.556061	1238.752075	-660.956848	-313.233917	1244.016479	-628.940857	216.764908	1016.592468	-604.845947	-156.664215	993.311768	-584.257507	39.531403	1095.319946	590.506714	-29.370403	965.906006	640.904175	219.246796
-609.269043	125.399757	996.031494	-601.615967	-51.731037	999.237488	-665.170776	154.290726	523.413025	-668.702698	-91.909668	518.843140	-671.071838	161.847580	79.248909	-660.872437	-86.595238	89.201782	-588.358826	237.334061	1458.253418	-548.079346	-134.419968	1452.297852	-524.472229	42.824005	1421.846069	-508.229187	51.386215	1751.617798	-784.792786	339.521606	1238.780518	-661.073792	-313.295135	1243.937744	-628.981995	216.746613	1016.606018	-604.892944	-156.799011	993.335571	-584.311401	39.515759	1095.339600	590.914673	-29.565702	965.963623	641.095947	219.236588
-609.284302	125.351425	996.032227	-601.622742	-51.739067	999.220764	-665.146484	154.268402	523.401428	-668.664917	-91.866470	518.833801	-671.030334	161.843231	79.224876	-660.934875	-86.605766	89.197617	-588.418396	237.185913	1458.264893	-548.191162	-134.536896	1452.268433	-524.549500	42.713688	1421.884521	-508.264526	51.358936	1751.601440	-784.846069	339.513214	1238.835571	-661.883972	-313.250244	1243.542236	-629.029358	216.723160	1016.618408	-604.930481	-156.791351	993.310242	-584.332458	39.479191	1095.333984	591.395325	-29.773052	966.010559	641.290894	219.169891
-609.307129	125.321854	996.041504	-601.655762	-51.794563	999.255737	-665.133545	154.275604	523.387085	-668.661438	-91.862297	518.834534	-671.005310	161.800888	79.190048	-660.879822	-86.585442	89.157974	-588.482239	237.084656	1458.302490	-548.311218	-134.653793	1452.210205	-524.635010	42.632095	1421.860718	-508.282288	51.350513	1751.583984	-784.848694	339.466003	1238.839233	-662.052734	-313.326569	1243.475464	-629.074158	216.709991	1016.635681	-605.000305	-156.817566	993.284546	-584.371155	39.448792	1095.358154	591.876648	-29.937551	966.053284	641.556519	218.997574
-609.385620	125.341614	996.062317	-601.725098	-51.766666	999.202087	-665.212219	154.212921	523.418823	-668.662048	-91.854874	518.844055	-671.017944	161.815399	79.197395	-660.830322	-86.578568	89.155167	-588.557617	237.009171	1458.336914	-548.408264	-134.771393	1452.168213	-524.711243	42.533295	1421.835327	-508.290771	51.339256	1751.565918	-784.848938	339.428772	1238.872925	-662.191711	-313.400665	1243.421265	-629.118896	216.674332	1016.647461	-605.065674	-156.857635	993.239563	-584.442017	39.432888	1095.342163	592.256653	-30.141605	966.031555	641.750732	218.781311
-609.410339	125.320518	996.075073	-601.754578	-51.787399	999.188049	-665.229797	154.191071	523.439880	-668.672485	-91.901855	518.831299	-671.020630	161.841049	79.193825	-660.877563	-86.594803	89.199677	-588.652832	236.944519	1458.373535	-548.538879	-134.830734	1452.113892	-524.809265	42.441208	1421.842529	-508.345490	51.327694	1751.550293	-784.869751	339.421021	1238.902344	-662.333313	-313.422943	1243.356934	-629.155090	216.677414	1016.645203	-605.104187	-156.840057	993.239014	-584.479797	39.396210	1095.344238	592.709351	-30.257286	966.030640	641.942505	218.541702
-609.437866	125.273003	996.058472	-601.772705	-51.821911	999.213196	-665.271973	154.150146	523.427368	-668.649536	-91.876228	518.826599	-671.029053	161.818512	79.191498	-660.858704	-86.595268	89.201431	-588.707397	236.859024	1458.381836	-548.688599	-134.902542	1452.067993	-524.888306	42.354542	1421.836548	-508.394257	51.335026	1751.507568	-784.894775	339.411011	1238.928955	-662.472900	-313.479553	1243.296509	-629.217285	216.637161	1016.663208	-605.181274	-156.772583	993.169922	-584.504944	39.379444	1095.348389	593.112366	-30.445477	966.021057	642.124817	218.218628
-609.483704	125.248291	996.059998	-601.823486	-51.859875	999.197876	-665.284973	154.192169	523.386780	-668.612854	-91.887917	518.799988	-671.043945	161.826355	79.196167	-660.877197	-86.595169	89.198875	-588.749390	236.791687	1458.405884	-548.792114	-135.019287	1452.071411	-524.971802	42.264362	1421.834106	-508.453186	51.322723	1751.494873	-784.897156	339.361328	1238.942383	-662.610535	-313.535614	1243.242798	-629.233887	216.621368	1016.665405	-605.215027	-156.930344	993.214539	-584.552002	39.338120	1095.341431	593.537964	-30.638201	965.971680	642.254089	217.991028
-609.523254	125.247055	996.061462	-601.817993	-51.873245	999.153198	-665.318237	154.258774	523.402405	-668.610779	-91.917458	518.792053	-671.037231	161.819443	79.201180	-660.811768	-86.549751	89.175980	-588.762329	236.654495	1458.413940	-548.855835	-135.159378	1452.012451	-525.058655	42.193569	1421.783203	-508.525543	51.314606	1751.473633	-784.918396	339.381805	1238.965454	-662.769470	-313.620514	1243.180420	-629.261719	216.600189	1016.672913	-605.283386	-156.834946	993.153015	-584.563477	39.310741	1095.319092	593.918396	-30.831532	965.917480	642.383911	217.756699
-609.551697	125.221649	996.059814	-601.862610	-51.909683	999.162842	-665.351746	154.234528	523.398071	-668.628540	-91.937950	518.794983	-671.054260	161.835205	79.220970	-660.832153	-86.548965	89.174263	-588.833435	236.577576	1458.425659	-548.975403	-135.266281	1451.982300	-525.129761	42.110085	1421.818237	-508.626434	51.306412	1751.460205	-784.938293	339.338531	1238.990112	-662.879272	-313.606659	1243.134399	-629.270203	216.574478	1016.622986	-605.322327	-156.836502	993.106567	-584.610474	39.283531	1095.325317	594.307678	-30.890326	965.859802	642.359070	217.432892
-609.583801	125.177109	996.063354	-601.904419	-51.957531	999.179749	-665.353394	154.219406	523.367554	-668.677246	-91.998421	518.800903	-671.028015	161.839127	79.190422	-660.782166	-86.530380	89.172752	-588.894653	236.503189	1458.447266	-549.070251	-135.365158	1451.933960	-525.210205	42.034435	1421.816162	-508.749146	51.281689	1751.455322	-784.939697	339.303101	1238.978027	-663.044006	-313.645020	1243.105591	-629.330994	216.532272	1016.619507	-605.323853	-156.996338	993.121704	-584.662720	39.242912	1095.338623	594.662109	-31.012808	965.805542	642.386536	217.146484
-609.605896	125.140739	996.046204	-601.913208	-52.007469	999.152832	-665.399170	154.144714	523.386047	-668.632813	-91.969994	518.765137	-671.052063	161.797363	79.177162	-660.731384	-86.546776	89.188065	-588.937622	236.456787	1458.474121	-549.138367	-135.424500	1451.937988	-525.268250	41.987659	1421.815430	-508.912628	51.237366	1751.473877	-784.963196	339.305878	1239.026855	-663.150391	-313.650787	1243.068481	-629.426147	216.511765	1016.629639	-605.359741	-157.051147	993.090698	-584.676331	39.195824	1095.316406	594.966064	-31.115349	965.780762	642.362427	216.929398
-609.677002	125.150856	996.056458	-601.979919	-51.997875	999.105164	-665.450073	154.134216	523.419373	-668.642029	-92.003906	518.768860	-671.065918	161.797287	79.198227	-660.723572	-86.491386	89.186958	-588.992310	236.387085	1458.472656	-549.234070	-135.468506	1451.892334	-525.329834	41.934322	1421.788452	-509.114838	51.175934	1751.474487	-784.980164	339.280914	1239.023804	-663.278931	-313.674896	1243.056519	-629.471985	216.471268	1016.633545	-605.433105	-156.974167	993.017578	-584.729309	39.174904	1095.295044	595.273743	-31.277493	965.755371	642.377808	216.711884
-609.691711	125.074760	996.064758	-601.982422	-52.021706	999.091492	-665.466797	154.086121	523.394958	-668.647156	-92.017624	518.754333	-671.061890	161.797287	79.193985	-660.542297	-86.475929	89.194168	-589.058594	236.332962	1458.513550	-549.282654	-135.523117	1451.902466	-525.386536	41.870831	1421.786865	-509.369110	51.185669	1751.364258	-785.032715	339.262054	1239.044067	-663.376770	-313.680328	1243.025879	-629.520874	216.424194	1016.607666	-605.443054	-156.988388	992.966370	-584.746216	39.114685	1095.294434	595.604614	-31.375444	965.705994	642.386108	216.465439
-609.725464	125.028526	996.057739	-602.013000	-52.104401	999.111084	-665.440125	154.151596	523.361755	-668.650269	-92.020493	518.720825	-671.052856	161.795654	79.200180	-660.504700	-86.434814	89.218315	-589.085632	236.289963	1458.445435	-549.332703	-135.575684	1451.891602	-525.404358	41.803535	1421.788452	-509.619568	51.012646	1751.630005	-785.075806	339.215698	1239.053101	-663.476501	-313.682617	1243.001465	-629.573914	216.396469	1016.600220	-605.461914	-157.032074	992.992493	-584.795166	39.064079	1095.303955	595.886108	-31.487642	965.655823	642.428711	216.246246
-609.802734	124.966911	996.037415	-602.047974	-52.120884	999.089600	-665.471313	154.129883	523.362671	-668.631958	-92.023071	518.712036	-671.044678	161.797913	79.223625	-660.397461	-86.339653	89.177834	-589.117554	236.244659	1458.439331	-549.380188	-135.613800	1451.858887	-525.410217	41.793312	1421.812378	-509.957001	50.877911	1751.705688	-785.128601	339.200012	1239.062500	-663.580200	-313.667542	1242.988770	-629.636475	216.362137	1016.587524	-605.433777	-157.176880	993.031799	-584.833801	39.030800	1095.279175	596.155945	-31.723749	965.609497	642.482483	216.028229
-609.854004	124.935135	996.037720	-602.107544	-52.157452	999.074463	-665.530457	154.123672	523.369507	-668.664917	-92.083794	518.688538	-671.052734	161.802887	79.227348	-660.285889	-86.327637	89.185501	-589.124390	236.226776	1458.393188	-549.423950	-135.654297	1451.846436	-525.417419	41.777439	1421.808350	-510.314819	50.712322	1751.809937	-785.168823	339.129852	1239.039307	-663.637756	-313.652710	1242.996582	-629.709961	216.309402	1016.524109	-605.517029	-157.067169	992.946899	-584.879761	38.987408	1095.269897	596.412842	-31.903839	965.578247	642.499084	215.854645
-609.902771	124.846634	996.021973	-602.158325	-52.256596	999.133911	-665.521057	154.071671	523.344849	-668.680481	-92.019135	518.659119	-671.039063	161.766495	79.183113	-660.225769	-86.246681	89.189240	-589.148254	236.230835	1458.371704	-549.439697	-135.682632	1451.858887	-525.413574	41.775581	1421.793457	-510.722992	50.540802	1751.940063	-785.216187	339.041443	1238.983276	-663.706787	-313.631226	1243.014282	-629.776245	216.250748	1016.461243	-605.572327	-157.081909	992.920166	-584.955200	38.933643	1095.296265	596.614868	-32.090046	965.521545	642.484314	215.657761
-609.945374	124.781227	995.992432	-602.223328	-52.309658	999.152344	-665.539001	153.950775	523.346375	-668.706482	-92.047684	518.662964	-671.022278	161.764465	79.147469	-660.187561	-86.164093	89.205063	-589.159729	236.222931	1458.324219	-549.447998	-135.635529	1451.873047	-525.438354	41.773777	1421.751343	-511.162537	50.356678	1752.104980	-785.292419	338.983643	1238.947998	-663.739624	-313.598114	1243.042114	-629.906982	216.195587	1016.414978	-605.621338	-157.083923	992.903015	-585.015198	38.898117	1095.291382	596.782532	-32.257229	965.461975	642.482239	215.484558
-610.054443	124.770851	995.996582	-602.318665	-52.284306	999.054871	-665.629456	153.911209	523.371887	-668.687866	-91.994667	518.639771	-671.057495	161.769165	79.165596	-660.116638	-86.101349	89.174728	-589.166748	236.251907	1458.315063	-549.410583	-135.690109	1451.871948	-525.421631	41.792511	1421.757446	-511.640472	50.146095	1752.242065	-785.353760	338.883789	1238.901978	-663.752380	-313.552338	1243.071655	-629.963501	216.139420	1016.345276	-605.641113	-157.088394	992.883606	-585.078979	38.853271	1095.237793	596.971191	-32.446781	965.394775	642.503906	215.385696
-610.094116	124.694244	995.971313	-602.373718	-52.377991	999.109680	-665.605835	153.858566	523.344604	-668.764282	-92.083405	518.648193	-671.037537	161.766144	79.161362	-660.086243	-86.062469	89.222023	-589.150757	236.277069	1458.269409	-549.377625	-135.631805	1451.884521	-525.392883	41.818851	1421.729980	-512.118286	49.916031	1752.394409	-785.409912	338.811340	1238.845703	-663.769043	-313.516998	1243.079956	-630.023926	216.087341	1016.261108	-605.713013	-157.110672	992.878601	-585.143005	38.809551	1095.255127	597.114624	-32.718491	965.309753	642.552185	215.242111
-610.145020	124.649261	995.948425	-602.439880	-52.437943	999.099243	-665.600891	153.890396	523.297668	-668.768616	-92.091095	518.597961	-671.020752	161.766846	79.190002	-660.094788	-86.008202	89.205139	-589.124146	236.329025	1458.201172	-549.324585	-135.619064	1451.903687	-525.376892	41.848930	1421.703003	-512.633484	49.664036	1752.558716	-785.478333	338.726471	1238.790161	-663.739380	-313.452057	1243.113403	-630.112732	216.039673	1016.205933	-605.728271	-157.136841	992.892822	-585.195679	38.762127	1095.237061	597.291321	-32.906719	965.184265	642.628235	215.201691
-610.193604	124.574615	995.920471	-602.483093	-52.498547	999.142151	-665.618469	153.821579	523.287476	-668.761963	-92.083992	518.585083	-671.063538	161.770813	79.179787	-660.105286	-85.990372	89.200508	-589.093201	236.374039	1458.116455	-549.263367	-135.570724	1451.945557	-525.367004	41.901073	1421.696289	-513.131348	49.374741	1752.688477	-785.520813	338.651306	1238.733154	-663.721497	-313.432404	1243.149902	-630.175720	215.988678	1016.116821	-605.750549	-157.102295	992.905640	-585.241333	38.734463	1095.243408	597.466492	-33.148293	965.087463	642.705811	215.137527
-610.283264	124.541275	995.911316	-602.587402	-52.504566	999.123230	-665.643921	153.763626	523.258850	-668.818237	-92.149124	518.589294	-671.071838	161.764313	79.181549	-660.078064	-85.931206	89.173561	-589.086426	236.449081	1458.067993	-549.236328	-135.497009	1451.937744	-525.338684	41.958805	1421.674561	-513.646851	49.046471	1752.852295	-785.574341	338.606964	1238.728394	-663.674438	-313.384949	1243.191040	-630.239746	215.935364	1016.050537	-605.765442	-157.072052	992.902466	-585.303894	38.709419	1095.222046	597.560181	-33.360413	964.983887	642.721924	215.033005
-610.353210	124.494247	995.905151	-602.639282	-52.540081	999.137756	-665.679749	153.662216	523.279114	-668.838562	-92.163162	518.551086	-671.070557	161.764160	79.171516	-660.035706	-85.937630	89.206703	-589.049561	236.498291	1458.076538	-549.201721	-135.417542	1451.951294	-525.331543	42.011398	1421.642212	-514.165100	48.716927	1752.993164	-785.608032	338.568604	1238.682983	-662.910278	-313.409912	1243.562378	-630.317627	215.873520	1015.987793	-605.786743	-157.067825	992.896851	-585.367737	38.681770	1095.226440	597.630981	-33.557884	964.919373	642.749207	214.919235
-610.424011	124.431511	995.896057	-602.709351	-52.573280	999.133911	-665.721252	153.616257	523.297180	-668.852417	-92.190376	518.526367	-671.095764	161.718857	79.176102	-660.039551	-85.912498	89.179932	-589.046753	236.560318	1458.043091	-549.167969	-135.375549	1451.958374	-525.326538	42.062435	1421.644531	-514.700928	48.379250	1753.153320	-785.638794	338.562469	1238.617676	-662.805115	-313.365784	1243.596191	-630.409790	215.831711	1015.910034	-605.803162	-157.073242	992.907837	-585.424744	38.637802	1095.217041	597.701416	-33.753624	964.813171	642.774475	214.811768
-610.467346	124.366920	995.906067	-602.774170	-52.621124	999.166260	-665.731201	153.555283	523.293091	-668.886169	-92.234016	518.526428	-671.099487	161.729584	79.158089	-660.044739	-85.925827	89.168221	-589.055786	236.642929	1458.011475	-549.138367	-135.275375	1451.955078	-525.302368	42.151142	1421.636597	-515.194031	48.044586	1753.278442	-785.651917	338.525085	1238.570435	-663.363281	-313.288177	1243.323364	-630.469055	215.777557	1015.884583	-605.803223	-157.064011	992.917847	-585.466125	38.592075	1095.235107	597.922607	-33.067204	964.974609	642.720093	214.661255
-610.570313	124.350464	995.882996	-602.841187	-52.597878	999.122070	-665.796631	153.512878	523.301147	-668.917725	-92.297401	518.540466	-671.112976	161.721558	79.165184	-660.060120	-85.915924	89.180595	-589.062805	236.696472	1458.006592	-549.119690	-135.185883	1452.003662	-525.300903	42.235966	1421.652954	-515.691956	47.671299	1753.415039	-785.700195	338.585968	1238.611694	-663.231689	-313.296783	1243.348877	-630.511475	215.735870	1015.836731	-605.823608	-157.076492	992.883972	-585.500366	38.590717	1095.190674	597.968262	-33.223480	964.903198	642.748291	214.580109
-610.595764	124.309456	995.863525	-602.873108	-52.651600	999.194336	-665.795898	153.480484	523.279114	-668.986084	-92.349068	518.551086	-671.112549	161.721359	79.162346	-660.040100	-85.896942	89.145653	-589.072571	236.764725	1457.971680	-549.092041	-135.067139	1452.052490	-525.323303	42.307526	1421.642456	-516.174683	47.280396	1753.568848	-785.715271	338.600739	1238.553345	-663.077698	-313.313995	1243.378418	-630.537292	215.703949	1015.840088	-605.782166	-157.064606	992.888123	-585.537231	38.592678	1095.217407	597.946594	-33.399563	964.853394	642.758728	214.434906
-610.686707	124.304993	995.867310	-602.940979	-52.652832	999.172119	-665.809570	153.507690	523.246277	-669.074219	-92.405899	518.532104	-671.118958	161.717422	79.182777	-660.026794	-85.939178	89.186005	-589.090881	236.812500	1457.963745	-549.110046	-134.968170	1452.085571	-525.348328	42.382107	1421.671753	-516.652893	46.910030	1753.700562	-785.724426	338.673126	1238.548584	-662.249084	-313.415466	1243.768799	-630.580811	215.680588	1015.830750	-605.802368	-157.147446	992.927246	-585.581360	38.579735	1095.200806	597.922852	-33.498013	964.835022	642.738586	214.276077
-610.742615	124.260361	995.853577	-602.969482	-52.691658	999.195068	-665.872070	153.448669	523.269226	-669.160645	-92.486542	518.549255	-671.136047	161.720459	79.176926	-660.013123	-85.942902	89.199608	-589.119263	236.876190	1457.940063	-549.088745	-134.903488	1452.155029	-525.408264	42.453945	1421.666260	-516.945557	46.716915	1754.100098	-785.752625	338.713593	1238.517822	-662.752075	-313.345276	1243.504761	-630.609192	215.656448	1015.877563	-605.812439	-157.196823	992.912781	-585.619019	38.561760	1095.203735	597.841125	-33.701359	964.785217	642.694336	214.109665
-610.793701	124.225151	995.868713	-603.023926	-52.700924	999.213806	-665.940796	153.383072	523.292236	-669.170898	-92.446365	518.569519	-671.121094	161.694351	79.165573	-659.929993	-85.981911	89.200729	-589.170593	236.936981	1457.971924	-549.151978	-134.796600	1452.172119	-525.446167	42.527195	1421.679321	-517.376282	46.330036	1754.181396	-785.750427	338.796448	1238.533936	-662.614624	-313.436707	1243.528076	-630.653259	215.632950	1015.912964	-605.733765	-157.336761	993.008606	-585.650146	38.542400	1095.215942	597.744019	-33.872128	964.732666	642.644958	213.939331
-610.846558	124.147179	995.907227	-603.029114	-52.719925	999.254150	-665.975830	153.380249	523.272644	-669.255066	-92.490417	518.553711	-671.116943	161.721832	79.149895	-659.866028	-85.978851	89.206299	-589.227600	236.961014	1458.002197	-549.172852	-134.710632	1452.223877	-525.512146	42.600159	1421.667114	-517.796021	45.941723	1754.296631	-785.793579	338.851349	1238.559326	-662.445557	-313.488525	1243.600830	-630.703613	215.613831	1015.911133	-605.782837	-157.297791	992.950439	-585.691467	38.501099	1095.257813	597.639954	-34.037373	964.675659	642.574646	213.725281
-610.879028	124.103798	995.894409	-603.062500	-52.720947	999.261658	-666.031372	153.350525	523.291443	-669.320251	-92.461853	518.537476	-671.120605	161.692627	79.133476	-659.904480	-85.972649	89.156921	-589.287537	237.020660	1458.001953	-549.242432	-134.662140	1452.237061	-525.591614	42.656166	1421.706421	-518.196106	45.580704	1754.371216	-785.787659	338.948669	1238.534302	-662.243408	-313.519104	1243.657349	-630.747803	215.602539	1015.923828	-605.789551	-157.347733	993.005676	-585.732117	38.490360	1095.256470	597.532898	-34.086842	964.649414	642.500916	213.516403
-610.926086	124.105797	995.905151	-603.088623	-52.747158	999.293335	-666.022522	153.360779	523.258301	-669.324768	-92.416672	518.510193	-671.114990	161.676025	79.141762	-659.772278	-85.956245	89.151627	-589.401062	237.258698	1458.045044	-549.346619	-134.413635	1452.271606	-525.662109	42.672703	1421.621582	-518.571716	45.205338	1754.466064	-785.776672	339.084656	1238.509277	-662.061768	-313.633606	1243.695557	-630.790344	215.592346	1015.948364	-605.782898	-157.411407	993.017273	-585.765503	38.492004	1095.276611	597.341003	-34.281441	964.624634	642.416504	213.357758
-610.961609	124.098602	995.860596	-603.109131	-52.771378	999.276001	-666.093750	153.371552	523.273315	-669.439880	-92.475998	518.550354	-671.137939	161.693115	79.157333	-659.772949	-85.958710	89.156975	-589.405823	237.121490	1458.015747	-549.382690	-134.502045	1452.341064	-525.734314	42.756199	1421.753174	-518.917236	44.870453	1754.538452	-785.785217	339.187225	1238.462280	-661.220093	-313.812775	1244.073364	-630.812195	215.585419	1015.960144	-605.755188	-157.447983	993.039612	-585.768982	38.493835	1095.239868	597.155884	-34.491405	964.587158	642.364807	213.215271
-611.012756	124.115288	995.858093	-603.177856	-52.773396	999.299072	-666.090210	153.402771	523.229309	-669.479553	-92.464531	518.544006	-671.108643	161.701065	79.176163	-659.758484	-85.957634	89.156319	-589.485718	237.130417	1458.016724	-549.438354	-134.472916	1452.378418	-525.847717	42.795498	1421.750488	-519.238464	44.547176	1754.595093	-785.808105	339.308960	1238.469482	-661.698853	-313.778625	1243.785156	-630.863831	215.596344	1015.951599	-605.775513	-157.491074	993.055237	-585.826782	38.512955	1095.249390	596.875854	-34.682705	964.528809	642.209290	213.068176
-611.051270	124.115524	995.861450	-603.204102	-52.751263	999.277710	-666.125244	153.369049	523.213379	-669.518250	-92.429390	518.518677	-671.109924	161.664322	79.145187	-659.794556	-85.958260	89.156914	-589.691589	237.330368	1458.005127	-549.627258	-134.232269	1452.372803	-525.999634	42.743847	1421.644775	-519.546509	44.208260	1754.636475	-785.827820	339.380707	1238.451904	-661.585876	-313.941162	1243.794312	-630.910522	215.578979	1015.920959	-605.746643	-157.560333	993.082581	-585.860474	38.512276	1095.240967	596.671875	-34.802048	964.482971	642.074524	212.940567
-611.112122	124.065750	995.895081	-603.190186	-52.740795	999.247070	-666.205933	153.347290	523.252380	-669.548523	-92.384956	518.544861	-671.129333	161.676605	79.160385	-659.734131	-85.935135	89.113335	-589.665283	236.896393	1458.051025	-549.554688	-134.618561	1452.404541	-526.139832	42.864895	1421.685791	-519.849915	43.925632	1754.674683	-785.849182	339.438934	1238.393799	-661.421570	-313.983612	1243.840332	-630.952576	215.594345	1015.909241	-605.746338	-157.592484	993.076050	-585.888367	38.466904	1095.244141	596.396606	-34.890602	964.465637	641.869263	212.838364
-611.133423	124.081650	995.902649	-603.208679	-52.738678	999.249817	-666.251343	153.297638	523.241089	-669.532104	-92.372498	518.522034	-671.137390	161.694138	79.167686	-659.595825	-85.929497	89.151985	-589.751343	236.855713	1458.052490	-549.634521	-134.668137	1452.390137	-526.252441	42.902332	1421.662109	-520.124268	43.660557	1754.711060	-785.865112	339.517395	1238.370728	-661.313660	-314.055298	1243.825928	-630.997375	215.595108	1015.886169	-605.728394	-157.598785	993.050842	-585.916321	38.473038	1095.251099	596.093811	-34.928452	964.391907	641.601624	212.843155
-611.201538	124.081070	995.882446	-603.290161	-52.721962	999.231873	-666.285034	153.299927	523.243469	-669.605469	-92.401596	518.519714	-671.132080	161.666870	79.159035	-659.651123	-85.938217	89.157646	-589.909790	236.944092	1458.052856	-549.756592	-134.586487	1452.362305	-526.342224	42.888245	1421.710693	-520.396851	43.392437	1754.757202	-785.906860	339.561798	1238.363770	-661.192932	-314.136261	1243.778687	-631.022339	215.607559	1015.869568	-605.745544	-157.645370	993.006775	-585.976929	38.481598	1095.229004	595.838562	-34.944145	964.363281	641.387390	212.794724
-611.233154	124.083054	995.860229	-603.315735	-52.766842	999.255371	-666.301636	153.324203	523.249023	-669.594482	-92.364273	518.509583	-671.067871	161.666702	79.156288	-659.696960	-85.948311	89.152451	-590.045349	237.048523	1458.080444	-549.864502	-134.500259	1452.332764	-526.409973	42.843407	1421.741333	-520.652832	43.159245	1754.788086	-785.903625	339.581451	1238.281006	-661.134949	-314.232819	1243.741333	-631.081604	215.613464	1015.835693	-605.796387	-157.695786	993.016968	-586.022583	38.484665	1095.232544	595.564392	-34.881710	964.335999	641.119263	212.830200
-611.306091	124.157829	995.842590	-603.398315	-52.749786	999.240479	-666.356018	153.409958	523.241455	-669.601563	-92.371971	518.502136	-671.103149	161.662720	79.144905	-659.623535	-85.940842	89.154594	-590.143311	236.916748	1458.107056	-549.957642	-134.651031	1452.351563	-526.537659	42.843781	1421.752563	-520.885498	42.935257	1754.811768	-785.958008	339.653320	1238.248901	-661.052490	-314.320221	1243.717285	-631.143250	215.648956	1015.833252	-605.810730	-157.675110	992.938049	-586.083252	38.530720	1095.212646	595.208740	-34.989498	964.277954	640.844421	212.877975
-611.359253	124.178162	995.830322	-603.449646	-52.763092	999.214722	-666.381531	153.401245	523.227539	-669.614502	-92.386902	518.501648	-671.107483	161.659454	79.117271	-659.628418	-85.924507	89.115456	-590.221313	236.855942	1458.139160	-549.982361	-134.678711	1452.309937	-526.692566	42.810471	1421.690063	-521.115479	42.750771	1754.822266	-786.005920	339.660065	1238.236084	-661.020020	-314.378113	1243.639893	-631.169617	215.664459	1015.818848	-605.846497	-157.735031	992.947876	-586.129333	38.526749	1095.192505	594.837097	-35.061203	964.230591	640.501465	212.927902
-611.396851	124.211334	995.853333	-603.477112	-52.703518	999.200195	-666.432861	153.445587	523.247620	-669.607056	-92.377632	518.492554	-671.108154	161.659409	79.120354	-659.661499	-85.953285	89.128563	-590.413330	236.802383	1458.173340	-550.183167	-134.746216	1452.289185	-526.808533	42.766575	1421.774780	-521.318237	42.586281	1754.845703	-786.101440	339.665894	1238.218140	-661.016174	-314.457367	1243.573975	-631.232178	215.669464	1015.814270	-605.866455	-157.716476	992.919006	-586.180115	38.553261	1095.201294	594.405640	-35.129036	964.177734	640.089050	213.011154
-611.437866	124.241524	995.854675	-603.485413	-52.684574	999.183105	-666.472961	153.394806	523.276367	-669.640930	-92.416962	518.498291	-671.130249	161.659821	79.110962	-659.656128	-85.938858	89.095322	-590.535034	236.744156	1458.216309	-550.297974	-134.807693	1452.264771	-526.933228	42.736763	1421.748413	-521.516846	42.436207	1754.857544	-786.179993	339.657806	1238.202271	-660.984253	-314.496185	1243.510254	-631.299622	215.686996	1015.808716	-605.827515	-157.792068	992.941284	-586.215820	38.571003	1095.195923	594.031921	-35.218311	964.121521	639.754578	212.985550
-611.497314	124.260704	995.886230	-603.525146	-52.682308	999.157471	-666.532349	153.468002	523.289978	-669.671021	-92.424583	518.487061	-671.110168	161.671570	79.117775	-659.684326	-85.927811	89.113388	-590.696350	236.698257	1458.245728	-550.474731	-134.862228	1452.184692	-527.061951	42.691238	1421.765747	-521.701965	42.298435	1754.859497	-786.283325	339.644928	1238.237793	-660.976563	-314.561005	1243.430298	-631.339844	215.714706	1015.839722	-605.902466	-157.664597	992.843079	-586.273926	38.551914	1095.201660	593.601624	-35.222385	964.126892	639.283081	213.060287
-611.548828	124.274979	995.911011	-603.577332	-52.644287	999.162354	-666.570862	153.531906	523.288574	-669.674316	-92.418610	518.475830	-671.151001	161.677917	79.143402	-659.689270	-85.939957	89.154808	-590.872437	236.679581	1458.272095	-550.616943	-134.859070	1452.198120	-527.204590	42.637810	1421.792603	-521.888550	42.161381	1754.841797	-786.387146	339.635406	1238.260742	-661.027283	-314.588959	1243.342529	-631.398621	215.733124	1015.855469	-605.930176	-157.633255	992.795288	-586.338013	38.566841	1095.219482	593.265930	-35.242905	964.118042	638.941223	213.026062
-611.593018	124.308701	995.888855	-603.598389	-52.662800	999.159912	-666.569824	153.616440	523.286316	-669.724365	-92.418182	518.492859	-671.135254	161.710648	79.152008	-659.801086	-85.959633	89.217064	-591.018433	236.802719	1458.326172	-550.794006	-134.748398	1452.173340	-527.304932	42.563602	1421.849976	-522.077393	42.047981	1754.866455	-786.498901	339.574341	1238.297607	-661.092041	-314.645905	1243.229736	-631.467285	215.751740	1015.867188	-605.946838	-157.594421	992.795776	-586.383484	38.586773	1095.209595	592.860779	-35.262867	964.105225	638.496338	213.046829
-611.642578	124.376320	995.917175	-603.625854	-52.616379	999.185120	-666.578430	153.648621	523.239441	-669.754089	-92.452370	518.482300	-671.144287	161.701462	79.158310	-659.827576	-85.964142	89.222588	-591.167236	236.748993	1458.372192	-550.954529	-134.797134	1452.199951	-527.446960	42.496937	1421.886353	-522.239075	41.980503	1754.948486	-786.637085	339.519073	1238.336670	-661.178589	-314.653717	1243.145142	-631.531433	215.765656	1015.872009	-605.997253	-157.533066	992.797729	-586.447632	38.643330	1095.241943	592.389587	-35.342598	964.078247	638.048096	212.964264
-611.693787	124.444435	995.932190	-603.656372	-52.579456	999.104614	-666.628113	153.679581	523.265076	-669.660217	-92.370895	518.472534	-671.129639	161.709564	79.135300	-659.748596	-85.954636	89.215324	-591.279663	236.739075	1458.528442	-551.107849	-134.870697	1452.140747	-527.582153	42.406246	1421.882568	-522.419434	41.904976	1754.947510	-786.749451	339.474152	1238.352783	-661.260925	-314.732422	1243.061157	-631.620483	215.788696	1015.907715	-606.014221	-157.477875	992.710327	-586.485291	38.645283	1095.209961	591.864319	-35.346043	964.086914	637.637695	212.791046
-611.756897	124.452858	995.954834	-603.668884	-52.592579	999.115540	-666.633667	153.674347	523.258179	-669.705566	-92.363991	518.467529	-671.121338	161.696457	79.137459	-659.709229	-85.944534	89.152519	-591.541443	236.809631	1458.495850	-551.353943	-134.731094	1452.132324	-527.727478	42.295708	1421.776001	-522.572693	41.838768	1754.946533	-786.902161	339.413086	1238.406616	-661.407043	-314.765198	1242.972168	-631.699097	215.804291	1015.933533	-606.040649	-157.464478	992.734070	-586.529785	38.641930	1095.228149	591.254028	-35.306179	964.124329	637.170715	212.723480
-611.806030	124.514900	996.005127	-603.718811	-52.523335	999.106445	-666.678101	153.690857	523.267822	-669.723816	-92.361366	518.478821	-671.134277	161.699219	79.140701	-659.743225	-85.949333	89.192688	-591.744995	236.756989	1458.505127	-551.543701	-134.786835	1452.102783	-527.882568	42.213547	1421.786255	-522.737915	41.804398	1754.944458	-787.042542	339.301758	1238.461304	-661.559814	-314.808014	1242.882080	-631.805786	215.833084	1015.934937	-606.056458	-157.522766	992.701233	-586.605286	38.673756	1095.255371	590.746582	-35.243301	964.133362	636.598389	212.769470
-611.836304	124.571884	995.996338	-603.703247	-52.513355	999.043640	-666.699768	153.719940	523.291321	-669.732483	-92.343880	518.479004	-671.138672	161.707611	79.133331	-659.837402	-85.974899	89.188095	-591.809082	236.263626	1458.543823	-551.636169	-135.291031	1452.063843	-528.088867	42.207237	1421.887085	-522.896301	41.769123	1754.953003	-787.236206	339.217926	1238.496094	-661.677979	-314.808136	1242.811401	-631.908630	215.863388	1015.972595	-606.066467	-157.480759	992.649475	-586.624939	38.681698	1095.222900	590.180908	-35.246136	964.153687	636.037415	212.775421
-611.911438	124.635712	996.009583	-603.771973	-52.455574	999.022461	-666.729553	153.814362	523.284363	-669.730286	-92.333351	518.473816	-671.141174	161.707993	79.141663	-659.828369	-85.961037	89.192116	-591.972900	236.323700	1458.579346	-551.783142	-135.244965	1452.039795	-528.185242	42.112144	1421.891357	-523.036194	41.727524	1754.960205	-787.359985	339.158203	1238.499390	-661.846680	-314.817719	1242.673096	-631.976013	215.897446	1015.992615	-606.118652	-157.438110	992.590637	-586.688965	38.724503	1095.217773	589.627686	-35.374409	964.180237	635.519592	212.704254
-611.989868	124.679138	996.044495	-603.813110	-52.419720	999.010132	-666.794373	153.827164	523.297180	-669.753662	-92.356522	518.478271	-671.172852	161.713211	79.142334	-659.936157	-85.973495	89.207367	-592.140320	236.294662	1458.595581	-551.946350	-135.277115	1452.004517	-528.318298	42.041420	1421.909424	-523.184265	41.708313	1754.967285	-787.495667	339.113037	1238.516724	-661.364746	-314.951752	1242.921875	-632.054260	215.935379	1016.037842	-606.150635	-157.396851	992.578186	-586.760864	38.741909	1095.232300	589.045532	-35.574295	964.153931	635.009338	212.551056
-612.023193	124.706505	996.044922	-603.838013	-52.446793	999.035583	-666.752380	153.835999	523.291443	-669.752869	-92.350609	518.445557	-671.096802	161.700546	79.142853	-659.880371	-85.967323	89.211273	-592.320435	236.131256	1458.652710	-552.089844	-135.477859	1451.968384	-528.494080	41.989357	1421.931885	-523.335144	41.666363	1754.986816	-787.645508	338.992432	1238.499512	-662.180298	-314.847565	1242.502930	-632.129700	215.939590	1016.037231	-606.212219	-157.380936	992.526733	-586.822266	38.754696	1095.251831	588.426331	-35.518749	964.185547	634.387756	212.594070
-612.059692	124.735199	996.073303	-603.846863	-52.378849	999.034119	-666.772095	153.894135	523.276062	-669.692566	-92.312401	518.425659	-671.097839	161.708328	79.138062	-660.018372	-85.983154	89.202789	-592.462830	235.935684	1458.646118	-552.222412	-135.650146	1451.921631	-528.667114	41.913536	1421.934937	-523.491150	41.652561	1754.991455	-787.811523	338.888000	1238.525391	-661.733521	-314.980530	1242.717529	-632.201294	215.977585	1016.051636	-606.301880	-157.385757	992.519226	-586.864807	38.789562	1095.269897	587.802856	-35.393803	964.223206	633.761780	212.661118
-612.108215	124.731720	996.099487	-603.866089	-52.384094	999.037231	-666.839355	153.924438	523.288086	-669.672119	-92.336639	518.437317	-671.125122	161.714371	79.117546	-660.039551	-85.983063	89.207832	-592.656433	236.010742	1458.719604	-552.395447	-135.592346	1451.871826	-528.773560	41.843212	1421.942505	-523.634705	41.666233	1754.985840	-787.958252	338.764130	1238.562744	-662.569763	-314.942474	1242.317993	-632.287476	216.004639	1016.074829	-606.374451	-157.355331	992.471375	-586.922852	38.774921	1095.290039	587.230408	-35.505405	964.198303	633.212646	212.612823
-612.157043	124.717300	996.139954	-603.896851	-52.328491	999.035889	-666.861267	153.996048	523.278076	-669.620361	-92.274712	518.471436	-671.111511	161.769577	79.113777	-660.067627	-86.003098	89.242638	-592.911499	236.159531	1458.800537	-552.600037	-135.412720	1451.840332	-528.917053	41.741375	1421.859741	-523.776978	41.649826	1754.995117	-788.098938	338.670715	1238.591675	-662.820862	-314.977631	1242.212524	-632.388367	216.021393	1016.079041	-606.444458	-157.346481	992.445557	-586.981995	38.774773	1095.314331	586.521423	-35.473122	964.213745	632.522461	212.698349
-612.215942	124.718689	996.141418	-603.911438	-52.327503	999.011597	-666.909729	154.042358	523.291687	-669.565247	-92.264351	518.441345	-671.112488	161.772507	79.095039	-660.090210	-86.008003	89.245216	-593.066528	235.888016	1458.805420	-552.691772	-135.697784	1451.793945	-529.045837	41.713993	1421.951050	-523.921570	41.637142	1755.001831	-788.262451	338.594238	1238.541626	-662.972229	-314.947144	1242.142944	-632.449829	216.033295	1016.095032	-606.533386	-157.213791	992.395264	-587.026489	38.766682	1095.304810	585.835205	-35.552723	964.228760	631.926758	212.686920
-612.305481	124.788567	996.143860	-604.003784	-52.338028	999.020813	-666.961487	154.133194	523.303833	-669.521606	-92.238068	518.420166	-671.118835	161.772751	79.102333	-660.115845	-86.019470	89.220207	-593.216736	235.781433	1458.831909	-552.805420	-135.771820	1451.797974	-529.190369	41.655064	1421.966675	-524.014038	41.742290	1754.839478	-788.428528	338.529510	1238.609009	-663.149048	-314.995514	1242.058350	-632.548584	216.085388	1016.179443	-606.611877	-157.213043	992.374023	-587.109314	38.798920	1095.308838	585.120178	-35.436008	964.261902	631.186218	212.790466
-612.416199	124.847542	996.172852	-604.064270	-52.256462	998.951172	-667.029541	154.238647	523.330750	-669.455078	-92.238968	518.422607	-671.137512	161.814240	79.116783	-660.189453	-86.026970	89.217674	-593.424194	235.905060	1458.876343	-553.002258	-135.648651	1451.755127	-529.337158	41.531006	1421.885254	-524.198181	41.638149	1754.992065	-788.563782	338.422089	1238.633911	-663.318420	-315.018158	1241.960083	-632.593811	216.117477	1016.227478	-606.673523	-157.298508	992.387878	-587.179138	38.821812	1095.286377	584.487915	-35.319500	964.271790	630.514648	212.893494
-612.467896	124.857681	996.182556	-604.097717	-52.301186	998.991882	-667.047302	154.320999	523.320129	-669.408752	-92.265358	518.393555	-671.112732	161.829575	79.080620	-660.191711	-86.010620	89.180656	-593.557739	235.652557	1458.884644	-553.104736	-135.905518	1451.750854	-529.484863	41.521088	1422.006470	-524.331848	41.624241	1754.992065	-788.724976	338.389404	1238.668823	-663.512939	-315.004761	1241.882813	-632.658325	216.093994	1016.191528	-606.778198	-157.172852	992.312927	-587.244324	38.821972	1095.316040	583.752441	-35.336575	964.280945	629.877502	212.925262
-612.525513	124.887344	996.198547	-604.116760	-52.303677	999.003235	-667.132935	154.293045	523.322571	-669.345764	-92.248917	518.386414	-671.163696	161.835876	79.049110	-660.209900	-85.999382	89.198204	-593.765381	235.537247	1458.943237	-553.191345	-135.989258	1451.709595	-529.654053	41.454056	1422.000977	-524.469360	41.621738	1754.992676	-788.908813	338.302429	1238.692139	-663.699341	-315.052216	1241.795776	-632.716980	216.096146	1016.198486	-606.827209	-157.125351	992.319885	-587.310974	38.835899	1095.335693	582.828735	-35.562927	964.304993	629.222046	212.835312
-612.628174	124.885651	996.210510	-604.152283	-52.271015	998.987854	-667.178955	154.367798	523.300964	-669.346497	-92.306061	518.402039	-671.166443	161.870804	79.053864	-660.274841	-86.026352	89.244209	-593.942261	235.445038	1459.011353	-553.351074	-136.063889	1451.713745	-529.796631	41.400372	1422.028076	-524.607971	41.624611	1754.987793	-789.070618	338.254761	1238.691162	-663.851807	-315.053711	1241.715942	-632.810547	216.094345	1016.208130	-606.840027	-157.210266	992.311584	-587.367065	38.845314	1095.331421	581.551453	-35.909958	964.350098	628.394348	212.736786
-612.689575	124.891914	996.244385	-604.172913	-52.275036	999.025146	-667.190796	154.371582	523.300049	-669.248108	-92.271446	518.396301	-671.155457	161.894211	79.051910	-660.420715	-86.044373	89.243309	-594.146729	235.369522	1459.077026	-553.503052	-136.115295	1451.687134	-529.924866	41.352551	1422.037598	-524.745972	41.620529	1754.982910	-789.223816	338.170837	1238.689453	-664.002197	-315.088745	1241.641113	-632.913879	216.096603	1016.225586	-606.897156	-157.219559	992.302368	-587.439514	38.851643	1095.373657	580.768677	-35.861084	964.306946	627.617859	212.871552
-612.768982	124.931122	996.216675	-604.199890	-52.277554	998.998352	-667.275330	154.436249	523.320984	-669.247314	-92.350395	518.386169	-671.167053	161.896179	79.056831	-660.527588	-86.044609	89.207359	-594.357544	235.286591	1459.109009	-553.629700	-136.182907	1451.635742	-530.083984	41.283859	1422.087891	-524.886536	41.616779	1754.977661	-789.398499	338.085358	1238.686035	-664.128418	-315.118500	1241.563843	-633.005737	216.085388	1016.224731	-606.939148	-157.064560	992.277466	-587.493347	38.876057	1095.346313	580.202820	-35.702877	964.233704	626.931946	213.092804
-612.855774	124.904846	996.224915	-604.244629	-52.358479	999.071899	-667.307251	154.436783	523.282227	-669.197449	-92.373734	518.394836	-671.200012	161.894333	79.025986	-660.498291	-86.051712	89.245552	-594.551025	235.231201	1459.133911	-553.738892	-136.259933	1451.657104	-530.227417	41.237900	1422.110840	-525.023193	41.622215	1754.985596	-789.533752	337.961090	1238.641968	-664.255493	-315.177094	1241.516357	-633.094971	216.092117	1016.224548	-606.962158	-157.069672	992.278320	-587.591187	38.861187	1095.393066	579.674805	-35.498264	964.174561	626.165405	213.353592
-612.965088	124.951546	996.246765	-604.276733	-52.349998	999.044373	-667.408691	154.494263	523.256226	-669.149292	-92.397331	518.361511	-671.216858	161.923935	79.037727	-660.593140	-86.004242	89.180550	-594.736206	235.174377	1459.195435	-553.882751	-136.298737	1451.630127	-530.364502	41.197365	1422.108521	-525.164795	41.607159	1754.975342	-789.698120	337.882935	1238.665283	-663.682129	-315.298920	1241.768433	-633.209839	216.083191	1016.237549	-606.967224	-157.066330	992.259583	-587.673584	38.869633	1095.393311	579.155396	-35.489239	964.129578	625.562988	213.424194
-613.088257	124.964584	996.253052	-604.311279	-52.329094	998.976440	-667.467163	154.497803	523.250305	-669.111694	-92.481918	518.346436	-671.205811	161.922867	79.037666	-660.709167	-86.074425	89.249107	-594.939514	235.136414	1459.186279	-553.986511	-136.306656	1451.580811	-530.516174	41.147186	1422.114380	-525.313782	41.601738	1754.951416	-789.866577	337.827362	1238.700317	-664.427917	-315.222687	1241.407959	-633.303223	216.072418	1016.264160	-606.998535	-157.113266	992.215088	-587.748474	38.856453	1095.362427	578.720520	-35.509705	964.039063	625.043579	213.370911
-613.187073	124.965652	996.262756	-604.348389	-52.354645	998.969788	-667.557739	154.497894	523.252625	-669.140930	-92.575020	518.372925	-671.214294	161.928116	79.021927	-660.843750	-86.099792	89.265175	-595.146240	235.072571	1459.192261	-554.105713	-136.353104	1451.587158	-530.685486	41.106289	1422.102051	-525.449158	41.597626	1754.936157	-790.054749	337.753510	1238.688110	-664.514465	-315.275452	1241.360718	-633.450134	216.053925	1016.264038	-606.982544	-157.096100	992.154358	-587.828857	38.841511	1095.366577	578.199951	-35.237839	963.935303	624.270020	213.607117
-613.299866	124.963287	996.274719	-604.364746	-52.348953	998.945496	-667.633972	154.479843	523.265381	-669.115845	-92.625702	518.346741	-671.203430	161.922775	78.992607	-661.012451	-86.078011	89.240044	-595.338623	235.018753	1459.202515	-554.205933	-136.447510	1451.545166	-530.838318	41.057709	1422.087280	-525.619995	41.580994	1754.932007	-790.240479	337.692108	1238.673706	-664.574341	-315.346100	1241.288330	-633.575684	216.038422	1016.235535	-606.963989	-157.096771	992.091614	-587.904480	38.834194	1095.363037	577.598572	-34.907814	963.888794	623.343323	214.001373
-613.400574	124.926620	996.274719	-604.362244	-52.395638	998.975830	-667.729492	154.464630	523.259155	-669.017761	-92.647728	518.329102	-671.239990	161.928650	78.989594	-661.054138	-86.081650	89.236923	-595.541199	234.959274	1459.234741	-554.285400	-136.502396	1451.566284	-530.973938	41.021351	1422.098511	-525.760681	41.566780	1754.926636	-790.441833	337.606110	1238.644165	-664.604370	-315.341980	1241.230957	-633.729065	216.025726	1016.252319	-606.953369	-157.125931	992.041260	-587.974365	38.820255	1095.381958	576.966553	-34.832806	963.852051	622.583191	214.175674
-613.516174	124.900238	996.307129	-604.370605	-52.424725	998.974365	-667.848145	154.433899	523.290527	-668.954468	-92.679108	518.305725	-671.247253	161.916733	78.970253	-661.126404	-86.081299	89.201355	-595.752502	234.925613	1459.234985	-554.404297	-136.534515	1451.511841	-531.096985	40.998806	1422.102417	-525.909546	41.550014	1754.935669	-790.630371	337.540466	1238.676758	-664.625183	-315.376801	1241.155884	-633.891968	216.068619	1016.323059	-606.894043	-157.170792	991.996521	-588.054565	38.785595	1095.401489	576.279236	-34.708931	963.855774	621.811768	214.206223
-613.642639	124.876335	996.292908	-604.441162	-52.437698	998.965088	-667.872803	154.403503	523.263489	-668.938416	-92.802002	518.292908	-671.204834	161.882309	78.957817	-661.248840	-86.136230	89.233986	-595.989868	234.861008	1459.246582	-554.486755	-136.565826	1451.520264	-531.231506	40.969387	1422.101807	-526.072388	41.552372	1754.942627	-790.861084	337.466431	1238.694946	-664.633728	-315.423065	1241.131714	-634.064453	216.045776	1016.305115	-606.855408	-157.179626	991.935486	-588.148438	38.776810	1095.388550	575.422546	-34.751232	963.889954	621.074768	214.091003
-613.765686	124.843834	996.292480	-604.476990	-52.450424	998.968750	-667.904907	154.355072	523.245972	-668.882874	-92.795006	518.287415	-671.220337	161.862244	78.961151	-661.310303	-86.159828	89.215378	-596.207947	234.812027	1459.259521	-554.549438	-136.622162	1451.482544	-531.356201	40.936131	1422.114380	-526.208374	41.532360	1754.945435	-791.062378	337.349731	1238.703735	-664.608093	-315.451111	1241.071045	-634.264587	216.023071	1016.314575	-606.856934	-157.213547	991.918823	-588.228760	38.767002	1095.390015	573.988403	-34.664360	964.144836	619.887573	214.115112
-613.870850	124.777260	996.296143	-604.483887	-52.487335	998.959473	-667.979004	154.293320	523.266357	-668.863708	-92.905624	518.278809	-671.236389	161.856033	78.975426	-661.380371	-86.149803	89.183243	-596.418335	234.782425	1459.252686	-554.631042	-136.608505	1451.503418	-531.478882	40.909843	1422.107056	-526.319275	41.633343	1754.782471	-791.315491	337.288055	1238.758545	-664.579224	-315.537384	1241.035522	-634.440491	215.995636	1016.289978	-606.792725	-157.341537	991.901917	-588.302612	38.719204	1095.390869	573.168274	-34.697899	964.179810	618.994324	214.225479
-614.001404	124.726891	996.325867	-604.509644	-52.522530	998.965698	-668.009399	154.275238	523.231689	-668.789795	-92.940948	518.285828	-671.178345	161.842529	78.987312	-661.443665	-86.155998	89.182907	-596.631287	234.728363	1459.250732	-554.690308	-136.663483	1451.453979	-531.591370	40.893005	1422.111084	-526.529724	41.519611	1754.984863	-791.553772	337.145050	1238.752930	-664.549255	-315.589264	1240.994873	-634.578918	215.947495	1016.267700	-606.726440	-157.306686	991.867981	-588.381287	38.676037	1095.408936	572.463989	-34.679329	964.111267	618.217468	214.293060
-614.133972	124.665802	996.314026	-604.543396	-52.595303	998.994446	-668.067932	154.199387	523.237854	-668.795349	-93.025307	518.262207	-671.141724	161.833176	78.974335	-661.573303	-86.204536	89.225098	-596.879883	234.858475	1459.288940	-554.777283	-136.525589	1451.482300	-531.696655	40.833908	1422.060791	-526.681885	41.504662	1754.991699	-791.790955	337.005096	1238.733032	-664.469971	-315.654236	1240.945801	-634.833191	215.895615	1016.311890	-606.697632	-157.341293	991.861023	-588.471985	38.642551	1095.418091	571.783386	-34.693836	964.091187	617.489502	214.222382
-614.264038	124.646225	996.319519	-604.566895	-52.640896	998.996704	-668.124084	154.119690	523.226990	-668.803162	-93.120827	518.289307	-671.136475	161.812836	78.947586	-661.654541	-86.219643	89.236710	-597.089111	234.832748	1459.262939	-554.796448	-136.516571	1451.475586	-531.816345	40.795536	1422.068726	-526.824280	41.493828	1754.998291	-792.044495	336.877014	1238.755371	-664.360168	-315.709167	1240.913086	-635.000671	215.856293	1016.309448	-606.669128	-157.384979	991.863586	-588.551819	38.620171	1095.422363	571.001343	-34.658810	964.103516	616.591431	214.338593
-614.412292	124.647987	996.313416	-604.622620	-52.597538	998.942993	-668.216064	154.106461	523.223694	-668.797363	-93.195030	518.272522	-671.136169	161.793549	78.957497	-661.691284	-86.224007	89.241928	-597.278259	234.588455	1459.290405	-554.808777	-136.744278	1451.480591	-531.974121	40.826214	1422.165161	-526.970581	41.465157	1754.991943	-792.295227	336.709015	1238.758179	-664.264099	-315.766296	1240.885864	-635.179504	215.723999	1016.231262	-606.605286	-157.381088	991.826538	-588.625122	38.629478	1095.386719	570.288269	-34.703796	964.109192	615.832336	214.333939
[truncated: 40 more columns]
