# Supplementary material for: A dyadic stimulus set of audiovisual affective displays for the study of multisensory, emotional, social interactions
Source: Behav Res Methods. 2015 Nov 5;48(4):1285–95. doi: 10.3758/s13428-015-0654-4 (PMC5101291; doi:10.3758/s13428-015-0654-4)
Supplement: Supplementary file 1 — (ZIP 270 MB) [file 13428_2015_654_MOESM1_ESM.zip › supplementary_material_2_stimuli_set_files/G/G08.txt]

-601.429382	173.990021	990.842102	-595.661987	-6.192181	991.104919	-654.203430	208.328506	521.935608	-670.055298	-54.951336	527.865845	-658.031860	227.468918	79.035194	-655.927368	-68.706139	87.696716	-582.888611	280.410004	1459.135620	-533.145630	-98.213242	1447.376709	-526.006836	84.330513	1419.507690	-533.221741	63.920189	1753.673584	-763.276245	407.834595	1238.773926	-681.043518	-217.795807	1221.447998	-644.485840	259.587311	1005.498230	-600.414368	-118.502396	939.672119	-579.672974	84.646271	1089.173584	566.772400	-41.867058	966.912476	558.269897	209.254944
-601.374023	174.000351	990.848083	-595.561768	-6.201007	991.100586	-654.233887	208.264572	521.921021	-669.960510	-54.882957	527.795776	-657.992371	227.462967	79.028030	-655.935181	-68.715729	87.665253	-582.704712	280.332520	1459.225464	-533.024353	-98.357460	1447.467285	-525.859009	84.240936	1419.479492	-533.161377	63.747375	1753.691528	-763.068665	407.853180	1238.896118	-683.544983	-219.821289	1216.306885	-644.484741	259.587067	1005.548035	-600.434509	-116.843025	935.167358	-579.584717	84.646317	1089.172485	566.774841	-41.875568	966.909790	558.262207	209.236084
-601.349182	173.972763	990.869873	-595.483154	-6.186565	991.085632	-654.260742	208.235199	521.959900	-669.931702	-54.888733	527.801819	-657.977173	227.460724	79.024780	-655.903870	-68.702385	87.628380	-582.528687	280.258240	1459.254150	-532.893311	-98.497040	1447.568604	-525.734009	84.170959	1419.497559	-533.094604	63.578030	1753.706055	-762.902100	407.862396	1239.073853	-683.699158	-219.462265	1216.342041	-644.463745	259.592438	1005.565857	-600.406555	-117.525627	934.818970	-579.511780	84.626213	1089.171875	566.726624	-41.927959	966.910095	558.217346	209.189194
-601.333008	173.932816	990.880554	-595.373291	-6.191969	991.106506	-654.315735	208.162323	521.961609	-669.835327	-54.860725	527.781555	-658.014771	227.462128	79.033043	-655.803711	-68.759308	87.651054	-582.391724	280.158173	1459.339233	-532.796753	-98.630569	1447.694702	-525.598999	84.108475	1419.525635	-532.997498	63.443867	1753.703979	-762.712463	407.890106	1239.215942	-683.863892	-219.122040	1216.397583	-644.440491	259.609375	1005.596252	-600.373474	-118.159088	934.525696	-579.436096	84.619507	1089.185059	566.679443	-41.986641	966.912354	558.168030	209.165375
-601.287292	173.932434	990.896912	-595.258362	-6.174437	991.107239	-654.385681	208.119995	521.987915	-669.734497	-54.793522	527.768066	-657.976379	227.456390	79.028374	-655.836365	-68.775696	87.683365	-582.220581	280.081116	1459.384033	-532.673401	-98.731270	1447.779053	-525.455627	84.047646	1419.534180	-532.913025	63.302227	1753.722900	-762.501465	407.901581	1239.362061	-683.978882	-218.725677	1216.362427	-644.399597	259.632294	1005.606384	-600.905701	-120.317268	934.042664	-579.338379	84.627502	1089.190308	566.648560	-41.966412	966.905518	558.119629	209.127747
-601.233582	173.918320	990.915894	-595.132141	-6.194765	991.098083	-654.449585	208.080231	522.046692	-669.666138	-54.724812	527.763672	-657.960022	227.464172	78.994476	-655.796021	-68.785042	87.678978	-582.095459	280.006165	1459.432739	-532.557251	-98.829498	1447.862671	-525.319641	83.972893	1419.524170	-532.838562	63.167992	1753.720093	-762.339172	407.883667	1239.482178	-684.133972	-218.176971	1216.236694	-644.399719	259.642334	1005.612427	-600.962524	-121.039215	933.804443	-579.230713	84.603127	1089.191895	566.639648	-42.054276	966.912415	558.146667	209.046448
-601.206726	173.864914	990.934326	-595.053894	-6.218723	991.100403	-654.511414	208.085190	522.046997	-669.511536	-54.656414	527.736328	-657.936096	227.460541	78.992485	-655.689392	-68.822975	87.677757	-581.957397	279.916534	1459.455200	-532.427002	-98.937515	1447.941406	-525.166199	83.929001	1419.520752	-532.731201	63.024078	1753.710083	-762.170959	407.892151	1239.590088	-684.293274	-217.868225	1216.301758	-644.370789	259.671204	1005.592041	-601.046875	-121.706123	933.573608	-579.163391	84.561668	1089.199341	566.604736	-42.029968	966.905396	558.071716	209.058304
-601.133972	173.838318	990.926208	-594.899231	-6.224414	991.091064	-654.548523	208.090485	522.044861	-669.437744	-54.660652	527.773376	-658.012085	227.507385	79.023895	-655.628662	-68.836540	87.680237	-581.781494	279.840790	1459.430176	-532.309021	-99.025551	1447.949707	-525.023132	83.839180	1419.544434	-532.648865	62.897694	1753.699585	-762.021667	407.896606	1239.640259	-684.387329	-217.809235	1216.489746	-644.345825	259.692627	1005.599670	-600.961365	-122.122032	933.385986	-579.033630	84.554138	1089.187500	566.566528	-42.099506	966.903259	558.062134	208.991638
-601.090576	173.801147	990.939575	-594.759460	-6.259102	991.088806	-654.533264	208.113510	522.025085	-669.402954	-54.660866	527.764954	-657.936951	227.500778	79.006821	-655.746643	-68.811882	87.674614	-581.597839	279.759125	1459.430908	-532.202148	-99.123573	1447.990845	-524.887756	83.766548	1419.603271	-532.546509	62.776417	1753.687500	-761.888428	407.903168	1239.737061	-684.482788	-217.532333	1216.464478	-644.287231	259.713074	1005.591248	-600.993286	-122.781662	933.121399	-578.943542	84.519783	1089.193359	566.550415	-42.083817	966.903931	557.994690	209.000381
-601.034363	173.764160	990.937317	-594.667358	-6.302679	991.074585	-654.567993	208.049072	522.060120	-669.329895	-54.617931	527.724915	-657.942871	227.485046	79.036751	-655.677063	-68.826187	87.671532	-581.418518	279.690094	1459.479248	-532.103333	-99.230316	1448.015991	-524.752991	83.678024	1419.579956	-532.440491	62.674503	1753.667236	-761.726440	407.913025	1239.776123	-684.586426	-217.035492	1216.342651	-644.231140	259.713287	1005.610413	-601.279480	-123.723289	932.903809	-578.848633	84.477486	1089.181152	566.525269	-42.122540	966.911987	557.961670	208.951920
-600.990173	173.731323	990.953369	-594.550476	-6.378769	991.068115	-654.603027	208.059647	522.079956	-669.229431	-54.569794	527.727722	-657.970154	227.500153	79.041420	-655.675293	-68.826744	87.665115	-581.256775	279.614105	1459.491943	-532.004822	-99.356941	1448.063843	-524.632324	83.567535	1419.575439	-532.361389	62.531872	1753.707275	-761.615356	407.928223	1239.818726	-684.597717	-216.994995	1216.412476	-644.258972	259.737854	1005.611633	-601.234253	-124.218018	932.739014	-578.773499	84.418037	1089.187012	566.484070	-42.117260	966.901794	557.890442	208.959702
-600.927856	173.694748	990.947510	-594.429626	-6.465221	991.052063	-654.627991	208.037201	522.088562	-669.190063	-54.590851	527.744934	-657.979065	227.519867	79.001305	-655.635132	-68.826965	87.729630	-581.089355	279.533325	1459.490112	-531.911743	-99.469078	1448.063965	-524.482666	83.472755	1419.563721	-532.228577	62.508636	1753.629517	-761.496948	407.885376	1239.906250	-684.628479	-216.706497	1216.379883	-644.254456	259.756531	1005.623596	-600.874023	-124.471672	932.394043	-578.680542	84.356964	1089.175781	566.438782	-42.181839	966.898376	557.859375	208.891144
-600.893494	173.650040	990.941650	-594.341187	-6.556274	991.023254	-654.638306	208.044174	522.088440	-669.108948	-54.596428	527.752014	-657.345398	227.420151	79.061821	-655.559753	-68.825165	87.698669	-580.908386	279.442200	1459.427368	-531.829712	-99.607185	1448.043335	-524.344482	83.370667	1419.564453	-532.117126	62.444595	1753.600830	-761.392639	407.849487	1239.987061	-684.682861	-216.222870	1216.207520	-644.227661	259.723450	1005.638672	-600.791504	-124.994148	932.122131	-578.602478	84.282745	1089.155273	566.417053	-42.155140	966.900330	557.778381	208.895828
-600.851013	173.601791	990.939758	-594.263794	-6.633448	990.987488	-654.652710	208.048218	522.104736	-669.105286	-54.698357	527.768372	-657.302979	227.418777	79.049355	-655.582703	-68.811150	87.702484	-580.690735	279.354462	1459.428223	-531.755432	-99.722923	1448.020142	-524.195679	83.253281	1419.535645	-531.982483	62.403728	1753.575806	-761.267944	407.846558	1240.035889	-684.667480	-215.962631	1216.104614	-644.211182	259.734619	1005.643921	-600.634155	-125.474159	931.881165	-578.541748	84.205162	1089.136353	566.401428	-42.201588	966.911194	557.748596	208.862381
-600.820679	173.549789	990.924622	-594.151978	-6.735038	990.970642	-654.649719	208.009003	522.087036	-668.971619	-54.622635	527.724243	-657.356567	227.421814	79.059822	-655.513794	-68.826233	87.696228	-580.519226	279.280975	1459.358887	-531.723267	-99.849983	1448.004517	-524.071960	83.130257	1419.540771	-531.836853	62.397072	1753.547119	-761.136719	407.802704	1240.059570	-684.662048	-215.684128	1215.970093	-644.167603	259.714233	1005.612366	-600.410461	-125.985275	931.595154	-578.467346	84.135925	1089.119629	566.383606	-42.185829	966.909241	557.693604	208.864197
-600.771118	173.492462	990.901306	-594.099487	-6.812289	990.915344	-654.624146	208.005066	522.102112	-668.921509	-54.660236	527.723999	-657.367615	227.423477	79.061096	-655.509277	-68.816231	87.721642	-580.318542	279.207306	1459.365479	-531.702087	-99.972191	1447.968384	-523.942261	83.024918	1419.525024	-531.697876	62.415699	1753.543701	-760.989136	407.778168	1240.058472	-684.623474	-215.419250	1215.829956	-644.088135	259.671417	1005.632202	-600.214233	-126.422310	931.317505	-578.420532	84.051292	1089.081299	566.332825	-42.248192	966.901428	557.640503	208.804077
-600.725891	173.422485	990.900024	-594.026855	-6.863845	990.905396	-654.549072	207.988983	522.082520	-668.894165	-54.702927	527.719299	-657.334290	227.393784	79.075317	-655.590149	-68.799614	87.723274	-580.085876	279.121521	1459.333008	-531.662903	-100.096306	1447.947144	-523.782288	82.927277	1419.526001	-531.538452	62.428108	1753.514648	-760.852661	407.768585	1240.132324	-684.540710	-215.387665	1215.777100	-643.898376	259.597137	1005.679688	-599.980042	-126.838173	931.093445	-578.361572	83.988785	1089.075684	566.349548	-42.253223	966.913025	557.621704	208.760315
-600.693665	173.381851	990.893005	-594.001526	-6.894775	990.866028	-654.524475	207.947708	522.081360	-668.821350	-54.688263	527.684204	-657.390686	227.428467	79.058807	-655.605652	-68.796417	87.719307	-579.876892	279.061554	1459.364624	-531.633606	-100.206818	1447.909302	-523.660583	82.858482	1419.520996	-531.363403	62.437340	1753.501831	-760.728760	407.755005	1240.200806	-684.481445	-215.116196	1215.583496	-643.804077	259.518768	1005.757141	-599.953430	-127.478905	930.932678	-578.330200	83.934814	1089.052124	566.336975	-42.312817	966.918701	557.631836	208.684357
-600.673096	173.346375	990.899658	-593.950500	-6.974832	990.859192	-654.451904	207.929016	522.083862	-668.799255	-54.776802	527.669739	-657.368286	227.357178	79.083740	-655.571838	-68.803131	87.728348	-579.695251	279.019318	1459.365723	-531.616821	-100.329514	1447.898071	-523.550537	82.781166	1419.500122	-531.186279	62.454475	1753.510986	-760.639404	407.708771	1240.255493	-684.384949	-214.862595	1215.395752	-643.655884	259.464844	1005.873169	-599.406067	-127.671532	930.497253	-578.296631	83.872650	1089.052490	566.333740	-42.303627	966.924133	557.579712	208.655014
-600.630859	173.287064	990.907104	-593.919434	-7.046808	990.853333	-654.425659	207.882721	522.080200	-668.706360	-54.805023	527.669128	-657.367249	227.367371	79.111977	-655.617249	-68.787392	87.727432	-579.494934	278.973999	1459.350830	-531.612061	-100.431358	1447.872559	-523.432251	82.696999	1419.525757	-530.988098	62.491604	1753.481323	-760.558472	407.709991	1240.292114	-684.265869	-214.636932	1215.228394	-643.492676	259.389740	1006.037354	-599.055481	-127.970238	930.247192	-578.263733	83.798409	1089.054077	566.259949	-42.333534	966.916504	557.464355	208.663849
-600.607666	173.221191	990.920898	-593.886597	-7.108887	990.835449	-654.383484	207.822403	522.110718	-668.673889	-54.885468	527.651184	-657.367004	227.351028	79.118164	-655.648621	-68.791039	87.702904	-579.292786	278.950897	1459.375000	-531.623596	-100.546562	1447.906250	-523.309204	82.635605	1419.537476	-530.800720	62.556786	1753.464233	-760.454224	407.678528	1240.380127	-684.082764	-214.412598	1215.024170	-643.300293	259.312561	1006.270630	-598.716553	-128.358627	929.921997	-578.237793	83.718140	1089.052490	566.269165	-42.344040	966.922180	557.492065	208.618561
-600.571960	173.151932	990.929565	-593.843445	-7.166951	990.854431	-654.352783	207.761093	522.087097	-668.539001	-54.836025	527.606689	-657.361450	227.338058	79.113983	-655.565491	-68.807793	87.696701	-579.088562	278.916840	1459.411011	-531.618164	-100.654404	1447.920166	-523.215637	82.537758	1419.553223	-530.580078	62.605583	1753.442261	-760.355957	407.665161	1240.459717	-683.906067	-214.208206	1214.869507	-643.122009	259.223419	1006.472229	-598.388611	-128.629120	929.639465	-578.198914	83.660904	1089.066406	566.252991	-42.399601	966.928040	557.463684	208.552917
-600.521790	173.047745	990.919617	-593.805420	-7.255394	990.855469	-654.326355	207.639984	522.113037	-668.563660	-54.973248	527.640564	-657.374207	227.367096	79.060349	-655.600525	-68.785095	87.714859	-578.921021	278.870880	1459.532959	-531.619873	-100.727623	1447.962036	-523.111389	82.447182	1419.588379	-530.362671	62.655365	1753.443848	-760.260010	407.663116	1240.550659	-683.722290	-214.010925	1214.713257	-642.963257	259.130676	1006.638306	-598.110474	-128.912460	929.351379	-578.162231	83.569054	1089.063354	566.234131	-42.454494	966.936890	557.437622	208.483810
-600.469727	172.957077	990.937744	-593.780212	-7.329973	990.880310	-654.298706	207.629379	522.126892	-668.529236	-55.021297	527.636292	-657.419922	227.368774	79.101875	-655.592346	-68.786285	87.719048	-578.735962	278.825165	1459.621704	-531.609558	-100.806328	1447.950928	-523.011597	82.386093	1419.608032	-530.142456	62.698753	1753.423218	-760.123108	407.654388	1240.676147	-683.507996	-213.804016	1214.504028	-642.822266	259.055847	1006.798706	-597.767639	-129.211975	928.951050	-578.121582	83.487396	1089.084473	566.219421	-42.437263	966.936890	557.384521	208.486649
-600.403625	172.853043	990.952515	-593.728455	-7.363716	990.884216	-654.293945	207.571182	522.107483	-668.524231	-55.133755	527.652283	-657.420166	227.373123	79.122215	-655.632080	-68.793388	87.723015	-578.555786	278.756348	1459.683472	-531.581421	-100.901489	1447.937256	-522.917725	82.300629	1419.612793	-529.923035	62.756474	1753.405518	-759.984070	407.629395	1240.879517	-683.271118	-213.574326	1214.316772	-642.716553	258.981934	1006.932922	-597.389893	-129.417679	928.773132	-578.070496	83.411041	1089.095459	566.205383	-42.496258	966.942810	557.392639	208.413269
-600.346619	172.767471	990.976135	-593.702148	-7.416058	990.898376	-654.273560	207.488586	522.092285	-668.386780	-55.135658	527.636536	-657.439941	227.376358	79.114815	-655.596802	-68.812180	87.699791	-578.358398	278.709137	1459.754761	-531.524414	-100.940178	1447.931885	-522.817627	82.245941	1419.629639	-529.687561	62.828121	1753.373291	-759.788513	407.684662	1240.979248	-683.066528	-213.260498	1214.116455	-642.628906	258.931824	1007.028137	-597.001709	-129.699905	928.509583	-578.030090	83.333786	1089.114502	566.192566	-42.494030	966.937561	557.344421	208.422546
-600.300049	172.680801	990.976135	-593.692993	-7.513483	990.932678	-654.305359	207.478943	522.121765	-668.351074	-55.153465	527.599304	-657.442383	227.319931	79.126656	-655.549255	-68.844673	87.706932	-578.171631	278.672211	1459.811523	-531.510742	-101.011246	1447.925537	-522.694336	82.181122	1419.656128	-529.465881	62.890617	1753.352783	-759.626587	407.687958	1241.137329	-682.817932	-213.023865	1213.916138	-642.575317	258.887604	1007.138245	-596.755066	-129.958237	928.422241	-577.993286	83.256775	1089.129883	566.143188	-42.549271	966.934448	557.318604	208.374115
-600.259705	172.533081	990.990906	-593.624451	-7.584438	990.954773	-654.291138	207.402405	522.126282	-668.341248	-55.224098	527.648804	-657.411316	227.308197	79.109886	-655.590393	-68.831154	87.713867	-577.956055	278.628571	1459.890869	-531.466187	-101.069321	1447.913818	-522.565430	82.111633	1419.661499	-529.244019	62.912468	1753.354004	-759.429932	407.707825	1241.241577	-682.517944	-212.791092	1213.692993	-642.500305	258.844177	1007.212952	-596.157776	-130.180130	927.878418	-577.949890	83.154266	1089.150391	566.113098	-42.558941	966.926331	557.276062	208.382751
-600.200073	172.447433	990.984436	-593.584106	-7.680214	990.986938	-654.255737	207.327484	522.119934	-668.345642	-55.319614	527.696716	-657.484314	227.313446	79.129250	-655.551331	-68.818985	87.687073	-577.762451	278.573761	1459.962036	-531.406860	-101.129547	1447.868652	-522.437195	82.075417	1419.671875	-529.023132	62.950432	1753.347412	-759.245056	407.743073	1241.318970	-682.235168	-212.584595	1213.451294	-642.391846	258.813599	1007.279297	-595.700073	-130.436218	927.569946	-577.891174	83.082855	1089.161377	566.086731	-42.606911	966.930481	557.260620	208.332687
-600.177307	172.390686	990.981140	-593.567444	-7.719912	990.996460	-654.286682	207.299530	522.113892	-668.294373	-55.348354	527.696045	-657.383179	227.277634	79.108574	-655.530762	-68.840721	87.723595	-577.591980	278.560059	1459.966675	-531.368042	-101.173737	1447.859985	-522.294189	82.021103	1419.674683	-528.805664	62.989635	1753.343628	-759.053162	407.805847	1241.329102	-681.907043	-212.438980	1213.216431	-642.333374	258.780975	1007.365723	-595.251648	-130.653305	927.200989	-577.850891	83.041779	1089.160522	566.103455	-42.612850	966.939209	557.218262	208.321472
-600.129028	172.285370	990.971924	-593.556030	-7.819056	991.027771	-654.251038	207.195496	522.120178	-668.255920	-55.418118	527.678284	-657.410034	227.281082	79.097984	-655.621216	-68.830765	87.730202	-577.417236	278.519501	1459.983154	-531.331238	-101.223053	1447.827026	-522.157715	81.996422	1419.690308	-528.575317	62.990749	1753.357666	-758.904480	407.836243	1241.414551	-681.592712	-212.227478	1213.005371	-642.235779	258.746368	1007.410767	-594.839600	-130.860596	926.892944	-577.813721	82.958054	1089.170044	566.050598	-42.662476	966.935791	557.176331	208.297028
-600.130188	172.224335	990.973633	-593.551392	-7.869346	991.018494	-654.274109	207.154160	522.105286	-668.206848	-55.454845	527.708069	-657.513794	227.302231	79.131203	-655.522095	-68.906105	87.743698	-577.262451	278.507233	1460.012817	-531.279785	-101.241417	1447.801270	-522.013855	81.980560	1419.704712	-528.365356	63.000381	1753.348389	-758.710144	407.905670	1241.469482	-681.246460	-211.999390	1212.809937	-642.139282	258.699249	1007.468628	-594.371582	-131.112244	926.517822	-577.795349	82.897675	1089.163086	565.981689	-42.685802	966.961731	557.152405	208.209854
-600.090637	172.080429	990.974304	-593.497925	-7.944985	991.049377	-654.241455	207.122772	522.069885	-668.236877	-55.492691	527.683105	-657.458496	227.247467	79.107239	-655.590149	-68.891556	87.708191	-577.070374	278.459351	1460.009888	-531.191833	-101.281296	1447.751831	-521.866150	81.958244	1419.682007	-528.155640	63.029346	1753.340820	-758.530334	407.921692	1241.564941	-680.901306	-211.731644	1212.596680	-642.034058	258.650177	1007.495544	-593.853760	-131.251984	926.348755	-577.739929	82.806442	1089.176880	565.937988	-42.722649	966.963318	557.082092	208.207474
-600.074646	172.010956	990.957764	-593.487793	-8.033445	991.061218	-654.263428	207.059555	522.070068	-668.257874	-55.568054	527.689575	-657.489136	227.261429	79.113297	-655.576355	-68.879074	87.707230	-576.875732	278.454651	1460.067017	-531.113831	-101.278236	1447.709473	-521.734070	81.946228	1419.667969	-527.917664	63.050591	1753.319336	-758.322021	407.979767	1241.575806	-680.591553	-211.562439	1212.364868	-641.953308	258.610046	1007.531006	-593.282837	-131.512177	926.063232	-577.716492	82.742638	1089.172485	565.939453	-42.724594	966.963501	557.084045	208.162262
-600.051270	171.937744	990.943726	-593.453186	-8.109133	991.070496	-654.256653	207.063034	522.072815	-668.188293	-55.554581	527.657349	-657.364746	227.268921	79.115440	-655.476196	-68.932541	87.686432	-576.706726	278.431915	1460.067505	-531.010254	-101.304550	1447.656128	-521.589050	81.919434	1419.659302	-527.707031	63.082947	1753.286621	-758.105469	407.996674	1241.560303	-680.262268	-211.355240	1212.105591	-641.870728	258.558411	1007.570068	-592.676575	-131.732880	925.807495	-577.674683	82.682571	1089.167480	565.889832	-42.714630	966.947632	557.040527	208.119705
-600.042786	171.846695	990.946594	-593.454651	-8.173648	991.089722	-654.223999	207.053757	522.041199	-668.191895	-55.637871	527.681030	-657.324646	227.256088	79.047447	-655.518921	-68.924561	87.687843	-576.519531	278.415405	1460.056396	-530.932922	-101.302765	1447.594360	-521.447693	81.905945	1419.648193	-527.493042	63.083717	1753.297852	-757.901794	408.067993	1241.614990	-679.963501	-211.154358	1211.887207	-641.755554	258.516693	1007.567627	-592.015686	-131.934174	925.662964	-577.659363	82.613159	1089.176147	565.855042	-42.753304	966.953003	556.983154	208.124435
-600.009705	171.738129	990.930237	-593.437195	-8.258019	991.124329	-654.243469	206.976105	522.076477	-668.224854	-55.625126	527.695618	-657.456482	227.275024	79.042702	-655.571960	-68.912781	87.684906	-576.366394	278.354492	1460.071411	-530.830566	-101.315735	1447.537476	-521.277344	81.886238	1419.618286	-527.253601	63.087208	1753.272705	-757.711182	408.114685	1241.656128	-679.619019	-210.950394	1211.692871	-641.705139	258.470001	1007.604309	-591.505310	-131.919342	925.638245	-577.615784	82.543610	1089.181519	565.850464	-42.756592	966.950073	556.980591	208.077698
-600.010254	171.671356	990.945007	-593.443359	-8.323487	991.138611	-654.252563	206.958588	522.061768	-668.169739	-55.621304	527.678101	-657.381470	227.262756	79.091675	-655.511292	-68.911514	87.668350	-576.194824	278.338928	1460.071533	-530.732666	-101.358757	1447.510498	-521.119324	81.862656	1419.603394	-527.021729	63.089802	1753.270630	-757.529419	408.088287	1241.716064	-679.260437	-210.773254	1211.500122	-641.612427	258.438110	1007.619568	-590.860046	-132.045807	925.410217	-577.598267	82.477394	1089.192017	565.797119	-42.799507	966.950134	556.911987	208.077347
-599.979675	171.575470	990.947754	-593.413147	-8.347469	991.144104	-654.244751	206.922302	522.061890	-668.166321	-55.618763	527.686584	-657.485474	227.279373	79.037361	-655.455750	-68.966278	87.698700	-576.028259	278.295197	1460.065063	-530.598145	-101.375473	1447.397217	-520.933411	81.833946	1419.585938	-526.794678	63.088299	1753.274414	-757.370605	408.120575	1241.775391	-678.838196	-210.601791	1211.260254	-641.553101	258.399261	1007.643433	-590.025269	-132.255234	925.002808	-577.567810	82.419212	1089.196045	565.764404	-42.809906	966.939758	556.882751	208.041412
-599.973755	171.519608	990.928040	-593.417297	-8.382233	991.179871	-654.233032	206.902756	522.071045	-668.188721	-55.671120	527.652466	-657.535583	227.221710	79.071457	-655.463928	-68.979141	87.686073	-575.812317	278.258209	1460.073486	-530.509827	-101.407059	1447.362915	-520.701843	81.806076	1419.555420	-526.567017	63.077976	1753.291992	-757.198975	408.109375	1241.812012	-678.465637	-210.555252	1211.044189	-641.450378	258.394379	1007.671326	-589.325623	-132.198807	924.927856	-577.535034	82.404388	1089.197632	565.715759	-42.825253	966.977234	556.850769	208.015778
-599.942749	171.392761	990.948181	-593.383301	-8.439758	991.198181	-654.251099	206.870605	522.068726	-668.111755	-55.574577	527.628235	-657.418701	227.206818	79.048996	-655.377014	-69.011719	87.670937	-575.600769	278.215698	1460.090210	-530.365967	-101.438141	1447.278564	-520.510559	81.776337	1419.534180	-526.325989	63.048595	1753.293457	-757.066223	408.114319	1241.862793	-678.074097	-210.551559	1210.860962	-641.379639	258.345093	1007.719116	-588.681274	-131.917648	925.174927	-577.486633	82.312393	1089.213745	565.712952	-42.820843	966.981445	556.822388	207.994827
-599.903870	171.341888	990.953369	-593.333252	-8.475119	991.209290	-654.237732	206.850082	522.049438	-668.055908	-55.541336	527.610596	-657.393677	227.226791	79.020882	-655.358765	-69.015968	87.667496	-575.405884	278.157440	1460.097900	-530.230286	-101.476303	1447.186646	-520.295410	81.770714	1419.518555	-526.068481	63.050369	1753.286133	-756.945984	408.088043	1241.928833	-677.664063	-210.535812	1210.665161	-641.331848	258.334656	1007.766174	-587.785461	-131.806763	925.037048	-577.422852	82.274460	1089.218018	565.663330	-42.849136	966.979248	556.786194	208.014893
-599.861816	171.264145	990.961792	-593.301575	-8.517503	991.243347	-654.204468	206.858414	522.022583	-668.065369	-55.536678	527.647400	-657.502380	227.241547	79.073494	-655.327515	-69.019676	87.628830	-575.217163	278.102753	1460.116699	-530.097351	-101.495918	1447.092896	-520.104858	81.710693	1419.508301	-525.797180	63.047024	1753.290283	-756.836914	408.105377	1241.966431	-677.335022	-210.670776	1210.525024	-641.254211	258.311737	1007.841431	-587.092163	-131.302124	925.419006	-577.359192	82.228409	1089.233887	565.637695	-42.865280	966.970093	556.761414	207.953293
-599.820129	171.148880	990.971924	-593.260925	-8.556042	991.264954	-654.232849	206.812759	522.031860	-668.082031	-55.559662	527.613586	-657.509216	227.264618	79.090401	-655.267578	-69.047607	87.636162	-575.030701	278.044739	1460.124512	-529.906860	-101.539696	1446.950806	-519.878113	81.680229	1419.486450	-525.523987	63.024105	1753.289551	-756.743164	408.063568	1242.063843	-676.999695	-210.605423	1210.246582	-641.207886	258.286102	1007.885925	-586.088257	-130.698639	925.742004	-577.292542	82.158989	1089.244751	565.662903	-42.886036	966.945068	556.738953	207.975464
-599.751831	171.084213	990.994019	-593.204712	-8.613637	991.302979	-654.324524	206.751648	522.051453	-668.036926	-55.458076	527.631958	-657.593506	227.278061	79.084839	-655.252014	-69.036263	87.622910	-574.851196	277.990417	1460.113525	-529.729370	-101.574318	1446.804932	-519.658752	81.666382	1419.502930	-525.252441	63.019283	1753.293457	-756.640869	408.004303	1242.145142	-676.585693	-210.833862	1210.037476	-641.164917	258.273804	1007.962158	-584.986877	-130.295227	926.008179	-577.216980	82.105759	1089.272095	565.633850	-42.885708	966.935425	556.707825	207.979553
-599.694275	171.000137	991.020020	-593.177124	-8.570489	991.371094	-654.418884	206.723724	522.045837	-668.054382	-55.430523	527.621887	-657.500000	227.264069	79.078934	-655.270996	-69.037239	87.618332	-574.716248	277.934387	1460.212036	-529.575684	-101.605202	1446.705933	-519.419067	81.630600	1419.483398	-524.977417	62.990944	1753.283813	-756.570190	407.920349	1242.291016	-676.091492	-211.052368	1209.803101	-641.131653	258.263092	1008.058655	-583.048706	-129.573013	929.971985	-577.163879	82.106079	1089.316895	565.650757	-42.895912	966.944763	556.722412	207.946732
-599.652954	170.988251	991.053833	-593.290283	-8.491919	991.477234	-654.588867	206.728012	522.109436	-668.170044	-55.480659	527.637695	-657.464539	227.183029	79.118011	-655.311218	-69.035164	87.624107	-574.550110	277.873413	1460.240967	-529.372925	-101.630356	1446.626587	-519.167908	81.593521	1419.491699	-524.658691	62.906364	1753.227783	-756.503479	407.812378	1242.394897	-675.585205	-211.627335	1209.816162	-641.100830	258.250610	1008.114441	-581.904053	-128.686691	930.652710	-577.188965	82.163231	1089.384521	565.623840	-42.963737	966.949707	556.674805	207.924408
-599.699524	171.025177	991.093689	-593.849060	-8.064325	991.701416	-654.867004	206.829941	522.162598	-668.184021	-55.494118	527.572815	-657.540710	227.186432	79.102272	-655.295105	-69.038712	87.626091	-574.353516	277.789703	1460.299072	-529.172241	-101.666504	1446.566895	-518.907959	81.514732	1419.462158	-524.366333	62.878536	1753.232056	-756.436035	407.666260	1242.559937	-675.069824	-211.874786	1209.697388	-641.053589	258.231964	1008.200623	-581.371277	-129.531494	931.972595	-577.483459	82.443581	1089.514526	565.649536	-42.925587	966.913391	556.670410	207.946335
-599.670044	171.053543	991.149719	-593.915649	-8.022831	991.756897	-655.122131	206.955811	522.200684	-668.264099	-55.489010	527.573120	-657.542725	227.201172	79.088860	-655.259094	-69.040047	87.628716	-574.167725	277.722321	1460.367554	-528.944519	-101.709831	1446.540161	-518.651123	81.458679	1419.464111	-524.096130	62.863560	1753.317871	-756.378357	407.461060	1242.755249	-674.521362	-212.109467	1209.649780	-641.003540	258.250092	1008.268677	-580.243347	-128.860443	932.761230	-577.464478	82.469101	1089.562988	565.621094	-42.958965	966.919922	556.669128	207.893738
-599.638733	171.037933	991.172485	-593.935303	-8.051621	991.775208	-655.413513	207.082901	522.250366	-668.270203	-55.395119	527.564636	-657.474365	227.230057	79.106293	-655.228821	-69.046814	87.621307	-573.951050	277.602966	1460.428589	-528.690369	-101.781006	1446.557007	-518.392395	81.390144	1419.428589	-523.809509	62.817261	1753.320313	-756.352966	407.298126	1242.952881	-674.033752	-212.108536	1209.488647	-640.948547	258.238037	1008.327576	-579.005310	-127.873413	933.430420	-577.414612	82.440269	1089.574829	565.583557	-42.966244	966.908447	556.626221	207.896545
-599.562378	171.045334	991.201050	-593.943176	-8.043248	991.806152	-655.705383	207.194931	522.293396	-668.339844	-55.378403	527.597290	-657.442688	227.219986	79.094360	-655.275330	-69.043182	87.619400	-573.706604	277.499115	1460.500610	-528.416809	-101.812408	1446.594604	-518.133484	81.296562	1419.452515	-523.514893	62.740463	1753.339600	-756.332397	407.085846	1243.107422	-673.443237	-212.489349	1209.615112	-640.896545	258.252625	1008.406799	-577.839355	-127.125008	934.194763	-577.328491	82.441948	1089.594482	565.595886	-42.965721	966.917908	556.611023	207.886627
-599.560852	171.062881	991.226990	-593.989014	-7.989022	991.803833	-656.006775	207.233643	522.336060	-668.429138	-55.427818	527.635803	-657.510010	227.218323	79.102364	-655.234985	-69.051796	87.627220	-573.433716	277.354065	1460.541016	-528.110718	-101.891579	1446.650024	-517.821411	81.218849	1419.426880	-523.221191	62.677681	1753.358398	-756.300781	406.919373	1243.287720	-672.891602	-212.628906	1209.675171	-640.876404	258.245789	1008.500000	-576.647156	-126.348579	934.934448	-577.277161	82.459633	1089.591797	565.658630	-42.953045	966.888184	556.676025	207.854294
-599.548645	171.131226	991.259521	-594.056091	-7.972570	991.786255	-656.311401	207.274643	522.364502	-668.423462	-55.332256	527.633301	-657.512634	227.241531	79.154526	-655.191040	-69.061600	87.619797	-573.171631	277.216766	1460.567627	-527.776978	-101.933334	1446.707275	-517.499268	81.119354	1419.413574	-522.939819	62.593113	1753.407593	-756.281921	406.755341	1243.447632	-672.370178	-212.510696	1209.559082	-640.840027	258.224243	1008.575073	-575.441772	-125.595100	935.591980	-577.235535	82.467751	1089.585938	565.649902	-42.933357	966.886902	556.628052	207.856705
-599.516663	171.156525	991.291809	-594.079407	-7.897489	991.796387	-656.597168	207.275665	522.379639	-668.444458	-55.326351	527.637695	-657.514282	227.288132	79.102531	-655.328369	-69.063904	87.607155	-572.917542	277.072632	1460.604858	-527.459717	-101.998123	1446.786377	-517.207031	81.028725	1419.398804	-522.648926	62.537346	1753.436768	-756.251038	406.576752	1243.559448	-671.779663	-212.616211	1209.542847	-640.861084	258.214508	1008.654724	-574.245483	-124.914314	936.249939	-577.160400	82.502167	1089.593140	565.651489	-42.931511	966.891296	556.612122	207.867966
-599.482117	171.203186	991.325684	-594.103638	-7.854217	991.793335	-656.793213	207.275665	522.368835	-668.465759	-55.273426	527.602661	-657.460938	227.294342	79.071640	-655.252930	-69.081169	87.605110	-572.641235	276.970245	1460.647949	-527.110779	-102.072464	1446.839478	-516.934814	80.934952	1419.377930	-522.326111	62.476303	1753.440186	-756.228516	406.337280	1243.805908	-671.128479	-213.012817	1209.679321	-640.848022	258.203888	1008.718567	-573.011169	-124.049446	937.018005	-577.076782	82.522758	1089.593018	565.612183	-42.994728	966.892700	556.612305	207.857025
-599.481812	171.253571	991.366821	-594.118713	-7.849932	991.784973	-657.080505	207.324814	522.434143	-668.467102	-55.184853	527.609619	-657.481750	227.342224	79.073975	-655.221985	-69.099075	87.575882	-572.331970	276.845276	1460.660767	-526.747498	-102.126328	1446.864990	-516.641052	80.853653	1419.366699	-522.031616	62.368134	1753.466309	-756.199402	406.149597	1244.040894	-670.477539	-213.143356	1209.647217	-640.847229	258.175476	1008.765564	-571.822998	-123.285034	937.689758	-577.005127	82.523407	1089.593628	565.690430	-42.973843	966.869995	556.672668	207.826004
-599.468445	171.262573	991.407959	-594.078857	-7.849682	991.797424	-657.285889	207.358582	522.470276	-668.553162	-55.144260	527.588562	-657.466248	227.342300	79.009018	-655.302246	-69.081367	87.569664	-572.043640	276.721405	1460.678101	-526.418030	-102.201332	1446.877563	-516.283325	80.769073	1419.367065	-521.748047	62.283791	1753.476318	-756.196960	405.930634	1244.303955	-669.930664	-212.992752	1209.462891	-640.880981	258.146149	1008.839050	-570.592590	-122.546440	938.286133	-576.896301	82.517647	1089.603882	565.708923	-42.910347	966.859375	556.654114	207.881210
-599.482239	171.317917	991.442810	-594.093018	-7.870540	991.775391	-657.522156	207.410904	522.513306	-668.538696	-55.103073	527.579224	-657.476379	227.411224	78.991852	-655.178528	-69.097366	87.592705	-571.733154	276.619446	1460.632446	-526.088562	-102.263458	1446.882568	-515.916809	80.683403	1419.304077	-521.431396	62.185368	1753.500977	-756.158203	405.715515	1244.520874	-669.289917	-213.109146	1209.361938	-640.905029	258.128632	1008.880371	-569.380554	-121.816986	938.781616	-576.819092	82.506119	1089.591919	565.732056	-42.935600	966.862549	556.733154	207.833115
-599.490967	171.340927	991.490112	-594.055847	-7.867567	991.754944	-657.711060	207.447510	522.578552	-668.657043	-55.133148	527.624939	-657.465881	227.389740	78.976730	-655.261475	-69.079292	87.596237	-571.422424	276.525787	1460.624146	-525.735413	-102.329811	1446.852661	-515.595825	80.574249	1419.251221	-521.105591	62.081360	1753.523193	-756.174316	405.527557	1244.722046	-668.623474	-213.240341	1209.226807	-640.963562	258.098694	1008.928345	-568.146118	-121.060112	939.292603	-576.725952	82.489456	1089.589478	565.739746	-42.938496	966.868469	556.745239	207.828125
-599.516479	171.352554	991.540588	-593.995789	-7.895334	991.763672	-657.880676	207.477325	522.601440	-668.580933	-54.976437	527.579651	-657.467102	227.436203	78.961983	-655.177734	-69.109276	87.560272	-571.090881	276.407379	1460.664795	-525.387451	-102.374763	1446.791504	-515.276794	80.487663	1419.186768	-520.793457	61.978802	1753.537720	-756.158325	405.383575	1244.913940	-667.942749	-213.647644	1209.231323	-641.002747	258.082855	1009.021851	-566.986389	-120.499016	939.815552	-576.615845	82.470833	1089.600098	565.739136	-42.940506	966.867065	556.747314	207.873245
-599.517334	171.359970	991.578979	-593.931824	-7.873330	991.741699	-657.982849	207.452408	522.602478	-668.599976	-54.955097	527.637024	-657.376099	227.474457	78.940170	-655.195862	-69.105049	87.556877	-570.774353	276.293457	1460.642334	-525.013794	-102.489639	1446.659668	-514.930420	80.426994	1419.138794	-520.444214	61.870514	1753.543457	-756.140259	405.209381	1245.077148	-667.280151	-213.759674	1209.084595	-641.058838	258.066772	1009.108398	-565.784119	-119.915054	940.143494	-576.507751	82.462234	1089.592773	565.756531	-42.957420	966.870850	556.815430	207.818420
-599.531250	171.354630	991.597534	-593.757141	-7.947952	991.723877	-658.085205	207.401367	522.622986	-668.573364	-54.909248	527.652527	-657.329956	227.468384	78.930115	-655.091431	-69.166359	87.582085	-570.511353	276.208466	1460.693237	-524.656555	-102.545311	1446.555298	-514.555176	80.348557	1419.104004	-520.110779	61.773060	1753.540894	-756.125549	405.095276	1245.208618	-666.618652	-213.902313	1208.864014	-641.134949	258.044189	1009.210327	-564.643127	-119.350372	940.445007	-576.334900	82.426376	1089.573975	565.760193	-42.961246	966.871521	556.825684	207.857864
-599.575134	171.423920	991.643738	-593.816223	-7.802276	991.714111	-658.182800	207.375824	522.634094	-668.631836	-54.860069	527.611694	-657.271973	227.496429	78.890610	-655.181152	-69.147728	87.547112	-570.197449	276.111023	1460.718628	-524.282654	-102.565056	1446.416382	-514.222229	80.292763	1419.012573	-519.794800	61.669117	1753.538696	-756.072693	405.012573	1245.298584	-665.968445	-213.779602	1208.422485	-641.197388	258.033905	1009.334534	-563.425903	-118.799400	940.697021	-576.304382	82.504486	1089.575439	565.830933	-42.894489	966.828369	556.863525	207.893051
-599.569824	171.450623	991.674438	-593.695496	-7.733975	991.682739	-658.247437	207.340897	522.641357	-668.677002	-54.878716	527.655151	-657.212036	227.489334	78.885948	-655.224365	-69.150101	87.531090	-569.898132	276.027649	1460.763062	-523.968750	-102.580879	1446.282471	-513.901855	80.248909	1418.931885	-519.477539	61.554676	1753.541992	-756.043762	404.808624	1245.623291	-665.272156	-213.875244	1208.199707	-641.260925	257.990326	1009.405884	-562.288818	-118.370934	940.919495	-576.176758	82.533478	1089.561768	565.880127	-42.888409	966.844849	556.931702	207.878693
-599.554321	171.447830	991.713013	-593.585205	-7.704076	991.666504	-658.272156	207.258209	522.647705	-668.691528	-54.862885	527.665039	-657.180542	227.519257	78.888924	-655.192505	-69.177208	87.568237	-569.630981	275.953552	1460.791260	-523.633240	-102.589310	1446.122925	-513.595886	80.229012	1418.881714	-519.149414	61.454216	1753.510132	-756.015503	404.661713	1245.832764	-664.543274	-214.307709	1208.116333	-641.332153	257.972809	1009.517700	-561.143738	-117.833420	941.190369	-576.067078	82.529579	1089.563232	565.914795	-42.858772	966.838989	557.007629	207.871811
-599.580200	171.492294	991.730774	-593.492737	-7.679994	991.662598	-658.310852	207.174164	522.648804	-668.726685	-54.873009	527.675415	-657.197266	227.505157	78.853683	-655.303040	-69.138947	87.492821	-569.381531	275.872925	1460.780273	-523.286560	-102.613937	1445.954712	-513.281616	80.182655	1418.821167	-518.788818	61.330368	1753.490723	-756.004700	404.467224	1246.129883	-663.873047	-214.437866	1207.843750	-641.386902	257.950226	1009.625977	-560.038208	-117.330559	941.433960	-575.992188	82.566917	1089.561401	565.915710	-42.865150	966.834412	557.025635	207.870789
-599.566223	171.563934	991.756592	-593.331970	-7.623969	991.616272	-658.297363	207.215271	522.689453	-668.721924	-54.819500	527.624756	-657.185791	227.511230	78.844818	-655.310486	-69.133110	87.479668	-569.124390	275.786224	1460.786987	-522.873962	-102.629913	1445.723755	-512.943665	80.179596	1418.782227	-518.432861	61.210011	1753.447632	-756.010498	404.304596	1246.382935	-663.180237	-214.523834	1207.563110	-641.415344	257.907867	1009.732971	-558.938171	-116.905792	941.533264	-575.887695	82.608711	1089.547607	565.918335	-42.869747	966.835266	557.048157	207.905762
-599.563049	171.596436	991.734863	-593.225586	-7.604690	991.599060	-658.203796	207.138458	522.669373	-668.692261	-54.800102	527.610107	-657.132690	227.523376	78.853920	-655.287781	-69.150635	87.458054	-568.891541	275.717072	1460.756836	-522.479797	-102.609779	1445.517700	-512.666138	80.175095	1418.703247	-518.093628	61.080727	1753.414429	-756.013489	404.162018	1246.604004	-662.453735	-214.698654	1207.262817	-641.418335	257.881073	1009.842163	-557.918152	-116.537361	941.598267	-575.799011	82.650093	1089.520996	565.951416	-42.900612	966.841003	557.118469	207.896530
-599.565247	171.667969	991.739868	-593.123230	-7.559277	991.559631	-658.034058	207.104736	522.640137	-668.705627	-54.856560	527.606506	-657.089172	227.534515	78.854919	-655.297791	-69.163956	87.457588	-568.719971	275.633698	1460.860474	-522.112061	-102.606659	1445.323608	-512.366333	80.169868	1418.655884	-517.744629	60.971703	1753.381104	-756.008789	404.052185	1246.713989	-661.822266	-214.526337	1206.767578	-641.419617	257.851715	1009.975525	-556.895325	-116.093285	941.674377	-575.724365	82.697090	1089.498657	565.981018	-42.857517	966.835754	557.150208	207.902679
-599.534302	171.729446	991.753845	-592.983032	-7.511712	991.524414	-657.998413	207.171936	522.657532	-668.752991	-54.945686	527.701172	-657.131165	227.554550	78.862129	-655.423096	-69.181526	87.488670	-568.585449	275.587708	1460.941162	-521.810059	-102.568024	1445.096802	-512.067993	80.182503	1418.608887	-517.418823	60.829128	1753.365967	-756.038818	403.863617	1246.881226	-661.165894	-214.933533	1206.650146	-641.406189	257.838623	1010.088074	-555.927490	-115.706528	941.682678	-575.641907	82.737160	1089.488770	566.034485	-42.835884	966.802002	557.203064	207.942673
-599.503967	171.767303	991.744019	-592.809753	-7.453592	991.505127	-657.840698	207.198746	522.653259	-668.732910	-55.007957	527.733704	-657.091797	227.545288	78.853531	-655.399048	-69.189087	87.498161	-568.408691	275.499634	1460.843750	-521.433350	-102.513664	1444.839478	-511.782227	80.193062	1418.569824	-517.076721	60.685524	1753.350098	-756.054138	403.688782	1246.999268	-660.459717	-214.788345	1206.153564	-641.370972	257.805054	1010.188843	-555.021179	-115.466339	941.637390	-575.540527	82.796463	1089.474243	566.066528	-42.836945	966.806763	557.238953	207.913223
-599.455566	171.849533	991.755310	-592.661011	-7.402378	991.469788	-657.687500	207.138504	522.636536	-668.649902	-54.988762	527.697327	-657.112488	227.566238	78.870407	-655.427673	-69.175346	87.492355	-568.293213	275.454987	1460.947998	-521.078125	-102.435425	1444.631348	-511.509247	80.208527	1418.504761	-516.761169	60.548038	1753.325439	-756.106079	403.523651	1247.184326	-659.794067	-215.152527	1206.078613	-641.321289	257.798859	1010.298157	-554.143860	-115.068596	941.701355	-575.449219	82.848877	1089.463867	566.074097	-42.843510	966.809692	557.312683	207.908234
-599.405396	171.908768	991.749268	-592.461914	-7.360894	991.440735	-657.496155	207.126328	522.625854	-668.616638	-55.031967	527.689331	-657.050232	227.541275	78.860741	-655.464172	-69.168098	87.502434	-568.218994	275.439514	1461.168457	-520.737427	-102.399796	1444.403076	-511.274597	80.238586	1418.468872	-516.433289	60.391792	1753.310181	-756.160645	403.338867	1247.289063	-659.134277	-215.258179	1205.781616	-641.260986	257.783081	1010.365601	-553.322266	-114.664215	941.684021	-575.331665	82.903473	1089.447754	566.124756	-42.863331	966.822876	557.393311	207.881729
-599.319580	171.996246	991.735901	-592.302246	-7.271649	991.438660	-657.289856	207.088120	522.631165	-668.510071	-55.054367	527.697449	-657.074341	227.510544	78.886459	-655.477783	-69.164589	87.494301	-568.140198	275.409119	1461.270020	-520.392395	-102.345314	1444.155029	-511.048431	80.289436	1418.430786	-516.115784	60.246132	1753.257568	-756.255005	403.157562	1247.449707	-658.497681	-215.359833	1205.470215	-641.318054	257.812897	1010.455505	-552.533875	-114.445671	941.596558	-575.225464	83.005859	1089.443481	566.158020	-42.812122	966.821228	557.397156	207.906601
-599.248901	172.087036	991.724609	-592.129578	-7.225340	991.388428	-657.045166	207.110504	522.616272	-668.416077	-55.086575	527.706482	-657.081055	227.507202	78.896088	-655.400818	-69.168045	87.542091	-568.086487	275.355347	1461.323975	-520.041443	-102.290314	1443.899902	-510.803680	80.349579	1418.396118	-515.806763	60.088989	1753.211182	-756.338257	403.031219	1247.483398	-657.875488	-215.430038	1205.204956	-641.251831	257.834747	1010.548340	-551.807800	-114.240883	941.456787	-575.107117	83.064545	1089.413452	566.172119	-42.827579	966.820374	557.447083	207.905563
-599.116882	172.172363	991.723083	-591.905029	-7.214741	991.348755	-656.731506	207.081451	522.528076	-668.210754	-54.960232	527.648254	-657.041077	227.509262	78.937225	-655.370605	-69.169884	87.530457	-568.017456	275.274506	1461.082764	-519.695801	-102.228500	1443.635864	-510.574768	80.382240	1418.320679	-515.494873	59.934208	1753.120361	-756.408264	402.867523	1247.512695	-657.258423	-215.206757	1204.653809	-641.118103	257.822113	1010.632751	-551.127869	-113.933220	941.276550	-574.968811	83.100426	1089.401367	566.216003	-42.838600	966.833984	557.515198	207.873184
-598.968140	172.245590	991.712952	-591.675415	-7.153273	991.323120	-656.426270	207.101456	522.527893	-668.067688	-54.946995	527.626465	-656.985291	227.478470	78.913948	-655.284973	-69.190872	87.568024	-568.100830	275.300964	1461.378906	-519.348450	-102.188484	1443.365479	-510.368286	80.467484	1418.288940	-515.189880	59.788776	1753.066040	-756.531677	402.695892	1247.468628	-656.665222	-215.508591	1204.586914	-640.951721	257.822845	1010.689331	-550.534180	-113.756950	941.067200	-574.804565	83.167557	1089.388672	566.210266	-42.836227	966.829712	557.542603	207.876938
-598.789856	172.284439	991.654663	-591.421509	-7.168248	991.271973	-656.050598	207.070206	522.498535	-667.775024	-54.815880	527.620361	-656.932373	227.461609	78.924820	-655.211975	-69.160820	87.562706	-568.145813	275.272827	1461.404541	-519.027039	-102.130882	1443.189087	-510.155426	80.528191	1418.215088	-514.885376	59.658028	1752.992554	-756.663696	402.473785	1247.518799	-656.113098	-215.523972	1204.347168	-640.600281	257.757141	1010.781982	-549.942566	-113.667458	940.866150	-574.607666	83.191017	1089.337891	566.269653	-42.832275	966.794556	557.609131	207.897873
-598.617371	172.422134	991.642334	-591.208557	-7.124784	991.187378	-655.802795	207.133438	522.530579	-667.662903	-54.874172	527.618164	-656.961060	227.465607	78.938828	-655.294800	-69.126305	87.594162	-568.088257	275.201691	1461.033569	-518.650940	-102.076775	1442.950073	-509.980011	80.607269	1418.173950	-514.566101	59.499950	1752.904907	-756.837402	402.207672	1247.539307	-655.514893	-215.222870	1203.767090	-640.388611	257.730804	1010.855347	-549.336731	-113.639717	940.588257	-574.438721	83.245529	1089.294678	566.293396	-42.834133	966.803406	557.610840	207.940109
-598.387939	172.508698	991.591858	-590.929993	-7.120642	991.123596	-655.586060	207.223877	522.579590	-667.476929	-54.873451	527.670349	-656.959045	227.480347	78.967567	-655.269287	-69.115517	87.615479	-568.135315	275.202972	1460.997437	-518.252136	-102.009216	1442.766968	-509.812775	80.648903	1418.112549	-514.211487	59.383617	1752.777832	-757.029846	401.971649	1247.558594	-655.007202	-215.169098	1203.468140	-640.185913	257.718323	1010.944336	-548.826172	-113.531914	940.319458	-574.225403	83.287224	1089.245972	566.348572	-42.850422	966.822327	557.715698	207.884369
-598.185791	172.589798	991.528625	-590.644592	-7.116787	991.047424	-655.320496	207.250473	522.585632	-667.319519	-54.867355	527.680359	-657.013000	227.478485	78.985970	-655.206543	-69.116547	87.659256	-568.296753	275.242889	1461.348755	-517.869934	-101.964607	1442.505615	-509.638458	80.726288	1418.054932	-513.866272	59.212345	1752.661865	-757.230042	401.735077	1247.507813	-654.531189	-215.295868	1203.452881	-639.973694	257.706635	1011.029175	-548.260437	-113.413704	940.115479	-574.015259	83.330444	1089.183350	566.362183	-42.790447	966.813782	557.719849	207.921234
-597.952026	172.700195	991.479065	-590.333130	-7.046331	990.965454	-655.054321	207.297256	522.592163	-667.151062	-54.942612	527.715332	-657.028320	227.452148	79.004189	-655.257874	-69.057182	87.660088	-568.256042	275.213501	1460.959473	-517.535828	-101.919464	1442.305786	-509.488312	80.787804	1417.986938	-513.507568	59.098156	1752.517578	-757.438904	401.548859	1247.469482	-654.038391	-215.220963	1203.166382	-639.977112	257.751862	1011.073364	-547.771484	-113.375732	939.845520	-573.798157	83.409523	1089.129150	566.377441	-42.805882	966.814514	557.771240	207.921143
-597.722778	172.789505	991.420837	-590.066162	-7.004418	990.892944	-654.834412	207.372131	522.618408	-666.962585	-54.961292	527.788330	-657.112915	227.445862	79.052498	-655.233826	-69.040443	87.700478	-568.387756	275.263977	1461.251831	-517.156677	-101.869240	1442.115479	-509.343567	80.854263	1417.958740	-513.109253	58.968151	1752.346924	-757.666443	401.327515	1247.417358	-653.592224	-215.159210	1202.882690	-639.744568	257.759979	1011.123230	-547.530701	-113.459496	939.389832	-573.589722	83.469757	1089.072021	566.379395	-42.816437	966.811951	557.808105	207.910355
-597.463074	172.853546	991.361450	-589.752502	-7.017117	990.844788	-654.567505	207.376785	522.620422	-666.804565	-55.001404	527.821411	-657.121155	227.441132	79.071404	-655.316956	-69.005302	87.665520	-568.353577	275.222778	1460.823486	-516.815063	-101.834511	1441.963989	-509.201050	80.923691	1417.866821	-512.697327	58.837025	1752.166870	-757.877075	401.042908	1247.344849	-653.206360	-214.759644	1202.448242	-639.308105	257.677856	1011.165527	-546.975830	-113.418137	939.167969	-573.366577	83.504601	1089.031372	566.433655	-42.825684	966.830078	557.866394	207.896515
-597.175781	172.993942	991.298035	-589.437256	-6.950567	990.770569	-654.222839	207.403061	522.604309	-666.632507	-55.069057	527.836060	-657.089844	227.422226	79.124390	-655.362671	-68.985229	87.724724	-568.489563	275.308899	1461.113281	-516.499207	-101.789589	1441.862549	-509.045258	80.972801	1417.838623	-512.278442	58.728615	1752.000488	-758.097351	400.766113	1247.240967	-652.858276	-214.638626	1202.291626	-639.085449	257.662537	1011.173218	-546.806091	-113.433517	938.656189	-573.131531	83.602226	1088.976318	566.498901	-42.821159	966.796448	557.938232	207.915939
-596.863037	173.037613	991.237305	-589.078552	-6.909360	990.707153	-653.965698	207.427307	522.584717	-666.286682	-55.005287	527.828186	-657.068237	227.419342	79.064056	-655.370605	-68.926376	87.691078	-568.547058	275.321564	1460.992065	-516.164429	-101.776009	1441.722656	-508.872620	81.036118	1417.793945	-511.864014	58.617741	1751.858765	-758.330017	400.506744	1247.184692	-652.502319	-214.491074	1202.098511	-638.803711	257.634796	1011.199280	-546.531311	-113.517586	938.272583	-572.855713	83.645699	1088.926514	566.511230	-42.819534	966.799744	557.935547	207.934799
-596.575317	173.188232	991.188660	-588.799744	-6.881536	990.631836	-653.726135	207.416992	522.578552	-665.981812	-54.974209	527.802490	-657.067017	227.377487	79.129669	-655.296997	-68.929878	87.745979	-568.582642	275.352234	1460.898804	-515.847717	-101.761078	1441.625977	-508.721100	81.079224	1417.745239	-511.469452	58.549332	1751.721191	-758.566467	400.220551	1247.125244	-652.167480	-214.330276	1201.916138	-638.541260	257.587891	1011.241089	-546.245789	-113.655075	937.942993	-572.625732	83.716675	1088.875610	566.575012	-42.776157	966.807617	558.014648	207.933792
-596.305054	173.234222	991.139343	-588.437988	-6.855791	990.567017	-653.406311	207.452087	522.547913	-665.693665	-54.933491	527.794067	-657.052063	227.388016	79.180367	-655.338623	-68.924980	87.741493	-568.614502	275.358551	1460.809692	-515.519226	-101.735168	1441.550415	-508.538055	81.140785	1417.738525	-511.077026	58.461197	1751.584839	-758.779175	399.966888	1247.007935	-651.894958	-214.191711	1201.798584	-638.521484	257.620758	1011.243530	-546.047974	-113.801895	937.633484	-572.356262	83.752205	1088.828003	566.579163	-42.785057	966.801941	558.064392	207.913055
-596.029053	173.276184	991.086243	-588.101501	-6.844335	990.494263	-653.175537	207.460190	522.543091	-665.387329	-54.917530	527.783142	-657.052490	227.435318	79.101601	-655.364197	-68.916252	87.844063	-568.618835	275.368896	1460.733521	-515.204041	-101.747818	1441.519897	-508.338318	81.208893	1417.710083	-510.705231	58.366180	1751.491943	-758.994446	399.655914	1246.910522	-651.641235	-214.298889	1201.879272	-638.011841	257.525940	1011.313293	-545.691956	-113.842575	937.566101	-572.099426	83.772652	1088.775269	566.586548	-42.796211	966.803528	558.093628	207.955414
-595.728699	173.361176	991.045715	-587.729065	-6.793108	990.441040	-653.021179	207.530792	522.553223	-665.070740	-54.894516	527.768799	-657.117737	227.442947	79.123032	-655.353943	-68.914276	87.834396	-568.616760	275.401276	1460.632690	-514.880554	-101.740196	1441.458130	-508.150146	81.256905	1417.709229	-510.375122	58.297810	1751.395996	-759.175476	399.447144	1246.760864	-651.445496	-213.936386	1201.618286	-637.783325	257.507935	1011.333496	-545.560242	-114.019585	937.324097	-571.809937	83.839607	1088.737915	566.609985	-42.783810	966.812988	558.093140	207.959976
-595.413391	173.453308	991.002930	-587.384644	-6.713902	990.354797	-652.861877	207.542877	522.601074	-664.822205	-54.987179	527.800476	-657.036438	227.415604	79.141335	-655.348389	-68.881805	87.843155	-568.623840	275.427765	1460.588501	-514.643860	-101.708450	1441.416504	-507.915253	81.316154	1417.671265	-510.061218	58.235168	1751.322144	-759.377930	399.150909	1246.690186	-651.260254	-214.102844	1201.791504	-637.553589	257.493744	1011.331299	-545.463501	-114.150429	937.119934	-571.496033	83.904099	1088.676758	566.660767	-42.756985	966.811279	558.163635	207.949005
-595.057129	173.535461	990.976868	-587.002014	-6.624022	990.325378	-652.690369	207.619659	522.594604	-664.560913	-55.052406	527.892578	-657.196228	227.430771	79.223251	-655.400146	-68.874496	87.885056	-568.610352	275.444092	1460.556641	-514.351379	-101.687355	1441.400513	-507.718201	81.363930	1417.662354	-509.769226	58.200523	1751.280029	-759.561890	398.847870	1246.590210	-651.148132	-213.776016	1201.595703	-637.309814	257.496277	1011.344482	-545.623962	-114.338272	936.706848	-571.182861	83.988663	1088.660400	566.737305	-42.724434	966.785339	558.218262	207.990280
-594.694336	173.614731	990.951294	-586.612000	-6.491663	990.289063	-652.525574	207.690994	522.643494	-664.214172	-55.062843	527.917542	-657.249573	227.438278	79.235954	-655.291321	-68.874077	87.849648	-568.581177	275.455017	1460.503052	-514.115723	-101.689697	1441.420166	-507.469910	81.405830	1417.659302	-509.510468	58.158829	1751.244873	-759.737244	398.569580	1246.568359	-651.015198	-213.682144	1201.642578	-637.108643	257.454041	1011.349060	-545.504517	-114.316681	936.629761	-570.840454	84.090240	1088.636353	566.739563	-42.729351	966.779602	558.234314	207.992538
-594.360718	173.659088	990.940979	-586.246582	-6.429054	990.293457	-652.324036	207.664124	522.655273	-663.906128	-55.089573	527.954529	-657.182190	227.432709	79.213669	-655.242554	-68.813881	87.879684	-568.524292	275.483215	1460.484131	-513.838318	-101.662445	1441.452881	-507.199463	81.459023	1417.633789	-509.276276	58.155766	1751.250854	-759.905334	398.300690	1246.554321	-650.932495	-213.631653	1201.681641	-636.882568	257.412720	1011.382385	-545.565430	-114.449265	936.495850	-570.522156	84.153870	1088.639648	566.775635	-42.754913	966.793213	558.293091	207.980301
-594.059082	173.684372	990.931702	-585.868652	-6.358300	990.274414	-652.217651	207.765610	522.688477	-663.592712	-55.075611	527.906128	-657.153870	227.448746	79.201233	-655.160767	-68.826134	87.921242	-568.431946	275.530670	1460.470703	-513.566040	-101.621819	1441.484009	-506.913971	81.511322	1417.623657	-509.075500	58.125420	1751.260254	-759.995239	398.098999	1246.458374	-650.827881	-213.591934	1201.794189	-636.993103	257.463013	1011.329529	-545.786560	-114.582558	936.325317	-570.182739	84.205070	1088.625610	566.813293	-42.760571	966.803040	558.369385	207.964203
-593.718628	173.700226	990.925293	-585.459229	-6.231406	990.277771	-652.046143	207.762497	522.661926	-663.209106	-55.095383	527.974060	-657.112427	227.443161	79.201614	-655.252441	-68.826172	87.984077	-568.462158	275.553894	1461.119873	-513.252380	-101.611778	1441.471191	-506.631622	81.574585	1417.673462	-508.865448	58.153278	1751.272095	-760.105103	397.855011	1246.467773	-650.725647	-213.560989	1201.882202	-636.443115	257.328857	1011.417664	-545.906189	-114.652100	936.270630	-569.832886	84.288483	1088.629028	566.835022	-42.709316	966.795532	558.402588	207.982712
-593.373535	173.723663	990.908081	-584.998108	-6.208768	990.253906	-651.877075	207.744370	522.690308	-662.845398	-55.038250	527.930847	-657.091736	227.438553	79.205009	-655.152649	-68.829262	88.020317	-568.155396	275.549622	1460.444824	-512.942078	-101.582329	1441.505371	-506.371796	81.616470	1417.694214	-508.688171	58.164597	1751.273926	-760.118530	397.575073	1246.399292	-650.665710	-213.557220	1201.996582	-636.236816	257.271851	1011.411682	-546.119629	-114.709457	936.222107	-569.439331	84.320190	1088.610352	566.842957	-42.725861	966.790466	558.448364	207.979980
-593.029968	173.814438	990.910645	-584.576416	-6.153949	990.218506	-651.719788	207.717636	522.712769	-662.535278	-55.037937	527.947021	-656.957642	227.394272	79.224663	-655.226929	-68.804222	88.037834	-567.960754	275.567047	1460.420044	-512.609558	-101.555084	1441.536499	-506.092651	81.664505	1417.692383	-508.491516	58.221619	1751.258301	-760.144958	397.323303	1246.435059	-650.586853	-213.555603	1202.100098	-635.996033	257.223083	1011.407410	-546.307251	-114.806770	936.182617	-569.058899	84.380669	1088.594482	566.869141	-42.716721	966.801331	558.469055	207.972366
-592.679199	173.898605	990.914734	-584.119446	-6.121755	990.201172	-651.563049	207.700531	522.747620	-662.307495	-55.096134	527.948486	-657.025269	227.425217	79.276077	-655.137268	-68.754135	88.004547	-567.770020	275.577393	1460.417114	-512.230469	-101.545357	1441.541138	-505.808105	81.716896	1417.726685	-508.312927	58.259285	1751.276855	-760.150757	397.120911	1246.482666	-650.501648	-213.536743	1202.260864	-635.798950	257.168549	1011.398010	-546.490845	-114.826302	936.204773	-568.658142	84.438530	1088.588501	566.914490	-42.709682	966.819885	558.501709	208.032318
-592.387329	173.930511	990.891357	-583.743164	-6.129887	990.175964	-651.393738	207.740967	522.726440	-662.059631	-55.104866	527.997559	-656.957275	227.417221	79.290260	-655.181702	-68.758324	88.001205	-567.568115	275.594513	1460.373047	-511.924225	-101.509346	1441.562866	-505.489349	81.745529	1417.710693	-508.136841	58.337765	1751.321289	-760.139343	396.891571	1246.497437	-650.409607	-213.542892	1202.385864	-635.581299	257.114807	1011.390503	-546.686401	-114.916718	936.206116	-568.326782	84.458420	1088.564697	566.932556	-42.740181	966.815491	558.569885	208.005737
-592.070984	173.923920	990.877869	-583.323975	-6.062385	990.161072	-651.165222	207.718109	522.742737	-661.776123	-55.134872	528.027954	-656.869202	227.426880	79.244095	-655.209839	-68.743073	88.046204	-567.352844	275.537842	1460.001221	-511.645630	-101.464226	1441.607910	-505.174774	81.794411	1417.739380	-507.987946	58.394310	1751.382813	-760.049438	396.702759	1246.470947	-650.333862	-213.542343	1202.536377	-635.374573	257.092712	1011.392517	-546.848206	-114.943993	936.209473	-567.970459	84.499039	1088.552734	566.926575	-42.741108	966.811768	558.577820	208.021988
-591.736267	173.968460	990.908997	-582.942627	-5.959689	990.170349	-650.985962	207.755814	522.794189	-661.504028	-55.158157	528.058167	-656.846313	227.424332	79.251694	-655.275513	-68.719910	88.072426	-567.194763	275.657562	1460.266357	-511.355591	-101.447990	1441.631470	-504.870636	81.847092	1417.762939	-507.770142	58.636246	1751.271240	-759.951050	396.609375	1246.396118	-650.224243	-213.548004	1202.666992	-635.132751	257.079773	1011.375122	-546.977539	-114.986732	936.227966	-567.640930	84.564644	1088.578735	566.919312	-42.744652	966.837280	558.653503	207.970154
-591.436096	174.002365	990.903076	-582.575989	-5.859248	990.175842	-650.741455	207.786453	522.780945	-661.282654	-55.163712	528.095154	-656.843079	227.415833	79.322502	-655.284485	-68.715187	88.109451	-567.004822	275.663910	1460.229492	-511.020966	-101.389572	1441.662720	-504.591339	81.857452	1417.740723	-507.657715	58.577076	1751.502930	-759.856628	396.446503	1246.421875	-650.113098	-213.550262	1202.761353	-635.328369	257.182098	1011.231628	-547.051270	-114.965363	936.199829	-567.319031	84.644966	1088.580688	566.935974	-42.719852	966.849854	558.660522	207.978821
-591.109558	174.023178	990.900757	-582.201599	-5.790292	990.169373	-650.547546	207.736145	522.791565	-661.010010	-55.187912	528.084534	-656.854980	227.417648	79.322891	-655.321167	-68.693985	88.113663	-566.796265	275.671692	1460.131470	-510.752045	-101.366562	1441.671509	-504.307556	81.895462	1417.763794	-507.473267	58.653122	1751.560303	-759.720337	396.370026	1246.361938	-649.978638	-213.554733	1202.849365	-635.073608	257.195343	1011.232239	-547.144958	-115.025681	936.181458	-566.977173	84.692535	1088.578003	566.975342	-42.748432	966.858826	558.733826	207.971848
-590.771851	174.023224	990.922668	-581.833191	-5.716897	990.145142	-650.281616	207.733383	522.794739	-660.774414	-55.195141	528.081665	-656.806946	227.468323	79.309837	-655.337708	-68.678589	88.130142	-566.571106	275.628998	1459.948486	-510.490875	-101.348083	1441.701294	-504.015930	81.956070	1417.768311	-507.303741	58.722996	1751.605957	-759.554321	396.253510	1246.252075	-649.843445	-213.558777	1202.936401	-634.364868	257.126099	1011.308472	-547.234802	-115.112473	936.105103	-566.643250	84.706696	1088.580933	566.976440	-42.761784	966.852600	558.759888	207.965225
-590.472656	174.010315	990.911682	-581.466248	-5.739537	990.136780	-650.121155	207.718933	522.824158	-660.586365	-55.253017	528.093323	-656.849731	227.461731	79.370239	-655.319641	-68.685562	88.173225	-566.364380	275.650330	1459.927124	-510.225189	-101.335808	1441.711914	-503.713165	82.001945	1417.777954	-507.090271	58.814648	1751.620972	-759.376892	396.172607	1246.240723	-649.686768	-213.506348	1203.009033	-634.100037	257.159027	1011.283752	-547.215759	-115.141090	936.008667	-566.299011	84.698296	1088.568970	566.997986	-42.747528	966.861816	558.782166	208.027618
-590.182922	174.060837	990.899292	-581.137512	-5.772251	990.104675	-649.905701	207.756561	522.801453	-660.345581	-55.219585	528.101807	-656.795776	227.472168	79.357162	-655.354370	-68.636017	88.136925	-566.106201	275.703064	1459.893799	-509.901093	-101.266090	1441.736694	-503.415955	82.033173	1417.815552	-506.876709	58.889099	1751.680298	-759.206177	396.108795	1246.245117	-649.493347	-213.442123	1203.054932	-633.842285	257.186096	1011.256897	-547.181641	-115.208427	935.932739	-565.980164	84.700958	1088.544800	567.022339	-42.732582	966.871338	558.803467	208.018707
-589.886169	174.059082	990.893433	-580.806396	-5.801083	990.103210	-649.677185	207.833603	522.824524	-660.158997	-55.269043	528.163574	-656.831665	227.474747	79.417053	-655.299133	-68.681580	88.165321	-565.859680	275.722900	1459.883789	-509.601624	-101.227829	1441.732422	-503.113495	82.086632	1417.800659	-506.647827	58.991657	1751.707886	-759.001648	396.080109	1246.235840	-649.329712	-213.389786	1203.118530	-633.554626	257.219788	1011.241150	-547.072021	-115.254257	935.886230	-565.679077	84.691093	1088.543701	567.023315	-42.739342	966.867676	558.820801	208.017319
-589.573181	174.049820	990.887024	-580.479309	-5.777102	990.117126	-649.417419	207.882248	522.800232	-659.991882	-55.276646	528.160828	-656.799561	227.523865	79.442970	-655.403442	-68.609566	88.157707	-565.610718	275.749908	1459.853760	-509.313202	-101.202774	1441.710205	-502.827484	82.124046	1417.792725	-506.415619	59.110298	1751.727783	-758.775391	396.080414	1246.211304	-649.094177	-213.552734	1203.323120	-633.270203	257.242310	1011.180603	-546.999207	-115.375412	935.820129	-565.359192	84.711189	1088.547363	567.029602	-42.751808	966.866577	558.850952	208.012604
-589.280396	174.040421	990.898438	-580.176208	-5.723133	990.142334	-649.189453	207.949783	522.846558	-659.781189	-55.303200	528.194641	-656.770020	227.521820	79.459534	-655.343018	-68.586502	88.162384	-565.369568	275.780884	1459.861694	-508.988525	-101.197594	1441.717651	-502.555420	82.143745	1417.754150	-506.114899	59.405495	1751.554932	-758.483704	396.113983	1246.153931	-648.860962	-213.493622	1203.367920	-632.963684	257.280243	1011.168640	-546.905762	-115.466507	935.768372	-565.057251	84.742508	1088.564819	567.055481	-42.771523	966.872803	558.891724	208.005829
-588.933533	174.031235	990.891174	-579.852417	-5.737011	990.180603	-648.981140	207.956528	522.867493	-659.633362	-55.357456	528.267395	-656.773743	227.529419	79.528763	-655.333069	-68.582497	88.166420	-565.110168	275.800598	1459.875977	-508.616852	-101.161110	1441.749634	-502.259125	82.206757	1417.768677	-505.858124	59.534496	1751.580200	-758.219910	396.147736	1246.139893	-648.605530	-213.424561	1203.410767	-632.688660	257.294647	1011.147522	-546.762756	-115.494316	935.685852	-564.743591	84.752174	1088.584595	567.066101	-42.751747	966.908508	558.928284	207.993942
-588.596863	174.027939	990.914612	-579.516968	-5.707575	990.233704	-648.793823	207.979309	522.905151	-659.465210	-55.363476	528.317383	-656.721497	227.532196	79.506004	-655.368652	-68.565155	88.186058	-564.867249	275.843750	1459.895020	-508.302155	-101.096611	1441.761353	-501.963165	82.266098	1417.799316	-505.607513	59.633202	1751.606934	-757.932678	396.162872	1246.140503	-648.363037	-213.127884	1203.292114	-632.803345	257.391205	1011.051758	-546.613464	-115.499924	935.584961	-564.449829	84.779205	1088.631226	567.068542	-42.762070	966.905640	558.977112	207.973846
-588.282349	174.007874	990.888855	-579.249695	-5.646838	990.249268	-648.645264	207.993774	522.919312	-659.279541	-55.371712	528.330627	-656.771790	227.539764	79.583374	-655.344849	-68.592690	88.261292	-564.608154	275.899780	1460.004517	-508.004333	-101.064751	1441.790649	-501.669434	82.332474	1417.797852	-505.380035	59.544052	1751.823486	-757.625977	396.154266	1246.125977	-648.098206	-213.083710	1203.317383	-632.054016	257.295319	1011.164429	-546.478394	-115.511879	935.509399	-564.154785	84.817444	1088.625122	567.075073	-42.769836	966.906189	559.001038	207.972870
-587.948730	174.012711	990.911743	-578.995605	-5.598169	990.291199	-648.501221	208.000397	522.982788	-659.056152	-55.342327	528.364746	-656.689941	227.551620	79.532097	-655.335754	-68.621712	88.271767	-564.352112	275.899475	1459.934448	-507.709106	-101.011581	1441.838257	-501.374329	82.390015	1417.849121	-505.107483	59.618015	1751.860229	-757.277771	396.165924	1246.090820	-647.809082	-213.021515	1203.381348	-631.731506	257.307831	1011.196777	-546.374573	-115.479973	935.405151	-563.865234	84.845871	1088.658447	567.106750	-42.770473	966.914612	559.047974	207.963104
-587.662598	174.025787	990.922607	-578.780334	-5.583578	990.340759	-648.437195	208.035751	523.015137	-658.980469	-55.419315	528.395874	-656.790894	227.563156	79.585495	-655.410217	-68.574669	88.275024	-564.121582	276.011932	1460.193237	-507.354980	-100.929146	1441.860596	-501.112305	82.436501	1417.887695	-504.836517	59.733410	1751.875610	-756.946838	396.218048	1246.063354	-647.517029	-213.002899	1203.428223	-631.402039	257.318909	1011.176086	-546.235291	-115.405594	935.343933	-563.618591	84.872879	1088.689331	567.050659	-42.799786	966.938232	559.040466	207.937790
-587.330383	174.083557	990.933594	-578.500732	-5.555343	990.377502	-648.326843	208.105392	523.060120	-658.756897	-55.466988	528.428833	-656.847229	227.581650	79.619057	-655.346863	-68.604950	88.320084	-563.852966	275.987427	1459.978149	-507.076172	-100.824005	1441.887573	-500.840027	82.514748	1417.900024	-504.579041	59.841019	1751.899170	-756.615479	396.325775	1246.000000	-647.216064	-212.988190	1203.476685	-631.079407	257.348633	1011.168274	-546.134338	-115.361359	935.274597	-563.325134	84.923447	1088.715576	567.023865	-42.782169	966.936096	559.015076	207.981628
-587.040161	174.042999	990.935242	-578.265198	-5.564557	990.387512	-648.209900	208.100006	523.066101	-658.622681	-55.478859	528.418518	-656.874512	227.574203	79.654739	-655.268005	-68.587479	88.311157	-563.629211	276.135193	1460.336060	-506.796051	-100.734375	1441.885254	-500.578674	82.570404	1417.929932	-504.320038	59.960186	1751.910767	-756.279785	396.418427	1245.967896	-646.927979	-212.995132	1203.515991	-631.178162	257.456696	1011.068665	-546.009094	-115.193718	935.200684	-563.067688	84.897034	1088.722534	566.964417	-42.812611	966.956848	559.014954	207.950150
-586.710022	174.002182	990.936523	-578.022583	-5.554658	990.447205	-648.084351	208.132843	523.112244	-658.449036	-55.434536	528.379883	-656.861755	227.553894	79.679230	-655.368774	-68.572189	88.306786	-563.345825	276.122620	1460.017456	-506.505554	-100.641159	1441.909302	-500.298889	82.643753	1417.933472	-504.114868	60.079628	1751.891602	-755.964478	396.449371	1246.019653	-646.572205	-213.238510	1203.724243	-630.869873	257.480865	1011.054382	-545.922668	-115.003334	935.132446	-562.798767	84.903244	1088.756348	566.923279	-42.773315	966.984619	558.994568	207.994598
-586.426514	173.956497	990.947083	-577.784241	-5.565554	990.460938	-647.980835	208.119064	523.120300	-658.216553	-55.420242	528.378113	-656.902832	227.569489	79.732491	-655.174744	-68.613708	88.335999	-563.112244	276.248413	1460.348633	-506.176117	-100.549965	1441.958008	-500.017273	82.731544	1417.943359	-503.903442	60.176174	1751.898438	-755.638855	396.540436	1245.982910	-646.249268	-213.244949	1203.768188	-630.519409	257.498627	1011.034912	-545.809326	-114.802223	935.119141	-562.518311	84.872841	1088.764648	566.845154	-42.774868	967.010193	558.961609	208.010010
-586.078918	173.959442	990.897095	-577.493103	-5.621274	990.498901	-647.806274	208.079681	523.073425	-658.054260	-55.357574	528.317566	-656.833923	227.567368	79.704926	-655.166992	-68.576561	88.346336	-562.863098	276.333557	1460.330444	-505.888184	-100.439102	1441.985107	-499.730804	82.797722	1417.956543	-503.701904	60.249779	1751.898438	-755.287231	396.657806	1245.870239	-645.982910	-212.964188	1203.591553	-629.736450	257.456970	1011.132690	-545.703979	-114.627167	934.989441	-562.206482	84.887749	1088.759888	566.747375	-42.798840	967.026733	558.908813	208.006866
-585.782654	173.952240	990.892883	-577.250610	-5.648807	990.491638	-647.677490	208.123825	523.079102	-657.888550	-55.402508	528.389893	-656.862366	227.583038	79.715553	-655.225952	-68.526993	88.334373	-562.610535	276.387665	1460.332764	-505.601440	-100.337891	1441.988037	-499.466125	82.882439	1417.935303	-503.508423	60.334126	1751.929688	-754.947144	396.691010	1245.798218	-645.682617	-212.971100	1203.604370	-629.350098	257.481384	1011.116089	-545.562256	-114.378510	934.953186	-561.936157	84.862831	1088.753906	566.649902	-42.790173	967.047974	558.831116	208.052048
-585.506836	173.958603	990.863708	-577.049194	-5.659660	990.487793	-647.565979	208.129364	523.085449	-657.649475	-55.279522	528.302673	-656.848877	227.569901	79.715591	-655.135498	-68.543793	88.317024	-562.354980	276.464874	1460.390869	-505.302002	-100.236855	1441.966064	-499.203247	82.975090	1417.905762	-503.309235	60.420551	1751.942871	-754.619995	396.798157	1245.695313	-645.360046	-213.223068	1203.765259	-629.005188	257.523987	1011.119629	-545.517761	-114.066925	934.898743	-561.675659	84.867264	1088.733032	566.575806	-42.734734	967.060730	558.755432	208.083252
-585.266296	173.907715	990.855835	-576.845825	-5.697151	990.520264	-647.453979	208.074844	523.101746	-657.444641	-55.260052	528.295837	-656.878113	227.573486	79.766449	-655.064087	-68.562271	88.352974	-562.068481	276.512451	1460.344971	-504.993378	-100.156860	1441.953857	-498.987579	83.051399	1417.902588	-503.123047	60.507263	1751.961182	-754.334717	396.851532	1245.724854	-645.050537	-213.212341	1203.778931	-628.642090	257.565125	1011.130676	-545.581360	-113.562378	934.830627	-561.431213	84.842155	1088.740723	566.409729	-42.766586	967.102234	558.681641	208.054977
-584.999207	173.869370	990.850769	-576.637817	-5.688871	990.537048	-647.356873	208.104889	523.107910	-657.254639	-55.269630	528.319092	-656.974670	227.643219	79.819603	-655.007568	-68.601570	88.396507	-561.975708	276.624786	1461.005859	-504.686798	-100.043915	1441.953003	-498.772797	83.155670	1417.906860	-502.921204	60.605141	1751.948975	-754.070190	396.988647	1245.638184	-644.752502	-213.197708	1203.813232	-628.290466	257.582733	1011.134277	-545.697693	-113.050400	934.803284	-561.193420	84.832809	1088.746460	566.221741	-42.757732	967.125977	558.554199	208.064041
-584.709229	173.807175	990.811951	-576.393921	-5.702425	990.587158	-647.228516	208.081802	523.113159	-657.089294	-55.299152	528.350403	-656.863159	227.643631	79.742493	-655.022034	-68.600418	88.398323	-561.567749	276.692017	1460.282471	-504.410156	-99.957237	1441.933105	-498.541321	83.218338	1417.896606	-502.719849	60.699383	1751.941162	-753.739990	397.081299	1245.572754	-644.456970	-213.158798	1203.846436	-627.948303	257.595581	1011.161377	-545.839905	-112.596817	934.767273	-560.934265	84.838310	1088.753296	566.048462	-42.774288	967.176025	558.423584	208.093124
-584.442261	173.765900	990.813232	-576.163635	-5.656130	990.601379	-647.154297	208.117081	523.102234	-656.931763	-55.306747	528.314392	-656.891602	227.644440	79.769798	-654.994690	-68.604836	88.394478	-561.306946	276.772339	1460.218506	-504.131409	-99.876572	1441.901001	-498.303162	83.306885	1417.895508	-502.499573	61.013062	1751.741455	-753.463806	397.221710	1245.512207	-644.181152	-213.103867	1203.869995	-627.561035	257.625519	1011.181030	-545.965393	-112.070335	934.763367	-560.667480	84.845131	1088.757446	565.852295	-42.710968	967.205994	558.246155	208.170715
-584.151550	173.786301	990.776611	-575.967590	-5.666617	990.629395	-647.064941	208.082901	523.110962	-656.684998	-55.222332	528.262085	-656.919800	227.648651	79.771057	-654.893311	-68.602814	88.386086	-561.057068	276.857605	1460.159302	-503.895050	-99.787270	1441.900269	-498.097290	83.382149	1417.883301	-502.330872	61.096794	1751.768188	-753.191528	397.362335	1245.400635	-643.929260	-212.948975	1203.852417	-627.199524	257.635742	1011.237854	-546.014282	-111.569366	934.762939	-560.421387	84.875008	1088.752319	565.651245	-42.710987	967.245300	558.112793	208.195068
-583.907227	173.806122	990.766418	-575.766846	-5.635620	990.612793	-646.977112	208.075043	523.153503	-656.548401	-55.308922	528.340454	-656.924377	227.664810	79.752655	-654.915039	-68.591087	88.456512	-560.797119	276.922760	1460.046265	-503.693817	-99.729958	1441.902588	-497.859955	83.438416	1417.866455	-502.180725	60.976608	1751.968140	-752.957458	397.491760	1245.374878	-643.706055	-212.785843	1203.836548	-627.172485	257.720428	1011.249939	-546.036255	-111.103088	934.700439	-560.187134	84.892708	1088.736694	565.440918	-42.684864	967.261414	557.966614	208.246979
-583.663574	173.799484	990.739624	-575.534485	-5.662506	990.637024	-646.912842	208.073044	523.138550	-656.412415	-55.391251	528.367615	-656.940430	227.672012	79.738205	-654.961914	-68.583847	88.466011	-560.558594	276.993378	1459.912964	-503.479523	-99.667534	1441.943359	-497.639679	83.518211	1417.860352	-501.992798	61.060406	1751.994385	-752.736633	397.559601	1245.377197	-643.536560	-212.361374	1203.591309	-626.463745	257.660309	1011.375671	-545.914063	-110.655144	934.646912	-559.942932	84.902824	1088.733887	565.241821	-42.626255	967.287964	557.817566	208.288589
-583.462341	173.750214	990.723816	-575.368469	-5.658575	990.636292	-646.799561	208.097656	523.158203	-656.286682	-55.483223	528.450439	-656.890076	227.598251	79.827919	-655.062317	-68.537056	88.427925	-560.314636	277.071289	1459.812378	-503.227112	-99.620148	1441.920410	-497.448029	83.577995	1417.827271	-501.786896	61.170055	1752.012451	-752.498352	397.738525	1245.316406	-643.371155	-212.113159	1203.554321	-626.093567	257.682892	1011.486267	-545.716675	-110.320389	934.630615	-559.734619	84.885872	1088.720581	564.954163	-42.648884	967.348877	557.613281	208.336777
-583.251038	173.794327	990.700439	-575.177673	-5.643316	990.619873	-646.741089	208.086502	523.166199	-656.027954	-55.497707	528.453186	-656.943481	227.658661	79.771805	-655.148499	-68.561081	88.448708	-560.080872	277.149048	1459.682495	-503.033203	-99.597008	1441.939087	-497.252502	83.638924	1417.824951	-501.573334	61.294750	1752.007690	-752.260925	397.891205	1245.232666	-643.215576	-212.117416	1203.685669	-625.789185	257.739410	1011.592407	-545.483887	-110.022163	934.663147	-559.517029	84.917709	1088.697388	564.720276	-42.609558	967.363464	557.432617	208.407288
-583.034119	173.762161	990.669434	-574.975464	-5.702137	990.614990	-646.654358	208.079941	523.181030	-655.826050	-55.631760	528.507385	-656.949036	227.632462	79.783188	-655.231567	-68.588470	88.545601	-559.855164	277.189880	1459.560669	-502.876434	-99.555588	1441.935547	-497.075378	83.683914	1417.805786	-501.293884	61.565350	1751.833008	-752.018677	398.039978	1245.112061	-643.133606	-211.812241	1203.618164	-625.525635	257.779236	1011.693176	-545.180664	-109.774567	934.678711	-559.278503	84.886047	1088.673584	564.460327	-42.571667	967.361389	557.245911	208.465866
-582.826782	173.743439	990.657410	-574.771729	-5.710835	990.651794	-646.568542	208.085846	523.178711	-655.550659	-55.774731	528.540710	-656.949341	227.631165	79.785934	-655.253418	-68.581848	88.561234	-559.614929	277.246307	1459.426270	-502.725067	-99.541878	1441.952026	-496.891968	83.726624	1417.799316	-501.132507	61.505020	1752.027100	-751.814575	398.197540	1245.077271	-643.043213	-211.558807	1203.586670	-625.300537	257.808319	1011.759644	-544.874390	-109.508781	934.669189	-559.062561	84.899162	1088.683594	564.171082	-42.519974	967.363342	557.014099	208.580887
-582.632019	173.736542	990.647217	-574.614868	-5.692874	990.679565	-646.519775	208.083633	523.226440	-655.248535	-55.897419	528.531189	-656.961121	227.634048	79.790756	-655.340271	-68.529961	88.534904	-559.378113	277.285767	1459.271606	-502.570221	-99.503754	1441.961792	-496.705322	83.746841	1417.782227	-500.893921	61.584797	1752.053955	-751.603455	398.346741	1245.034180	-642.955322	-211.305557	1203.533569	-625.442322	257.905792	1011.784180	-544.527832	-109.230347	934.700623	-558.863220	84.922417	1088.687500	563.871277	-42.450188	967.386902	556.806824	208.669266
-582.403137	173.767105	990.667847	-574.450806	-5.687824	990.683960	-646.462341	208.077820	523.230286	-654.853210	-55.897079	528.410522	-656.985657	227.626190	79.789391	-655.387512	-68.520737	88.561554	-559.124939	277.383362	1459.261963	-502.463318	-99.507629	1441.981689	-496.498199	83.777245	1417.788696	-500.636169	61.676853	1752.070557	-751.411499	398.424133	1245.072266	-642.898193	-211.047531	1203.446045	-625.161377	257.933990	1011.808533	-544.163269	-108.870483	934.748169	-558.657410	84.924522	1088.698242	563.639099	-42.412823	967.407715	556.597717	208.769760
-582.141235	173.760101	990.651184	-574.260559	-5.713837	990.725464	-646.394104	208.125107	523.276855	-654.525818	-56.031944	528.415894	-656.983398	227.654282	79.768646	-655.421082	-68.517242	88.602440	-558.902893	277.455658	1459.229248	-502.359222	-99.493530	1441.971558	-496.307709	83.829872	1417.791016	-500.396484	61.776016	1752.086060	-751.194519	398.503540	1245.033813	-642.818787	-210.778320	1203.359131	-624.891541	257.909302	1011.834290	-543.840393	-108.527443	934.810303	-558.436646	84.931549	1088.711548	563.318054	-42.354351	967.390869	556.316467	208.894577
-581.937744	173.727997	990.672302	-574.098206	-5.739213	990.781433	-646.301880	208.091782	523.276123	-653.987671	-55.966328	528.317200	-656.981873	227.642944	79.818283	-655.420227	-68.501747	88.634567	-558.621460	277.512299	1459.144775	-502.248718	-99.456390	1442.026001	-496.100098	83.868217	1417.776001	-500.143860	61.887474	1752.106079	-750.964783	398.562836	1245.005371	-642.701599	-210.551086	1203.304688	-624.245178	257.809357	1011.951538	-543.555237	-108.229050	934.861145	-558.269104	84.916656	1088.753052	562.942505	-42.310108	967.412231	556.037354	209.048080
-581.722534	173.694290	990.694458	-573.945801	-5.685746	990.823730	-646.234680	208.138275	523.297668	-653.467896	-55.915848	528.234619	-657.023438	227.635239	79.851738	-655.492249	-68.493149	88.662727	-558.354004	277.600220	1459.132935	-502.111786	-99.431496	1442.056885	-495.938660	83.891258	1417.768188	-499.864136	62.008251	1752.144409	-750.739380	398.607300	1244.996460	-642.602783	-210.341904	1203.258179	-624.005493	257.788879	1011.976318	-543.259460	-107.846596	934.974731	-558.081909	84.931244	1088.784546	562.635254	-42.163010	967.429504	555.766296	209.159744
-581.509888	173.746353	990.678345	-573.800110	-5.704348	990.859314	-646.141479	208.163696	523.340027	-653.093811	-55.996227	528.291504	-657.028015	227.571396	79.879250	-655.452271	-68.473389	88.734833	-558.110901	277.682648	1459.109863	-502.023041	-99.392090	1442.118042	-495.766418	83.922592	1417.810791	-499.586914	62.135967	1752.156860	-750.509521	398.680359	1244.971558	-642.530762	-209.897537	1203.034912	-623.762573	257.761353	1012.008972	-543.046753	-107.538322	934.987427	-557.904358	84.968414	1088.794434	562.226868	-42.065517	967.416748	555.440125	209.336807
-581.307068	173.766220	990.685242	-573.668396	-5.713031	990.929382	-646.037659	208.153214	523.339905	-652.628601	-56.005775	528.304565	-657.015625	227.624481	79.814255	-655.448547	-68.463112	88.798027	-557.806580	277.754974	1459.100220	-501.930420	-99.355209	1442.142456	-495.609436	83.983093	1417.852539	-499.302948	62.241188	1752.196045	-750.278320	398.716370	1244.946777	-642.454407	-209.707565	1203.023560	-623.548401	257.727448	1012.012634	-542.837280	-107.260017	935.028870	-557.744568	85.000229	1088.834106	561.869324	-41.982334	967.426636	555.135254	209.453674
-581.125977	173.776428	990.717407	-573.554626	-5.689364	990.975342	-645.951355	208.186493	523.362122	-652.282654	-56.112640	528.354614	-657.022827	227.588989	79.857956	-655.430786	-68.401314	88.847038	-557.557922	277.814911	1459.121216	-501.824829	-99.307564	1442.185181	-495.476898	84.018715	1417.841797	-498.995972	62.341843	1752.199341	-750.065735	398.772034	1244.962036	-642.338440	-209.524063	1202.985596	-623.324646	257.743774	1012.061462	-542.562866	-106.907089	935.058472	-557.591919	85.017555	1088.872192	561.442200	-41.884464	967.472595	554.784424	209.607315
-580.963013	173.845856	990.709595	-573.485352	-5.675913	991.040771	-645.856140	208.158401	523.374756	-651.867554	-56.173939	528.319031	-656.989807	227.646896	79.911438	-655.360229	-68.395027	88.891594	-557.316772	277.892181	1459.146484	-501.716705	-99.275459	1442.216309	-495.325165	84.052780	1417.862549	-498.708557	62.468956	1752.244141	-749.823364	398.853088	1244.947144	-642.228394	-209.288147	1202.974609	-623.097961	257.730011	1012.106750	-542.406982	-106.698608	935.024353	-557.459961	85.089043	1088.897461	561.028809	-41.801929	967.524475	554.410767	209.732910
-580.805176	173.860794	990.721497	-573.397888	-5.688218	991.082825	-645.806458	208.268524	523.413330	-651.460815	-56.223305	528.292664	-657.037048	227.644547	79.923782	-655.324524	-68.380569	88.959663	-557.086426	277.965790	1459.165039	-501.608826	-99.258133	1442.241821	-495.205444	84.073189	1417.916382	-498.414307	62.561878	1752.267334	-749.595642	398.871399	1244.979126	-642.155823	-209.124954	1202.988770	-622.895752	257.742767	1012.143433	-542.286316	-106.469162	935.017212	-557.331116	85.099152	1088.923096	560.626831	-41.742527	967.516785	554.106934	209.842682
-580.585144	173.867966	990.736023	-573.229431	-5.716888	991.164917	-645.731018	208.322113	523.425903	-651.124390	-56.246357	528.245667	-657.031494	227.660629	79.904366	-655.334351	-68.364113	89.014198	-556.831116	278.032135	1459.182007	-501.549500	-99.214783	1442.278442	-495.066162	84.115654	1417.928467	-498.104553	62.699833	1752.264282	-749.372375	398.944153	1245.025269	-642.055786	-209.007416	1202.976318	-622.657898	257.773590	1012.164063	-542.177429	-106.311806	935.017517	-557.156189	85.118645	1088.974976	560.200928	-41.600689	967.488953	553.775696	209.954666
-580.418457	173.872864	990.733032	-573.157166	-5.705687	991.211792	-645.634705	208.348602	523.444885	-650.792969	-56.339973	528.286377	-657.035583	227.662460	79.911125	-655.305542	-68.327164	89.088348	-556.562317	278.108398	1459.165771	-501.421844	-99.201874	1442.315308	-494.939362	84.152382	1417.943237	-497.793671	62.810833	1752.266235	-749.135864	398.998657	1245.019775	-641.988708	-208.890228	1203.035522	-622.430725	257.814087	1012.215393	-542.085999	-106.156570	935.052307	-557.028564	85.143875	1088.995117	559.843262	-41.508011	967.501770	553.494080	210.062988
-580.247131	173.895432	990.745605	-573.049683	-5.697309	991.234985	-645.566284	208.380142	523.468872	-650.488403	-56.407227	528.253540	-657.063416	227.652206	79.937653	-655.310059	-68.287544	89.069885	-556.350037	278.162567	1459.127197	-501.321564	-99.158669	1442.338989	-494.820007	84.175064	1417.966064	-497.480072	62.931156	1752.260254	-748.894653	399.081329	1245.006104	-641.910767	-208.819962	1203.059448	-622.209778	257.856659	1012.241882	-541.999573	-105.968544	935.055542	-556.886169	85.158157	1089.012329	559.390320	-41.372490	967.484619	553.065674	210.253616
-580.092834	173.908157	990.762756	-572.983215	-5.669459	991.274170	-645.505737	208.434662	523.452515	-650.177612	-56.461868	528.242737	-657.045776	227.728043	79.896912	-655.363342	-68.287727	89.165604	-556.121155	278.224091	1459.099976	-501.230255	-99.132973	1442.366333	-494.682892	84.174522	1417.989624	-497.169067	63.062565	1752.260986	-748.652466	399.203796	1244.991577	-641.915466	-208.770905	1203.106201	-621.994019	257.914764	1012.261353	-541.977661	-105.897888	935.063599	-556.758972	85.181549	1089.037109	558.904846	-41.276363	967.507202	552.642517	210.377228
-579.904724	173.944702	990.758972	-572.856201	-5.657429	991.302551	-645.357056	208.441635	523.468628	-649.927368	-56.602276	528.277100	-656.971558	227.735641	79.908798	-655.317566	-68.272491	89.252052	-555.915955	278.282043	1459.115356	-501.178436	-99.095032	1442.396118	-494.589050	84.207886	1417.977905	-496.852539	63.189651	1752.263672	-748.426697	399.354004	1245.007324	-641.881409	-208.723083	1203.118164	-622.072388	258.050049	1012.312561	-541.948669	-105.884323	935.121460	-556.612122	85.216095	1089.051514	558.435730	-41.180374	967.490479	552.222534	210.571106
-579.721375	173.962524	990.744568	-572.759155	-5.628722	991.292175	-645.251892	208.448196	523.493835	-649.682190	-56.691986	528.334473	-656.979431	227.711411	79.972076	-655.325500	-68.274948	89.299179	-555.707764	278.342957	1459.129639	-501.074188	-99.071609	1442.439453	-494.475006	84.232239	1417.974976	-496.510651	63.334202	1752.277588	-748.215393	399.436859	1245.056519	-641.883972	-208.672546	1203.166016	-621.857727	258.123993	1012.311951	-541.917847	-105.808441	935.122986	-556.454712	85.232803	1089.035645	557.918213	-41.062569	967.511353	551.694336	210.754913
-579.592651	173.984924	990.771667	-572.687988	-5.616435	991.303955	-645.217407	208.523056	523.502991	-649.383179	-56.765610	528.399170	-656.982544	227.753204	79.973053	-655.322510	-68.254013	89.370575	-555.510498	278.383728	1459.118774	-501.003296	-99.040947	1442.417480	-494.400696	84.258675	1417.924927	-496.187622	63.444290	1752.270630	-747.962158	399.535400	1244.965942	-641.903259	-208.666138	1203.204468	-621.643066	258.191040	1012.314087	-541.934753	-105.841148	935.166077	-556.339783	85.235939	1089.052246	557.414063	-40.953529	967.530518	551.214172	210.872040
-579.397766	174.021851	990.739441	-572.558105	-5.545372	991.319946	-645.153809	208.520676	523.488953	-649.100342	-56.716587	528.379395	-657.010864	227.768188	79.968063	-655.295959	-68.254051	89.364799	-555.339294	278.427734	1459.079346	-500.950134	-99.001610	1442.430908	-494.293243	84.293602	1417.928223	-495.853760	63.557743	1752.266602	-747.757568	399.598877	1244.977905	-641.940369	-208.656403	1203.251221	-621.432373	258.253113	1012.300720	-541.973450	-105.869247	935.213074	-556.168701	85.309601	1089.042236	556.851318	-40.825066	967.531250	550.662659	211.038773
-579.266357	174.072250	990.728760	-572.476563	-5.530230	991.315674	-645.117554	208.602982	523.528381	-648.853333	-56.704857	528.352783	-657.023132	227.759094	79.978859	-655.335632	-68.250526	89.398857	-555.182495	278.478210	1459.075317	-500.875885	-98.965454	1442.366211	-494.206116	84.325279	1417.888062	-495.547363	63.661022	1752.249634	-747.520996	399.727722	1244.968506	-642.005615	-208.652283	1203.302734	-621.238464	258.329407	1012.286438	-541.976929	-105.910759	935.230225	-556.036987	85.341118	1089.029663	556.323792	-40.708935	967.582458	550.188782	211.134842
-579.135254	174.163757	990.721619	-572.416565	-5.480857	991.307861	-645.099182	208.642853	523.539063	-648.615845	-56.664082	528.337891	-657.016724	227.772781	79.972519	-655.319885	-68.249474	89.394867	-554.988831	278.550110	1459.024536	-500.820099	-98.931854	1442.380249	-494.116058	84.352631	1417.854004	-495.229919	63.803848	1752.230957	-747.294617	399.841888	1244.956055	-642.025574	-208.646088	1203.338013	-621.060608	258.426117	1012.252869	-541.987976	-105.980156	935.288635	-555.915649	85.404030	1089.016968	555.868347	-40.534145	967.557617	549.761841	211.268707
-579.010742	174.196823	990.713562	-572.310425	-5.413212	991.316650	-645.034973	208.665894	523.504089	-648.414429	-56.643845	528.346191	-656.974731	227.766647	79.973488	-655.240662	-68.251396	89.434082	-554.855286	278.613983	1459.006470	-500.784882	-98.902290	1442.363525	-494.037537	84.373627	1417.831909	-494.915680	63.969303	1752.192017	-747.074463	399.969055	1244.883545	-642.128601	-208.630096	1203.394165	-620.896912	258.509186	1012.224060	-541.976807	-106.075012	935.315125	-555.788025	85.462227	1089.014771	555.449951	-40.388924	967.564575	549.286743	211.483276
-578.859924	174.201645	990.679993	-572.175537	-5.421532	991.303833	-644.954163	208.648270	523.525146	-648.209717	-56.551723	528.305786	-656.978516	227.785675	79.966080	-655.262268	-68.238426	89.446899	-554.711548	278.690094	1459.022583	-500.760376	-98.895576	1442.336548	-493.928802	84.407089	1417.822388	-494.622070	64.106026	1752.186035	-746.884094	400.080963	1244.842407	-642.207092	-208.620148	1203.432373	-620.500305	258.522491	1012.218506	-541.993652	-106.250664	935.346741	-555.641541	85.470062	1088.990723	554.992493	-40.167126	967.520752	548.783325	211.702621
-578.710205	174.217682	990.661377	-571.939026	-5.502072	991.287964	-644.943848	208.690231	523.510315	-648.009094	-56.496590	528.269653	-656.986572	227.782990	79.957184	-655.237488	-68.242714	89.437820	-554.555481	278.747925	1458.955078	-500.729950	-98.849091	1442.339844	-493.844208	84.423958	1417.785278	-494.325836	64.221298	1752.157715	-746.689636	400.153290	1244.824951	-642.300232	-208.625366	1203.478271	-620.339539	258.593597	1012.163269	-542.004395	-106.376953	935.375732	-555.437927	85.448723	1088.971191	554.431458	-39.969540	967.517822	548.135498	211.936844
-578.622253	174.321854	990.669312	-572.013794	-5.363091	991.296509	-644.933044	208.765442	523.517273	-647.838257	-56.459663	528.238037	-657.010498	227.785858	79.964592	-655.247009	-68.191628	89.426895	-554.398499	278.822815	1458.982422	-500.700287	-98.830994	1442.314087	-493.765167	84.479301	1417.734009	-494.046875	64.350349	1752.148193	-746.499512	400.258209	1244.792236	-642.412109	-208.577942	1203.503174	-620.167358	258.655975	1012.149048	-541.971497	-106.568695	935.422546	-555.413757	85.553467	1088.976074	553.861633	-39.768257	967.476746	547.490601	212.160522
-578.494263	174.388382	990.617615	-571.929626	-5.321448	991.283752	-644.914490	208.831223	523.531006	-647.668030	-56.348724	528.195190	-657.002136	227.784409	79.971138	-655.185242	-68.188927	89.456635	-554.232910	278.867462	1458.926270	-500.626648	-98.775192	1442.259888	-493.676483	84.515129	1417.709961	-493.772919	64.497589	1752.115112	-746.342590	400.338562	1244.760376	-642.498047	-208.570419	1203.566406	-620.030884	258.705444	1012.138489	-541.983582	-106.719254	935.432312	-555.300537	85.624031	1088.942261	553.275940	-39.635277	967.473694	546.835449	212.325607
-578.371277	174.487457	990.598694	-571.860413	-5.269214	991.249023	-644.851868	208.948471	523.530273	-647.549011	-56.308826	528.182617	-657.015625	227.822220	79.949631	-655.193420	-68.189987	89.454987	-554.053711	278.967255	1458.961182	-500.622681	-98.745102	1442.253662	-493.599274	84.535782	1417.689209	-493.518677	64.615570	1752.108887	-746.189270	400.437225	1244.754639	-642.618469	-208.558472	1203.594604	-619.900513	258.741211	1012.079224	-541.952454	-106.862259	935.468689	-555.197571	85.685051	1088.914185	552.738953	-39.512665	967.437012	546.216125	212.532059
-578.236816	174.568176	990.586365	-571.807983	-5.235850	991.250793	-644.772949	209.008316	523.543579	-647.446350	-56.234917	528.158752	-657.031677	227.827744	80.000244	-655.197449	-68.189278	89.445152	-553.893250	279.057617	1458.952393	-500.562744	-98.682503	1442.201050	-493.513306	84.579460	1417.657715	-493.274841	64.701645	1752.078735	-746.027954	400.508789	1244.715820	-642.718994	-208.520309	1203.665649	-619.748169	258.782959	1012.050415	-541.964417	-107.010872	935.452332	-555.088013	85.741028	1088.905640	552.085876	-39.401989	967.389893	545.549438	212.681763
-578.140564	174.597549	990.555237	-571.735229	-5.216614	991.255249	-644.688293	209.061325	523.491638	-647.362854	-56.178234	528.156860	-656.983337	227.835373	79.987473	-655.218018	-68.209503	89.478127	-553.743958	279.125854	1458.900879	-500.544098	-98.635506	1442.198975	-493.428284	84.635002	1417.623779	-493.053650	64.822487	1752.068970	-745.853760	400.568390	1244.685669	-642.777893	-208.502823	1203.706787	-619.619446	258.836090	1012.027405	-541.957581	-107.110626	935.473572	-555.003418	85.782013	1088.892090	551.580627	-39.221745	967.385681	544.976440	212.847015
-578.022156	174.661469	990.522156	-571.660278	-5.188385	991.240112	-644.655762	209.014160	523.493652	-647.294617	-56.085796	528.100464	-657.024414	227.838181	79.989006	-655.163696	-68.205795	89.475906	-553.603699	279.205872	1458.828857	-500.508118	-98.577278	1442.199219	-493.326935	84.707901	1417.598022	-492.854858	64.921257	1752.049561	-745.719299	400.633667	1244.660889	-642.846252	-208.496994	1203.770142	-619.513672	258.884888	1012.021667	-541.983215	-107.187759	935.477112	-554.900330	85.833092	1088.866577	550.987427	-39.046230	967.334167	544.308716	213.017715
-577.929993	174.709366	990.518494	-571.618652	-5.166536	991.246277	-644.563477	209.099518	523.492859	-647.286499	-56.074337	528.122192	-657.010437	227.832275	79.955566	-655.193054	-68.199394	89.473671	-553.417175	279.298004	1458.751343	-500.484589	-98.528610	1442.216797	-493.287811	84.740730	1417.561279	-492.671509	65.011154	1752.063843	-745.553650	400.699829	1244.571045	-642.893860	-208.448135	1203.839355	-619.390747	258.942322	1011.956543	-542.011292	-107.238045	935.489624	-554.813782	85.868210	1088.863892	550.407043	-38.840870	967.276672	543.609802	213.229309
-577.827332	174.726120	990.494690	-571.562561	-5.113554	991.257263	-644.484741	209.133102	523.465637	-647.220703	-56.026936	528.141052	-656.946594	227.817459	80.014069	-655.091003	-68.210106	89.529266	-553.298157	279.405457	1458.741699	-500.439850	-98.480438	1442.177734	-493.192902	84.809448	1417.531494	-492.472839	65.137085	1752.049194	-745.427734	400.768250	1244.574951	-642.929016	-208.426285	1203.885864	-619.270020	259.016449	1011.901733	-542.049011	-107.273476	935.508118	-554.733765	85.917107	1088.857178	549.782104	-38.688339	967.205383	542.909424	213.447968
-577.732056	174.763535	990.461243	-571.519775	-5.105226	991.237366	-644.417297	209.116684	523.482361	-647.248047	-56.004574	528.136169	-656.991821	227.806488	80.050186	-655.114136	-68.208138	89.532333	-553.118835	279.489044	1458.674805	-500.379669	-98.409424	1442.204468	-493.119019	84.863304	1417.517212	-492.314636	65.226517	1752.043213	-745.280762	400.855194	1244.496582	-642.952820	-208.372482	1203.957764	-619.160706	259.076721	1011.827637	-542.115173	-107.286987	935.514465	-554.651306	85.941803	1088.827759	549.188965	-38.442669	967.137146	542.204651	213.692459
-577.660645	174.793472	990.457764	-571.477112	-5.100509	991.248779	-644.384460	209.140762	523.451294	-647.195557	-55.964703	528.111938	-657.011658	227.836151	80.010109	-655.126587	-68.167099	89.500168	-552.987732	279.568146	1458.577637	-500.355621	-98.362511	1442.166382	-493.018921	84.902367	1417.483521	-492.165344	65.331161	1752.048828	-745.155029	400.944946	1244.437744	-642.988831	-208.309402	1203.983643	-619.033142	259.144531	1011.771484	-542.137634	-107.321182	935.525757	-554.581299	85.964333	1088.828979	548.514160	-38.217072	967.036377	541.465881	213.968857
-577.580627	174.835983	990.447388	-571.449341	-5.058243	991.255371	-644.311096	209.135422	523.465820	-647.247803	-55.949810	528.132385	-657.001160	227.835022	80.015152	-655.192688	-68.134857	89.489891	-552.868774	279.662170	1458.539551	-500.341919	-98.324158	1442.201050	-492.939453	84.959572	1417.486328	-492.024353	65.450455	1752.029785	-744.977051	401.060486	1244.292358	-642.974792	-208.463425	1204.172607	-618.938110	259.206146	1011.710510	-542.208069	-107.297752	935.556580	-554.515991	86.010521	1088.824707	547.816223	-37.984833	967.023804	540.669617	214.174286
-577.509094	174.877716	990.428772	-571.445862	-5.038434	991.259766	-644.270081	209.153381	523.445984	-647.229858	-55.842064	528.127991	-657.052551	227.855286	80.001915	-655.134644	-68.163536	89.513542	-552.724731	279.725037	1458.487305	-500.271179	-98.270279	1442.196045	-492.896942	85.003403	1417.441162	-491.872986	65.767975	1751.829834	-744.845886	401.138153	1244.292847	-642.982971	-208.402588	1204.214355	-618.985901	259.302612	1011.652588	-542.216309	-107.275383	935.535950	-554.462952	86.046608	1088.814453	547.207153	-37.657192	966.920166	539.891052	214.434906
-577.418823	174.896545	990.393738	-571.440125	-5.022787	991.262024	-644.221375	209.179230	523.458801	-647.308472	-55.882820	528.176453	-657.051270	227.842560	80.022636	-655.143738	-68.164360	89.522667	-552.612122	279.801819	1458.411987	-500.234131	-98.193573	1442.239624	-492.831207	85.083908	1417.427124	-491.774445	65.865990	1751.833740	-744.748596	401.210510	1244.319702	-642.993164	-208.309433	1204.239746	-618.817688	259.341034	1011.593445	-542.257690	-107.257790	935.522400	-554.399658	86.075241	1088.794800	546.486694	-37.484596	966.915527	539.246155	214.555710
-577.347412	174.958084	990.382080	-571.455627	-4.967367	991.265259	-644.203064	209.175598	523.469604	-647.261536	-55.770813	528.126526	-657.065674	227.848007	80.005127	-655.074524	-68.176117	89.509125	-552.522400	279.834839	1458.365112	-500.176392	-98.129570	1442.209351	-492.757080	85.132996	1417.391846	-491.696289	65.949860	1751.837524	-744.597229	401.298340	1244.288574	-643.013123	-208.180771	1204.256836	-618.633911	259.387634	1011.530029	-542.290833	-107.222656	935.489624	-554.357483	86.132553	1088.787720	545.754822	-37.288074	966.857483	538.473145	214.803879
-577.254089	174.948624	990.364502	-571.426025	-4.934025	991.279907	-644.152832	209.201416	523.446350	-647.269653	-55.692722	528.153198	-657.035400	227.831512	80.044609	-655.091431	-68.173203	89.501839	-552.453430	279.906372	1458.344116	-500.118073	-98.078751	1442.199463	-492.702179	85.212440	1417.367188	-491.628479	66.036850	1751.847656	-744.479736	401.379944	1244.236572	-643.016663	-208.052551	1204.280396	-618.450256	259.416321	1011.480774	-542.301636	-107.143608	935.456909	-554.290710	86.155426	1088.784912	544.979980	-37.031612	966.819336	537.625305	215.093597
-577.153503	175.012634	990.347107	-571.391907	-4.886713	991.283264	-644.142883	209.242859	523.473694	-647.236267	-55.635895	528.134460	-657.067200	227.836166	80.051674	-655.054749	-68.181847	89.505669	-552.367798	279.991516	1458.305054	-500.059052	-97.992233	1442.224487	-492.660126	85.288017	1417.358154	-491.556732	66.124557	1751.843018	-744.329651	401.479034	1244.215820	-643.020691	-207.926620	1204.304688	-618.327332	259.477905	1011.440186	-542.310730	-107.086761	935.403687	-554.213989	86.215149	1088.776001	544.179565	-36.841053	966.749573	536.767700	215.436264
-577.078735	175.037521	990.312073	-571.402771	-4.894519	991.280640	-644.146240	209.277161	523.457642	-647.388245	-55.700081	528.162781	-657.094238	227.840317	80.055168	-655.047546	-68.190598	89.520897	-552.294495	280.062500	1458.250366	-500.009369	-97.944061	1442.218262	-492.621979	85.335030	1417.307739	-491.502380	66.238678	1751.833374	-744.202515	401.561798	1244.152710	-643.008118	-207.792191	1204.285889	-618.232361	259.519501	1011.382507	-542.308350	-107.011513	935.368896	-554.173584	86.231834	1088.755371	543.439941	-36.527428	966.660217	536.015137	215.740997
-577.001099	175.065216	990.297241	-571.393616	-4.875180	991.281311	-644.128967	209.277863	523.454102	-647.274414	-55.503868	528.117432	-657.115967	227.866623	80.017822	-655.001160	-68.197746	89.517036	-552.209351	280.132202	1458.189209	-500.000122	-97.890686	1442.232910	-492.545319	85.413910	1417.309326	-491.495972	66.118408	1752.049438	-744.052307	401.620483	1244.056274	-643.008484	-207.665924	1204.285034	-617.881531	259.600464	1011.382751	-542.344910	-106.971336	935.277222	-554.123535	86.256310	1088.746826	542.672424	-36.320705	966.581665	535.263977	216.004501
-576.947327	175.112503	990.276794	-571.385376	-4.828732	991.266968	-644.125427	209.326752	523.493774	-647.325500	-55.528931	528.157471	-657.112427	227.874924	79.996918	-654.974304	-68.211922	89.560440	-552.155334	280.207886	1458.173950	-499.974213	-97.816971	1442.214844	-492.529968	85.455475	1417.301758	-491.440002	66.213203	1752.066406	-743.903381	401.750610	1243.898193	-642.980286	-207.526535	1204.280273	-618.030396	259.649261	1011.213318	-542.423218	-106.965584	935.160889	-554.073669	86.301956	1088.725586	541.861633	-35.979649	966.502747	534.406189	216.321991
-576.870483	175.126907	990.247742	-571.418823	-4.841267	991.255859	-644.132263	209.367340	523.506653	-647.360413	-55.537575	528.128967	-657.102722	227.873184	80.000198	-655.002869	-68.195755	89.556343	-552.094910	280.273682	1458.122314	-499.948608	-97.765884	1442.185425	-492.500397	85.510490	1417.289429	-491.407104	66.332893	1752.053955	-743.765991	401.795807	1243.847900	-642.966553	-207.446716	1204.229126	-617.942627	259.701416	1011.136902	-542.450989	-106.889793	935.082214	-554.034241	86.300697	1088.702026	540.887878	-35.618675	966.399841	533.447998	216.646637
-576.816406	175.157837	990.220642	-571.418335	-4.836010	991.256775	-644.150635	209.404770	523.497314	-647.313843	-55.413677	528.084595	-657.146606	227.866135	80.028023	-654.982483	-68.195091	89.528633	-552.031738	280.342529	1458.037476	-499.946045	-97.688454	1442.194580	-492.468597	85.555717	1417.265747	-491.358856	66.436172	1752.057373	-743.654419	401.856049	1243.751709	-642.952209	-207.332016	1204.215942	-617.844543	259.760162	1011.020569	-542.501587	-106.836914	935.003235	-553.995911	86.328201	1088.686523	540.056824	-35.314571	966.368835	532.637573	216.982895
-576.732178	175.145981	990.201965	-571.387634	-4.799982	991.239136	-644.136414	209.409866	523.521729	-647.296692	-55.387398	528.127136	-657.123230	227.862259	80.028854	-654.899719	-68.209908	89.524536	-551.973938	280.396240	1458.003906	-499.957153	-97.647209	1442.189087	-492.452393	85.600060	1417.255615	-491.311340	66.565971	1752.045166	-743.527710	401.946869	1243.609497	-642.950684	-207.212189	1204.215088	-617.764587	259.812897	1010.916199	-542.536011	-106.763725	934.913208	-553.936218	86.335236	1088.667969	539.184692	-35.061939	966.231323	531.834167	217.333435
-576.720398	175.175003	990.175537	-571.395447	-4.806952	991.242798	-644.127747	209.484222	523.488892	-647.277527	-55.350903	528.123779	-657.149536	227.866226	80.036430	-654.891846	-68.217598	89.525764	-551.931519	280.478546	1457.965332	-499.969116	-97.601929	1442.189331	-492.468872	85.624092	1417.249512	-491.282990	66.687119	1752.040405	-743.384705	402.003204	1243.534546	-642.944885	-207.102783	1204.154175	-617.692810	259.880981	1010.810303	-542.611084	-106.776123	934.848755	-553.920471	86.360619	1088.653564	538.285522	-34.791969	966.129517	531.040710	217.621429
-576.664612	175.187378	990.157654	-571.399902	-4.809704	991.254639	-644.146606	209.501526	523.498047	-647.307312	-55.379745	528.115173	-657.150574	227.867935	79.986748	-654.920837	-68.226532	89.519920	-551.872070	280.535095	1457.938965	-499.980865	-97.561020	1442.157227	-492.470978	85.659531	1417.218384	-491.174194	67.038345	1751.841919	-743.251648	402.089966	1243.416504	-642.943237	-207.032364	1204.136475	-617.610168	259.921753	1010.720276	-542.623596	-106.718735	934.794739	-553.893799	86.374779	1088.650146	537.410767	-34.425152	966.036377	530.149414	218.008072
-576.629150	175.187561	990.151245	-571.398804	-4.794693	991.227112	-644.136353	209.492172	523.478699	-647.263672	-55.252350	528.095154	-657.179443	227.907257	80.014122	-654.927307	-68.188400	89.481194	-551.841736	280.573639	1457.890747	-500.022003	-97.507622	1442.217041	-492.498657	85.703758	1417.192017	-491.145416	67.144211	1751.821167	-743.117554	402.209076	1243.291016	-642.928406	-206.946869	1204.119873	-617.538391	259.966339	1010.642700	-542.617493	-106.671013	934.739075	-553.869568	86.367287	1088.632202	536.364258	-34.010796	965.958862	529.135498	218.373001
-576.598267	175.225693	990.113892	-571.406311	-4.814157	991.233521	-644.151428	209.556549	523.469971	-647.278503	-55.264572	528.104431	-657.159302	227.919708	80.008034	-654.962524	-68.205650	89.527046	-551.807007	280.647400	1457.850708	-500.089935	-97.470345	1442.212036	-492.507965	85.738991	1417.162598	-491.122681	67.253227	1751.830444	-743.007935	402.281067	1243.220825	-642.987122	-206.618851	1203.932007	-617.496277	259.993927	1010.544861	-542.629517	-106.681541	934.669312	-553.859131	86.395729	1088.616699	535.461609	-33.669899	965.880920	528.237427	218.791809
-576.563843	175.202332	990.112915	-571.394165	-4.803277	991.229065	-644.155884	209.567947	523.472351	-647.296875	-55.318043	528.116028	-657.167908	227.906204	80.021858	-654.979187	-68.152710	89.517899	-551.786499	280.687744	1457.822144	-500.139587	-97.430016	1442.247314	-492.533691	85.770828	1417.161621	-491.096100	67.354790	1751.844482	-742.903992	402.346375	1243.168213	-643.007874	-206.512863	1203.922119	-617.454895	260.029816	1010.479980	-542.612244	-106.666054	934.645203	-553.843140	86.385109	1088.615601	534.456482	-33.341534	965.703674	527.389038	219.079224
-576.532349	175.222153	990.101013	-571.356445	-4.772336	991.225098	-644.152588	209.565063	523.476440	-647.232300	-55.250057	528.100464	-657.133667	227.915176	79.994400	-654.924072	-68.156296	89.464882	-551.743958	280.742126	1457.778931	-500.186646	-97.392914	1442.255249	-492.555511	85.793678	1417.146729	-491.100708	67.471039	1751.817139	-742.835022	402.415497	1243.212402	-643.042847	-206.429932	1203.923584	-617.412842	260.059723	1010.428284	-542.526367	-106.656433	934.638550	-553.808167	86.415611	1088.607544	533.528198	-33.045326	965.599060	526.553711	219.408066
-576.505676	175.241394	990.096069	-571.368103	-4.736072	991.230774	-644.146851	209.599731	523.480530	-647.167847	-55.237377	528.107544	-657.131775	227.904160	80.004013	-654.808167	-68.173576	89.512283	-551.719543	280.782684	1457.758667	-500.263885	-97.364265	1442.292847	-492.595520	85.840736	1417.115723	-491.099304	67.569542	1751.821289	-742.732666	402.495026	1243.146606	-643.090759	-206.357224	1203.910400	-617.388611	260.080780	1010.390442	-542.480103	-106.667953	934.645447	-553.799316	86.445030	1088.607544	532.566101	-32.607483	965.463867	525.566345	219.863266
-576.509460	175.253479	990.040894	-571.391296	-4.776774	991.241150	-644.141968	209.563293	523.456360	-647.235413	-55.300468	528.171326	-657.152893	227.906296	79.998558	-654.788391	-68.198036	89.559464	-551.718689	280.833405	1457.736328	-500.361694	-97.352913	1442.333130	-492.617493	85.848419	1417.129761	-491.147644	67.450996	1752.036011	-742.685547	402.571289	1243.097900	-643.174561	-206.302933	1203.907349	-617.378540	260.093384	1010.357056	-542.445068	-106.702461	934.624878	-553.805115	86.464050	1088.583130	531.504517	-32.188290	965.371277	524.601135	220.253860
-576.497253	175.263931	990.034424	-571.390381	-4.776120	991.240845	-644.141052	209.576462	523.479919	-647.247803	-55.312809	528.176453	-657.181519	227.932083	80.009811	-654.841675	-68.189568	89.562904	-551.698914	280.887482	1457.710938	-500.433441	-97.315933	1442.330933	-492.661163	85.886765	1417.142822	-491.157379	67.541695	1752.040039	-742.637817	402.652496	1243.024170	-643.225464	-206.210098	1203.934570	-617.364685	260.112488	1010.349854	-542.386292	-106.724266	934.642944	-553.797058	86.471672	1088.579468	530.550903	-31.841364	965.211853	523.704834	220.603424
-576.477661	175.309906	990.027710	-571.389954	-4.771546	991.242615	-644.148315	209.557983	523.471191	-647.195679	-55.312561	528.174622	-657.176514	227.907944	80.022003	-654.800415	-68.177719	89.525391	-551.662720	280.939209	1457.662720	-500.500031	-97.285782	1442.349487	-492.694702	85.892761	1417.146973	-491.158203	67.622421	1752.037231	-742.592834	402.728668	1242.964478	-643.284302	-206.172485	1203.931396	-617.322083	260.153992	1010.320557	-542.310364	-106.714600	934.693115	-553.781921	86.499275	1088.575928	529.486389	-31.513636	965.073914	522.837280	220.886307
-576.461731	175.319870	990.004578	-571.371399	-4.761325	991.222534	-644.143433	209.552963	523.471985	-647.194214	-55.349422	528.123657	-657.156006	227.907669	80.001823	-654.856445	-68.154099	89.497490	-551.641846	280.996094	1457.635620	-500.578766	-97.274841	1442.334595	-492.729828	85.931412	1417.110840	-491.182800	67.722038	1752.034424	-742.559937	402.795898	1242.972290	-643.363770	-206.114868	1203.960327	-617.331299	260.152740	1010.316956	-542.262634	-106.781937	934.698120	-553.764893	86.511299	1088.554321	528.388428	-31.200979	964.924927	521.856445	221.312149
-576.451233	175.310699	990.012573	-571.364563	-4.767950	991.223816	-644.121704	209.578674	523.465454	-647.114563	-55.288048	528.075867	-657.171570	227.866425	80.009361	-654.830505	-68.158463	89.488823	-551.660767	281.018524	1457.613647	-500.655548	-97.224854	1442.351196	-492.768616	85.955307	1417.118774	-491.210358	67.801865	1752.041992	-742.530273	402.870514	1242.913452	-643.464172	-206.054504	1203.967285	-617.322815	260.150208	1010.312988	-542.252502	-106.805199	934.701111	-553.780701	86.498703	1088.564087	527.421326	-30.768259	964.736938	520.953247	221.733246
-576.441467	175.293472	989.997986	-571.335327	-4.780295	991.255859	-644.116821	209.576096	523.463623	-647.104492	-55.336987	528.119629	-657.139709	227.860428	80.008499	-654.814453	-68.161942	89.494415	-551.645386	281.056824	1457.593506	-500.714417	-97.205811	1442.363892	-492.822113	85.984177	1417.106934	-491.243439	67.884941	1752.057739	-742.517456	402.928894	1242.935181	-643.537354	-206.040405	1203.975586	-617.342529	260.160645	1010.312988	-542.218506	-106.821091	934.738647	-553.766479	86.511330	1088.573486	526.424011	-30.354286	964.602722	520.039246	222.079102
-576.424377	175.307999	990.005981	-571.360352	-4.706871	991.255737	-644.102356	209.578384	523.450378	-647.082947	-55.342937	528.083923	-657.104492	227.860336	79.992271	-654.864502	-68.153000	89.495277	-551.665894	281.092316	1457.587769	-500.801697	-97.166855	1442.398560	-492.864899	86.006630	1417.106323	-491.282196	67.946686	1752.073975	-742.499268	402.985870	1242.904053	-643.618225	-205.976227	1204.004761	-617.349060	260.164429	1010.308655	-542.207275	-106.898590	934.752869	-553.778625	86.546394	1088.579224	525.396851	-29.940323	964.459534	519.221802	222.411270
-576.415710	175.318710	989.963135	-571.355225	-4.720538	991.243408	-644.101624	209.578140	523.451965	-646.988708	-55.334034	528.104309	-657.106567	227.860596	79.991440	-654.789185	-68.160866	89.492813	-551.692871	281.131989	1457.642578	-500.848297	-97.150352	1442.427002	-492.943451	86.015152	1417.128174	-491.325714	68.026398	1752.076416	-742.467651	403.033203	1242.840210	-643.696716	-205.941833	1204.001221	-617.365784	260.163483	1010.285156	-542.213806	-106.910278	934.748291	-553.777344	86.560814	1088.552612	524.309265	-29.701036	964.334595	518.286682	222.837646
-576.420593	175.319092	989.946411	-571.358643	-4.731759	991.242798	-644.113342	209.572952	523.467224	-647.058594	-55.450935	528.157349	-657.159790	227.873550	79.992821	-654.823425	-68.164421	89.514313	-551.733398	281.183533	1457.642456	-500.961609	-97.110802	1442.466187	-492.990204	86.043716	1417.146240	-491.375122	68.068527	1752.085938	-742.456177	403.093597	1242.775635	-643.777405	-205.936325	1204.007690	-617.368103	260.164215	1010.251221	-542.266479	-106.982155	934.766724	-553.778809	86.564301	1088.543335	523.215149	-29.308205	964.189514	517.349365	223.257278
-576.420288	175.325485	989.942627	-571.386719	-4.767033	991.251221	-644.074463	209.560989	523.450439	-647.027222	-55.438049	528.127319	-657.111267	227.876129	79.977364	-654.848206	-68.160805	89.513672	-551.747437	281.205902	1457.605469	-501.019592	-97.101822	1442.471069	-493.053680	86.055687	1417.151611	-491.413422	68.140846	1752.085938	-742.443054	403.124329	1242.797485	-643.830688	-205.896423	1204.024658	-617.373840	260.161896	1010.237610	-542.269653	-107.007393	934.753784	-553.801270	86.552834	1088.547363	522.263916	-28.829227	964.001587	516.513245	223.598328
-576.433289	175.298431	989.949280	-571.368164	-4.786675	991.263916	-644.056274	209.518311	523.445801	-646.985840	-55.462631	528.137878	-657.104553	227.882645	79.993408	-654.809021	-68.148865	89.479538	-551.764832	281.242004	1457.580078	-501.084717	-97.078362	1442.458252	-493.115173	86.096794	1417.134888	-491.455139	68.195885	1752.087158	-742.418518	403.157013	1242.696777	-643.871033	-206.081741	1204.177856	-617.376465	260.161652	1010.215210	-542.269714	-106.959953	934.769287	-553.816711	86.535828	1088.560669	521.326538	-28.347624	963.864746	515.710999	224.011398
-576.424805	175.307129	989.935181	-571.373718	-4.761152	991.260132	-643.975891	209.465942	523.418152	-646.952148	-55.501530	528.155762	-657.092041	227.855408	80.002235	-654.848267	-68.158302	89.515091	-551.815491	281.261536	1457.556152	-501.198090	-97.040695	1442.477905	-493.187897	86.110832	1417.133057	-491.506409	68.229233	1752.076660	-742.436951	403.185638	1242.655884	-643.937927	-206.066315	1204.171387	-617.372559	260.163757	1010.187988	-542.282959	-106.995895	934.776611	-553.826782	86.556808	1088.553955	520.294434	-28.030134	963.690979	514.814270	224.480972
-576.424866	175.305206	989.913635	-571.401611	-4.805135	991.265259	-643.768127	209.280762	523.373413	-646.964172	-55.515255	528.162659	-656.951111	227.837311	79.963463	-654.833130	-68.163712	89.520554	-551.892822	281.286835	1457.540161	-501.280304	-97.031876	1442.482056	-493.274353	86.110184	1417.138428	-491.519714	68.514046	1751.876221	-742.450378	403.191559	1242.598022	-644.022644	-205.808212	1204.009155	-617.388306	260.138641	1010.158081	-542.304749	-107.010330	934.759766	-553.851257	86.544678	1088.547729	519.256958	-27.720543	963.568787	514.031860	224.808670
-576.420715	175.296341	989.928528	-571.394714	-4.799086	991.262207	-643.673523	209.283386	523.395386	-646.946899	-55.529873	528.160950	-656.893311	227.843689	79.955658	-654.814697	-68.174690	89.527313	-551.949402	281.310730	1457.505859	-501.378021	-97.034492	1442.500854	-493.350647	86.119667	1417.129761	-491.568237	68.545250	1751.865723	-742.477905	403.226654	1242.562012	-644.035889	-206.000275	1204.115112	-617.387268	260.144501	1010.145813	-542.343201	-107.072838	934.735535	-553.855286	86.533676	1088.555786	518.302856	-27.290098	963.437012	513.286621	225.131592
-576.453003	175.311050	989.886292	-571.452026	-4.783106	991.251709	-643.693665	209.302780	523.399170	-646.984802	-55.573677	528.164001	-656.981384	227.838547	79.985794	-654.885681	-68.162209	89.533577	-552.006165	281.333862	1457.515625	-501.510315	-97.009628	1442.495972	-493.430908	86.148582	1417.114136	-491.607635	68.581551	1751.861206	-742.487427	403.218414	1242.531006	-644.119263	-205.980743	1204.109619	-617.373169	260.128113	1010.117432	-542.338989	-107.046768	934.731201	-553.905579	86.563362	1088.530396	517.314941	-26.796513	963.307495	512.453979	225.565613
-576.446289	175.287384	989.878052	-571.431763	-4.800145	991.263000	-643.657837	209.269089	523.372559	-646.885925	-55.545315	528.133606	-656.951050	227.843094	79.967613	-654.860535	-68.173889	89.584839	-552.080200	281.340759	1457.489746	-501.618164	-97.002357	1442.472290	-493.516235	86.135262	1417.117676	-491.661469	68.619118	1751.856689	-742.510620	403.277802	1242.394409	-644.206177	-205.735443	1203.932495	-617.372131	260.121338	1010.081238	-542.327393	-107.008957	934.682739	-553.907349	86.554802	1088.534912	516.295471	-26.433987	963.152954	511.588928	226.038651
-576.441528	175.299225	989.873840	-571.464294	-4.808112	991.269592	-643.658752	209.251389	523.371765	-646.923035	-55.581619	528.141357	-656.933044	227.805710	79.947433	-654.903137	-68.198433	89.637077	-552.170593	281.342621	1457.419556	-501.750916	-96.990128	1442.454834	-493.606384	86.138489	1417.102661	-491.709930	68.624443	1751.849854	-742.568848	403.269867	1242.340820	-644.258423	-205.699112	1203.901245	-617.371277	260.130524	1010.035461	-542.350830	-107.038712	934.619263	-553.944702	86.557686	1088.540894	515.330688	-26.097128	962.947266	510.856171	226.430496
-576.458130	175.260529	989.894531	-571.486206	-4.850162	991.272339	-643.625732	209.286606	523.372742	-646.935852	-55.592968	528.146667	-656.930420	227.790894	79.972404	-655.028076	-68.242523	89.750679	-552.281067	281.326263	1457.318481	-501.834717	-96.959267	1442.450195	-493.712433	86.148483	1417.103638	-491.752533	68.652359	1751.844971	-742.624268	403.250000	1242.355347	-644.305664	-205.657196	1203.855957	-617.370422	260.122589	1010.007568	-542.332092	-107.048470	934.606140	-553.977356	86.506622	1088.555420	514.323914	-25.708447	962.797119	510.098999	226.721558
-576.472351	175.231186	989.848816	-571.518066	-4.831903	991.247986	-643.672424	209.245407	523.378906	-646.902466	-55.567715	528.111267	-656.973694	227.797958	79.970840	-655.077515	-68.440170	90.034363	-552.387268	281.388092	1457.410034	-501.970612	-96.963936	1442.447021	-493.793182	86.149643	1417.113647	-491.824097	68.675880	1751.821655	-742.675842	403.242920	1242.276855	-644.345215	-205.634171	1203.821289	-617.380554	260.101288	1009.968079	-542.328552	-107.005653	934.570679	-553.997192	86.511139	1088.519653	513.409668	-25.225657	962.627319	509.331329	227.211746
-576.478638	175.228302	989.844666	-571.540100	-4.869318	991.250854	-643.665833	209.262466	523.352905	-646.910034	-55.568016	528.135925	-656.959290	227.799576	79.952606	-655.212646	-68.606476	90.322189	-552.485046	281.337372	1457.251343	-502.073517	-96.970642	1442.434692	-493.921387	86.156311	1417.114136	-491.878906	68.686829	1751.811157	-742.739319	403.240173	1242.229126	-644.427734	-205.616547	1203.762695	-617.412537	260.098846	1009.924072	-542.350159	-107.081871	934.547424	-554.030334	86.492325	1088.522827	512.363892	-24.862160	962.492615	508.528473	227.638474
-576.506165	175.229584	989.834351	-571.596497	-4.840808	991.245605	-643.698853	209.274139	523.347900	-646.873535	-55.620472	528.160645	-656.988892	227.800720	79.917305	-655.260864	-68.908737	90.709793	-552.600159	281.369141	1457.317993	-502.190826	-96.958389	1442.448975	-494.011322	86.154152	1417.137939	-491.930267	68.701370	1751.802490	-742.787720	403.225281	1242.098267	-644.448425	-205.810135	1203.850464	-617.413696	260.090088	1009.887146	-542.373047	-107.069695	934.483459	-554.080383	86.506760	1088.516724	511.311523	-24.541094	962.368591	507.726837	227.959152
-576.516357	175.219559	989.814880	-571.629150	-4.886795	991.252808	-643.685059	209.241165	523.328125	-646.885498	-55.612965	528.132446	-656.985474	227.799728	79.968422	-654.233276	-70.597748	91.676018	-552.705078	281.384613	1457.317383	-502.285522	-96.954704	1442.438965	-494.131378	86.168236	1417.141113	-492.028168	68.504814	1751.987427	-742.861267	403.216827	1242.093506	-644.473328	-205.761627	1203.788086	-617.423523	260.077881	1009.839355	-542.360107	-107.037834	934.453003	-554.109375	86.490295	1088.511963	510.384521	-24.070538	962.167053	506.987885	228.379303
-576.531311	175.210358	989.771545	-571.667297	-4.928332	991.248718	-643.696533	209.229141	523.359436	-646.948669	-55.667793	528.145020	-656.975220	227.811844	79.934402	-654.142273	-70.844200	91.915382	-552.822327	281.352600	1457.153687	-502.375214	-96.963005	1442.439331	-494.226715	86.169907	1417.126343	-492.106354	68.491310	1751.989014	-742.931152	403.204102	1241.965210	-644.541504	-205.746765	1203.741333	-617.436035	260.067841	1009.800232	-542.363403	-107.028008	934.430969	-554.148071	86.483162	1088.490479	509.420105	-23.690622	961.855591	506.178864	228.911163
-576.549072	175.192627	989.764893	-571.731689	-4.910171	991.256226	-643.708008	209.247665	523.354309	-646.879883	-55.608349	528.112976	-657.008972	227.816635	79.948036	-654.578125	-70.304695	91.646332	-552.937744	281.361084	1457.167847	-502.489990	-96.956284	1442.442871	-494.346283	86.143356	1417.139404	-492.184509	68.509682	1751.964600	-743.015747	403.183685	1241.915405	-644.597473	-205.719955	1203.699219	-617.486877	260.058472	1009.785400	-542.375305	-107.015839	934.370483	-554.204651	86.485825	1088.494019	508.411987	-23.235638	961.666016	505.324890	229.354233
-576.568115	175.163651	989.768921	-571.760925	-4.950066	991.263733	-643.694519	209.217514	523.335938	-646.910461	-55.610180	528.082520	-657.017029	227.805435	79.913582	-654.229370	-70.641106	91.719498	-553.071899	281.394012	1457.256592	-502.601196	-96.954971	1442.399414	-494.469513	86.162025	1417.125610	-492.261444	68.505264	1751.964355	-743.128357	403.124420	1241.902100	-644.666382	-205.707153	1203.651001	-617.527039	260.024323	1009.739868	-542.392273	-107.040268	934.369934	-554.243835	86.451683	1088.502808	507.585449	-22.792383	961.674194	504.577576	229.703613
-576.605652	175.140656	989.795349	-571.806030	-4.952638	991.246094	-643.751221	209.180191	523.342346	-646.938354	-55.685654	528.085449	-656.994995	227.806686	79.891602	-654.184753	-70.746155	91.785988	-553.199402	281.392700	1457.271973	-502.708496	-96.962257	1442.398193	-494.584015	86.158470	1417.109253	-492.344635	68.522324	1751.954834	-743.241394	403.091187	1241.860474	-644.753601	-205.665863	1203.658936	-617.554504	259.999786	1009.719910	-542.392944	-107.015503	934.332092	-554.304993	86.413719	1088.511597	506.506744	-22.561838	961.413696	503.851532	230.093643
-576.613159	175.133453	989.773743	-571.849365	-4.964756	991.242920	-643.750122	209.177170	523.340942	-646.945068	-55.702576	528.114502	-656.987427	227.805634	79.890648	-654.137573	-70.751770	91.785057	-553.344727	281.413788	1457.277710	-502.852112	-96.968597	1442.405518	-494.722412	86.157867	1417.122070	-492.458923	68.516838	1751.959717	-743.322998	403.117249	1241.739502	-644.826416	-205.655960	1203.610596	-617.599670	259.981293	1009.752747	-542.389709	-107.008064	934.324463	-554.348511	86.409676	1088.502808	505.529175	-22.192360	961.283386	502.982086	230.558670
-576.656006	175.141174	989.731689	-571.908691	-5.005126	991.253906	-643.758423	209.184952	523.340210	-646.938110	-55.669590	528.073364	-657.011963	227.793152	79.905830	-654.138672	-70.742805	91.772530	-553.506226	281.408905	1457.261353	-502.996216	-96.994560	1442.408691	-494.863495	86.147194	1417.145264	-492.541321	68.521736	1751.953003	-743.440613	403.068909	1241.681519	-644.924072	-205.655197	1203.563110	-617.635803	259.961853	1009.714233	-542.393250	-107.013802	934.310608	-554.403564	86.419899	1088.487671	504.606232	-21.662273	961.132813	502.094788	231.006851
-576.708069	175.128357	989.726440	-571.952393	-5.017099	991.253784	-643.766663	209.191513	523.336487	-646.972595	-55.724663	528.083740	-657.058411	227.812225	79.939827	-654.206848	-70.727745	91.777466	-553.622620	281.405579	1457.224365	-503.147400	-96.986633	1442.385620	-494.985321	86.115044	1417.129395	-492.648682	68.524475	1751.953369	-743.562195	403.065918	1241.576050	-645.026001	-205.634521	1203.530029	-617.681641	259.931091	1009.696411	-542.417175	-107.024902	934.284790	-554.457458	86.411118	1088.486206	503.670837	-21.285965	960.936035	501.220428	231.393524
-576.750244	175.109772	989.726257	-572.022888	-5.051049	991.255371	-643.791321	209.168457	523.338257	-647.015808	-55.734989	528.090698	-657.051453	227.823959	79.929611	-654.243530	-70.735069	91.789421	-553.764526	281.398926	1457.251587	-503.276733	-97.006142	1442.404541	-495.128479	86.104347	1417.138428	-492.750916	68.524185	1751.960083	-743.697510	403.030365	1241.547363	-645.117920	-205.622040	1203.495605	-617.716431	259.908997	1009.691223	-542.377197	-107.026047	934.273071	-554.530396	86.382141	1088.490356	502.887207	-20.852245	961.006897	500.394745	231.659332
-576.812988	175.100388	989.724731	-572.098328	-5.090345	991.255066	-643.811035	209.114166	523.344604	-647.079529	-55.773369	528.135315	-657.030762	227.820526	79.922401	-654.319519	-70.691216	91.807610	-553.888184	281.386353	1457.231812	-503.397217	-97.014999	1442.410278	-495.261261	86.087112	1417.103882	-492.865814	68.510399	1751.957520	-743.823486	402.965790	1241.505981	-645.179321	-205.633087	1203.443848	-617.785767	259.871552	1009.666931	-542.409546	-107.063950	934.254761	-554.609497	86.356628	1088.491455	501.859375	-20.650911	960.918518	499.593079	231.984665
-576.847107	175.058182	989.739258	-572.135315	-5.113784	991.279785	-643.809448	209.110931	523.337280	-647.057373	-55.754082	528.130798	-657.057800	227.814194	79.935318	-654.286194	-70.708961	91.812523	-554.023865	281.372742	1457.261963	-503.548401	-97.039635	1442.417480	-495.414856	86.081482	1417.138550	-492.973938	68.511765	1751.953247	-743.977295	402.873413	1241.532959	-645.275818	-205.627441	1203.412598	-617.844788	259.839905	1009.653870	-542.427795	-107.065979	934.273254	-554.667175	86.328621	1088.515503	501.012451	-20.413109	960.867004	498.826721	232.340408
-576.906738	175.071320	989.735596	-572.187622	-5.111931	991.257813	-643.826843	209.125916	523.337402	-647.060791	-55.782681	528.134033	-657.075317	227.813034	79.956741	-654.283813	-70.711441	91.816986	-554.176514	281.368530	1457.306396	-503.685974	-97.074921	1442.411255	-495.552002	86.070724	1417.145142	-493.044128	68.721420	1751.767944	-744.093811	402.820435	1241.488159	-645.387939	-205.623444	1203.377930	-617.895813	259.811920	1009.643066	-542.427917	-107.027199	934.271057	-554.731079	86.326668	1088.504395	500.016937	-20.156176	960.519775	498.047913	232.701599
-577.004517	175.034409	989.749207	-572.279236	-5.148213	991.258484	-643.880554	209.097229	523.331909	-647.096680	-55.797394	528.078491	-657.065186	227.774445	79.946594	-654.330994	-70.719360	91.799652	-554.325012	281.353027	1457.250000	-503.849182	-97.086182	1442.416870	-495.669495	86.039612	1417.140381	-493.165039	68.730782	1751.762817	-744.234314	402.780426	1241.466431	-645.461365	-205.642807	1203.349976	-617.971741	259.772766	1009.649414	-542.441772	-107.026413	934.263733	-554.824890	86.283722	1088.511475	499.293427	-19.670828	960.604736	497.220337	232.933075
-577.062195	175.054916	989.752319	-572.351746	-5.194211	991.268372	-643.869690	209.108459	523.317322	-647.135193	-55.830051	528.082336	-657.053162	227.788406	79.917000	-654.349426	-70.715584	91.802643	-554.466003	281.345459	1457.235962	-504.024078	-97.131447	1442.422363	-495.809998	86.018425	1417.164429	-493.276642	68.731659	1751.747070	-744.363098	402.746185	1241.418457	-645.551086	-205.632782	1203.294312	-618.045044	259.744354	1009.630676	-542.455811	-107.021278	934.265869	-554.907471	86.272133	1088.521484	498.352295	-19.581446	960.290771	496.488342	233.238510
-577.145752	175.025421	989.750366	-572.412109	-5.225356	991.271423	-643.924927	209.091187	523.321106	-647.146912	-55.842022	528.084229	-657.147949	227.826538	79.943275	-654.332214	-70.718681	91.804123	-554.637085	281.324738	1457.188721	-504.218231	-97.141212	1442.386108	-495.978729	85.980026	1417.172119	-493.430023	68.715508	1751.776489	-744.493469	402.744049	1241.358276	-645.641602	-205.648972	1203.251953	-618.133484	259.720886	1009.635925	-542.488586	-107.033516	934.244019	-554.995422	86.246658	1088.525146	497.417877	-19.413181	960.172180	495.707031	233.531540
-577.219116	175.005325	989.753235	-572.484070	-5.265100	991.269104	-643.951172	209.104843	523.326843	-647.190918	-55.885986	528.128540	-657.092224	227.795395	79.914520	-654.310913	-70.708786	91.800011	-554.786377	281.263672	1457.177368	-504.398407	-97.146484	1442.444214	-496.144897	85.955742	1417.193726	-493.555695	68.695831	1751.776489	-744.654236	402.681732	1241.333984	-645.808533	-205.410400	1203.044800	-618.223389	259.684235	1009.638123	-542.462341	-106.967384	934.208618	-555.083435	86.213577	1088.528564	496.500977	-19.185690	960.122498	494.865509	233.809525
-577.303284	175.001480	989.759521	-572.587158	-5.283949	991.281921	-644.011597	209.101913	523.338440	-647.198059	-55.903126	528.138611	-657.112427	227.818176	79.951393	-654.268616	-70.764236	91.823593	-554.952820	281.253876	1457.197876	-504.581146	-97.169075	1442.458252	-496.333374	85.939758	1417.199097	-493.744934	68.468033	1751.988281	-744.778442	402.572937	1241.353271	-645.925354	-205.405136	1203.006226	-618.317627	259.665161	1009.635498	-542.441284	-106.934677	934.207581	-555.186279	86.203362	1088.540039	495.732086	-18.977575	960.063354	494.088348	234.126877
-577.374146	174.969452	989.762512	-572.641663	-5.307498	991.282593	-644.027527	209.096909	523.311096	-647.256897	-55.924206	528.115173	-657.099976	227.761902	79.916206	-654.309692	-70.764206	91.834923	-555.101624	281.164307	1457.060547	-504.724060	-97.211731	1442.445435	-496.510468	85.908875	1417.210571	-493.880524	68.441360	1752.005371	-744.922485	402.515625	1241.309448	-646.052002	-205.390030	1202.947266	-618.394165	259.634247	1009.618469	-542.443787	-106.934982	934.204346	-555.269592	86.175652	1088.546021	494.840637	-18.676195	959.945313	493.312836	234.381073
-577.481750	174.954681	989.769531	-572.725220	-5.305623	991.263000	-644.065369	209.055649	523.303223	-647.315002	-55.972538	528.177551	-657.093933	227.762894	79.890129	-654.379395	-70.748726	91.839729	-555.272034	281.164581	1457.204956	-504.883331	-97.258850	1442.456421	-496.673920	85.847908	1417.210449	-494.001709	68.454933	1751.992554	-745.061523	402.489899	1241.215942	-646.192383	-205.367371	1202.895264	-618.495300	259.611176	1009.592773	-542.457825	-106.997437	934.174011	-555.378235	86.157181	1088.542480	494.020874	-18.459000	959.907166	492.582306	234.550064
-577.578552	174.915985	989.762756	-572.815613	-5.314003	991.277710	-644.099365	209.115204	523.280823	-647.353821	-55.989788	528.181702	-657.096191	227.763718	79.895073	-654.363220	-70.750549	91.840660	-555.439941	281.147705	1457.221069	-505.079163	-97.305466	1442.435913	-496.845520	85.812210	1417.190308	-494.134277	68.445572	1752.006348	-745.206482	402.439636	1241.191528	-646.320068	-205.350723	1202.829712	-618.560120	259.592041	1009.584900	-542.386963	-106.964233	934.159119	-555.475037	86.146179	1088.546875	493.433838	-17.879934	960.083435	491.809418	234.776108
-577.652405	174.941483	989.782776	-572.902222	-5.340102	991.271423	-644.136047	209.034836	523.295349	-647.389954	-55.997921	528.130798	-657.122437	227.787918	79.904366	-654.383484	-70.746574	91.842041	-555.608765	281.074829	1457.153687	-505.249908	-97.337761	1442.407959	-497.015137	85.769928	1417.217407	-494.270325	68.429581	1751.996826	-745.331909	402.386353	1241.146973	-646.401550	-205.557388	1202.917236	-618.637451	259.580963	1009.578430	-542.363281	-106.955505	934.169922	-555.568604	86.129448	1088.556641	492.663483	-17.543255	959.983887	491.069977	235.048569
-577.755981	174.908691	989.766418	-572.988892	-5.404464	991.271851	-644.174927	209.030258	523.279358	-647.401245	-55.995949	528.146423	-657.131592	227.783249	79.879150	-654.393616	-70.744759	91.842323	-555.791199	281.035248	1457.112793	-505.472107	-97.406158	1442.428223	-497.170654	85.716461	1417.217651	-494.400208	68.412903	1751.993530	-745.471863	402.378876	1241.059448	-646.561401	-205.324966	1202.710449	-618.742493	259.556213	1009.566162	-542.369507	-106.997665	934.128723	-555.677429	86.091293	1088.551270	491.907410	-17.245251	959.910156	490.271027	235.312256
-577.852966	174.888931	989.766602	-573.082153	-5.418910	991.263245	-644.218323	209.023544	523.284180	-647.462891	-56.036396	528.190735	-657.142456	227.784317	79.877190	-654.439819	-70.735863	91.847939	-555.993408	280.979431	1457.124023	-505.648254	-97.446434	1442.395264	-497.370392	85.663002	1417.260864	-494.524719	68.380272	1751.885742	-745.656677	402.306763	1241.044434	-646.660400	-205.545837	1202.782837	-618.849182	259.521149	1009.536316	-542.339478	-107.005699	934.147583	-555.791687	86.069366	1088.551025	491.157562	-16.985189	959.841431	489.568848	235.618073
-577.932251	174.851120	989.788208	-573.176758	-5.397198	991.285583	-644.234314	208.969803	523.289001	-647.503052	-56.059113	528.123718	-657.105347	227.762207	79.898872	-654.469910	-70.730103	91.850883	-556.170471	280.939575	1457.140747	-505.865265	-97.498383	1442.431274	-497.585938	85.620377	1417.237793	-494.628143	68.627937	1751.778442	-745.806396	402.211853	1241.035889	-646.823792	-205.331558	1202.599609	-618.956482	259.496246	1009.529175	-542.311035	-107.000450	934.091064	-555.914124	86.059586	1088.580200	490.319183	-16.793449	959.803162	488.876526	235.854095
-578.044983	174.864716	989.768372	-573.333130	-5.408779	991.286682	-644.295349	209.015762	523.263916	-647.553528	-56.155399	528.170532	-657.152100	227.754593	79.918930	-654.411804	-70.806236	91.868668	-556.357361	280.897461	1457.204834	-506.035156	-97.565643	1442.419556	-497.798187	85.592567	1417.261108	-494.757813	68.622604	1751.763428	-745.973328	402.142822	1241.030762	-646.877808	-205.527115	1202.676392	-619.058899	259.472412	1009.507935	-542.317078	-107.011726	934.116760	-556.041138	86.067245	1088.569214	489.591675	-16.529526	959.835999	488.186218	236.067108
-578.145264	174.829025	989.764526	-573.432739	-5.437165	991.291016	-644.320251	209.027283	523.243713	-647.614502	-56.196846	528.183716	-657.131287	227.751236	79.918953	-654.471191	-70.755020	91.854935	-556.553101	280.858032	1457.226074	-506.225403	-97.634941	1442.367432	-498.023346	85.526054	1417.240479	-494.908966	68.608437	1751.757813	-746.131226	402.080078	1240.999268	-647.017761	-205.559174	1202.603760	-619.170044	259.429688	1009.493652	-542.312012	-106.980515	934.084351	-556.160278	86.039330	1088.573242	488.792511	-16.466181	959.529419	487.505615	236.348694
-578.233093	174.796814	989.765564	-573.509766	-5.395850	991.287292	-644.334534	208.998383	523.240723	-647.562256	-56.115005	528.112305	-657.137512	227.782959	79.869720	-654.430786	-70.782730	91.808304	-556.742737	280.798157	1457.189575	-506.450256	-97.691040	1442.388306	-498.236237	85.460976	1417.276855	-495.044647	68.569916	1751.672241	-746.266602	402.088287	1240.875244	-647.188660	-205.348251	1202.413208	-619.268066	259.432892	1009.482300	-542.335876	-107.014923	934.057556	-556.262512	86.042519	1088.575806	488.048187	-16.226175	959.495605	486.855377	236.528442
-578.347473	174.806213	989.812256	-573.655029	-5.385198	991.302612	-644.380859	209.006592	523.228271	-647.664734	-56.227520	528.168762	-657.151062	227.776596	79.866226	-654.528137	-70.779930	91.831841	-556.984253	280.734375	1457.195923	-506.666595	-97.742729	1442.383423	-498.429962	85.397507	1417.292969	-495.216064	68.586777	1751.750977	-746.434875	402.026428	1240.864868	-647.290039	-205.351318	1202.344604	-619.401794	259.398895	1009.474121	-542.307251	-107.007851	934.065002	-556.396484	86.032028	1088.608032	487.460571	-15.908983	959.481140	486.220428	236.824463
-578.482117	174.760391	989.808533	-573.756653	-5.378944	991.311646	-644.409973	209.005737	523.200317	-647.706360	-56.221851	528.132874	-657.156250	227.777008	79.866020	-654.518982	-70.819817	91.850281	-557.208069	280.696411	1457.233887	-506.860138	-97.819885	1442.368408	-498.634521	85.349907	1417.322021	-495.385315	68.578278	1751.757935	-746.601746	402.002502	1240.852173	-647.431946	-205.333405	1202.295776	-619.506104	259.389191	1009.458618	-542.315918	-107.027695	934.041931	-556.537598	86.022591	1088.615112	486.781769	-15.547683	959.474915	485.543915	237.203232
-578.627869	174.718842	989.816772	-573.914795	-5.361274	991.306824	-644.449463	208.973434	523.219177	-647.762878	-56.251068	528.159058	-657.119690	227.760529	79.853096	-654.517822	-70.775940	91.835289	-557.451172	280.633850	1457.240967	-507.077423	-97.886040	1442.422241	-498.838715	85.315170	1417.303833	-495.625916	68.349388	1751.977417	-746.782043	401.950256	1240.819824	-647.556702	-205.540207	1202.363525	-619.643921	259.370758	1009.461182	-542.342896	-107.071159	934.052795	-556.709534	86.002151	1088.620850	486.251556	-15.338601	959.455322	484.950073	237.468460
-578.757385	174.720215	989.822937	-574.016785	-5.394061	991.310059	-644.473694	208.964828	523.206726	-647.812927	-56.312489	528.169861	-657.164124	227.755478	79.906456	-654.501953	-70.769127	91.832512	-557.671082	280.555542	1457.225952	-507.275238	-97.925453	1442.427612	-499.079834	85.254997	1417.303589	-495.777954	68.575630	1751.775635	-746.981934	401.891998	1240.866333	-647.690552	-205.539032	1202.286499	-619.789856	259.335999	1009.445129	-542.349182	-107.047371	934.057678	-556.849487	85.986977	1088.630371	485.656647	-15.101484	959.437927	484.353973	237.685364
-578.899780	174.703720	989.830505	-574.183289	-5.377378	991.311584	-644.512756	208.941971	523.199036	-647.841248	-56.360096	528.147888	-657.090271	227.748123	79.884575	-654.549622	-70.810493	91.863075	-557.891235	280.527100	1457.225708	-507.442932	-97.972702	1442.458618	-499.351471	85.181076	1417.284058	-496.012756	68.365273	1751.970947	-747.165283	401.845215	1240.837891	-647.829224	-205.514008	1202.251099	-619.919800	259.325409	1009.447571	-542.340576	-107.054367	934.020081	-557.012695	85.981216	1088.636719	485.102417	-14.857797	959.470398	483.737762	237.868927
-579.003235	174.670792	989.850281	-574.274963	-5.383876	991.335144	-644.569702	208.947937	523.193420	-647.924072	-56.384762	528.144043	-657.092285	227.749466	79.886177	-654.613403	-70.807213	91.876205	-558.101563	280.470306	1457.208374	-507.609192	-98.028038	1442.439941	-499.560974	85.121307	1417.321045	-496.216919	68.337837	1751.977539	-747.328247	401.797546	1240.821411	-647.983582	-205.471603	1202.212769	-620.029724	259.319763	1009.424805	-542.326111	-107.044601	934.017090	-557.152222	85.963989	1088.666748	484.528076	-14.685569	959.512085	483.154907	238.038010
-579.142822	174.641785	989.845398	-574.410339	-5.406228	991.328979	-644.612122	208.904556	523.174561	-647.951355	-56.364990	528.076050	-657.115479	227.770370	79.848495	-654.558350	-70.828972	91.881233	-558.324097	280.439667	1457.245850	-507.808258	-98.054588	1442.407227	-499.807007	85.066635	1417.371216	-496.430603	68.313736	1751.979248	-747.516052	401.750824	1240.761353	-648.149536	-205.487320	1202.156372	-620.199707	259.295593	1009.395325	-542.384827	-107.092239	934.004272	-557.313171	85.937523	1088.665894	483.927338	-14.515181	959.502930	482.575653	238.267029
-579.271545	174.612610	989.853638	-574.528809	-5.411158	991.338013	-644.651733	208.892410	523.167664	-647.996948	-56.391224	528.128174	-657.125305	227.772110	79.846428	-654.583313	-70.783417	91.755447	-558.540039	280.410919	1457.320923	-508.026215	-98.075706	1442.428467	-500.042023	85.014664	1417.426270	-496.647369	68.320969	1751.971436	-747.718323	401.696533	1240.781250	-648.307983	-205.284088	1201.952271	-620.339294	259.259247	1009.368225	-542.423584	-107.114731	933.974731	-557.461426	85.921600	1088.679443	483.385681	-14.263746	959.498535	482.012695	238.558304
-579.401855	174.637878	989.865845	-574.664246	-5.467430	991.326721	-644.693848	208.918396	523.172241	-648.031677	-56.394535	528.131836	-657.133667	227.773285	79.848885	-654.587891	-70.765205	91.735481	-558.729736	280.359253	1457.338989	-508.182861	-98.115639	1442.404785	-500.252533	84.967339	1417.444702	-496.865479	68.266815	1751.888062	-747.914368	401.665039	1240.790894	-648.447510	-205.278564	1201.901733	-620.466370	259.247772	1009.341736	-542.437927	-107.088005	933.965759	-557.618530	85.891541	1088.684814	482.930084	-14.020983	959.483887	481.527069	238.804688
-579.553833	174.621445	989.874023	-574.765503	-5.509675	991.326599	-644.764099	208.851349	523.154236	-648.163574	-56.473728	528.138611	-657.165649	227.756104	79.876213	-654.582581	-70.770287	91.751221	-558.939270	280.317841	1457.372437	-508.349548	-98.107170	1442.383911	-500.477692	84.959290	1417.470215	-497.097046	68.271217	1751.876099	-748.124512	401.540375	1240.830933	-648.569397	-205.284317	1201.870728	-620.620850	259.227325	1009.277466	-542.463501	-107.017250	933.950012	-557.776001	85.862175	1088.694946	482.461670	-13.741697	959.509216	480.997650	239.027313
-579.722290	174.618546	989.883545	-574.884644	-5.562435	991.313721	-644.845642	208.845779	523.175964	-648.265747	-56.486969	528.141479	-657.165039	227.756332	79.821724	-654.680725	-70.795860	91.815353	-559.124634	280.304688	1457.385864	-508.536194	-98.131950	1442.365967	-500.727905	84.909668	1417.423706	-497.326691	68.275711	1751.946777	-748.354187	401.445557	1240.845703	-648.705933	-205.288498	1201.812378	-620.805786	259.208588	1009.251953	-542.530579	-107.028160	933.923340	-557.948853	85.826363	1088.699219	482.051514	-13.555157	959.509460	480.468140	239.210068
-579.890198	174.600479	989.902161	-574.990479	-5.663885	991.312805	-644.884277	208.873444	523.149170	-648.284241	-56.480270	528.142578	-657.150940	227.761124	79.809204	-654.529297	-70.841812	91.791473	-559.332458	280.266418	1457.386475	-508.726227	-98.170296	1442.337402	-501.005005	84.868889	1417.449463	-497.507141	68.482460	1751.757813	-748.567749	401.339966	1240.876465	-648.833557	-205.282349	1201.767090	-620.941528	259.177338	1009.205872	-542.578003	-106.990555	933.910767	-558.129150	85.760925	1088.716675	481.604797	-13.342581	959.546570	479.938843	239.409637
-580.103699	174.537491	989.908875	-575.147461	-5.719986	991.291016	-644.933350	208.861084	523.141846	-648.442566	-56.554218	528.150879	-657.154297	227.763031	79.811340	-654.704224	-70.786339	91.742653	-559.525208	280.238464	1457.407593	-508.936798	-98.184685	1442.293945	-501.223846	84.844437	1417.450439	-497.754150	68.473930	1751.721680	-748.763245	401.261932	1240.877197	-648.969910	-205.294693	1201.729492	-621.132935	259.169434	1009.203003	-542.590515	-106.864456	933.878906	-558.320313	85.691826	1088.710449	481.217346	-13.157669	959.595276	479.541595	239.519669
-580.289612	174.518036	989.947327	-575.242676	-5.793915	991.267883	-644.998779	208.759262	523.128906	-648.521606	-56.579666	528.160767	-657.184998	227.763626	79.799179	-654.672668	-70.783440	91.736519	-559.714600	280.194885	1457.403442	-509.166351	-98.222702	1442.269287	-501.464355	84.829437	1417.496948	-498.033081	68.233917	1751.908081	-748.955750	401.216309	1240.842529	-649.149048	-205.264038	1201.682007	-621.323975	259.136932	1009.159668	-542.586487	-106.845474	933.881714	-558.504639	85.619789	1088.726929	480.980499	-12.794083	960.009827	479.072235	239.640869
-580.520935	174.464569	989.956421	-575.452637	-5.888234	991.268127	-645.054932	208.789459	523.113953	-648.589661	-56.561424	528.151733	-657.197144	227.729767	79.768021	-654.600159	-70.799324	91.738434	-559.913696	280.171570	1457.436279	-509.390350	-98.208641	1442.260376	-501.692139	84.800484	1417.527222	-498.256195	68.186455	1751.910400	-749.154236	401.124481	1240.850830	-649.337402	-205.253845	1201.583130	-621.566650	259.107513	1009.126343	-542.602112	-106.819115	933.864685	-558.744385	85.542557	1088.735474	480.572815	-12.787214	959.889038	478.680359	239.965942
-580.709778	174.417938	989.960938	-575.585632	-6.022968	991.263855	-645.104309	208.771729	523.109131	-648.739319	-56.585087	528.178284	-657.206909	227.756027	79.806053	-654.664124	-70.805862	91.726341	-560.122864	280.140747	1457.447632	-509.550934	-98.223351	1442.238770	-501.910400	84.790352	1417.519287	-498.467377	68.166672	1751.883545	-749.347229	401.069397	1240.825317	-649.505859	-205.192230	1201.515625	-621.780212	259.078064	1009.102112	-542.608643	-106.889023	933.878113	-558.948181	85.451317	1088.744019	480.328033	-12.568898	960.078491	478.295746	240.235748
-580.919983	174.382706	989.945496	-575.744263	-6.051696	991.221985	-645.150146	208.703979	523.089050	-648.886047	-56.641846	528.191772	-657.180298	227.707581	79.810158	-654.669861	-70.804695	91.733696	-560.346680	280.105225	1457.491333	-509.747345	-98.284599	1442.215576	-502.136749	84.778328	1417.515747	-498.678375	68.149696	1751.868652	-749.590759	400.967621	1240.885986	-649.705078	-205.154938	1201.473755	-622.046326	259.022308	1009.060425	-542.628113	-106.920166	933.860291	-559.158569	85.409752	1088.720581	480.086761	-12.276731	960.328918	477.887115	240.515869
-581.140869	174.336685	989.968567	-575.902161	-6.115381	991.206665	-645.231812	208.663162	523.099670	-648.953552	-56.583023	528.152832	-657.169739	227.699463	79.786575	-654.639832	-70.792564	91.675529	-560.631226	280.073944	1457.486816	-509.995178	-98.315445	1442.176147	-502.370605	84.746353	1417.495728	-498.862396	68.136383	1751.858521	-749.794250	400.859955	1240.933350	-649.925354	-205.077652	1201.420654	-622.289551	258.990784	1009.055847	-542.687256	-107.017296	933.831482	-559.373657	85.339897	1088.729614	479.897003	-11.935233	960.597107	477.451477	240.754684
-581.374756	174.283676	989.951172	-576.072327	-6.195741	991.191895	-645.354797	208.624908	523.084839	-649.087891	-56.567757	528.151672	-657.175720	227.700928	79.780571	-654.652893	-70.782684	91.667603	-560.896240	280.070068	1457.473145	-510.242737	-98.369247	1442.151367	-502.622406	84.730782	1417.538330	-499.062653	68.108574	1751.848877	-750.021057	400.815247	1240.897583	-650.112610	-205.265671	1201.495605	-622.540894	258.953888	1009.002380	-542.771790	-107.112152	933.784485	-559.606995	85.280342	1088.719482	479.731689	-11.629006	960.939819	477.023834	240.993912
-581.627136	174.225891	989.950195	-576.268921	-6.236805	991.200989	-645.439819	208.656464	523.077942	-649.238770	-56.575996	528.116394	-657.210571	227.717682	79.786201	-654.702026	-70.775520	91.673897	-561.176575	280.040466	1457.462646	-510.459595	-98.394096	1442.135742	-502.880249	84.705711	1417.566528	-499.241089	68.114120	1751.834473	-750.239319	400.811676	1240.846558	-650.336853	-205.202408	1201.446655	-622.818359	258.920258	1009.002502	-542.845581	-107.185791	933.738525	-559.852783	85.241806	1088.727539	479.591278	-11.381432	961.363159	476.585815	241.273911
-581.879028	174.167175	989.972778	-576.436890	-6.296400	991.217529	-645.565491	208.616287	523.095032	-649.397705	-56.593147	528.114929	-657.258606	227.718704	79.766769	-654.681946	-70.780388	91.679680	-561.424377	280.030365	1457.520020	-510.686951	-98.416954	1442.147095	-503.124481	84.650642	1417.524902	-499.411072	68.097755	1751.821045	-750.488770	400.820679	1240.867798	-650.570923	-205.147644	1201.421875	-623.070007	258.866516	1008.975464	-542.983459	-107.261299	933.663025	-560.081360	85.187675	1088.750732	479.330200	-11.141832	961.901978	475.986053	241.598465
-582.122742	174.142517	989.984375	-576.643127	-6.300663	991.230896	-645.779724	208.692780	523.098999	-649.506958	-56.521702	528.033508	-657.334106	227.730026	79.772652	-654.707520	-70.771790	91.630409	-561.673401	280.014709	1457.471313	-510.926910	-98.439369	1442.155029	-503.365753	84.634720	1417.580688	-499.584381	68.091164	1751.811523	-750.732910	400.794983	1240.804688	-650.890686	-204.931244	1201.333008	-623.340942	258.819733	1008.951904	-542.474243	-105.843361	932.791565	-560.333801	85.177498	1088.768433	479.300629	-10.866365	962.402893	475.535980	241.919327
-582.347290	174.116653	990.002502	-576.821167	-6.269295	991.248291	-646.091003	208.805161	523.124817	-649.590576	-56.455643	528.005920	-657.486572	227.754074	79.789917	-654.695374	-70.817444	91.642059	-561.966309	279.995483	1457.450562	-511.208313	-98.467247	1442.185547	-503.614685	84.592140	1417.582764	-499.721588	68.304413	1751.586060	-750.981873	400.745605	1240.804321	-651.187256	-204.887756	1201.317383	-623.606750	258.776459	1008.928894	-542.647583	-105.824539	932.650940	-560.555969	85.184570	1088.790283	479.122772	-10.576052	963.293091	475.005432	242.024521
-582.606323	174.052612	990.015991	-577.031433	-6.276330	991.263184	-646.228821	208.753998	523.171509	-649.762512	-56.457363	527.961365	-657.505188	227.731949	79.777962	-654.655273	-70.833687	91.654373	-562.249939	279.976715	1457.465942	-511.438568	-98.517540	1442.188110	-503.875916	84.579681	1417.579956	-499.919159	68.093590	1751.762817	-751.243042	400.671875	1240.832031	-651.420837	-204.821411	1201.299438	-623.891052	258.719299	1008.902954	-542.835876	-105.942688	932.630188	-560.816772	85.154556	1088.809448	479.115936	-10.307779	963.571716	474.672333	242.312317
-582.867493	173.968628	990.016296	-577.263184	-6.294822	991.268921	-646.302917	208.713837	523.111572	-649.933838	-56.495625	527.987976	-657.451904	227.684174	79.760216	-654.663269	-70.813240	91.607117	-562.511780	279.886932	1457.229614	-511.692688	-98.526604	1442.223633	-504.106628	84.552956	1417.598755	-500.103180	68.057098	1751.757446	-751.509521	400.662079	1240.803467	-651.653015	-204.755722	1201.221680	-624.138184	258.676178	1008.905884	-543.721436	-107.394653	933.408264	-561.070435	85.109627	1088.813721	479.141144	-9.964269	964.215149	474.240417	242.561050
-583.105042	173.965775	989.989563	-577.478516	-6.341432	991.290161	-646.444397	208.669373	523.113281	-650.079407	-56.383881	527.975830	-657.439026	227.651550	79.774864	-654.573425	-70.838982	91.568909	-562.786865	279.818848	1457.238525	-511.957886	-98.572342	1442.274170	-504.395660	84.548737	1417.581909	-500.270752	68.057762	1751.639893	-751.801880	400.653625	1240.799683	-651.919495	-204.689484	1201.218994	-624.419739	258.642212	1008.885132	-544.030151	-107.645760	933.444946	-561.290894	85.113213	1088.809448	478.969849	-9.600997	965.218262	473.678406	242.714539
-583.324463	173.898712	990.011230	-577.652405	-6.345076	991.287231	-646.607178	208.628952	523.108093	-650.228577	-56.403652	527.976196	-657.482849	227.691849	79.744873	-654.589294	-70.851433	91.584404	-563.066650	279.831970	1457.418335	-512.211182	-98.615967	1442.272095	-504.671265	84.522331	1417.623901	-500.460480	68.095596	1751.720947	-752.070251	400.618988	1240.718384	-652.156860	-204.898102	1201.360107	-624.689941	258.599609	1008.885925	-544.260315	-107.627060	933.368469	-561.508789	85.069099	1088.823120	478.901825	-9.363245	965.876221	473.197083	242.999512
-583.553894	173.854462	990.003113	-577.867737	-6.381023	991.313843	-646.757446	208.648148	523.072021	-650.512146	-56.458725	527.972900	-657.466919	227.668472	79.734993	-654.693970	-70.816757	91.545380	-563.363220	279.794891	1457.381958	-512.442566	-98.672073	1442.299927	-504.946930	84.512856	1417.614258	-500.659058	68.090996	1751.620972	-752.358521	400.590118	1240.709839	-652.496765	-204.944870	1201.399292	-624.967163	258.556641	1008.888916	-543.882751	-106.351120	932.568787	-561.722290	85.049713	1088.830322	478.857727	-9.142256	966.492615	472.875305	243.188110
-583.810242	173.822632	989.997864	-578.067993	-6.417931	991.297791	-646.921570	208.584961	523.051819	-650.689209	-56.387558	527.966736	-657.453796	227.679260	79.689232	-654.706726	-70.873169	91.537025	-563.659668	279.746429	1457.337158	-512.644775	-98.704948	1442.255005	-505.195190	84.468002	1417.597168	-500.852325	68.122177	1751.603760	-752.649475	400.564819	1240.665161	-652.769470	-204.920029	1201.392456	-625.259094	258.512238	1008.903442	-544.107422	-106.317513	932.489380	-561.935974	85.015785	1088.816895	478.854645	-8.972911	966.767456	472.624329	243.567001
-584.060242	173.782501	990.004944	-578.258484	-6.455993	991.287598	-647.083313	208.562576	523.049377	-650.888306	-56.357922	527.958496	-657.510254	227.662704	79.706993	-654.641052	-70.877251	91.493073	-563.965759	279.709137	1457.318359	-512.894775	-98.746574	1442.221680	-505.406708	84.439331	1417.629028	-501.045532	68.189888	1751.684814	-752.935913	400.526031	1240.634033	-653.084839	-204.899292	1201.369629	-625.606384	258.488342	1008.854004	-544.363525	-106.403976	932.479370	-562.150757	84.973747	1088.814331	478.914673	-8.761773	967.437317	472.401703	243.759369
-584.312683	173.706177	990.012878	-578.451111	-6.523763	991.282471	-647.246155	208.480530	523.020447	-651.251099	-56.478035	528.013611	-657.538208	227.662323	79.714592	-654.729614	-70.865059	91.511444	-564.278503	279.659698	1457.307739	-513.123840	-98.818314	1442.235352	-505.649933	84.400162	1417.629150	-501.299713	68.208977	1751.597534	-753.234924	400.395538	1240.621094	-653.369873	-204.864838	1201.389404	-625.799622	258.424835	1008.817444	-544.634583	-106.416817	932.456299	-562.381958	84.900688	1088.817383	478.957184	-8.566344	967.918152	472.184753	244.042999
-584.554382	173.614655	990.020020	-578.619690	-6.545833	991.252441	-647.378845	208.373108	522.998291	-651.417236	-56.436016	528.080383	-657.450989	227.650665	79.649330	-654.758362	-70.893990	91.485046	-564.593567	279.647247	1457.305176	-513.367859	-98.874077	1442.285889	-505.908325	84.369873	1417.619141	-501.543549	68.302933	1751.686768	-753.495544	400.310272	1240.577759	-653.622742	-204.613190	1201.248413	-626.044556	258.382050	1008.803284	-545.556519	-107.736588	933.169189	-562.589722	84.831757	1088.806519	479.009766	-8.248549	968.449402	472.001282	244.346207
-584.790649	173.556992	989.991028	-578.808289	-6.672903	991.261292	-647.557678	208.314453	522.972656	-651.680664	-56.455338	528.153259	-657.452087	227.636414	79.652184	-654.755432	-70.877579	91.453690	-564.909546	279.596710	1457.290527	-513.575256	-98.927818	1442.300537	-506.172150	84.326859	1417.649902	-501.800568	68.360817	1751.703369	-753.790222	400.245239	1240.504761	-653.871155	-204.615189	1201.257935	-626.256897	258.349487	1008.773376	-545.865723	-107.948067	933.275330	-562.806091	84.764404	1088.796997	479.077148	-8.040063	968.939209	471.839935	244.657333
-585.010803	173.520035	989.965759	-579.033936	-6.701935	991.241394	-647.663696	208.282913	522.926636	-651.922485	-56.425518	528.134094	-657.401550	227.611252	79.621605	-654.749573	-70.903419	91.418617	-565.229248	279.550171	1457.267212	-513.817810	-98.977982	1442.359009	-506.418457	84.283516	1417.631226	-502.050995	68.418358	1751.714966	-754.101746	400.161407	1240.471680	-654.137146	-204.601578	1201.243042	-626.525574	258.274292	1008.731750	-546.090637	-107.890884	933.256653	-563.022156	84.734055	1088.773071	479.135925	-7.856885	969.326111	471.781067	244.934662
-585.242615	173.468567	989.960510	-579.214050	-6.785928	991.214966	-647.798645	208.240768	522.887939	-652.145264	-56.396698	528.105286	-657.373413	227.627197	79.577957	-654.735046	-70.921448	91.357063	-565.529480	279.520721	1457.167603	-514.098511	-99.059067	1442.356689	-506.663574	84.243187	1417.634644	-502.264160	68.707863	1751.519653	-754.386475	400.096893	1240.382690	-654.429199	-204.638367	1201.281006	-626.764221	258.209717	1008.715027	-545.654663	-106.511597	932.431519	-563.235718	84.659744	1088.758667	479.238129	-7.660169	969.591919	471.775543	245.182816
-585.450073	173.421402	989.952698	-579.401367	-6.815016	991.223145	-647.965637	208.196732	522.915405	-652.441528	-56.362759	528.031677	-657.406799	227.632309	79.568092	-654.745911	-70.946533	91.323700	-565.829041	279.470215	1457.165527	-514.346802	-99.117172	1442.385498	-506.906464	84.188972	1417.598022	-502.522278	68.738533	1751.428589	-754.694824	400.001282	1240.408447	-654.627014	-204.621674	1201.258301	-627.134460	258.167145	1008.692139	-546.498596	-107.657211	933.161377	-563.453918	84.631905	1088.762817	479.307220	-7.473391	969.854675	471.739166	245.516342
-585.695679	173.347992	989.968262	-579.614136	-6.839258	991.209473	-648.101257	208.045547	522.898193	-652.706238	-56.305088	527.996094	-657.360718	227.611664	79.547440	-654.769714	-70.956955	91.260628	-566.106262	279.413879	1457.144409	-514.586914	-99.152924	1442.400146	-507.135315	84.143402	1417.586670	-502.811401	68.797821	1751.435791	-755.006592	399.882751	1240.409424	-654.851807	-204.599030	1201.192017	-627.388428	258.085907	1008.675110	-546.876038	-107.954773	933.254211	-563.696960	84.570518	1088.766602	479.419830	-7.227451	970.051147	471.790466	245.832932
-585.960632	173.272171	990.014404	-579.842285	-6.856738	991.225220	-648.300659	208.044403	522.881165	-652.990295	-56.266918	527.944214	-657.385315	227.614227	79.541122	-654.667542	-70.972084	91.256020	-566.401855	279.335907	1457.117798	-514.847412	-99.212746	1442.451050	-507.425720	84.087830	1417.605225	-503.104980	68.891045	1751.542603	-755.313049	399.783539	1240.353394	-655.072876	-204.590683	1201.200439	-627.466614	257.990601	1008.640259	-547.125000	-107.884972	933.151611	-563.977173	84.510521	1088.804199	479.564270	-6.812735	970.457092	471.754272	246.078949
-586.216064	173.180588	990.020081	-580.086365	-6.923138	991.228455	-648.431396	208.012527	522.877869	-653.255310	-56.239162	527.979675	-657.347473	227.616104	79.524330	-654.668640	-71.005127	91.232018	-566.691711	279.266571	1457.064575	-515.075500	-99.265732	1442.510864	-507.704834	84.045517	1417.654419	-503.391052	68.982330	1751.564941	-755.573242	399.749664	1240.256836	-655.226074	-204.843201	1201.309204	-627.719482	257.931854	1008.635193	-547.378113	-107.919060	933.121399	-564.235291	84.431290	1088.810303	479.648621	-6.528460	970.528381	471.915344	246.221298
-586.494324	173.169128	989.992859	-580.370789	-6.948516	991.263245	-648.611511	208.028900	522.871216	-653.640808	-56.320053	528.028381	-657.389099	227.645248	79.493172	-654.640991	-71.042152	91.236626	-566.973938	279.213867	1457.049072	-515.291321	-99.328957	1442.525513	-507.992584	83.985886	1417.659790	-503.690002	69.081299	1751.573853	-755.820801	399.698792	1240.164185	-655.428223	-204.945251	1201.358521	-627.977966	257.851990	1008.608093	-546.873108	-106.514816	932.344421	-564.503967	84.446335	1088.811157	479.731506	-6.298929	970.513306	471.998871	246.535782
-586.722229	173.099472	989.972717	-580.608093	-6.990907	991.257935	-648.709961	207.973526	522.828613	-653.995483	-56.349686	528.061523	-657.350525	227.640900	79.429916	-654.657349	-71.072372	91.218864	-567.281494	279.134735	1457.043213	-515.544739	-99.403946	1442.559937	-508.263916	83.909363	1417.663452	-504.017944	68.909729	1751.819336	-756.085571	399.627167	1240.077515	-655.573914	-204.688828	1201.175049	-628.214111	257.807526	1008.599304	-547.636108	-107.675438	933.022644	-564.737244	84.397568	1088.798462	479.874390	-6.002813	970.384949	472.076233	246.907562
-586.952820	173.056000	989.968872	-580.797852	-7.079912	991.263916	-648.861206	207.956161	522.820679	-654.382202	-56.403175	528.116638	-657.372742	227.680435	79.462708	-654.797119	-71.040237	91.185402	-567.595825	279.071655	1457.051392	-515.780090	-99.446808	1442.564209	-508.529419	83.882149	1417.693848	-504.334167	68.932724	1751.747803	-756.381409	399.537567	1240.083618	-655.734192	-204.702545	1201.145508	-628.477783	257.751984	1008.580139	-547.916077	-107.994583	933.072388	-564.973389	84.339775	1088.804443	480.068787	-5.691039	969.915710	472.283722	247.295120
-587.219299	172.999405	989.971680	-581.052551	-7.163859	991.284424	-649.032715	208.000198	522.821472	-654.593933	-56.398735	528.173462	-657.397583	227.675385	79.469261	-654.554810	-71.099518	91.164154	-567.946655	279.014648	1457.086914	-516.048706	-99.500870	1442.591675	-508.790710	83.808388	1417.664795	-504.635559	69.009445	1751.755615	-756.699463	399.469330	1240.096069	-655.868591	-205.035995	1201.303833	-628.750610	257.688904	1008.570251	-547.365906	-106.557663	932.295837	-565.235718	84.280136	1088.816284	480.154022	-5.379550	969.698608	472.413177	247.539413
-587.505859	172.903503	990.006775	-581.313599	-7.212099	991.269958	-649.227844	207.984879	522.828247	-654.869629	-56.429443	528.202393	-657.410461	227.697739	79.417664	-654.573547	-71.081467	91.117836	-568.267029	278.953033	1457.088745	-516.278381	-99.546921	1442.614258	-509.057678	83.751045	1417.662476	-504.948578	69.088799	1751.772095	-756.999817	399.405945	1240.121094	-655.984680	-205.029404	1201.290894	-629.181213	257.680237	1008.542419	-548.092163	-107.737968	932.968567	-565.516113	84.183891	1088.828125	480.304779	-5.143190	969.406921	472.682709	247.729813
-587.784546	172.796341	989.995544	-581.555786	-7.334058	991.281677	-649.344543	208.007278	522.808044	-655.105835	-56.385155	528.160278	-657.437683	227.668884	79.433449	-654.599915	-71.082596	91.045975	-568.596497	278.886292	1457.078247	-516.499512	-99.609146	1442.658691	-509.348145	83.690376	1417.717896	-505.275146	69.204117	1751.866211	-757.300598	399.323975	1240.097534	-656.101318	-205.098328	1201.251831	-629.235840	257.587799	1008.542969	-548.346558	-108.079224	933.035645	-565.777161	84.085518	1088.828369	480.408905	-4.909312	969.052856	472.879578	247.965866
-588.048889	172.695816	989.989929	-581.766724	-7.429339	991.268250	-649.502563	208.068741	522.790344	-655.260803	-56.288822	528.122009	-657.446838	227.732956	79.449203	-654.519531	-71.096115	91.035461	-568.914490	278.795654	1457.062744	-516.766724	-99.706627	1442.690063	-509.627441	83.650703	1417.732910	-505.546143	69.539520	1751.685059	-757.573303	399.299927	1240.020508	-656.209106	-205.178421	1201.219604	-629.477844	257.537811	1008.538879	-548.465332	-108.113022	932.963196	-566.023193	83.988739	1088.820435	480.396362	-4.622559	968.688904	472.947266	248.275375
-588.311218	172.605896	989.993347	-581.955933	-7.500327	991.278137	-649.643066	208.071091	522.780090	-655.448914	-56.219997	528.070313	-657.464478	227.738678	79.394119	-654.513489	-71.132484	91.007713	-569.232971	278.749237	1457.072632	-517.022400	-99.750740	1442.719971	-509.890900	83.588997	1417.748169	-505.850769	69.601791	1751.694214	-757.868591	399.247162	1239.950806	-656.334106	-205.303543	1201.197998	-629.716675	257.492249	1008.524536	-548.608521	-108.149910	932.883118	-566.259888	83.919228	1088.828979	480.485046	-4.344387	968.305176	473.088837	248.512054
-588.557190	172.536850	989.998291	-582.130493	-7.602143	991.278015	-649.809814	208.081543	522.786011	-655.653748	-56.097988	527.996887	-657.439941	227.749512	79.372482	-654.412842	-71.154861	91.000664	-569.560486	278.661438	1457.054321	-517.253662	-99.813675	1442.748657	-510.149017	83.534782	1417.760864	-506.226685	69.388275	1751.822754	-758.191345	399.116241	1240.031372	-656.416382	-205.400391	1201.171509	-629.957092	257.422638	1008.510681	-548.706055	-108.230080	932.882202	-566.476318	83.838074	1088.832520	480.636505	-4.221726	967.914429	473.349518	248.649963
-588.859680	172.448959	990.000549	-582.380615	-7.699296	991.256348	-649.950684	208.021347	522.747803	-655.946289	-56.135658	528.028625	-657.417419	227.780594	79.381531	-654.513733	-71.147224	91.019005	-569.893066	278.582428	1457.030029	-517.469849	-99.867416	1442.791504	-510.422882	83.481941	1417.799072	-506.555054	69.424637	1751.854980	-758.531738	399.019470	1240.002319	-656.503113	-205.509567	1201.143311	-630.193909	257.366699	1008.514465	-548.788696	-108.294853	932.847229	-566.752075	83.737930	1088.822876	480.833252	-4.010946	967.374878	473.679810	248.874878
-589.137146	172.320938	989.999512	-582.534912	-7.779009	991.216431	-650.121094	208.016632	522.712341	-656.216736	-56.194351	528.068787	-657.434937	227.777283	79.338936	-654.479858	-71.138634	90.979637	-570.245178	278.496887	1457.030762	-517.715027	-99.915810	1442.811523	-510.710449	83.430107	1417.802856	-506.886566	69.519051	1751.863647	-758.861511	398.920258	1239.968140	-656.600342	-205.625168	1201.081665	-630.688416	257.329376	1008.503052	-548.891418	-108.387184	932.751160	-566.996094	83.625130	1088.807861	480.756714	-3.883897	967.094360	473.739716	248.975632
-589.466248	172.217300	990.037781	-582.753235	-7.918301	991.220703	-650.337891	207.937592	522.724792	-656.511047	-56.266109	528.088440	-657.459229	227.823227	79.332672	-654.496521	-71.144104	90.962814	-570.615234	278.410675	1457.039795	-517.906311	-99.953064	1442.843018	-511.012329	83.364052	1417.791626	-507.200928	69.610519	1751.969971	-759.182129	398.797546	1239.962769	-656.651550	-205.743698	1201.031738	-630.926208	257.243713	1008.480896	-548.959595	-108.487907	932.691345	-567.279236	83.496124	1088.831055	480.851044	-3.709579	966.580933	473.897308	249.202850
-589.761292	172.105515	989.989807	-582.883911	-8.063879	991.197021	-650.504883	207.870087	522.705933	-656.733337	-56.250614	528.118103	-657.450195	227.811829	79.319283	-654.440308	-71.143433	90.958328	-570.955688	278.338409	1457.039063	-518.110291	-100.027580	1442.818237	-511.329681	83.304657	1417.763550	-507.532135	69.675163	1751.971924	-759.510437	398.687439	1239.978516	-656.719849	-205.863342	1200.991699	-631.156982	257.176941	1008.428223	-548.983154	-108.587753	932.645691	-567.500977	83.397255	1088.796509	480.962372	-3.482052	966.128357	474.044128	249.497574
-590.069458	172.002228	989.989624	-583.046082	-8.168790	991.193604	-650.626892	207.832245	522.657715	-656.980286	-56.305851	528.124023	-657.422607	227.849121	79.298401	-654.460449	-71.138283	90.968193	-571.353699	278.241180	1457.013672	-518.363586	-100.068863	1442.808838	-511.613434	83.272278	1417.779297	-507.821442	69.716873	1751.995361	-759.852600	398.551758	1239.889526	-656.790039	-205.961853	1200.912109	-631.230347	257.045197	1008.421387	-549.040161	-108.698051	932.570251	-567.744934	83.306328	1088.796265	481.055817	-3.268374	965.709717	474.184875	249.790131
-590.379272	171.868912	990.004150	-583.198975	-8.281023	991.195801	-650.808838	207.766129	522.634094	-657.211609	-56.315399	528.100281	-657.434509	227.842178	79.304947	-654.485779	-71.058136	90.883926	-571.766418	278.189697	1456.993530	-518.579651	-100.100311	1442.781128	-511.887604	83.219872	1417.786133	-508.084290	70.098511	1751.775024	-760.196899	398.473816	1239.794067	-656.871765	-205.873337	1200.716797	-631.539307	256.945953	1008.376953	-549.044128	-108.799095	932.499878	-568.006836	83.192192	1088.810303	481.107208	-3.110534	965.316284	474.317535	249.988235
-590.674805	171.714081	989.988342	-583.330872	-8.426455	991.185913	-650.944153	207.767838	522.587158	-657.422119	-56.364590	528.145752	-657.374207	227.886307	79.234322	-654.566345	-71.042297	90.928833	-572.164307	278.089111	1456.974609	-518.729797	-100.148163	1442.771362	-512.176514	83.181313	1417.785156	-508.436035	70.178162	1751.688232	-760.574585	398.372803	1239.772827	-656.890442	-205.979172	1200.625854	-632.072876	256.901184	1008.332764	-549.054810	-108.897545	932.446838	-568.244263	83.061478	1088.801758	481.169922	-3.011852	964.948547	474.464752	250.112915
-590.994263	171.455551	989.954956	-583.426208	-8.626210	991.203857	-651.049561	207.666351	522.520874	-657.590332	-56.367733	528.164063	-657.287354	227.916275	79.225624	-654.519165	-71.063614	90.944862	-572.595825	277.993866	1456.996338	-518.913574	-100.203217	1442.770752	-512.492554	83.119743	1417.770020	-508.772064	70.280365	1751.703613	-760.959534	398.304993	1239.716187	-656.858704	-206.282837	1200.723511	-632.432251	256.812988	1008.304626	-549.024780	-109.003601	932.381531	-568.474731	82.883232	1088.797607	481.200165	-2.867647	964.637207	474.472595	250.339798
-591.297729	171.319107	989.967834	-583.563721	-8.813372	991.220825	-651.236877	207.650009	522.495850	-657.788696	-56.411224	528.244507	-657.213623	227.901367	79.200241	-654.487122	-71.056473	90.944016	-573.039612	277.891724	1457.020508	-519.082581	-100.276772	1442.765625	-512.788147	83.066795	1417.808105	-509.105591	70.393570	1751.789063	-761.353760	398.138245	1239.618042	-656.920654	-206.233948	1200.543213	-632.510803	256.660889	1008.311340	-548.332764	-107.765770	931.556763	-568.745728	82.738380	1088.821899	481.207458	-2.773905	964.395142	474.445679	250.506714
-591.622009	171.108017	989.974792	-583.585571	-9.043214	991.209412	-651.437744	207.603653	522.476257	-657.925842	-56.451984	528.284729	-657.185303	227.943558	79.148552	-654.545166	-70.967819	90.845238	-573.452820	277.818695	1457.054199	-519.278015	-100.336655	1442.771484	-513.105652	83.014938	1417.828613	-509.453339	70.505081	1751.795532	-761.773743	397.903290	1239.587036	-656.922302	-206.319412	1200.429077	-632.880005	256.525940	1008.293640	-548.148499	-107.832413	931.491760	-568.971619	82.536804	1088.829468	481.243927	-2.638044	964.218872	474.407745	250.669586
-591.999939	170.942673	989.990967	-583.662964	-9.205252	991.205383	-651.682312	207.601868	522.448181	-658.067322	-56.477081	528.350586	-657.219666	227.989960	79.115425	-654.559692	-70.947937	90.831383	-573.878235	277.725677	1457.068115	-519.386414	-100.394882	1442.700073	-513.365540	82.948212	1417.804443	-509.821320	70.653519	1751.695679	-762.210144	397.686615	1239.529053	-656.827637	-206.584747	1200.443848	-633.245544	256.377350	1008.284363	-548.774231	-109.361885	932.108154	-569.240845	82.391335	1088.843140	481.155487	-2.636457	964.060364	474.306488	250.856369
-592.337952	170.777115	989.986877	-583.701843	-9.457383	991.210449	-651.877747	207.594147	522.369751	-658.236816	-56.493595	528.337219	-657.265625	228.054794	79.133057	-654.689575	-70.926582	90.840179	-574.325745	277.624756	1457.131836	-519.473633	-100.440376	1442.631226	-513.638062	82.896950	1417.773560	-510.174896	70.791786	1751.712402	-762.692566	397.442932	1239.475098	-656.791321	-206.413147	1200.160889	-633.625488	256.204773	1008.249573	-548.556152	-109.793098	932.159485	-569.479553	82.215271	1088.852539	481.152618	-2.467376	963.922424	474.176575	251.112747
-592.685303	170.571106	989.991272	-583.687927	-9.693466	991.236511	-652.077881	207.609528	522.349731	-658.318359	-56.445724	528.382446	-657.290344	228.095520	79.097481	-654.641846	-70.876038	90.879677	-574.752686	277.535858	1457.211914	-519.541443	-100.506058	1442.518188	-513.920593	82.864120	1417.774414	-510.555328	71.076492	1751.715820	-763.207275	397.155792	1239.484375	-656.728577	-206.484833	1199.998047	-634.007263	256.026794	1008.243164	-548.423645	-109.900299	931.885315	-569.710938	82.039764	1088.879272	481.201691	-2.355304	963.927124	474.137482	251.271149
-593.059082	170.295898	990.008545	-583.700134	-9.924602	991.245605	-652.217529	207.526794	522.314941	-658.491272	-56.502007	528.424500	-657.161682	228.130432	79.058533	-654.727539	-70.856697	90.887711	-575.237488	277.447418	1457.458374	-519.571411	-100.557907	1442.394165	-514.225464	82.838890	1417.770996	-510.929230	71.351898	1751.838989	-763.789185	396.642334	1239.591431	-656.627808	-206.537003	1199.790894	-634.432739	255.785416	1008.228821	-548.139282	-110.006790	931.714478	-569.947388	81.817406	1088.900146	481.166931	-2.239478	964.021667	474.032684	251.399429
-593.390076	170.021362	990.015869	-583.665894	-10.189775	991.278625	-652.410461	207.439011	522.316284	-658.612366	-56.456409	528.459534	-657.091797	228.123657	79.067001	-654.773804	-70.848129	90.884399	-575.710083	277.355682	1457.711670	-519.498718	-100.639397	1442.231934	-514.566040	82.799950	1417.783325	-511.367188	71.604485	1751.794312	-764.365234	396.059875	1239.697754	-656.552124	-206.495773	1199.601807	-634.796265	255.543503	1008.223328	-547.803894	-110.198166	931.512390	-570.157288	81.595772	1088.931030	481.252686	-2.049751	964.177246	473.999634	251.527878
-593.722412	169.737534	990.070129	-583.674194	-10.407919	991.300659	-652.575745	207.382614	522.283447	-658.801086	-56.555508	528.563965	-656.935852	228.148361	79.067894	-654.708923	-70.860641	90.898705	-576.200378	277.260925	1458.052124	-519.380859	-100.734032	1442.056152	-514.929016	82.765190	1417.776123	-511.855865	71.971581	1751.869507	-765.021423	395.349518	1239.781372	-656.439880	-206.365417	1199.348511	-635.217224	255.237137	1008.244995	-547.262085	-110.564148	931.350647	-570.386047	81.357643	1088.979858	481.311523	-1.927556	964.388000	473.968018	251.615723
-594.076172	169.473694	990.115112	-583.610718	-10.663977	991.320251	-652.778625	207.279999	522.244751	-659.100952	-56.824673	528.831604	-656.570129	228.128464	79.044731	-654.777649	-70.804916	90.872246	-576.722168	277.133026	1458.393066	-519.155396	-100.818481	1441.783936	-515.271606	82.710594	1417.776489	-512.410034	72.230507	1752.090820	-765.778687	394.512390	1240.017212	-656.373352	-206.151276	1199.047363	-636.113220	254.974640	1008.208557	-546.703369	-111.149765	931.100098	-570.596741	81.122589	1089.023926	481.370514	-1.763837	964.723022	473.938049	251.659744
-594.451843	169.207611	990.170959	-583.585815	-10.902968	991.368652	-652.965393	207.235046	522.222595	-659.411133	-57.000374	529.013855	-656.529602	228.182495	79.021347	-654.786499	-70.784592	90.917030	-577.295776	276.934296	1458.783936	-518.856201	-100.932320	1441.454956	-515.591980	82.625763	1417.763184	-512.883362	72.771629	1751.955933	-766.596497	393.647247	1240.161987	-656.301086	-205.794632	1198.662842	-636.510315	254.589249	1008.333984	-545.879211	-111.813927	930.751221	-570.849670	80.902245	1089.089844	481.357056	-1.725554	965.164063	473.900940	251.687683
-594.757141	168.968140	990.166565	-583.442322	-11.256255	991.402222	-653.121582	207.146545	522.207825	-659.655579	-57.052670	529.111938	-656.490784	228.205292	79.041313	-654.692139	-70.807747	90.934914	-577.918945	276.741516	1459.207886	-518.454285	-101.072289	1441.088257	-515.923096	82.551025	1417.753418	-513.482849	73.163551	1752.172852	-767.475037	392.634277	1240.314575	-656.175720	-205.665100	1198.324463	-636.396423	254.085602	1008.632629	-544.937866	-112.434029	930.519104	-570.980286	80.667679	1089.112427	481.385132	-1.615757	965.610535	473.944366	251.744888
-595.156616	168.698837	990.204224	-583.539795	-11.431188	991.437683	-653.227966	206.960419	522.137146	-659.784790	-56.987633	529.153015	-656.413330	228.256027	78.973724	-654.569702	-70.769073	90.927719	-578.640564	276.450012	1459.582764	-518.055481	-101.203056	1440.733765	-516.246155	82.412041	1417.729492	-514.055603	73.701294	1752.204346	-768.481079	391.622223	1240.488892	-656.075684	-205.194016	1197.777710	-636.771851	253.592773	1008.812744	-543.988525	-113.140160	930.178894	-571.278625	80.472534	1089.157715	481.327209	-1.610823	966.105530	473.977173	251.763977
-595.513916	168.379837	990.239807	-583.526489	-11.654799	991.458801	-653.339355	206.811981	522.092102	-659.981689	-56.931473	529.235291	-656.356262	228.280289	78.961365	-654.551147	-70.760834	90.875870	-579.419922	276.129791	1459.932007	-517.612000	-101.338829	1440.258057	-516.538147	82.283112	1417.709961	-514.613525	74.423973	1752.095703	-769.523132	390.548889	1240.591675	-655.910522	-204.624359	1197.186401	-637.218506	253.113968	1009.063049	-543.046021	-114.040237	929.435669	-571.527527	80.226463	1089.199585	481.384796	-1.609799	966.661987	474.036835	251.787323
-595.882874	168.098999	990.268799	-583.537842	-11.873137	991.459534	-653.516785	206.720352	522.127747	-660.223083	-56.929581	529.269287	-656.394226	228.294083	79.010323	-654.455322	-70.777229	90.877075	-580.298401	275.776947	1460.295532	-517.094788	-101.497734	1439.733887	-516.819702	82.110062	1417.657959	-515.149841	75.199707	1752.274902	-770.712219	389.394775	1240.885132	-655.672363	-204.108154	1196.576904	-638.124329	252.657379	1009.136475	-541.994080	-114.803650	928.752563	-571.761047	79.994919	1089.222046	481.541351	-1.570077	967.206482	474.156189	251.899750
-596.288574	167.850510	990.321594	-583.584839	-12.116354	991.461548	-653.726685	206.620697	522.132446	-660.467163	-56.924324	529.306152	-656.395386	228.338745	78.982796	-654.393005	-70.759583	90.869225	-581.227112	275.397125	1460.618408	-516.640198	-101.697350	1439.351196	-517.087891	81.954109	1417.669678	-515.883606	75.789246	1752.558350	-771.914490	388.132355	1241.108398	-655.353394	-203.548264	1195.937500	-638.179626	252.107254	1009.381897	-540.907715	-115.461510	928.144714	-572.035522	79.753777	1089.258179	481.531372	-1.531614	967.641907	474.302063	251.983154
-596.708435	167.602829	990.391235	-583.591614	-12.351919	991.444824	-653.941162	206.559982	522.148865	-660.781616	-56.987690	529.396057	-656.390503	228.336136	78.994408	-654.283203	-70.776855	90.878487	-582.288513	274.969421	1460.938477	-516.212769	-101.944160	1438.946289	-517.336975	81.778481	1417.599365	-516.631104	76.259674	1752.662109	-773.199646	386.849823	1241.255127	-654.872864	-202.928940	1195.140625	-638.680786	251.612961	1009.499817	-539.579346	-115.985085	927.632996	-572.298767	79.502579	1089.293823	481.614746	-1.330381	968.360229	474.423676	251.975220
-597.199463	167.395386	990.421875	-583.653564	-12.565175	991.396729	-654.101257	206.519836	522.091858	-661.222229	-57.198502	529.560730	-656.370850	228.383652	78.978661	-654.439148	-70.694572	90.836456	-583.398804	274.540924	1461.194214	-515.738281	-102.172783	1438.424683	-517.607605	81.583549	1417.602295	-517.234131	77.565193	1752.605957	-774.472656	385.604340	1241.271851	-654.294250	-202.367065	1194.366211	-639.225586	251.149536	1009.628723	-538.256287	-116.601013	926.846375	-572.599609	79.289894	1089.289673	481.740204	-1.250796	968.926880	474.577423	252.031357
-597.626709	167.163452	990.459229	-583.654541	-12.781231	991.345032	-654.236816	206.381790	522.073853	-661.778625	-57.570732	529.695435	-656.294678	228.382065	78.958229	-654.510010	-70.756004	90.948708	-584.584167	274.126465	1461.440918	-515.302368	-102.379837	1438.054321	-517.872986	81.374725	1417.612305	-517.850098	78.321220	1752.487549	-775.884155	384.242859	1241.451050	-653.604980	-201.723434	1193.500977	-639.824341	250.633255	1009.645691	-536.806335	-117.170197	925.969604	-572.847900	79.056969	1089.288818	481.777863	-1.233272	969.418335	474.839752	252.020554
-598.111328	166.884750	990.489136	-583.715515	-12.961401	991.303772	-654.379456	206.250366	522.033997	-662.599243	-58.264088	529.871216	-656.215698	228.380295	78.935287	-654.840149	-70.707008	90.973473	-586.106873	272.944580	1461.678955	-515.103516	-103.286110	1437.687500	-518.081116	81.289978	1417.760742	-518.508545	79.119743	1752.378174	-777.363892	382.934814	1241.392700	-652.754517	-201.220398	1192.713989	-640.861450	250.220230	1009.518005	-535.249084	-117.490417	925.316833	-573.138306	78.830147	1089.286255	481.839355	-1.158805	970.090393	475.058777	251.891708
-598.619202	166.595383	990.544067	-583.712402	-13.162431	991.226318	-654.501282	206.115997	521.970154	-658.818726	-54.653854	528.851624	-656.149414	228.356918	78.894714	-652.299744	-71.323616	90.603256	-587.355103	272.427185	1461.841919	-514.542725	-103.546104	1437.310547	-518.379822	81.054398	1417.737549	-519.207581	79.961121	1752.334717	-778.917419	381.448822	1241.503174	-651.747681	-200.766739	1191.828979	-641.494263	249.695740	1009.497986	-533.548035	-117.729790	924.586853	-573.434509	78.560333	1089.283325	481.964172	-1.060140	970.524780	475.187714	251.947952
-599.111633	166.418671	990.600891	-583.705200	-13.340604	991.145447	-654.685852	205.959564	521.907532	-658.322388	-54.229782	528.704407	-656.168762	228.335480	78.899010	-651.944519	-71.406990	90.507256	-588.603516	271.930298	1462.071289	-514.033447	-103.759781	1437.004028	-518.713989	80.781860	1417.660522	-519.916199	80.775360	1752.263672	-780.447205	379.900299	1241.420288	-650.680359	-200.404709	1190.952759	-641.748596	249.116089	1009.626953	-531.778198	-117.974594	923.855286	-573.698059	78.355019	1089.275635	481.943726	-1.106106	970.851624	475.334686	252.014633
-599.656555	166.126923	990.658569	-583.631409	-13.538794	991.057739	-654.879700	205.749176	521.881897	-658.485291	-54.337982	528.730103	-656.110168	228.251389	78.939102	-651.874146	-71.436630	90.495621	-589.949158	271.647064	1462.251465	-513.570251	-103.729111	1436.652222	-519.044250	80.437660	1417.491089	-520.639893	81.643814	1752.137817	-782.123535	378.333160	1241.530029	-649.474731	-200.166199	1190.061646	-642.432922	248.567230	1009.625366	-529.941040	-118.125755	923.040466	-573.983948	78.087898	1089.270020	482.025482	-1.113253	971.245422	475.625061	252.040421
-600.201172	165.877991	990.687622	-583.565125	-13.688576	990.978455	-655.105957	205.447357	521.853638	-658.639709	-54.477551	528.737915	-656.059631	228.246262	78.908966	-651.879272	-71.517082	90.513016	-591.234436	271.209503	1462.499146	-512.917603	-103.865097	1436.308960	-519.184265	80.323387	1417.466431	-521.398315	82.503632	1752.014160	-783.725037	376.752747	1241.513916	-648.164124	-199.881195	1189.152100	-643.441956	248.034180	1009.459839	-527.993652	-118.217857	922.406860	-574.238098	77.888824	1089.247681	482.084320	-1.078457	971.716919	475.876648	252.009521
-600.710327	165.593903	990.732483	-583.449158	-13.883955	990.920044	-655.223755	205.165146	521.772583	-658.689392	-54.580482	528.749878	-655.983948	228.210464	78.844185	-651.965759	-71.518013	90.540466	-592.680786	270.571655	1462.601074	-512.362244	-104.083961	1436.018799	-519.510498	80.016594	1417.506104	-522.153809	83.407417	1751.889160	-785.432556	375.115875	1241.430664	-646.692017	-199.691589	1188.275513	-644.100525	247.433792	1009.393311	-525.881104	-118.268753	921.709351	-574.487244	77.649765	1089.250244	482.150391	-1.149447	971.800537	476.203033	252.077393
-601.289001	165.415298	990.753845	-583.328369	-14.061986	990.850220	-655.374207	204.867111	521.769043	-658.664246	-54.667740	528.742859	-655.911011	228.211838	78.756195	-651.867004	-71.569817	90.497887	-594.157715	269.910095	1462.615967	-511.812286	-104.261215	1435.772095	-519.869873	79.665443	1417.525879	-522.896484	84.338181	1751.741821	-787.198608	373.472748	1241.460327	-645.128357	-199.746140	1187.403198	-644.889709	246.864273	1009.387512	-523.679871	-118.121147	921.482300	-574.755066	77.486145	1089.232666	482.285889	-1.128499	971.979248	476.484131	252.072250
-601.906433	165.202148	990.836426	-583.229980	-14.236272	990.777161	-655.611084	204.661011	521.807007	-658.698730	-54.786781	528.736694	-655.875732	228.179413	78.727821	-651.894653	-71.558556	90.505898	-595.635925	269.383911	1462.893677	-511.158295	-104.383118	1435.505249	-520.231201	79.311440	1417.587158	-523.651123	85.274490	1751.589844	-788.919006	371.835297	1241.439453	-643.476685	-199.715317	1186.476929	-645.670166	246.288483	1009.338745	-521.419556	-118.006493	920.938232	-575.054016	77.273354	1089.244873	482.421051	-1.123596	972.051575	476.754303	252.106079
-602.504639	164.932846	990.906250	-583.137390	-14.395996	990.755798	-655.740295	204.296356	521.755432	-658.741333	-54.949619	528.717712	-655.758545	228.100525	78.717674	-652.074585	-71.510063	90.446457	-597.212952	268.642151	1462.846191	-510.528931	-104.519547	1435.220093	-520.592529	78.956345	1417.592407	-524.430908	86.221817	1751.413208	-790.705872	370.120758	1241.452637	-641.745300	-199.800858	1185.589966	-646.504883	245.762405	1009.292847	-519.020142	-117.894234	920.499451	-575.328491	77.075012	1089.272583	482.594391	-1.100631	971.978455	477.085968	252.178772
-603.091492	164.666046	990.979553	-582.983459	-14.515543	990.628784	-655.900146	203.964874	521.682739	-658.650879	-55.063725	528.682373	-655.639893	228.072952	78.698502	-652.015381	-71.615295	90.498260	-598.788513	267.938477	1462.986938	-509.751343	-104.637749	1434.901855	-520.973938	78.600258	1417.593018	-525.140747	87.280197	1751.277588	-792.494751	368.415833	1241.483887	-639.932068	-199.988922	1184.740723	-647.419495	245.140884	1009.200256	-516.602905	-117.694931	919.894897	-575.647705	76.834023	1089.264771	482.913849	-0.829840	971.999634	477.425476	252.263199
-603.714966	164.508621	990.993042	-582.841797	-14.675606	990.503113	-656.081360	203.654007	521.681213	-658.625854	-55.248592	528.668884	-655.575317	228.008728	78.678955	-652.194641	-71.584763	90.457024	-600.403076	267.203918	1463.128418	-509.047516	-104.778221	1434.627686	-521.350403	78.242844	1417.571655	-526.128479	88.185043	1751.030029	-794.330444	366.716125	1241.544556	-638.012146	-200.316223	1183.885986	-648.424683	244.589020	1009.138916	-514.156189	-117.465546	919.273865	-575.942871	76.666687	1089.218506	482.906219	-1.015209	971.642700	477.786682	252.317139
-604.379150	164.176208	991.088806	-582.677002	-14.816412	990.419739	-656.178406	203.430069	521.623657	-658.517090	-55.359524	528.541992	-655.466858	227.945709	78.667511	-652.165527	-71.677574	90.503326	-602.063049	266.394073	1463.269165	-508.276520	-104.911568	1434.310425	-521.726685	77.870575	1417.592285	-526.917664	89.223152	1750.870605	-796.159485	364.978455	1241.599487	-635.915771	-200.913315	1183.128296	-649.437134	244.010468	1009.097778	-511.668671	-117.183540	919.043213	-576.237854	76.408173	1089.233032	483.106323	-0.952959	971.330994	478.095734	252.408829
-605.048157	163.991196	991.168518	-582.539429	-14.930808	990.312195	-656.370605	203.169067	521.582947	-658.502075	-55.568214	528.506104	-655.324890	227.919296	78.594330	-652.231018	-71.699524	90.484001	-604.382874	263.935516	1463.296509	-507.810120	-106.667084	1433.991943	-521.960876	77.872810	1417.904785	-527.867310	90.204048	1750.676880	-798.141174	363.372528	1241.468140	-633.730408	-201.318863	1182.406372	-650.388794	243.447403	1009.052429	-509.149292	-116.942024	918.561584	-576.552429	76.227829	1089.228149	483.352905	-0.811842	970.915649	478.396454	252.475540
-605.839722	163.769318	991.233582	-582.423401	-15.100034	990.204712	-656.542114	202.938354	521.517029	-658.702454	-55.991524	528.577576	-655.252075	227.907288	78.493980	-652.478882	-71.673256	90.469994	-606.152222	262.978607	1463.389771	-507.380249	-106.786942	1433.613525	-522.385559	77.472496	1417.909546	-528.834717	91.144691	1750.473145	-800.009033	361.635834	1241.407349	-631.523987	-201.687836	1181.444580	-651.488647	242.824249	1009.050598	-506.590729	-116.703308	918.134277	-576.902344	76.023643	1089.209229	483.699646	-0.660485	970.576355	478.882019	252.477722
-606.489136	163.448059	991.286865	-582.157959	-15.305528	990.109253	-656.622864	202.657043	521.412231	-658.881042	-56.384022	528.628967	-655.105164	227.844040	78.480156	-652.794800	-71.588707	90.501617	-607.689514	261.830872	1463.429565	-505.946808	-107.269684	1433.503296	-522.859924	77.108688	1418.139404	-529.831360	91.988983	1750.208740	-801.926819	359.954102	1241.452759	-629.143494	-202.291214	1180.672119	-652.539917	242.248596	1009.040466	-503.873962	-116.128571	917.942932	-577.132629	75.762360	1089.194824	483.959076	-0.466843	970.273315	479.226807	252.430954
-607.239929	163.172897	991.393616	-581.981445	-15.470055	989.980774	-656.805176	202.301270	521.422546	-658.997803	-56.839333	528.743042	-655.019653	227.784088	78.510254	-652.916199	-71.669365	90.577286	-609.281189	260.796356	1463.607300	-505.104889	-107.555153	1433.246216	-523.339600	76.711166	1418.246948	-530.875122	92.883232	1750.032959	-803.836609	358.149048	1241.502197	-626.713928	-203.251038	1180.005371	-653.612183	241.721939	1009.008972	-501.238312	-115.568573	917.702942	-577.467834	75.496185	1089.193115	484.046234	-0.559270	969.795654	479.594086	252.404449
-608.028687	162.909882	991.456909	-581.811890	-15.596072	989.862915	-657.027100	201.928314	521.408875	-658.979187	-57.128254	528.724731	-654.962830	227.689606	78.472694	-653.055359	-71.676064	90.491531	-610.715759	259.929047	1463.641235	-504.109436	-107.481712	1433.036743	-523.815186	76.266762	1418.352539	-531.919678	93.744156	1749.812378	-805.694763	356.310120	1241.556274	-624.269958	-203.836258	1179.116211	-654.544067	240.941284	1008.946960	-498.542694	-115.037735	917.440796	-577.788574	75.293373	1089.167969	484.305542	-0.529617	969.332886	479.977417	252.416061
-608.762695	162.530746	991.543518	-581.615967	-15.774441	989.723145	-657.094849	201.535934	521.323853	-659.006714	-57.412315	528.750671	-654.859680	227.615829	78.423309	-653.123596	-71.798332	90.545212	-612.612183	258.836273	1463.782715	-503.542664	-107.693123	1432.699463	-523.952637	76.028290	1418.362915	-533.001221	94.534683	1749.456909	-807.691711	354.395660	1241.644775	-621.702148	-204.855896	1178.411377	-655.684631	240.264542	1008.911194	-495.824066	-114.541580	917.255432	-578.096497	74.974724	1089.148804	484.793457	-0.200930	968.992371	480.401581	252.389816
-609.581665	162.340378	991.653687	-581.469116	-15.956889	989.599182	-657.209045	201.228668	521.355103	-659.103394	-57.776653	528.815735	-654.777405	227.511765	78.454376	-653.611206	-71.507042	90.418449	-614.384155	257.712921	1463.805786	-502.658600	-107.840179	1432.427002	-524.578308	75.530106	1418.326538	-533.988770	95.328201	1749.071289	-809.649841	352.613342	1241.607666	-619.048645	-205.724945	1177.701782	-656.597229	239.519440	1008.842163	-493.173523	-113.965347	916.984436	-578.455627	74.747932	1089.146484	484.878540	-0.333516	968.494324	480.781219	252.373093
-610.493652	161.965958	991.754028	-581.417603	-16.176188	989.499023	-657.338501	200.944733	521.307861	-659.386230	-58.293137	528.849060	-654.715088	227.471298	78.402405	-654.180359	-71.113861	90.202347	-616.224304	256.576599	1463.895508	-501.874817	-107.987000	1432.194336	-525.004333	75.172585	1418.303589	-535.117493	96.061005	1748.857666	-811.618347	350.681030	1241.630249	-616.328186	-206.664032	1176.995117	-657.735474	238.758438	1008.867371	-490.531067	-113.441559	916.732178	-578.819946	74.444786	1089.135254	485.112915	-0.321882	968.195496	481.174805	252.314392
-611.292297	161.725052	991.873047	-581.317505	-16.299002	989.398010	-657.431824	200.560089	521.310181	-659.653320	-58.728676	528.919617	-654.621704	227.358902	78.383629	-654.429016	-70.878510	89.947083	-618.017883	255.462494	1463.910645	-500.945923	-108.148018	1431.957764	-525.380859	74.768936	1418.342651	-536.147461	96.756241	1748.572510	-813.599365	348.745483	1241.665894	-613.446411	-207.619720	1176.303589	-659.057983	238.129837	1008.880676	-487.865295	-112.912430	916.499512	-579.176025	74.227554	1089.145996	485.499420	-0.119723	968.070496	481.547577	252.246674
-612.110779	161.437271	991.962402	-581.173157	-16.453606	989.296143	-657.524353	200.261551	521.270813	-659.890320	-59.078789	529.007019	-654.588684	227.260406	78.347733	-653.636414	-71.987915	90.344635	-619.939453	254.380600	1464.029175	-500.159485	-108.208931	1431.796265	-525.839905	74.486877	1418.377563	-537.193726	97.336250	1748.411499	-815.598694	346.735626	1241.657349	-610.462646	-208.355850	1175.384766	-660.248718	237.400360	1008.865479	-485.189636	-112.254219	916.216614	-579.551941	73.987434	1089.146729	485.748840	-0.119740	967.696899	481.992737	252.208847
-612.742859	161.037140	991.920593	-580.915405	-16.576244	989.076233	-657.451233	199.902191	521.227844	-660.052063	-59.347763	529.045349	-654.465515	227.200165	78.391701	-653.550232	-72.287819	90.527939	-621.741150	253.295197	1463.971680	-499.296692	-108.265030	1431.573364	-526.253723	74.157555	1418.349609	-538.068237	97.847733	1748.051758	-817.632935	344.662994	1241.596680	-607.454407	-209.312805	1174.747925	-661.423706	236.678665	1008.856018	-482.350494	-111.635918	915.657166	-579.938538	73.678894	1089.051025	486.151093	0.014964	967.516479	482.432800	252.133636
-613.607971	160.691910	992.025085	-580.842468	-16.742439	988.992554	-657.488403	199.678009	521.213989	-660.118469	-59.485226	529.024231	-654.391113	227.103119	78.346169	-654.741028	-70.409073	89.254807	-623.543152	252.149765	1463.966064	-498.327423	-108.328522	1431.410034	-526.413086	73.901337	1418.120972	-539.063416	98.366875	1747.830566	-819.676819	342.641449	1241.579346	-604.310547	-210.511673	1174.319214	-662.575928	235.869476	1008.800293	-479.640564	-110.882629	915.415405	-580.357178	73.405228	1089.065552	486.450226	0.004476	967.312805	482.911957	252.113144
-614.438538	160.294250	992.139465	-580.752441	-16.962820	988.920044	-657.557251	199.451752	521.188477	-660.231079	-59.666080	528.997498	-654.407471	227.026230	78.344086	-654.826416	-70.228508	88.895195	-625.226196	251.031723	1463.978271	-497.331787	-108.367737	1431.255859	-526.645752	73.595543	1417.851074	-540.150696	98.796997	1747.738159	-821.799316	340.548981	1241.655396	-601.009705	-211.522827	1173.802979	-663.775879	235.071976	1008.795166	-476.801208	-110.137871	915.224121	-580.728821	73.081032	1089.086914	486.750336	-0.101595	967.089966	483.462799	252.076859
-615.243774	159.831772	992.206238	-580.686951	-17.194704	988.868774	-657.568787	199.290298	521.166504	-660.378357	-59.876324	528.983154	-654.429138	226.981125	78.380859	-654.842712	-70.230247	88.792473	-626.889404	249.899857	1463.932739	-496.397339	-108.376091	1431.124023	-527.034607	73.210846	1417.802856	-541.072205	99.094696	1747.554688	-823.889282	338.386871	1241.621826	-597.696167	-212.469193	1173.269897	-664.705505	234.144058	1008.682434	-474.056305	-109.263527	914.946533	-581.102356	72.752235	1089.094971	487.072479	-0.087210	966.976624	483.886200	252.104126
-616.177673	159.444794	992.365723	-580.730103	-17.423824	988.831787	-657.718689	199.175049	521.150818	-660.463745	-60.086102	528.942749	-654.484375	226.927399	78.375626	-654.790100	-70.217094	88.654236	-628.536072	248.832169	1463.855591	-495.423859	-108.353760	1431.046265	-527.459045	72.865990	1417.981812	-541.982605	99.361717	1747.361816	-825.967834	336.279297	1241.478271	-594.254700	-213.441132	1172.749023	-666.137817	233.468964	1008.716248	-471.297852	-108.409546	914.718262	-581.568481	72.425438	1089.152710	487.398651	-0.106349	966.874878	484.336243	252.071091
-616.964600	159.033478	992.415527	-580.691833	-17.707039	988.784546	-657.749695	199.009964	521.166870	-660.553467	-60.240479	528.909302	-654.494812	226.827484	78.406990	-654.813904	-70.168694	88.448967	-630.176514	247.716324	1463.739258	-494.415222	-108.339447	1430.979004	-527.780640	72.551170	1418.000488	-542.907959	99.590614	1747.285522	-828.030579	334.014618	1241.380371	-590.730713	-214.364120	1172.285400	-667.289185	232.610947	1008.667053	-468.534912	-107.397606	914.511780	-581.924622	72.107719	1089.150391	487.666229	-0.207199	966.799377	484.835297	252.048798
-617.819092	158.516678	992.560242	-580.678223	-18.038958	988.738342	-657.784241	198.898972	521.112549	-660.714050	-60.554043	528.950256	-654.540527	226.770050	78.454971	-654.841431	-70.189964	88.351692	-631.791809	246.655472	1463.666138	-493.465973	-108.260445	1430.972534	-528.078796	72.273018	1418.071411	-543.743591	99.731613	1747.081299	-830.118774	331.810272	1241.343262	-587.086853	-215.259857	1171.802368	-668.678894	231.987198	1008.929932	-465.736755	-106.457115	914.337280	-582.328857	71.664917	1089.197144	488.092224	-0.296270	966.700073	485.487579	252.000336
-618.578918	158.292343	992.667297	-580.628784	-18.242495	988.623047	-657.811340	198.783524	521.094604	-660.869873	-60.810356	528.989075	-654.642944	226.691513	78.562279	-654.831787	-70.261284	88.311676	-633.450195	245.610352	1463.615112	-492.556061	-108.166817	1430.938477	-528.360535	71.990692	1417.988770	-544.615417	99.815765	1746.955444	-832.203186	329.529663	1241.201050	-583.418457	-216.171570	1171.312134	-669.588074	231.143173	1009.091370	-462.971558	-105.313072	914.176880	-582.727600	71.395020	1089.201294	488.546356	-0.352915	966.577271	486.114105	252.000656
-619.603455	157.162460	992.733337	-580.697998	-18.714844	988.592224	-657.719177	198.529816	520.962585	-661.050781	-61.117577	529.041321	-654.635864	226.603439	78.508751	-654.919006	-70.245377	88.234818	-635.166870	244.540085	1463.554077	-491.613525	-108.000084	1430.917480	-528.663086	71.741394	1417.968384	-545.450989	99.880157	1746.820557	-834.289490	327.197937	1241.093872	-579.453552	-216.921005	1170.651978	-670.718384	230.234161	1009.247253	-460.217407	-104.120872	913.983826	-583.247986	70.642387	1089.213745	488.867371	-0.201874	966.461426	486.273651	252.325623
-620.242676	157.069580	992.765503	-580.685364	-19.000299	988.520630	-657.345825	198.158844	520.918274	-660.256042	-60.471745	528.787231	-654.461060	226.500626	78.570305	-654.367004	-70.413452	88.043312	-636.988708	243.462662	1463.506348	-490.850525	-107.808098	1430.915405	-529.003235	71.473694	1417.760254	-546.140320	99.863060	1746.756104	-836.350342	324.875549	1240.979492	-575.841858	-217.757172	1170.403931	-671.953735	229.366333	1009.209534	-457.410309	-102.946106	913.834473	-583.559082	70.456673	1089.193604	489.445526	-0.401741	966.364502	487.307098	251.957321
-621.220764	156.149338	992.894531	-580.770813	-19.400801	988.470032	-657.222595	197.900345	520.773254	-662.416870	-62.796043	529.357788	-654.459534	226.442398	78.604057	-655.603149	-70.130173	88.173370	-638.730652	242.498657	1463.332031	-490.053223	-107.543694	1430.915527	-529.277832	71.213074	1417.392456	-547.000061	99.867996	1746.529175	-838.388489	322.554413	1240.880005	-571.974670	-218.452682	1169.955811	-672.726929	228.273819	1008.832458	-454.535828	-101.666786	913.741272	-584.106934	69.781860	1089.235718	489.981476	-0.438966	966.322144	488.056000	251.831848
-621.847168	156.094955	992.946472	-580.788147	-19.650089	988.417603	-657.139954	197.668152	520.786926	-665.729187	-66.839302	530.360229	-654.465027	226.410400	78.615623	-657.680054	-69.774757	88.494278	-640.464783	241.578598	1463.264771	-489.199860	-107.222969	1430.968750	-529.571655	70.872047	1418.297119	-547.695923	99.820679	1746.410278	-840.400146	320.134277	1240.782349	-568.120911	-219.109818	1169.543823	-674.134583	227.504608	1008.406677	-451.816986	-100.195518	913.491943	-584.467346	69.619293	1089.242310	490.822845	-0.218235	966.344055	488.828247	251.746399
-622.728516	155.118958	993.044861	-580.882690	-20.104643	988.408020	-656.893372	197.281891	520.708130	-668.870667	-71.407707	531.406738	-654.462463	226.330017	78.731270	-660.187073	-69.470398	88.824570	-642.022827	240.575745	1463.170410	-488.175720	-107.013039	1431.004639	-529.908630	70.571243	1418.455811	-548.342529	99.705429	1746.271973	-842.367676	317.783478	1240.716309	-564.157776	-219.646317	1169.146606	-674.944458	226.417862	1008.393860	-448.967438	-98.811638	913.393127	-584.971313	68.919212	1089.289185	491.328705	-0.324309	966.269104	489.492676	251.586945
-623.153687	154.920700	993.080994	-580.560181	-20.555044	988.401489	-656.682617	196.899490	520.723389	-671.849854	-76.864769	532.626282	-654.440125	226.251892	78.700844	-663.098145	-69.276070	89.201622	-643.627563	239.306961	1463.082764	-487.219727	-106.998924	1431.008301	-530.232666	70.377541	1418.287231	-548.991150	99.575989	1746.137451	-844.297668	315.362732	1240.473999	-560.223755	-220.107285	1168.757080	-676.105713	225.548401	1008.235657	-446.053925	-97.348862	913.318970	-585.192627	68.598572	1089.332764	491.477203	-0.892684	966.112488	490.211456	251.293106
-623.935120	154.518295	993.139343	-580.876648	-20.760050	988.323669	-656.503357	196.554657	520.714539	-661.419312	-62.352680	529.043640	-654.524109	226.157776	78.648407	-654.759277	-70.423630	87.811409	-645.252563	238.107269	1463.102173	-486.228027	-106.774300	1431.050415	-530.585571	70.146461	1418.278442	-549.561768	99.467453	1745.983887	-846.245422	312.985565	1240.275024	-556.288086	-220.439987	1168.427734	-676.915222	224.525055	1008.131226	-443.251892	-95.847298	913.197083	-585.791992	68.251465	1089.332153	492.049377	-1.065893	966.014587	491.022247	251.035400
-624.717896	153.958633	993.223267	-581.088074	-21.194078	988.322998	-656.369324	196.248276	520.725830	-662.969666	-64.170074	529.386414	-654.597961	226.107880	78.698395	-655.709534	-70.239304	87.984489	-646.813660	237.047119	1463.032593	-485.155670	-106.487740	1431.076416	-530.933044	69.853630	1418.315063	-550.161499	99.299652	1745.824097	-848.109558	310.561188	1240.182007	-552.345764	-220.790359	1168.411621	-677.797668	223.538635	1008.113159	-440.410370	-94.277046	913.225403	-586.304932	67.758163	1089.376465	492.669220	-1.219382	965.858154	491.751678	250.812988
-625.438904	153.333267	993.277100	-581.252502	-21.580631	988.313721	-656.091064	195.923782	520.679382	-662.998962	-64.519531	529.411011	-654.547302	226.026077	78.680313	-655.786377	-70.186363	87.971619	-648.344360	235.933640	1463.036377	-484.138580	-106.252602	1431.079956	-531.286926	69.554070	1418.343018	-550.731628	99.065826	1745.697876	-849.904602	308.118652	1240.055054	-548.523560	-220.995712	1168.041992	-678.677246	222.583496	1008.087036	-437.594147	-92.488052	913.268372	-586.782593	67.262291	1089.404419	493.225128	-1.432775	965.744507	492.559052	250.496628
-626.148621	152.669464	993.376770	-581.403381	-22.053339	988.319519	-655.776306	195.604095	520.653320	-662.179382	-63.966415	529.185364	-655.316833	226.028305	78.678108	-655.293579	-70.350670	87.868477	-649.907166	234.792511	1463.098877	-483.117157	-105.968452	1431.037231	-531.672058	69.221588	1418.483154	-551.173523	98.863632	1745.676147	-851.708191	305.645813	1239.898926	-544.628723	-221.050369	1167.587646	-679.408447	221.397675	1008.101074	-432.465332	-88.186188	913.929565	-587.267822	66.681244	1089.466553	494.296204	-1.227005	965.614014	493.426300	250.330139
-626.912048	152.208755	993.432251	-581.327393	-22.768078	987.963745	-655.240662	197.085968	520.510376	-662.648010	-64.840401	529.379333	-655.375122	225.941833	78.820206	-655.727051	-70.297661	87.877182	-651.388428	233.688751	1463.011719	-482.086578	-105.690659	1431.005493	-532.013184	68.930824	1418.550049	-551.481201	98.617760	1745.525391	-853.428528	303.160583	1239.690186	-541.419922	-220.976532	1166.914429	-680.224243	220.602676	1008.120056	-429.925659	-86.717880	913.934082	-587.511902	65.965347	1089.301392	494.888428	-1.505706	965.468872	494.134338	250.113708
-627.468567	151.520157	993.462952	-581.048645	-23.496090	988.026672	-655.083862	196.828751	520.528503	-663.182495	-65.793938	529.552917	-655.418274	225.914383	78.806313	-656.192871	-70.218056	87.947372	-652.906494	232.566833	1463.033813	-481.085510	-105.442719	1430.950073	-532.331421	68.646324	1418.524536	-551.789185	98.162857	1745.853760	-855.190125	300.731476	1239.566162	-537.765076	-220.980438	1166.611206	-680.501038	219.465897	1008.324585	-427.956329	-85.681328	914.257751	-587.763489	65.323723	1089.366333	495.389587	-1.887710	965.330261	494.832123	249.788422
-628.219788	150.829025	993.536987	-581.263367	-23.893461	988.015686	-654.480835	196.265976	520.451904	-663.115234	-66.117386	529.465637	-655.209900	225.821350	78.773148	-656.209839	-70.267914	87.903313	-654.319702	231.488770	1462.956665	-480.064117	-105.181870	1430.865356	-532.592285	68.368126	1418.506958	-552.309814	97.965309	1745.364746	-856.877747	298.244354	1239.378540	-534.202942	-220.903671	1166.245850	-681.806274	218.667908	1008.017639	-425.250092	-83.757500	914.830322	-588.274170	64.776756	1089.402466	495.717133	-2.551280	965.119812	495.605896	249.367584
-628.880127	150.266220	993.577454	-581.415588	-24.327507	988.031799	-654.055115	195.920105	520.380005	-663.109253	-66.393387	529.378906	-655.048340	225.789200	78.725212	-656.302246	-70.311752	87.886360	-655.636963	230.398499	1462.899536	-479.071594	-104.909996	1430.800415	-532.805542	68.153526	1418.628418	-552.740723	97.613106	1745.219482	-858.527100	295.742065	1239.242798	-530.710327	-220.849884	1165.956787	-682.606506	217.703705	1007.988281	-422.307373	-81.424759	915.572571	-588.729431	64.299896	1089.438599	496.670563	-2.535916	965.044189	496.443787	249.070877
-629.563538	149.516739	993.627258	-581.359314	-25.012018	988.061401	-653.896118	195.719925	520.296509	-663.132080	-66.718643	529.383301	-655.151855	225.727936	78.764351	-656.395569	-70.376793	87.921638	-657.048157	229.302948	1462.949829	-478.082062	-104.611748	1430.713623	-533.108459	67.878830	1418.716431	-553.124207	97.243660	1745.114990	-860.114868	293.233124	1239.069580	-527.297729	-220.812180	1165.739746	-682.971802	216.656860	1008.144348	-419.432495	-78.931099	916.461487	-589.094238	63.627144	1089.486206	496.862579	-3.156685	964.919556	497.101196	248.731781
-630.279236	148.863220	993.686096	-581.384521	-25.562510	988.084473	-653.510986	195.366119	520.193787	-663.256348	-67.203842	529.442139	-655.054504	225.612366	78.743607	-656.429504	-70.429970	87.998711	-658.378235	228.273407	1462.926880	-477.225342	-104.386803	1430.723145	-533.365662	67.632088	1418.672241	-553.241211	96.809898	1745.288574	-861.728210	290.853333	1238.923096	-523.985962	-220.665222	1165.437500	-683.813599	215.687119	1008.111206	-416.514618	-76.376381	917.497253	-589.520996	63.054478	1089.536133	497.805298	-3.114006	964.966919	497.819946	248.504944
-631.095276	148.319550	993.721436	-581.763672	-25.687208	988.025146	-652.964111	194.891479	520.138855	-663.292603	-67.596771	529.390076	-654.822571	225.551285	78.699966	-656.559265	-70.429344	87.968536	-659.657593	227.204803	1462.826416	-476.336456	-104.181335	1430.656982	-533.589355	67.399948	1418.569214	-553.779724	96.566948	1744.969360	-863.312683	288.435333	1238.783081	-520.726746	-220.413406	1165.165894	-684.668640	214.728302	1008.000427	-413.618500	-73.679970	918.672302	-590.112366	62.712749	1089.523193	498.424286	-3.449261	965.012817	498.550507	248.079926
-631.756165	147.654922	993.735657	-581.533569	-26.618258	988.062866	-652.557129	194.481720	520.061829	-663.457458	-68.198769	529.519165	-654.753723	225.419174	78.623901	-656.742249	-70.461334	87.916275	-660.913025	226.147751	1462.818237	-475.559479	-104.025574	1430.616089	-533.860962	67.156227	1418.632446	-553.806030	96.113815	1745.111572	-864.820618	286.050201	1238.684326	-517.670410	-220.176941	1164.905518	-685.583618	213.693939	1007.936523	-410.840210	-71.059258	919.874756	-590.405640	61.986694	1089.560913	498.996765	-3.798749	965.021667	499.242462	247.696701
-632.452026	147.006973	993.716858	-581.499023	-27.238420	988.051270	-652.130005	194.172058	519.956177	-663.519592	-68.558662	529.506714	-654.677002	225.385620	78.609993	-656.728210	-70.531120	87.958725	-662.104858	225.134155	1462.776367	-474.757233	-103.805878	1430.636719	-534.158386	66.874451	1418.714844	-554.050720	95.733742	1745.010498	-866.292114	283.686340	1238.586426	-514.782349	-220.074631	1164.823608	-686.485901	212.675781	1007.829041	-408.745605	-65.938599	917.591187	-590.797119	61.406898	1089.554932	499.594299	-4.043888	965.074890	499.912933	247.346756
-633.192139	146.278320	993.738953	-581.532654	-27.680162	988.025513	-651.743469	193.760101	519.878113	-663.556641	-68.954735	529.445251	-654.732788	225.451355	78.674141	-656.865601	-70.546883	87.949234	-663.204407	224.141571	1462.679443	-473.985168	-103.592751	1430.621338	-534.363098	66.567688	1418.573608	-554.227173	95.362038	1744.881104	-867.758606	281.396484	1238.547485	-511.892578	-219.712265	1164.625977	-687.410400	211.607635	1007.809570	-406.249786	-63.023190	919.127380	-591.195679	60.859249	1089.554443	500.208862	-4.330894	965.188599	500.504486	247.089203
-634.013611	145.231201	993.721863	-581.612000	-28.246904	988.025513	-651.333801	193.388229	519.787903	-663.583679	-69.264633	529.351929	-654.522461	225.277664	78.605721	-656.940735	-70.527367	87.902924	-664.318604	223.203171	1462.681274	-473.183136	-103.323280	1430.598389	-534.695313	66.024338	1417.758057	-554.429626	94.982750	1744.807251	-869.148865	279.110443	1238.445190	-509.184967	-219.278366	1164.437134	-688.526489	210.706360	1007.691284	-403.730164	-60.303535	920.769226	-591.625061	60.142044	1089.541016	499.935516	-3.294092	965.334106	498.778534	248.520386
-634.624451	145.010101	993.804138	-581.595642	-28.625427	988.002991	-650.959167	192.958099	519.747070	-663.534424	-69.520508	529.314331	-654.468567	225.288483	78.632233	-656.973572	-70.585854	87.924042	-665.378906	222.289597	1462.606201	-472.473450	-103.109001	1430.621948	-534.915222	65.689980	1417.657227	-554.578430	94.583565	1744.706665	-870.495056	276.881042	1238.319824	-506.527954	-218.784164	1164.277710	-689.516968	209.745956	1007.536072	-401.077820	-57.382477	922.379578	-591.936890	59.835117	1089.573364	500.423248	-3.628131	965.499207	499.439941	248.090393
-635.424561	143.939926	993.803162	-581.676208	-29.184732	988.022461	-650.194275	192.370239	519.585632	-663.567749	-69.867554	529.322998	-654.111511	225.202133	78.570229	-657.127380	-70.623352	87.918144	-666.421021	221.392517	1462.547729	-471.828369	-102.893517	1430.689575	-535.142883	65.360001	1417.593628	-554.711426	94.203316	1744.633545	-871.849426	274.657074	1238.252197	-503.966003	-218.221497	1163.985596	-690.195068	208.382065	1007.603760	-398.251373	-54.086536	924.023438	-592.350952	59.112453	1089.576660	500.636627	-4.304833	965.563354	500.040527	247.592056
-635.960938	143.689972	993.886353	-581.585815	-29.530758	988.013672	-650.247253	192.078018	519.620605	-663.579895	-70.266266	529.351135	-654.317383	225.159866	78.574020	-657.090088	-70.658508	87.930908	-667.426453	220.442078	1462.474365	-471.129211	-102.763107	1430.661377	-535.365173	65.070648	1417.619507	-554.811523	93.787102	1744.566895	-873.174438	272.519287	1238.209229	-501.475067	-217.588242	1163.788086	-691.095520	207.260300	1007.516968	-395.738342	-50.902744	925.709900	-592.601685	58.810841	1089.618530	501.639496	-4.238328	965.764465	500.795654	247.299774
-636.550110	142.949875	993.878052	-581.454346	-29.878401	988.050354	-649.874207	191.576904	519.585510	-663.538086	-70.651604	529.372498	-654.224854	225.135773	78.590164	-657.049683	-70.727875	87.927597	-668.427063	219.397858	1462.393433	-470.499237	-102.746765	1430.658936	-535.520081	64.783211	1417.462646	-554.900208	93.392334	1744.485962	-874.455566	270.430634	1238.088989	-499.152802	-216.983093	1163.490601	-691.961365	206.150223	1007.487915	-393.377991	-47.647812	927.554016	-592.859131	58.354820	1089.635864	502.225922	-4.485545	965.904297	501.445831	247.018051
-636.924133	142.104904	993.859253	-581.049133	-29.840542	988.214905	-649.482056	191.106598	519.536987	-663.383667	-70.934898	529.345459	-654.042236	225.016586	78.603645	-657.013855	-70.792793	87.921677	-669.410889	218.340454	1462.246338	-469.972321	-102.803658	1430.690308	-535.705750	64.483437	1417.238525	-555.121033	93.037590	1744.211304	-875.661621	268.261597	1238.008545	-496.921448	-216.289200	1163.242798	-692.793640	205.028976	1007.418457	-391.130157	-44.364079	929.265503	-592.974670	58.095757	1089.727295	502.789063	-4.764738	966.061157	502.037964	246.650360
-636.854614	140.688187	993.711975	-580.490051	-29.018446	989.101868	-648.835205	190.516953	519.421753	-663.002075	-70.854675	529.143860	-653.735657	225.033813	78.521599	-656.757385	-70.879417	87.832703	-670.397278	217.332016	1462.203979	-469.364136	-102.795990	1430.707031	-535.937866	64.247543	1417.282715	-555.155640	92.600502	1744.145508	-876.840637	266.168854	1237.933350	-494.759033	-215.648621	1162.946411	-693.589966	203.969498	1007.360596	-388.992065	-41.118996	931.084167	-593.213257	58.286278	1090.174316	503.312347	-5.091545	966.190002	502.675842	246.288513
-636.972107	139.481979	993.677368	-579.640564	-29.380247	989.573059	-648.326843	189.924515	519.364380	-662.880493	-71.128296	529.212341	-653.427673	224.884003	78.533669	-656.721985	-70.950478	87.855042	-671.337463	216.356155	1462.180786	-468.716614	-102.713753	1430.664673	-536.145325	63.969280	1417.287231	-555.174927	92.160133	1744.081421	-878.049438	264.178101	1237.852295	-492.634003	-214.779343	1162.693115	-694.393616	202.886398	1007.289978	-387.175629	-37.535217	933.148804	-593.170105	57.788227	1090.435181	503.823303	-5.448354	966.275940	503.299713	245.944626
-636.554199	138.265518	993.613525	-578.291565	-29.978863	990.745056	-647.553284	189.250412	519.233765	-662.725830	-71.295013	529.268311	-652.933594	224.850815	78.515518	-656.721252	-71.021889	87.859215	-672.224609	215.425446	1462.094727	-468.115601	-102.610992	1430.643799	-536.345764	63.678062	1417.429199	-555.206299	91.731987	1744.013916	-879.070801	262.126251	1237.737793	-490.662689	-214.040131	1162.387329	-695.081848	201.907288	1007.185852	-385.318756	-34.107285	935.059021	-593.058105	57.431480	1091.087524	504.353973	-5.765692	966.404724	503.948517	245.586456
-637.017883	137.600143	993.593689	-578.144531	-30.419538	990.729431	-647.287231	188.823547	519.174927	-660.697083	-69.433716	528.785156	-652.874817	224.829529	78.508400	-655.570679	-71.293777	87.656616	-673.099060	214.517899	1462.017456	-467.548309	-102.544487	1430.633423	-536.554016	63.416191	1417.485352	-555.104919	91.215584	1744.131348	-880.094788	260.039276	1237.673096	-488.812164	-213.060715	1162.075195	-695.726929	200.922226	1007.138367	-383.527588	-30.757618	936.807373	-593.276855	56.916275	1091.077271	504.920837	-6.140745	966.506653	504.655792	245.283356
-637.429138	137.006088	993.596863	-578.029358	-30.832745	990.696716	-647.108398	188.435074	519.110413	-662.673279	-72.032967	529.380127	-652.760132	224.713257	78.528252	-656.867493	-71.077988	87.923920	-673.982422	213.559784	1462.020020	-467.003479	-102.477005	1430.597412	-536.715820	63.054325	1417.275024	-555.103516	90.790833	1744.040527	-881.129517	258.090607	1237.575317	-486.954254	-212.170975	1161.715698	-696.365295	199.917679	1007.112732	-381.949158	-27.476591	938.486511	-593.463013	56.426331	1091.067627	505.439270	-6.574283	966.547119	505.274750	244.985703
-637.878662	136.291397	993.575867	-577.880127	-31.279348	990.629700	-646.294800	187.789780	519.007080	-661.446838	-70.997742	529.069946	-652.234680	224.624039	78.432251	-656.245239	-71.218582	87.731087	-674.789429	212.617950	1461.964600	-466.380951	-102.455612	1430.508301	-536.842163	62.649761	1417.061646	-555.087708	90.370476	1743.992310	-882.058105	256.137543	1237.398682	-485.251984	-211.195831	1161.416870	-696.907104	198.997177	1007.021179	-380.423553	-24.040985	940.317871	-593.632690	55.867790	1091.025635	505.986237	-6.912341	966.590332	505.932678	244.659073
-638.242249	135.744308	993.557068	-577.705811	-31.741976	990.569397	-646.177002	187.412277	518.993896	-662.766357	-72.951340	529.516113	-652.258118	224.636810	78.469398	-657.139893	-71.103188	87.896713	-675.578918	211.768127	1461.865723	-465.783936	-102.387993	1430.408203	-537.070679	62.330742	1417.084961	-555.176208	90.031075	1743.759766	-882.952759	254.145691	1237.293457	-483.513367	-209.940399	1160.980957	-697.404785	198.084518	1006.922913	-377.594635	-20.593222	943.909485	-593.766113	55.371807	1090.991333	506.560455	-7.217303	966.618591	506.606079	244.302750
-638.652222	135.144104	993.532349	-577.555420	-32.204475	990.502930	-646.152954	187.083511	518.973022	-661.804688	-72.226677	529.246155	-652.122925	224.521866	78.423561	-656.520203	-71.231941	87.756271	-676.383606	210.850021	1461.832031	-465.266052	-102.334328	1430.369751	-537.236267	62.007523	1416.952148	-555.065491	89.551910	1743.897095	-883.852539	252.330780	1237.104126	-481.959930	-209.042679	1160.635742	-697.869751	197.184952	1006.833130	-376.463379	-16.745323	945.179626	-593.928284	54.854206	1090.949951	507.131592	-7.514034	966.624573	507.184601	244.055511
-638.966248	134.571136	993.516846	-577.379517	-32.632111	990.469116	-646.106384	186.770920	518.957336	-662.775085	-73.794243	529.606995	-652.183105	224.544907	78.443886	-657.341309	-71.142593	87.929352	-677.148682	209.964600	1461.796509	-464.756836	-102.326820	1430.287109	-537.426392	61.679127	1416.961914	-555.024109	89.137199	1743.850830	-884.679749	250.502396	1236.956421	-480.494263	-208.018951	1160.187622	-698.333618	196.282562	1006.769531	-375.270233	-13.394156	946.738159	-594.023926	54.377674	1090.928223	507.550537	-7.930640	966.684265	507.792084	243.802628
-639.263977	133.891220	993.463196	-577.076172	-33.080719	990.472412	-645.972290	186.355347	518.885986	-662.798950	-74.213913	529.672180	-652.046387	224.465256	78.432617	-657.419495	-71.171638	87.969315	-677.931824	209.077118	1461.713745	-464.245056	-102.262688	1430.146240	-537.590027	61.362076	1416.842163	-555.025574	88.734840	1743.800415	-885.455811	248.661407	1236.760376	-479.140350	-206.903595	1159.782959	-698.765198	195.481171	1006.657959	-374.224792	-10.147458	948.433594	-594.052307	53.891174	1090.904907	507.910187	-8.318637	966.714111	508.360260	243.540573
-639.510437	133.190887	993.443115	-576.745911	-33.473507	990.419617	-645.859314	185.964600	518.831177	-662.727966	-74.512924	529.687317	-651.889709	224.374039	78.353416	-657.455750	-71.158043	87.929977	-678.674866	208.233810	1461.640869	-463.763153	-102.264694	1430.002930	-537.728455	60.993183	1416.700562	-555.009399	88.323402	1743.773926	-886.261353	246.912964	1236.628174	-477.803101	-205.859360	1159.326538	-699.161194	194.646973	1006.574036	-373.318909	-6.969624	949.860168	-594.039795	53.369366	1090.871704	508.338074	-8.650895	966.711731	508.916443	243.168991
-640.415405	133.022095	993.485901	-577.303101	-33.885143	989.584412	-646.128601	185.726227	518.833191	-662.723389	-74.921776	529.642212	-652.086243	224.370483	78.420540	-657.601807	-71.199074	87.938477	-679.370728	207.379166	1461.623779	-463.241486	-102.287010	1429.894897	-537.837158	60.693165	1416.642090	-554.988708	87.921066	1743.745850	-887.000305	245.271027	1236.488647	-476.577423	-204.815155	1158.893921	-699.515381	193.894348	1006.485535	-372.593689	-3.806612	951.295410	-594.281860	52.769264	1090.415161	508.801819	-9.037751	966.742188	509.567444	242.716965
-640.718994	132.499649	993.464722	-577.107483	-34.298813	989.447815	-646.156128	185.394547	518.814697	-662.652649	-75.277168	529.630310	-652.347168	224.629318	78.570496	-657.604797	-71.206047	87.951874	-680.063293	206.522507	1461.584473	-462.766449	-102.333755	1429.762451	-537.955139	60.351963	1416.608154	-554.965881	87.531509	1743.738770	-887.682312	243.545715	1236.358398	-475.424316	-203.684753	1158.476563	-699.890381	193.102554	1006.434814	-372.081360	-0.928727	953.100586	-594.317322	52.285599	1090.334106	509.304138	-9.374599	966.717896	510.278351	242.286804
-640.747986	131.847900	993.428650	-576.565491	-34.679195	989.582214	-645.987427	184.992111	518.770996	-662.612610	-75.676048	529.691772	-651.917725	224.288834	78.404579	-657.694397	-71.263008	87.957191	-680.721741	205.712662	1461.509155	-462.311768	-102.337082	1429.586914	-538.059814	60.069859	1416.555420	-554.945251	87.131706	1743.682617	-888.356995	242.016342	1236.227661	-474.312622	-202.661514	1158.020996	-700.218384	192.326294	1006.412842	-371.389038	2.293121	954.092651	-594.223572	51.862812	1090.404053	509.730804	-9.453508	966.737976	510.654388	242.239288
-640.372131	130.910614	993.323364	-575.436646	-35.029171	990.149658	-645.623413	184.504776	518.763733	-662.338745	-75.865433	529.709656	-651.645935	224.231400	78.383690	-657.567932	-71.314453	87.989456	-681.274902	204.876343	1461.464478	-461.829346	-102.377556	1429.463257	-538.125305	59.762054	1416.508911	-554.869385	86.717583	1743.619873	-888.999023	240.485855	1236.084839	-473.301239	-201.604050	1157.560303	-700.549561	191.594818	1006.358948	-371.086060	4.968569	955.655701	-593.911865	51.523769	1090.687866	510.224915	-9.691063	966.704224	511.244171	241.991653
-640.523193	130.323044	993.334595	-575.138916	-35.413734	990.126221	-645.598938	184.138031	518.714294	-662.185547	-76.188248	529.687866	-651.143677	223.678757	78.072960	-657.668640	-71.364906	87.988823	-681.924866	204.069611	1461.467896	-461.380310	-102.389984	1429.361450	-538.225830	59.424297	1416.489136	-554.813416	86.290199	1743.604370	-889.574097	239.017960	1235.923462	-472.419830	-200.526169	1157.115356	-700.851746	190.859207	1006.322083	-370.755768	7.738407	956.827026	-593.889893	51.038891	1090.688965	510.516113	-9.988719	966.691895	511.816315	241.653702
-641.348511	130.226227	993.362610	-575.852966	-35.813641	989.379211	-645.976379	183.910385	518.682678	-662.106628	-76.650887	529.699341	-651.705505	224.075226	78.353012	-657.760864	-71.355453	88.070877	-682.475647	203.295853	1461.497559	-460.931671	-102.408844	1429.193726	-538.305664	59.109570	1416.456543	-554.772400	85.890701	1743.601440	-890.113159	237.611328	1235.800903	-471.525116	-199.424911	1156.677490	-701.114136	190.190018	1006.260132	-370.436340	10.644520	957.583374	-594.203857	50.512505	1090.273926	510.883331	-10.206656	966.658020	512.317566	241.398071
-641.617249	129.731628	993.380554	-575.716370	-36.193371	989.218018	-646.080383	183.628372	518.653564	-661.965393	-76.972359	529.652710	-651.740051	224.100128	78.343414	-657.752991	-71.372169	88.054703	-683.035278	202.539459	1461.448608	-460.457153	-102.441078	1429.014771	-538.373474	58.816082	1416.405640	-554.743469	85.493683	1743.610229	-890.661194	236.240814	1235.659058	-470.745789	-198.412399	1156.352173	-701.340759	189.510773	1006.220581	-370.528076	13.176368	959.053345	-594.189514	50.038212	1090.191772	511.233368	-10.472010	966.652466	512.875122	241.055420
-641.684204	129.224030	993.360596	-575.312744	-36.536438	989.195496	-646.087646	183.361084	518.627808	-661.793213	-77.242363	529.689087	-651.641846	223.984528	78.337990	-657.994812	-71.344696	88.040703	-683.619995	201.674240	1461.522949	-459.958954	-102.500214	1428.871948	-538.448303	58.524387	1416.410645	-554.689148	85.108772	1743.598145	-891.213806	234.925354	1235.592041	-470.047211	-197.346191	1155.954712	-701.561462	188.790710	1006.215637	-370.416351	15.691403	959.863953	-594.080933	49.631561	1090.178589	511.596863	-10.726806	966.659119	513.481506	240.728638
-641.701538	128.670181	993.304077	-574.914612	-36.893131	989.208923	-646.136719	183.008591	518.609070	-661.607483	-77.444839	529.727600	-651.579041	223.968216	78.294357	-658.030212	-71.404060	88.093857	-684.050415	201.080292	1461.451050	-459.521423	-102.480591	1428.807007	-538.499939	58.232513	1416.366821	-554.625916	84.727379	1743.581421	-891.638733	233.634354	1235.417725	-469.416412	-196.356125	1155.560059	-701.755737	188.184952	1006.202698	-370.473846	17.989662	961.015930	-593.953491	49.232624	1090.164307	511.979980	-10.935286	966.664917	514.046875	240.521835
[truncated: 40 more columns]
