# Supplementary material for: A dyadic stimulus set of audiovisual affective displays for the study of multisensory, emotional, social interactions
Source: Behav Res Methods. 2015 Nov 5;48(4):1285–95. doi: 10.3758/s13428-015-0654-4 (PMC5101291; doi:10.3758/s13428-015-0654-4)
Supplement: Supplementary file 1 — (ZIP 270 MB) [file 13428_2015_654_MOESM1_ESM.zip › supplementary_material_2_stimuli_set_files/G/G09.txt]

-621.630310	191.045502	993.326843	-633.703125	14.904338	999.937805	-679.609558	228.803741	522.965088	-691.598877	-11.486165	525.468201	-680.701538	247.405426	79.432190	-703.075378	-9.162114	92.085297	-582.954285	312.757507	1450.213867	-582.085144	-67.360634	1456.173096	-549.183960	110.111687	1421.937256	-565.267090	108.002586	1756.001343	-791.218384	438.507507	1250.493774	-718.498291	-162.589386	1213.616089	-679.733276	276.747803	1026.430786	-575.974670	-86.879410	959.046204	-608.863037	105.371277	1094.819336	532.495911	-32.891937	963.804138	549.354431	206.636826
-621.570679	190.967178	993.328674	-633.712891	14.844472	999.937805	-679.364685	228.949280	522.943604	-691.217163	-11.721827	525.481384	-680.674438	247.425400	79.477982	-703.169556	-9.154985	92.075523	-582.910645	312.721039	1450.327515	-582.406921	-67.468597	1456.057251	-549.379395	109.973053	1421.990112	-564.675842	107.900467	1755.908081	-791.109436	438.399780	1250.437500	-718.992249	-162.463242	1213.552246	-679.634644	276.602417	1026.415771	-575.931030	-87.067787	959.213013	-608.884644	105.297539	1094.829224	532.460693	-32.882694	963.796814	549.348877	206.631409
-621.499695	190.872925	993.325684	-633.722473	14.771550	999.944580	-679.118225	229.021667	522.889343	-690.942688	-11.905362	525.454834	-680.739075	247.465302	79.501732	-703.337646	-9.135919	92.093735	-582.862427	312.661499	1450.348755	-582.680725	-67.573318	1456.017090	-549.555603	109.788078	1422.037354	-564.069946	107.786186	1755.845093	-791.067078	438.260742	1250.405029	-719.483398	-162.289413	1213.424194	-679.592896	276.481781	1026.350830	-575.871033	-87.232269	959.341980	-608.900146	105.214661	1094.839966	532.424622	-32.901699	963.795654	549.341553	206.623749
-621.413940	190.796799	993.300171	-633.698486	14.656877	999.949402	-679.121277	229.336807	522.905884	-690.707336	-12.130265	525.411072	-680.942261	247.505844	79.534981	-703.319946	-9.177553	92.132278	-582.852173	312.616699	1450.374756	-582.979187	-67.690002	1455.923706	-549.731323	109.648895	1422.068237	-563.427979	107.649384	1755.773926	-791.026733	438.122864	1250.333496	-720.008362	-162.114624	1213.246826	-679.537903	276.401520	1026.269043	-575.844238	-87.419609	959.428589	-608.904846	105.133621	1094.840576	532.384949	-32.934814	963.798767	549.309509	206.626099
-621.404175	190.695328	993.308167	-633.746338	14.609869	999.939270	-678.549866	229.145096	522.845764	-690.379028	-12.285327	525.360107	-680.766113	247.485245	79.532845	-703.421448	-9.158511	92.175430	-582.824646	312.567444	1450.546021	-583.303467	-67.868958	1455.776001	-549.846863	109.540985	1422.101685	-562.774292	107.495506	1755.694336	-791.027161	437.969818	1250.265381	-720.449280	-161.922211	1213.079590	-679.445190	276.361298	1026.139771	-575.793945	-87.634964	959.525085	-608.956726	105.046501	1094.846069	532.385132	-32.942825	963.797546	549.310730	206.591248
-621.361694	190.620743	993.298218	-633.748047	14.577182	999.929260	-678.184814	229.073410	522.841797	-689.980957	-12.331439	525.221741	-680.716553	247.491425	79.514206	-703.411560	-9.157514	92.174820	-582.851868	312.484222	1450.497803	-583.557373	-68.007126	1455.656616	-550.017639	109.434151	1422.090576	-562.107056	107.320122	1755.613037	-791.030823	437.833679	1250.181885	-720.934326	-161.699554	1212.888550	-679.338562	276.308533	1026.050781	-575.770630	-87.856598	959.495117	-608.976074	104.991821	1094.843628	532.323669	-32.978626	963.788879	549.301697	206.580093
-621.341919	190.559174	993.277039	-633.786499	14.533598	999.872742	-677.539917	228.366348	522.474548	-689.722900	-12.430469	525.108826	-680.455444	247.457748	79.503868	-703.363770	-9.137077	92.101349	-582.919006	312.407898	1450.467041	-583.801575	-68.157990	1455.546387	-550.164124	109.317184	1422.041626	-561.426575	107.109314	1755.518311	-791.055847	437.733704	1249.999390	-721.405579	-161.472595	1212.705688	-679.200134	276.280518	1025.934692	-575.800659	-88.116844	959.453796	-609.011841	104.915634	1094.810303	532.319458	-32.983429	963.786499	549.300171	206.581360
-621.340942	190.526718	993.247498	-633.856201	14.520999	999.825012	-677.286865	228.436081	522.437561	-689.375427	-12.504552	525.016479	-680.482361	247.440765	79.481354	-703.274658	-9.174755	92.108147	-583.009888	312.310211	1450.363525	-584.111877	-68.310883	1455.385864	-550.310364	109.221504	1422.013794	-560.753357	106.910042	1755.412109	-791.093750	437.634003	1249.869385	-721.879211	-161.244873	1212.571289	-679.069092	276.242218	1025.897583	-575.852783	-88.383965	959.430237	-609.067932	104.877518	1094.776123	532.296509	-33.005871	963.804321	549.282959	206.595840
-621.367004	190.499863	993.229370	-633.945923	14.476084	999.789368	-677.045166	228.572479	522.402039	-689.077454	-12.525724	524.938049	-680.502319	247.441757	79.536095	-703.281128	-9.200539	92.097786	-583.102722	312.223145	1450.327026	-584.358276	-68.468979	1455.252563	-550.433594	109.129463	1421.928711	-560.077148	106.655167	1755.317383	-791.132935	437.525452	1249.776489	-722.343323	-160.974701	1212.408569	-678.120850	275.616394	1025.918213	-575.965027	-88.665298	959.339539	-609.144470	104.826393	1094.753174	532.267151	-33.038853	963.804138	549.272522	206.570526
-621.384460	190.465027	993.228943	-634.058533	14.452252	999.743042	-676.783264	228.651886	522.407104	-688.822266	-12.665204	524.891052	-680.518005	247.445923	79.581581	-703.426880	-9.185603	92.113045	-583.233276	312.075958	1450.134155	-584.559509	-68.614464	1455.169312	-550.575623	109.011780	1421.880981	-559.429199	106.407166	1755.216064	-791.176697	437.395172	1249.664795	-722.786804	-160.727600	1212.317139	-678.722107	276.087341	1025.872925	-576.094666	-88.931900	959.256042	-609.216797	104.762199	1094.731934	532.226196	-33.030949	963.792114	549.277649	206.577377
-621.403870	190.400513	993.224548	-634.156799	14.385493	999.723450	-676.584778	228.725433	522.402649	-688.555420	-12.806858	524.896484	-680.554382	247.446915	79.605469	-702.997070	-9.189060	92.051689	-583.407410	311.964874	1450.175293	-584.777161	-68.771622	1455.074829	-550.711975	108.891953	1421.873413	-558.788635	106.133133	1755.135620	-791.204163	437.284180	1249.540039	-723.217346	-160.531891	1212.193604	-678.615723	276.054352	1025.881104	-576.292114	-89.265968	959.227722	-609.293091	104.681145	1094.723633	532.194946	-33.057739	963.803589	549.265076	206.566742
-621.445007	190.362762	993.239014	-634.292786	14.338544	999.712463	-676.433899	228.796463	522.423096	-688.266846	-12.888795	524.816284	-680.612549	247.440689	79.627182	-703.162720	-9.195188	92.099289	-583.550537	311.867065	1450.312988	-584.990051	-68.959999	1454.942993	-550.869751	108.744850	1421.911011	-558.156311	105.852310	1755.031128	-791.234131	437.224091	1249.375854	-723.707764	-160.315292	1212.071655	-678.477600	275.974396	1025.887207	-576.533264	-89.525856	959.146790	-609.402039	104.616150	1094.729736	532.138916	-33.125038	963.820251	549.230408	206.550034
-621.513855	190.307220	993.249146	-634.411926	14.313540	999.698181	-676.287170	228.772949	522.414124	-687.973694	-12.989570	524.748657	-680.624268	247.453583	79.632408	-703.232605	-9.138239	92.088860	-583.752563	311.713745	1450.267212	-585.188477	-69.137169	1454.845459	-551.033081	108.555122	1421.923950	-557.550537	105.597870	1754.915649	-791.293823	437.051971	1249.394531	-724.125366	-160.177872	1211.972290	-678.356567	275.927856	1025.903442	-576.783203	-89.783600	959.057800	-609.505005	104.558105	1094.729736	532.112122	-33.165169	963.833130	549.238464	206.536102
-621.596924	190.247955	993.277283	-634.550720	14.283334	999.681030	-676.136536	228.820923	522.393372	-687.606873	-13.014520	524.692017	-680.653259	247.471832	79.640808	-703.691650	-9.091229	92.138725	-583.861267	311.561066	1450.280640	-585.290833	-69.301682	1454.748535	-551.160767	108.422676	1421.909058	-556.961365	105.324181	1754.816650	-791.344604	436.927734	1249.383423	-724.577698	-160.037766	1211.897827	-678.268677	275.889709	1025.921997	-577.102722	-90.015297	958.990234	-609.613647	104.482445	1094.735474	532.044250	-33.248722	963.869446	549.208801	206.512909
-621.670776	190.227142	993.310608	-634.681274	14.274293	999.631836	-676.002136	228.861069	522.431396	-687.261841	-13.019962	524.634277	-680.670044	247.470535	79.624664	-703.691833	-9.058322	92.088028	-584.190247	311.393585	1451.025024	-585.413696	-69.467331	1454.657104	-551.330994	108.263329	1421.866455	-556.378296	105.002731	1754.718506	-791.485474	436.873657	1249.505493	-724.994080	-159.888962	1211.794434	-678.365112	275.733154	1024.993774	-577.422424	-90.221481	958.887878	-609.720154	104.416023	1094.729492	532.010010	-33.225716	963.868286	549.213318	206.515671
-621.794983	190.175430	993.329407	-634.884399	14.187608	999.648071	-675.845520	228.946854	522.404907	-687.103455	-13.082269	524.589172	-680.688843	247.479263	79.665512	-703.738647	-9.063987	92.136627	-584.101440	311.217224	1450.324341	-585.516113	-69.666153	1454.540161	-551.497192	108.055466	1421.879150	-555.843994	104.713181	1754.657227	-791.469116	436.715118	1249.480713	-725.399109	-159.827194	1211.729492	-678.104675	275.856995	1025.987183	-577.776184	-90.358109	958.786011	-609.874023	104.335884	1094.745483	531.951538	-33.289478	963.878662	549.165466	206.483261
-621.942871	190.234787	993.402588	-635.054993	14.321688	999.528503	-675.769226	229.011368	522.415405	-686.936523	-13.111523	524.523193	-680.759644	247.463028	79.666504	-703.614441	-9.095029	92.193359	-584.179321	311.057373	1450.325073	-585.618835	-69.887131	1454.423950	-551.604858	107.922005	1421.878296	-555.287720	104.394310	1754.573730	-791.564514	436.599884	1249.584473	-725.761597	-159.754684	1211.683716	-678.066833	275.827118	1026.110840	-578.144470	-90.489677	958.638123	-609.996033	104.320557	1094.717651	531.904968	-33.358814	963.911072	549.170776	206.429565
-622.071838	190.204941	993.445801	-635.224487	14.329622	999.504211	-675.648193	229.052811	522.416809	-686.840454	-13.110538	524.505920	-680.768921	247.460129	79.684883	-703.677307	-9.044575	92.174850	-584.257080	310.915619	1450.309326	-585.696411	-70.072250	1454.292358	-551.707092	107.748169	1421.875977	-554.734070	104.097366	1754.455444	-791.653076	436.493164	1249.730103	-726.126831	-159.706482	1211.610107	-678.067017	275.789673	1026.203735	-578.513245	-90.534325	958.565552	-610.124939	104.266441	1094.724121	531.810730	-33.417824	963.920166	549.132385	206.438293
-622.252563	190.176147	993.507507	-635.415894	14.316164	999.513000	-675.571960	229.118195	522.383301	-686.892822	-13.234435	524.596558	-680.805603	247.467545	79.741043	-703.860413	-8.999985	92.201836	-584.335022	310.749359	1450.380005	-585.808838	-70.279175	1454.174927	-551.768555	107.631798	1421.873047	-554.217712	103.767036	1754.377441	-791.739685	436.411865	1249.784790	-726.512146	-159.680145	1211.566162	-678.097595	275.754944	1026.288574	-578.880493	-90.592537	958.501953	-610.292358	104.213310	1094.756470	531.735596	-33.527649	963.952393	549.100952	206.387909
-622.382813	190.182175	993.567139	-635.628845	14.241607	999.579590	-675.481079	229.147018	522.394165	-686.896973	-13.292727	524.634033	-680.794006	247.469742	79.751961	-703.790894	-8.965922	92.227272	-584.420349	310.586853	1450.434448	-585.937500	-70.445740	1454.084351	-551.858459	107.477013	1421.873901	-553.713989	103.407799	1754.296509	-791.855530	436.271271	1249.933228	-726.816589	-159.713089	1211.545776	-678.181274	275.723297	1026.399536	-579.305359	-90.636993	958.454834	-610.497253	104.176056	1094.825928	531.643616	-33.621418	963.988831	549.048889	206.333084
-622.537048	190.168594	993.595093	-635.830444	14.195866	999.604126	-675.456848	229.127029	522.376282	-687.021423	-13.399031	524.752258	-680.800232	247.484848	79.742630	-703.959595	-8.986739	92.332329	-584.511902	310.391449	1450.552490	-586.002258	-70.622780	1453.947876	-551.882690	107.353050	1421.881958	-553.208862	103.094528	1754.207031	-791.972473	436.090729	1250.066650	-727.131836	-159.714249	1211.519409	-678.237854	275.692352	1026.489258	-579.677979	-90.629868	958.412048	-610.665039	104.138298	1094.850464	531.560242	-33.677723	964.002563	549.037048	206.289551
-622.711670	190.120865	993.633423	-636.012695	14.128916	999.645996	-675.436340	229.123276	522.377075	-687.060547	-13.425706	524.782043	-680.856750	247.472290	79.758263	-703.837402	-9.018944	92.389923	-584.556030	310.220703	1450.624268	-586.056763	-70.808708	1453.850952	-551.963623	107.185715	1421.818604	-552.694885	102.772820	1754.102905	-792.071716	435.991302	1250.179077	-727.411377	-159.742126	1211.434204	-678.317627	275.694946	1026.583252	-580.091858	-90.593567	958.331238	-610.843445	104.081932	1094.890503	531.426208	-33.769302	964.050293	548.972778	206.261169
-622.874451	190.135529	993.651428	-636.246826	14.050306	999.698120	-675.407104	229.087524	522.385254	-687.287598	-13.566949	524.879395	-680.799255	247.476257	79.778542	-703.938049	-8.973626	92.356201	-584.636414	310.039642	1450.752319	-586.135742	-70.999161	1453.716309	-552.049927	106.976532	1421.872925	-552.239746	102.406830	1754.015381	-792.197876	435.823669	1250.362183	-727.654663	-159.803284	1211.333862	-678.448669	275.678741	1026.643311	-580.510193	-90.659775	958.201782	-611.054871	104.061523	1094.927856	531.371582	-33.871208	964.069458	548.942993	206.271317
-623.081177	190.138412	993.685120	-636.416016	14.046580	999.679932	-675.447510	229.035706	522.379761	-687.418152	-13.622718	524.872864	-680.802979	247.485886	79.734688	-703.792358	-8.015885	91.096687	-584.673767	309.883514	1450.853882	-586.197693	-71.173927	1453.565186	-552.121582	106.811958	1421.860107	-551.775208	102.042633	1753.916992	-792.281006	435.668854	1250.469727	-727.883789	-159.860672	1211.257935	-678.569702	275.666473	1026.669922	-580.940247	-90.698662	958.019409	-611.232422	104.035179	1094.934082	531.277527	-33.970272	964.095764	548.928467	206.209747
-623.338440	190.121719	993.721191	-636.626282	14.039017	999.631165	-675.495117	228.988724	522.373657	-687.632629	-13.736289	524.917603	-680.803345	247.482010	79.762329	-703.895081	-7.903876	90.973518	-584.716370	309.710358	1450.948364	-586.246094	-71.331085	1453.447266	-552.208679	106.620499	1421.849121	-551.312317	101.671638	1753.791748	-792.386597	435.533783	1250.669556	-728.070679	-159.937103	1211.166138	-678.705627	275.651001	1026.708496	-581.325195	-90.716011	957.833862	-611.435974	103.978310	1094.922974	531.127380	-34.115833	964.140869	548.847900	206.199875
-623.564148	190.075668	993.728821	-636.801453	13.956780	999.636963	-675.558655	228.967773	522.373596	-687.724060	-13.721249	524.945923	-680.827759	247.464844	79.737686	-704.246460	-8.870993	92.177116	-584.767761	309.531616	1451.037354	-586.252075	-71.493645	1453.260498	-552.278137	106.484756	1421.811157	-550.905640	101.335281	1753.708008	-792.491821	435.384644	1250.876221	-728.257690	-160.041245	1211.082275	-678.885010	275.610321	1026.780762	-582.034424	-91.046196	956.845215	-611.632141	103.917717	1094.928833	531.003906	-34.236759	964.143738	548.796326	206.184341
-623.817871	190.090073	993.763062	-636.958374	13.955516	999.612061	-675.683044	228.928085	522.365845	-687.827087	-13.706281	524.955444	-680.842834	247.467087	79.731544	-703.912964	-8.076063	91.149979	-584.851074	309.369202	1451.165649	-586.342834	-71.660614	1453.126709	-552.320190	106.352875	1421.769531	-550.500366	100.996605	1753.587158	-792.588257	435.208923	1251.064575	-728.399963	-160.135223	1210.953003	-679.090637	275.594666	1026.821655	-582.902100	-91.445976	956.290710	-611.825195	103.900330	1094.931641	530.834900	-34.411911	964.184448	548.736694	206.161682
-624.062622	190.063919	993.811035	-637.134216	13.899899	999.615845	-675.812195	228.909882	522.374023	-687.992615	-13.713568	524.952026	-680.829285	247.461868	79.723701	-703.779602	-8.842993	92.088074	-584.911072	309.229675	1451.293701	-586.396484	-71.838676	1452.940674	-552.429321	106.186043	1421.736206	-550.108215	100.589249	1753.483643	-792.720398	434.994049	1251.325195	-728.507263	-160.240784	1210.816528	-679.284363	275.525299	1026.895020	-583.250854	-91.422798	956.073975	-612.035950	103.841835	1094.957886	530.655151	-34.603714	964.197510	548.685059	206.136490
-624.288269	190.053619	993.838745	-637.245850	13.841544	999.613220	-675.921143	228.831482	522.356079	-688.069336	-13.654033	524.972046	-680.758301	247.460480	79.708344	-703.460388	-8.104173	91.112335	-585.000488	309.080841	1451.423706	-586.398743	-71.973396	1452.751221	-552.485046	106.096992	1421.651733	-549.785706	100.229080	1753.387207	-792.835449	434.836700	1251.527466	-728.560242	-160.356750	1210.601685	-679.496094	275.471619	1026.946777	-583.542419	-91.402817	955.866638	-612.205017	103.802109	1094.970581	530.488586	-34.808048	964.260620	548.604797	206.112320
-624.527405	190.128448	993.830017	-637.415588	13.821631	999.561401	-676.108704	228.784622	522.350403	-688.137512	-13.548903	524.953918	-680.770264	247.459595	79.697113	-703.683777	-8.855636	92.074150	-585.067566	308.940491	1451.509766	-586.418213	-72.131371	1452.591064	-552.545471	105.949455	1421.637573	-549.468018	99.898949	1753.276978	-792.963013	434.683868	1251.718140	-728.565674	-160.397232	1210.404053	-679.718445	275.419525	1027.045410	-583.067078	-90.794365	956.383057	-612.368469	103.808632	1094.932983	530.319458	-34.919361	964.324524	548.516235	206.099197
-624.744202	190.118225	993.846130	-637.574341	13.730502	999.597107	-676.234070	228.750458	522.325867	-688.271484	-13.454340	524.909424	-680.753601	247.457382	79.687149	-703.329468	-8.111605	91.089088	-585.159363	308.785278	1451.597900	-586.430603	-72.267433	1452.400146	-552.629089	105.796272	1421.558105	-549.155762	99.500732	1753.175781	-793.102478	434.565247	1251.860474	-728.516785	-160.439926	1210.195068	-679.934265	275.341400	1027.166626	-581.947632	-90.000938	957.429932	-612.553406	103.773933	1094.958008	530.114685	-35.112335	964.383667	548.409241	206.081009
-625.000366	190.148163	993.879517	-637.738403	13.736246	999.538879	-676.383423	228.739807	522.284241	-688.284668	-13.290406	524.912903	-680.747864	247.452209	79.652069	-703.606079	-8.874248	92.057053	-585.278870	308.644287	1451.713745	-586.447205	-72.411469	1452.240967	-552.686951	105.663544	1421.569092	-548.860535	99.116928	1753.097778	-793.263367	434.436646	1251.977539	-728.541138	-160.520752	1210.015503	-680.149231	275.288971	1027.268555	-582.124084	-89.895378	956.952698	-612.727234	103.747406	1094.939575	529.914917	-35.273731	964.445862	548.323547	206.050369
-625.248718	190.101257	993.908875	-637.875305	13.664855	999.535156	-676.564575	228.734100	522.268494	-688.411499	-13.183042	524.878723	-680.725037	247.475784	79.656670	-703.227661	-8.142671	91.018669	-585.378479	308.487946	1451.784302	-586.431091	-72.617905	1452.121216	-552.739014	105.597229	1421.480225	-548.623291	98.737068	1753.010498	-793.418518	434.345490	1252.102051	-728.522583	-160.539276	1209.853394	-680.091003	274.959442	1027.348267	-582.414185	-89.895134	956.615295	-612.895447	103.679451	1094.947998	529.689270	-35.476616	964.500122	548.243225	206.075317
-625.539185	190.073486	993.940552	-638.059631	13.664878	999.493713	-676.804932	228.637970	522.246704	-688.558472	-13.128106	524.912354	-680.699341	247.469620	79.617210	-703.191101	-8.040679	90.843773	-585.526489	308.352875	1451.888428	-586.404541	-72.792427	1451.962158	-552.783203	105.496231	1421.465942	-548.409668	98.379845	1752.925171	-793.601379	434.213776	1252.232666	-728.498779	-160.608765	1209.660278	-680.287964	274.894592	1027.398438	-582.654175	-89.965294	956.460876	-613.096741	103.633621	1094.936768	529.496338	-35.644501	964.568115	548.149841	206.079056
-625.768066	190.026352	993.973511	-638.165894	13.636935	999.468689	-676.995239	228.534836	522.241821	-688.789612	-13.056820	524.898254	-680.740967	247.480331	79.610054	-703.244507	-8.062165	90.837166	-585.650696	308.200409	1451.969849	-586.397644	-72.933174	1451.823975	-552.833801	105.421104	1421.417236	-548.213074	98.002663	1752.860596	-793.791687	433.989868	1252.392456	-728.467773	-160.638840	1209.495361	-680.437744	275.249908	1027.600220	-582.861267	-89.943062	956.146545	-613.241943	103.575325	1094.936890	529.284912	-35.778824	964.626343	548.040466	206.073318
-626.030396	190.025177	994.004333	-638.330017	13.624697	999.456604	-677.595215	229.101700	522.560364	-689.040100	-13.018867	524.902222	-680.978027	247.514893	79.632607	-703.256958	-8.099329	90.822548	-585.784607	308.078491	1452.074829	-586.360901	-73.070198	1451.748901	-552.873840	105.351456	1421.373047	-548.045410	97.632713	1752.811401	-793.986938	433.808807	1252.562744	-728.390808	-160.679520	1209.330933	-680.677856	275.218292	1027.662842	-583.037292	-89.917389	955.849670	-613.431458	103.553238	1094.942017	529.069397	-35.919628	964.684143	547.902405	206.142090
-626.256348	190.027618	994.057495	-638.432373	13.550301	999.487854	-677.865234	229.143173	522.621826	-689.191284	-12.974513	524.930176	-680.991272	247.533356	79.643646	-703.204468	-8.103325	90.775925	-585.940002	307.955963	1452.205811	-586.296814	-73.192276	1451.612061	-552.925293	105.306778	1421.348511	-547.892761	97.279633	1752.753906	-794.232300	433.647308	1252.824585	-728.319397	-160.730896	1209.156372	-680.765015	275.120911	1027.719360	-583.239014	-89.837593	955.529907	-613.593994	103.517326	1094.983887	528.763611	-36.148876	964.773132	547.749329	206.113495
-626.495605	190.052902	994.050354	-638.571838	13.514059	999.488892	-678.102600	229.075989	522.638550	-689.402161	-12.978633	525.016052	-680.963196	247.518082	79.628922	-703.519531	-9.031912	91.921371	-586.133789	307.811646	1452.348511	-586.306519	-73.302994	1451.593872	-552.989685	105.210892	1421.339233	-547.758484	96.912041	1752.658569	-794.503479	433.500885	1253.063232	-728.205139	-160.742294	1209.031372	-681.476440	275.032135	1027.751831	-583.477478	-89.811974	955.234436	-613.745056	103.523521	1094.973267	528.467773	-36.339169	964.844482	547.563782	206.145676
-626.750671	190.076691	994.101074	-638.704407	13.527617	999.492920	-678.327576	229.149826	522.625244	-689.697693	-12.955482	525.054382	-680.960083	247.528549	79.616486	-703.553223	-9.284260	92.140030	-586.305664	307.702454	1452.516602	-586.268616	-73.425415	1451.546143	-553.075989	105.115120	1421.359985	-547.664246	96.557907	1752.613281	-794.756592	433.346405	1253.162109	-728.104919	-160.776886	1208.901245	-681.423096	275.113129	1028.002441	-583.655701	-89.794876	954.920593	-613.920410	103.527824	1094.997314	528.196350	-36.440605	964.897095	547.380127	206.184280
-627.032227	190.135696	994.148376	-638.849792	13.508352	999.503235	-678.571960	229.186874	522.592651	-689.994934	-12.885559	525.083984	-680.948486	247.524185	79.611580	-704.008667	-9.190343	92.018669	-586.510132	307.577545	1452.673096	-586.229370	-73.555283	1451.485962	-553.153015	105.026024	1421.356445	-547.628723	96.258911	1752.632324	-795.045837	433.195190	1253.326294	-728.093262	-160.890671	1208.885742	-681.647644	275.090149	1028.170166	-585.640259	-90.826431	952.553711	-614.104919	103.538788	1095.020752	527.879639	-36.648560	964.949951	547.173279	206.194183
-627.335754	190.132675	994.219543	-638.963623	13.540831	999.477051	-678.828308	229.160477	522.581787	-690.247742	-12.782459	525.048645	-680.981079	247.507782	79.580765	-703.951843	-9.164488	91.934433	-586.691284	307.424469	1452.743652	-586.163696	-73.696609	1451.431030	-553.222473	104.960907	1421.369385	-547.571655	95.919540	1752.604004	-795.324280	433.011139	1253.520996	-727.951294	-160.918686	1208.766846	-681.865173	275.051819	1028.302612	-585.642578	-90.582191	952.716919	-614.275085	103.517189	1095.036499	527.526001	-36.872257	964.947632	546.994690	206.260269
-627.573975	190.128922	994.271301	-639.050537	13.547711	999.463379	-679.050964	229.069611	522.607300	-690.581238	-12.688092	525.037292	-680.928955	247.525864	79.550880	-703.887573	-9.160225	91.879753	-586.884338	307.286713	1452.791748	-586.129639	-73.825951	1451.377686	-553.295349	104.885445	1421.299683	-547.557190	95.604065	1752.575439	-795.661499	432.809357	1253.758789	-727.811829	-160.942474	1208.684692	-682.095154	274.998444	1028.404663	-585.828857	-90.472267	952.515015	-614.425415	103.497810	1095.053589	527.101807	-37.099308	964.965759	546.719910	206.315811
-627.808105	190.143646	994.281799	-639.174683	13.552077	999.428772	-679.276428	229.034256	522.640259	-690.952087	-12.530194	524.976563	-680.913818	247.536133	79.549065	-703.609680	-8.218427	90.604401	-587.075256	307.169189	1452.775879	-586.082397	-73.929688	1451.296509	-553.332153	104.850449	1421.272827	-547.561157	95.293411	1752.562500	-795.995422	432.673035	1253.942749	-727.713928	-160.996048	1208.553955	-682.341553	274.951996	1028.512451	-586.069397	-90.428696	952.141846	-614.556213	103.490562	1095.032471	526.731201	-37.306393	965.010498	546.480225	206.339874
-628.067383	190.162415	994.289001	-639.262024	13.556880	999.419922	-679.485840	228.959976	522.628113	-691.346619	-12.395042	524.941101	-680.902954	247.513702	79.516495	-703.826721	-8.967317	91.501595	-587.305176	307.058624	1452.835693	-586.009033	-74.024399	1451.226196	-553.397644	104.778992	1421.272583	-547.614197	94.993195	1752.550049	-796.338074	432.558746	1254.054810	-727.565186	-161.083603	1208.418823	-682.583252	274.897064	1028.655151	-586.283203	-90.366409	951.822144	-614.692810	103.509163	1095.024414	526.286194	-37.497608	965.029297	546.230408	206.360947
-628.326599	190.195618	994.313843	-639.387146	13.505534	999.420898	-679.691833	228.959076	522.665100	-691.978699	-12.368097	524.999817	-680.893372	247.518433	79.503891	-703.841370	-9.271464	91.765282	-587.554016	306.947937	1452.920044	-585.940186	-74.102913	1451.160645	-553.486023	104.719398	1421.264282	-547.676697	94.734894	1752.540771	-796.681946	432.410522	1254.166504	-727.457214	-161.136688	1208.337402	-682.773499	274.864197	1028.772339	-586.782043	-90.582703	950.892151	-614.855713	103.498489	1095.031738	525.830322	-37.655502	965.015747	545.964966	206.373657
-628.615234	190.238083	994.351074	-639.450073	13.517898	999.406006	-679.865479	228.973343	522.660889	-692.604553	-12.359878	525.168701	-680.894836	247.490479	79.486855	-703.830383	-8.228213	90.510201	-587.795044	306.834473	1452.968506	-585.838684	-74.181213	1451.056763	-553.570862	104.651764	1421.237183	-547.769409	94.473907	1752.536865	-797.028687	432.242737	1254.299316	-727.361206	-161.163879	1208.231079	-683.013367	274.833313	1028.914673	-587.003723	-90.578629	950.585022	-615.005798	103.519211	1095.038086	525.374329	-37.851295	964.992676	545.682983	206.436951
-628.910400	190.237625	994.395935	-639.506409	13.483069	999.378174	-680.025269	228.955978	522.597717	-693.178894	-12.307695	525.324036	-680.903992	247.522217	79.478424	-703.827454	-8.118004	90.371056	-588.043945	306.725891	1453.066406	-585.766602	-74.261765	1450.965332	-553.661499	104.602730	1421.274536	-547.853577	94.240242	1752.522949	-797.420959	432.094238	1254.425781	-727.224182	-161.204117	1208.105103	-683.253113	274.790314	1029.036133	-587.029419	-90.408745	950.634521	-615.160400	103.485191	1095.042725	523.697937	-37.816483	964.624878	545.152771	206.348633
-629.160339	190.268265	994.450317	-639.610779	13.503965	999.362488	-680.180542	228.974564	522.587219	-693.769226	-12.090573	525.298828	-680.893555	247.518341	79.474304	-703.907654	-8.185124	90.398834	-588.354919	306.621277	1453.186035	-585.680542	-74.374718	1450.894287	-553.749634	104.578026	1421.224609	-547.986694	94.002007	1752.536621	-797.836487	431.941162	1254.536743	-727.107361	-161.243118	1207.985596	-683.438354	274.795197	1029.098999	-587.070923	-90.257484	950.607361	-615.328064	103.487068	1095.060669	523.057861	-37.941105	964.661011	544.743103	206.375336
-629.373962	190.331528	994.481323	-639.653503	13.512290	999.339539	-680.292114	229.006470	522.562561	-694.322388	-11.934591	525.384521	-680.872009	247.501038	79.451584	-704.123718	-9.140972	91.472397	-588.634155	306.551147	1453.260376	-585.596130	-74.486580	1450.814697	-553.848816	104.522263	1421.186401	-548.153076	93.754448	1752.545898	-798.209961	431.748871	1254.598511	-726.961182	-161.301636	1207.824219	-683.639526	274.790558	1029.191650	-587.218384	-90.197777	950.369507	-615.440796	103.509865	1095.061890	522.465515	-38.060497	964.759583	544.311462	206.428864
-629.565308	190.345596	994.483093	-639.683960	13.469337	999.321045	-680.398254	228.926285	522.513855	-694.826660	-11.755951	525.484192	-680.846497	247.481735	79.423866	-703.571350	-9.402395	91.633644	-588.922668	306.438599	1453.278809	-585.539734	-74.562904	1450.745605	-553.964966	104.474533	1421.189087	-548.293640	93.522606	1752.534912	-798.647095	431.533417	1254.709839	-726.868469	-161.354111	1207.732910	-683.850647	274.800873	1029.199463	-587.693542	-90.420532	949.431824	-615.559753	103.501503	1095.054932	521.906006	-38.260185	964.859497	543.863525	206.491379
-629.784119	190.405594	994.513184	-639.770081	13.508053	999.270386	-680.479736	228.957565	522.479248	-695.692627	-11.736308	525.653992	-680.804993	247.478867	79.412468	-704.059204	-9.341433	91.532944	-589.214233	306.343842	1453.339722	-585.495911	-74.680809	1450.683960	-554.097168	104.421181	1421.188721	-548.466980	93.314896	1752.541016	-799.064880	431.292114	1254.737427	-726.726013	-161.410110	1207.586426	-684.069824	274.801178	1029.256592	-587.875000	-90.404579	949.092651	-615.693542	103.519028	1095.041504	521.441467	-38.474228	964.944519	543.417236	206.572723
-629.979980	190.412308	994.526489	-639.784424	13.501035	999.246582	-680.568665	228.905624	522.474548	-696.341980	-11.520782	525.612061	-680.774902	247.498459	79.388199	-704.024231	-9.317559	91.410805	-589.534546	306.242767	1453.381836	-585.483459	-74.767967	1450.660156	-554.226135	104.381752	1421.152588	-548.660706	93.110374	1752.549805	-799.470520	431.082550	1254.797974	-726.550049	-161.446625	1207.440308	-684.299011	274.798248	1029.302002	-587.690125	-90.109108	949.502014	-615.798340	103.517731	1095.036255	520.901062	-39.033081	965.009033	542.962585	206.533920
-630.205322	190.454956	994.552734	-639.820007	13.563283	999.197693	-680.669739	228.909836	522.452576	-696.910156	-11.317982	525.565430	-680.766235	247.497559	79.386909	-703.806335	-9.391109	91.343689	-589.856628	306.178650	1453.437744	-585.425110	-74.838905	1450.607056	-554.371826	104.328094	1421.146729	-548.843933	92.905800	1752.546143	-799.958557	430.819733	1255.020508	-726.387390	-161.446426	1207.317993	-684.500244	274.794312	1029.333496	-587.768188	-90.119148	949.131042	-615.913025	103.548218	1095.022217	520.327454	-39.420803	965.087402	542.451477	206.568085
-630.414734	190.527512	994.573792	-639.845947	13.594844	999.155823	-680.771179	228.920303	522.476440	-697.667847	-11.277546	525.707397	-680.748291	247.510681	79.397491	-703.790039	-9.443188	91.334862	-590.228455	306.094116	1453.512207	-585.403931	-74.908562	1450.595337	-554.472717	104.341042	1421.096924	-549.022644	92.731667	1752.527344	-800.432251	430.622162	1255.089966	-726.239685	-161.436600	1207.220825	-684.746582	274.808990	1029.361450	-588.199097	-90.440750	948.090820	-616.035400	103.585098	1095.012939	519.706909	-39.804657	965.232300	541.904541	206.605911
-630.622742	190.613434	994.582947	-639.909851	13.636850	999.098694	-680.877197	228.974701	522.482544	-698.479553	-11.195162	525.831543	-680.744690	247.500259	79.404442	-703.894287	-9.547023	91.367714	-590.540100	306.040131	1453.493286	-585.406555	-74.977402	1450.590210	-554.617249	104.305977	1421.094971	-549.195557	92.572746	1752.534180	-800.882141	430.375305	1255.158936	-726.045288	-161.407944	1207.063110	-684.951660	274.809753	1029.341797	-587.900452	-90.196007	948.366699	-616.164063	103.627052	1094.987915	519.102295	-40.240765	965.251038	541.255310	206.791946
-630.751221	190.645859	994.616882	-639.852356	13.703674	999.027039	-680.957275	229.030853	522.440186	-699.209229	-11.085582	525.911926	-680.681763	247.478104	79.384315	-703.917603	-9.535525	91.252022	-590.883484	305.956238	1453.511597	-585.378906	-75.054825	1450.564453	-554.767456	104.280350	1421.055542	-549.384033	92.403389	1752.529663	-801.368103	430.181976	1255.157349	-725.826721	-161.368317	1206.907837	-685.169250	274.802094	1029.301025	-587.932983	-90.248215	948.003723	-616.216614	103.639450	1094.972900	518.232605	-43.152294	964.709900	540.764648	207.084259
-630.903442	190.705994	994.604858	-639.906616	13.729598	998.979614	-681.079590	229.042023	522.432129	-699.930237	-10.861987	525.814148	-680.705688	247.527496	79.406754	-703.847656	-9.634654	91.240921	-591.246399	305.880615	1453.515747	-585.386658	-75.092491	1450.542480	-554.924622	104.283554	1421.029419	-549.592407	92.229286	1752.547729	-801.825928	429.957306	1255.192261	-725.628662	-161.306198	1206.732178	-685.419617	274.767822	1029.325928	-587.964355	-90.344666	947.601135	-616.318115	103.673050	1094.942993	517.249390	-43.691326	964.766296	540.081055	207.081131
-631.032593	190.725327	994.596375	-639.885193	13.792761	998.899536	-680.678040	228.207108	522.104126	-700.663818	-10.734945	525.945496	-680.319031	247.470352	79.300362	-703.772583	-9.651995	91.206337	-591.622437	305.808716	1453.565918	-585.389587	-75.181931	1450.530762	-555.115479	104.246246	1421.026001	-549.775391	92.088860	1752.534302	-802.253113	429.742584	1255.124146	-725.428406	-161.265335	1206.557251	-685.581848	274.762604	1029.260620	-588.346375	-90.827637	946.441284	-616.372437	103.691216	1094.899170	516.409790	-43.826641	964.772888	539.266235	207.279999
-631.124084	190.785538	994.600769	-639.910828	13.847605	998.858765	-680.728577	228.223938	522.099548	-701.616272	-10.656309	526.091370	-680.302551	247.464355	79.296425	-703.828552	-9.689299	91.118652	-591.987732	305.760681	1453.613892	-585.428223	-75.235306	1450.526611	-555.277283	104.232056	1421.047974	-549.986694	91.951164	1752.530029	-802.705811	429.524170	1255.033813	-725.177979	-161.221252	1206.329224	-685.717651	274.752899	1029.218872	-588.114197	-90.716881	946.633789	-616.444092	103.731483	1094.883789	515.679932	-43.768764	964.751526	538.375366	207.605026
-631.201843	190.834564	994.598572	-639.867676	13.892396	998.784424	-680.812683	228.307449	522.139160	-702.284790	-10.404641	526.121887	-680.307617	247.437592	79.294861	-703.702576	-9.751170	91.085480	-592.361755	305.708923	1453.636108	-585.423340	-75.273506	1450.527344	-555.477600	104.199356	1421.067383	-550.178528	91.843735	1752.528076	-803.147034	429.243896	1255.036743	-724.953430	-161.145691	1206.203003	-685.846191	274.739380	1029.163818	-588.209351	-90.849007	946.194031	-616.476318	103.752136	1094.848755	514.915894	-43.936073	964.691895	537.602234	207.769485
-631.322693	190.907974	994.598511	-639.918335	13.949809	998.715881	-680.854553	228.348816	522.104675	-702.989136	-10.144484	526.088440	-680.290833	247.450058	79.318298	-703.524048	-9.789090	91.008072	-592.753601	305.665375	1453.681152	-585.445007	-75.345940	1450.523438	-555.674683	104.162476	1421.050415	-550.361206	91.735641	1752.513916	-803.594238	428.999084	1254.979248	-724.690125	-161.051865	1205.993408	-685.803406	274.796387	1028.494141	-587.220337	-90.346275	946.773804	-616.559021	103.786880	1094.814331	514.196960	-44.047749	964.651367	536.785461	208.038116
-631.381836	190.944351	994.595947	-639.872314	13.988867	998.657471	-681.307556	229.250687	522.338440	-703.682373	-9.870811	526.162048	-680.640686	247.500702	79.388260	-703.439270	-9.859464	90.967445	-593.131653	305.612579	1453.676392	-585.468201	-75.419701	1450.505859	-555.825012	104.164688	1421.059326	-550.561279	91.627602	1752.533203	-804.017212	428.719635	1254.926514	-724.477478	-160.976700	1205.784302	-685.908325	274.771484	1028.409424	-587.255432	-90.533165	946.331177	-616.583862	103.805916	1094.787598	513.466614	-44.140205	964.498413	535.997131	208.326447
-631.462463	191.043503	994.610413	-639.870850	14.102724	998.570435	-680.930237	228.489304	522.162476	-704.473633	-9.704695	526.215942	-680.298706	247.466568	79.283966	-703.405579	-9.893185	90.911171	-593.510437	305.571533	1453.658081	-585.487000	-75.499191	1450.463623	-555.963928	104.149200	1421.022217	-550.748840	91.540443	1752.511230	-804.425293	428.456940	1254.795654	-724.285522	-160.927155	1205.556763	-686.020935	274.736420	1028.386475	-587.427917	-90.757774	945.778015	-616.628174	103.865303	1094.752930	512.642395	-44.501194	964.301270	535.093323	208.595016
-631.534790	191.094437	994.601685	-639.861389	14.173114	998.444153	-681.336731	229.252945	522.335510	-705.107971	-9.473016	526.255798	-680.601379	247.506271	79.352318	-703.513733	-9.905622	90.828857	-593.846130	305.513702	1453.634277	-585.495300	-75.569077	1450.404785	-556.161438	104.105904	1421.032471	-550.972778	91.400284	1752.584595	-804.864380	428.198792	1254.767456	-724.143616	-160.893188	1205.375122	-686.103394	274.726807	1028.332031	-588.758972	-91.909325	943.467285	-616.649109	103.869186	1094.684082	511.760773	-45.012264	964.069214	534.218567	208.930740
-631.589966	191.133804	994.603027	-639.874146	14.215074	998.402466	-681.390442	229.364319	522.395203	-705.664246	-9.184242	526.263123	-680.613770	247.540436	79.353340	-703.262817	-9.863343	90.680695	-594.212646	305.455444	1453.685303	-585.502441	-75.622772	1450.346069	-556.304260	104.105545	1421.012817	-551.127319	91.387421	1752.479614	-805.263550	427.964050	1254.740723	-723.977905	-160.796112	1205.148682	-686.171570	274.714722	1028.291382	-588.495911	-91.930359	943.733704	-616.696716	103.891251	1094.666748	511.062897	-45.048019	963.926147	533.254272	209.256638
-631.610535	191.124710	994.588562	-639.847717	14.155816	998.412292	-681.308289	229.393387	522.336609	-706.306946	-9.029160	526.380737	-680.575256	247.532303	79.353035	-703.173279	-9.898349	90.560997	-594.605896	305.388702	1453.709595	-585.568481	-75.705811	1450.265137	-556.466980	104.050591	1421.052612	-551.303162	91.321083	1752.468628	-805.657166	427.748260	1254.601196	-723.825073	-160.714554	1204.915161	-686.240845	274.716949	1028.269653	-588.466248	-92.225708	943.407959	-616.737488	103.877464	1094.672607	510.520508	-44.890251	963.799316	532.307068	209.667297
-631.659302	191.183716	994.579956	-639.839111	14.186945	998.352173	-681.336914	229.464722	522.370605	-706.965881	-8.903699	526.433716	-680.630432	247.536682	79.355934	-703.112000	-9.905222	90.513161	-594.981506	305.334229	1453.754639	-585.622925	-75.768967	1450.194458	-556.644409	104.017090	1421.026489	-551.488464	91.261848	1752.453125	-806.051514	427.508881	1254.596069	-723.712891	-160.660950	1204.708618	-686.287476	274.724915	1028.183838	-588.408936	-92.561745	943.048401	-616.771729	103.900658	1094.641235	510.179382	-44.733044	963.644043	531.475891	209.993332
-631.698303	191.212143	994.576355	-639.794434	14.246119	998.274109	-681.333679	229.526047	522.377869	-707.580688	-8.743165	526.460999	-680.645020	247.535278	79.335152	-703.201599	-9.937728	90.454468	-595.345276	305.281189	1453.824951	-585.705627	-75.873512	1450.112671	-556.819641	103.998329	1421.000732	-551.659363	91.167168	1752.453491	-806.413879	427.261993	1254.576904	-723.617615	-160.618530	1204.513306	-686.372681	274.692871	1028.177002	-588.313416	-92.872482	942.667358	-616.774292	103.912621	1094.601929	512.454163	-41.024925	964.984985	530.670593	210.478775
-631.742310	191.237564	994.558472	-639.800598	14.233339	998.220947	-681.334473	229.559952	522.370850	-707.985413	-8.564095	526.466980	-680.622131	247.534653	79.341545	-702.984253	-10.019053	90.426353	-595.703735	305.188477	1453.856812	-585.790344	-75.939476	1450.028809	-556.970520	103.935684	1420.995483	-551.853210	91.075005	1752.512695	-806.736328	427.029938	1254.525391	-723.516541	-160.644836	1204.288818	-686.426025	274.686432	1028.154907	-588.233459	-93.180557	942.338135	-616.819763	103.904144	1094.570557	510.949066	-41.348202	963.718445	529.709045	211.122589
-631.793518	191.298691	994.583130	-639.826660	14.289320	998.168335	-681.335388	229.603409	522.369446	-708.423828	-8.297525	526.435364	-680.649048	247.542252	79.333473	-702.911011	-9.997319	90.322227	-596.055542	305.107697	1453.921387	-585.885864	-76.024696	1449.992676	-557.133667	103.889503	1421.008545	-551.981445	91.084808	1752.430298	-807.064148	426.809723	1254.508911	-723.456909	-160.670822	1204.114380	-686.478943	274.662933	1028.130493	-588.159973	-93.424934	942.069092	-616.874512	103.923309	1094.560059	510.341125	-40.942329	963.626343	528.606689	211.538879
-631.843079	191.312119	994.580444	-639.837097	14.313319	998.124634	-681.324158	229.628052	522.351685	-708.772644	-8.123888	526.512024	-680.655518	247.543137	79.335808	-702.829529	-10.069771	90.324677	-596.385132	305.014038	1453.963867	-586.001343	-76.110374	1449.973022	-557.282043	103.827507	1421.023193	-552.143677	91.035576	1752.443970	-807.385620	426.643921	1254.462158	-723.362183	-160.764145	1203.959229	-686.536682	274.660645	1028.127563	-588.079041	-93.735252	941.829895	-616.914429	103.924004	1094.539063	509.881866	-40.469566	963.556519	527.571899	212.001236
-631.902649	191.366150	994.606628	-639.863159	14.350812	998.068054	-681.340759	229.717270	522.363281	-709.157776	-8.018823	526.552124	-680.673462	247.555603	79.341248	-702.939880	-10.029417	90.317612	-596.686279	304.938446	1454.011353	-586.090088	-76.190620	1449.988647	-557.436035	103.751488	1421.055420	-552.294922	90.985748	1752.469971	-807.687012	426.485626	1254.423584	-723.317566	-160.872330	1203.825195	-686.591614	274.646698	1028.133667	-587.985596	-94.088409	941.663757	-616.954468	103.927223	1094.523804	509.240326	-40.066929	963.458862	526.452087	212.472321
-631.916809	191.345795	994.628479	-639.880676	14.398383	998.039490	-681.293762	229.630569	522.351501	-709.441345	-7.863402	526.578979	-680.637268	247.543610	79.340218	-703.043518	-10.017819	90.309067	-596.954102	304.867859	1454.141602	-586.229980	-76.281647	1449.997925	-557.601074	103.689293	1421.125000	-552.473022	90.945503	1752.476563	-807.962646	426.362854	1254.414307	-723.259766	-160.979141	1203.748169	-686.678284	274.612701	1028.178589	-587.919922	-94.484825	941.546997	-616.993042	103.914040	1094.525024	508.587921	-39.610649	963.292480	525.345154	212.931900
-631.964478	191.402069	994.647827	-639.887573	14.401349	998.018982	-681.306152	229.712891	522.356995	-709.680847	-7.755267	526.690857	-680.702942	247.549667	79.344414	-702.984924	-10.053159	90.309944	-597.213135	304.789581	1454.168457	-586.388489	-76.372490	1449.989380	-557.752808	103.627335	1421.177490	-552.642822	90.939804	1752.497803	-808.220764	426.287476	1254.337769	-723.241150	-161.134216	1203.715698	-686.739929	274.632385	1028.200439	-587.869446	-94.780708	941.449219	-617.029236	103.926010	1094.526367	508.103302	-38.765656	963.161804	524.046082	213.656174
-631.991638	191.373322	994.663452	-639.889221	14.399178	998.019226	-681.275146	229.708771	522.370056	-709.801941	-7.661895	526.702148	-680.658264	247.517166	79.338120	-702.729309	-9.993912	90.246101	-597.457458	304.716309	1454.208374	-586.560730	-76.463890	1450.041626	-557.903381	103.574203	1421.248657	-552.809204	90.883736	1752.536621	-808.498901	426.129608	1254.443848	-723.217407	-161.325653	1203.641235	-686.814514	274.618713	1028.221069	-587.819519	-95.045326	941.376282	-617.048462	103.905136	1094.535278	508.082947	-37.813629	962.952209	523.112793	214.140259
-632.066223	191.466446	994.707092	-639.978638	14.457508	997.997070	-681.320679	229.722412	522.403870	-709.903564	-7.557582	526.661621	-680.718506	247.534821	79.308311	-702.643738	-10.005618	90.198936	-597.656128	304.630035	1454.246948	-586.723083	-76.527466	1450.104980	-558.075806	103.503212	1421.242676	-552.981812	90.873756	1752.567261	-808.710449	425.985413	1254.474731	-723.168457	-161.501831	1203.652954	-686.893066	274.618225	1028.239014	-587.777222	-95.301987	941.316895	-617.138367	103.942947	1094.547974	507.334137	-37.328064	962.773804	521.900513	214.720016
-632.109192	191.433685	994.730286	-639.950928	14.474484	997.976135	-681.298035	229.703033	522.393799	-709.903992	-7.538058	526.707397	-680.703125	247.532913	79.306351	-702.656311	-10.008307	90.200630	-597.835022	304.550385	1454.293823	-586.890991	-76.619743	1450.143066	-558.233704	103.431717	1421.263428	-553.158569	90.842773	1752.611328	-808.914612	425.858215	1254.519653	-723.134705	-161.698059	1203.645264	-686.977173	274.624268	1028.280884	-587.723816	-95.568787	941.275269	-617.156311	103.918922	1094.551270	505.623199	-37.600887	962.722595	520.428589	215.075760
-632.190369	191.465576	994.780945	-640.036804	14.499658	997.976624	-681.290283	229.712143	522.358765	-709.842346	-7.456875	526.643555	-680.715393	247.561447	79.341187	-702.574890	-10.044208	90.250191	-597.989441	304.471497	1454.323120	-587.029785	-76.673798	1450.209839	-558.399048	103.370766	1421.333252	-553.336060	90.816116	1752.650146	-809.092163	425.769073	1254.524902	-723.123901	-161.927322	1203.664429	-687.069885	274.635345	1028.272217	-587.664063	-95.815582	941.273254	-617.244934	103.919319	1094.578003	504.822418	-37.192204	962.559692	519.125977	215.600433
-632.249756	191.512100	994.806519	-640.068237	14.496791	997.978333	-680.954407	228.972977	522.213135	-709.812744	-7.479949	526.641235	-680.463684	247.528717	79.274857	-702.699341	-9.979347	90.234535	-598.122803	304.403198	1454.385498	-587.126160	-76.727615	1450.225464	-558.539795	103.297691	1421.362427	-553.506226	90.754318	1752.615723	-809.247314	425.675507	1254.540527	-723.103027	-162.236359	1203.689209	-687.141663	274.647980	1028.278442	-587.623535	-96.087769	941.325073	-617.305359	103.931335	1094.594727	503.986450	-36.745338	962.393555	517.991638	216.008743
-632.286011	191.525009	994.833557	-640.055908	14.512726	997.954590	-681.293823	229.744659	522.353088	-709.679077	-7.506463	526.604736	-680.712952	247.564392	79.348480	-702.625610	-10.048914	90.304504	-598.258362	304.318298	1454.406250	-587.222595	-76.778648	1450.269043	-558.652222	103.219810	1421.375000	-553.679932	90.758629	1752.717529	-809.339966	425.608734	1254.540894	-723.124207	-162.495270	1203.735718	-687.195862	274.661987	1028.268921	-587.555237	-96.320244	941.373291	-617.347534	103.924225	1094.602295	503.210693	-36.024769	962.237793	516.704956	216.735413
-632.377441	191.482407	994.863708	-640.082214	14.508681	997.967041	-680.945984	229.049393	522.199768	-709.568420	-7.497019	526.568542	-680.405151	247.496643	79.279305	-702.602356	-10.040513	90.331017	-598.395996	304.263855	1454.469849	-587.341248	-76.804832	1450.358398	-558.807312	103.144104	1421.414795	-553.865479	90.710533	1752.775635	-809.426697	425.568237	1254.560425	-723.115479	-162.698105	1203.776001	-687.292969	274.668060	1028.262695	-587.531494	-96.590027	941.506531	-617.416687	103.898651	1094.625610	502.229553	-35.321915	962.027161	515.189880	217.479095
-632.421631	191.489395	994.902771	-640.086426	14.488853	997.971985	-681.263367	229.743225	522.323608	-709.546753	-7.585263	526.606628	-680.695679	247.558228	79.344353	-702.730164	-10.012535	90.332230	-598.542175	304.174408	1454.515747	-587.466125	-76.851563	1450.406616	-558.936035	103.097862	1421.477539	-554.017334	90.682381	1752.798096	-809.499878	425.526611	1254.601074	-723.133667	-162.958191	1203.835693	-687.320190	274.695740	1028.220825	-587.481689	-96.774231	941.660583	-617.490173	103.879723	1094.657227	501.468262	-35.035820	961.784973	514.232544	217.729828
-632.497192	191.491943	994.906067	-640.092712	14.464050	997.964783	-680.999512	229.074493	522.201416	-709.299988	-7.627866	526.569519	-680.422180	247.496262	79.277336	-702.655457	-10.009915	90.320313	-598.692993	304.103821	1454.573242	-587.589966	-76.898239	1450.438354	-559.054016	103.017197	1421.534180	-554.176270	90.642700	1752.838989	-809.546814	425.519440	1254.568359	-723.188965	-163.211472	1203.905396	-687.377747	274.707611	1028.230347	-587.447205	-96.978363	941.764954	-617.545715	103.870651	1094.657959	501.090271	-33.952656	961.507507	513.026184	218.524323
-632.549561	191.452225	994.926697	-640.068359	14.489662	997.938965	-680.981567	229.027786	522.177673	-709.201721	-7.703571	526.564453	-680.362854	247.490219	79.276123	-702.668945	-9.956500	90.372192	-598.829224	304.031372	1454.599976	-587.694946	-76.953476	1450.487671	-559.194458	102.975304	1421.548706	-554.354248	90.606461	1752.862793	-809.599670	425.553040	1254.545288	-723.231384	-163.450714	1203.965942	-687.443909	274.713623	1028.208740	-587.375793	-97.178848	941.875488	-617.599487	103.848099	1094.663086	499.699677	-33.597038	961.321167	511.514587	219.182541
-632.589722	191.431152	994.930176	-640.056213	14.464238	997.943176	-681.012390	229.007080	522.219238	-709.062927	-7.759087	526.525513	-680.383667	247.493225	79.248535	-702.682190	-9.941207	90.368011	-598.966309	303.976379	1454.661133	-587.824463	-77.004456	1450.495972	-559.315125	102.925125	1421.561523	-554.480347	90.565117	1752.889648	-809.624695	425.540344	1254.582520	-723.287659	-163.661499	1203.983154	-687.469604	274.733307	1028.158081	-587.303467	-97.336433	941.970398	-617.655945	103.832695	1094.674927	498.751495	-32.984734	961.116638	510.225677	219.770554
-632.625427	191.431686	994.918762	-640.050110	14.456367	997.907776	-680.993774	228.966354	522.205322	-708.921326	-7.781423	526.471313	-680.358704	247.466934	79.248497	-702.739197	-9.978966	90.390991	-599.082703	303.915680	1454.699951	-587.933289	-77.060585	1450.545044	-559.442627	102.854248	1421.590942	-554.625122	90.512756	1752.911865	-809.648376	425.577362	1254.555664	-723.363708	-163.873718	1204.073975	-687.506958	274.744354	1028.125366	-587.259460	-97.537636	942.124756	-617.713684	103.822021	1094.659790	498.250092	-32.198742	960.904053	509.179626	220.278183
-632.655823	191.414047	994.906067	-639.967102	14.394902	997.880798	-680.974365	228.949036	522.168274	-708.880066	-7.900827	526.481323	-680.333252	247.502686	79.279472	-702.781921	-9.974351	90.385773	-599.180054	303.851440	1454.686035	-588.063843	-77.101303	1450.606812	-559.587646	102.784264	1421.631470	-554.758423	90.480034	1752.932495	-809.639709	425.653809	1254.469238	-723.423767	-164.034058	1204.117432	-687.544128	274.768738	1028.126709	-587.166260	-97.692085	942.275024	-617.711914	103.787331	1094.644531	497.323578	-31.724762	960.713745	508.061371	220.734665
-632.671936	191.379486	994.900085	-639.924438	14.380436	997.883789	-680.954224	228.886322	522.160889	-708.788330	-7.923729	526.460510	-680.291992	247.501297	79.278419	-702.767395	-9.908266	90.346550	-599.258179	303.799225	1454.678955	-588.167297	-77.143593	1450.673706	-559.710388	102.746872	1421.651855	-554.872803	90.466316	1752.943726	-809.627380	425.687805	1254.475342	-723.469238	-164.209717	1204.152832	-687.577454	274.771301	1028.090820	-587.087341	-97.867203	942.448242	-617.736816	103.775780	1094.650146	496.110229	-31.201166	960.548584	506.718933	221.380493
-632.705261	191.343140	994.907288	-639.873352	14.305571	997.898926	-680.967651	228.839966	522.189331	-708.658264	-7.997201	526.496033	-680.267212	247.470520	79.264664	-702.896667	-9.858896	90.359215	-599.389526	303.735748	1454.737671	-588.295837	-77.200737	1450.717163	-559.857117	102.712616	1421.679932	-554.984619	90.437431	1752.971191	-809.641846	425.738647	1254.540161	-723.537781	-164.389069	1204.203979	-687.642395	274.766693	1028.067261	-586.975952	-98.050201	942.578186	-617.768494	103.734985	1094.668823	494.814911	-31.087542	960.326782	505.514008	221.756668
-632.722717	191.352280	994.894409	-639.805054	14.319883	997.847351	-680.974915	228.826996	522.186096	-708.616028	-8.092197	526.551514	-680.305725	247.462219	79.262108	-703.138000	-9.840902	90.421364	-599.540527	303.702332	1454.786865	-588.418091	-77.255829	1450.771606	-559.967896	102.693291	1421.725342	-555.100159	90.422653	1753.002075	-809.620728	425.820099	1254.452026	-723.653992	-164.568390	1204.286255	-687.690674	274.759857	1028.029297	-586.942993	-98.153160	942.739380	-617.774597	103.735603	1094.642578	493.868164	-30.669418	960.098450	504.479645	222.247086
-632.771301	191.293884	994.892944	-639.720459	14.282150	997.845581	-680.980347	228.766266	522.196106	-708.565735	-8.178490	526.596924	-680.261475	247.447296	79.238571	-703.012939	-9.854606	90.461868	-599.646057	303.662872	1454.798462	-588.526001	-77.293091	1450.848999	-560.083923	102.642082	1421.747192	-555.201477	90.411217	1752.986450	-809.622131	425.886078	1254.459839	-723.712280	-164.716751	1204.314819	-687.746277	274.747864	1028.009033	-586.852173	-98.319153	942.866394	-617.780396	103.702385	1094.645386	493.291931	-30.014612	959.927368	503.585907	222.672806
-632.763367	191.240234	994.874390	-639.645142	14.212656	997.857178	-680.969482	228.720474	522.203369	-708.569641	-8.277916	526.636536	-680.231384	247.435944	79.240540	-702.907043	-9.856674	90.461128	-599.749023	303.618073	1454.822266	-588.610901	-77.346252	1450.873535	-560.205811	102.597786	1421.764526	-555.289307	90.404778	1752.996826	-809.582275	425.960052	1254.439575	-723.771057	-164.836136	1204.345947	-687.781555	274.739410	1027.979614	-586.766541	-98.442337	943.041748	-617.779724	103.666206	1094.649292	492.615784	-28.579964	959.780029	502.188568	223.713699
-632.753479	191.194855	994.870972	-639.511475	14.155878	997.849243	-680.938660	228.693802	522.167358	-708.508179	-8.301426	526.653259	-680.186035	247.437149	79.231613	-702.952576	-9.863872	90.510490	-599.892761	303.589264	1454.850586	-588.728577	-77.393921	1450.949585	-560.310486	102.582977	1421.774658	-555.383667	90.368668	1753.003174	-809.586792	426.080933	1254.383423	-723.850403	-164.930099	1204.412720	-687.831299	274.717346	1027.970703	-586.673340	-98.567932	943.172668	-617.734619	103.626556	1094.648560	491.756165	-28.065008	959.643372	501.195892	224.223206
-632.752625	191.156250	994.853088	-639.409546	14.103486	997.836670	-680.906860	228.645920	522.144653	-708.482422	-8.316893	526.639221	-680.200073	247.429337	79.230278	-702.973022	-9.834481	90.475838	-600.008850	303.548218	1454.877197	-588.829102	-77.448448	1450.998413	-560.394287	102.543938	1421.808838	-555.437073	90.381340	1752.994629	-809.554932	426.191101	1254.319336	-723.890747	-165.011856	1204.437012	-687.879150	274.690155	1027.945068	-586.606567	-98.681374	943.319336	-617.700684	103.595139	1094.636353	490.440887	-28.159765	959.510803	500.234924	224.380814
-632.783508	191.143784	994.836487	-639.310486	14.066234	997.796570	-680.902466	228.584244	522.110901	-708.522522	-8.383841	526.695068	-680.200317	247.451935	79.265945	-703.048035	-9.812449	90.470688	-600.113831	303.532990	1454.883057	-588.917358	-77.484444	1451.082153	-560.470581	102.497772	1421.825928	-555.538513	90.370384	1752.999146	-809.544556	426.256897	1254.271973	-723.928894	-165.102585	1204.471924	-687.934509	274.663849	1027.936279	-586.463745	-98.756195	943.464905	-617.678162	103.571060	1094.610229	489.985809	-27.277784	959.395508	499.451874	224.894058
-632.786682	191.081238	994.851929	-639.168152	14.007310	997.776611	-680.901978	228.554855	522.146729	-708.454102	-8.372349	526.709717	-680.180237	247.448624	79.273117	-703.022583	-9.800990	90.490181	-600.251221	303.499390	1454.980713	-589.003601	-77.521706	1451.146851	-560.563782	102.481873	1421.890381	-555.611511	90.358353	1753.012695	-809.530884	426.309967	1254.267700	-723.984619	-165.189041	1204.517822	-687.995972	274.608765	1027.924194	-586.340942	-98.817108	943.618042	-617.643066	103.507156	1094.614502	488.579742	-27.061071	959.197632	498.294220	225.509460
-632.786926	190.993668	994.848511	-639.070496	13.942942	997.792297	-680.888428	228.502914	522.141968	-708.518982	-8.451118	526.738892	-680.161926	247.433090	79.267006	-703.042419	-9.799136	90.500969	-600.390076	303.439758	1455.031250	-589.096008	-77.557213	1451.210571	-560.597900	102.464638	1421.920776	-555.713989	90.355690	1753.035400	-809.529968	426.355621	1254.204712	-724.029297	-165.293442	1204.555664	-687.892151	274.449402	1027.875000	-586.210815	-98.873863	943.832520	-617.624084	103.453201	1094.625854	487.669891	-26.638927	959.041138	497.456482	226.006271
-632.784241	190.949448	994.844604	-638.942627	13.912616	997.741943	-680.893250	228.462723	522.148560	-708.566772	-8.482921	526.784851	-680.131104	247.416168	79.246155	-703.083191	-9.792862	90.504105	-600.508423	303.408966	1455.083740	-589.185059	-77.595703	1451.244629	-560.643555	102.444931	1421.995483	-555.799744	90.353073	1753.038940	-809.524231	426.414154	1254.139282	-724.069214	-165.385788	1204.593018	-688.103271	274.502869	1027.896484	-586.051331	-98.900703	944.039795	-617.587097	103.404221	1094.604126	487.488220	-25.496220	958.922791	496.712463	226.629028
-632.800476	190.904373	994.843994	-638.851746	13.891730	997.715576	-680.887146	228.388870	522.144043	-708.541321	-8.473619	526.797546	-680.133179	247.404892	79.250580	-703.064575	-9.795677	90.502838	-600.585083	303.382996	1455.091919	-589.224121	-77.641907	1451.294678	-560.679321	102.407646	1422.027222	-555.893677	90.379021	1753.040283	-809.498840	426.406769	1254.139771	-724.094116	-165.487900	1204.641724	-688.136108	274.446472	1027.845703	-585.882080	-98.900040	944.245483	-617.562683	103.368599	1094.593140	486.290161	-25.450811	958.723022	495.986542	226.948761
-632.803711	190.882034	994.846008	-638.764709	13.868838	997.679016	-680.863953	228.328003	522.091492	-708.590637	-8.509754	526.815125	-680.114319	247.402695	79.245201	-703.107544	-8.771393	89.456161	-600.693115	303.365295	1455.177612	-589.258240	-77.666969	1451.320679	-560.714539	102.387138	1422.130127	-555.999084	90.402145	1753.057007	-809.497192	426.402496	1254.121826	-724.162231	-165.571060	1204.704590	-688.167114	274.392365	1027.806030	-585.693970	-98.861671	944.441284	-617.544250	103.334740	1094.580322	485.513580	-25.081419	958.548950	495.312775	227.440460
-632.836609	190.883301	994.838989	-638.697083	13.898781	997.593872	-680.823730	228.334412	522.091797	-708.589783	-8.509090	526.817261	-680.056824	247.366058	79.236160	-703.146973	-8.737563	89.404053	-600.808044	303.346497	1455.192017	-589.304932	-77.730293	1451.366699	-560.715332	102.370667	1422.161011	-556.130737	90.434357	1753.055786	-809.509705	426.414764	1254.021606	-724.226929	-165.650360	1204.767944	-688.214722	274.333710	1027.783325	-585.525940	-98.896049	944.726868	-617.517700	103.317131	1094.532837	485.355682	-24.160381	958.388916	494.820404	227.983292
-632.804504	190.773361	994.824951	-638.550842	13.797889	997.619080	-680.785278	228.253967	522.098694	-708.560486	-8.482728	526.798645	-680.059631	247.385468	79.243439	-703.171997	-8.928507	89.664810	-600.901917	303.341980	1455.295044	-589.281250	-77.777885	1451.359985	-560.683044	102.350952	1422.230957	-556.236633	90.457001	1753.055420	-809.509033	426.423523	1253.935303	-724.242981	-165.745895	1204.816772	-688.243591	274.270203	1027.770020	-585.288818	-98.875740	945.084595	-617.468262	103.246704	1094.545410	484.106079	-24.284811	958.136902	494.043488	228.497589
-632.836670	190.763733	994.851440	-638.463013	13.774579	997.561951	-680.770752	228.208038	522.085266	-708.632690	-8.496832	526.773682	-680.039673	247.364471	79.224983	-703.252502	-9.108676	89.958656	-600.958801	303.320435	1455.345215	-589.263794	-77.829498	1451.410278	-560.662109	102.335129	1422.286621	-556.349243	90.487236	1753.020264	-809.550293	426.340118	1254.017212	-724.325073	-165.859009	1204.952393	-688.250366	274.178162	1027.760376	-585.005798	-98.756371	945.395935	-617.453247	103.196533	1094.532837	483.455597	-23.772989	957.961182	493.411407	229.204712
-632.863708	190.760269	994.862427	-638.386353	13.804564	997.493530	-680.767151	228.204163	522.080933	-708.712463	-8.505632	526.783813	-680.004578	247.361984	79.227684	-703.396973	-9.265496	90.144440	-601.040894	303.324921	1455.381836	-589.226624	-77.844398	1451.484009	-560.589111	102.328568	1422.345947	-556.464783	90.508377	1752.985962	-809.546692	426.293396	1253.990356	-724.336731	-165.962708	1205.067383	-688.286255	274.115662	1027.752686	-584.700256	-98.639648	945.804077	-617.435852	103.176743	1094.505737	483.399323	-22.616831	957.772339	492.899292	230.006287
-632.836182	190.617142	994.869019	-638.266541	13.624786	997.593872	-680.744202	228.124756	522.096680	-708.735840	-8.517407	526.837769	-680.044800	247.384369	79.231827	-703.108154	-9.755230	90.438034	-601.097778	303.313171	1455.470459	-589.180298	-77.877968	1451.570313	-560.533081	102.310944	1422.427490	-556.565857	90.522316	1752.953857	-809.575012	426.245087	1254.012085	-724.361572	-166.077850	1205.226440	-688.301697	274.007874	1027.754517	-584.447205	-98.599419	946.337524	-617.419861	103.078629	1094.569336	482.222168	-22.742365	957.469666	492.165070	230.577301
-632.848755	190.596497	994.885010	-638.210449	13.555140	997.599304	-680.712463	228.140778	522.080872	-708.731201	-8.516108	526.849731	-680.001770	247.359955	79.244934	-703.067078	-9.825221	90.502037	-601.147827	303.306396	1455.563965	-589.089233	-77.904991	1451.643188	-560.427612	102.320045	1422.498169	-556.653442	90.546509	1752.915771	-809.583252	426.176910	1254.029297	-724.365234	-166.183472	1205.408447	-688.345764	273.939301	1027.809448	-584.111023	-98.484161	946.931763	-617.416443	103.034950	1094.583374	481.677887	-22.403048	957.285583	491.626373	231.276199
-632.875122	190.580048	994.897522	-638.134277	13.584949	997.529785	-681.054382	228.923172	522.211426	-708.712585	-8.546540	526.871704	-680.285767	247.367325	79.307495	-703.017517	-9.806097	90.478287	-601.129272	303.299286	1455.648682	-589.021362	-77.904541	1451.767578	-560.323181	102.312943	1422.610840	-556.754211	90.558197	1752.893799	-809.584839	426.082703	1254.083008	-724.415894	-166.314911	1205.656250	-688.369873	273.865479	1027.793457	-583.775879	-98.322525	947.589355	-617.392517	103.006828	1094.555420	481.056366	-22.032158	957.061157	491.103546	231.970566
-632.854370	190.461899	994.893555	-638.026062	13.368142	997.651245	-680.649963	228.121399	522.034607	-708.817078	-8.613702	526.880920	-679.960144	247.332367	79.238976	-703.044861	-9.788722	90.472176	-601.126953	303.290924	1455.756958	-588.925232	-77.940468	1451.866211	-560.212708	102.297180	1422.725342	-556.817688	90.596985	1752.869019	-809.578613	425.982361	1254.132935	-724.488342	-166.451370	1205.928589	-688.429993	273.783478	1027.865723	-583.397827	-98.239990	948.375488	-617.375610	102.918968	1094.622070	480.541077	-21.553072	956.907959	490.560730	232.584167
-632.837830	190.389786	994.931152	-637.896240	13.291473	997.724121	-680.585327	227.997025	522.020874	-708.732910	-8.599129	526.928223	-679.934326	247.356964	79.236816	-703.059570	-9.786389	90.469299	-601.102295	303.271118	1455.873291	-588.842712	-77.957642	1451.963989	-560.097412	102.280144	1422.803101	-556.868408	90.623154	1752.839355	-809.585571	425.878448	1254.286377	-724.606628	-166.597290	1206.246460	-688.495422	273.722046	1027.885254	-582.987488	-98.145348	949.314514	-617.343628	102.876999	1094.684570	480.017273	-21.064999	956.806213	490.057648	233.187958
-632.920532	190.431076	994.980896	-637.836548	13.349928	997.632019	-680.619324	228.051514	522.077332	-708.648010	-8.534731	526.881165	-679.936829	247.342331	79.247223	-703.181824	-9.768190	90.461754	-601.040833	303.256317	1455.982056	-588.681580	-77.981644	1452.093750	-559.975037	102.257072	1422.864868	-556.911987	90.662933	1752.819824	-809.563049	425.769348	1254.378906	-724.758118	-166.813446	1206.632446	-688.541809	273.650818	1027.966431	-582.473145	-97.988815	950.459229	-617.340515	102.862236	1094.661377	479.402588	-20.656258	956.659363	489.547882	233.864014
-632.994202	190.367432	995.008362	-637.745728	13.323446	997.601440	-680.650391	228.020554	522.096802	-708.607056	-8.548196	526.896362	-679.972534	247.334747	79.230049	-703.081177	-9.786110	90.462334	-600.977539	303.225647	1456.062012	-588.439514	-77.994225	1452.203125	-559.873840	102.240532	1422.935425	-556.933289	90.714806	1752.792480	-809.542419	425.693542	1254.505371	-724.937500	-167.126877	1207.020386	-688.616455	273.595856	1028.002563	-581.817200	-97.857933	951.676758	-617.328308	102.801811	1094.659302	478.791565	-20.178545	956.555542	489.030365	234.424866
-633.004272	190.306030	995.018250	-637.643860	13.165042	997.730713	-680.627441	228.010483	522.083618	-708.629944	-8.596061	526.898926	-679.944824	247.369934	79.251526	-702.969543	-9.815354	90.479591	-600.889954	303.167603	1456.194580	-588.202393	-78.057076	1452.302856	-559.729065	102.220123	1422.996948	-556.940308	90.739380	1752.766479	-809.494141	425.614563	1254.642822	-725.190674	-167.566971	1207.522949	-688.710022	273.532288	1028.103027	-581.021484	-97.870827	953.059509	-617.329407	102.770393	1094.736694	478.984161	-18.992868	956.608704	488.732300	234.985107
-633.081970	190.349930	995.041809	-637.576538	13.210601	997.682373	-680.670105	228.088333	522.054749	-708.527588	-8.553221	526.883606	-679.974609	247.374481	79.259171	-702.877808	-9.820176	90.468178	-600.815735	303.108978	1456.313721	-587.983093	-78.107910	1452.409912	-559.603638	102.202705	1423.072632	-556.911255	90.773933	1752.748779	-809.421875	425.526978	1254.816162	-725.509644	-168.027145	1208.080322	-688.769348	273.489075	1028.144653	-580.329773	-97.750595	954.787659	-617.335388	102.789970	1094.724731	478.081055	-19.345924	956.352539	489.094116	234.385605
-633.114441	190.298645	995.060913	-637.446838	13.134509	997.745728	-681.058289	228.824295	522.225220	-708.468811	-8.576048	526.939758	-680.236206	247.379059	79.316765	-702.938477	-9.807497	90.465950	-600.727661	303.027069	1456.428345	-587.751221	-78.129814	1452.601685	-559.466187	102.160149	1423.147827	-556.880005	90.802803	1752.734375	-809.340454	425.509399	1254.928589	-725.844788	-168.619202	1208.666992	-688.848206	273.456604	1028.215576	-579.404419	-97.606995	956.445313	-617.339294	102.768593	1094.775024	477.387024	-19.046322	956.216003	488.825775	234.772278
-633.156738	190.247620	995.084961	-637.331665	13.113539	997.778809	-681.019836	228.840240	522.183960	-708.423767	-8.590009	526.919434	-680.171143	247.372467	79.321823	-703.073669	-9.736131	90.438240	-600.669189	302.956940	1456.630127	-587.488708	-78.174904	1452.789673	-559.284607	102.134247	1423.239502	-556.816101	90.800980	1752.744385	-809.254211	425.467255	1255.141724	-726.242859	-169.304520	1209.367065	-688.930420	273.429230	1028.265625	-578.584229	-97.713432	958.566223	-617.327393	102.754379	1094.807861	477.429016	-17.607006	956.314087	488.040100	236.064133
-633.200317	190.154465	995.127563	-637.098694	13.064972	997.871460	-681.008911	228.714203	522.204895	-708.289673	-8.567507	526.949280	-680.190369	247.385529	79.323280	-703.038025	-9.716613	90.445969	-600.645020	302.842834	1456.843994	-587.309082	-78.173752	1452.991577	-559.101379	102.137711	1423.315308	-556.746277	90.803940	1752.774414	-809.148804	425.484680	1255.301147	-726.690430	-170.145340	1210.082520	-689.064941	273.386719	1028.395508	-577.668640	-97.682426	960.482117	-617.288757	102.740967	1094.885010	476.417236	-17.942192	956.147766	488.360718	235.536667
-633.311340	190.173981	995.152466	-636.982239	13.091013	997.852478	-681.077881	228.638184	522.242859	-708.189514	-8.554855	526.954163	-680.138489	247.381821	79.293785	-702.949646	-9.752096	90.500656	-600.595093	302.772156	1457.014404	-587.124756	-78.188072	1453.225464	-558.947083	102.135475	1423.354614	-556.658813	90.799240	1752.806641	-809.064087	425.437134	1255.612061	-727.226990	-171.144363	1210.921387	-689.184326	273.372284	1028.455566	-577.123657	-98.263008	962.471191	-617.270508	102.761986	1094.885254	475.675659	-17.710861	956.070313	488.127686	235.822327
-633.351868	190.096252	995.200012	-636.711792	13.021237	997.930969	-681.080444	228.547989	522.219055	-708.052856	-8.549919	526.978760	-680.088501	247.391754	79.295258	-702.839966	-9.815615	90.526573	-600.578674	302.717621	1457.165405	-586.892395	-78.189369	1453.437012	-558.784119	102.135986	1423.440430	-556.568420	90.784569	1752.856079	-808.958435	425.435608	1255.852295	-727.877747	-172.306702	1211.895630	-689.306335	273.372589	1028.504028	-576.441833	-98.292259	964.534790	-617.189087	102.737587	1094.953735	475.124329	-17.157640	956.114685	487.788666	236.366852
-633.430420	190.102310	995.245605	-636.468323	13.053886	997.952332	-681.170349	228.487473	522.287415	-707.941345	-8.492831	526.986328	-679.986816	247.379272	79.288986	-702.929810	-9.756651	90.496048	-600.560669	302.664093	1457.338013	-586.694153	-78.153313	1453.710815	-558.653442	102.134506	1423.510742	-556.465393	90.754295	1752.902344	-808.875854	425.465637	1256.064941	-728.529053	-173.619827	1212.922241	-689.433533	273.388000	1028.566040	-575.881104	-98.809982	966.743835	-617.090698	102.775810	1094.984131	474.480621	-16.605091	956.083862	487.475464	236.733704
-633.474304	190.057648	995.288879	-636.185791	12.965419	998.081543	-680.918091	227.718262	522.134216	-707.884521	-8.467718	527.000183	-679.670593	247.368317	79.208580	-702.951721	-9.749300	90.565369	-600.526855	302.657166	1457.445923	-586.474365	-78.123238	1453.866455	-558.508789	102.178040	1423.580566	-556.346436	90.737297	1752.983154	-808.788330	425.532440	1256.196533	-729.223816	-175.015503	1214.069336	-689.566650	273.408173	1028.662231	-575.765381	-99.029739	969.262695	-616.984558	102.789810	1095.071655	473.784515	-16.139038	956.054260	487.103882	237.200394
-633.528259	190.066833	995.333130	-635.854492	12.969156	998.158508	-681.003296	227.633270	522.090515	-707.698608	-8.329128	527.029663	-679.554810	247.352737	79.195343	-702.889954	-9.770655	90.563553	-600.518860	302.631348	1457.598389	-586.273682	-78.074295	1454.100586	-558.377502	102.200226	1423.694458	-556.197327	90.918564	1752.835571	-808.714722	425.597687	1256.291382	-730.006592	-176.524841	1215.248657	-689.695007	273.453003	1028.723267	-575.622192	-99.527908	971.797852	-616.840637	102.853104	1095.130615	473.129822	-15.728780	956.166931	486.753540	237.592041
-633.608765	190.116608	995.381165	-635.565796	12.931032	998.256226	-681.458313	228.266937	522.311523	-709.686035	-12.716322	529.812683	-679.766357	247.404953	79.277351	-704.042053	-9.596961	90.997368	-600.508789	302.626526	1457.699097	-585.994080	-77.998825	1454.250122	-558.244629	102.242424	1423.746338	-556.099976	90.895599	1752.886719	-808.721558	425.634247	1256.487061	-730.793091	-178.087418	1216.379272	-689.846069	273.487885	1028.804321	-575.376282	-100.118385	974.372314	-616.704712	102.922630	1095.196777	472.492767	-15.207644	956.212097	486.454529	237.997223
-633.653870	190.171051	995.460144	-635.195251	12.953131	998.287903	-681.410950	227.861877	522.295654	-709.795837	-13.378264	530.336365	-679.571655	247.427734	79.236656	-704.168030	-9.597893	91.111717	-600.489990	302.630402	1457.773682	-585.744995	-77.956581	1454.387695	-558.083374	102.284309	1423.777588	-556.024902	90.613098	1753.124268	-808.766418	425.725647	1256.656982	-731.611267	-179.725220	1217.504517	-689.993713	273.557159	1028.822876	-574.966553	-100.930153	976.983826	-616.531372	102.976204	1095.250000	471.835541	-14.793485	956.239685	486.136047	238.408386
-633.745789	190.275345	995.503967	-634.896423	13.022570	998.289063	-681.554993	227.803040	522.332275	-709.665039	-13.149499	530.229431	-679.536011	247.439331	79.229652	-704.143433	-9.592345	91.117859	-600.502014	302.611023	1457.787720	-585.465698	-77.924553	1454.463135	-557.919128	102.322220	1423.742188	-555.917664	90.546776	1753.144775	-808.839233	425.802094	1256.793823	-732.529541	-181.487045	1218.666504	-690.162476	273.610016	1028.919556	-574.839417	-101.462906	979.744690	-616.382324	103.078117	1095.263916	471.140045	-14.399715	956.351318	485.749847	238.838150
-633.773071	190.312744	995.523621	-634.582153	13.080064	998.310425	-681.688904	227.768280	522.316040	-709.502625	-12.894054	530.120972	-679.492554	247.495300	79.205276	-704.199280	-9.532495	91.064323	-600.519958	302.615265	1457.787598	-585.183105	-77.895302	1454.436279	-557.720276	102.360184	1423.756104	-555.791504	90.511536	1753.132813	-808.960999	425.843597	1256.897095	-733.477051	-183.217499	1219.839233	-690.361389	273.679840	1028.948120	-574.626221	-102.595558	983.139099	-616.213379	103.161049	1095.279297	470.548767	-13.851679	956.417725	485.305023	239.330811
-633.835815	190.414276	995.518005	-634.271851	13.197628	998.258911	-681.898499	227.797256	522.382324	-709.461304	-12.898230	530.150146	-679.517334	247.572006	79.195671	-704.118469	-9.540132	91.098053	-600.541748	302.623413	1457.754150	-584.860657	-77.866501	1454.456055	-557.520264	102.406662	1423.739380	-555.704834	90.469879	1753.114746	-809.066467	425.891693	1256.980713	-734.436462	-184.965607	1221.027344	-690.563477	273.778290	1028.969604	-574.031677	-102.975105	985.721497	-616.041809	103.282814	1095.241821	469.785828	-13.459529	956.503418	484.918182	239.688034
-633.884705	190.538406	995.515869	-633.860962	13.363937	998.112305	-682.144043	227.952057	522.398438	-709.429565	-12.891232	530.164673	-679.581482	247.633255	79.216354	-704.170471	-9.525063	91.126022	-600.611267	302.616241	1457.692139	-584.551819	-77.832047	1454.410645	-557.296509	102.441498	1423.695313	-555.600159	90.433830	1753.059570	-809.235840	425.935608	1257.063843	-735.324829	-186.762543	1222.260986	-690.739502	273.903748	1028.980835	-573.680054	-103.923050	988.491394	-615.804077	103.394768	1095.157593	469.848389	-12.288316	956.774475	484.615967	240.248489
-633.961853	190.643173	995.504089	-633.501160	13.523855	997.955627	-682.393311	228.143051	522.452209	-709.407227	-12.877113	530.165710	-679.625061	247.747345	79.198883	-704.207031	-9.520224	91.124512	-600.701050	302.604248	1457.593506	-584.276855	-77.795151	1454.427734	-557.103577	102.509285	1423.657959	-555.484863	90.377052	1753.034180	-809.411499	425.966705	1257.042847	-736.248657	-188.489502	1223.444580	-690.994873	274.017151	1028.966675	-573.397644	-104.948387	991.239868	-615.598633	103.491707	1095.062012	469.326019	-11.812758	956.933472	484.222137	240.723389
-633.968994	190.726105	995.510437	-633.124451	13.454962	998.024292	-682.509827	228.266464	522.448730	-709.364258	-12.783269	530.165039	-679.642822	247.866455	79.137909	-704.418884	-9.441721	91.084785	-600.802917	302.599426	1457.525879	-584.037048	-77.759026	1454.470093	-556.936096	102.531120	1423.615967	-555.356995	90.351051	1752.997925	-809.619629	425.969238	1257.033569	-737.030396	-190.193954	1224.654297	-691.287781	274.149109	1028.920166	-573.599915	-106.866867	993.563538	-615.461304	103.571220	1095.107178	467.803528	-12.174792	956.996399	483.639282	240.917618
-634.060974	190.852280	995.530457	-632.807617	13.496428	997.970093	-682.645630	228.284470	522.578003	-709.315186	-12.826477	530.254333	-679.654236	248.005463	79.139694	-704.450867	-9.428256	91.078445	-600.940674	302.584991	1457.459961	-583.711792	-77.719452	1454.542236	-556.741699	102.603592	1423.577637	-555.222107	90.316261	1753.002197	-809.895874	425.899475	1257.171875	-737.793701	-191.839706	1225.912109	-691.573975	274.249298	1028.876831	-573.065979	-107.551308	996.956482	-615.342468	103.654930	1095.088989	467.086761	-11.796840	957.178223	483.121094	241.378815
-634.127197	190.942352	995.604187	-632.486023	13.610105	997.927368	-682.713440	228.349823	522.661072	-709.226685	-12.792722	530.253845	-679.641968	248.174225	79.124687	-704.528992	-9.404744	91.096062	-601.135376	302.557037	1457.411011	-583.429443	-77.653160	1454.643188	-556.550293	102.652908	1423.568604	-555.067749	90.302979	1753.012939	-810.217773	425.759033	1257.318115	-738.542603	-193.417953	1227.122070	-691.822998	274.339081	1028.853516	-572.807129	-108.556709	999.555298	-615.233154	103.731834	1095.108154	466.528046	-11.390732	957.385620	482.702179	241.814346
-634.146729	191.026840	995.664307	-632.076050	13.709462	997.896118	-682.745911	228.304871	522.746765	-709.059937	-12.640590	530.253540	-679.660034	248.290253	79.128525	-704.412231	-9.406239	91.091377	-601.311768	302.520660	1457.326416	-583.149109	-77.615448	1454.703979	-556.395386	102.719315	1423.533203	-554.896362	90.270905	1753.020020	-810.554138	425.669373	1257.318848	-739.226685	-194.995728	1228.331787	-692.089539	274.422058	1028.842285	-572.435547	-109.162910	1001.651489	-615.058411	103.816803	1095.126465	466.020599	-10.938934	957.625916	482.350861	242.132202
-634.233765	191.150940	995.748474	-631.801819	13.970073	997.758789	-682.742065	228.373672	522.838867	-709.037415	-12.710205	530.327698	-679.635376	248.433289	79.185425	-704.459717	-9.383853	91.117531	-601.543518	302.501740	1457.291138	-582.826965	-77.552704	1454.860352	-556.230347	102.764847	1423.549072	-554.711792	90.279808	1753.032104	-810.971863	425.490448	1257.433716	-739.874146	-196.461609	1229.536133	-692.504333	274.474609	1028.575806	-572.041382	-110.292274	1003.979187	-614.934814	103.924500	1095.095581	465.370911	-10.547587	957.887268	481.838715	242.542480
-634.311890	191.311462	995.844727	-631.490967	14.280535	997.602417	-682.678040	228.351181	522.873291	-709.063049	-12.826283	530.447266	-679.623901	248.572006	79.200684	-704.551697	-9.379411	91.171669	-601.771790	302.477661	1457.267944	-582.498230	-77.487930	1454.972778	-556.077209	102.832298	1423.553223	-554.489990	90.271957	1753.041382	-811.376343	425.271240	1257.466797	-740.426697	-197.828232	1230.737915	-692.579834	274.537537	1028.796021	-572.093445	-111.606529	1006.858521	-614.770264	104.061226	1095.057983	464.735168	-10.171877	958.178467	481.297211	243.027115
-634.401062	191.435699	995.914246	-631.183777	14.390888	997.580078	-682.567871	228.406479	522.953613	-709.073059	-12.941262	530.559937	-679.516235	248.726608	79.159966	-704.671631	-9.321114	91.163765	-602.043823	302.413025	1457.286133	-582.150330	-77.479362	1455.048340	-555.940186	102.883324	1423.610718	-554.271484	90.287163	1753.057983	-811.861877	425.014252	1257.520020	-740.920654	-199.173401	1231.874146	-692.822144	274.535339	1028.812500	-571.518494	-112.250725	1008.607422	-614.656006	104.168106	1095.080688	464.185638	-9.798284	958.468262	480.855591	243.363861
-634.482910	191.580307	996.001038	-630.925110	14.451454	997.652771	-682.476196	228.463913	523.046143	-709.065247	-13.026320	530.685303	-679.559326	248.824249	79.158997	-704.811401	-9.319237	91.237839	-602.337769	302.386322	1457.250854	-581.724731	-77.421082	1455.170776	-555.811401	102.943726	1423.622559	-554.052002	90.309959	1753.069580	-812.340698	424.698547	1257.573486	-741.336304	-200.454010	1232.934448	-693.086060	274.465851	1028.837891	-571.412231	-113.368668	1011.268555	-614.587219	104.296776	1095.163818	463.628143	-9.355970	958.792908	480.402008	243.679306
-634.610779	191.719345	996.124023	-630.735535	14.527074	997.670532	-682.325256	228.528305	523.125000	-709.058960	-13.057615	530.688965	-679.558289	248.921280	79.175850	-704.893860	-9.274152	91.301819	-602.639038	302.328552	1457.239746	-581.339417	-77.386391	1455.213867	-555.687927	102.999260	1423.646729	-553.780334	90.315636	1753.000244	-812.896484	424.340454	1257.629639	-741.634766	-201.592148	1233.987915	-693.359924	274.374054	1028.912720	-570.796753	-113.910675	1013.015869	-614.566650	104.377480	1095.236328	462.953918	-8.681553	959.164063	479.337372	244.766418
-634.705200	191.785431	996.219299	-630.486328	14.543252	997.763000	-682.112244	228.551193	523.185913	-709.036499	-12.978276	530.687439	-679.525391	249.000687	79.177811	-704.981812	-9.282401	91.346619	-602.940125	302.308319	1457.268921	-580.903198	-77.346100	1455.270752	-555.587097	103.054665	1423.661865	-553.534851	90.387970	1753.084106	-813.486023	423.848450	1257.836914	-741.818054	-202.638535	1234.873413	-693.653992	274.237091	1028.978027	-570.238525	-114.762192	1015.085510	-614.516357	104.451225	1095.334839	462.471008	-8.212295	959.507996	478.749359	245.350891
-634.815979	191.928116	996.323486	-630.364563	14.661222	997.741028	-681.824585	228.520966	523.225586	-709.016174	-12.957365	530.690796	-679.461426	249.065338	79.185104	-705.055359	-9.288603	91.393570	-603.226990	302.274445	1457.281494	-580.456360	-77.310265	1455.349243	-555.469971	103.132935	1423.643677	-553.220459	90.645920	1752.899170	-814.133240	423.347809	1257.897217	-741.880371	-203.619461	1235.653564	-693.963318	274.102173	1029.093506	-569.359619	-115.407684	1016.838562	-614.518250	104.534912	1095.377930	462.189331	-8.085703	959.875061	478.915588	244.992935
-634.915039	192.004745	996.382874	-630.180786	14.791204	997.673523	-681.596863	228.537781	523.234436	-708.940552	-12.804963	530.608154	-679.458191	249.115189	79.255035	-705.074951	-9.223635	91.377647	-603.519287	302.234344	1457.274048	-580.115417	-77.285751	1455.339600	-555.329041	103.184479	1423.631226	-552.958679	90.480957	1753.076050	-814.801941	422.855255	1258.067627	-741.881775	-204.469604	1236.301758	-694.278748	273.942780	1029.130859	-568.671448	-116.085556	1018.769653	-614.472412	104.597084	1095.373657	461.604492	-7.370408	960.250977	477.885864	246.040054
-634.990784	192.070694	996.415222	-630.034119	14.947510	997.636841	-681.363403	228.527359	523.295044	-708.877808	-12.787560	530.623596	-679.377808	249.180984	79.262375	-705.132446	-9.175326	91.391022	-603.776550	302.202667	1457.221802	-579.733582	-77.220940	1455.280640	-555.235962	103.214272	1423.650757	-552.648315	90.521004	1753.111816	-815.502319	422.270142	1258.173096	-741.733948	-205.267273	1236.819702	-694.598267	273.740967	1029.229370	-567.536255	-116.619850	1020.303345	-614.429932	104.693405	1095.370361	461.105286	-6.854288	960.634399	477.200378	246.796204
-635.047485	192.173416	996.491028	-629.853699	15.096642	997.611206	-681.107910	228.514359	523.342285	-708.870178	-12.786572	530.673401	-679.367981	249.223434	79.333145	-705.232849	-9.115271	91.366028	-604.018433	303.189148	1457.184570	-579.327393	-76.155815	1455.319702	-555.074585	103.004692	1424.877686	-552.354919	90.635300	1753.082520	-816.174072	421.616058	1258.340576	-741.534912	-205.919678	1237.047363	-694.952087	273.512848	1029.371460	-566.658691	-117.367126	1022.246460	-614.401611	104.786583	1095.402100	460.721130	-6.460523	961.035156	476.762451	247.204742
-635.109619	192.290115	996.517700	-629.731567	15.255120	997.525818	-680.911377	228.570313	523.347107	-708.764221	-12.766124	530.675354	-679.306213	249.209808	79.346619	-705.224060	-9.113284	91.429535	-604.313049	303.156586	1457.124756	-579.059570	-76.171967	1455.276245	-554.986938	103.049438	1424.865234	-552.010376	90.988716	1752.863647	-816.875793	421.000305	1258.402222	-741.162964	-206.521606	1237.191528	-695.336975	273.226349	1029.458740	-565.291565	-117.300652	1023.252258	-614.384155	104.880608	1095.375488	460.245636	-6.112527	961.429321	476.261810	247.578064
-635.148682	192.351456	996.566528	-629.651184	15.323668	997.527405	-680.702087	228.596649	523.448486	-708.747498	-12.823894	530.738281	-679.272583	249.233185	79.358765	-705.186951	-9.166757	91.464195	-604.605835	303.112854	1457.096924	-578.819580	-76.196068	1455.191528	-554.882874	103.087364	1424.838745	-551.745178	90.855064	1753.032104	-817.647461	420.331818	1258.416138	-740.653442	-206.912491	1237.157959	-695.665283	272.905304	1029.552124	-563.800903	-117.382050	1024.221069	-614.413879	104.929977	1095.410156	459.838928	-5.692708	961.804565	475.745331	248.045517
-635.181946	192.357849	996.591370	-629.544983	15.401803	997.520508	-680.482300	228.612488	523.519836	-708.641602	-12.805412	530.718994	-679.265930	249.255859	79.404793	-705.125977	-9.129602	91.442345	-604.884827	303.101563	1457.061401	-578.658691	-76.194229	1455.126587	-554.802002	103.126602	1424.780884	-551.479736	90.943634	1753.007935	-818.386230	419.592560	1258.432007	-740.036926	-207.201401	1236.918091	-695.963318	272.566193	1029.593872	-562.364807	-117.402786	1025.204956	-614.423157	104.967834	1095.427490	459.504913	-5.272795	962.178284	475.345612	248.460587
-635.203003	192.380234	996.615417	-629.472961	15.437904	997.513184	-680.286682	228.620575	523.507874	-708.616455	-12.830307	530.755493	-679.266724	249.293610	79.409660	-705.243286	-9.105908	91.432007	-605.152649	303.050171	1457.019043	-578.649048	-76.211914	1455.018433	-554.687256	103.175430	1424.726074	-551.182434	91.126007	1752.942627	-819.135620	418.764618	1258.520996	-739.246460	-207.383270	1236.462524	-696.216003	272.188202	1029.571289	-560.774597	-117.489388	1025.893188	-614.443176	104.987701	1095.444214	459.240082	-4.954230	962.549988	475.028870	248.784500
-635.282166	192.391724	996.608337	-629.468628	15.493752	997.471069	-680.074036	228.649734	523.537415	-708.521423	-12.767958	530.686646	-679.260132	249.293335	79.413765	-705.178528	-9.121046	91.469200	-605.364014	303.044525	1456.956787	-578.851196	-76.146652	1454.840454	-554.515564	103.242561	1424.662231	-550.855347	91.573715	1752.671875	-819.841064	418.012177	1258.530518	-738.313843	-207.481339	1235.710571	-696.446899	271.815186	1029.528320	-559.261597	-117.970131	1025.517700	-614.501282	105.009941	1095.423584	458.986511	-4.581390	962.918762	474.667084	249.057205
-635.284302	192.277618	996.569824	-629.368042	15.281344	997.616150	-679.838745	228.557053	523.564209	-708.526550	-12.891560	530.773987	-679.301208	249.296188	79.406570	-705.207886	-9.085229	91.432434	-605.555847	303.040131	1456.883545	-579.273376	-76.071159	1454.725220	-554.321716	103.324631	1424.573120	-550.579163	91.784187	1752.642212	-820.504639	417.201935	1258.386597	-737.189575	-207.460632	1234.718994	-696.445313	271.310455	1029.559937	-557.344849	-117.977623	1025.080566	-614.519104	104.956352	1095.487793	458.740356	-4.239528	963.252991	474.252350	249.416977
-635.392822	192.258469	996.517212	-629.427734	15.300962	997.551208	-679.632568	228.495956	523.529907	-708.500244	-13.066644	530.771545	-679.302490	249.311722	79.427368	-705.307495	-9.064088	91.435341	-605.711914	303.075378	1456.809692	-579.944580	-76.012535	1454.560547	-554.169006	103.395790	1424.502075	-550.336731	92.042633	1752.621948	-821.123413	416.377075	1258.324341	-735.826294	-207.343323	1233.386230	-696.594788	270.854065	1029.558350	-555.107788	-117.428818	1024.046875	-614.558655	104.956360	1095.420898	458.561188	-3.892353	963.598999	473.973755	249.683838
-635.502930	192.179794	996.507751	-629.444702	15.253805	997.527466	-679.507751	228.518951	523.553650	-708.485596	-13.150787	530.751038	-679.316772	249.270462	79.437012	-705.260071	-9.058387	91.435226	-605.808594	303.087250	1456.759399	-580.864990	-75.976128	1454.415649	-554.018250	103.480980	1424.436646	-550.116211	92.302048	1752.619385	-821.698120	415.519440	1258.255615	-734.080322	-206.954300	1231.614990	-696.993164	270.549225	1029.471802	-552.496155	-117.723534	1023.359863	-614.574585	104.896698	1095.395508	458.408875	-3.589143	963.923584	473.671417	249.948517
-635.555664	192.038712	996.466675	-629.427551	15.143950	997.591614	-679.387939	228.502869	523.540222	-708.498352	-13.329848	530.810303	-679.332031	249.270615	79.435806	-705.354248	-9.099173	91.476578	-605.892029	303.118225	1456.767212	-582.044006	-75.970734	1454.256104	-553.916260	103.512840	1424.386475	-549.938477	92.589249	1752.640625	-822.227295	414.702698	1258.180664	-732.169006	-206.415375	1229.593628	-697.139832	270.100952	1029.363403	-549.848694	-117.180847	1021.727844	-614.557922	104.838181	1095.400024	458.211700	-3.281756	964.205933	473.332397	250.218491
-635.567078	191.807037	996.470825	-629.351807	14.914274	997.709778	-679.215881	228.404144	523.468689	-708.458740	-13.479530	530.826172	-679.298401	249.213699	79.412842	-705.342651	-9.212710	91.593575	-605.918518	303.160858	1456.791138	-583.319153	-76.040703	1454.034668	-553.842224	103.520271	1424.344727	-549.839783	92.912514	1752.698242	-822.669556	413.921600	1258.215942	-729.978516	-205.881256	1227.376953	-697.254883	269.661377	1029.325073	-546.854370	-115.960579	1019.448730	-614.520386	104.679939	1095.459229	458.026031	-3.007658	964.461243	473.000427	250.489975
-635.578613	191.619156	996.468140	-629.318542	14.774042	997.757935	-679.166138	228.247864	523.477966	-708.455444	-13.640092	530.867493	-679.299866	249.184952	79.391113	-705.251160	-9.240998	91.630051	-605.866455	303.165436	1456.864380	-584.700562	-76.043205	1453.796631	-553.812195	103.453033	1424.338623	-549.816650	93.257111	1752.743286	-823.018250	413.125275	1258.261963	-727.521912	-204.810272	1224.699707	-697.109619	269.047882	1029.272583	-543.697021	-115.578125	1017.303528	-614.476746	104.550156	1095.475464	457.904968	-2.724906	964.684326	472.741669	250.797516
-635.488831	191.297836	996.422241	-629.168701	14.501633	997.920959	-679.073975	228.012955	523.432190	-708.355713	-13.711894	530.853149	-679.224854	249.110489	79.406319	-705.297729	-9.307194	91.643021	-605.756104	303.115173	1456.913208	-586.028564	-76.141434	1453.393677	-553.735474	103.304047	1424.346069	-549.884521	93.645096	1752.746338	-823.278503	412.404358	1258.384033	-724.812012	-203.767624	1221.943359	-697.450989	268.676849	1029.282593	-540.037415	-113.838326	1014.518005	-614.354797	104.376060	1095.531982	457.734955	-2.456172	964.921997	472.441589	251.094391
-635.424133	191.105301	996.449158	-629.102478	14.240412	998.051086	-679.061035	227.843567	523.410400	-708.309387	-13.910184	530.895691	-679.179382	249.080551	79.378677	-705.227417	-9.260165	91.556099	-605.544861	303.026794	1457.009155	-587.342224	-76.242317	1452.830444	-553.685852	103.107597	1424.349731	-550.076172	94.060371	1752.801270	-823.357666	411.732117	1258.396729	-721.838013	-202.576920	1219.080811	-697.502197	268.209381	1029.361450	-535.400513	-111.287788	1012.918274	-614.276855	104.206619	1095.607300	457.605072	-2.137129	965.170532	472.169312	251.363205
-635.362427	190.878937	996.435669	-629.178833	14.052258	998.094666	-679.052612	227.648849	523.280823	-708.205688	-14.056712	530.899475	-679.124695	248.987366	79.357330	-705.097534	-9.292906	91.604462	-605.203125	302.891327	1457.105957	-588.691956	-76.330521	1452.242676	-553.640381	102.845711	1424.331055	-550.368286	94.492661	1752.805176	-823.305725	411.087067	1258.528809	-718.571350	-201.090622	1215.964355	-697.216858	267.580811	1029.414185	-531.595398	-110.862038	1009.832520	-614.234741	104.019028	1095.613037	457.446503	-1.904552	965.426941	471.890045	251.573868
-635.288635	190.652969	996.435547	-629.245483	13.767073	998.207336	-679.014038	227.253479	523.130859	-708.196594	-14.262043	530.899048	-678.987976	248.889603	79.309097	-704.991333	-9.435390	91.671936	-604.788330	302.668793	1457.288940	-589.765320	-76.502785	1451.544678	-553.590576	102.549904	1424.287354	-550.798401	94.914680	1752.797363	-823.134277	410.523132	1258.683838	-715.191772	-199.510040	1212.913940	-697.138245	267.095886	1029.471313	-527.711792	-109.780891	1005.753174	-614.182373	103.812881	1095.659546	457.320831	-1.620726	965.676086	471.590118	251.842804
-635.271301	190.534241	996.454041	-629.410278	13.717482	998.090820	-679.329102	227.194138	523.187256	-708.104675	-14.331923	530.851990	-679.091675	248.816208	79.304436	-704.984070	-9.434398	91.641342	-604.293091	302.476044	1457.426514	-590.779236	-76.637886	1450.791870	-553.582581	102.216354	1424.264526	-551.410950	95.244049	1753.062622	-822.867065	410.026459	1258.941162	-711.535767	-197.819290	1209.818237	-697.261963	266.757263	1029.575195	-523.793091	-108.915970	1001.546631	-614.150452	103.638969	1095.592407	457.151062	-1.356752	965.975708	471.324158	252.145233
-635.114563	190.240784	996.456299	-629.521240	13.497116	998.160095	-679.384155	226.582214	523.152771	-708.202332	-14.637985	530.840698	-678.957336	248.747757	79.266670	-705.079041	-9.369684	91.598442	-603.829102	302.239929	1457.948120	-591.674744	-76.765907	1449.932617	-553.551392	101.882530	1424.236450	-552.008484	95.801498	1752.924072	-822.485901	409.587830	1259.228516	-707.707703	-195.935577	1206.684204	-697.083679	266.283997	1029.835449	-519.956909	-108.096321	997.094971	-614.102417	103.393166	1095.623413	456.971191	-1.231109	966.247314	471.064362	252.368942
-634.941162	189.936462	996.428711	-629.613831	13.340062	998.107483	-679.683044	226.267899	523.212402	-708.048950	-14.672168	530.743042	-679.019775	248.700577	79.242928	-704.980286	-9.498401	91.630402	-603.323792	301.989136	1458.356323	-592.407227	-76.898987	1449.106812	-553.548401	101.529968	1424.163086	-552.840149	96.067398	1753.148193	-821.987427	409.219666	1259.675293	-703.790283	-193.982452	1203.670044	-696.579102	265.722046	1029.998901	-516.122681	-106.960434	992.140320	-614.018066	103.123619	1095.575684	456.793793	-1.008609	966.533508	470.808868	252.633179
-634.822266	189.754913	996.365173	-629.826294	13.175090	998.010498	-680.100769	226.182098	523.290344	-707.971863	-14.656346	530.632141	-679.109375	248.601715	79.228653	-704.713623	-9.519212	91.589264	-602.768860	301.679626	1458.800293	-592.923157	-77.068649	1448.218506	-553.480896	101.207253	1424.106323	-553.763977	96.364403	1753.340332	-821.367554	408.887726	1260.144043	-699.727478	-191.909393	1200.654663	-696.246094	265.307190	1030.192505	-512.600647	-106.236435	987.366211	-613.984619	102.899742	1095.481323	456.634094	-0.751063	966.797302	470.568695	252.868179
-634.684631	189.540680	996.324158	-630.071899	12.970409	997.964966	-680.574890	226.242233	523.353577	-707.898193	-14.804608	530.565186	-679.190125	248.601196	79.203453	-704.920044	-9.529933	91.539108	-602.225525	301.335388	1459.188965	-593.224915	-77.249039	1447.302979	-553.421143	100.859390	1424.041138	-554.669678	96.788574	1753.404907	-820.641174	408.808868	1260.350464	-695.560913	-189.797745	1197.752930	-695.870056	264.977173	1030.468506	-509.043610	-105.327141	982.454346	-613.996765	102.649078	1095.430786	456.475006	-0.449486	967.072327	470.336761	253.146164
-634.791626	189.678299	996.341248	-631.124390	13.237866	997.701416	-681.012939	226.071793	523.309509	-708.012817	-15.058748	530.423767	-679.295776	248.527054	79.178703	-704.928345	-9.529001	91.562401	-601.702026	301.021729	1459.649902	-593.402466	-77.422432	1446.377197	-553.344177	100.531517	1424.013428	-555.826172	96.873550	1753.676025	-819.886780	408.821442	1260.591675	-691.570007	-187.725403	1195.015259	-695.680847	264.842834	1030.728027	-505.729950	-104.469475	977.858154	-614.411926	102.601021	1095.279907	456.205811	-0.246301	967.354187	470.049896	253.466110
-634.577148	189.433670	996.289978	-631.326599	13.062976	997.662598	-681.473206	226.155746	523.361511	-708.020935	-15.201271	530.380859	-679.400635	248.503143	79.179115	-704.899475	-9.612514	91.595161	-601.241272	300.658691	1460.129517	-593.410278	-77.580627	1445.434814	-553.252014	100.235245	1423.966187	-556.987244	96.943291	1754.001465	-819.032410	408.870148	1260.931641	-687.673706	-185.693192	1192.399170	-695.165833	264.701630	1031.074829	-502.448212	-103.572266	973.365845	-614.360901	102.355621	1095.226685	455.956726	-0.110401	967.656250	469.814331	253.729233
-634.311584	189.142929	996.232178	-631.457825	12.834948	997.733276	-681.810425	226.011688	523.308411	-708.330017	-15.594869	530.419556	-679.391174	248.453293	79.142670	-705.223083	-9.620653	91.616699	-600.855591	300.276886	1460.591309	-593.225037	-77.777596	1444.531860	-553.151550	99.991211	1423.902954	-558.225159	96.963066	1754.133179	-818.147278	408.955688	1261.369629	-684.011597	-183.782196	1189.972046	-694.567444	264.643738	1031.218872	-499.526215	-102.840332	969.327332	-614.293518	102.126366	1095.232788	455.695221	0.022216	967.991455	469.617065	253.974960
-634.081055	188.944855	996.206604	-631.584106	12.619040	997.715088	-682.259460	225.925934	523.343201	-705.472961	-13.329262	529.770081	-679.481079	248.372574	79.151596	-702.998047	-9.917663	91.351265	-600.513062	299.870667	1461.128052	-592.804626	-77.965782	1443.597290	-553.013611	99.703979	1423.809814	-559.402893	96.899834	1754.248779	-817.262146	409.292328	1261.609253	-680.576721	-182.097763	1187.766479	-693.756653	264.553223	1031.274902	-496.829742	-102.086678	965.445618	-614.217163	101.886032	1095.206665	455.470581	0.188018	968.348572	469.461884	254.175568
-633.873535	188.808853	996.182495	-631.700806	12.398338	997.678833	-682.612854	225.849426	523.312683	-705.086792	-13.149740	529.679382	-679.547852	248.305206	79.136963	-702.621277	-10.008005	91.298889	-600.248657	299.498749	1461.579712	-592.336853	-78.092133	1442.847290	-552.912781	99.484970	1423.788696	-560.694153	96.616646	1754.504150	-816.340210	409.658356	1261.862671	-677.353760	-180.623215	1185.841431	-693.137573	264.704041	1031.491577	-494.391998	-101.437737	962.112122	-614.126587	101.666664	1095.168335	455.262756	0.354493	968.685730	469.349518	254.410858
-633.635193	188.572632	996.120422	-631.773254	12.134932	997.807190	-682.951843	225.821899	523.340759	-706.020508	-13.883235	529.850891	-679.589539	248.268845	79.099548	-703.177551	-9.999573	91.396088	-600.073975	299.151123	1462.048218	-591.745178	-78.167641	1442.120361	-552.769043	99.307869	1423.749268	-562.094910	96.143814	1754.879150	-815.366821	410.162567	1262.062012	-674.349182	-179.349274	1184.181030	-692.570984	264.896027	1031.636108	-492.286102	-100.401611	959.035889	-614.054504	101.489738	1095.202759	455.069702	0.509976	969.071289	469.217560	254.659424
-633.437012	188.396439	996.072205	-631.824463	11.974688	997.803162	-683.180603	225.857819	523.283569	-706.414307	-14.103368	529.855652	-679.609985	248.224625	79.110107	-703.458984	-9.950845	91.377098	-599.914795	298.816620	1462.486816	-591.077454	-78.267487	1441.558350	-552.646240	99.143875	1423.686523	-563.321411	95.798279	1755.016113	-814.403625	410.699677	1262.296509	-671.623718	-178.255356	1182.796753	-691.941589	265.203644	1031.853882	-490.461578	-99.220398	956.090210	-613.952026	101.320099	1095.171143	454.823059	0.677145	969.485962	469.129913	254.855179
-633.270203	188.292694	996.068970	-631.845215	11.916211	997.741333	-683.422546	225.829193	523.292725	-706.387024	-14.033427	529.802368	-679.590210	248.171051	79.053871	-703.263306	-9.967940	91.358116	-599.867004	298.443054	1462.939697	-590.329956	-78.324509	1441.224243	-552.523438	99.028580	1423.692017	-564.632690	95.107315	1755.350586	-813.420471	411.206207	1262.472412	-669.110718	-177.249771	1181.630249	-691.363953	265.543457	1032.072754	-488.807251	-98.073280	953.953552	-613.816284	101.187195	1095.127319	454.642822	0.795147	969.892700	469.141693	254.886673
-633.097717	188.123581	996.032043	-631.800110	11.826111	997.752686	-683.553711	225.842697	523.212952	-706.346375	-13.983426	529.839294	-679.595154	248.167389	79.025864	-703.156738	-9.982528	91.280693	-599.830505	298.056610	1463.389282	-589.677307	-78.395142	1440.958130	-552.387878	98.908234	1423.654419	-565.861572	94.467140	1755.607422	-812.532837	411.846222	1262.644409	-666.778870	-176.383881	1180.754517	-690.791321	265.908997	1032.141968	-487.297241	-96.735687	952.103821	-613.688782	101.071541	1095.110718	454.578247	0.545572	970.320007	469.749634	254.132736
-632.931885	188.044205	996.051331	-631.703430	11.838224	997.713623	-683.674255	225.835266	523.230530	-706.400696	-13.864456	529.804260	-679.651062	248.090057	79.068535	-702.993103	-10.101662	91.314041	-599.815063	297.670685	1463.707642	-588.989441	-78.453590	1440.738892	-552.241943	98.825623	1423.622803	-567.059082	93.685562	1755.842651	-811.676575	412.494568	1262.718018	-664.631165	-175.697266	1180.010864	-690.487427	266.446716	1032.196899	-485.845123	-95.517464	950.914246	-613.529053	100.998718	1095.095825	454.249756	0.946892	970.770630	469.188110	254.974976
-632.816040	188.051468	996.079285	-631.612854	11.869008	997.614624	-683.640442	225.786880	523.181274	-706.407715	-13.792151	529.829895	-679.610291	247.969925	79.093216	-703.072021	-10.072536	91.310646	-599.801941	297.326050	1463.970337	-588.242859	-78.528091	1440.612427	-552.103821	98.710709	1423.587158	-568.111450	93.022964	1756.158813	-810.880798	413.139862	1262.827271	-662.663513	-175.130493	1179.509521	-689.974609	266.882050	1032.238159	-484.563782	-94.256355	949.836792	-613.379639	100.944679	1095.052246	454.044952	1.082256	971.237915	469.104431	255.215668
-632.688599	188.082001	996.087524	-631.455872	11.878540	997.570740	-683.565735	225.777069	523.199280	-706.408081	-13.658851	529.878418	-679.551880	247.946274	79.079781	-702.889099	-10.091074	91.288902	-599.846252	296.996613	1464.258423	-587.587769	-78.624641	1440.581787	-551.918091	98.597359	1423.568848	-569.139465	92.211647	1756.333862	-810.143860	413.694855	1263.008057	-660.964478	-174.687424	1179.144531	-689.521362	267.365967	1032.262817	-483.431244	-92.718246	949.119751	-613.224121	100.938766	1095.032104	453.843475	1.144489	971.748779	469.158173	255.272049
-632.580444	188.121582	996.100525	-631.306030	11.947478	997.493286	-683.392090	225.742004	523.130188	-706.386719	-13.545549	529.879578	-679.452759	247.917618	79.080193	-702.766846	-10.110040	91.277328	-599.875549	296.687927	1464.432617	-586.967529	-78.701294	1440.605469	-551.765381	98.463501	1423.616089	-570.098694	91.387749	1756.501953	-809.450073	414.268829	1262.982056	-659.480957	-174.479309	1178.935181	-689.108459	267.767578	1032.248169	-482.361145	-91.237404	948.800171	-613.053894	100.947464	1094.992432	453.792603	0.899360	972.220032	469.825317	254.565079
-632.437622	188.197449	996.103821	-631.086243	12.015208	997.440063	-684.182007	226.426971	523.259033	-706.486755	-13.404877	529.861389	-680.024902	247.948273	79.120361	-702.790833	-10.106910	91.266281	-599.897339	296.378265	1464.654419	-586.427551	-78.797478	1440.671021	-551.609192	98.330322	1423.629883	-570.951172	90.522560	1756.601685	-808.857422	414.729919	1263.119995	-658.124634	-174.480270	1178.812256	-688.767578	268.181488	1032.331909	-481.470795	-89.969627	948.841370	-612.872681	100.996002	1094.967651	453.600098	0.999788	972.771667	469.702484	254.830276
-632.322083	188.270645	996.141541	-630.844299	12.061255	997.360718	-684.064209	226.393005	523.247620	-706.473206	-13.205450	529.882751	-679.990723	247.912262	79.128899	-702.688293	-10.073421	91.223160	-599.885559	296.098663	1464.811157	-585.854431	-78.914406	1440.715576	-551.495056	98.183685	1423.643921	-571.698486	89.704941	1756.656250	-808.329712	415.174774	1263.302002	-656.979675	-174.569183	1178.753418	-688.489563	268.556427	1032.318726	-480.653961	-88.782921	949.164856	-612.696594	101.003761	1094.947876	453.528809	0.965160	973.324280	470.002472	254.723755
-632.212524	188.388046	996.190491	-630.608826	12.189142	997.292358	-683.802979	226.309341	523.282349	-706.520264	-13.152632	529.912964	-679.908081	247.852188	79.161469	-702.747620	-10.008129	91.257278	-599.870117	295.813568	1464.937500	-585.389404	-79.052750	1440.737793	-551.364563	98.003593	1423.658569	-572.393188	88.794052	1756.740723	-807.911499	415.531219	1263.476685	-656.050781	-174.823822	1178.825439	-688.253479	268.872711	1032.334839	-479.972992	-87.825691	949.720642	-612.522827	101.074554	1094.938354	453.436188	0.919973	973.910034	470.193970	254.761261
-632.086609	188.418686	996.241516	-630.327209	12.201986	997.310852	-683.515808	226.296524	523.217957	-706.518127	-13.057688	529.930481	-679.844055	247.804916	79.140686	-702.725891	-10.045370	91.298340	-599.848633	295.544800	1465.013916	-584.981812	-79.154343	1440.836792	-551.261230	97.837387	1423.630615	-573.008484	87.921616	1756.927002	-807.533997	415.764069	1263.651733	-655.236877	-175.218552	1178.912964	-688.144592	269.109467	1032.350220	-479.402161	-86.530739	950.264771	-612.366394	101.094391	1094.982178	453.333405	0.945764	974.468262	470.359100	254.743073
-631.980530	188.531799	996.301208	-630.089111	12.316887	997.235657	-683.224426	226.341034	523.185364	-706.450134	-12.922673	529.917053	-679.780396	247.726273	79.188110	-702.727966	-10.005344	91.270638	-599.776245	295.314087	1465.072754	-584.616699	-79.262245	1440.890015	-551.162048	97.675476	1423.626709	-573.462952	87.104088	1756.830444	-807.260376	415.890961	1263.800171	-654.621643	-175.602707	1179.046143	-688.069031	269.305084	1032.339478	-478.932373	-85.355927	950.987549	-612.208435	101.147217	1094.977539	453.187408	0.993144	975.071106	470.505981	254.721893
-631.862854	188.671066	996.362305	-629.837646	12.449895	997.166565	-682.940063	226.392838	523.189880	-706.345642	-12.767525	529.889526	-679.729004	247.748459	79.216766	-702.696533	-9.955869	91.260246	-599.664795	295.123505	1465.096191	-584.351868	-79.405617	1440.944946	-551.018616	97.491837	1423.609741	-573.847717	86.282249	1756.815552	-807.011902	416.010345	1263.916382	-654.110046	-176.167801	1179.248413	-688.035095	269.408173	1032.320801	-478.568420	-84.375557	951.836060	-612.044006	101.224854	1094.977905	453.069489	0.928254	975.685730	470.711456	254.635300
-631.773315	188.876022	996.382690	-629.664246	12.607910	997.049683	-682.886719	226.894333	523.221069	-706.243591	-12.693199	529.881897	-679.815491	247.723511	79.232391	-702.730591	-9.897172	91.224998	-599.559204	294.938568	1465.126587	-584.123901	-79.544319	1440.997070	-550.902710	97.318626	1423.604614	-574.147095	85.508850	1756.908325	-806.857056	416.004883	1264.002686	-653.761047	-176.770218	1179.439209	-688.027893	269.483765	1032.349121	-478.437653	-83.355949	952.516357	-611.894226	101.338837	1094.926514	453.085449	0.952641	976.238831	470.909332	254.587845
-631.664978	189.034851	996.402100	-629.461182	12.723195	996.979736	-682.627258	227.015594	523.201599	-706.306885	-12.785122	529.966797	-679.754578	247.716827	79.243683	-702.830505	-9.863778	91.291084	-599.406921	294.768127	1465.125366	-583.908630	-79.707359	1441.032593	-550.764954	97.159592	1423.621460	-574.228394	84.907921	1756.766602	-806.747559	415.958344	1264.032959	-653.517273	-177.394638	1179.625366	-688.053894	269.499023	1032.499390	-478.288055	-82.398987	953.406433	-611.750244	101.435936	1094.903809	452.918091	0.923485	976.827576	471.049774	254.518127
-631.588928	189.241501	996.436035	-629.300476	12.897849	996.831299	-682.414185	227.076874	523.170044	-706.266418	-12.771283	529.969666	-679.711792	247.732040	79.302299	-702.952087	-9.853365	91.299530	-599.202148	294.637207	1465.101807	-583.735779	-79.834251	1441.038330	-550.629639	96.971733	1423.609253	-574.340454	84.204254	1756.725098	-806.701843	415.799438	1264.108643	-653.377380	-178.201279	1179.851074	-688.042542	269.453918	1032.325806	-478.266968	-81.484161	954.099426	-611.624146	101.534073	1094.845581	452.776367	0.840668	977.353699	471.290192	254.448242
-631.477844	189.379883	996.450562	-629.113586	13.029304	996.778076	-681.946838	226.669403	523.066650	-706.247803	-12.876936	530.027710	-679.512207	247.708664	79.281593	-703.065613	-9.803765	91.336136	-598.973938	294.526001	1465.019409	-583.576538	-79.951721	1441.029907	-550.469177	96.807617	1423.613159	-574.468872	83.413361	1756.782837	-806.751648	415.521393	1264.251343	-653.327271	-178.792892	1179.958130	-688.064270	269.348969	1032.343628	-478.370392	-80.782082	954.851074	-611.497192	101.639023	1094.830566	452.837067	0.807309	977.843872	471.637970	254.397247
-631.333740	189.508255	996.501892	-628.894043	13.195014	996.723877	-681.938721	227.214355	523.093384	-706.170898	-12.874629	530.088867	-679.611694	247.683212	79.301682	-703.061584	-9.854471	91.434845	-598.803833	294.475830	1464.998535	-583.440857	-80.100082	1441.000854	-550.329346	96.640045	1423.560669	-574.435852	82.703407	1756.732422	-806.859558	415.141327	1264.414185	-653.406372	-179.473953	1180.084595	-688.028503	269.240021	1032.386841	-478.493683	-80.097649	955.685059	-611.367310	101.734741	1094.839233	452.758606	0.672256	978.281494	471.982391	254.280472
-631.190125	189.672272	996.511230	-628.698303	13.376700	996.605530	-681.775269	227.379120	523.122559	-706.135254	-13.012819	530.185303	-679.624268	247.688568	79.349854	-703.117615	-9.783269	91.451492	-598.623047	294.428467	1464.964844	-583.325928	-80.198189	1440.906616	-550.198853	96.474884	1423.544556	-574.221985	82.209114	1756.542725	-806.974915	414.742371	1264.486084	-653.567688	-180.122742	1180.244385	-687.950073	269.101318	1032.432373	-478.841522	-79.372055	956.127930	-611.207642	101.841843	1094.786865	452.606873	0.555781	978.695679	472.222015	254.144608
-631.061768	189.840347	996.520691	-628.520020	13.605343	996.457520	-681.575989	227.487030	523.123474	-706.099609	-13.030896	530.152405	-679.531982	247.682632	79.335869	-703.250244	-9.767724	91.490700	-598.442078	294.393951	1464.916992	-583.177307	-80.325211	1440.841431	-550.068909	96.342873	1423.557617	-574.057007	81.607445	1756.444824	-807.140137	414.359314	1264.513062	-653.716675	-180.757370	1180.292969	-687.892151	268.943817	1032.372314	-479.077087	-79.645042	956.970581	-611.041809	101.958054	1094.715454	452.655884	0.530828	979.002808	472.516907	254.070297
-630.920959	189.955032	996.504944	-628.385376	13.728270	996.420288	-681.437866	227.584824	523.124512	-706.067200	-13.124184	530.169922	-679.512573	247.675095	79.358208	-703.427673	-9.700356	91.480057	-598.283264	294.349487	1464.834473	-583.015686	-80.455803	1440.717163	-549.904968	96.216614	1423.537842	-573.875854	80.907837	1756.468018	-807.310791	413.952820	1264.527832	-653.949707	-181.296875	1180.354614	-687.834290	268.801819	1032.353271	-479.576843	-78.629631	957.144775	-610.924927	102.063934	1094.692993	452.582550	0.421390	979.221802	472.784393	253.960388
-630.738708	190.134964	996.507446	-628.229309	13.815612	996.376709	-681.261902	227.654099	523.129700	-706.057007	-13.184337	530.190613	-679.489319	247.675415	79.393333	-703.409912	-9.632147	91.513908	-598.172607	294.335083	1464.851196	-582.862366	-80.542801	1440.623169	-549.771667	96.118210	1423.539185	-573.552612	80.364296	1756.361328	-807.462036	413.555603	1264.432739	-654.241150	-181.872040	1180.427856	-687.712463	268.670624	1032.344238	-480.147217	-78.157555	957.496216	-610.787048	102.168571	1094.678467	452.542389	0.298619	979.378357	473.119293	253.750717
-630.577454	190.249802	996.497559	-628.092163	13.964186	996.298706	-680.958618	227.175995	523.087585	-705.869568	-13.044420	530.144653	-679.276062	247.672272	79.349022	-703.457520	-9.624521	91.499252	-598.060547	294.338196	1464.791382	-582.665100	-80.589272	1440.493774	-549.650330	96.017014	1423.543213	-573.107483	79.916435	1756.138794	-807.666626	413.179688	1264.422607	-654.598938	-182.353943	1180.519531	-687.526245	268.538055	1032.398438	-480.887268	-77.839264	957.790283	-610.650391	102.259590	1094.636963	452.530945	0.135999	979.380554	473.495148	253.526871
-630.441162	190.390259	996.505249	-627.998840	14.096200	996.214844	-680.901978	227.172012	523.113831	-705.773499	-12.944568	530.084045	-679.285217	247.656036	79.338463	-703.436890	-9.598359	91.518433	-598.085938	293.411499	1464.715576	-582.569580	-81.561470	1440.311401	-549.539978	96.243713	1422.187012	-572.646667	79.387413	1756.064697	-807.958252	412.764374	1264.489502	-654.884216	-182.669006	1180.612427	-687.428894	268.425629	1032.351685	-481.519135	-78.237701	958.192322	-610.538635	102.340187	1094.599487	452.499786	-0.026318	979.289368	473.753632	253.304657
-630.253357	190.493317	996.497864	-627.864319	14.198219	996.176880	-680.838013	227.222321	523.149353	-705.687866	-12.943151	530.122498	-679.276794	247.654327	79.343597	-703.424072	-9.570999	91.528900	-598.072876	293.388641	1464.745728	-582.416809	-81.627373	1440.197388	-549.418457	96.218170	1422.128052	-572.147034	78.907005	1756.004639	-808.181702	412.374634	1264.520264	-655.323914	-183.105011	1180.707764	-687.346130	268.302551	1032.293701	-482.433350	-77.493675	957.904175	-610.396240	102.419800	1094.580444	452.523682	-0.220508	979.070496	474.090332	253.052353
-630.114258	190.573669	996.508362	-627.729553	14.282872	996.122498	-680.829834	227.306381	523.185486	-705.578735	-12.838174	530.103210	-679.301819	247.663864	79.343277	-703.325378	-9.601926	91.569450	-598.070984	293.360870	1464.743164	-582.261169	-81.714401	1440.064209	-549.298340	96.176987	1422.095703	-571.563232	78.394974	1755.960693	-808.396484	412.010010	1264.562134	-655.777405	-183.423828	1180.811523	-687.179443	268.229309	1032.351074	-483.454315	-77.055580	957.623047	-610.268188	102.465553	1094.560181	452.503387	-0.470945	978.721191	474.388794	252.766602
-629.934570	190.702850	996.464111	-627.618469	14.329984	996.089111	-680.841980	227.341003	523.197632	-705.573669	-12.809706	530.148376	-679.355591	247.669357	79.346489	-703.438110	-9.594475	91.575554	-598.089783	293.344208	1464.776367	-582.083374	-81.797684	1439.948730	-549.202942	96.160545	1422.103882	-570.891785	77.919846	1755.876953	-808.560364	411.730774	1264.575073	-656.280212	-183.701233	1180.962891	-687.025513	268.198608	1032.405151	-484.398468	-77.171097	957.672302	-610.131287	102.552376	1094.523071	452.565125	-0.726287	978.234619	474.893677	252.449600
-629.720764	190.790375	996.446960	-627.503601	14.387348	996.107971	-681.025391	227.880386	523.238647	-705.498169	-12.832647	530.186768	-679.523621	247.691833	79.397171	-703.354187	-9.537917	91.570114	-598.108032	293.322235	1464.839355	-581.916077	-81.837601	1439.874634	-549.100403	96.152634	1422.097412	-570.147156	77.485222	1755.834717	-808.693848	411.476410	1264.568604	-656.773193	-183.908386	1181.006470	-686.864136	268.181152	1032.464722	-485.422821	-77.357025	957.548218	-609.991943	102.634087	1094.528564	452.530579	-0.975930	977.682129	475.205994	252.140472
-629.545105	190.812653	996.401489	-627.392700	14.402211	996.088989	-680.959778	227.922150	523.297668	-705.393799	-12.663160	530.102295	-679.509338	247.692642	79.405853	-703.339722	-9.530286	91.543968	-598.148743	293.327576	1464.880615	-581.727844	-81.896667	1439.746216	-549.037415	96.127701	1422.097656	-569.355835	76.758018	1755.933105	-808.821106	411.277924	1264.569214	-657.306580	-184.029022	1181.087402	-686.754944	268.163086	1032.424805	-486.467529	-77.435555	957.254700	-609.829224	102.660820	1094.492676	452.089935	-1.844232	976.986389	475.423920	251.811768
-629.347595	190.856537	996.389709	-627.243042	14.445995	996.063843	-680.932739	227.960388	523.254883	-705.306580	-12.598905	530.144958	-679.539673	247.705231	79.406532	-703.300171	-9.496975	91.480644	-598.187744	293.326630	1464.880371	-581.611633	-81.946976	1439.711426	-548.969238	96.125198	1422.078979	-568.373596	76.726280	1755.547119	-808.886108	411.166534	1264.470337	-657.944214	-184.089767	1181.085815	-686.586975	268.196808	1032.540039	-487.680542	-77.281914	956.809570	-609.674622	102.691902	1094.477783	451.960083	-2.532194	976.176758	475.859344	251.438171
-629.162170	190.890518	996.368347	-627.079712	14.478024	996.021179	-680.870178	227.943314	523.293213	-705.218567	-12.501515	530.127319	-679.536621	247.702530	79.401772	-703.199219	-9.562683	91.571724	-598.231262	293.315308	1464.925659	-581.469849	-82.009361	1439.568481	-548.927917	96.126900	1422.033447	-567.391724	76.351799	1755.418091	-808.978882	411.060913	1264.488525	-658.513000	-184.108795	1181.067017	-686.457214	268.219116	1032.644409	-488.778809	-77.816391	956.354492	-609.505920	102.710663	1094.446899	452.574890	-1.879830	975.359497	476.392151	251.218582
-629.005005	190.873352	996.351318	-626.981384	14.451545	996.039063	-680.856445	227.968109	523.278992	-705.131409	-12.426331	530.113464	-679.518494	247.702850	79.408058	-703.071777	-9.589240	91.577774	-598.271240	293.291656	1464.922852	-581.339600	-82.063927	1439.510376	-548.890015	96.112106	1421.994263	-566.324768	76.004494	1755.301392	-809.024902	410.956635	1264.512207	-659.213684	-184.070755	1181.107788	-686.388184	268.248230	1032.599121	-489.922302	-78.052612	955.867249	-609.404114	102.701767	1094.452271	452.034851	-2.999341	974.397217	476.692841	250.938416
-628.860840	190.902359	996.328918	-626.869629	14.509798	995.965027	-680.793884	227.952621	523.268555	-705.035095	-12.351196	530.097107	-679.544250	247.704346	79.371559	-703.050964	-9.600040	91.573196	-598.270142	293.302887	1464.910522	-581.252747	-82.119606	1439.381104	-548.878662	96.117111	1421.930908	-565.190430	75.684792	1755.129639	-809.033020	410.948334	1264.509399	-659.945801	-184.052505	1181.165771	-686.299866	268.250488	1032.606567	-491.212036	-77.965843	955.188110	-609.273926	102.713242	1094.403564	451.519745	-4.636550	973.341431	476.952148	250.729828
-628.682617	190.901672	996.286377	-626.714233	14.510891	995.937256	-680.721252	227.977829	523.237671	-704.899963	-12.270852	530.151367	-679.523376	247.731598	79.379303	-702.957092	-9.613282	91.562927	-598.289246	293.299652	1464.868896	-581.188477	-82.185982	1439.265991	-548.884521	96.119347	1421.895264	-564.015503	75.452026	1754.965820	-808.998718	411.018219	1264.501343	-660.650635	-183.981796	1181.123657	-686.241821	268.214691	1032.670654	-492.293152	-78.523766	954.829041	-609.145569	102.718819	1094.375732	451.530762	-5.007136	972.388000	477.304749	250.469757
-628.579407	190.914047	996.265625	-626.604370	14.483356	995.913086	-680.739197	228.060364	523.245056	-704.760010	-12.136576	530.114319	-679.543945	247.745712	79.375877	-702.805481	-9.619130	91.568077	-598.293518	293.276978	1464.862305	-581.163391	-82.251984	1439.187744	-548.885925	96.122864	1421.824097	-562.753906	75.229469	1754.750488	-808.915405	411.113647	1264.433716	-661.401978	-183.821579	1181.009155	-685.969421	268.017792	1032.659668	-493.476440	-78.853004	954.260437	-609.046448	102.709976	1094.354614	451.621277	-5.298532	971.533997	477.718689	250.209808
-628.463013	190.908813	996.231384	-626.496399	14.457112	995.889587	-680.688049	228.123581	523.203125	-704.768982	-12.134256	530.118408	-679.549866	247.768326	79.400757	-702.864441	-9.626602	91.548645	-598.286194	293.278320	1464.845093	-581.147400	-82.316666	1439.101196	-548.885986	96.100365	1421.810669	-561.561646	74.750771	1754.780151	-808.801880	411.250427	1264.414429	-662.141724	-183.756180	1181.094116	-685.966370	267.964386	1032.724854	-494.735870	-79.490768	954.057861	-608.955139	102.699074	1094.329712	451.757324	-5.486558	970.696106	478.109589	249.929016
-628.373230	190.890488	996.205872	-626.400757	14.450002	995.866943	-680.619995	228.122681	523.219055	-704.749817	-12.239985	530.191772	-679.548706	247.748810	79.387123	-702.788879	-9.608917	91.567680	-598.292297	293.276886	1464.841064	-581.171631	-82.389435	1439.019653	-548.917603	96.077454	1421.770996	-560.182800	74.927704	1754.289063	-808.633728	411.390961	1264.327637	-662.982544	-183.640274	1181.118774	-685.941162	267.896271	1032.685791	-495.897583	-79.350693	953.304321	-608.885925	102.688293	1094.310059	451.843933	-5.674087	969.929016	478.343536	249.733521
-628.261169	190.878815	996.181396	-626.285461	14.406745	995.891113	-680.556274	228.163727	523.236389	-704.627991	-12.098547	530.119507	-679.555420	247.807724	79.389526	-702.817444	-9.552811	91.524666	-598.243835	293.254425	1464.817383	-581.238342	-82.450539	1438.938110	-548.932129	96.052750	1421.789185	-558.946838	74.570175	1754.253418	-808.490295	411.519623	1264.240479	-663.808105	-183.532776	1181.182373	-685.966614	267.850067	1032.695923	-497.140839	-79.800491	952.630127	-608.811340	102.687798	1094.317261	451.931610	-5.762581	969.280090	478.586639	249.498596
-628.190674	190.884262	996.151550	-626.196533	14.376000	995.886475	-680.481567	228.229950	523.202942	-704.596924	-12.158824	530.193787	-679.573547	247.810760	79.397087	-702.793335	-9.548162	91.521149	-598.187927	293.257965	1464.779297	-581.307556	-82.495003	1438.887085	-548.970032	96.011002	1421.756348	-557.561279	74.824303	1753.651855	-808.309631	411.668365	1264.198608	-664.583435	-183.358398	1181.100342	-685.989380	267.783630	1032.658447	-498.370941	-80.089691	952.227844	-608.766541	102.690720	1094.306519	452.138275	-6.030281	968.678040	478.882782	249.229523
-628.123657	190.869186	996.138184	-626.099182	14.342791	995.895813	-680.377319	228.280151	523.149475	-704.565308	-12.176137	530.143494	-679.518921	247.806519	79.406319	-702.749939	-9.574087	91.505241	-598.099243	293.250824	1464.714233	-581.402588	-82.564667	1438.761841	-548.979065	95.973015	1421.674561	-556.245911	74.901398	1753.438599	-808.087830	411.787018	1264.054932	-665.396545	-183.247437	1181.172974	-686.277344	267.900177	1032.579102	-499.726196	-80.460358	951.670471	-608.718018	102.681969	1094.310791	452.388977	-6.260426	968.110718	479.272064	248.893234
-628.127808	190.935577	996.130920	-626.067688	14.356962	995.833679	-680.356079	228.300552	523.178528	-704.554382	-12.174904	530.131470	-679.538269	247.807770	79.409554	-702.927917	-9.561378	91.515022	-598.013855	293.239471	1464.676392	-581.483093	-82.625610	1438.685669	-548.983704	95.889687	1421.623779	-554.921997	74.964661	1753.079102	-807.886536	411.948792	1264.043213	-666.287598	-183.088287	1181.187500	-686.344055	267.854065	1032.511108	-500.889587	-80.925789	950.994141	-608.702148	102.695412	1094.275757	452.562439	-6.521840	967.684509	479.586365	248.540787
-628.113220	190.961197	996.115417	-626.029297	14.336026	995.822144	-680.274292	228.322678	523.135498	-704.514465	-12.221685	530.175476	-679.517212	247.824631	79.390869	-702.892395	-9.568704	91.521378	-597.840698	293.252258	1464.590332	-581.549011	-82.717400	1438.558105	-548.963562	95.833862	1421.562866	-553.631714	75.103989	1752.825928	-807.711853	412.051056	1264.109009	-667.108032	-182.989151	1181.182983	-686.365723	267.826752	1032.528076	-502.213135	-81.300621	950.448120	-608.681091	102.702354	1094.263184	452.778107	-6.691444	967.312744	479.832031	248.287033
-628.141174	191.019043	996.108582	-626.044189	14.317219	995.771484	-680.260071	228.384598	523.189026	-704.505554	-12.234179	530.133118	-679.519165	247.824814	79.396858	-702.931519	-9.562103	91.521729	-597.769287	293.603394	1464.546021	-581.657532	-82.406067	1438.460205	-548.843811	95.632240	1422.481689	-552.382629	75.252518	1752.477783	-807.484680	412.180695	1264.091919	-667.949646	-182.845505	1181.093506	-686.450317	267.829376	1032.399048	-503.515350	-81.626602	949.986023	-608.689026	102.699013	1094.231934	452.973206	-6.721817	966.933289	479.796753	248.485870
-628.173279	191.084442	996.112854	-626.048035	14.358382	995.709656	-680.231445	228.405258	523.188660	-704.548645	-12.268282	530.134827	-679.508057	247.799072	79.397072	-703.030518	-9.496584	91.500320	-597.550781	293.560120	1464.466431	-581.659485	-82.530861	1438.344360	-548.795837	95.582993	1422.373291	-551.203369	75.490929	1752.309937	-807.339233	412.226563	1264.207886	-668.808105	-182.807770	1181.225586	-686.514038	267.827332	1032.320190	-504.817657	-82.093498	949.426514	-608.679199	102.718811	1094.197998	453.412598	-7.067985	966.599487	480.546295	247.865082
-628.184631	191.110443	996.095642	-626.039673	14.326675	995.733093	-680.211731	228.390564	523.186035	-704.589600	-12.421333	530.216248	-679.503540	247.807877	79.392662	-703.067810	-9.520349	91.522202	-597.273987	293.538483	1464.432495	-581.625122	-82.658607	1438.208008	-548.702942	95.500450	1422.303223	-550.156555	75.655586	1751.974121	-807.145935	412.285736	1264.275146	-669.645447	-182.674271	1181.225952	-686.600708	267.853455	1032.299561	-506.044922	-82.931824	949.220520	-608.687683	102.740509	1094.202393	453.574646	-6.796437	966.296753	480.187683	248.606064
-628.199707	191.089386	996.078430	-626.076477	14.280574	995.788086	-680.111755	228.421768	523.117920	-704.522034	-12.379171	530.187195	-679.455322	247.793091	79.399200	-703.044800	-9.465409	91.520859	-596.986816	293.520355	1464.364746	-581.548889	-82.763977	1438.081909	-548.579590	95.433395	1422.226807	-549.153931	75.529686	1751.931641	-806.994629	412.340576	1264.346924	-670.493713	-182.647705	1181.345825	-686.705994	267.858032	1032.164307	-507.461945	-82.742798	948.575500	-608.711792	102.744865	1094.220947	453.931702	-6.979201	966.045959	480.573242	248.357010
-628.248413	191.143219	996.060547	-626.141357	14.291792	995.768982	-680.129456	228.416412	523.133606	-704.547668	-12.395053	530.169922	-679.475037	247.834381	79.408440	-703.072632	-9.465717	91.525391	-596.652405	293.485718	1464.246460	-581.425110	-82.871834	1437.931396	-548.402283	95.357903	1422.093994	-548.175659	76.100632	1751.536377	-806.803650	412.408386	1264.448120	-671.356384	-182.546234	1181.381104	-686.930786	267.832642	1031.974487	-508.806854	-83.188568	948.057190	-608.736328	102.775368	1094.196411	454.441223	-7.265727	965.754456	481.221710	247.903839
-628.316467	191.179947	996.063477	-626.226135	14.267118	995.752319	-680.125793	228.410950	523.132874	-704.597046	-12.433397	530.175598	-679.466125	247.807236	79.399605	-703.104736	-9.451470	91.522530	-596.260986	293.473816	1464.156006	-581.275879	-82.961235	1437.799438	-548.226318	95.301918	1421.993042	-547.318054	76.414345	1751.493774	-806.645447	412.437531	1264.642944	-672.185486	-182.469971	1181.475464	-687.115845	267.818359	1031.880371	-510.119049	-83.488327	947.499146	-608.760559	102.769386	1094.179688	454.996399	-7.694714	965.509644	481.985046	247.437851
-628.354614	191.241608	996.055969	-626.301575	14.284104	995.709656	-680.158752	228.458191	523.172607	-704.603088	-12.493711	530.201843	-679.536133	247.838318	79.408363	-703.119324	-9.464399	91.506798	-595.889465	293.437469	1464.031860	-581.127869	-83.054008	1437.729248	-548.027771	95.274544	1421.883057	-546.596741	76.716988	1751.408447	-806.477295	412.480103	1264.811890	-672.982178	-182.377319	1181.523071	-687.281433	267.774536	1031.862183	-511.403534	-83.819283	947.140442	-608.772888	102.785851	1094.146240	455.570831	-8.116179	965.287537	482.765747	246.946182
-628.431091	191.269180	996.056274	-626.426758	14.247397	995.698486	-680.181152	228.494919	523.150085	-704.664551	-12.502356	530.169800	-679.519958	247.837219	79.411957	-703.149780	-9.460332	91.507828	-595.484558	293.445557	1463.952271	-580.907532	-83.125343	1437.646851	-547.808472	95.234642	1421.833862	-545.998840	76.959709	1751.256714	-806.323730	412.478851	1265.016235	-673.779602	-182.259079	1181.658081	-687.445435	267.709869	1031.861450	-512.733093	-84.229362	946.803650	-608.796631	102.770699	1094.126221	456.158844	-8.563158	965.125916	483.505096	246.439514
-628.449524	191.261490	996.077271	-626.505493	14.248804	995.748718	-680.179810	228.462646	523.175598	-704.613281	-12.466887	530.125061	-679.537109	247.849121	79.435074	-703.061157	-9.473414	91.504547	-595.072937	293.469849	1463.855591	-580.680664	-83.154892	1437.678589	-547.552429	95.226471	1421.778320	-545.522705	76.890015	1751.482910	-806.167419	412.500580	1265.238525	-674.528137	-182.129944	1181.812500	-687.592163	267.620789	1031.890503	-514.106506	-85.095200	946.666870	-608.805176	102.777901	1094.154297	456.824524	-9.026102	964.934265	484.299835	245.882019
-628.501770	191.301468	996.105225	-626.592834	14.270782	995.728821	-680.251160	228.552063	523.221191	-704.681152	-12.456095	530.148254	-679.576172	247.898087	79.438095	-703.006042	-9.481688	91.504730	-594.667908	293.523102	1463.747192	-580.390259	-83.152184	1437.672485	-547.290344	95.214066	1421.759521	-545.104858	77.120811	1751.512329	-805.956665	412.504120	1265.439331	-675.245789	-182.053009	1182.047729	-687.716980	267.565918	1031.927490	-515.399170	-85.470505	946.246094	-608.787109	102.779602	1094.141479	457.413391	-9.400843	964.735107	485.060394	245.387390
-628.534302	191.288254	996.113464	-626.675537	14.269355	995.754333	-680.251465	228.566849	523.164612	-704.801758	-12.494618	530.174194	-679.548157	247.897217	79.437119	-703.142517	-9.474624	91.519669	-594.263611	293.575500	1463.757935	-580.129822	-83.162857	1437.667480	-546.957336	95.210480	1421.732056	-544.745667	77.711601	1751.295776	-805.757019	412.545837	1265.520630	-675.967773	-181.981140	1182.316650	-687.768860	267.494751	1031.970337	-516.652588	-85.147690	945.622986	-608.759521	102.777458	1094.142090	458.130676	-9.869518	964.585388	485.809998	244.896179
-628.538147	191.281982	996.120605	-626.718506	14.237187	995.817444	-680.312195	228.577728	523.186768	-704.806885	-12.435510	530.194885	-679.592896	247.909271	79.430832	-703.107178	-9.465153	91.536224	-593.876404	293.643402	1463.678223	-579.809814	-83.117828	1437.741943	-546.593628	95.243973	1421.734497	-544.510071	77.889427	1751.372559	-805.567993	412.598785	1265.585815	-676.604126	-181.871994	1182.567017	-687.813599	267.423798	1032.023682	-517.877808	-85.329391	945.326843	-608.704529	102.785934	1094.162109	458.760986	-10.316069	964.517578	486.501617	244.404221
-628.545593	191.292221	996.132568	-626.782776	14.237965	995.870544	-680.375854	228.544876	523.169189	-704.899414	-12.378741	530.190796	-679.615234	247.945862	79.434090	-703.010925	-9.529193	91.557274	-593.456543	293.733093	1463.630493	-579.454163	-83.060921	1437.852173	-546.212708	95.314621	1421.735352	-544.376587	78.008751	1751.466309	-805.377136	412.596802	1265.682861	-677.215515	-181.747391	1182.844971	-687.825806	267.391266	1032.074585	-519.170898	-85.762215	945.167542	-608.659790	102.809021	1094.179077	459.529236	-10.937829	964.399414	487.350189	243.743652
-628.576050	191.236801	996.177185	-626.889038	14.185608	995.967041	-680.452576	228.533432	523.219299	-704.912659	-12.324256	530.189148	-679.616150	247.980194	79.384125	-702.892395	-9.571428	91.540031	-593.111511	293.826202	1463.564331	-579.174072	-82.991577	1437.935669	-545.934021	95.363358	1421.719727	-544.321472	78.118561	1751.645264	-805.202332	412.602753	1265.803955	-677.757690	-181.636307	1183.216675	-687.842773	267.337494	1032.095093	-520.385925	-86.151505	944.745300	-608.636597	102.776665	1094.231812	460.124451	-11.343744	964.280945	488.021271	243.296082
-628.577698	191.244019	996.160583	-626.963562	14.211507	995.980347	-680.325623	228.083389	523.158264	-705.072327	-12.307381	530.200012	-679.479797	247.946579	79.365112	-702.964600	-9.539499	91.483955	-592.676636	293.967896	1463.450439	-578.786621	-82.853638	1438.113037	-545.551941	95.496391	1421.724243	-544.297302	78.161812	1751.758667	-805.004456	412.675903	1265.823730	-678.214966	-181.500641	1183.537720	-687.835266	267.276276	1032.133545	-521.558472	-87.154396	944.838684	-608.566345	102.802948	1094.209106	460.735748	-11.841603	964.244507	488.633728	242.860382
-628.581299	191.211319	996.181824	-627.045227	14.198295	996.010620	-680.443298	227.952393	523.148438	-705.021179	-12.195867	530.212463	-679.493469	247.953156	79.339859	-702.759583	-9.616084	91.530350	-592.262329	294.134216	1463.310425	-578.419922	-82.725662	1438.193604	-545.140564	95.637207	1421.714355	-544.343201	78.163582	1751.901367	-804.787781	412.749237	1265.824219	-678.543884	-181.257599	1183.752075	-687.790100	267.218109	1032.147217	-522.656616	-90.163033	945.500732	-608.495239	102.777573	1094.212524	461.304901	-12.284585	964.254150	489.254883	242.355042
-628.538208	191.217712	996.166626	-627.051208	14.165149	996.076599	-680.521729	227.941849	523.185303	-705.165161	-12.207274	530.251526	-679.483032	247.992416	79.331032	-702.788574	-9.576205	91.522652	-591.815308	294.340546	1463.195923	-577.979980	-82.537346	1438.311401	-544.702087	95.790077	1421.687012	-544.437378	78.127625	1752.027466	-804.539490	412.856567	1265.836426	-678.940186	-181.074127	1184.071777	-687.683716	267.166199	1032.156860	-523.707336	-90.033432	945.076904	-608.372253	102.804672	1094.217285	461.904816	-12.831241	964.251404	490.030060	241.685791
-628.523193	191.216492	996.122437	-627.123657	14.164727	996.112976	-680.906189	228.483810	523.213135	-705.219421	-12.194502	530.263733	-679.684082	248.013138	79.379219	-702.733154	-9.637669	91.545914	-591.421631	294.552612	1463.105225	-577.502869	-82.360016	1438.451782	-544.320190	95.966484	1421.703735	-544.611694	77.714745	1752.409790	-804.318726	412.967499	1265.812256	-679.258545	-181.007019	1184.523804	-687.593567	267.150665	1032.152588	-524.769531	-90.777458	945.043274	-608.285278	102.839813	1094.190308	462.418854	-13.360312	964.312195	490.609833	241.210602
-628.442505	191.143539	996.112793	-627.131409	14.088023	996.216675	-680.791138	228.023300	523.140564	-705.272461	-12.138813	530.307800	-679.521667	248.010834	79.318687	-702.651184	-9.661339	91.551964	-591.041626	294.797852	1462.987305	-577.064453	-82.153358	1438.629517	-543.937378	96.144279	1421.727661	-544.699707	77.633339	1752.723267	-804.055481	413.076721	1265.747070	-679.509277	-180.861954	1184.902954	-687.466064	267.142090	1032.117554	-525.754639	-91.122498	944.909546	-608.184448	102.818466	1094.224365	463.072571	-14.002741	964.352844	491.396545	240.466248
-628.403137	191.088562	996.101257	-627.156067	14.032104	996.317139	-680.971008	228.036194	523.172241	-705.279846	-12.089243	530.318604	-679.576721	248.017044	79.318184	-702.536438	-9.660070	91.493225	-590.664246	295.069397	1462.878174	-576.592163	-81.924484	1438.807861	-543.535828	96.358002	1421.728882	-544.846619	77.866859	1752.598755	-803.797729	413.251678	1265.651978	-679.735168	-180.761765	1185.318726	-687.355164	267.128693	1032.092285	-526.721924	-91.434998	944.587097	-608.101257	102.818504	1094.253540	463.572449	-14.483928	964.382751	492.002594	240.010635
-628.359741	191.037552	996.071167	-627.158203	13.986945	996.371277	-681.087646	228.034866	523.131958	-705.257568	-12.018149	530.322998	-679.600952	247.969818	79.365990	-702.349304	-9.681991	91.476234	-590.158020	295.359833	1462.808228	-576.034119	-81.647079	1438.944946	-543.044189	96.556587	1421.757080	-545.065674	77.698860	1752.719482	-803.505554	413.419617	1265.629028	-679.900452	-180.660065	1185.694214	-686.922119	267.008301	1032.034912	-527.621216	-91.794991	944.363831	-607.992310	102.812538	1094.247681	464.169647	-15.142042	964.455872	492.756531	239.268387
-628.295715	190.960129	996.062500	-627.168762	13.959695	996.407959	-681.232239	228.020172	523.152649	-705.326965	-11.946173	530.320923	-679.666626	248.027771	79.326477	-702.434448	-9.682972	91.482399	-589.789246	295.619904	1462.648804	-575.562988	-81.407478	1439.127441	-542.717834	96.768578	1421.767090	-545.275574	77.496094	1752.872070	-803.187500	413.626587	1265.584106	-680.024048	-180.508972	1186.037720	-686.760864	267.013367	1031.984009	-528.457458	-91.938698	944.174561	-607.893188	102.777542	1094.247070	464.741180	-15.757789	964.524963	493.522949	238.557266
-628.182007	190.921921	996.012695	-627.136963	13.882854	996.468567	-681.376221	228.010468	523.161194	-705.333557	-11.865151	530.291626	-679.678040	248.026917	79.320480	-702.320679	-9.754478	91.430428	-589.439758	295.872314	1462.507446	-575.233887	-81.199532	1439.316406	-542.455078	96.957603	1421.793213	-545.494629	77.272903	1752.941406	-802.899170	413.858551	1265.502808	-680.153320	-180.420364	1186.419067	-686.575684	267.020355	1031.932861	-529.220764	-92.221596	944.028259	-607.756226	102.772194	1094.239258	465.179657	-16.203976	964.612366	494.049377	238.044495
-628.098999	190.891357	995.966919	-627.134949	13.843932	996.476440	-681.486938	228.020432	523.168213	-705.318237	-11.803263	530.287537	-679.631226	248.044357	79.293465	-702.241150	-9.809437	91.479706	-589.099854	296.133942	1462.413208	-574.854919	-80.910614	1439.494263	-542.206787	97.162048	1421.806641	-545.749817	76.769196	1753.387207	-802.588074	414.100952	1265.389526	-680.279297	-180.377029	1186.928711	-686.670532	267.171600	1031.904907	-529.934875	-92.455009	943.834045	-607.607971	102.758530	1094.198608	465.699402	-16.847269	964.742188	494.732605	237.350220
-627.947021	190.786819	995.923218	-627.021606	13.716865	996.582458	-681.572937	227.978531	523.173706	-705.378967	-11.841065	530.306396	-679.594238	248.051575	79.268944	-702.216431	-9.823119	91.496140	-588.780029	296.431732	1462.313110	-574.461792	-80.640144	1439.689819	-541.966858	97.380142	1421.792847	-545.894165	76.894646	1753.224854	-802.246765	414.416718	1265.270264	-680.369629	-180.255447	1187.288452	-686.455933	267.190430	1031.921875	-530.530212	-92.681328	943.775330	-607.419495	102.721428	1094.218018	466.149078	-17.316217	964.813843	495.345184	236.880035
-627.784912	190.722366	995.880737	-626.931152	13.659978	996.644653	-681.670898	227.971298	523.158691	-705.403442	-11.776936	530.303894	-679.606140	248.025986	79.251457	-702.257813	-9.795155	91.434044	-588.492615	296.703522	1462.278564	-574.174316	-80.426323	1439.841919	-541.733337	97.597504	1421.818848	-546.095398	76.675941	1753.322388	-801.871094	414.727936	1265.113037	-680.433655	-180.181030	1187.660767	-686.222046	267.202393	1031.926636	-531.068787	-93.031647	943.689880	-607.224792	102.710831	1094.213623	466.646729	-17.828810	964.849731	496.037933	236.267868
-627.661072	190.783096	995.867432	-626.860291	13.649299	996.668335	-681.820251	227.953171	523.151672	-705.407959	-11.657131	530.238892	-679.588501	248.030746	79.239174	-702.102112	-9.812848	91.412430	-588.213257	296.948883	1462.216431	-573.860474	-80.181114	1440.043945	-541.595764	97.826538	1421.812134	-546.308228	76.475029	1753.436890	-801.517639	415.111237	1264.945801	-680.494629	-180.064728	1187.968262	-685.991150	267.205841	1032.008179	-531.581909	-93.449791	943.605835	-607.054688	102.750374	1094.203735	467.182068	-18.410658	964.931885	496.736694	235.762924
-627.478821	190.790298	995.850159	-626.742004	13.613170	996.729126	-682.014099	227.928864	523.258789	-705.432922	-11.658655	530.221436	-679.648560	247.974548	79.253586	-702.103210	-9.865486	91.440346	-587.974426	297.175476	1462.220215	-573.655518	-79.899811	1440.290039	-541.449646	98.039986	1421.847900	-546.544922	76.291100	1753.566406	-801.170959	415.497498	1264.775635	-680.545532	-179.896622	1188.244019	-685.411560	267.081848	1032.060425	-532.025024	-93.789818	943.538635	-606.835144	102.771843	1094.210938	467.675629	-19.004225	964.997925	497.451538	235.140182
-627.297974	190.752975	995.888977	-626.596191	13.597015	996.784668	-682.077393	227.843246	523.281738	-705.441528	-11.717726	530.266296	-679.578125	247.934387	79.280624	-702.101074	-9.889293	91.465881	-587.721497	297.422211	1462.151611	-573.486084	-79.650673	1440.479004	-541.323975	98.252472	1421.842651	-546.756226	76.159668	1753.653687	-800.791992	415.873047	1264.723145	-680.620911	-179.807617	1188.566528	-685.440735	267.181030	1032.183838	-532.472900	-94.056435	943.404358	-606.620483	102.750572	1094.247437	468.085052	-19.375746	965.045654	498.097809	234.735062
-627.150146	190.778351	995.878052	-626.476868	13.623657	996.794373	-682.037476	227.712189	523.296265	-705.435059	-11.722871	530.279236	-679.509644	247.924881	79.277000	-702.118164	-9.886005	91.466110	-587.492615	297.679535	1462.136475	-573.361755	-79.408936	1440.638062	-541.244080	98.436752	1421.910034	-546.979736	76.061249	1753.732422	-800.435974	416.175049	1264.721802	-680.709961	-179.748199	1188.856934	-685.212280	267.140350	1032.272095	-532.833313	-94.261818	943.334656	-606.402649	102.784904	1094.229248	468.520721	-19.849083	965.096313	498.749878	234.209915
-626.920105	190.774124	995.863953	-626.308777	13.616296	996.843445	-682.209595	227.785645	523.352600	-705.420227	-11.724189	530.266724	-679.554016	247.897156	79.301819	-702.057739	-9.881096	91.454315	-587.244812	297.948303	1462.103638	-573.314758	-79.206757	1440.841919	-541.192383	98.608307	1421.961792	-547.216431	75.999123	1753.807129	-800.038452	416.595978	1264.490356	-680.783386	-179.673126	1189.129028	-684.664978	266.975067	1032.314331	-533.147400	-94.563873	943.346130	-606.156616	102.806999	1094.236816	468.987701	-20.441813	965.175354	499.522095	233.614120
-626.638489	190.783356	995.839417	-626.137085	13.644755	996.888306	-682.171631	227.652802	523.312805	-705.298706	-11.717717	530.271362	-679.508667	247.882813	79.253769	-702.008240	-9.901269	91.459412	-587.052795	298.164886	1462.045288	-573.300537	-78.992577	1441.030518	-541.133484	98.769539	1422.010254	-547.442993	75.967216	1753.840942	-799.664673	417.028351	1264.330811	-680.860168	-179.606613	1189.382202	-684.697754	267.061768	1032.439331	-533.437439	-94.846397	943.339478	-605.920288	102.851593	1094.244751	469.520630	-20.995127	965.192078	500.433655	232.918991
-626.353088	190.785400	995.824158	-625.963867	13.686097	996.922363	-682.140076	227.491104	523.357666	-705.311462	-11.812089	530.304382	-679.451477	247.870270	79.273140	-702.080200	-9.877384	91.460899	-586.816101	298.388916	1461.982910	-573.298950	-78.767670	1441.186768	-541.108582	98.906494	1422.077759	-547.701721	75.965691	1753.918701	-799.260742	417.384338	1264.114990	-680.979065	-179.636398	1189.727905	-684.122498	266.923248	1032.419556	-533.682007	-95.066139	943.329163	-605.673462	102.887718	1094.250366	469.957245	-21.469137	965.210449	501.213104	232.401291
-626.075317	190.765961	995.788452	-625.787048	13.651985	997.000916	-682.254639	227.737976	523.422974	-705.156067	-11.754305	530.287598	-679.532959	247.812805	79.315788	-702.004272	-9.906708	91.504227	-586.614441	298.593781	1461.946167	-573.403625	-78.570404	1441.323242	-541.102295	99.071747	1422.120605	-547.969299	76.004883	1754.008789	-798.896729	417.684784	1264.004272	-681.107422	-179.587250	1189.940796	-683.863586	266.906555	1032.409668	-533.875061	-95.277466	943.320984	-605.445923	102.912338	1094.271484	470.446289	-22.031433	965.232239	502.065277	231.790451
-625.759705	190.747955	995.776001	-625.554138	13.661107	997.046875	-681.985046	227.275375	523.418945	-705.082153	-11.837347	530.350281	-679.383972	247.753906	79.285881	-701.986084	-9.850897	91.515839	-586.442322	298.789642	1461.862793	-573.537170	-78.393997	1441.431763	-541.103027	99.185295	1422.141602	-548.240479	76.089340	1754.075684	-798.558472	417.966431	1263.878906	-681.247986	-179.539215	1190.101318	-683.880920	267.077301	1032.457520	-534.058472	-95.463768	943.301208	-605.195496	102.930740	1094.292969	470.948761	-22.497396	965.212708	502.886383	231.262741
-625.449890	190.709991	995.717346	-625.371704	13.576296	997.143311	-681.837830	227.118729	523.399353	-705.013062	-11.907256	530.394592	-679.328674	247.752319	79.274971	-701.984802	-9.859176	91.565163	-586.260803	298.983765	1461.798584	-573.695618	-78.226532	1441.552490	-541.140442	99.285583	1422.151733	-548.515747	76.183800	1754.050537	-798.211304	418.285919	1263.688721	-681.374512	-179.485474	1190.207275	-683.237854	267.000031	1032.374878	-534.174805	-95.678268	943.317261	-604.981384	102.940193	1094.317993	471.360199	-22.848743	965.180054	503.629456	230.772827
-625.099304	190.723053	995.689209	-625.141846	13.525941	997.136475	-681.998596	227.654526	523.507080	-704.956177	-12.030944	530.444702	-679.538635	247.715149	79.359360	-702.103088	-9.847036	91.584862	-586.067200	299.183624	1461.684082	-573.890869	-78.071350	1441.664429	-541.171936	99.380783	1422.193848	-548.808289	76.336311	1754.102051	-797.820374	418.610809	1263.436890	-681.540833	-179.444504	1190.313354	-682.798767	267.052673	1032.313843	-534.240540	-95.921646	943.409546	-604.749695	102.919197	1094.312744	471.789215	-23.137131	965.171448	504.331146	230.393005
-624.710815	190.718246	995.631470	-624.911621	13.441342	997.241882	-680.911987	226.591705	523.374817	-704.808960	-11.991227	530.435242	-678.894409	247.667557	79.255219	-702.056152	-9.790168	91.542953	-585.872681	299.359802	1461.616089	-574.113098	-77.915466	1441.771240	-541.233582	99.473755	1422.223511	-549.155396	76.257751	1754.508301	-797.423462	418.892365	1263.030884	-681.739502	-179.392319	1190.412231	-682.451294	267.080231	1032.237305	-534.295898	-96.093697	943.513611	-604.510193	102.946289	1094.350464	472.180664	-23.447906	965.133911	505.069214	229.962982
-624.321167	190.712479	995.588135	-624.683594	13.387933	997.258240	-680.998230	227.098160	523.433105	-704.751038	-12.059232	530.464722	-679.064514	247.674164	79.310936	-702.129211	-9.784127	91.590179	-585.705383	299.504395	1461.519531	-574.325378	-77.773819	1441.887817	-541.283630	99.575569	1422.292725	-549.386597	76.787567	1754.302979	-797.055969	419.180939	1262.670166	-681.952637	-179.288361	1190.464600	-682.043030	267.098633	1032.135376	-534.333435	-96.293739	943.747742	-604.260376	102.931122	1094.349121	472.640381	-23.910158	965.091858	505.874542	229.407776
-623.965454	190.679932	995.517212	-624.485474	13.367036	997.221375	-680.952942	227.156967	523.471985	-704.641785	-12.038753	530.460388	-679.157715	247.648376	79.317390	-702.149536	-9.774687	91.618210	-585.565613	299.665161	1461.422729	-574.596008	-77.637230	1441.932739	-541.332153	99.632706	1422.341187	-549.676086	77.059601	1754.337402	-796.672058	419.391876	1262.442139	-682.189392	-179.269913	1190.598511	-681.844055	267.249146	1031.998291	-534.357910	-96.565948	943.971008	-604.010620	102.905411	1094.300781	473.151276	-24.368475	965.035889	506.731506	228.796524
-623.445618	190.466019	995.415344	-623.901062	13.114146	997.307312	-680.714111	227.040756	523.465698	-704.487061	-11.992370	530.458252	-679.043396	247.602097	79.315811	-702.154907	-9.791507	91.664764	-585.450562	299.805786	1461.365967	-574.914001	-77.531059	1442.018555	-541.432373	99.698036	1422.353516	-550.012512	77.322342	1754.308716	-796.267700	419.597778	1262.188477	-682.477600	-179.358566	1190.819336	-681.073120	267.224121	1031.793579	-534.395081	-96.755882	944.216125	-603.572571	102.783409	1094.315308	473.902405	-23.706284	965.179626	507.589813	228.146179
-622.788513	190.174423	995.313599	-623.236572	12.767948	997.555847	-680.082581	226.167114	523.200623	-704.334473	-11.949276	530.577332	-678.735352	247.575165	79.245827	-702.128296	-9.738787	91.631409	-585.345093	299.928558	1461.315796	-575.224792	-77.402817	1442.077393	-541.527710	99.763351	1422.406982	-550.324707	77.601021	1754.375732	-795.848083	419.804504	1261.922363	-682.833740	-179.427246	1190.969116	-680.694336	267.271881	1031.630249	-534.503845	-97.029671	944.357666	-603.111633	102.659462	1094.427246	474.432983	-24.146900	965.086426	508.473755	227.468079
-622.334534	190.130829	995.267090	-622.933228	12.709490	997.553162	-680.224121	226.880325	523.383728	-704.227234	-11.931662	530.587891	-678.963318	247.585922	79.292282	-702.050476	-9.741604	91.688644	-585.242065	300.034302	1461.183960	-575.545532	-77.300629	1442.241577	-541.600342	99.819725	1422.412598	-550.635071	77.947014	1754.525635	-795.415894	420.057465	1261.600464	-683.226990	-179.429428	1191.120239	-680.559570	267.447968	1031.456055	-534.595886	-97.323151	944.605164	-602.827393	102.616188	1094.421753	474.834564	-24.555239	965.004028	509.169434	227.070541
-621.895203	190.123260	995.209717	-622.661682	12.663491	997.555359	-680.021484	226.993958	523.381958	-704.095215	-11.884142	530.577820	-678.973511	247.566116	79.351669	-702.058899	-9.749459	91.693367	-585.176331	300.110840	1461.180542	-575.861572	-77.228386	1442.415161	-541.704346	99.859329	1422.445679	-551.009155	77.958084	1754.837158	-794.982117	420.280640	1261.404907	-683.644531	-179.536087	1191.375488	-680.146240	267.507446	1031.288330	-534.800110	-97.602707	944.891907	-602.535278	102.603775	1094.406738	475.398071	-25.026115	964.918213	510.085358	226.405029
-621.488403	190.136490	995.184875	-622.415710	12.715369	997.514160	-679.845886	227.068359	523.359009	-703.977783	-11.886099	530.610535	-679.047058	247.578506	79.361519	-702.036987	-9.688735	91.655998	-585.098816	300.198944	1461.132202	-576.192810	-77.159500	1442.530029	-541.807190	99.886978	1422.500122	-551.270874	78.583580	1754.657471	-794.493042	420.567383	1261.009033	-684.069031	-179.606491	1191.517334	-679.730469	267.523743	1031.076660	-535.071228	-97.924179	945.215576	-602.290222	102.610283	1094.390381	475.915741	-25.587231	964.762695	510.953583	225.849564
-621.088806	190.184570	995.131897	-622.217163	12.787375	997.410767	-679.633911	227.093826	523.368835	-703.783325	-11.775153	530.624817	-679.031372	247.576294	79.373314	-701.927124	-9.698178	91.704475	-585.007202	300.289368	1461.056030	-576.463989	-77.112518	1442.598267	-541.922119	99.932037	1422.565918	-551.587036	78.931641	1754.724121	-793.996521	420.880096	1260.555054	-684.600281	-179.834946	1191.764526	-679.335205	267.526703	1030.899414	-535.366516	-98.140839	945.665344	-602.060852	102.620987	1094.326660	476.425415	-25.908045	964.632996	511.752197	225.422440
-620.619629	190.207077	995.079712	-622.011780	12.787941	997.435059	-679.428406	227.155838	523.434570	-703.721191	-11.812188	530.677856	-679.060974	247.554108	79.378738	-701.899658	-9.681028	91.748787	-584.937805	300.377197	1461.019409	-576.724854	-77.034637	1442.706421	-542.042725	99.960571	1422.628052	-551.966553	78.935966	1755.073975	-793.549011	421.221619	1260.204102	-685.161194	-180.164856	1192.123291	-678.970154	267.525360	1030.775146	-535.737976	-98.410233	946.078979	-601.788757	102.646202	1094.325562	477.022003	-26.349470	964.496094	512.596863	224.898254
-620.148560	190.324219	995.057800	-621.749084	12.888413	997.371948	-679.241211	227.204407	523.459351	-703.537170	-11.685910	530.697144	-679.092407	247.535004	79.409653	-701.852539	-9.658804	91.744217	-584.848389	300.490112	1460.922119	-577.010010	-76.958061	1442.793091	-542.134521	99.981140	1422.625854	-552.216980	79.609390	1754.851685	-793.141113	421.396454	1260.025146	-685.715454	-180.441956	1192.469971	-678.526245	267.536255	1030.659668	-536.249573	-98.813362	946.249329	-601.481873	102.709900	1094.295532	477.638367	-26.914328	964.387024	513.613159	224.214233
-619.736450	190.396103	994.997681	-621.510986	13.023219	997.247009	-679.004883	227.179810	523.464294	-703.347961	-11.537390	530.654724	-679.062622	247.545349	79.409035	-701.766907	-9.589307	91.726128	-584.741028	300.576752	1460.849854	-577.350708	-76.844368	1442.939697	-542.241638	100.001297	1422.627319	-552.543152	79.939613	1754.885620	-792.767700	421.634979	1259.711182	-686.304199	-180.767914	1192.707764	-678.064453	267.619690	1030.544067	-536.796021	-99.308983	946.571838	-601.182373	102.759056	1094.208740	478.368622	-27.397335	964.266724	514.595459	223.582718
-619.332275	190.478317	994.947693	-621.319214	13.120224	997.161255	-678.746277	227.243439	523.431702	-703.060181	-11.350178	530.637939	-679.043335	247.555893	79.411217	-701.697998	-9.576241	91.715424	-584.620056	300.677368	1460.730347	-577.701599	-76.781326	1443.069580	-542.318604	100.016525	1422.648926	-552.872803	79.899025	1755.099121	-792.402344	421.882813	1259.443970	-686.927307	-181.128387	1193.079224	-677.521545	267.766144	1030.439819	-537.402893	-99.820602	946.980164	-600.923889	102.806236	1094.149048	479.027527	-27.757963	964.109131	515.520569	223.136200
-618.939209	190.519562	994.919617	-621.080627	13.149514	997.159546	-678.586121	227.296265	523.411316	-702.981445	-11.229449	530.596802	-679.086975	247.540253	79.403099	-701.754944	-9.518504	91.681168	-584.504639	300.783905	1460.637817	-578.002136	-76.705490	1443.193848	-542.413635	100.048203	1422.703857	-553.120605	80.549431	1754.889771	-792.050964	422.068939	1259.145142	-687.584167	-181.591873	1193.499390	-676.696899	267.809906	1030.281372	-538.080322	-100.179810	947.272156	-600.673706	102.840034	1094.147217	479.862244	-28.161654	963.957031	516.579346	222.587234
-618.532410	190.615250	994.821350	-620.845459	13.254901	997.074097	-677.916260	226.514297	523.106140	-702.844727	-11.190710	530.631165	-678.725708	247.525284	79.331306	-701.685181	-9.525979	91.742012	-584.389343	300.899780	1460.585571	-578.260559	-76.612053	1443.361816	-542.506653	100.076675	1422.723999	-553.419312	80.958733	1755.026245	-791.715271	422.253510	1258.852783	-688.231812	-182.073776	1193.824219	-676.093933	268.034851	1030.141724	-538.815796	-100.594543	947.562622	-600.366211	102.929237	1094.058105	480.670654	-28.484312	963.831360	517.555176	222.213318
-618.112122	190.727646	994.784241	-620.650391	13.347817	997.035217	-677.751099	226.536377	523.126160	-702.740234	-11.160752	530.670593	-678.731689	247.521255	79.347946	-701.720642	-9.506620	91.772507	-584.296997	301.009857	1460.527832	-578.468567	-76.561913	1443.463013	-542.563965	100.104248	1422.756470	-553.759705	80.978439	1755.321899	-791.412109	422.417389	1258.635620	-688.868286	-182.429993	1194.195801	-675.669678	268.454987	1030.023315	-539.648254	-101.242172	947.851074	-600.099792	103.006950	1094.028442	481.537842	-28.880224	963.734985	518.605225	221.897675
-617.680664	190.756409	994.744751	-620.364197	13.375245	997.019348	-677.537231	226.586639	523.094360	-702.533264	-10.978003	530.661499	-678.720093	247.522766	79.381111	-701.630615	-9.523456	91.824799	-584.196289	301.113678	1460.448975	-578.771179	-76.495613	1443.561768	-542.617859	100.130066	1422.799561	-554.049744	81.243942	1755.317505	-791.125610	422.579071	1258.324951	-689.518311	-182.909454	1194.556152	-674.780579	268.694366	1029.809448	-540.499084	-101.734077	948.021973	-599.804871	103.033447	1094.013306	482.441864	-29.179306	963.606445	519.624023	221.737534
-617.273071	190.750214	994.691711	-620.079590	13.434155	996.961670	-677.926270	227.540482	523.513184	-702.372925	-10.885073	530.682556	-679.133728	247.570801	79.470451	-701.674500	-9.522099	91.821442	-584.153503	301.206177	1460.431396	-578.995117	-76.428986	1443.562866	-542.688538	100.149628	1422.827759	-554.285583	81.976593	1755.220825	-790.853577	422.787750	1258.074951	-690.161255	-183.263443	1194.789795	-674.092529	269.094940	1029.674072	-541.371094	-102.396210	948.228027	-599.511536	103.045219	1093.968384	483.458099	-29.765739	963.587585	520.905273	221.176056
-616.843750	190.828003	994.674866	-619.809814	13.518103	996.899719	-677.749878	227.680084	523.519592	-702.280212	-10.871758	530.673218	-679.135254	247.543121	79.476532	-701.566528	-9.476278	91.854401	-584.106201	301.282745	1460.418945	-579.232117	-76.351677	1443.645874	-542.766052	100.165466	1422.826904	-554.597107	82.395363	1755.267578	-790.537354	422.981720	1257.908936	-690.812561	-183.719299	1195.170776	-673.525513	269.439026	1029.541748	-542.303772	-103.068649	948.319885	-599.228699	103.085197	1093.942383	484.527435	-30.323963	963.592468	522.146240	220.785736
-616.441223	190.904068	994.595947	-619.598267	13.564730	996.888550	-677.754211	227.826797	523.591919	-702.157166	-10.857246	530.724426	-679.272949	247.586380	79.504143	-701.607056	-9.375186	91.765213	-584.085205	301.331543	1460.422852	-579.459351	-76.269493	1443.697998	-542.832275	100.158607	1422.875732	-554.950562	82.798454	1755.264648	-790.205933	423.181824	1257.687866	-691.492188	-184.176514	1195.532959	-672.856140	269.870605	1029.403076	-544.164856	-105.174759	947.062622	-598.975098	103.164398	1093.907593	485.707397	-30.767117	963.668701	523.371826	220.414581
-616.114258	190.986053	994.535461	-619.430237	13.560612	996.876404	-677.576111	227.835449	523.598267	-702.028748	-10.766661	530.712708	-679.219910	247.573242	79.480446	-701.648254	-9.340117	91.766319	-584.082458	301.364105	1460.446045	-579.685791	-76.239563	1443.724243	-542.876221	100.129951	1422.915161	-555.409607	83.048080	1755.637207	-789.874023	423.408142	1257.502197	-692.163757	-184.580765	1195.817261	-672.496887	270.366333	1029.294800	-545.061768	-105.531311	947.274780	-598.767212	103.213417	1093.878906	486.757568	-31.100113	963.825073	524.427124	220.088974
-615.752441	191.029251	994.507935	-619.235596	13.614214	996.884277	-677.440552	227.953796	523.562317	-701.970764	-10.806189	530.717285	-679.295105	247.580353	79.492821	-701.677795	-9.342485	91.778221	-584.057434	301.374207	1460.440796	-579.863281	-76.218880	1443.764771	-542.929993	100.097839	1422.956299	-555.764160	83.886459	1755.473999	-789.516846	423.645660	1257.275513	-692.815063	-184.997101	1196.110596	-671.847290	270.755493	1029.215698	-545.907227	-105.694565	947.777405	-598.538940	103.264648	1093.878662	487.831879	-31.449389	964.030457	525.420349	219.840271
-615.365234	191.092163	994.472351	-618.990479	13.732385	996.805603	-677.326904	228.068954	523.588989	-701.867432	-10.812555	530.772827	-679.309326	247.593994	79.506630	-701.624390	-9.341248	91.769920	-584.064941	301.360962	1460.501343	-580.019531	-76.272095	1443.811646	-542.924194	100.060814	1423.009644	-556.233765	84.167038	1755.769775	-789.162170	423.849304	1257.197021	-693.463623	-185.280029	1196.350220	-671.270081	271.175751	1029.089478	-546.836670	-106.386818	947.821960	-598.270569	103.317581	1093.831055	488.884247	-31.787050	964.300293	526.277588	219.565170
-614.998047	191.156372	994.450317	-618.813965	13.736492	996.868591	-677.156128	228.199692	523.577576	-701.865479	-10.900896	530.832703	-679.281616	247.592880	79.524529	-701.573059	-9.366163	91.829552	-584.007507	301.355316	1460.546631	-580.183716	-76.355766	1443.891357	-542.937134	100.013611	1423.034668	-556.684937	84.742256	1755.908203	-788.818481	424.071686	1257.241211	-694.018005	-185.652695	1196.667358	-670.664551	271.539459	1029.026489	-547.994446	-107.157890	947.694336	-598.059631	103.379623	1093.863037	489.790710	-32.027603	964.594421	526.872620	219.460876
-614.686279	191.205063	994.424683	-618.659302	13.843297	996.810425	-676.929565	228.096588	523.588379	-701.828857	-10.876725	530.878418	-679.219788	247.586258	79.516594	-701.701233	-9.284595	91.831665	-583.940063	301.317871	1460.572632	-580.363159	-76.412689	1443.999878	-542.930481	99.965164	1423.071655	-557.141052	85.745796	1755.766724	-788.488770	424.315491	1257.204102	-694.556641	-185.920105	1196.903687	-670.088806	271.868195	1029.096680	-549.078064	-107.956291	947.414185	-597.875671	103.424202	1093.830811	490.732147	-32.377987	964.885742	527.795532	218.834045
-614.405457	191.278107	994.386963	-618.509155	13.850366	996.848389	-676.758179	228.112503	523.633545	-701.690552	-10.807502	530.873596	-679.176697	247.598572	79.538452	-701.612793	-9.308212	91.866547	-583.834473	301.324524	1460.631958	-580.556274	-76.423714	1444.059692	-542.896545	99.916084	1423.093262	-557.684753	86.138031	1756.104370	-788.138794	424.543762	1257.233032	-695.096436	-186.099319	1197.134521	-669.598999	272.278625	1029.013550	-550.237610	-108.879974	947.077209	-597.714478	103.493385	1093.841064	491.696716	-32.718002	965.179871	528.614868	218.299301
-614.178589	191.429291	994.388794	-618.397522	14.015959	996.752197	-676.678528	228.201569	523.649231	-701.724487	-10.932941	530.958618	-679.238708	247.600876	79.562050	-701.697388	-9.302217	91.888702	-583.671143	301.308502	1460.709717	-580.735535	-76.456833	1444.083374	-542.853027	99.863029	1423.135498	-558.169678	87.136803	1755.950684	-787.749023	424.770416	1257.250732	-695.496582	-186.187378	1197.209839	-669.074097	272.641327	1029.034302	-551.388000	-109.818649	946.536499	-597.553040	103.585609	1093.796021	492.564697	-32.988380	965.456543	529.347046	217.799911
-613.967285	191.556244	994.380066	-618.346497	14.082231	996.729370	-676.606628	228.270386	523.666382	-701.699707	-10.904332	530.941833	-679.344299	247.619705	79.589333	-701.713318	-9.282157	91.904266	-583.416321	301.274048	1460.742920	-580.938171	-76.486481	1444.088989	-542.806885	99.761215	1423.166992	-558.671875	87.893730	1755.971558	-787.388672	424.966492	1257.258179	-695.972168	-186.268082	1197.319946	-668.562988	272.964172	1029.103882	-552.569153	-110.938049	945.860657	-597.442993	103.657768	1093.784546	493.501099	-33.233902	965.685974	530.238647	217.165588
-613.692322	191.674332	994.387146	-618.225220	14.183691	996.721863	-676.479797	228.357468	523.691895	-701.656738	-10.850351	530.965393	-679.351624	247.620407	79.599457	-701.778198	-9.218965	91.873360	-583.136658	301.236267	1460.834473	-581.213623	-76.536407	1444.048462	-542.760986	99.695114	1423.163330	-559.225403	88.616096	1755.980591	-786.994202	425.105103	1257.358765	-696.402771	-186.329178	1197.339844	-668.144165	273.282349	1029.100952	-553.691772	-112.162140	945.055359	-597.292969	103.744568	1093.793579	494.308380	-33.388855	965.867615	531.003601	216.608322
-613.446228	191.798996	994.363342	-618.137512	14.300856	996.660339	-676.311462	228.441147	523.730408	-701.559631	-10.751525	530.919067	-679.340820	247.635300	79.579704	-701.661011	-9.258533	91.900558	-582.790710	301.192139	1460.890381	-581.424072	-76.554718	1443.969727	-542.686584	99.588287	1423.197144	-559.717896	89.387054	1756.036255	-786.608582	425.265869	1257.516968	-696.777283	-186.429718	1197.315552	-667.773315	273.504822	1029.204712	-554.774109	-113.414238	944.262573	-597.132690	103.828110	1093.752441	495.111847	-33.397224	966.000549	531.674927	216.279251
-613.223022	191.883942	994.358154	-618.055603	14.362026	996.651794	-676.109497	228.454590	523.741394	-701.528076	-10.712081	530.950684	-679.294617	247.628555	79.621735	-701.821716	-9.241134	91.907913	-582.349670	301.163696	1460.893799	-581.662231	-76.630669	1443.891724	-542.636902	99.484596	1423.160889	-560.215271	90.109863	1756.080322	-786.216003	425.388733	1257.670654	-697.100769	-186.521011	1197.329834	-667.509827	273.691284	1029.121704	-555.687500	-114.776558	943.470764	-597.024109	103.885643	1093.754150	495.988586	-33.706711	966.073608	532.656982	215.583282
-612.986450	191.967468	994.364624	-618.044556	14.464495	996.639648	-675.930969	228.510712	523.727600	-701.483704	-10.725169	530.978394	-679.283508	247.611298	79.579430	-701.741577	-9.272395	91.960968	-581.867004	301.139099	1460.938354	-581.923035	-76.684456	1443.810547	-542.608459	99.368660	1423.151978	-560.697693	90.531052	1756.309814	-785.793823	425.505035	1257.863892	-697.386414	-186.557159	1197.164063	-667.084229	273.867249	1029.284424	-556.559082	-115.929535	942.627991	-596.927368	103.945618	1093.756714	496.725006	-33.818371	966.116638	533.423584	215.192673
-612.793579	192.028000	994.367188	-618.030884	14.541868	996.619507	-675.825684	228.610474	523.759583	-701.481995	-10.715257	531.028015	-679.348083	247.630966	79.613480	-701.803223	-9.251984	91.988472	-581.402710	301.093781	1460.996338	-582.206421	-76.756126	1443.695435	-542.592590	99.263321	1423.201294	-561.109375	91.205841	1756.351074	-785.378967	425.640442	1257.889893	-697.599976	-186.551743	1197.003296	-666.744812	274.007172	1029.458984	-557.346680	-116.825424	941.740112	-596.846252	103.984009	1093.752197	497.437683	-33.918056	966.114075	534.150757	214.867401
-612.590942	192.109665	994.375732	-618.051819	14.639719	996.603760	-675.667297	228.692459	523.714050	-701.386414	-10.559976	531.016235	-679.306152	247.648438	79.641914	-701.752441	-9.258405	91.970139	-580.818298	301.043335	1461.055420	-582.508301	-76.802368	1443.578735	-542.568115	99.111870	1423.193359	-561.525024	92.172729	1756.117554	-784.931030	425.748077	1258.053589	-697.701294	-186.478104	1196.721802	-666.487732	274.128693	1029.512207	-558.108093	-117.583977	940.935547	-596.763489	104.037247	1093.750366	498.153168	-34.082481	966.076599	535.182983	214.200058
-612.436035	192.222992	994.391785	-618.088806	14.748764	996.549988	-675.563660	228.776611	523.728760	-701.442627	-10.591638	531.007690	-679.296509	247.637222	79.641846	-701.711365	-9.197067	91.967766	-580.232361	301.023010	1461.122681	-582.779236	-76.821831	1443.498779	-542.540955	98.958252	1423.174438	-561.873291	92.857452	1756.123657	-784.476257	425.824432	1258.247314	-697.763855	-186.413788	1196.538940	-666.280457	274.193512	1029.513306	-558.809631	-118.215080	940.107666	-596.703491	104.089676	1093.731812	498.837860	-34.257565	965.889404	536.035339	213.843903
-612.250549	192.296173	994.393860	-618.116394	14.852456	996.523010	-675.492981	228.884567	523.713135	-701.369385	-10.412395	530.957214	-679.317688	247.648666	79.649597	-701.664490	-9.196867	91.942162	-579.636108	300.948425	1461.176880	-583.085571	-76.865936	1443.421753	-542.502808	98.798630	1423.205566	-562.233826	93.503624	1756.119873	-784.009705	425.987640	1258.337280	-697.810242	-186.335251	1196.332886	-665.970215	274.287476	1029.643066	-559.497986	-118.798706	939.287537	-596.626892	104.139923	1093.719971	499.502930	-34.536915	965.710144	537.064819	213.414154
-612.033752	192.404999	994.411926	-618.124573	14.937444	996.500122	-675.428345	228.970352	523.765259	-701.455872	-10.377415	530.934998	-679.351013	247.652527	79.659294	-701.737915	-9.137702	91.915146	-579.058777	300.885345	1461.153931	-583.445862	-76.884865	1443.368652	-542.492004	98.667686	1423.166626	-562.584351	93.782028	1756.372192	-783.559387	426.042023	1258.538208	-697.833740	-186.163589	1196.120850	-665.743652	274.323822	1029.754883	-560.055908	-119.468742	938.531921	-596.540222	104.191223	1093.721191	500.020691	-34.818058	965.498779	537.878357	213.130905
-611.827881	192.503738	994.409363	-618.166809	15.058135	996.438965	-675.354309	228.928604	523.798889	-701.394653	-10.243024	530.901917	-679.368225	247.681595	79.665298	-701.670471	-9.141617	91.893394	-578.524231	300.859985	1461.223633	-583.746399	-76.881729	1443.348999	-542.471008	98.544464	1423.167114	-562.837646	94.320549	1756.389648	-783.116333	426.118256	1258.743530	-697.838806	-185.972473	1195.909058	-665.548767	274.365936	1029.808960	-560.555298	-119.985710	937.775269	-596.452820	104.242416	1093.688477	500.542053	-35.089233	965.296509	538.805664	212.820694
-611.646973	192.606323	994.435852	-618.205627	15.160065	996.434143	-675.298950	229.011276	523.818848	-701.388367	-10.154736	530.866089	-679.369019	247.681946	79.674202	-701.603210	-9.172363	91.866928	-578.027832	300.840485	1461.291870	-584.047180	-76.878555	1443.298584	-542.476868	98.447517	1423.191284	-563.035583	95.180016	1756.112305	-782.666809	426.160095	1258.951538	-697.865356	-185.715851	1195.696899	-665.393066	274.365967	1029.845581	-560.914368	-120.625198	937.029053	-596.394653	104.304878	1093.702026	501.627594	-35.245770	964.818970	540.029419	212.504745
-611.433167	192.677902	994.446350	-618.257141	15.264064	996.397644	-675.250427	229.074326	523.779785	-701.381165	-10.082739	530.895142	-679.372742	247.703171	79.663765	-701.596863	-9.174850	91.860443	-577.539001	300.831696	1461.379395	-584.372803	-76.856499	1443.281982	-542.472229	98.391159	1423.185547	-563.220398	95.695267	1756.126953	-782.243652	426.235596	1259.092651	-697.902039	-185.430862	1195.516479	-665.238892	274.415344	1029.836548	-561.149475	-121.152603	936.352844	-596.315308	104.339066	1093.689575	502.260834	-35.420662	964.541382	540.955566	212.415924
-611.214661	192.747025	994.463074	-618.262573	15.303283	996.441650	-675.181580	229.148849	523.816589	-701.450439	-9.974138	530.869812	-679.360229	247.711792	79.668472	-701.551270	-9.166569	91.872055	-577.110168	300.827667	1461.500366	-584.646729	-76.848068	1443.297974	-542.494995	98.329712	1423.242676	-563.383728	96.166199	1756.138916	-781.809875	426.327362	1259.171143	-697.950684	-185.018387	1195.276489	-664.926392	274.484039	1029.982178	-561.244751	-121.774239	935.754333	-596.226257	104.385628	1093.723145	502.795654	-35.700558	964.309326	541.878723	212.175201
-610.978882	192.793564	994.479187	-618.256348	15.404348	996.456604	-675.132690	229.241135	523.797241	-701.444214	-9.823433	530.872925	-679.388489	247.717209	79.656380	-701.486877	-9.178035	91.858536	-576.724304	300.840637	1461.555786	-584.867676	-76.840942	1443.228638	-542.473755	98.289665	1423.249512	-563.503906	96.596992	1756.073853	-781.407471	426.477600	1259.233887	-698.010315	-184.565536	1195.010010	-664.683594	274.550415	1030.035645	-561.269592	-122.268272	935.178650	-596.111633	104.435234	1093.739990	502.569122	-36.492374	964.548157	542.491516	211.712738
-610.808350	192.864471	994.513184	-618.310608	15.503190	996.470032	-675.156799	229.347260	523.858765	-701.523682	-9.811471	530.897400	-679.459717	247.754776	79.679825	-701.495605	-9.190279	91.868217	-576.400818	300.856995	1461.679810	-585.135925	-76.803436	1443.258057	-542.479126	98.256920	1423.269897	-563.623535	96.950851	1755.988281	-781.078430	426.625946	1259.321777	-698.080139	-184.176819	1194.861572	-664.492615	274.671570	1029.999512	-561.229736	-122.810982	934.643799	-596.046326	104.484962	1093.762573	503.576141	-36.652122	964.240051	543.719055	211.429504
-610.631958	192.947403	994.535645	-618.330933	15.602921	996.495422	-675.189514	229.456131	523.912903	-701.526062	-9.640968	530.871460	-679.542175	247.762604	79.687767	-701.483337	-9.145573	91.826912	-576.084045	300.922333	1461.752197	-585.419800	-76.765205	1443.274170	-542.510681	98.262390	1423.340942	-563.593506	97.332199	1756.103027	-780.754883	426.798645	1259.398193	-698.107971	-183.754852	1194.668213	-664.295471	274.772583	1030.000122	-561.152710	-123.430115	934.187622	-595.964355	104.557228	1093.785767	503.863403	-37.273090	964.304993	544.626038	210.875198
-610.450378	193.010422	994.548096	-618.353760	15.679429	996.510193	-675.149414	229.585327	523.948364	-701.595581	-9.546838	530.873657	-679.560791	247.764053	79.700676	-701.436401	-9.126461	91.755936	-576.076111	300.980713	1462.547485	-585.728699	-76.675331	1443.300171	-542.523010	98.297806	1423.324219	-563.581055	97.649681	1756.145996	-780.519287	426.970367	1259.496460	-698.161926	-183.365829	1194.464355	-664.070374	274.829651	1030.047852	-561.041260	-123.997864	933.773926	-595.893127	104.607368	1093.801025	504.167267	-37.588360	964.408875	545.349976	210.600662
-610.264526	193.055939	994.569641	-618.351868	15.729303	996.567688	-675.140564	229.649063	524.013794	-701.667786	-9.421765	530.863708	-679.596497	247.768234	79.707603	-701.369812	-9.255512	91.809464	-575.669678	301.080658	1461.930420	-585.991699	-76.584206	1443.302490	-542.544312	98.330299	1423.368408	-563.548523	97.926888	1756.140503	-780.229004	427.083801	1259.524658	-698.211121	-182.973358	1194.244141	-663.848877	274.942169	1030.077393	-560.902344	-124.520973	933.375793	-595.812378	104.656387	1093.842896	504.429779	-37.901138	964.497070	545.963989	210.466873
-610.063232	193.060532	994.557861	-618.370667	15.793846	996.609375	-675.051880	229.670532	523.996216	-701.737366	-9.411516	530.866638	-679.567261	247.805038	79.688507	-701.161560	-9.318608	91.834747	-575.462708	301.168915	1461.958862	-586.255554	-76.496704	1443.334961	-542.579529	98.388145	1423.352417	-563.496155	98.181961	1756.106689	-779.970459	427.253632	1259.505859	-698.271423	-182.609650	1194.090576	-663.496094	275.122559	1030.197021	-560.828796	-124.483643	932.707458	-595.717285	104.697540	1093.857178	504.787476	-38.334179	964.630005	546.822571	210.012527
-609.883850	193.147034	994.540894	-618.400330	15.896750	996.605225	-674.996399	229.784622	523.944397	-701.737366	-9.326033	530.842773	-679.586548	247.815079	79.692711	-701.048950	-9.336075	91.823029	-575.308411	301.283295	1461.996216	-586.506287	-76.394783	1443.352783	-542.608704	98.447823	1423.421387	-563.401794	98.411766	1756.083984	-779.739624	427.440155	1259.452881	-698.449463	-182.385071	1194.053101	-663.259155	275.264435	1030.195923	-560.420410	-122.322815	931.383057	-595.621582	104.776535	1093.842773	505.175720	-38.745537	964.758606	547.600708	209.621033
-609.715881	193.207199	994.561584	-618.410522	15.957644	996.650208	-674.546570	229.132111	523.726013	-701.734558	-9.150216	530.805847	-679.334167	247.796051	79.648849	-701.048706	-9.332631	91.802513	-575.124573	301.408630	1461.984863	-586.716431	-76.294884	1443.322144	-542.653625	98.534927	1423.403687	-563.351990	98.554039	1756.000244	-779.530334	427.629791	1259.428711	-698.497925	-182.095703	1193.927734	-663.059143	275.447693	1030.113159	-560.448120	-122.638969	930.934509	-595.562927	104.832954	1093.879395	505.578094	-39.180073	964.907104	548.452454	209.180008
-609.573608	193.233704	994.545349	-618.462891	15.993846	996.705261	-674.532898	229.127197	523.720398	-701.738037	-9.092608	530.816956	-679.356873	247.811691	79.650742	-701.032593	-9.286923	91.769844	-574.971008	301.557373	1462.018433	-586.888916	-76.179550	1443.342407	-542.693176	98.648827	1423.397217	-563.175354	98.705116	1755.996460	-779.328796	427.822693	1259.368896	-698.535095	-181.838821	1193.847290	-662.880859	275.569641	1030.071777	-560.546509	-123.015587	930.631836	-595.504211	104.882805	1093.896118	506.062622	-39.674099	965.049377	549.374695	208.755188
-609.439087	193.316086	994.552917	-618.489807	16.074612	996.713318	-674.493835	229.262115	523.770386	-701.768555	-9.021916	530.816406	-679.385254	247.794907	79.649681	-701.050110	-9.274736	91.754776	-574.870178	301.655609	1462.026978	-587.065735	-76.032066	1443.355591	-542.757202	98.772369	1423.415161	-563.067993	98.726585	1756.104004	-779.167664	427.969055	1259.319824	-698.582825	-181.653076	1193.771362	-662.643677	275.729492	1030.113281	-560.823303	-123.209160	930.451172	-595.467163	104.948639	1093.907104	506.513733	-40.000095	965.173706	550.176453	208.295883
-609.291138	193.415619	994.511719	-618.478271	16.131464	996.694336	-674.491333	229.369675	523.801147	-701.776001	-8.976263	530.837830	-679.440674	247.800690	79.660736	-700.888672	-9.309052	91.753448	-574.764404	301.825409	1462.059204	-587.263672	-75.883781	1443.351196	-542.822815	98.900627	1423.402710	-562.769043	98.951630	1755.984985	-779.014709	428.129669	1259.221558	-698.624512	-181.438278	1193.691040	-662.445984	275.862946	1030.090820	-561.029114	-123.383026	930.205566	-595.385376	105.024757	1093.876709	506.968750	-40.384930	965.264954	551.003723	207.954376
-609.162109	193.444199	994.501099	-618.480164	16.182228	996.743347	-675.039246	229.909668	523.937683	-701.817810	-8.948522	530.891785	-679.882202	247.869659	79.705421	-701.021790	-9.322599	91.766548	-574.692261	301.974274	1462.065063	-587.433105	-75.711792	1443.332520	-542.913635	99.025978	1423.394287	-562.530090	99.059624	1755.976074	-778.875000	428.278931	1259.142334	-698.655457	-181.267059	1193.600220	-662.316833	275.941650	1030.033203	-561.163391	-123.529610	930.035828	-595.332520	105.084480	1093.897827	507.360321	-40.569786	965.341797	551.626770	207.791550
-609.040527	193.489319	994.480469	-618.489319	16.213839	996.791321	-675.009338	230.027527	523.959167	-701.882019	-8.881473	530.835693	-679.925354	247.866547	79.755653	-700.982056	-9.334743	91.765457	-574.614929	302.153351	1462.039795	-587.560364	-75.544090	1443.304932	-542.987000	99.174538	1423.365601	-562.266602	99.143272	1755.947998	-778.726379	428.467651	1258.990845	-698.695068	-181.094635	1193.539429	-662.164917	276.054901	1029.986206	-561.127747	-123.551834	929.862976	-595.298584	105.148438	1093.915649	507.824921	-40.857048	965.437866	552.413940	207.558289
-608.940002	193.556381	994.440002	-618.477539	16.236208	996.803650	-674.916260	230.003738	523.929504	-701.902161	-8.781394	530.854492	-679.920044	247.877014	79.695282	-700.971252	-9.293925	91.698143	-574.594666	302.323395	1462.024292	-587.703674	-75.368515	1443.274658	-543.049500	99.326263	1423.373413	-561.977234	99.199081	1755.909790	-778.608521	428.614410	1258.843750	-698.718201	-180.935425	1193.434448	-662.021973	276.129517	1029.936768	-560.562439	-123.135475	930.380066	-595.248901	105.213432	1093.902710	508.290863	-41.145142	965.498352	553.184753	207.179993
-608.826965	193.555542	994.412109	-618.482971	16.229994	996.892456	-674.840210	230.065369	523.935120	-701.901489	-8.779308	530.854858	-679.917297	247.883942	79.719391	-700.993164	-9.303914	91.763245	-574.584106	302.489075	1461.958252	-587.824829	-75.218590	1443.257813	-543.159729	99.466431	1423.367188	-561.668518	99.257645	1755.857422	-778.493164	428.783722	1258.730835	-698.796021	-180.750305	1193.367188	-661.879150	276.210602	1029.899292	-560.695923	-123.102684	930.397034	-595.244812	105.265121	1093.942261	508.786102	-41.472240	965.511169	554.005798	206.864304
-608.752991	193.649338	994.383728	-618.498108	16.361784	996.845764	-674.772766	230.076096	523.932434	-701.898865	-8.695505	530.838257	-679.912964	247.883591	79.722054	-700.931946	-9.287367	91.713692	-574.576721	302.677917	1461.879639	-587.939819	-75.047058	1443.261475	-543.233765	99.636185	1423.329712	-561.348083	99.302361	1755.819824	-778.405762	428.955994	1258.583130	-698.887878	-180.593857	1193.326294	-661.703308	276.210571	1029.776123	-560.781006	-123.034592	930.390381	-595.216064	105.358635	1093.905029	509.220154	-41.734612	965.495911	554.746399	206.649002
-608.702209	193.702332	994.361816	-618.487427	16.400583	996.880920	-674.740784	230.156357	523.969177	-701.916565	-8.685851	530.854187	-679.925659	247.887741	79.734589	-700.924438	-9.295377	91.753441	-574.599609	302.833160	1461.865112	-588.040100	-74.873795	1443.248047	-543.321045	99.794815	1423.282715	-561.001282	99.330032	1755.775391	-778.321289	429.140564	1258.446411	-699.022461	-180.430420	1193.343750	-661.763611	276.341888	1029.757690	-560.938110	-122.723862	930.472595	-595.205139	105.433098	1093.915161	509.723053	-42.014683	965.496826	555.622803	206.227448
-608.661804	193.742462	994.336060	-618.485962	16.457108	996.890991	-674.702209	230.194016	523.969910	-701.870361	-8.652582	530.871094	-679.911682	247.888443	79.742470	-700.897156	-9.367593	91.797020	-574.641663	303.002686	1461.800903	-588.164978	-74.722435	1443.242065	-543.430786	99.937332	1423.301025	-560.610291	99.347275	1755.738525	-778.256165	429.338776	1258.261963	-699.162781	-180.181046	1193.309448	-661.731812	276.430939	1029.658813	-560.923340	-122.553017	930.561646	-595.212952	105.498955	1093.912720	510.230469	-42.303410	965.447327	556.359924	206.000656
-608.644836	193.838943	994.295837	-618.521179	16.519552	996.901306	-674.645020	230.213303	523.931885	-701.935059	-8.676375	530.924133	-679.902588	247.886932	79.718918	-700.943176	-9.368040	91.809746	-574.688354	303.150299	1461.686279	-588.294495	-74.592545	1443.254639	-543.509888	100.106644	1423.265381	-560.209106	99.355865	1755.677734	-778.183838	429.566467	1258.023682	-699.317078	-179.931381	1193.325195	-661.666382	276.549835	1029.536621	-560.876770	-122.369980	930.680542	-595.239502	105.601974	1093.900879	510.755035	-42.532410	965.367493	557.137024	205.692459
-608.610413	193.909409	994.283142	-618.495361	16.625883	996.867920	-674.630798	230.288208	523.940430	-701.891418	-8.689222	530.951599	-679.934692	247.894135	79.753036	-700.938416	-9.364917	91.806030	-574.752563	303.334991	1461.599243	-588.409363	-74.468765	1443.250366	-543.616455	100.261528	1423.245239	-559.782227	99.352379	1755.639038	-778.145081	429.719391	1257.841919	-699.448792	-179.667847	1193.309570	-661.663696	276.640045	1029.456177	-560.764771	-122.450394	930.882080	-595.229370	105.679253	1093.881592	511.240814	-42.813534	965.286255	557.887634	205.433548
-608.604553	193.998535	994.251831	-618.508362	16.714411	996.870483	-674.582520	230.344391	523.927856	-701.852234	-8.601101	530.865784	-679.912964	247.886337	79.736961	-700.993103	-9.139117	91.658966	-574.810730	303.529694	1461.500977	-588.557800	-74.302986	1443.314819	-543.721497	100.425461	1423.222534	-559.334961	99.385193	1755.585205	-778.081360	429.898102	1257.709839	-699.666260	-179.419510	1193.279663	-661.612305	276.731293	1029.394531	-560.706604	-122.264908	931.049744	-595.245239	105.785645	1093.869385	511.719421	-42.987015	965.213806	558.574829	205.283493
-608.615295	194.059860	994.187500	-618.565063	16.752211	996.891785	-674.558350	230.422546	523.919373	-701.773071	-8.498896	530.803772	-679.900574	247.857269	79.760551	-701.105164	-8.920431	91.518684	-574.888733	303.685852	1461.412720	-588.706604	-74.148560	1443.363037	-543.847351	100.589882	1423.184570	-558.883362	99.397560	1755.549561	-778.055969	430.042023	1257.584961	-699.944275	-179.152634	1193.295166	-661.626343	276.808746	1029.226318	-560.630310	-122.030678	931.198669	-595.301697	105.879234	1093.851929	512.268494	-43.228779	965.120239	559.416260	204.956833
-608.604492	194.121277	994.167419	-618.552185	16.826046	996.886536	-674.511108	230.412521	523.918091	-701.731384	-8.453327	530.829407	-679.890869	247.859070	79.766609	-701.166382	-8.737872	91.456100	-574.963318	303.830719	1461.313843	-588.878235	-74.001869	1443.384033	-543.950500	100.727264	1423.191040	-558.425171	99.416985	1755.473145	-778.023193	430.230743	1257.444946	-700.183105	-178.917358	1193.304565	-661.638977	276.885956	1029.122070	-560.600037	-121.888908	931.320801	-595.318970	105.957031	1093.844604	512.823914	-43.382042	965.074951	560.100037	204.656372
-608.630432	194.199661	994.172363	-618.604065	16.943481	996.887573	-674.472900	230.482513	523.924255	-701.692932	-8.457735	530.833740	-679.879456	247.874710	79.769989	-700.981628	-9.211293	91.774658	-575.021240	303.999847	1461.238159	-589.003723	-73.850670	1443.414551	-544.060242	100.886391	1423.142212	-557.935669	99.423897	1755.369751	-778.032288	430.412903	1257.334351	-700.367981	-178.601334	1193.306152	-661.732666	276.962708	1028.918091	-560.533508	-121.797523	931.397522	-595.394470	106.052361	1093.854492	513.334473	-43.397415	964.993835	560.674988	204.624176
-608.647461	194.311508	994.129700	-618.612915	17.110945	996.820129	-674.415710	230.509796	523.880127	-701.669250	-8.497225	530.865112	-679.864807	247.835175	79.758362	-701.255066	-8.612398	91.313538	-575.122742	304.144562	1461.138672	-589.169922	-73.698555	1443.447876	-544.150024	101.055199	1423.099365	-557.529480	99.392303	1755.372925	-778.034668	430.589874	1257.154053	-700.544617	-178.352661	1193.353882	-661.684448	276.965332	1029.953979	-560.440674	-121.670609	931.523132	-595.396729	106.178619	1093.797485	513.866943	-43.501953	964.964661	561.340881	204.412964
-608.695068	194.416336	994.116455	-618.657288	17.212288	996.787415	-674.379883	230.541611	523.869751	-701.571777	-8.429320	530.802979	-679.876526	247.828629	79.770378	-701.149780	-8.535314	91.227135	-575.201965	304.315582	1461.064453	-589.334900	-73.564438	1443.466064	-544.252014	101.208244	1423.072021	-556.971497	99.499832	1755.209595	-778.053162	430.764252	1257.020508	-700.721680	-178.125137	1193.364258	-661.719971	277.044342	1029.906128	-560.426636	-121.591957	931.579651	-595.462585	106.272392	1093.778198	514.481750	-43.756046	964.950989	562.139038	204.047638
-608.722107	194.510849	994.088074	-618.642822	17.287216	996.789001	-674.321289	230.603088	523.813232	-701.590576	-8.429833	530.820679	-679.873169	247.818909	79.787392	-701.144714	-8.515600	91.205025	-575.268555	304.468140	1460.939697	-589.484802	-73.396004	1443.457642	-544.370239	101.345345	1423.057129	-556.492554	99.522476	1755.114746	-778.092896	430.956818	1256.866089	-700.897461	-177.896973	1193.369995	-661.647522	277.229523	1028.815796	-560.381775	-121.485207	931.703735	-595.488953	106.379150	1093.768433	515.129089	-43.949234	964.989929	562.939636	203.719986
-608.773987	194.640244	994.049927	-618.711487	17.418106	996.754028	-674.286194	230.635208	523.784302	-701.488892	-8.336449	530.756042	-679.852600	247.765457	79.780060	-701.098389	-8.539287	91.192909	-575.382263	304.636780	1460.893555	-589.616882	-73.246895	1443.500854	-544.430908	101.506500	1423.024170	-556.008789	99.537170	1755.036743	-778.151978	431.156830	1256.686279	-701.059143	-177.701889	1193.381958	-661.694580	277.308624	1028.721558	-560.390076	-121.375305	931.775696	-595.547119	106.509216	1093.731445	515.777527	-44.124950	965.024902	563.750671	203.482635
-608.828613	194.743423	994.002747	-618.801208	17.526108	996.713684	-674.260132	230.694595	523.778442	-701.465698	-8.363938	530.800476	-679.830383	247.740265	79.786301	-701.082214	-8.459007	91.108826	-575.476135	304.796875	1460.812134	-589.733643	-73.091255	1443.514526	-544.554016	101.654457	1423.026367	-555.538025	99.586563	1754.951294	-778.203186	431.292328	1256.582520	-701.192688	-177.492416	1193.364258	-661.840820	277.408203	1028.547729	-560.408386	-121.307182	931.825073	-595.619812	106.615044	1093.687744	516.439453	-44.233528	965.114624	564.448303	203.375168
-608.865784	194.814682	993.985779	-618.807251	17.560324	996.758057	-674.258301	230.725296	523.731201	-701.411987	-8.334750	530.814575	-679.888428	247.748291	79.790176	-701.004822	-8.407475	91.023109	-575.596863	304.979370	1460.749756	-589.838623	-72.954636	1443.555054	-544.664734	101.820190	1423.025757	-555.066528	99.626709	1754.896240	-778.275269	431.388336	1256.457764	-701.291687	-177.291641	1193.372437	-661.778748	277.484100	1028.610229	-560.461060	-121.201706	931.878479	-595.670349	106.706627	1093.706665	517.102783	-44.341339	965.295349	565.219299	203.155899
-608.876343	194.860855	993.982239	-618.834412	17.565882	996.840576	-674.239990	230.765503	523.720886	-701.416687	-8.301299	530.783936	-679.880981	247.723129	79.789490	-700.970703	-8.365850	90.994247	-575.724243	305.149384	1460.666626	-589.957642	-72.809105	1443.557983	-544.754944	101.994400	1422.983276	-554.586853	99.643036	1754.815063	-778.370911	431.465424	1256.419189	-701.374451	-177.148651	1193.386353	-661.838928	277.552399	1028.573242	-560.507385	-121.062859	931.898682	-595.740662	106.781441	1093.755371	517.866943	-44.411858	965.492615	566.036377	202.969391
-608.931763	194.963409	993.951721	-618.871155	17.619139	996.860168	-674.197815	230.790161	523.693970	-701.399536	-8.323853	530.808594	-679.858398	247.722549	79.818214	-700.973450	-9.029291	91.723763	-575.855896	305.315002	1460.611938	-590.004578	-72.646355	1443.541138	-544.827576	102.159653	1422.926514	-554.128662	99.630272	1754.641724	-778.471558	431.610321	1256.324097	-701.423157	-177.003479	1193.372559	-661.898987	277.660126	1028.510254	-560.585083	-120.943008	931.862793	-595.787720	106.888924	1093.749878	518.618652	-44.521103	965.740173	566.863831	202.875412
-608.973694	195.090820	993.933105	-618.939575	17.753389	996.859619	-674.237305	230.862289	523.697632	-701.362671	-8.264351	530.768860	-679.854553	247.696274	79.819542	-700.878723	-9.197819	91.880722	-575.974243	305.470734	1460.551270	-590.029480	-72.496155	1443.488403	-544.894104	102.352287	1422.896851	-553.650146	99.715836	1754.630371	-778.573059	431.715118	1256.208496	-701.478271	-176.886902	1193.383789	-661.943481	277.742126	1028.458496	-560.646301	-120.776779	931.779236	-595.832520	107.026451	1093.738403	519.437500	-44.702915	966.028076	567.779724	202.718048
-608.989868	195.183350	993.931763	-618.962646	17.814606	996.885620	-674.269348	230.910934	523.702026	-701.406677	-8.203336	530.760864	-679.873413	247.705017	79.814468	-701.081970	-9.119365	91.832512	-576.080933	305.622589	1460.476440	-590.080261	-72.350693	1443.446289	-544.957336	102.514938	1422.875000	-553.202148	99.786156	1754.550049	-778.699524	431.806488	1256.108887	-701.515625	-176.831848	1193.393677	-662.111450	277.688965	1029.445557	-560.770996	-120.692398	931.714600	-595.876953	107.119179	1093.755127	520.170105	-44.834339	966.287354	568.560913	202.645599
-609.085205	195.298248	993.920288	-619.090149	17.885614	996.920044	-674.263855	230.976624	523.655701	-701.359558	-8.158778	530.758545	-679.868835	247.701309	79.793907	-701.045593	-9.100450	91.799355	-576.264099	305.761200	1460.503906	-590.116943	-72.192329	1443.440918	-545.030151	102.695549	1422.839355	-552.781982	99.854530	1754.471313	-778.832581	431.966156	1256.000000	-701.525940	-176.784714	1193.411987	-662.159668	277.775848	1029.474487	-560.883362	-120.527229	931.633179	-595.977051	107.233444	1093.764404	520.835815	-44.721119	966.516968	569.144348	202.809830
-609.118652	195.368347	993.913940	-619.186218	17.937130	996.975403	-674.294128	231.000381	523.666138	-701.473755	-8.184306	530.821350	-679.874329	247.701752	79.795433	-701.044189	-9.064782	91.785286	-576.408325	305.927948	1460.444580	-590.122437	-72.031784	1443.459961	-545.102234	102.883598	1422.818726	-552.381592	99.921051	1754.406372	-778.967834	432.021332	1255.965210	-701.518860	-176.717987	1193.469604	-662.191650	277.880310	1029.441650	-561.070923	-120.393448	931.537903	-596.061951	107.323204	1093.792480	521.431213	-44.747917	966.736084	569.767212	202.718475
-609.161255	195.452774	993.918396	-619.226379	17.987589	997.025696	-674.358826	231.096161	523.665771	-701.488098	-8.104315	530.821960	-679.882751	247.705597	79.808067	-700.957092	-9.080688	91.817543	-576.575623	306.075714	1460.444702	-590.139771	-71.861816	1443.461670	-545.159973	103.026039	1422.817993	-551.967224	100.004494	1754.337158	-779.123535	432.110596	1255.891602	-701.507202	-176.701553	1193.493896	-662.212036	277.975403	1029.414429	-561.271057	-120.259338	931.437256	-596.116150	107.416916	1093.822021	522.014099	-44.777580	966.876892	570.331177	202.574295
-609.199097	195.471222	993.911194	-619.312927	17.933435	997.183716	-674.392883	231.153244	523.625366	-701.599548	-8.132645	530.866516	-679.908569	247.706253	79.809334	-701.037537	-9.053743	91.808670	-576.738098	306.219055	1460.430908	-590.127319	-71.722694	1443.474243	-545.213928	103.194862	1422.836304	-551.564941	100.066765	1754.265747	-779.284302	432.211731	1255.865356	-701.475586	-176.666641	1193.528320	-662.505554	277.888184	1028.448975	-561.486694	-120.098793	931.360718	-596.211792	107.487366	1093.902832	522.531006	-44.680756	966.976990	570.789673	202.470398
-609.206177	195.508698	993.920776	-619.305176	18.003880	997.223450	-674.389160	231.148361	523.628357	-701.551086	-7.969918	530.804260	-679.906860	247.729431	79.765076	-701.028625	-9.049205	91.784943	-576.892090	306.367584	1460.421997	-590.105530	-71.560135	1443.457397	-545.237793	103.345627	1422.858521	-551.180542	100.080544	1754.116821	-779.427734	432.231476	1255.783569	-701.427490	-176.620972	1193.578857	-662.281555	278.149872	1029.390747	-561.729309	-119.994896	931.171692	-596.223755	107.560448	1093.929688	522.917603	-44.395676	967.036194	571.008972	202.552841
-609.368652	195.728455	993.933594	-619.503906	18.297321	997.053223	-674.521240	231.310867	523.679688	-701.632019	-7.926569	530.815979	-679.968323	247.735382	79.801170	-700.986206	-9.099397	91.840164	-577.015259	306.521210	1460.328979	-590.041504	-71.395248	1443.463501	-545.258362	103.528198	1422.818359	-550.836121	100.146683	1754.060547	-779.595764	432.275452	1255.724609	-701.358337	-176.589691	1193.634155	-662.355469	278.248016	1029.418579	-562.024048	-119.938927	930.877502	-596.323669	107.707375	1093.836914	523.394714	-44.147675	967.024536	571.339478	202.529892
-609.408569	195.791382	993.936646	-619.545471	18.396868	997.057312	-674.526062	231.296051	523.675476	-701.745239	-7.837276	530.812805	-679.963257	247.741608	79.791275	-700.950012	-9.133842	91.825752	-577.151611	306.665375	1460.312134	-589.981323	-71.237350	1443.457397	-545.279053	103.662811	1422.822144	-550.485657	100.218239	1754.023315	-779.761353	432.303589	1255.690552	-701.259827	-176.558334	1193.647095	-662.326172	278.440643	1029.140259	-562.370667	-119.898720	930.652588	-596.363464	107.789063	1093.840332	523.849670	-44.025570	967.006714	571.744019	202.307785
-609.490662	195.903824	993.953003	-619.674561	18.510618	997.040527	-674.610474	231.368759	523.659607	-701.743164	-7.777402	530.811646	-680.013428	247.779083	79.800362	-700.876038	-9.145671	91.816200	-577.316040	306.805969	1460.314087	-589.921753	-71.082642	1443.460083	-545.299622	103.827927	1422.870239	-550.154358	100.339241	1754.050781	-779.927307	432.384369	1255.675049	-701.176697	-176.528214	1193.718750	-662.361694	278.572174	1028.401245	-562.744812	-119.914894	930.388550	-596.457947	107.878349	1093.838257	524.314514	-43.572029	966.950806	571.986450	202.270035
-609.563110	196.008957	993.947144	-619.751770	18.670938	997.005676	-674.101379	231.064880	523.537720	-701.823975	-7.664441	530.790283	-679.652161	247.763931	79.723236	-700.901917	-9.138673	91.805237	-577.441895	306.941406	1460.262695	-589.795288	-70.940018	1443.416382	-545.292053	103.978828	1422.918335	-549.859924	100.400093	1754.005005	-780.099426	432.475281	1255.600342	-701.070740	-176.534744	1193.773804	-662.413330	278.673462	1028.385864	-563.165649	-119.871849	930.143921	-596.510803	107.993401	1093.813965	524.659119	-43.182823	966.893005	572.165894	202.293655
-609.641052	196.085495	993.964172	-619.868286	18.734095	997.019348	-674.651794	231.499146	523.617249	-701.833374	-7.527694	530.794006	-679.988953	247.809204	79.762459	-700.754578	-9.167774	91.792847	-577.603821	307.092987	1460.265015	-589.668152	-70.764122	1443.428711	-545.251892	104.157913	1422.899048	-549.583374	100.497940	1753.937378	-780.251831	432.549072	1255.532715	-700.988281	-176.551819	1193.831665	-662.471375	278.780457	1028.406982	-563.625916	-119.803627	929.858826	-596.596130	108.056641	1093.827148	525.033875	-42.924892	966.808777	572.519409	202.021637
-609.715149	196.177048	993.962402	-619.984985	18.862696	997.001831	-674.777893	231.619247	523.672241	-701.983093	-7.418941	530.733032	-680.044189	247.816559	79.773552	-700.868347	-9.125504	91.761993	-577.727844	307.201874	1460.238403	-589.494141	-70.641228	1443.376099	-545.200867	104.312271	1422.958984	-549.317871	100.553719	1753.910889	-780.428040	432.638641	1255.499390	-700.876221	-176.523010	1193.879517	-662.554443	278.859009	1028.396484	-564.070984	-119.716599	929.582031	-596.669556	108.152435	1093.813477	525.265320	-42.489292	966.716003	572.643921	202.041916
-609.790161	196.247360	993.980835	-620.114929	18.962894	997.034058	-674.226318	231.205887	523.554749	-702.023193	-7.424557	530.756104	-679.631226	247.760574	79.734222	-700.745178	-9.144211	91.757332	-577.906189	307.344757	1460.230225	-589.329285	-70.520638	1443.361938	-545.144165	104.497658	1422.963989	-549.128357	100.282333	1754.142700	-780.599426	432.708893	1255.468506	-700.760071	-176.526123	1193.942871	-662.620605	278.966461	1028.418945	-564.561218	-119.598572	929.239807	-596.762024	108.239220	1093.837036	525.433411	-42.044430	966.615662	572.729370	202.025818
-609.867554	196.276474	994.011047	-620.228516	19.035864	997.066345	-674.197449	231.188263	523.511292	-702.150879	-7.386930	530.805176	-679.616943	247.779922	79.710533	-700.651978	-8.335156	90.761490	-578.065063	307.489410	1460.260132	-589.098999	-70.376846	1443.290771	-545.121582	104.642509	1423.026367	-548.930054	100.264359	1754.065674	-780.743652	432.749908	1255.452148	-700.632874	-176.575302	1193.977905	-662.689148	279.038544	1028.444214	-565.069946	-119.538475	928.937256	-596.865662	108.288307	1093.869751	525.568054	-41.745979	966.522522	572.889587	202.021484
-609.963135	196.377533	994.014282	-620.352356	19.178621	997.056274	-674.265686	231.237823	523.533203	-702.193054	-7.327139	530.765564	-679.604126	247.791550	79.715317	-700.919067	-8.889445	91.496033	-578.243530	307.611755	1460.282104	-588.898193	-70.212112	1443.303955	-545.070251	104.842293	1423.075928	-548.786621	100.222374	1754.260376	-780.875122	432.802704	1255.374023	-700.516296	-176.570374	1194.042969	-662.790405	279.128876	1028.392578	-565.610168	-119.392906	928.727295	-596.939819	108.397896	1093.859863	525.558777	-41.477882	966.446289	572.916931	202.083542
-610.055054	196.427917	994.028259	-620.465454	19.243084	997.098877	-674.290771	231.234131	523.480103	-702.330139	-7.299185	530.754028	-679.624268	247.815170	79.713387	-700.726440	-9.161256	91.753876	-578.418579	307.765656	1460.345337	-588.642944	-70.078842	1443.217285	-545.024780	105.031761	1423.089844	-548.577698	100.361908	1754.042603	-781.024109	432.816559	1255.383545	-700.373657	-176.609314	1194.091797	-662.837708	279.225037	1028.415283	-566.225586	-119.211807	928.447083	-597.052063	108.469681	1093.889893	525.532959	-41.371807	966.374084	573.084778	202.022629
-610.137329	196.478134	994.037659	-620.588623	19.341785	997.141174	-674.371155	231.289627	523.498596	-702.341858	-7.204671	530.732300	-679.645996	247.820740	79.696594	-700.742493	-9.183863	91.784019	-578.607239	307.900299	1460.380737	-588.405273	-69.933891	1443.187744	-544.968140	105.229759	1423.091919	-548.425781	100.418541	1754.131836	-781.150330	432.880463	1255.324463	-700.293640	-176.603043	1194.169678	-662.932922	279.286377	1028.446167	-566.772034	-118.951767	928.142029	-597.155457	108.558411	1093.915771	524.981018	-41.447914	966.480042	572.936646	202.054047
-610.238525	196.561417	994.051575	-620.722290	19.436302	997.184692	-674.383789	231.312744	523.515808	-702.416138	-7.094206	530.685974	-679.635681	247.810486	79.689095	-700.686157	-9.226413	91.778839	-578.749878	308.055664	1460.434082	-588.138245	-69.780640	1443.147461	-544.905884	105.457642	1423.077026	-548.289978	100.457939	1754.152100	-781.296021	432.930237	1255.392822	-700.171875	-176.639816	1194.252808	-663.139404	279.329224	1028.278442	-567.387268	-118.677094	927.836060	-597.252380	108.659164	1093.940552	524.951416	-41.363247	966.332581	573.121826	202.091843
[truncated: 40 more columns]
