# Supplementary material for: A dyadic stimulus set of audiovisual affective displays for the study of multisensory, emotional, social interactions
Source: Behav Res Methods. 2015 Nov 5;48(4):1285–95. doi: 10.3758/s13428-015-0654-4 (PMC5101291; doi:10.3758/s13428-015-0654-4)
Supplement: Supplementary file 1 — (ZIP 270 MB) [file 13428_2015_654_MOESM1_ESM.zip › supplementary_material_2_stimuli_set_files/G/G10.txt]

-584.171997	159.572586	988.302063	-583.750916	-17.625330	994.952393	-649.085876	195.402039	522.081604	-661.284485	-59.731003	528.408569	-659.140076	218.551987	78.338142	-655.278137	-68.469620	88.320137	-561.993896	275.136627	1459.469482	-541.446472	-102.765800	1446.129517	-514.333313	76.987862	1420.660278	-512.020752	67.852211	1752.666870	-749.809631	398.492859	1242.596802	-664.737671	-232.903946	1211.605347	-626.920776	248.780502	1013.458557	-586.606812	-143.694473	925.846436	-568.247253	74.714722	1090.313965	558.009094	-20.737152	974.417847	571.276489	235.215729
-584.013367	159.653793	988.300720	-583.680054	-17.577459	994.930786	-648.997986	195.431244	522.118652	-661.182251	-59.630737	528.429749	-659.207703	218.525131	78.379112	-655.198486	-68.501495	88.364380	-562.021729	275.101532	1459.486694	-541.481750	-102.793488	1446.102295	-514.304382	76.945755	1420.681030	-512.248840	67.917618	1752.729370	-749.957581	398.386475	1242.684937	-664.632324	-232.772095	1211.447510	-627.094177	248.885345	1013.384888	-586.777405	-146.321747	926.635925	-568.164124	74.759659	1090.308228	558.038330	-20.724030	974.400208	571.215942	235.229156
-583.817200	159.662872	988.302124	-583.528076	-17.595585	994.946655	-648.865662	195.479446	522.102295	-661.104492	-59.553589	528.433777	-659.235474	218.530991	78.386009	-655.150879	-68.523209	88.335884	-562.065613	275.047699	1459.522583	-541.506897	-102.831589	1446.074585	-514.273743	76.911148	1420.709473	-512.478760	67.978004	1752.789917	-750.109375	398.275665	1242.767212	-664.574829	-232.711044	1211.283203	-627.283813	249.027893	1013.253418	-586.218201	-147.044998	926.506958	-568.036865	74.758934	1090.324219	558.018494	-20.603596	974.365295	571.095337	235.320374
-583.655396	159.655548	988.299561	-583.437866	-17.649567	994.984375	-648.742126	195.478195	522.075867	-661.094055	-59.572533	528.422791	-659.208008	218.552338	78.363205	-655.050964	-68.538811	88.376701	-562.059753	274.983795	1459.557495	-541.527649	-102.872780	1446.017090	-514.247192	76.838928	1420.742676	-512.693481	68.040421	1752.848145	-750.242981	398.174957	1242.831177	-664.525330	-232.633530	1211.142334	-627.471436	249.199921	1013.090393	-585.569214	-147.570541	926.295471	-567.953003	74.743553	1090.347778	558.062927	-20.532125	974.337463	571.063660	235.336716
-583.488281	159.717804	988.293884	-583.337769	-17.531935	994.884583	-648.586792	195.501465	522.083679	-660.996399	-59.506813	528.400757	-659.220947	218.566696	78.347603	-654.989136	-68.553154	88.373383	-562.038330	274.915405	1459.570923	-541.508240	-102.936501	1445.928711	-514.170837	76.779381	1420.751465	-512.900635	68.102219	1752.891235	-750.339600	398.036804	1242.936401	-664.461792	-232.502258	1210.978516	-627.813599	249.464203	1012.876038	-584.854370	-148.246506	926.094360	-567.821777	74.776436	1090.297607	558.070679	-20.553236	974.320007	571.048035	235.291901
-583.328796	159.784988	988.304688	-583.255615	-17.442894	994.812134	-648.481567	195.592087	522.082397	-660.883789	-59.372940	528.356873	-659.198608	218.533585	78.329704	-654.972778	-68.538925	88.351341	-562.003113	274.835938	1459.547241	-541.477661	-103.006500	1445.820435	-514.084534	76.731613	1420.775024	-513.104065	68.155266	1752.960693	-750.440674	397.917938	1243.042480	-664.425293	-232.326324	1210.817749	-627.987671	249.678360	1012.624939	-584.027527	-148.889648	925.803101	-567.712646	74.801971	1090.270630	558.093445	-20.641848	974.334351	571.057922	235.214188
-583.091858	159.800323	988.299316	-583.050537	-17.472412	994.818420	-648.275330	195.545456	522.046204	-660.790222	-59.283524	528.323730	-659.172363	218.517853	78.332489	-654.922363	-68.562973	88.313629	-561.984253	274.749115	1459.563965	-541.487915	-103.090157	1445.735352	-513.997253	76.640465	1420.862549	-513.298828	68.207634	1753.020996	-750.513184	397.722107	1243.071045	-664.391602	-232.172226	1210.644653	-628.270264	249.941833	1012.263123	-583.137146	-149.562576	925.585083	-567.547363	74.797989	1090.279663	558.101501	-20.610020	974.329956	570.993103	235.236710
-582.879395	159.824203	988.319031	-582.861694	-17.457899	994.827026	-648.132507	195.564041	522.037415	-660.631836	-59.208199	528.330017	-659.131592	218.512192	78.345314	-654.773926	-68.560287	88.302246	-561.938721	274.662231	1459.549805	-541.511414	-103.179764	1445.696899	-513.869080	76.554642	1420.934326	-513.429260	68.487785	1752.902222	-750.566650	397.510101	1243.103638	-664.326111	-232.010651	1210.441040	-628.686768	250.325592	1011.811646	-582.212952	-150.284592	925.362915	-567.406006	74.809044	1090.303467	558.065552	-20.594017	974.342163	570.882507	235.282379
-582.692871	159.905640	988.356262	-582.704590	-17.420639	994.804199	-648.039612	195.568253	522.054443	-660.574341	-59.175079	528.337891	-659.139160	218.507736	78.360138	-654.740540	-68.566124	88.298195	-561.874512	274.567993	1459.594971	-541.560120	-103.278290	1445.699097	-513.717163	76.459816	1421.044556	-513.663818	68.286232	1753.210693	-750.606812	397.239349	1243.225830	-664.276062	-231.749374	1210.068359	-628.821594	250.654404	1011.310303	-581.188965	-150.883759	925.167236	-567.277344	74.831825	1090.318726	558.091675	-20.626698	974.347168	570.864075	235.250427
-582.521912	159.907578	988.391968	-582.551086	-17.396341	994.805847	-647.923706	195.515640	522.035339	-660.522766	-59.075596	528.333618	-659.122314	218.505356	78.398521	-654.762207	-68.582275	88.325165	-561.792480	274.482422	1459.634766	-541.646423	-103.365936	1445.746338	-513.608276	76.362762	1421.168213	-513.820068	68.541443	1753.143921	-750.588013	396.941162	1243.248169	-664.147278	-231.612381	1209.913086	-629.009460	251.084549	1010.681091	-580.224731	-151.420898	925.033508	-567.160767	74.825180	1090.345215	558.112427	-20.591011	974.336792	570.811401	235.291397
-582.360291	159.934265	988.422180	-582.417664	-17.362846	994.782959	-647.805847	195.538925	522.070801	-660.426636	-59.062866	528.377502	-659.059143	218.502701	78.381050	-654.716125	-68.583389	88.348450	-561.718201	274.442047	1459.637817	-541.794373	-103.461746	1445.804077	-513.490723	76.256462	1421.292114	-514.051392	68.334396	1753.454590	-750.517334	396.670807	1243.213989	-663.997864	-231.479874	1209.727783	-629.277039	251.577774	1010.037964	-579.148865	-151.829056	924.856140	-567.037292	74.823586	1090.353882	558.119812	-20.505409	974.304443	570.734741	235.346329
-582.181396	159.940033	988.472229	-582.196533	-17.404463	994.825500	-647.723938	195.539688	522.067139	-660.438049	-59.080612	528.407959	-659.011841	218.498444	78.378677	-654.754700	-68.593521	88.378098	-561.629944	274.373199	1459.682495	-541.897766	-103.573364	1445.884521	-513.376648	76.156662	1421.417969	-514.239807	68.314064	1753.583008	-750.372437	396.349548	1243.142944	-663.794983	-231.389832	1209.525757	-629.287354	251.996735	1009.377380	-578.009949	-152.315842	924.793884	-566.884033	74.804443	1090.407349	558.094482	-20.437321	974.305603	570.618225	235.447601
-582.015259	159.985657	988.509216	-582.003662	-17.373753	994.813782	-647.660217	195.526718	522.074097	-660.331726	-59.021572	528.406799	-658.940674	218.508606	78.350540	-654.721130	-68.555550	88.295555	-561.557983	274.314270	1459.697144	-542.010986	-103.688339	1445.949341	-513.257813	76.052940	1421.511597	-514.432129	68.330444	1753.656006	-750.239380	396.037476	1243.062134	-663.581299	-231.257324	1209.355225	-629.329529	252.443176	1008.713562	-576.860718	-152.592712	924.692627	-566.731934	74.817711	1090.425171	558.158325	-20.453966	974.262756	570.667908	235.335861
-581.818054	160.002625	988.544617	-581.827698	-17.305490	994.798340	-647.559692	195.465485	522.053528	-660.209106	-58.939709	528.385437	-658.896484	218.529984	78.333290	-654.674255	-68.598915	88.304428	-561.474487	274.267029	1459.671265	-542.076538	-103.795456	1446.024292	-513.173889	75.913635	1421.607300	-514.628723	68.287941	1753.713745	-750.083740	395.825562	1242.925537	-663.336365	-231.132660	1209.171387	-629.219482	252.877441	1008.048950	-575.641663	-153.006973	924.641968	-566.558838	74.831253	1090.438232	558.197388	-20.557732	974.272888	570.691528	235.246643
-581.598389	159.952454	988.583435	-581.594727	-17.324389	994.827942	-647.463867	195.485245	522.053589	-660.148682	-58.894112	528.422913	-658.818054	218.524445	78.333946	-654.648804	-68.555801	88.284729	-561.421448	274.183044	1459.675171	-542.165833	-103.923637	1446.101807	-513.067383	75.790298	1421.660156	-514.817078	68.244843	1753.785156	-749.932861	395.591339	1242.813232	-663.072937	-231.040146	1208.982300	-628.980286	253.291489	1007.453857	-574.453918	-153.425781	924.628357	-566.367798	74.793541	1090.478027	558.210327	-20.484390	974.262390	570.616516	235.285965
-581.421997	159.978333	988.611755	-581.453430	-17.324808	994.794373	-647.387085	195.411942	522.053040	-660.098083	-58.922066	528.441101	-658.810913	218.508560	78.357841	-654.677246	-68.535149	88.304306	-561.362793	274.086212	1459.631714	-542.194214	-104.019073	1446.183105	-512.978333	75.694389	1421.743042	-515.027649	68.220490	1753.845825	-749.762939	395.342102	1242.643555	-662.799561	-230.924576	1208.798218	-628.712402	253.692719	1006.889282	-573.099792	-153.646942	924.635986	-566.212036	74.768326	1090.477173	558.181519	-20.428041	974.260681	570.515747	235.364197
-581.187927	159.952530	988.657043	-581.259399	-17.269125	994.775574	-647.293762	195.343979	522.005615	-660.076843	-58.907867	528.437378	-658.707581	218.510117	78.346062	-654.686646	-68.534462	88.304543	-561.317383	274.010284	1459.618286	-542.191895	-104.119087	1446.276855	-512.913147	75.590088	1421.777954	-515.243286	68.202232	1753.916260	-749.572021	395.068237	1242.490234	-662.515442	-230.768265	1208.607056	-628.313049	254.109756	1006.358521	-571.687134	-153.985291	924.724487	-566.029968	74.745934	1090.496704	558.174500	-20.365744	974.255798	570.411438	235.455124
-580.927795	159.935638	988.651306	-581.062439	-17.370392	994.841553	-647.199890	195.325180	522.004211	-660.010193	-58.911022	528.490295	-658.629761	218.505264	78.342102	-654.630005	-68.535919	88.326912	-561.272339	273.906250	1459.590576	-542.201660	-104.188309	1446.423706	-512.828552	75.474220	1421.850830	-515.467041	68.179176	1753.990967	-749.369324	394.859680	1242.246338	-662.187378	-230.697662	1208.563477	-627.985657	254.563843	1005.936157	-570.229553	-154.337967	924.865967	-565.846619	74.720024	1090.532593	558.209045	-20.407192	974.261169	570.437683	235.374817
-580.721497	159.922195	988.673645	-580.923401	-17.370672	994.809204	-647.125916	195.294250	522.016296	-660.021484	-58.947674	528.527039	-658.581848	218.501984	78.338211	-654.637817	-68.534378	88.331612	-561.270752	273.822815	1459.557861	-542.181641	-104.268860	1446.542847	-512.711853	75.383385	1421.904175	-515.701294	68.140167	1754.043091	-749.184692	394.680450	1242.025635	-661.897034	-230.448807	1208.293945	-627.489685	255.000046	1005.525940	-568.686157	-154.579865	924.965576	-565.674683	74.677216	1090.528931	558.203857	-20.296652	974.232849	570.341125	235.480270
-580.469238	159.892776	988.659119	-580.691711	-17.420750	994.783142	-647.028870	195.275284	522.001648	-660.006714	-58.988983	528.554565	-658.529724	218.521515	78.320450	-654.764282	-68.507332	88.332649	-561.213379	273.740967	1459.465210	-542.143188	-104.339638	1446.661987	-512.591309	75.281364	1421.964722	-515.924377	68.089508	1754.105713	-748.978210	394.556976	1241.755615	-661.587585	-230.241638	1208.126099	-626.855225	255.365509	1005.147095	-567.052002	-154.864792	925.163818	-565.450012	74.629021	1090.511597	558.199768	-20.284332	974.228821	570.294006	235.453644
-580.231628	159.904495	988.709106	-580.521912	-17.368597	994.726868	-646.977417	195.275864	522.011353	-659.865173	-58.956482	528.556152	-658.521667	218.522751	78.320671	-654.709473	-68.518990	88.327553	-561.216248	273.643097	1459.452515	-542.068115	-104.420586	1446.815430	-512.475159	75.179230	1422.015259	-516.148071	68.014122	1754.175293	-748.804382	394.439728	1241.557495	-661.242615	-230.029892	1207.960083	-626.216187	255.678818	1004.883179	-565.405212	-155.206757	925.336609	-565.247498	74.596832	1090.510864	558.200989	-20.303141	974.224365	570.281067	235.426285
-579.966980	159.844971	988.693115	-580.297485	-17.429943	994.672485	-646.947266	195.286789	522.029175	-659.859680	-59.011097	528.572571	-658.516418	218.521072	78.321732	-654.641846	-68.537216	88.311180	-561.204346	273.554871	1459.360962	-541.997192	-104.519653	1446.934326	-512.358826	75.079544	1422.068604	-516.379761	67.956863	1754.235596	-748.651794	394.370758	1241.361572	-660.861816	-229.810730	1207.797119	-625.679138	256.071808	1004.699951	-563.740662	-155.373520	925.503784	-565.023438	74.511703	1090.479614	558.209778	-20.222784	974.182800	570.204224	235.488235
-579.726013	159.770935	988.713440	-580.106995	-17.455521	994.643188	-647.014343	195.389847	522.058289	-659.756226	-58.996738	528.582520	-658.598389	218.591583	78.330727	-654.658142	-68.540421	88.306488	-561.219910	273.471405	1459.297363	-541.928162	-104.619835	1447.096191	-512.226501	75.001289	1422.109741	-516.608582	67.908562	1754.290771	-748.495544	394.310486	1241.212036	-660.434631	-229.589615	1207.661499	-624.945801	256.296814	1004.573303	-562.088623	-155.553116	925.704468	-564.817505	74.430923	1090.477661	558.227234	-20.280138	974.187134	570.185364	235.470642
-579.520996	159.716141	988.711121	-579.914612	-17.500963	994.632141	-646.974548	195.381027	522.075378	-659.715088	-59.017044	528.585022	-658.620361	218.595963	78.331604	-654.696716	-68.532364	88.307236	-561.193970	273.413361	1459.236084	-541.869995	-104.688210	1447.238403	-512.091248	74.902092	1422.197266	-516.830750	67.844582	1754.335327	-748.281372	394.253113	1241.017212	-659.930603	-229.369217	1207.498535	-624.114807	256.479614	1004.480042	-560.399048	-155.676987	926.053040	-564.632629	74.375160	1090.473267	558.221985	-20.283550	974.190002	570.143860	235.480606
-579.265503	159.672043	988.705627	-579.722168	-17.592264	994.610657	-646.894592	195.430939	522.070190	-659.697449	-59.050293	528.589905	-658.614746	218.589066	78.336166	-654.748596	-68.521294	88.309334	-561.195190	273.321594	1459.216553	-541.791443	-104.792885	1447.411011	-511.937195	74.838058	1422.258301	-517.047852	67.805290	1754.382324	-748.046082	394.259064	1240.810913	-659.278076	-229.184540	1207.349854	-623.572021	256.669495	1004.427185	-558.766235	-155.512192	926.337708	-564.427673	74.292465	1090.463135	558.235413	-20.309935	974.186646	570.145203	235.450485
-579.023865	159.605133	988.707703	-579.547241	-17.653891	994.628235	-646.830566	195.382538	522.133606	-659.610962	-59.051929	528.605286	-658.650085	218.591125	78.332970	-654.660828	-68.578499	88.335396	-561.189209	273.240082	1459.208984	-541.712708	-104.867256	1447.627808	-511.826019	74.771080	1422.341919	-517.273315	67.756195	1754.453857	-747.788147	394.236633	1240.571411	-658.536316	-228.953720	1207.199829	-622.996582	256.871399	1004.393250	-557.117615	-155.400345	926.792847	-564.243469	74.231483	1090.476563	558.209106	-20.254126	974.191650	570.069275	235.546036
-578.760437	159.504059	988.718933	-579.307007	-17.719069	994.636536	-646.704834	195.415619	522.161255	-659.484863	-59.015148	528.655701	-658.610657	218.598343	78.351280	-654.686157	-68.537346	88.306175	-561.176941	273.180908	1459.219482	-541.639343	-104.947533	1447.841431	-511.666321	74.703888	1422.455811	-517.463684	67.730865	1754.513428	-747.529419	394.184326	1240.449707	-657.964905	-228.897537	1207.124756	-622.367188	256.944489	1004.425903	-555.475403	-155.238739	927.253174	-564.041626	74.145805	1090.494019	558.234619	-20.286186	974.205750	570.075256	235.457138
-578.517517	159.423416	988.736389	-579.139160	-17.768703	994.661499	-646.560059	195.364151	522.198730	-659.380066	-59.079288	528.696472	-658.630310	218.525620	78.376457	-654.667664	-68.526642	88.328377	-561.141602	273.101868	1459.211670	-541.510437	-104.983009	1448.028687	-511.513763	74.654976	1422.567627	-517.622925	67.916283	1754.395752	-747.229431	394.165314	1240.291626	-657.324829	-228.883209	1207.062866	-621.616821	256.934967	1004.395996	-553.894409	-154.964951	927.652100	-563.868347	74.079353	1090.520142	558.252380	-20.314840	974.205933	570.111816	235.442123
-578.270752	159.366577	988.755981	-578.933167	-17.788792	994.654541	-646.444580	195.339539	522.227112	-659.250977	-59.068653	528.706543	-658.645020	218.498718	78.432480	-654.690674	-68.522949	88.326660	-561.103394	273.034241	1459.269165	-541.358215	-105.018456	1448.229980	-511.361755	74.590164	1422.628174	-517.807739	67.889587	1754.465088	-746.925476	394.157135	1240.138306	-656.653564	-228.892822	1207.000122	-621.112244	257.028900	1004.446960	-552.237671	-154.667374	928.169495	-563.690918	74.023727	1090.534424	558.215942	-20.251369	974.208069	570.018127	235.493927
-578.079956	159.365051	988.786560	-578.811707	-17.822521	994.651794	-646.309875	195.272186	522.255615	-659.196716	-59.138916	528.753052	-658.668518	218.532074	78.405777	-654.687195	-68.523743	88.332176	-561.070068	272.980652	1459.317017	-541.223328	-105.042984	1448.366821	-511.220490	74.546570	1422.713623	-517.997192	67.861786	1754.536133	-746.648743	394.162598	1240.104492	-656.002991	-228.924713	1207.003296	-620.439453	256.988129	1004.494263	-550.576599	-154.415833	928.671875	-563.559937	73.981384	1090.552856	558.192932	-20.171022	974.192505	569.947632	235.530258
-577.861450	159.295105	988.764404	-578.639893	-17.886711	994.671570	-646.043091	195.162369	522.217651	-659.017639	-59.166191	528.699829	-658.566040	218.545502	78.380089	-654.687134	-68.537239	88.348770	-561.014954	272.912292	1459.356445	-541.085327	-105.071136	1448.512817	-511.049561	74.490967	1422.780884	-518.167603	67.830032	1754.601318	-746.342407	394.228363	1240.012329	-655.333679	-228.973068	1206.985352	-619.921204	257.022797	1004.577698	-548.986328	-154.049789	929.146179	-563.402405	73.934174	1090.556763	558.201477	-20.181881	974.188232	569.952759	235.531769
-577.697327	159.314590	988.781738	-578.610352	-17.840099	994.648804	-645.938110	195.131226	522.248108	-658.850708	-59.164356	528.599182	-658.554810	218.523758	78.340340	-654.575317	-68.581474	88.338081	-560.883850	272.839233	1459.378174	-540.878235	-105.112259	1448.639893	-510.893005	74.471992	1422.836060	-518.301331	67.823738	1754.660278	-746.055542	394.242310	1239.986206	-654.614685	-229.015381	1206.946167	-619.364624	257.095978	1004.623596	-547.315918	-153.798828	929.638611	-563.316223	73.934227	1090.556641	558.209778	-20.203274	974.186829	569.953430	235.519119
-577.551270	159.310883	988.794128	-578.558838	-17.789507	994.591736	-645.823181	195.116898	522.250488	-658.627991	-59.232521	528.610657	-658.580872	218.504181	78.382355	-654.638000	-68.561073	88.338478	-560.789429	272.770935	1459.435547	-540.673889	-105.091690	1448.807983	-510.722748	74.410515	1422.894043	-518.473511	67.587677	1754.903564	-745.731323	394.288605	1239.881714	-653.889587	-229.108673	1206.908569	-618.562805	257.081116	1004.734314	-545.524658	-153.415771	930.354065	-563.218201	73.912041	1090.535889	558.249390	-20.243343	974.192810	569.988770	235.468597
-577.610352	159.560486	988.827942	-579.045776	-17.531303	994.404175	-645.876343	195.233810	522.302856	-658.410950	-59.261566	528.524597	-658.723267	218.513565	78.399055	-654.613831	-68.582489	88.335899	-560.670654	272.698425	1459.495483	-540.424927	-105.101868	1448.971313	-510.564209	74.389221	1422.996216	-518.568604	67.573830	1754.977905	-745.441467	394.302521	1239.831177	-653.179688	-229.196198	1206.880127	-618.088684	257.150146	1004.746826	-544.012878	-153.274994	930.629761	-563.408997	74.005798	1090.451660	558.193237	-20.143667	974.208069	569.839539	235.586594
-577.422913	159.483688	988.849304	-578.864380	-17.564428	994.474609	-645.724976	195.246567	522.343933	-658.207458	-59.414967	528.569275	-658.702148	218.468399	78.447990	-654.749634	-68.574020	88.382065	-560.535095	272.626465	1459.554443	-540.200806	-105.101738	1449.077148	-510.384521	74.374374	1423.035156	-518.643127	67.580887	1755.023804	-745.124573	394.267242	1239.810425	-652.441956	-229.250198	1206.870972	-617.338257	257.084015	1004.925903	-542.377808	-152.995956	931.139404	-563.263000	73.978920	1090.502441	558.210876	-20.219181	974.225891	569.916809	235.460190
-577.227295	159.422775	988.873657	-578.646423	-17.569136	994.472717	-645.620544	195.247437	522.364685	-657.872375	-59.518230	528.580750	-658.710144	218.461334	78.443954	-654.710388	-68.572861	88.410553	-560.551697	273.174347	1459.611450	-540.140686	-104.454399	1449.207520	-510.183502	74.179359	1422.596802	-518.681213	67.594421	1755.078125	-744.771606	394.278259	1239.798706	-651.770630	-229.334839	1206.811279	-616.609802	256.999207	1005.038208	-540.704956	-152.778122	931.605164	-563.074219	73.934547	1090.516846	558.144165	-20.130844	974.223389	569.795166	235.617722
-577.039490	159.349716	988.884705	-578.477051	-17.623329	994.504761	-645.522278	195.180969	522.338013	-657.487549	-59.591263	528.557861	-658.709839	218.462860	78.480476	-654.689087	-68.538666	88.419685	-560.389954	273.090485	1459.623169	-539.877930	-104.440216	1449.280518	-510.014130	74.145226	1422.638916	-518.702881	67.623474	1755.110596	-744.432739	394.286346	1239.760376	-651.011902	-229.393661	1206.767700	-616.275940	257.111786	1005.167664	-538.790955	-152.343185	932.694641	-562.911560	73.881584	1090.540405	558.133301	-20.129261	974.219971	569.796448	235.617462
-576.896179	159.251694	988.874756	-578.323914	-17.694056	994.549561	-645.416016	195.221436	522.314697	-657.262634	-59.803719	528.609375	-658.695618	218.442078	78.452644	-654.988525	-68.475876	88.432274	-560.248535	273.014954	1459.665405	-539.647034	-104.438286	1449.409058	-509.788330	74.105049	1422.673828	-518.693054	67.623169	1755.155151	-744.115723	394.298981	1239.681396	-650.307251	-229.431366	1206.656860	-615.565979	257.047333	1005.338318	-537.241699	-152.224686	933.276672	-562.786682	73.829376	1090.560303	558.082581	-20.134121	974.225708	569.766602	235.588287
-576.735840	159.200089	988.908142	-578.165405	-17.724930	994.549194	-645.396301	195.218613	522.332642	-656.918579	-59.957851	528.630066	-658.743347	218.426056	78.461060	-655.042786	-68.465981	88.449646	-560.092041	272.933624	1459.673584	-539.406128	-104.449272	1449.457764	-509.556366	74.065895	1422.681763	-518.659363	67.649208	1755.186035	-743.795898	394.299164	1239.680298	-649.578308	-229.508926	1206.635254	-615.232361	257.079041	1005.364563	-535.805908	-152.055649	933.705566	-562.655518	73.769852	1090.581665	558.076233	-20.197823	974.238220	569.781128	235.566345
-576.589478	159.174698	988.895264	-578.013428	-17.755360	994.512390	-645.333740	195.219193	522.335571	-656.526367	-60.119537	528.641479	-658.694580	218.417175	78.462761	-655.144958	-68.405762	88.420044	-559.920959	272.869568	1459.722168	-539.161072	-104.453651	1449.479980	-509.312195	74.006203	1422.703735	-518.619873	67.692963	1755.204346	-743.461487	394.349731	1239.649048	-648.893066	-229.568558	1206.564331	-614.483887	256.978943	1005.447388	-534.323303	-151.856659	934.074890	-562.504700	73.728935	1090.557007	558.074707	-20.148932	974.180847	569.804565	235.579727
-576.417603	159.065659	988.892761	-577.831299	-17.845451	994.563171	-645.332703	195.190933	522.349792	-656.144104	-60.308140	528.626831	-658.748047	218.421448	78.461914	-655.220581	-68.391022	88.466949	-559.743042	272.782043	1459.730957	-538.871948	-104.469170	1449.513550	-509.062500	73.979645	1422.748413	-518.544434	67.723106	1755.221436	-743.123474	394.425385	1239.621460	-648.200256	-229.678116	1206.531616	-614.124939	257.054535	1005.523132	-532.952759	-151.708817	934.447266	-562.357666	73.660667	1090.584595	557.997925	-20.103756	974.217224	569.671204	235.666260
-576.257629	159.019257	988.886169	-577.652771	-17.931742	994.624573	-645.317444	195.240891	522.352905	-655.660706	-60.547890	528.601685	-658.790710	218.430725	78.483925	-655.322449	-68.352966	88.490608	-559.593933	272.700439	1459.701660	-538.605652	-104.470200	1449.552979	-508.817993	73.915245	1422.811523	-518.413879	67.758453	1755.255371	-742.796204	394.486298	1239.589722	-647.541077	-229.796997	1206.454468	-613.919495	257.186096	1005.484558	-531.668945	-151.495865	934.847656	-562.227539	73.633644	1090.616577	557.945496	-20.068159	974.207153	569.656250	235.684616
-576.157043	159.000229	988.879211	-577.519104	-17.965429	994.577515	-645.321960	195.253342	522.376282	-655.178589	-60.847000	528.516846	-658.793396	218.399765	78.505608	-655.343689	-68.312820	88.552757	-559.398438	272.633118	1459.742310	-538.315979	-104.472069	1449.553833	-508.618378	73.883591	1422.828979	-518.268799	67.799767	1755.285767	-742.485168	394.500336	1239.542725	-646.825195	-229.920212	1206.361694	-613.612488	257.246552	1005.518738	-530.335388	-151.344574	935.219604	-562.096680	73.587250	1090.588135	557.935669	-20.117983	974.217102	569.638855	235.685989
-576.031860	158.949036	988.869568	-577.385681	-18.049696	994.621155	-645.284973	195.218964	522.360718	-654.642639	-61.190235	528.554504	-658.765991	218.378571	78.509949	-655.491211	-68.305206	88.567566	-559.203125	272.544891	1459.712280	-538.054688	-104.488457	1449.515137	-508.391418	73.840996	1422.818604	-518.081909	67.883369	1755.312988	-742.222717	394.475952	1239.607178	-646.154541	-230.070618	1206.303589	-613.312805	257.307953	1005.474976	-529.132813	-150.960526	935.549744	-561.993896	73.549667	1090.608154	557.877502	-20.111782	974.228760	569.628662	235.683609
-575.895508	158.898453	988.858521	-577.217529	-18.072796	994.620544	-645.249329	195.131119	522.367859	-654.075134	-61.557941	528.611145	-658.707642	218.369400	78.502357	-655.476013	-68.289108	88.600899	-559.026733	272.450958	1459.688599	-537.791016	-104.528320	1449.493530	-508.153351	73.813049	1422.800537	-517.863281	67.921501	1755.348022	-741.970642	394.490051	1239.639648	-645.557251	-230.201096	1206.271484	-613.035400	257.417450	1005.451233	-528.000549	-150.678940	935.943359	-561.848328	73.521843	1090.603149	557.849365	-20.036428	974.221436	569.598755	235.744614
-575.746704	158.834244	988.843018	-577.070068	-18.141405	994.669800	-645.312744	195.090775	522.417786	-653.392151	-61.878929	528.668213	-658.773193	218.379517	78.497849	-655.561035	-68.269180	88.631454	-558.832397	272.390045	1459.644409	-537.514526	-104.516098	1449.421631	-507.879425	73.754547	1422.805298	-517.565491	68.198769	1755.194946	-741.707642	394.492615	1239.615356	-644.931946	-230.330704	1206.189819	-612.529541	257.425873	1005.430359	-526.964294	-150.519775	936.259705	-561.714905	73.491577	1090.620972	557.800659	-20.081869	974.244019	569.565674	235.737274
-575.613464	158.791870	988.806152	-576.924744	-18.207638	994.689697	-645.252136	195.025269	522.401855	-652.825867	-62.106945	528.613831	-658.771667	218.380219	78.492180	-655.665100	-68.251144	88.634041	-558.644836	272.274048	1459.571899	-537.193604	-104.535034	1449.401489	-507.574249	73.727219	1422.782471	-517.281921	68.277763	1755.208130	-741.555847	394.480072	1239.675293	-644.337036	-230.468597	1206.130493	-612.336792	257.582520	1005.465454	-525.936035	-150.245193	936.537354	-561.577087	73.469566	1090.611694	557.745178	-20.094679	974.243469	569.549072	235.760559
-575.494385	158.719833	988.770325	-576.811035	-18.179253	994.701782	-645.300415	194.969116	522.438782	-652.234741	-62.414562	528.475159	-658.779846	218.380981	78.486877	-655.768250	-68.226982	88.704575	-558.465759	272.185272	1459.494873	-536.891052	-104.528099	1449.343506	-507.283905	73.692894	1422.775757	-516.968201	68.358917	1755.214722	-741.406433	394.479462	1239.697388	-643.799133	-230.567368	1206.024292	-612.267517	257.789917	1005.409302	-524.988159	-149.969620	936.807068	-561.433289	73.475487	1090.594849	557.732788	-20.029819	974.228210	569.510010	235.780701
-575.338623	158.680862	988.749634	-576.684326	-18.156572	994.679138	-645.275269	194.921844	522.403992	-651.628723	-62.784222	528.424011	-658.749573	218.378799	78.481354	-655.967041	-68.169792	88.806389	-558.309448	272.071655	1459.428101	-536.543457	-104.570946	1449.275024	-506.978333	73.671646	1422.744629	-516.643127	68.198158	1755.434570	-741.302551	394.501282	1239.627075	-643.290833	-230.666763	1205.976074	-612.069336	257.934814	1005.458862	-524.100220	-149.882050	937.079590	-561.267395	73.464615	1090.569580	557.664734	-20.063597	974.247070	569.471436	235.803680
-575.156860	158.612396	988.727722	-576.543518	-18.123297	994.698486	-645.243530	194.794312	522.433594	-651.204163	-63.338203	528.565369	-658.706665	218.376053	78.468124	-656.154114	-68.146187	88.951309	-558.234131	271.956909	1459.346558	-536.123657	-104.611153	1449.255005	-506.656830	73.652794	1422.721436	-516.266174	68.230698	1755.500000	-741.257629	394.520233	1239.634766	-642.774231	-230.749954	1205.922485	-611.915771	258.069122	1005.543457	-523.281372	-149.777893	937.303040	-561.095581	73.468407	1090.566040	557.606934	-20.049799	974.274231	569.435242	235.808777
-574.940063	158.524643	988.719116	-576.383057	-18.054470	994.729736	-645.183472	194.666061	522.434265	-650.594177	-63.612240	528.708618	-658.648743	218.352066	78.491081	-656.219788	-68.125145	89.005943	-558.219482	271.844635	1459.244751	-535.642761	-104.666832	1449.197021	-506.335999	73.629982	1422.723999	-515.854980	68.327164	1755.531128	-741.277527	394.522308	1239.654663	-642.278809	-230.779022	1205.916992	-611.757385	258.237122	1005.619202	-522.522949	-149.684647	937.565918	-560.892456	73.479195	1090.574585	557.556702	-20.000704	974.259949	569.418335	235.829544
-574.721802	158.431458	988.763855	-576.186646	-17.984632	994.749512	-645.249390	194.594620	522.476563	-649.890930	-63.769733	528.773560	-658.677917	218.336792	78.497932	-656.220703	-68.142387	89.148399	-558.215637	271.721771	1459.204712	-535.213745	-104.716316	1449.180908	-506.033203	73.622116	1422.689941	-515.449280	68.431564	1755.568848	-741.377197	394.436493	1239.838135	-641.833679	-230.815659	1205.904053	-611.638733	258.392426	1005.684387	-521.830688	-149.546829	937.746704	-560.663757	73.454384	1090.604004	557.487915	-19.973495	974.276672	569.402649	235.839355
-574.481384	158.342743	988.819702	-576.060852	-17.946093	994.823181	-645.297729	194.513306	522.551147	-649.069336	-63.853043	528.759583	-658.673767	218.316299	78.540123	-656.200439	-68.147377	89.271667	-558.290894	271.640717	1459.164795	-534.715332	-104.726883	1449.169556	-505.799438	73.626595	1422.675781	-514.997803	68.561935	1755.624268	-741.507141	394.419800	1239.878540	-641.367859	-230.892151	1205.885742	-611.403870	258.499481	1005.846558	-521.149353	-149.398727	937.895142	-560.470459	73.431892	1090.667236	557.429260	-19.927797	974.258118	569.378296	235.894226
-574.284241	158.343994	988.848389	-575.975403	-17.940466	994.886475	-645.374878	194.506424	522.602417	-648.387756	-63.946186	528.671265	-658.689514	218.324600	78.530983	-656.243286	-68.097969	89.344833	-558.360901	271.449890	1459.043579	-534.214600	-104.823097	1449.128906	-505.557922	73.604683	1422.672485	-514.520874	68.911499	1755.460815	-741.703308	394.318207	1239.958496	-640.887268	-230.902039	1205.885864	-611.347839	258.673767	1005.948181	-520.559448	-149.432922	938.065674	-560.273743	73.444588	1090.704590	557.413208	-19.917276	974.252075	569.333435	235.893768
-574.046997	158.335373	988.847351	-575.856262	-17.921814	994.880554	-645.442566	194.440475	522.663513	-647.705566	-64.116463	528.653320	-659.263306	219.090500	78.857552	-656.241455	-68.077103	89.419853	-558.434814	271.314209	1458.967773	-533.656311	-104.888802	1449.110474	-505.282806	73.578224	1422.626099	-514.057983	69.079681	1755.473877	-741.938843	394.205139	1240.033447	-640.434692	-230.946564	1205.903931	-611.290039	258.920105	1006.033264	-520.017944	-149.333420	938.265625	-560.022888	73.436333	1090.690552	557.334900	-19.916117	974.244141	569.300537	235.940582
-573.817383	158.288406	988.879089	-575.777100	-17.925482	994.917053	-645.575256	194.390747	522.718994	-647.075500	-64.349327	528.684998	-658.726807	218.408478	78.604172	-656.350281	-68.019043	89.507957	-558.483887	271.227478	1458.808228	-533.038818	-104.898170	1449.068481	-505.005890	73.513153	1422.551880	-513.659607	68.979416	1755.683594	-742.265198	393.977905	1240.200684	-639.922852	-230.823792	1205.654175	-611.269592	259.191925	1006.078186	-519.599854	-149.315857	938.370667	-559.789612	73.400452	1090.713135	557.274475	-19.896065	974.266235	569.280457	235.957382
-573.529602	158.177261	988.906494	-575.667419	-17.960598	994.918213	-645.628906	194.305573	522.759827	-646.401001	-64.465988	528.645813	-659.233643	219.078171	78.833977	-656.393677	-68.012512	89.555534	-558.552979	271.095673	1458.638550	-532.527649	-104.984146	1449.040405	-504.683197	73.462830	1422.510498	-513.190002	69.137428	1755.683350	-742.654175	393.721344	1240.313843	-639.615356	-231.041565	1205.984131	-611.208008	259.437805	1006.052612	-519.186890	-149.225555	938.491455	-559.512390	73.297501	1090.716431	557.199707	-19.900646	974.257568	569.230591	235.992722
-573.267090	158.100449	988.913147	-575.524536	-18.014448	994.914612	-645.751892	194.277878	522.795532	-645.704285	-64.513046	528.617615	-658.645935	218.449600	78.590698	-656.195862	-68.038330	89.671967	-558.572876	270.993500	1458.477295	-531.991394	-104.984840	1449.070557	-504.415283	73.379234	1422.422974	-512.702759	69.345184	1755.660156	-743.060486	393.442444	1240.373413	-639.200439	-231.155884	1206.043701	-611.263123	259.782135	1006.137817	-518.796875	-149.169327	938.592102	-559.218567	73.214966	1090.704468	557.086609	-19.977415	974.317017	569.167786	235.999435
-572.967896	158.089478	988.910095	-575.368164	-18.010153	994.891235	-645.930298	194.152390	522.885315	-645.103821	-64.472504	528.523071	-658.587280	218.405624	78.585487	-656.141052	-68.064102	89.757874	-558.594788	270.869110	1458.321411	-531.478760	-105.058357	1448.991943	-504.115540	73.306694	1422.383301	-512.177612	69.787071	1755.463623	-743.518555	393.152832	1240.437744	-638.802673	-231.255554	1206.102539	-611.213379	260.043732	1006.091003	-518.489502	-149.115707	938.683960	-558.916748	73.186821	1090.680664	556.995239	-20.066771	974.352722	569.110901	236.031128
-572.712708	158.042099	988.909180	-575.223328	-18.117821	994.939270	-646.145569	194.092499	522.945679	-644.692139	-64.615646	528.534912	-658.582336	218.470123	78.627068	-656.098389	-68.096123	89.816429	-558.622498	270.773254	1458.173462	-530.894531	-105.146393	1448.987549	-503.785492	73.247757	1422.317993	-511.710266	69.802567	1755.626709	-744.042786	392.793610	1240.562988	-638.426941	-231.362030	1206.132568	-611.275757	260.433472	1006.081360	-518.228821	-149.130508	938.693298	-558.648254	73.124748	1090.693115	556.913696	-20.018635	974.327942	569.070313	236.072159
-572.371582	157.959549	988.932007	-575.002075	-18.126978	994.968323	-646.378906	194.074875	523.004822	-644.238831	-64.722946	528.562317	-658.551514	218.513275	78.630684	-655.993469	-68.166222	89.923981	-558.648621	270.659851	1458.036133	-530.298340	-105.255257	1448.948975	-503.453400	73.222153	1422.270996	-511.180786	70.246773	1755.415894	-744.526794	392.403687	1240.507568	-638.023438	-231.470520	1206.179077	-611.267029	260.752502	1005.944275	-517.999451	-149.170700	938.677368	-558.315125	73.072212	1090.711304	556.828308	-20.033203	974.350586	569.010132	236.107895
-572.033569	157.877853	988.935791	-574.748352	-18.131216	994.978821	-646.622986	193.972839	523.127686	-643.832886	-64.729202	528.555420	-658.562317	218.551727	78.632797	-655.847534	-68.240799	89.985725	-558.643188	270.576141	1457.895996	-529.822266	-105.310608	1448.946289	-503.082947	73.167099	1422.209351	-510.699066	70.490875	1755.418091	-745.059326	391.937012	1240.644409	-637.596985	-231.610031	1206.182007	-611.347473	261.124847	1005.894836	-517.828674	-149.198959	938.620972	-557.952515	73.025658	1090.708130	556.752258	-20.042515	974.345215	568.975342	236.120529
-571.753906	157.838760	988.935364	-574.567505	-18.184059	994.991211	-646.521118	193.653488	523.170227	-643.535278	-64.775375	528.539429	-658.283447	218.534561	78.603088	-655.835449	-68.244270	89.988152	-558.671997	270.429382	1457.724243	-529.294861	-105.387077	1448.950317	-502.741730	73.133751	1422.130615	-510.221252	70.749908	1755.412842	-745.594788	391.484161	1240.713013	-637.210022	-231.784515	1206.206665	-611.416992	261.429138	1005.786804	-517.700073	-149.182510	938.530029	-557.628052	72.975983	1090.699463	556.650513	-20.035105	974.326416	568.915955	236.158630
-571.452637	157.804184	988.931335	-574.377075	-18.205935	995.015686	-646.805054	193.634720	523.241516	-643.313538	-64.808739	528.558350	-658.280334	218.575027	78.644455	-655.729858	-68.320160	89.980759	-558.684875	270.330261	1457.623291	-528.784363	-105.457268	1448.828003	-502.421356	73.084381	1422.066406	-509.762878	71.012207	1755.412109	-746.095215	390.921631	1240.775391	-636.783020	-231.905212	1206.190186	-611.495483	261.725281	1005.636414	-517.641479	-149.262817	938.366516	-557.293518	72.952202	1090.695557	556.562317	-20.029556	974.340027	568.863403	236.196686
-571.193970	157.789413	988.944336	-574.199768	-18.268723	995.058289	-647.112427	193.550125	523.402161	-643.160522	-64.909012	528.598755	-658.390869	218.658051	78.649574	-655.754578	-68.414597	90.053619	-558.692200	270.216949	1457.448975	-528.253906	-105.532784	1448.773315	-502.110321	73.046089	1422.001953	-509.388367	71.229385	1755.412842	-746.601990	390.415283	1240.823242	-636.346741	-232.038208	1206.232666	-611.582275	262.078156	1005.514465	-517.699341	-149.447006	938.054565	-557.013611	72.920555	1090.713257	556.535278	-20.053118	974.356201	568.857239	236.168137
-570.928650	157.822540	988.959839	-573.998108	-18.314280	995.112366	-647.413269	193.516251	523.510620	-643.100891	-65.003983	528.610107	-658.444641	218.716827	78.620049	-655.712952	-68.526161	90.115685	-558.679565	270.119629	1457.281982	-527.725952	-105.595055	1448.721924	-501.754974	73.020355	1421.956421	-509.001282	71.473244	1755.425415	-747.061157	389.941772	1240.825439	-635.912292	-232.208878	1206.245728	-611.647644	262.388611	1005.370972	-517.719299	-149.495590	937.889526	-556.702148	72.927086	1090.735229	556.425476	-20.123606	974.381653	568.813599	236.154678
-570.698975	157.829590	988.990662	-573.798035	-18.241413	995.078552	-647.588135	193.578354	523.574097	-642.971802	-65.015144	528.592163	-658.449097	218.772812	78.659508	-655.730835	-68.586243	90.075989	-558.716187	270.011749	1457.176758	-527.273560	-105.680031	1448.677124	-501.441315	72.979195	1421.936035	-508.715363	71.441460	1755.641724	-747.523926	389.458740	1240.910156	-635.484497	-232.336700	1206.302979	-611.667480	262.664612	1005.241943	-517.732666	-149.526016	937.815308	-556.417725	72.927742	1090.723877	556.399719	-20.171890	974.392761	568.838135	236.064880
-570.446167	157.775803	988.988892	-573.603699	-18.313679	995.141724	-647.765991	193.507355	523.596863	-642.901489	-65.078163	528.619324	-658.431763	218.795166	78.684334	-655.729797	-68.671600	90.110771	-558.640381	269.959717	1457.015259	-526.745728	-105.687599	1448.680420	-501.124847	72.960579	1421.851440	-508.454834	71.633087	1755.691162	-747.953247	388.957733	1240.941406	-634.953003	-232.313797	1206.009888	-611.714294	262.926758	1005.086731	-517.807800	-149.651993	937.610718	-556.138123	72.894218	1090.744629	556.263367	-20.061832	974.397461	568.721069	236.165253
-570.182739	157.771179	988.966553	-573.361267	-18.318413	995.169128	-647.881714	193.465088	523.657349	-642.897766	-65.189247	528.687866	-658.966187	219.504761	78.925652	-655.723267	-68.743843	90.111786	-558.630676	269.923035	1456.900391	-526.284912	-105.719055	1448.674805	-500.786255	72.978600	1421.806274	-508.213257	71.867310	1755.705322	-748.335144	388.555328	1240.957397	-634.509827	-232.439789	1206.000610	-611.738586	263.206482	1004.898926	-517.899902	-149.776520	937.396606	-555.813721	72.913765	1090.734863	556.175720	-20.051233	974.385986	568.675903	236.178055
-569.958801	157.716766	988.966553	-573.141296	-18.389172	995.275757	-647.945313	193.462357	523.709412	-642.806824	-65.256035	528.748840	-658.974792	219.583237	78.955750	-655.657776	-68.864540	90.198021	-558.567688	269.892029	1456.720581	-525.737610	-105.743736	1448.604736	-500.437317	72.974060	1421.721069	-508.007294	72.075523	1755.745361	-748.700867	388.119171	1240.938477	-634.177917	-232.731186	1206.375122	-611.789063	263.485626	1004.746948	-518.028564	-149.948898	937.225830	-555.553040	72.909279	1090.779907	556.027588	-19.976233	974.414307	568.545166	236.239319
-569.803223	157.707382	988.955566	-572.928223	-18.339661	995.251526	-648.037842	193.393356	523.751282	-642.867676	-65.346931	528.766724	-658.924622	219.570190	78.938728	-655.741089	-68.942047	90.181358	-558.509827	269.866547	1456.542603	-525.187378	-105.715309	1448.540161	-500.047058	72.997528	1421.681152	-507.783813	72.571854	1755.548218	-749.049377	387.738434	1240.983276	-633.765320	-232.864258	1206.423706	-611.745972	263.729523	1004.578918	-518.165588	-150.085648	936.987183	-555.280334	72.926170	1090.748169	555.970947	-20.012623	974.416077	568.540100	236.185242
-569.711182	157.727875	988.922852	-572.775757	-18.317005	995.197754	-648.073059	193.359436	523.762878	-642.829102	-65.355568	528.803833	-658.867554	219.572586	78.974953	-655.653748	-68.954079	90.182793	-558.413513	269.852356	1456.348389	-524.664124	-105.724098	1448.449219	-499.678040	73.021095	1421.598267	-507.616333	72.748993	1755.603394	-749.382202	387.393250	1240.974121	-633.380432	-232.944305	1206.441406	-611.790588	263.982819	1004.498901	-518.311951	-150.257172	936.724548	-555.076843	72.939575	1090.691895	555.881836	-20.025766	974.436218	568.522034	236.156433
-569.628113	157.726395	988.916199	-572.616577	-18.332777	995.217163	-648.141418	193.326660	523.778076	-642.869629	-65.402718	528.842285	-658.921265	219.621704	78.993454	-655.667297	-69.020088	90.230736	-558.315125	269.842865	1456.224121	-524.098450	-105.728012	1448.446167	-499.292358	73.075790	1421.557251	-507.462311	72.913719	1755.644043	-749.706299	387.025024	1241.044434	-633.026062	-233.031403	1206.494019	-611.945251	264.226044	1004.404297	-518.473083	-150.413025	936.478394	-554.910217	72.951248	1090.690063	555.748169	-20.009115	974.449402	568.457520	236.173965
-569.588989	157.689362	988.912231	-572.477417	-18.361740	995.238220	-648.183777	193.303696	523.830078	-642.954529	-65.428192	528.830872	-658.879639	219.617096	78.992706	-655.702271	-69.091255	90.223412	-558.196289	269.756073	1455.905640	-523.521240	-105.670357	1448.400024	-498.936523	73.133965	1421.470825	-507.335754	73.074409	1755.691772	-749.975647	386.646820	1241.052979	-632.650208	-233.104843	1206.578247	-611.981201	264.422699	1004.311646	-518.622437	-150.560776	936.257507	-554.766479	72.940384	1090.688965	555.682800	-20.083216	974.465454	568.474243	236.102753
-569.551453	157.682053	988.914612	-572.361328	-18.404251	995.275391	-648.198425	193.182159	523.823853	-643.003113	-65.440163	528.885803	-658.852051	219.562180	78.970734	-655.759155	-69.075729	90.191223	-558.021118	269.864014	1456.037109	-522.962646	-105.590828	1448.338623	-498.579712	73.179611	1421.418823	-507.212646	73.192009	1755.728027	-750.209961	386.347473	1241.156616	-632.257507	-233.166260	1206.665527	-612.042480	264.610352	1004.213440	-518.809326	-150.744614	936.018799	-554.660095	72.940887	1090.702881	555.551514	-19.886572	974.430237	568.320923	236.283051
-569.568176	157.648376	988.914795	-572.237305	-18.440039	995.310303	-648.198181	193.179657	523.833435	-643.058716	-65.487381	528.912292	-658.853516	219.556870	78.970772	-655.761597	-69.091324	90.236595	-557.865784	269.899475	1455.951660	-522.355164	-105.536270	1448.279175	-498.171143	73.241173	1421.364380	-507.064178	73.307930	1755.767822	-750.423889	386.060760	1241.227783	-631.933777	-233.182983	1206.760376	-612.093567	264.769409	1004.161072	-519.013489	-150.948700	935.822632	-554.558533	72.937515	1090.711548	555.391602	-19.760464	974.411255	568.140137	236.473022
-569.591370	157.609100	988.918213	-572.114685	-18.445477	995.275635	-648.133423	193.097504	523.799561	-643.094666	-65.493309	528.935791	-658.195374	218.863144	78.737175	-655.742371	-69.115524	90.248291	-557.725525	269.785400	1455.690918	-521.839783	-105.494408	1448.278320	-497.818298	73.301521	1421.320557	-506.901184	73.433075	1755.805908	-750.647522	385.829468	1241.362915	-631.565918	-233.212997	1206.848511	-612.183167	264.894470	1004.118225	-519.203369	-151.173691	935.651367	-554.460205	72.907036	1090.688110	555.353027	-19.810522	974.414734	568.165039	236.347076
-569.634216	157.619934	988.916016	-571.994934	-18.449593	995.251587	-648.121399	193.101349	523.810303	-643.129028	-65.527802	528.946777	-658.158569	218.812286	78.760208	-655.746582	-69.154442	90.279037	-557.495422	269.790344	1455.639038	-521.254639	-105.420898	1448.316406	-497.483917	73.398491	1421.287964	-506.736115	73.530273	1755.858154	-750.828796	385.527649	1241.563599	-631.193726	-233.225403	1206.991943	-612.271362	265.005280	1004.077026	-519.405701	-151.331055	935.469238	-554.365356	72.911934	1090.665527	555.318726	-19.873434	974.419739	568.213928	236.292450
-569.687378	157.645782	988.936096	-571.880554	-18.473593	995.232300	-648.115784	193.019272	523.861877	-643.098145	-65.451584	528.949768	-658.152893	218.828629	78.826492	-655.679810	-69.156021	90.294319	-557.318359	269.827332	1455.651489	-520.749634	-105.335564	1448.308960	-497.161774	73.474747	1421.229126	-506.567841	73.631210	1755.932129	-750.967163	385.315247	1241.664917	-630.830566	-233.270340	1207.131836	-612.225342	265.101440	1004.207825	-519.627930	-151.506195	935.334839	-554.272888	72.904373	1090.655884	555.218323	-19.848122	974.430908	568.171875	236.318985
-569.726257	157.614868	988.955261	-571.768250	-18.455906	995.235168	-648.070984	192.973892	523.843445	-643.054138	-65.422745	529.009583	-658.097900	218.786148	78.814461	-655.578186	-69.170204	90.287971	-557.088379	269.834198	1455.627197	-520.275940	-105.220932	1448.406494	-496.850739	73.541191	1421.230957	-506.382965	73.696312	1755.970093	-751.108765	385.095123	1241.869141	-630.474060	-233.270767	1207.289063	-612.332703	265.147675	1004.216919	-519.869568	-151.602432	935.144226	-554.199768	72.903107	1090.660645	555.141968	-19.862242	974.444397	568.148315	236.277206
-569.795532	157.625854	988.963013	-571.701538	-18.486219	995.241821	-648.015198	192.973160	523.828247	-643.177063	-65.477226	529.041809	-658.092529	218.788345	78.812943	-655.698792	-69.168709	90.330521	-556.890259	269.835236	1455.640015	-519.830872	-105.167076	1448.441162	-496.572662	73.620903	1421.236450	-506.197205	73.773941	1756.006592	-751.205811	384.871307	1242.095581	-630.151245	-233.252716	1207.454102	-612.432495	265.204102	1004.261475	-520.223389	-151.869797	934.696106	-554.147827	72.903915	1090.658447	555.030273	-19.805943	974.399841	568.076050	236.350800
-569.851624	157.591888	988.990051	-571.615601	-18.481642	995.247314	-647.969849	192.953323	523.804016	-643.141724	-65.426071	529.053040	-658.061340	218.763565	78.825562	-655.655090	-69.177902	90.334846	-556.695007	269.859772	1455.659912	-519.386780	-105.117264	1448.458374	-496.314667	73.696968	1421.205200	-506.048462	73.535973	1756.255981	-751.298889	384.765656	1242.361084	-629.813171	-233.270004	1207.632690	-612.705566	265.255859	1004.167358	-520.455139	-151.907196	934.702576	-554.093994	72.890671	1090.668091	554.941895	-19.850426	974.407104	568.049683	236.305252
-569.909607	157.608536	989.014526	-571.578979	-18.505411	995.293274	-647.921631	192.935471	523.792786	-643.136963	-65.422035	529.057068	-657.977051	218.771484	78.795753	-655.657837	-69.193024	90.304802	-556.515991	269.853912	1455.672363	-518.959351	-105.000847	1448.485962	-496.096344	73.751839	1421.206543	-505.835693	73.562187	1756.312256	-751.377258	384.664581	1242.551270	-629.463684	-233.299698	1207.782349	-612.828613	265.257263	1004.265808	-520.662231	-151.983002	934.661072	-554.078613	72.906845	1090.698242	554.844849	-19.819582	974.403992	567.986938	236.402786
-569.959778	157.609543	989.044373	-571.542419	-18.540169	995.339294	-647.859192	192.937210	523.774841	-643.153076	-65.443039	529.045471	-657.950195	218.774765	78.827408	-655.662720	-69.186363	90.306030	-556.380310	269.888000	1455.690796	-518.594482	-104.902962	1448.542480	-495.877899	73.824059	1421.208130	-505.609680	73.925171	1756.094971	-751.445007	384.656128	1242.727051	-629.168762	-233.321564	1207.973511	-612.973938	265.249786	1004.361389	-520.941162	-152.145844	934.581665	-554.052979	72.906029	1090.730225	554.779907	-19.755922	974.386047	567.942261	236.423996
-570.017273	157.612793	989.075073	-571.473450	-18.551064	995.385559	-647.874084	192.951813	523.797729	-643.115417	-65.486626	529.069824	-657.982666	218.815872	78.844620	-655.730896	-69.199600	90.353119	-556.255188	269.935822	1455.694946	-518.251770	-104.788635	1448.567139	-495.668701	73.910660	1421.223389	-505.403625	73.983902	1756.127686	-751.493164	384.608978	1242.890869	-628.931824	-233.358994	1208.098389	-613.119507	265.233368	1004.455505	-521.216309	-152.273865	934.468018	-554.028320	72.922325	1090.764771	554.628601	-19.654518	974.368713	567.782349	236.587570
-570.079834	157.657791	989.104919	-571.472473	-18.547348	995.394958	-647.805786	192.963348	523.744385	-643.091614	-65.486267	529.035400	-657.913330	218.814255	78.844955	-655.665344	-69.233620	90.347282	-556.166687	269.982727	1455.746826	-517.910767	-104.702629	1448.611816	-495.473145	73.978577	1421.186768	-505.186066	74.003235	1756.156372	-751.541077	384.634094	1243.047363	-628.532776	-233.257828	1207.877563	-613.253296	265.239899	1004.541321	-521.464294	-152.362091	934.348694	-554.027710	72.940094	1090.779297	554.564087	-19.703489	974.388123	567.818176	236.501282
-570.135986	157.652008	989.108643	-571.447693	-18.566807	995.447937	-647.781799	193.018692	523.737305	-642.963135	-65.493301	529.045349	-657.909424	218.801331	78.863091	-655.662659	-69.247017	90.337479	-556.088501	270.010437	1455.777588	-517.598877	-104.605843	1448.652100	-495.280945	74.068085	1421.141479	-504.953094	74.048080	1756.147339	-751.594727	384.601807	1243.222534	-628.419739	-233.481720	1208.418091	-613.401123	265.216370	1004.645325	-521.713806	-152.464172	934.305969	-554.003479	72.961853	1090.799683	554.454285	-19.810968	974.433655	567.796082	236.476807
-570.191345	157.695175	989.115112	-571.424683	-18.513544	995.406738	-647.795349	193.050232	523.728088	-642.802246	-65.459633	529.060181	-657.897888	218.787827	78.883896	-655.611389	-69.244179	90.352333	-556.003479	270.052460	1455.774536	-517.369690	-104.515587	1448.681274	-495.119751	74.167671	1421.112915	-504.710205	74.069130	1756.154907	-751.649902	384.652039	1243.337646	-628.208496	-233.606064	1208.596069	-613.539551	265.223846	1004.750793	-521.969238	-152.548050	934.243530	-553.986145	72.990654	1090.777222	554.418640	-19.803488	974.433228	567.817200	236.414749
-570.231750	157.703354	989.097656	-571.438477	-18.492825	995.458130	-647.783752	193.117447	523.683899	-644.818787	-70.059258	531.832458	-657.874146	218.818741	78.832588	-656.970947	-69.060715	90.859489	-555.919067	270.083099	1455.750366	-517.111450	-104.436630	1448.665161	-494.966797	74.234901	1421.062500	-504.446472	74.084816	1756.152954	-751.719971	384.695313	1243.404297	-628.047180	-233.696487	1208.806396	-613.793274	265.241913	1004.787170	-522.196228	-152.632629	934.198303	-554.001526	73.046158	1090.790771	554.395386	-19.869688	974.456482	567.813293	236.365707
-570.263367	157.749252	989.109070	-571.425598	-18.447428	995.443176	-647.840698	193.098328	523.693604	-644.906677	-70.756256	532.220459	-657.852295	218.818832	78.828392	-657.076782	-69.053902	90.907852	-555.848389	270.107819	1455.744141	-516.867554	-104.373611	1448.672974	-494.812622	74.305939	1421.045776	-504.169922	74.115074	1756.113525	-751.788391	384.727142	1243.529541	-627.960693	-233.694244	1208.773682	-613.829041	265.257141	1004.919495	-522.424194	-152.691513	934.148315	-553.987854	73.081032	1090.785400	554.303650	-19.881041	974.444397	567.799927	236.347565
-570.344299	157.821411	989.100098	-571.487244	-18.342949	995.408997	-647.927185	193.102951	523.689209	-644.650635	-70.506210	532.025146	-657.871399	218.852112	78.776772	-657.018066	-69.052216	90.885635	-555.767517	270.163727	1455.704224	-516.658386	-104.319740	1448.673218	-494.657898	74.392715	1421.012207	-503.884399	74.153847	1756.054321	-751.805725	384.770294	1243.573242	-627.858276	-233.750290	1208.879639	-613.955078	265.285797	1004.993286	-522.622131	-152.769196	934.148804	-554.007751	73.157112	1090.755493	554.250366	-19.835865	974.424988	567.797180	236.342438
-570.399109	157.864685	989.085815	-571.518616	-18.322559	995.407532	-647.971802	193.112198	523.658936	-644.507202	-70.375671	531.869995	-657.931091	218.842545	78.798317	-657.031189	-69.044716	90.870743	-555.709229	270.198517	1455.687134	-516.449524	-104.269180	1448.669922	-494.528931	74.449532	1420.972046	-503.612305	74.177803	1756.008911	-751.887634	384.832550	1243.652222	-627.796875	-233.784088	1208.998901	-614.046204	265.265259	1005.010010	-522.824768	-152.786346	934.152954	-554.031250	73.197670	1090.744019	554.139038	-19.742525	974.430603	567.679443	236.436142
-570.436462	157.922424	989.068542	-571.558655	-18.270985	995.397156	-648.058472	193.069611	523.660400	-644.294678	-70.420631	531.850464	-657.869812	218.871765	78.736412	-657.082153	-69.038940	90.874245	-555.622742	270.266876	1455.660278	-516.260559	-104.176765	1448.642822	-494.408386	74.538071	1420.911255	-503.334778	74.205856	1755.989380	-751.929565	384.829193	1243.771240	-627.766663	-233.819321	1209.084961	-614.212219	265.354156	1005.076233	-523.018188	-152.807327	934.137390	-554.061279	73.255692	1090.728516	554.020752	-19.813437	974.469482	567.589355	236.451355
-570.535339	158.012314	989.046997	-571.658447	-18.145222	995.334045	-648.185303	193.090454	523.674988	-644.055908	-70.385262	531.768738	-658.473328	219.563156	79.021339	-657.012756	-69.051758	90.907951	-555.537231	270.338257	1455.632324	-516.064392	-104.122459	1448.573486	-494.290741	74.611580	1420.858643	-503.046783	74.226822	1755.931152	-751.975830	384.832672	1243.845215	-627.737854	-233.828812	1209.173828	-614.316162	265.387939	1005.110718	-523.182739	-152.832413	934.136230	-554.117188	73.340378	1090.679565	553.946106	-19.868610	974.495850	567.549377	236.459351
-570.620605	158.078033	989.021118	-571.750183	-18.104504	995.326904	-648.328674	193.130493	523.715271	-643.776123	-70.319305	531.660645	-658.546326	219.593430	79.050949	-657.005798	-68.973183	90.867073	-555.465576	270.388428	1455.615356	-515.919495	-104.041290	1448.532837	-494.207947	74.675400	1420.794067	-502.797211	73.959953	1756.090454	-752.019836	384.813629	1243.971069	-627.755554	-233.848770	1209.216431	-614.345703	265.396484	1005.167053	-523.337952	-152.866455	934.153748	-554.179077	73.402603	1090.658081	553.869141	-19.883959	974.486084	567.556641	236.428314
-570.666931	158.130615	989.004639	-571.810852	-18.056326	995.336792	-648.409180	193.175583	523.732117	-643.476929	-70.186012	531.551941	-658.549805	219.630035	79.008224	-657.082458	-68.959206	90.846954	-555.387085	270.464142	1455.588989	-515.783081	-103.985229	1448.474365	-494.112885	74.753777	1420.733276	-502.489044	73.917336	1756.054688	-752.046875	384.824646	1243.981567	-627.783447	-233.795776	1209.263550	-614.358276	265.427338	1005.202332	-523.506226	-152.896774	934.153870	-554.220642	73.466064	1090.652222	553.764221	-20.011154	974.548889	567.474915	236.416412
-570.741516	158.197571	989.011230	-571.925903	-17.968880	995.336975	-648.504822	193.208206	523.729065	-643.129028	-70.080521	531.422668	-658.572205	219.635056	79.008530	-656.894104	-68.959778	90.793289	-555.301575	270.535248	1455.567017	-515.693909	-103.927704	1448.452148	-494.048492	74.796165	1420.720215	-502.132599	74.230316	1755.738037	-752.079773	384.822784	1244.039307	-627.845276	-233.781342	1209.299561	-614.343445	265.425446	1005.266357	-523.665161	-152.909073	934.162842	-554.305847	73.536087	1090.654297	553.760681	-20.152081	974.548767	567.593445	236.233505
-570.868835	158.268021	989.007263	-572.019104	-17.886734	995.287109	-648.611084	193.275864	523.716980	-642.898438	-70.080032	531.308594	-658.597412	219.631958	78.970932	-656.936707	-68.934464	90.860077	-555.226257	270.593842	1455.579590	-515.602478	-103.847214	1448.429565	-493.973145	74.852943	1420.694580	-501.827393	74.230240	1755.644043	-752.071777	384.827454	1244.069824	-627.929565	-233.736465	1209.352783	-614.339722	265.464294	1005.301208	-523.792419	-152.863281	934.175293	-554.357239	73.589546	1090.617920	553.691406	-20.153311	974.539185	567.572754	236.239532
-570.960999	158.320251	989.003662	-572.130798	-17.825863	995.302856	-648.743164	193.340973	523.728577	-642.754150	-70.265320	531.333191	-658.066284	218.950241	78.687225	-657.085266	-68.875893	90.860229	-555.133240	270.655151	1455.544922	-515.527161	-103.788536	1448.364014	-493.900970	74.904022	1420.687988	-501.520142	74.226830	1755.594238	-752.061462	384.829163	1244.098145	-628.012878	-233.660004	1209.382568	-614.280945	265.481018	1005.349243	-523.914734	-152.859879	934.191406	-554.456360	73.655083	1090.623169	553.563599	-20.136967	974.549683	567.442810	236.314438
-571.042603	158.378494	988.970032	-572.230103	-17.750593	995.308533	-648.844360	193.432373	523.679016	-642.565430	-70.372147	531.331238	-658.048889	218.879807	78.645477	-657.201111	-68.855179	90.932190	-555.071228	270.706848	1455.570068	-515.495361	-103.756561	1448.366943	-493.874390	74.937935	1420.639771	-501.192627	74.205376	1755.518677	-752.038940	384.825134	1244.083618	-628.124268	-233.562042	1209.413330	-614.218201	265.506256	1005.362488	-524.025208	-152.860489	934.186218	-554.528076	73.742172	1090.605347	553.476318	-20.112860	974.548157	567.359802	236.368912
-571.139893	158.446060	988.961731	-572.339783	-17.705305	995.336426	-648.919678	193.547226	523.634338	-642.397095	-70.437241	531.345093	-658.091492	218.914719	78.623413	-657.124329	-68.857773	90.987099	-554.977295	270.761475	1455.550415	-515.483459	-103.719505	1448.328735	-493.826324	74.978020	1420.608154	-500.856903	74.177040	1755.447388	-752.007813	384.812500	1244.093262	-628.240845	-233.446014	1209.428955	-614.154114	265.533661	1005.368408	-524.139526	-152.812531	934.195801	-554.629639	73.817177	1090.614136	553.399902	-20.264336	974.573181	567.353088	236.302460
-571.254700	158.522354	988.979431	-572.412964	-17.632486	995.288940	-649.017334	193.701614	523.627380	-642.203247	-70.401794	531.293701	-658.115173	218.940536	78.603020	-657.224487	-68.843376	90.987373	-554.901917	270.801727	1455.559814	-515.476074	-103.679070	1448.325073	-493.820984	75.005409	1420.563965	-500.505402	74.146782	1755.383057	-751.947876	384.789642	1244.119873	-628.360046	-233.380829	1209.433838	-614.071960	265.571014	1005.387146	-524.221924	-152.773148	934.188965	-554.696350	73.858940	1090.595581	553.333008	-20.310051	974.606506	567.300171	236.332245
-571.379700	158.621384	988.985168	-572.543945	-17.568529	995.272034	-649.111206	193.803558	523.635254	-642.018677	-70.400139	531.250244	-658.137512	218.967133	78.597572	-657.150696	-68.841667	91.028702	-554.834961	270.844360	1455.582886	-515.480957	-103.643402	1448.304199	-493.820709	75.052246	1420.543335	-500.183807	74.110687	1755.328369	-751.870911	384.805939	1244.119385	-628.490845	-233.256866	1209.443359	-613.987000	265.615997	1005.368042	-524.348999	-152.730179	934.178955	-554.790710	73.926094	1090.584595	553.218384	-20.345200	974.596802	567.199158	236.417007
-571.483276	158.700851	989.020996	-572.638855	-17.497469	995.295166	-649.159607	193.855820	523.629639	-641.792786	-70.396820	531.251770	-658.182678	218.979095	78.632713	-657.111267	-68.801926	91.057610	-554.781189	270.877838	1455.593384	-515.532776	-103.635742	1448.277466	-493.821381	75.097359	1420.563843	-499.854614	74.096046	1755.288086	-751.791748	384.782532	1244.150146	-628.640259	-233.162140	1209.411255	-613.971924	265.641357	1005.351685	-524.501465	-152.684845	934.209045	-554.892517	73.994995	1090.614868	553.160461	-20.376537	974.594849	567.170471	236.419556
-571.603210	158.802979	989.023193	-572.771118	-17.422655	995.341492	-649.247742	193.936676	523.629211	-641.626892	-70.388878	531.175659	-658.165100	218.972916	78.621376	-657.130310	-68.770065	91.084114	-554.747375	270.919586	1455.616211	-515.633728	-103.612770	1448.285400	-493.830292	75.115456	1420.578613	-499.537781	74.079498	1755.245117	-751.690063	384.799957	1244.164429	-628.821106	-233.059616	1209.412231	-613.772278	265.655487	1005.471069	-524.656250	-152.592941	934.206482	-555.006042	74.106178	1090.636108	553.101563	-20.372713	974.597778	567.096252	236.455429
-571.690430	158.847061	989.028809	-572.851379	-17.388760	995.402771	-649.306030	194.006332	523.584656	-641.471680	-70.415276	531.214905	-658.136536	218.968155	78.580353	-657.183899	-68.768547	91.129616	-554.691345	270.970581	1455.684448	-515.681458	-103.600967	1448.252075	-493.831268	75.131462	1420.565186	-499.228455	74.032196	1755.181030	-751.577759	384.867188	1244.144775	-628.973877	-233.007446	1209.405273	-613.875427	265.694183	1005.269653	-524.836487	-152.525955	934.185242	-555.101440	74.176888	1090.670532	553.012939	-20.342028	974.597900	566.971863	236.540771
-571.833374	158.976028	989.068726	-572.986145	-17.283737	995.383240	-649.374573	194.053665	523.585144	-641.323303	-70.338020	531.122986	-658.144714	218.940033	78.619049	-657.208435	-68.698349	91.067543	-554.648682	270.974335	1455.689087	-515.750427	-103.595833	1448.236450	-493.868256	75.162231	1420.540771	-498.953674	73.712784	1755.320190	-751.478516	384.896912	1244.159912	-629.123169	-233.007904	1209.583618	-613.842896	265.690277	1005.236694	-525.022095	-152.489426	934.198120	-555.216858	74.260765	1090.677734	552.901917	-20.361050	974.644592	566.856750	236.597427
-571.913025	159.073059	989.069702	-573.110107	-17.163601	995.403870	-649.438538	194.098495	523.596863	-641.208679	-70.330894	531.080505	-658.185303	218.975845	78.567619	-657.189087	-68.685600	91.122643	-554.611450	270.994293	1455.722046	-515.845276	-103.587677	1448.182983	-493.897858	75.172066	1420.544922	-498.660706	73.607780	1755.270020	-751.395752	384.924622	1244.180908	-629.328308	-232.923813	1209.502563	-613.816711	265.682251	1005.227905	-525.204224	-152.435287	934.229980	-555.325562	74.376480	1090.689453	552.833557	-20.471634	974.682434	566.782837	236.633743
-571.999268	159.151596	989.069763	-573.206909	-17.078739	995.394165	-649.460449	194.145020	523.607971	-641.049744	-70.291649	531.099792	-658.138428	218.983047	78.532394	-657.098145	-68.684784	91.126266	-554.561707	270.966858	1455.739014	-515.976257	-103.649094	1448.164063	-493.927765	75.193573	1420.590942	-498.389038	73.552216	1755.188721	-751.298950	384.935974	1244.152832	-629.533997	-232.810486	1209.357788	-613.772461	265.659912	1005.237305	-525.347412	-152.332291	934.217102	-555.413513	74.451828	1090.684204	552.772644	-20.544815	974.696411	566.693359	236.643875
-572.079834	159.247543	989.073853	-573.355042	-16.989721	995.439087	-649.532043	194.195480	523.558533	-641.039307	-70.303558	531.107300	-658.197571	219.000839	78.582886	-657.196350	-68.634727	91.102921	-554.506165	270.982971	1455.750122	-516.049927	-103.639931	1448.103760	-493.966064	75.198761	1420.558105	-498.123291	73.782684	1754.911621	-751.205933	385.002502	1244.077759	-629.727051	-232.757538	1209.413940	-613.583557	265.604980	1005.442932	-525.515259	-152.272720	934.228394	-555.542725	74.560570	1090.710815	552.602234	-20.548031	974.743286	566.473755	236.792587
-572.177795	159.308807	989.071716	-573.444153	-16.947044	995.435120	-649.534729	194.279205	523.555176	-641.027954	-70.163795	531.065796	-658.210388	219.030426	78.534966	-657.182739	-68.645790	91.185089	-554.413208	270.987183	1455.746948	-516.130249	-103.663750	1448.038452	-494.027893	75.209625	1420.527954	-497.900604	73.715790	1754.864868	-751.140991	385.023926	1244.116943	-629.972900	-232.659286	1209.377563	-613.538696	265.541809	1005.520630	-525.672974	-152.173035	934.250671	-555.633179	74.611977	1090.707275	552.508972	-20.675785	974.797485	566.408813	236.810089
-572.270203	159.409332	989.057495	-573.589966	-16.837009	995.396118	-649.608215	194.305771	523.575134	-640.996521	-70.034874	531.050171	-658.728149	219.725159	78.768158	-657.077271	-68.643112	91.183693	-554.347107	271.062042	1455.788208	-516.197021	-103.586411	1447.980835	-494.050323	75.172272	1420.484497	-497.700623	73.616653	1754.828003	-751.104309	385.026215	1244.188599	-630.219666	-232.638626	1209.302246	-613.492859	265.435120	1005.626038	-525.878540	-152.075729	934.244080	-555.746033	74.698318	1090.680176	552.384033	-20.726173	974.839233	566.200195	236.903671
-572.345276	159.554535	989.064819	-573.707886	-16.758385	995.384399	-649.669739	194.318268	523.606140	-641.066833	-69.955032	530.997925	-658.275208	219.074738	78.557556	-657.127319	-68.560249	91.107079	-554.262207	271.099823	1455.783569	-516.290955	-103.607582	1447.948608	-494.056091	75.180527	1420.438232	-497.525024	73.525665	1754.792603	-751.060791	385.029633	1244.246094	-630.499512	-232.504150	1209.216431	-613.452576	265.355988	1005.720581	-526.061646	-151.937515	934.233948	-555.852478	74.794312	1090.680298	553.089417	-19.356903	974.089600	566.314697	237.493546
-572.468811	159.650497	989.051575	-573.843628	-16.705568	995.350525	-649.787354	194.397995	523.583496	-641.221680	-70.016014	531.057434	-658.282410	218.998978	78.573097	-657.303284	-68.531029	91.134354	-554.200012	271.103485	1455.795776	-516.360107	-103.614075	1447.841675	-494.067810	75.188217	1420.431519	-497.380829	73.434410	1754.757080	-751.053406	385.036133	1244.340698	-630.727356	-232.436081	1209.183838	-613.549072	265.283234	1005.687622	-526.276428	-151.780136	934.178955	-555.964417	74.854912	1090.654053	553.274353	-18.523344	973.775391	566.108887	237.966171
-572.563965	159.754532	989.037415	-573.972595	-16.604166	995.291809	-649.909485	194.421082	523.638000	-641.287415	-69.871132	530.990967	-658.838196	219.725800	78.736237	-657.234741	-68.523384	91.087402	-554.181458	271.062012	1455.823975	-516.486450	-103.656830	1447.774658	-494.069977	75.187813	1420.411621	-497.262024	73.356575	1754.722534	-751.012695	385.089081	1244.342285	-630.993591	-232.363739	1209.151123	-613.501343	265.194275	1005.795532	-526.534424	-151.670700	934.126099	-556.062744	74.929276	1090.616211	552.037720	-21.074118	975.019287	565.656799	237.089249
-572.681030	159.797806	989.020508	-574.073425	-16.579788	995.260803	-649.978882	194.423462	523.612366	-641.530396	-69.941170	531.065063	-658.879028	219.769669	78.743538	-657.343750	-68.528336	91.133064	-554.070251	271.135254	1455.814331	-516.549561	-103.590561	1447.692505	-494.086731	75.182175	1420.346924	-497.170563	73.245705	1754.702393	-750.998169	385.073395	1244.380859	-631.274109	-232.288391	1209.103760	-613.453857	265.094788	1005.906372	-526.767517	-151.563492	934.082336	-556.150513	74.956146	1090.588745	552.513794	-20.217768	974.468201	565.643311	237.503799
-572.732910	159.886566	989.026489	-574.183472	-16.534294	995.279419	-650.048950	194.462982	523.656677	-641.584412	-69.758865	531.028748	-658.865417	219.757889	78.738419	-657.236877	-68.558388	91.151291	-553.998779	271.181030	1455.848389	-516.641113	-103.606697	1447.594482	-494.099640	75.165932	1420.342651	-497.074921	73.162659	1754.682251	-750.971558	385.061188	1244.492188	-631.520630	-232.176514	1209.039551	-613.391724	265.014130	1006.016541	-527.009949	-151.487701	934.100098	-556.241028	75.023941	1090.602783	552.843750	-19.364403	974.099060	565.588867	237.744934
-572.814697	159.933777	989.022217	-574.314026	-16.454367	995.257019	-650.099548	194.459778	523.612854	-641.782898	-69.714127	531.060486	-658.895447	219.796249	78.769501	-657.337769	-68.541885	91.140991	-553.901978	271.177124	1455.920288	-516.735962	-103.607048	1447.543457	-494.106934	75.169586	1420.333496	-497.026917	73.054367	1754.676636	-750.953918	384.994720	1244.576660	-631.754028	-232.062363	1208.997925	-613.363708	264.942810	1006.118958	-527.278259	-151.457260	934.072266	-556.333862	75.073090	1090.587646	551.245667	-21.271397	975.281555	564.452148	237.601654
-572.882080	159.966568	989.029358	-574.391296	-16.416283	995.260925	-650.197327	194.455872	523.654785	-641.959045	-69.689728	531.120667	-658.919128	219.799377	78.771622	-657.345642	-68.542915	91.135971	-553.807861	271.196289	1455.951294	-516.830933	-103.611664	1447.500000	-494.103790	75.158417	1420.322754	-496.968597	72.958092	1754.667603	-750.925293	384.974670	1244.668701	-631.998413	-231.962112	1208.950928	-613.312805	264.892151	1006.231689	-527.555542	-151.359772	933.999023	-556.393982	75.105667	1090.591064	551.077148	-21.950478	975.471741	564.339294	237.275543
-572.963257	159.975784	989.011963	-574.477966	-16.413071	995.287048	-650.272827	194.456055	523.624573	-642.071594	-69.580421	531.122437	-658.910706	219.798233	78.769981	-657.261108	-68.508621	91.098930	-553.689331	271.193451	1455.970947	-516.927856	-103.645248	1447.385498	-494.108643	75.157639	1420.322510	-496.910553	72.839821	1754.656738	-750.874268	385.005646	1244.731934	-632.212341	-231.886642	1208.897217	-613.159668	264.761078	1006.364380	-527.861694	-151.289261	933.926514	-556.477234	75.135490	1090.594482	551.987915	-20.309072	974.505432	564.570313	237.629669
-573.058533	160.080826	989.029968	-574.605408	-16.287935	995.219482	-650.382446	194.485962	523.674194	-642.325500	-69.582306	531.174927	-658.949768	219.811905	78.756660	-657.328552	-68.487602	91.073311	-553.579529	271.209747	1456.036011	-517.025696	-103.642792	1447.320068	-494.107025	75.136383	1420.299194	-496.848389	72.744278	1754.654297	-750.827759	384.979004	1244.855957	-632.447632	-231.792923	1208.837891	-613.080444	264.689941	1006.482605	-528.179016	-151.214233	933.822815	-556.546082	75.199493	1090.563965	552.274780	-19.243910	973.993347	564.444641	237.882965
-573.177979	160.146698	989.030212	-574.725891	-16.223625	995.169128	-650.442627	194.469604	523.613037	-642.441895	-69.425972	531.187927	-658.929016	219.766403	78.769196	-657.220886	-68.478691	91.047997	-553.481750	271.204559	1456.099731	-517.113403	-103.662453	1447.225830	-494.110992	75.129074	1420.271118	-496.859863	72.363884	1754.871094	-750.780273	384.980652	1244.984253	-632.698425	-231.666031	1208.801514	-613.095703	264.677765	1006.632935	-528.482666	-151.004089	933.713501	-556.625671	75.235619	1090.532837	550.389587	-22.125570	975.423035	563.441589	237.107178
-573.260620	160.193237	989.039307	-574.864319	-16.182699	995.202820	-650.543762	194.476913	523.655334	-642.567993	-69.114502	531.096863	-658.966797	219.785645	78.809929	-657.191467	-68.480545	90.975670	-553.387512	271.224274	1456.169189	-517.215820	-103.672485	1447.179443	-494.149872	75.131279	1420.250610	-496.788574	72.510979	1754.678467	-750.721741	385.007294	1245.105225	-632.963379	-231.573578	1208.717041	-613.063782	264.604523	1006.762451	-528.840454	-150.795486	933.552368	-556.735535	75.287476	1090.553833	550.025269	-22.621523	975.610474	563.004333	236.989426
-573.329407	160.229980	989.047607	-574.920166	-16.154591	995.206787	-650.624146	194.513947	523.641785	-642.773315	-69.038773	531.142151	-658.963013	219.791336	78.752365	-657.138794	-68.502083	91.001266	-553.291138	271.230377	1456.234253	-517.315430	-103.692574	1447.094238	-494.184937	75.099312	1420.235352	-496.774719	72.414375	1754.678223	-750.645935	385.066833	1245.161865	-631.107849	-229.638977	1213.769409	-613.019531	264.539612	1006.916077	-529.273865	-150.738571	933.571533	-556.800171	75.318626	1090.560425	549.703430	-22.630661	975.576660	562.554688	236.984756
-573.432068	160.224655	989.043396	-575.007507	-16.197252	995.225159	-650.674561	194.512726	523.632202	-642.912476	-68.840408	531.156799	-658.953369	219.807266	78.724510	-656.914978	-68.533920	91.022331	-553.199768	271.219086	1456.311646	-517.421631	-103.714180	1447.031860	-494.231567	75.076683	1420.196655	-496.764465	72.277359	1754.688354	-750.564636	385.075836	1245.297485	-633.296509	-231.202759	1208.185791	-612.963318	264.473175	1007.062500	-529.574951	-150.635208	933.248718	-556.870972	75.307678	1090.562744	549.382080	-22.767796	975.581543	562.158569	236.895401
-573.515625	160.246262	989.037231	-575.061462	-16.169172	995.197449	-650.727600	194.527466	523.602966	-643.121521	-68.680374	531.136536	-658.909668	219.802002	78.724831	-656.903503	-68.526489	90.957581	-553.107117	271.227020	1456.362549	-517.522766	-103.724182	1446.910034	-494.294067	75.035744	1420.142090	-496.742004	72.167320	1754.676392	-750.436829	385.190216	1245.317505	-633.544739	-231.125824	1208.105713	-612.804749	264.414459	1007.358093	-529.917419	-150.541290	933.149292	-556.914185	75.323128	1090.541626	550.565796	-20.301565	974.196777	562.329773	237.611877
-573.628845	160.313034	989.062805	-575.184692	-16.145445	995.207520	-650.870300	194.600861	523.667297	-643.303711	-68.488663	531.139709	-659.013733	219.790482	78.769508	-656.861755	-68.510658	90.941322	-553.037170	271.215363	1456.410645	-517.621887	-103.738594	1446.856079	-494.386047	74.992653	1420.103149	-496.722046	72.018188	1754.668213	-750.342346	385.290283	1245.411133	-633.924316	-231.195786	1208.380981	-612.783752	264.363800	1007.500732	-530.280884	-150.441727	933.003540	-557.016052	75.357750	1090.556885	550.794861	-19.075289	973.649109	562.061646	237.921844
-573.754333	160.316284	989.066467	-575.288452	-16.120989	995.181641	-650.882141	194.660889	523.585999	-643.445618	-68.382103	531.133118	-658.974243	219.799438	78.746582	-656.762268	-68.523529	90.939507	-552.969543	271.197449	1456.428345	-517.719055	-103.784714	1446.733154	-494.484039	74.957085	1420.081299	-496.712524	71.880211	1754.692139	-750.249695	385.429626	1245.468994	-634.191956	-231.065475	1208.296631	-612.947632	264.326752	1007.458069	-530.635071	-150.296173	932.839905	-557.088745	75.357040	1090.538940	551.073608	-17.140810	970.741150	562.290771	239.102844
-573.862976	160.364807	989.082703	-575.403992	-16.135176	995.227539	-650.853455	194.640930	523.595825	-643.684143	-68.326630	531.177856	-658.893005	219.811661	78.717339	-656.785034	-68.527161	90.874756	-552.947083	271.177917	1456.485229	-517.832703	-103.826988	1446.650391	-494.577972	74.905769	1420.039063	-496.665497	71.751205	1754.697144	-750.157654	385.576019	1245.568481	-634.442566	-230.932404	1208.166382	-612.821228	264.283508	1007.747925	-530.953308	-150.089554	932.714722	-557.199585	75.388878	1090.569214	551.101746	-15.963200	967.838013	562.644043	239.978363
-573.984314	160.406830	989.066833	-575.548279	-16.121109	995.193909	-650.944153	194.630295	523.600708	-643.965332	-68.359688	531.237183	-658.964966	219.775360	78.745117	-656.780884	-68.520927	90.877113	-552.910278	271.131042	1456.479736	-517.966125	-103.876320	1446.544067	-494.696075	74.869217	1419.967651	-496.651733	71.603600	1754.703613	-750.059021	385.764252	1245.600098	-634.737366	-230.820953	1208.037231	-612.836304	264.282166	1007.832520	-531.330688	-149.928116	932.521423	-557.295959	75.403702	1090.538452	550.800476	-15.114054	965.463013	562.623962	240.800446
-574.100525	160.421371	989.054260	-575.635559	-16.098986	995.149536	-650.931519	194.647964	523.551392	-644.098938	-68.193695	531.207092	-658.920593	219.788605	78.724365	-656.791321	-68.509193	90.856819	-552.899414	271.102509	1456.466919	-518.104248	-103.930954	1446.418213	-494.789398	74.821953	1419.906860	-496.620850	71.465492	1754.690430	-749.986328	385.974213	1245.676392	-635.029175	-230.698593	1207.901001	-612.872742	264.312958	1007.930298	-531.715454	-149.863388	932.382019	-557.373718	75.406975	1090.506226	550.374268	-15.001365	965.447815	562.039490	240.907150
-574.252136	160.502045	989.074829	-575.775574	-16.046709	995.077759	-650.997192	194.731506	523.545959	-644.376770	-68.245949	531.225769	-659.010193	219.839935	78.807259	-656.874939	-68.512291	90.859772	-552.886047	271.068787	1456.459351	-518.262085	-103.988777	1446.334229	-494.898010	74.765854	1419.848633	-496.605164	71.332451	1754.671875	-749.903320	386.186340	1245.745117	-635.340881	-230.539688	1207.777100	-613.054321	264.392029	1007.824036	-532.049927	-149.751587	932.209961	-557.486450	75.422165	1090.476440	550.008789	-14.970675	965.461243	561.457764	240.952957
-574.389587	160.523071	989.066956	-575.958435	-16.058704	995.046936	-651.050476	194.717804	523.574280	-644.565247	-68.134171	531.205872	-659.030212	219.826248	78.834358	-656.811523	-68.520538	90.808075	-552.880371	271.023895	1456.463501	-518.415039	-104.063026	1446.232544	-495.007965	74.715309	1419.787720	-496.594177	71.197151	1754.659424	-749.820313	386.399933	1245.842773	-635.537659	-230.186707	1207.302002	-612.946716	264.466827	1008.062683	-532.389343	-149.576584	932.099548	-557.612793	75.408340	1090.451660	549.571594	-14.851406	965.419189	560.768188	241.042953
-574.502075	160.557007	989.061340	-576.107239	-16.059963	995.009705	-651.105286	194.726974	523.596375	-644.841370	-68.108490	531.219543	-659.023560	219.822861	78.771828	-656.880371	-68.471710	90.781319	-552.869446	270.958344	1456.402222	-518.570984	-104.124489	1446.147949	-495.142059	74.643471	1419.743164	-496.574829	71.055817	1754.646240	-749.752197	386.645782	1245.927856	-635.820007	-230.056793	1207.155273	-613.141113	264.607452	1007.943970	-532.709229	-149.369186	931.969116	-557.732849	75.402664	1090.428955	549.104126	-14.907972	965.464294	560.175049	241.058487
-574.645264	160.566895	989.048401	-576.248596	-16.070164	994.957947	-651.131592	194.787552	523.519958	-644.899231	-67.969177	531.174866	-659.030151	219.826813	78.709885	-656.770386	-68.496864	90.757675	-552.905151	270.907074	1456.382202	-518.741638	-104.214157	1446.023193	-495.274078	74.542923	1419.682739	-496.562683	70.949081	1754.611572	-749.685242	386.879700	1245.968994	-636.261169	-230.108398	1207.346924	-613.171143	264.746674	1007.987122	-533.064270	-149.226105	931.844421	-557.842102	75.380249	1090.391479	548.636902	-14.856511	965.450500	559.524841	241.121506
-574.759277	160.593536	989.030457	-576.387878	-16.133669	994.938721	-651.234436	194.816650	523.551636	-645.090393	-68.017464	531.231018	-659.071228	219.846481	78.688408	-656.804260	-68.504486	90.744225	-552.931458	270.839172	1456.354004	-518.916016	-104.311203	1445.922241	-495.392365	74.467476	1419.647949	-496.524933	70.825455	1754.577393	-749.655029	387.094025	1246.052002	-636.610901	-229.972534	1207.209717	-613.198059	264.916077	1008.047546	-533.389343	-149.013794	931.688416	-557.984009	75.357208	1090.375732	548.117920	-14.854634	965.446350	558.829102	241.192673
-574.865051	160.593613	989.021362	-576.507935	-16.133461	994.879700	-651.244995	194.849457	523.521118	-645.153259	-67.879578	531.148499	-659.096863	219.809143	78.765160	-656.719543	-68.494255	90.722260	-552.970947	270.754089	1456.352295	-519.090576	-104.402824	1445.832153	-495.538452	74.390297	1419.576416	-496.528748	70.460770	1754.754761	-749.616272	387.296265	1246.178345	-636.939453	-229.856720	1207.049683	-613.212402	265.076202	1008.079895	-533.716248	-148.878494	931.571228	-558.079651	75.327904	1090.339600	547.597351	-14.738274	965.422180	558.052795	241.344208
-574.976135	160.603043	989.018982	-576.641541	-16.194548	994.886353	-651.291260	194.870834	523.550171	-645.328125	-67.910118	531.149170	-659.095032	219.822296	78.752098	-656.840027	-68.506821	90.683853	-553.027344	270.698700	1456.379761	-519.247192	-104.487427	1445.735596	-495.688293	74.303612	1419.535767	-496.461700	70.624626	1754.510376	-749.555603	387.471313	1246.256836	-637.277527	-229.750259	1206.958496	-613.234070	265.282288	1008.112732	-534.429199	-149.010254	930.715698	-558.227417	75.303993	1090.346191	547.008911	-14.619426	965.361023	557.198975	241.511200
-575.075928	160.553223	988.997559	-576.790955	-16.213394	994.838440	-651.349426	194.871262	523.561646	-645.375549	-67.712029	531.006226	-659.097717	219.822861	78.749245	-656.824219	-68.466255	90.595238	-553.079102	270.625702	1456.383545	-519.436523	-104.582825	1445.687012	-495.850739	74.228981	1419.501953	-496.440369	70.519875	1754.461914	-749.521057	387.667816	1246.312866	-637.610901	-229.629593	1206.826172	-613.282471	265.490723	1008.127380	-534.806396	-148.769379	930.576660	-558.356506	75.250656	1090.312866	546.553040	-14.766381	965.326904	556.720947	241.282349
-575.201843	160.567947	988.988037	-576.954163	-16.186293	994.764282	-651.383179	194.894257	523.561157	-645.465698	-67.656334	530.986145	-659.145813	219.802292	78.803452	-656.955078	-68.422775	90.541069	-553.159729	270.559967	1456.414185	-519.652405	-104.700066	1445.590210	-496.018433	74.131210	1419.442993	-496.395996	70.412788	1754.409668	-749.496765	387.828705	1246.405884	-637.957764	-229.480087	1206.694580	-613.231750	265.714203	1008.097778	-535.119568	-148.547195	930.506287	-558.495605	75.232033	1090.271362	545.982666	-14.748479	965.307678	555.990723	241.309769
-575.292542	160.513412	988.967224	-577.048523	-16.283978	994.740295	-651.452881	194.856949	523.566101	-645.554565	-67.581619	530.970520	-659.217651	219.809631	78.798912	-656.870911	-68.431877	90.530937	-553.239258	270.486267	1456.414429	-519.825623	-104.812096	1445.463623	-496.208618	74.048111	1419.408936	-496.360443	70.295105	1754.369019	-749.459473	388.029602	1246.485352	-638.245300	-229.314774	1206.567383	-613.231628	265.943726	1008.148743	-535.325134	-148.233978	930.605713	-558.610413	75.153412	1090.252930	545.389099	-14.685197	965.232605	555.185669	241.353912
-575.381042	160.453583	988.960754	-577.180481	-16.339025	994.737427	-651.451904	194.890442	523.535095	-645.699768	-67.580750	530.992798	-659.181396	219.821823	78.721069	-656.928040	-68.450806	90.508385	-553.300049	270.417542	1456.452759	-520.032166	-104.925041	1445.417603	-496.430481	73.964607	1419.367676	-496.326294	70.151894	1754.341431	-749.445679	388.195709	1246.561157	-638.570374	-229.198044	1206.436401	-613.250732	266.225708	1008.178772	-535.834961	-148.161392	930.255127	-558.741882	75.094040	1090.252197	557.608337	4.328886	965.426270	556.889832	244.477554
-575.436646	160.331390	988.960205	-577.141418	-16.484138	994.782776	-651.419678	194.839188	523.495728	-645.720459	-67.525978	530.992432	-659.169189	219.820297	78.772430	-656.933044	-68.457420	90.543350	-553.393860	270.328430	1456.503662	-520.257935	-105.029510	1445.348022	-496.659027	73.877960	1419.364136	-496.295868	70.019424	1754.330566	-749.436401	388.299591	1246.643311	-638.861694	-229.074326	1206.291504	-613.232910	266.501190	1008.181519	-536.017212	-147.869812	930.299316	-558.792175	74.995575	1090.280884	556.909973	4.208067	965.378113	556.078430	244.507416
-575.602051	160.366028	988.951538	-577.472778	-16.468815	994.733032	-651.456299	194.848877	523.492371	-645.842102	-67.506912	530.918274	-659.170898	219.804245	78.800949	-656.950195	-68.471008	90.540833	-553.469238	270.233856	1456.541992	-520.468262	-105.111008	1445.276367	-496.863617	73.779953	1419.324219	-496.246613	69.908417	1754.285400	-749.415955	388.437927	1246.718262	-639.196838	-228.932632	1206.157837	-613.205383	266.766510	1008.181396	-536.461792	-147.774094	930.057312	-559.016602	74.980576	1090.248657	556.247131	3.918579	965.326782	555.473328	244.282455
-575.713013	160.342377	988.956848	-577.596863	-16.496658	994.659241	-651.505859	194.830002	523.481018	-645.987671	-67.642487	530.956421	-659.173340	219.801590	78.799446	-656.957458	-68.452019	90.518776	-553.552002	270.144897	1456.554321	-520.720825	-105.219307	1445.198730	-497.047272	73.706367	1419.283936	-496.210449	69.770363	1754.242920	-749.402344	388.593933	1246.776489	-639.522705	-228.818680	1206.072998	-613.185852	266.984985	1008.222961	-536.775940	-147.563461	929.959778	-559.128174	74.909378	1090.214844	555.499512	3.716672	965.312561	554.655823	244.219833
-575.784363	160.295425	988.944397	-577.713440	-16.587173	994.713379	-651.496338	194.770157	523.464172	-646.123413	-67.696716	530.980591	-659.171448	219.827789	78.741104	-656.980347	-68.439285	90.464394	-553.646851	270.073914	1456.571411	-520.975403	-105.323814	1445.131592	-497.235687	73.612465	1419.262085	-496.178711	69.663567	1754.186279	-749.392883	388.692810	1246.816284	-639.847778	-228.713333	1205.950562	-613.130066	267.237152	1008.239319	-537.107239	-147.334946	929.844604	-559.263977	74.873169	1090.242065	554.740784	3.868948	965.268738	553.663147	244.435913
-575.867371	160.221008	988.936768	-577.834595	-16.664284	994.736206	-651.481323	194.761429	523.432861	-646.198303	-67.705879	530.944580	-659.156860	219.844330	78.714561	-657.050964	-68.424667	90.423370	-553.749390	269.955994	1456.601074	-521.254395	-105.421318	1445.102417	-497.426147	73.526405	1419.286621	-496.139008	69.549950	1754.157227	-749.405640	388.845490	1246.848877	-640.177002	-228.621506	1205.827881	-613.110229	267.459991	1008.259277	-537.418884	-147.099411	929.746033	-559.401917	74.811134	1090.255615	554.253357	3.948353	965.220886	552.961060	244.446014
-575.948059	160.177078	988.942444	-577.955811	-16.701441	994.747253	-651.494934	194.723450	523.410400	-646.201782	-67.704445	530.933777	-659.091248	219.804718	78.666428	-657.049377	-68.423424	90.414261	-553.862305	269.884857	1456.642944	-521.523926	-105.507988	1445.083252	-497.648010	73.455910	1419.293823	-496.115906	69.450699	1754.098633	-749.425720	388.919739	1246.927856	-640.532776	-228.513000	1205.689941	-613.058960	267.684113	1008.282471	-537.658020	-146.948425	929.725769	-559.536926	74.770271	1090.270020	553.683716	4.037403	965.156860	552.245300	244.366989
-576.053833	160.120773	988.943970	-578.053833	-16.758398	994.724243	-651.524536	194.622101	523.446594	-646.325684	-67.773071	530.937927	-659.111877	219.790817	78.674294	-657.173096	-68.423584	90.420692	-553.973755	269.810516	1456.701538	-521.788391	-105.610619	1445.031128	-497.893982	73.372047	1419.263672	-496.104126	69.332130	1754.071167	-749.419189	389.039276	1246.966431	-640.848450	-228.389099	1205.588867	-613.007080	267.850433	1008.250000	-537.888672	-146.775589	929.669250	-559.640686	74.700775	1090.260010	553.014282	4.113984	965.113281	551.466980	244.428116
-576.123230	160.062668	988.944214	-578.169678	-16.814051	994.766418	-651.502686	194.548431	523.451172	-646.318726	-67.767174	530.932251	-659.124939	219.767944	78.723068	-657.085266	-68.448540	90.383797	-554.113342	269.731537	1456.762451	-522.035706	-105.717812	1444.989868	-498.096313	73.284531	1419.298218	-496.097290	69.200920	1754.034302	-749.420532	389.106384	1246.961548	-641.195251	-228.289307	1205.502319	-612.983521	268.045258	1008.336060	-538.202576	-146.744415	929.604980	-559.765076	74.663231	1090.286255	552.288879	4.170884	965.064331	550.547302	244.567719
-576.226379	160.017517	988.948914	-578.265259	-16.893524	994.740662	-651.365479	194.380280	523.376099	-646.392212	-67.819138	530.923523	-658.941284	219.778793	78.656952	-657.125977	-68.489182	90.351341	-554.181580	269.474884	1456.801880	-522.213623	-105.994568	1444.950317	-498.347839	73.252388	1419.440552	-496.094788	69.085815	1753.997070	-749.465332	389.207367	1246.994873	-641.518555	-228.201172	1205.461060	-612.907410	268.178925	1008.377319	-538.461487	-146.656204	929.540955	-559.868408	74.584221	1090.276978	551.449097	3.997354	965.013489	549.712585	244.517929
-576.347900	159.958267	988.926514	-578.388062	-16.938021	994.712830	-651.293274	194.352966	523.344299	-646.416626	-67.844948	530.908691	-658.904297	219.776810	78.649773	-657.085938	-68.508797	90.347130	-554.212524	269.141449	1456.823730	-522.371582	-106.370300	1444.910645	-498.567566	73.206215	1419.683228	-496.108978	68.983482	1753.959473	-749.527466	389.257294	1247.018799	-641.852234	-228.067474	1205.384766	-612.854065	268.339386	1008.400330	-538.694397	-146.557037	929.498413	-559.993164	74.529503	1090.252441	550.546326	3.794780	964.967407	548.863037	244.538651
-576.435425	159.934280	988.944702	-578.502869	-17.000286	994.739075	-651.311035	194.279755	523.349426	-646.498901	-67.920891	530.880005	-658.889893	219.776566	78.639816	-657.121216	-68.513687	90.334534	-554.295349	268.897552	1456.857300	-522.575745	-106.632378	1444.867188	-498.812378	73.162506	1419.788696	-496.127930	68.854904	1753.929932	-749.591614	389.343567	1247.009644	-642.212830	-227.900894	1205.311646	-612.763611	268.468933	1008.364685	-538.725708	-146.335922	929.613586	-560.127869	74.488075	1090.280518	549.686829	3.856572	964.978027	547.823303	244.675705
-576.535522	159.877350	988.913696	-578.626587	-17.025856	994.706482	-651.282410	194.219681	523.297485	-646.577393	-67.971451	530.936890	-658.865356	219.778442	78.633446	-657.091309	-68.498474	90.301842	-554.459412	268.820618	1456.910278	-522.830994	-106.732697	1444.867310	-499.008148	73.076393	1419.768311	-496.178680	68.718719	1753.917236	-749.628479	389.375854	1247.000366	-642.545654	-227.837402	1205.250977	-612.759521	268.608154	1008.455505	-539.124390	-146.294189	929.413025	-560.231445	74.444046	1090.247192	548.808594	3.882723	964.973145	546.781921	244.871140
-576.642395	159.868011	988.920532	-578.737305	-17.071983	994.671509	-651.254944	194.183090	523.261902	-646.605835	-67.950638	530.899231	-658.832764	219.776947	78.629677	-657.128052	-68.511360	90.228561	-554.599426	268.759857	1456.917969	-523.088501	-106.841240	1444.802368	-499.159760	72.996284	1419.751343	-496.239136	68.540680	1753.816162	-749.702698	389.420319	1246.986938	-642.891113	-227.785294	1205.180176	-612.742859	268.704346	1008.505310	-539.450378	-146.250198	929.363464	-560.346619	74.392197	1090.235107	547.907349	4.263582	964.928833	545.547607	245.141068
-576.724304	159.794098	988.924011	-578.835022	-17.094831	994.674988	-651.209290	194.079163	523.268555	-646.671997	-67.939499	530.895874	-658.798401	219.775452	78.619247	-657.138184	-68.503983	90.247513	-554.732483	268.682404	1456.951904	-523.318237	-106.909821	1444.762573	-499.350403	72.920128	1419.766724	-496.321045	68.398727	1753.810303	-749.757629	389.387817	1247.029053	-643.203247	-227.707458	1205.095215	-612.674622	268.778046	1008.455078	-539.678223	-146.216293	929.350708	-560.442078	74.343216	1090.239502	546.939941	4.507636	964.861572	544.302429	245.526642
-576.826843	159.749588	988.943176	-578.958496	-17.189236	994.707825	-651.512878	194.175171	523.376343	-646.751648	-68.000534	530.874878	-658.964600	219.767715	78.653893	-657.010437	-68.530663	90.231812	-554.863892	268.630951	1456.976929	-523.546570	-106.977562	1444.768921	-499.549042	72.803703	1419.778076	-496.436554	68.284599	1753.897461	-749.842896	389.349091	1247.089233	-643.523987	-227.622482	1204.998169	-612.681458	268.828156	1008.591553	-539.946167	-146.185074	929.282654	-560.575256	74.278839	1090.268921	546.096985	4.205175	964.789429	543.704407	245.048645
-576.921875	159.692917	988.948303	-579.111145	-17.258520	994.742188	-651.509827	194.171890	523.363525	-646.816895	-67.963356	530.859924	-658.921875	219.764786	78.653564	-657.067505	-68.519836	90.180328	-555.100891	268.633087	1457.040405	-523.895386	-106.957184	1444.736938	-499.808777	72.826286	1419.821777	-496.539459	68.183434	1753.865234	-749.910522	389.338654	1247.033447	-643.861267	-227.604080	1204.917480	-612.646301	268.853851	1008.535767	-540.162476	-146.142593	929.282959	-560.715454	74.226555	1090.291260	545.155762	3.989503	964.787964	542.886108	244.913574
-577.024841	159.661774	988.942749	-579.250793	-17.317566	994.742737	-651.424194	194.133408	523.330444	-646.939758	-67.925758	530.783020	-658.931396	219.748672	78.685379	-657.100586	-68.513969	90.175514	-555.154114	268.455750	1457.051270	-524.062927	-107.151268	1444.703735	-499.918243	72.666389	1419.825439	-496.729584	67.814117	1754.063354	-749.984436	389.288727	1247.040039	-644.160400	-227.599014	1204.870850	-612.657654	268.854706	1008.551270	-540.381348	-146.167130	929.288452	-560.850220	74.181015	1090.291138	544.164368	4.024320	964.754211	541.870667	244.903336
-577.133240	159.631058	988.968079	-579.396973	-17.342707	994.765015	-651.479065	194.079865	523.297607	-646.994812	-67.942123	530.821594	-658.954346	219.767288	78.658836	-656.980896	-68.529236	90.176613	-555.270325	268.401215	1457.051758	-524.270874	-107.243713	1444.656494	-500.109863	72.579391	1419.816284	-496.866669	67.656487	1754.072632	-750.061646	389.281799	1247.037476	-644.442444	-227.579346	1204.822144	-612.660645	268.811462	1008.666626	-540.571533	-146.168564	929.316162	-561.000793	74.148262	1090.319214	543.273376	4.121721	964.718872	540.921204	244.884293
-577.248413	159.549088	988.969543	-579.520081	-17.427942	994.768433	-651.463562	194.010925	523.283875	-647.023438	-67.888527	530.786072	-658.899170	219.761780	78.649834	-656.981262	-68.553604	90.144028	-555.395508	268.325317	1457.056641	-524.472961	-107.364182	1444.640381	-500.292175	72.501228	1419.792358	-497.002686	67.540131	1754.069092	-750.136475	389.183899	1247.005615	-644.702515	-227.585480	1204.777222	-612.683533	268.764709	1008.704163	-540.770691	-146.143051	929.320862	-561.122742	74.064964	1090.322144	542.277161	3.988290	964.685669	539.899719	244.884872
-577.367676	159.535019	988.988159	-579.697632	-17.446516	994.765625	-652.300781	194.586304	523.450317	-647.174072	-67.867241	530.732056	-659.454529	219.797699	78.710838	-656.965637	-68.594833	90.168823	-555.532715	268.239441	1457.090088	-524.695190	-107.451614	1444.624878	-500.483215	72.414978	1419.793701	-497.202667	67.437721	1754.061523	-750.208435	389.123474	1246.993286	-644.976990	-227.572250	1204.755859	-612.704712	268.680511	1008.731506	-540.996216	-146.194794	929.283936	-561.285156	74.031250	1090.333008	541.205261	3.811020	964.695740	538.950012	244.819595
-577.489990	159.499496	988.983276	-579.813538	-17.482117	994.741516	-652.393005	194.617889	523.454956	-647.248047	-67.773918	530.710571	-659.514282	219.802185	78.714958	-656.984924	-68.578918	90.146133	-555.683655	268.153290	1457.102539	-524.890259	-107.546715	1444.586548	-500.652344	72.333878	1419.813110	-497.334625	67.577034	1753.862549	-750.270264	389.081787	1246.931030	-645.275208	-227.555771	1204.719238	-612.728394	268.572784	1008.739380	-541.210938	-146.221664	929.251221	-561.407288	73.985672	1090.319336	535.851746	-3.613576	967.224670	536.389709	242.737946
-577.627747	159.447739	988.976074	-579.965210	-17.506607	994.692322	-652.413574	194.598190	523.440369	-647.352478	-67.763756	530.669250	-659.505920	219.784668	78.735931	-656.966309	-68.575729	90.083344	-555.817749	268.076599	1457.119507	-525.106934	-107.623680	1444.575317	-500.805328	72.253906	1419.785034	-497.530212	67.455238	1753.859131	-750.374756	388.972961	1246.984131	-645.548218	-227.563477	1204.701294	-612.732666	268.451355	1008.769348	-541.410156	-146.227417	929.240540	-561.535095	73.923012	1090.288940	528.853760	-13.815534	970.874634	533.379333	240.068329
-577.765259	159.418625	989.001892	-580.125122	-17.541246	994.674866	-652.464539	194.543274	523.441711	-647.585693	-67.891869	530.753052	-659.534912	219.803665	78.708435	-656.996704	-68.571442	90.097633	-556.229065	268.601257	1457.168457	-525.582947	-107.114670	1444.556763	-500.944153	71.997932	1419.335571	-497.718567	67.332413	1753.867432	-750.414124	388.891815	1246.956421	-645.760925	-227.427032	1204.316528	-612.761230	268.318146	1008.783447	-541.579407	-146.245148	929.183228	-561.686340	73.864815	1090.294312	524.647339	-20.297174	972.961426	532.162781	237.838669
-577.890381	159.359772	988.989441	-580.251526	-17.565102	994.655212	-652.472351	194.580750	523.378723	-647.721741	-67.786949	530.697205	-659.496338	219.757584	78.696724	-657.045959	-68.561874	90.051231	-556.486389	268.737396	1457.172607	-525.929749	-106.996796	1444.552124	-501.093201	71.872635	1419.191040	-497.934357	67.202148	1753.874512	-750.492188	388.803558	1246.941284	-646.069763	-227.678665	1204.559814	-612.819336	268.144135	1008.801575	-541.744873	-146.287857	929.188782	-561.812256	73.819946	1090.278320	523.710754	-18.874458	972.528259	530.456543	238.670776
-578.040955	159.319748	989.012451	-580.437195	-17.618845	994.642212	-652.540161	194.544647	523.380737	-647.925842	-67.789101	530.669312	-659.519409	219.757813	78.692444	-657.057129	-68.594284	90.083382	-556.458923	268.253754	1457.189819	-525.953796	-107.490944	1444.520386	-501.305511	71.886917	1419.518921	-498.162323	67.066956	1753.893433	-750.568115	388.755280	1246.840576	-646.271118	-227.699799	1204.525146	-612.856934	267.949585	1008.836060	-541.912964	-146.353165	929.118408	-561.980469	73.749352	1090.284058	521.303101	-21.172598	973.733459	528.707703	238.057068
-578.184082	159.334366	989.019470	-580.635620	-17.617231	994.607666	-652.592590	194.510727	523.415405	-648.083191	-67.811081	530.712708	-659.533081	219.759689	78.689873	-657.001099	-68.614693	90.068336	-556.447510	267.784393	1457.216797	-525.993835	-107.929016	1444.505371	-501.526581	71.881523	1419.800415	-498.377960	66.945808	1753.916260	-750.650940	388.686249	1246.728271	-646.448914	-227.708801	1204.515015	-612.918335	267.737671	1008.859253	-542.083252	-146.439896	929.112549	-562.145386	73.728676	1090.270142	520.194519	-21.160131	973.670044	527.350037	238.083893
-578.286926	159.288422	988.994263	-580.799194	-17.687330	994.646484	-652.656616	194.489471	523.432251	-648.346375	-67.921753	530.768127	-659.537781	219.760239	78.687653	-657.037720	-68.604233	90.039291	-556.602417	267.744537	1457.204224	-526.238159	-108.012115	1444.499390	-501.724030	71.790749	1419.781128	-498.629791	66.542236	1754.038574	-750.715210	388.594604	1246.616699	-646.648010	-227.757751	1204.425659	-613.006287	267.522186	1008.851990	-542.230957	-146.550125	929.071594	-562.292786	73.700218	1090.278564	520.112122	-22.125994	973.478638	528.253113	237.380127
-578.420349	159.267792	989.000488	-580.977356	-17.723955	994.639099	-652.710510	194.562653	523.366211	-648.501587	-67.764763	530.748535	-659.511353	219.768204	78.614006	-656.979797	-68.610947	90.024208	-556.760132	267.672394	1457.189819	-526.488281	-108.097221	1444.453735	-501.909760	71.688560	1419.785889	-498.857239	66.428253	1754.141113	-750.795044	388.520020	1246.555786	-646.858521	-227.761765	1204.372070	-613.055847	267.271545	1008.829651	-542.418640	-146.676514	929.024353	-562.453796	73.659500	1090.279297	519.237610	-21.820997	973.265320	527.164307	237.295380
-578.560852	159.292633	989.001770	-581.132690	-17.706116	994.579956	-652.806702	194.579361	523.380676	-648.772705	-67.858170	530.779968	-659.592834	219.776413	78.612831	-657.078674	-68.586319	90.003151	-556.923462	267.590454	1457.171509	-526.723022	-108.188606	1444.413208	-502.113617	71.609459	1419.790039	-499.069855	66.333954	1754.125488	-750.889893	388.420197	1246.470581	-647.050354	-227.789841	1204.359985	-613.113647	267.025055	1008.854675	-542.624146	-146.820129	928.948853	-562.587769	73.645416	1090.248901	518.463684	-21.948059	973.148987	526.409302	237.489166
-578.687317	159.237411	989.004822	-581.275513	-17.755512	994.591248	-652.849487	194.551682	523.383362	-648.965759	-67.795486	530.786316	-659.547363	219.764648	78.627686	-656.988708	-68.595741	89.994865	-557.085266	267.511230	1457.170776	-526.938477	-108.253899	1444.433350	-502.327789	71.536850	1419.784546	-499.287018	66.236618	1754.121826	-750.984741	388.316986	1246.391846	-647.257507	-227.791992	1204.288452	-613.198303	266.726685	1008.866150	-542.808899	-146.965805	928.871948	-562.736389	73.596497	1090.258423	517.644531	-21.716938	972.912109	525.469910	237.519424
-578.808899	159.234833	989.009521	-581.423706	-17.756725	994.572876	-652.933960	194.649628	523.374207	-649.095276	-67.713058	530.793762	-659.607483	219.763412	78.641472	-657.020142	-68.569153	89.942749	-557.245850	267.455292	1457.163330	-527.188782	-108.331566	1444.443970	-502.521851	71.465454	1419.792480	-499.482758	66.119560	1754.028564	-751.055542	388.201630	1246.264404	-647.439575	-227.830444	1204.246948	-613.305908	266.450195	1008.884888	-542.954590	-147.017609	928.831177	-562.875916	73.579262	1090.252930	516.839355	-21.691225	972.808411	524.475525	237.456085
-578.933899	159.193039	989.022156	-581.610352	-17.826035	994.618652	-653.004822	194.599411	523.367798	-649.277283	-67.732132	530.850098	-659.620850	219.778641	78.616661	-656.952698	-68.592987	89.977501	-557.452026	267.386932	1457.192139	-527.464233	-108.402367	1444.465454	-502.722107	71.384735	1419.817871	-499.653198	66.245857	1753.844849	-751.176147	388.099365	1246.196777	-647.567383	-227.668320	1203.940552	-613.421265	266.179840	1008.871887	-543.071838	-147.041534	928.797485	-563.050964	73.536087	1090.285034	516.083374	-21.666494	972.703003	523.572632	237.483490
-579.040771	159.152512	989.018188	-581.754333	-17.892174	994.595642	-653.051697	194.561615	523.366455	-649.440979	-67.725006	530.859741	-659.633545	219.790527	78.638931	-656.923706	-68.614174	89.935753	-557.631775	267.286285	1457.198730	-527.679077	-108.492905	1444.437256	-502.917542	71.324966	1419.849243	-499.867859	66.140701	1753.829712	-751.282593	387.928528	1246.106812	-647.719727	-227.717590	1203.878662	-613.513672	265.903870	1008.861145	-543.211060	-147.091187	928.740906	-563.194031	73.468529	1090.275146	515.277405	-21.577402	972.566101	522.629395	237.449356
-579.176880	159.043045	989.050476	-581.856934	-17.950270	994.621277	-653.098877	194.543060	523.383606	-649.673279	-67.684074	530.857849	-659.572937	219.780853	78.640900	-656.948975	-68.614784	89.867218	-557.813599	267.217560	1457.192139	-527.911682	-108.575050	1444.486572	-503.127563	71.256638	1419.854004	-500.081665	66.027382	1753.827393	-751.414551	387.779388	1246.070435	-647.864258	-227.751968	1203.810913	-613.613037	265.610168	1008.839966	-543.330444	-147.126755	928.701782	-563.339600	73.385689	1090.308594	514.577148	-21.586603	972.314758	521.776489	237.237854
-579.291138	159.015442	989.061279	-582.002930	-17.992464	994.620178	-653.176147	194.532944	523.383179	-649.831726	-67.657440	530.860962	-659.556580	219.770218	78.655502	-656.879028	-68.622162	89.862144	-558.002930	267.142914	1457.166870	-528.168152	-108.665001	1444.473145	-503.350128	71.175697	1419.883301	-500.272797	65.931747	1753.815186	-751.544922	387.639557	1245.933716	-648.100281	-227.969513	1204.046509	-613.721863	265.324799	1008.840637	-543.438293	-147.193558	928.671448	-563.491272	73.341301	1090.317505	513.922180	-21.371975	972.199097	520.932678	237.265015
-579.438660	158.979004	989.034302	-582.153137	-18.045176	994.616272	-653.254333	194.497131	523.375244	-650.021240	-67.629631	530.829346	-659.578308	219.772110	78.652939	-656.867981	-68.652657	89.832825	-558.201111	267.071381	1457.109619	-528.424438	-108.727493	1444.486816	-503.590668	71.082771	1419.867432	-500.519836	65.593048	1754.093750	-751.694824	387.498718	1245.818481	-648.288208	-227.962814	1204.010986	-613.831665	265.056671	1008.796631	-543.566406	-147.218124	928.596069	-563.641479	73.309059	1090.301880	513.183777	-21.340210	972.152954	520.001709	237.303955
-579.587097	158.938644	989.074768	-582.310425	-18.072588	994.615112	-653.310486	194.526474	523.359070	-650.165222	-67.493347	530.848022	-659.540466	219.758408	78.657745	-656.886292	-68.647324	89.781860	-558.389526	266.993835	1457.097900	-528.673584	-108.795647	1444.485596	-503.805420	70.993378	1419.876221	-500.690033	65.477997	1754.111206	-751.860229	387.359833	1245.735107	-648.476379	-227.947540	1203.977783	-613.906799	264.806610	1008.781067	-543.690857	-147.332687	928.513794	-563.797607	73.251450	1090.322876	512.454224	-21.413708	972.131531	519.061218	237.244705
-579.705933	158.896271	989.088684	-582.449463	-18.093079	994.603882	-653.386169	194.514587	523.367859	-650.378357	-67.475204	530.784851	-659.019714	219.030823	78.476479	-656.809631	-68.674210	89.815659	-558.596313	266.909241	1457.108032	-528.916870	-108.846848	1444.476685	-504.035461	70.916840	1419.914429	-500.883789	65.406395	1754.091919	-752.049866	387.117126	1245.577637	-648.576233	-227.737106	1203.608154	-614.019287	264.585785	1008.748108	-543.808899	-147.405273	928.416260	-563.946167	73.204857	1090.328003	511.815521	-21.288841	972.028076	518.245422	237.321640
-579.840637	158.921799	989.088074	-582.603088	-18.119661	994.568604	-653.468628	194.448425	523.386902	-650.496460	-67.276955	530.662842	-658.993042	218.985687	78.483398	-656.736328	-68.696487	89.754730	-559.063049	267.476288	1457.176147	-529.470337	-108.350395	1444.525757	-504.194366	70.696068	1419.498657	-501.042145	65.580620	1753.896240	-752.264465	386.815521	1245.546143	-648.793701	-227.721756	1203.496460	-614.049927	264.391937	1008.743408	-543.899292	-147.436737	928.387207	-564.074097	73.182076	1090.307861	511.132141	-21.081762	971.904053	517.329407	237.370316
-579.937500	158.865524	989.102722	-582.706787	-18.177164	994.587585	-653.531555	194.416489	523.371094	-650.655090	-67.185425	530.631042	-659.473083	219.736923	78.645576	-656.760254	-68.696480	89.743706	-559.219971	267.417480	1457.177612	-529.733948	-108.446419	1444.556885	-504.421600	70.604126	1419.526001	-501.235291	65.517288	1753.886230	-752.561829	386.454651	1245.444702	-648.980103	-227.710846	1203.405884	-614.066162	264.246185	1008.707947	-544.004089	-147.454987	928.368774	-564.198853	73.127411	1090.328857	510.452972	-20.974546	971.848450	516.437378	237.404495
-580.080994	158.806931	989.091064	-582.857483	-18.254490	994.594910	-653.570801	194.359848	523.322876	-650.784424	-67.112144	530.582214	-658.912109	218.988510	78.432800	-656.679321	-68.714088	89.674683	-559.359253	267.327209	1457.069824	-530.012512	-108.541336	1444.640747	-504.651306	70.508881	1419.536987	-501.478638	65.232567	1754.065796	-752.959106	385.945282	1245.403809	-649.148926	-227.688217	1203.370117	-614.006653	264.201599	1008.671265	-544.126038	-147.489899	928.301941	-564.357178	73.069237	1090.328369	509.811676	-20.810827	971.750793	515.631958	237.533920
-580.183899	158.811844	989.095032	-583.000793	-18.279640	994.574219	-653.701416	194.332153	523.327881	-650.916199	-66.988724	530.510376	-658.866882	218.953232	78.399101	-656.605164	-68.752800	89.602577	-559.478821	267.299316	1457.116455	-530.289795	-108.623154	1444.659912	-504.882416	70.406578	1419.515991	-501.637207	65.363426	1753.870850	-753.426636	385.412140	1245.340454	-649.292664	-227.622025	1203.318848	-613.878906	264.255188	1008.642639	-544.213867	-147.538681	928.266296	-564.487305	73.041206	1090.321777	509.184937	-20.750504	971.693298	514.780945	237.560699
-580.325378	158.768585	989.106689	-583.135864	-18.272991	994.523743	-653.818237	194.270691	523.367126	-651.113892	-67.057838	530.536621	-658.842163	218.879181	78.419899	-656.658020	-68.711716	89.584663	-559.621704	267.264404	1457.105103	-530.600952	-108.704964	1444.695801	-505.131683	70.323662	1419.523315	-501.901794	65.077049	1754.062866	-753.988708	384.688141	1245.237549	-649.472534	-227.556671	1203.219727	-613.536987	264.346252	1008.863953	-544.278015	-147.490601	928.261414	-564.609558	72.989418	1090.300537	508.608368	-20.715136	971.657654	513.977173	237.459427
-580.437012	158.722702	989.114929	-583.324341	-18.318563	994.565735	-653.953735	194.260437	523.366821	-651.240295	-66.994209	530.489807	-658.904663	218.887711	78.420547	-656.729797	-68.723969	89.552231	-559.765503	267.247009	1457.092651	-530.879150	-108.807365	1444.785889	-505.359985	70.203506	1419.531494	-502.100281	64.976585	1754.075806	-754.671814	383.788910	1245.182739	-649.612976	-227.470505	1203.145142	-613.245544	264.617035	1008.844604	-544.388672	-147.554733	928.173462	-564.772705	72.955338	1090.327515	508.071472	-20.701437	971.591431	513.231079	237.361588
-580.598938	158.720535	989.121704	-583.552551	-18.373093	994.526184	-654.101135	194.223877	523.399292	-651.368164	-66.908943	530.421875	-658.884033	218.882675	78.415573	-656.615845	-68.740761	89.536942	-559.886047	267.242706	1456.974365	-531.161682	-108.907730	1444.918091	-505.579407	70.122787	1419.529663	-502.342163	64.906761	1754.080078	-755.468506	382.765198	1245.132690	-649.742188	-227.356079	1203.119019	-612.838867	265.083801	1008.782654	-544.459473	-147.506531	928.133423	-564.947083	72.893570	1090.308472	507.539124	-20.656427	971.490112	511.996948	238.160553
-580.732422	158.653900	989.122437	-583.787354	-18.447262	994.582153	-654.236511	194.250061	523.425354	-651.560059	-66.900848	530.422302	-658.884338	218.881989	78.416733	-656.640381	-68.747711	89.516991	-560.007629	267.237518	1456.914063	-531.466980	-108.977257	1445.113525	-505.795013	69.990593	1419.524048	-502.580475	64.795074	1754.074585	-756.375183	381.659332	1244.985229	-649.880981	-227.350693	1203.335205	-612.549194	265.743073	1008.411682	-544.571289	-147.440918	928.025024	-565.140381	72.844147	1090.337891	506.976807	-20.512398	971.402405	511.132477	238.318481
-580.906128	158.601639	989.130737	-584.052612	-18.483002	994.551514	-654.364502	194.267746	523.353577	-651.704468	-66.900261	530.396851	-658.876770	218.915146	78.382263	-656.619568	-68.741989	89.434578	-560.157715	267.234436	1456.718384	-531.743408	-109.083656	1445.336182	-506.003510	69.867889	1419.490967	-502.805969	64.696846	1754.068359	-757.322388	380.525177	1244.781982	-649.876404	-227.092957	1203.328369	-612.045288	266.413116	1008.271057	-544.823486	-147.431290	927.781067	-565.328613	72.769226	1090.322144	506.449493	-20.496197	971.393005	510.426727	238.450470
-581.040283	158.573898	989.151245	-584.309204	-18.520697	994.563171	-654.501831	194.241013	523.349182	-651.954895	-66.927406	530.436768	-658.899597	218.918213	78.378281	-656.623535	-68.738213	89.434921	-560.345581	267.228729	1456.569824	-532.000000	-109.109779	1445.559570	-506.198303	69.774445	1419.498535	-502.986176	64.854340	1753.852783	-758.320740	379.374725	1244.654541	-649.772461	-226.486954	1203.042725	-611.585510	267.166290	1008.058167	-544.904785	-147.357361	927.619202	-565.513245	72.719330	1090.336792	505.922302	-20.409245	971.357300	509.626617	238.610413
-581.232300	158.540390	989.164246	-584.651855	-18.569490	994.513428	-654.653870	194.259766	523.338135	-652.201599	-66.951233	530.403503	-658.950745	218.895874	78.372124	-656.666016	-68.720795	89.343193	-560.617188	267.236023	1456.460571	-532.224304	-109.154526	1445.837524	-506.453339	69.679604	1419.494385	-503.223999	64.772911	1753.845947	-759.327332	378.193542	1244.549561	-649.696655	-226.280182	1203.286987	-611.007324	267.837189	1008.137146	-544.896606	-147.097000	927.485352	-565.746948	72.627655	1090.313965	505.369354	-20.351601	971.359619	508.819794	238.716156
-581.347595	158.458603	989.184570	-584.985229	-18.644119	994.591492	-654.794006	194.254807	523.316284	-652.393005	-66.909256	530.421021	-658.960571	218.936188	78.338623	-656.663330	-68.723022	89.334679	-560.967407	267.244751	1456.376587	-532.387695	-109.200745	1446.096191	-506.681091	69.596405	1419.525391	-503.437897	64.675674	1753.866455	-760.286255	377.149231	1244.352661	-649.486572	-225.548065	1203.034180	-610.707947	268.803101	1007.415039	-544.845093	-146.836426	927.356689	-565.960266	72.560173	1090.360962	504.878418	-20.251057	971.325195	508.084808	238.937042
-581.489563	158.385849	989.214233	-585.297485	-18.715769	994.618286	-654.877747	194.201401	523.305847	-652.723938	-67.090866	530.527161	-659.020508	218.965958	78.381264	-656.832520	-68.728645	89.351120	-561.361206	267.260681	1456.226318	-532.543091	-109.255241	1446.388184	-506.917847	69.531898	1419.564941	-503.656281	64.596268	1753.875854	-761.157532	376.051514	1244.072998	-649.378845	-225.167236	1203.267456	-610.530762	269.955597	1007.254456	-544.612671	-146.505035	927.390869	-566.172302	72.469482	1090.386963	504.372284	-20.155741	971.354065	507.348785	239.058685
-581.619324	158.333115	989.254272	-585.572388	-18.667734	994.518616	-655.020996	194.238129	523.324768	-652.933838	-67.069496	530.493774	-659.095093	218.999313	78.373558	-656.752930	-68.751366	89.329079	-561.842834	267.220428	1456.145264	-532.638916	-109.317879	1446.684082	-507.133453	69.452240	1419.613037	-503.897705	64.282707	1754.074585	-762.086731	375.163483	1243.922485	-649.229309	-224.575119	1203.220703	-609.994080	270.149506	1007.543518	-544.601929	-146.272934	927.059998	-566.337463	72.375832	1090.353149	503.888580	-20.013170	971.363831	506.563843	239.135849
-581.715088	158.236496	989.283081	-585.849121	-18.755098	994.565125	-655.097229	194.240494	523.288940	-653.214783	-67.023491	530.449158	-659.117554	218.977570	78.350548	-656.796204	-68.745499	89.286484	-562.304871	267.163422	1456.034302	-532.730530	-109.372246	1446.932251	-507.350281	69.403870	1419.679565	-504.103058	64.195976	1754.089966	-762.880127	374.342316	1243.665649	-649.058594	-223.983292	1203.170654	-609.961426	271.478424	1006.819946	-544.365723	-145.921295	926.941467	-566.519165	72.276039	1090.390137	503.419342	-19.821346	971.348633	505.866730	239.210052
-581.833069	158.135635	989.323120	-586.187073	-18.883083	994.646545	-655.248596	194.283432	523.322632	-653.585815	-66.974770	530.348022	-659.203308	219.007904	78.339088	-656.787231	-68.754768	89.237228	-562.777039	267.078979	1455.817139	-532.767395	-109.439880	1447.156494	-507.561310	69.338112	1419.711548	-504.315918	64.132095	1754.102417	-763.592834	373.525482	1243.400269	-648.891174	-223.309601	1203.034790	-609.724731	272.227173	1006.584656	-544.075867	-145.549240	926.729797	-566.760071	72.163216	1090.453125	502.932465	-19.704714	971.425232	505.207672	239.428558
-581.973877	158.023651	989.327698	-586.520325	-19.036621	994.735962	-655.312317	194.330841	523.295410	-653.925110	-67.031464	530.372009	-659.237061	219.011932	78.343681	-656.804321	-68.767288	89.215553	-563.259705	267.018280	1455.715698	-532.792419	-109.505196	1447.302979	-507.780670	69.308151	1419.747192	-504.512085	64.056084	1754.109985	-764.328247	372.888733	1243.189087	-648.735718	-222.712326	1202.869995	-609.515869	272.435272	1006.408752	-543.800354	-145.183365	926.544983	-566.989075	72.057983	1090.498047	502.516022	-19.560186	971.464600	504.541046	239.473007
-582.112061	157.883881	989.351135	-586.779297	-19.100842	994.758484	-655.404602	194.275970	523.310181	-654.268494	-67.097893	530.370117	-659.310059	219.018951	78.302391	-656.804810	-68.775475	89.146431	-563.742859	266.919250	1455.651611	-532.807068	-109.577545	1447.428345	-508.000153	69.246773	1419.745117	-504.729584	64.018898	1754.113159	-765.000305	372.279449	1243.039429	-648.485168	-221.876541	1202.433594	-609.474670	273.546173	1006.055603	-543.303894	-144.526413	926.668335	-567.185791	71.944778	1090.520874	502.078827	-19.512638	971.578552	503.860016	239.441940
-582.313599	157.786438	989.388733	-587.062805	-19.190557	994.738770	-655.506470	194.291946	523.310791	-654.613586	-67.041748	530.330994	-659.374573	219.016678	78.324074	-656.725403	-68.814919	89.112732	-564.203613	266.810089	1455.566284	-532.831909	-109.650642	1447.527222	-508.224701	69.190727	1419.764160	-504.933655	63.942032	1754.130737	-765.608459	371.757568	1242.885254	-648.330017	-221.329163	1202.232788	-609.396729	274.204590	1005.948486	-542.901123	-143.900192	926.528137	-567.388062	71.810135	1090.523926	501.632477	-19.290070	971.666199	503.579437	238.675583
-582.495117	157.676865	989.387512	-587.317261	-19.303839	994.774902	-655.566650	194.236969	523.308655	-655.004089	-66.999969	530.351135	-659.409302	219.025726	78.320732	-656.687439	-68.817535	89.074112	-564.656494	266.712189	1455.513062	-532.842041	-109.721733	1447.592041	-508.434967	69.163033	1419.756348	-505.093781	64.139374	1753.934204	-766.231934	371.238892	1242.777466	-648.222656	-220.982925	1202.255859	-609.370605	274.827301	1006.028748	-542.551208	-143.386627	926.270386	-567.586304	71.711693	1090.537476	501.223419	-19.151524	971.773682	503.151611	238.956055
-582.673096	157.749237	989.428040	-587.555359	-19.400305	994.768921	-655.681458	194.235825	523.358643	-655.356628	-66.892555	530.328674	-659.504211	218.999268	78.348595	-656.597900	-68.855499	88.997238	-565.068176	266.659302	1455.409058	-532.896301	-109.791161	1447.638672	-508.646790	69.100021	1419.771484	-505.316895	64.138550	1753.952393	-766.874390	370.982513	1242.824829	-648.026917	-220.498764	1202.003784	-609.209229	274.898865	1006.055359	-542.064148	-142.642136	926.511963	-567.771667	71.664764	1090.551636	500.898346	-18.928251	971.826660	502.561890	239.448120
-582.914673	157.522430	989.408508	-587.811951	-19.584177	994.832703	-655.701416	194.136810	523.327576	-655.705688	-66.725365	530.283997	-659.488708	219.012741	78.333603	-656.538330	-68.929718	89.011002	-565.425842	266.577606	1455.395508	-532.974304	-109.866600	1447.690063	-508.852631	69.070877	1419.777466	-505.531311	64.137878	1753.972534	-767.325623	370.672180	1242.705811	-647.772339	-219.917282	1201.493286	-609.261230	275.935425	1005.910461	-541.606506	-142.024551	926.554932	-568.001221	71.504181	1090.569214	500.743103	-18.855631	971.850830	502.255432	239.795639
-583.141907	157.397461	989.408142	-588.016724	-19.688538	994.833130	-655.759460	194.048599	523.280457	-656.273193	-66.762444	530.375000	-659.457764	219.011871	78.323906	-656.465210	-68.960388	89.030609	-565.754761	266.468353	1455.398804	-533.053894	-109.940147	1447.680908	-509.048096	69.002632	1419.784424	-505.760101	64.148552	1753.977051	-767.792236	370.387482	1242.706543	-647.581726	-219.476654	1201.259277	-609.345093	276.548767	1005.947083	-541.196838	-141.418900	926.468811	-568.200195	71.391907	1090.566162	500.228363	-18.390392	971.933777	501.420471	240.069778
-583.379150	157.251907	989.410217	-588.188660	-19.840918	994.851563	-655.793640	193.958527	523.249268	-656.769165	-66.756348	530.400696	-659.452271	218.989716	78.277870	-656.448914	-68.970230	88.954811	-566.093323	266.368103	1455.373413	-533.168701	-110.023727	1447.674805	-509.265564	68.956879	1419.776123	-506.029968	63.948044	1754.196045	-768.215515	370.179596	1242.679443	-647.370789	-219.152405	1201.009033	-609.398804	277.146606	1005.980103	-540.732788	-140.839600	926.392334	-568.395752	71.258034	1090.574463	499.987915	-18.254982	972.029358	500.922546	240.113144
-583.611877	157.062408	989.390503	-588.328003	-20.008932	994.880249	-655.835999	193.878464	523.222046	-657.215027	-66.744781	530.434509	-659.438477	218.987122	78.263794	-656.307068	-69.087486	88.992165	-566.370728	266.257019	1455.376953	-533.284851	-110.107651	1447.634277	-509.458221	68.900169	1419.770630	-506.255951	63.969273	1754.214233	-768.569824	369.993378	1242.747925	-647.181458	-218.897247	1200.673950	-609.474854	277.666565	1005.971069	-540.250977	-140.219666	926.214844	-568.592896	71.115990	1090.579956	499.799042	-18.097672	972.073181	500.562836	240.202133
-583.877319	156.945633	989.386841	-588.482849	-20.112892	994.801880	-655.917969	193.807632	523.239807	-657.599915	-66.652008	530.394531	-659.465576	218.956818	78.301308	-656.171265	-69.118629	88.956894	-566.640686	266.174896	1455.416260	-533.457886	-110.206390	1447.568481	-509.659332	68.830673	1419.780029	-506.471222	64.223289	1753.969482	-769.008484	369.854675	1243.012085	-647.000854	-218.804581	1200.601807	-609.546692	278.251831	1006.037109	-539.756409	-139.549667	926.084900	-568.768799	70.974098	1090.533691	499.592682	-18.023922	972.145386	500.125061	240.251434
-584.142151	156.824142	989.394043	-588.658020	-20.215292	994.811829	-655.706177	193.460449	523.158020	-658.180969	-66.652718	530.403503	-659.260620	218.922974	78.281174	-656.058777	-69.200272	88.919571	-566.844238	266.072662	1455.482178	-533.585815	-110.264091	1447.504639	-509.850983	68.747421	1419.778809	-506.757660	64.051399	1754.164551	-769.373962	369.730927	1243.215942	-646.765198	-218.540649	1200.291138	-609.670105	278.780090	1006.123596	-539.161316	-138.947006	926.014709	-568.972839	70.872261	1090.539185	499.411255	-17.972647	972.231689	499.778320	240.335541
-584.394897	156.722870	989.393494	-588.788452	-20.327715	994.767151	-655.714600	193.301483	523.107910	-658.856140	-66.819695	530.558289	-659.156067	218.848404	78.268166	-656.126709	-69.194557	88.834793	-567.073975	265.946014	1455.534058	-533.700684	-110.371727	1447.384644	-510.032471	68.662491	1419.775391	-507.004395	64.095795	1754.277466	-769.666443	369.686401	1243.306763	-646.581909	-218.339020	1200.005249	-609.844177	279.283539	1006.200623	-538.628052	-138.534195	925.994141	-569.148987	70.752296	1090.514160	499.239899	-17.968155	972.327087	499.389740	240.370819
-584.652283	156.556458	989.379456	-588.932678	-20.521559	994.809875	-656.128296	193.438156	523.109985	-659.442261	-66.870659	530.644104	-659.407104	218.897797	78.254669	-656.190613	-69.195580	88.794640	-567.263977	265.857971	1455.603027	-533.844055	-110.462410	1447.284058	-510.227783	68.581261	1419.767944	-507.260529	64.141273	1754.301636	-769.952759	369.766876	1243.482910	-646.382080	-217.918594	1199.465332	-610.061523	279.733215	1006.250977	-538.025635	-137.924362	925.863159	-569.345764	70.614342	1090.526733	499.146545	-17.967443	972.399048	499.112457	240.383820
-584.921936	156.398254	989.392700	-589.030579	-20.643898	994.833069	-655.949707	193.106506	523.004578	-660.082764	-66.911629	530.672485	-659.198425	218.894836	78.198524	-656.199585	-69.268913	88.850731	-567.448486	265.738220	1455.674072	-533.956238	-110.543068	1447.222290	-510.395538	68.510750	1419.779907	-507.501984	64.492439	1754.129883	-770.202454	369.857483	1243.738403	-646.197144	-217.669067	1199.147827	-610.336060	280.178711	1006.317261	-537.383728	-137.371902	925.768372	-569.535400	70.497177	1090.545410	499.094757	-17.958893	972.456421	498.840424	240.372330
-585.222107	156.230804	989.384216	-589.185852	-20.803873	994.859131	-656.347656	193.140045	523.038757	-660.636292	-67.031754	530.798279	-659.355164	218.854294	78.197304	-656.190491	-69.303459	88.828171	-567.656677	265.622498	1455.737915	-534.077942	-110.627205	1447.134399	-510.590881	68.411034	1419.784546	-507.784546	64.585953	1754.166138	-770.393372	370.002563	1243.949707	-646.074524	-217.567032	1199.030273	-610.581787	280.532990	1006.411743	-536.763611	-136.999664	925.757813	-569.756897	70.366859	1090.552124	499.101593	-18.014532	972.515259	498.606659	240.350708
-585.458740	156.132355	989.400208	-589.305603	-20.891537	994.819336	-656.437683	193.007263	523.009583	-661.116943	-66.919609	530.756836	-659.857239	219.527161	78.351540	-656.016418	-69.417305	88.816910	-567.848145	265.473267	1455.863281	-534.218628	-110.761612	1447.066162	-510.773315	68.312904	1419.795654	-508.068634	64.674324	1754.197632	-770.573792	370.158264	1244.215210	-645.926819	-217.389404	1198.707153	-610.814758	280.813568	1006.371826	-536.116028	-136.543900	925.753296	-569.935974	70.254501	1090.540894	499.135010	-17.951639	972.560974	498.318390	240.327866
-585.730225	156.027405	989.397766	-589.474731	-21.023066	994.780579	-656.543335	192.938309	522.967712	-661.472351	-66.713867	530.713623	-659.319580	218.848679	78.177490	-655.924072	-69.479881	88.806549	-568.033752	265.317932	1455.936890	-534.354614	-110.899612	1446.915894	-510.941803	68.225082	1419.781372	-508.357666	64.716797	1754.153931	-770.664307	370.426666	1244.330444	-645.810364	-217.186554	1198.364746	-611.238525	281.119476	1006.552795	-535.474487	-135.991440	925.667358	-570.131653	70.125114	1090.516235	499.133270	-18.028231	972.634399	497.977631	240.271133
-585.964111	155.896439	989.382080	-589.542664	-21.201553	994.805969	-656.673401	192.782135	522.946960	-661.891235	-66.701302	530.764343	-659.325073	218.774078	78.179848	-655.750549	-69.571266	88.732109	-568.178467	265.164368	1455.981934	-534.514526	-111.001701	1446.838623	-511.091095	68.125160	1419.762451	-508.629944	64.787201	1754.165405	-770.729431	370.698883	1244.488159	-645.734070	-216.973587	1198.092285	-611.589844	281.418701	1006.601624	-534.821899	-135.469360	925.638000	-570.279419	70.008797	1090.519531	499.162781	-18.083851	972.629333	497.735443	240.178879
-586.255859	155.809052	989.368103	-589.669861	-21.317709	994.765442	-656.810974	192.714050	522.926819	-662.518494	-66.809090	530.803284	-659.826050	219.512466	78.344955	-655.737610	-69.594131	88.732162	-568.335022	265.012817	1456.007202	-534.630676	-111.139565	1446.728882	-511.249115	68.029305	1419.739746	-508.941833	64.594170	1754.417236	-770.866516	370.987762	1244.797241	-645.623779	-216.707687	1197.754395	-611.922913	281.660675	1006.654236	-534.152710	-135.061218	925.596008	-570.464966	69.907486	1090.488037	499.313171	-18.171473	972.694641	497.516754	240.062134
-586.529480	155.674820	989.352112	-589.757629	-21.466139	994.728760	-656.923401	192.632813	522.846191	-662.987244	-66.921394	530.889404	-659.826111	219.505539	78.280075	-655.738831	-69.594551	88.700714	-568.479980	264.842499	1456.028931	-534.766235	-111.268547	1446.611450	-511.394836	67.936020	1419.709961	-509.226410	64.645744	1754.534668	-770.920410	371.356323	1245.010742	-645.531311	-216.464050	1197.416260	-612.244751	281.856018	1006.684692	-533.527100	-134.623138	925.596985	-570.625183	69.772293	1090.457886	499.463989	-18.347809	972.745178	497.293976	239.946320
-586.819031	155.550446	989.352234	-589.896179	-21.592278	994.670105	-657.051636	192.544785	522.806091	-663.495178	-67.158203	530.995850	-659.817566	219.483643	78.276207	-655.706787	-69.665802	88.687119	-568.635437	264.685455	1456.053589	-534.877991	-111.383919	1446.534180	-511.538177	67.819260	1419.685669	-509.502380	64.725571	1754.583618	-770.973816	371.749847	1245.153809	-645.417358	-216.240082	1197.102539	-612.636414	282.040710	1006.695313	-532.950439	-134.155426	925.572510	-570.804993	69.628532	1090.422974	499.635559	-18.537956	972.784729	497.073456	239.769333
-587.064941	155.377014	989.356995	-590.001404	-21.749510	994.688965	-657.124390	192.424332	522.787170	-663.938599	-67.284355	531.012756	-659.788696	219.485657	78.263634	-655.603760	-69.685341	88.669662	-568.791809	264.506927	1456.048340	-534.966614	-111.501839	1446.435425	-511.671234	67.696449	1419.672974	-509.736176	65.088974	1754.387939	-770.990845	371.981140	1245.314453	-645.308899	-216.080856	1196.824951	-613.023438	282.210571	1006.694763	-532.413574	-133.787933	925.502075	-570.981873	69.485191	1090.434448	499.839813	-18.764093	972.832642	496.846680	239.586868
-587.363342	155.220291	989.353455	-590.144165	-21.930717	994.672852	-657.229065	192.322205	522.745972	-664.303101	-67.309181	530.993347	-659.744568	219.455826	78.235092	-655.702271	-69.747101	88.628906	-568.936646	264.348145	1456.098511	-535.104736	-111.630981	1446.352661	-511.820953	67.578651	1419.624878	-510.035614	65.145912	1754.434692	-771.018372	372.290863	1245.521729	-645.235962	-215.882523	1196.573608	-613.361023	282.349335	1006.701294	-531.811951	-133.326797	925.524658	-571.166687	69.323586	1090.418091	500.139374	-18.986980	972.841431	496.665741	239.364822
-587.621460	155.092499	989.349365	-590.279419	-22.084021	994.654053	-657.335022	192.276230	522.726563	-664.661804	-67.341774	531.002014	-659.732422	219.456894	78.228958	-655.805786	-69.746887	88.591026	-569.088318	264.159302	1456.097290	-535.204895	-111.766457	1446.276123	-511.953430	67.443466	1419.611816	-510.307098	65.155609	1754.379639	-771.049438	372.616791	1245.662476	-645.155579	-215.688416	1196.321533	-613.674255	282.459839	1006.718140	-531.248901	-132.955750	925.506653	-571.342041	69.186249	1090.402710	500.509613	-19.103277	972.793030	496.447174	239.121292
-587.848877	154.899246	989.329895	-590.376343	-22.250439	994.670471	-657.442871	192.246521	522.687134	-664.928040	-67.363449	531.034424	-659.716125	219.473755	78.202576	-655.737427	-69.788727	88.611122	-569.218079	264.012695	1456.072266	-535.341064	-111.916077	1446.189575	-512.085632	67.337440	1419.600586	-510.579498	65.177643	1754.424438	-771.084534	372.863922	1245.798828	-645.071594	-215.509094	1196.065918	-614.001465	282.554443	1006.699402	-530.728577	-132.601929	925.524841	-571.510803	69.039810	1090.401367	500.911560	-19.348030	972.764282	496.354431	238.988266
-588.165283	154.759216	989.347717	-590.544434	-22.370729	994.605652	-657.555786	192.196762	522.625977	-665.158813	-67.393204	531.071533	-659.225952	218.806168	77.994400	-655.627808	-69.832153	88.613586	-569.362427	263.857697	1456.052734	-535.381165	-112.082001	1446.113403	-512.216980	67.218597	1419.535156	-510.847839	65.186073	1754.480957	-771.099731	373.077698	1245.905884	-645.004639	-215.315796	1195.795044	-614.299988	282.632263	1006.647461	-530.249756	-132.299225	925.514587	-571.719849	68.878159	1090.372803	501.275391	-19.632578	972.777161	496.187317	238.740433
-588.502136	154.629776	989.329224	-590.689575	-22.500904	994.523010	-657.665466	192.184875	522.573364	-665.373352	-67.440903	531.054626	-659.723145	219.457748	78.173431	-654.968628	-72.239044	90.666473	-569.543274	263.687744	1456.093506	-535.427429	-112.231255	1446.032593	-512.351196	67.085602	1419.502075	-511.120605	65.171745	1754.548462	-771.149170	373.280792	1246.047119	-644.964417	-215.152115	1195.582397	-614.578613	282.696442	1006.605408	-529.809875	-132.061340	925.503723	-571.905029	68.730843	1090.312744	501.578583	-20.015066	972.817566	495.900085	238.340775
-588.818665	154.507309	989.346497	-590.845215	-22.631393	994.506653	-657.401672	191.836426	522.459656	-665.546753	-67.395386	531.022217	-658.996094	218.887589	77.906212	-654.676636	-72.707687	91.113571	-569.715210	263.511932	1456.087646	-535.485535	-112.374619	1445.940918	-512.464294	66.985550	1419.525757	-511.432037	64.886902	1754.838623	-771.195740	373.391205	1246.139771	-644.887207	-214.847321	1195.191895	-614.864624	282.699799	1006.565308	-529.359985	-131.855392	925.560120	-572.110962	68.601120	1090.307861	501.940765	-20.307644	972.819214	495.750183	238.057953
-589.119629	154.379059	989.338928	-591.007385	-22.795435	994.541260	-657.433228	191.774124	522.440125	-665.668091	-67.381599	530.995300	-659.460205	219.472641	78.120377	-654.672852	-72.576340	90.973938	-569.912415	263.336212	1456.155151	-535.510681	-112.521904	1445.914185	-512.577637	66.868195	1419.501221	-511.698944	64.883682	1755.003784	-771.266052	373.491821	1246.191528	-644.853333	-214.753311	1194.982422	-615.134949	282.740326	1006.529175	-528.963379	-131.648911	925.575562	-572.333496	68.491570	1090.318726	502.349670	-20.590853	972.818420	495.537445	237.804123
-589.381958	154.255646	989.363159	-591.106384	-22.914169	994.541626	-657.593933	191.657059	522.461182	-665.791504	-67.379639	530.977112	-659.480713	219.436172	78.167191	-654.806335	-72.411644	90.814590	-570.092957	263.181000	1456.136475	-535.535034	-112.639542	1445.881836	-512.670410	66.768944	1419.486328	-511.973846	64.883606	1755.084351	-771.327820	373.552246	1246.258179	-644.811340	-214.676544	1194.855225	-615.329773	282.748749	1006.391235	-528.625488	-131.442154	925.588196	-572.510132	68.373611	1090.330200	502.755615	-20.863966	972.838379	495.371582	237.493851
-589.699463	154.161957	989.387390	-591.276550	-22.972397	994.494812	-657.687866	191.575912	522.418396	-665.829468	-67.287308	530.891541	-659.421204	219.438751	78.126266	-654.653992	-72.445831	90.844360	-570.259277	263.041443	1456.114990	-535.521973	-112.761734	1445.859863	-512.769653	66.660645	1419.469482	-512.226318	65.127022	1754.934937	-771.434082	373.568420	1246.330322	-644.764709	-214.612518	1194.743164	-615.609497	282.715942	1006.461365	-528.277710	-131.298294	925.602600	-572.741882	68.273323	1090.317383	503.132233	-21.079725	972.873962	495.227295	237.143051
-590.011597	154.016769	989.418213	-591.424316	-23.126503	994.498718	-657.797546	191.505905	522.374146	-665.884583	-67.252029	530.828125	-658.985046	218.771576	77.939018	-654.628296	-72.429878	90.807922	-570.405396	262.918579	1456.096924	-535.521545	-112.878517	1445.822632	-512.869507	66.566780	1419.440430	-512.496277	65.118210	1755.003052	-771.547485	373.526855	1246.351318	-644.742676	-214.597748	1194.649292	-615.847168	282.684265	1006.383362	-527.946472	-131.191208	925.650085	-572.964111	68.124931	1090.333374	503.522308	-21.417698	972.997559	495.046936	236.862411
-590.322998	153.876007	989.440063	-591.605530	-23.246563	994.510864	-658.377197	191.746277	522.425171	-665.921692	-67.305992	530.843750	-659.725647	219.443909	78.107773	-654.635071	-72.421333	90.805176	-570.570801	262.812256	1456.082764	-535.537842	-112.982727	1445.819092	-512.967651	66.460281	1419.455200	-512.766113	65.087891	1755.064819	-771.663940	373.481812	1246.318848	-644.694946	-214.552719	1194.585693	-616.060974	282.632843	1006.351501	-527.689514	-131.148315	925.701477	-573.191711	68.002274	1090.346802	503.851746	-21.824305	973.180603	494.930908	236.620605
-590.593506	153.731781	989.461548	-591.746277	-23.341084	994.527161	-658.454712	191.646378	522.402527	-665.929382	-67.285255	530.786072	-659.693604	219.476151	78.124649	-654.610229	-72.378494	90.780586	-570.726318	262.684753	1456.071411	-535.510315	-113.095978	1445.817505	-513.033386	66.382591	1419.452881	-513.070496	64.780243	1755.248657	-771.795349	373.398193	1246.326538	-644.607971	-214.579178	1194.528809	-616.287048	282.577362	1006.313599	-527.456116	-131.164001	925.720032	-573.373657	67.893539	1090.361084	504.252563	-21.969765	973.271179	494.789185	236.376831
-590.858704	153.599289	989.479614	-591.895386	-23.475874	994.559998	-658.616760	191.545151	522.418335	-665.901917	-67.252304	530.772095	-659.688843	219.466827	78.106773	-654.517761	-72.409882	90.825974	-570.897827	262.579742	1456.083130	-535.496643	-113.218292	1445.804810	-513.098938	66.296303	1419.460693	-513.336121	64.729836	1755.317261	-771.951416	373.241791	1246.287964	-644.561157	-214.604004	1194.520996	-616.499878	282.489380	1006.249207	-527.282104	-131.237305	925.744263	-573.563843	67.779510	1090.382935	504.544800	-22.153601	973.372253	494.589874	236.046692
-591.121765	153.486328	989.461487	-592.039917	-23.605560	994.570007	-658.711670	191.474945	522.355286	-665.775513	-67.166206	530.644470	-659.714783	219.463287	78.114677	-654.386597	-72.418724	90.839882	-571.042480	262.474335	1456.050415	-535.493835	-113.314796	1445.830566	-513.166382	66.214706	1419.466431	-513.575500	64.756165	1755.435425	-772.115417	373.129425	1246.239502	-644.540527	-214.877884	1194.705933	-616.736084	282.353882	1006.209290	-527.137817	-131.371109	925.776184	-573.761108	67.685402	1090.376953	504.847534	-22.287987	973.500183	494.386444	235.806900
-591.409973	153.436813	989.470337	-592.176758	-23.662359	994.489319	-658.373230	191.014877	522.247559	-665.838074	-67.371063	530.740784	-659.357849	219.450684	78.066551	-654.627014	-72.359970	90.851372	-571.208191	262.347656	1456.073853	-535.465393	-113.409492	1445.835938	-513.226379	66.123703	1419.431641	-513.815247	64.711372	1755.511719	-772.363220	372.915833	1246.345215	-644.470764	-215.000549	1194.707275	-616.980896	282.199554	1006.149841	-527.029053	-131.578079	925.755249	-573.934692	67.597298	1090.334961	505.151367	-22.441214	973.615723	494.275269	235.572189
-591.710876	153.362457	989.479431	-592.335449	-23.774569	994.502502	-659.002930	191.330704	522.314758	-665.792419	-67.425102	530.701111	-659.692017	219.470871	78.095078	-654.744263	-72.299698	90.879181	-571.365051	262.241394	1456.039551	-535.391602	-113.461372	1445.842407	-513.294556	66.059227	1419.387329	-514.041016	64.675972	1755.569092	-772.547424	372.753448	1246.296387	-644.386230	-215.159195	1194.763428	-617.258057	281.957672	1006.117859	-526.958496	-131.811523	925.800659	-574.136047	67.519791	1090.340454	505.445770	-22.538462	973.706482	494.173157	235.388184
-592.002625	153.228333	989.506958	-592.502991	-23.901575	994.524597	-659.123840	191.253372	522.263733	-665.833374	-67.541901	530.700012	-659.687622	219.454575	78.061066	-654.703308	-72.267624	90.836174	-571.524048	262.139557	1456.048096	-535.351196	-113.539429	1445.867432	-513.369751	65.988716	1419.378662	-514.215637	64.876137	1755.422363	-772.810303	372.541443	1246.340942	-644.266724	-215.222427	1194.609741	-617.542419	281.687103	1006.095337	-526.892151	-132.017166	925.823181	-574.356812	67.398743	1090.363403	505.733032	-22.671782	973.817932	494.041321	235.157379
-592.260742	153.178787	989.533081	-592.650085	-23.995329	994.561646	-659.213257	191.145111	522.283386	-665.831299	-67.645309	530.697876	-659.667664	219.445145	78.060028	-654.694031	-72.342537	90.876114	-571.698792	262.044373	1456.044556	-535.279175	-113.606842	1445.878784	-513.422241	65.924644	1419.395386	-514.414185	64.828423	1755.403809	-773.032593	372.296631	1246.337158	-644.255798	-215.651703	1194.886475	-617.826355	281.393433	1006.071411	-526.896729	-132.250000	925.821655	-574.549805	67.343620	1090.392700	505.963531	-22.769531	973.945435	493.914581	234.914078
-592.543884	153.095261	989.549011	-592.774414	-24.074959	994.525085	-659.284729	191.074570	522.217957	-665.795776	-67.793060	530.712646	-659.585144	219.440491	78.052841	-654.691711	-72.343155	90.854088	-571.870300	261.932159	1456.071045	-535.227661	-113.689392	1445.883667	-513.479797	65.842865	1419.384644	-514.621948	64.827072	1755.531250	-773.300964	372.059113	1246.407471	-644.165710	-215.755783	1194.781616	-618.132080	281.047455	1006.064392	-526.932312	-132.566315	925.863159	-574.717712	67.248817	1090.376221	506.172363	-22.889950	974.018860	493.827423	234.694138
-592.780212	152.954971	989.580566	-592.837097	-24.128237	994.512390	-658.778625	190.585709	522.074524	-665.695313	-67.861526	530.720825	-659.191528	219.431427	77.994827	-654.606506	-72.386086	90.882561	-572.021851	261.830078	1456.031616	-535.115906	-113.780907	1445.887939	-513.540527	65.774513	1419.392944	-514.778809	64.791908	1755.568848	-773.562378	371.826965	1246.405762	-644.092651	-216.147308	1195.025269	-618.476013	280.728882	1006.107239	-527.015076	-132.973389	925.863220	-574.865601	67.146393	1090.385498	506.323334	-23.154331	974.123901	493.765198	234.531662
-593.050781	152.903702	989.581299	-592.995178	-24.249191	994.520325	-658.844055	190.494080	522.011169	-665.783386	-68.165253	530.788330	-659.107544	219.386658	77.964302	-654.727600	-72.365723	90.918030	-572.174011	261.757111	1456.015869	-535.025452	-113.831169	1445.888794	-513.594788	65.711922	1419.394531	-514.932251	64.774330	1755.588013	-773.864258	371.531250	1246.458252	-644.016052	-216.556808	1195.159302	-618.830444	280.372528	1006.099365	-527.160828	-133.350967	925.874268	-575.065613	67.074516	1090.386841	506.541443	-23.282770	974.159302	493.742340	234.381668
-593.283264	152.830978	989.586304	-593.075867	-24.316584	994.513611	-659.045898	190.512421	522.007751	-665.752563	-68.213638	530.750671	-659.173523	219.388565	77.963829	-654.812012	-72.345818	90.918571	-572.338196	261.659882	1456.027954	-534.964661	-113.888786	1445.946411	-513.663391	65.632019	1419.379883	-515.073120	64.740639	1755.646240	-774.174194	371.227692	1246.464600	-643.912720	-216.829880	1195.102051	-619.207581	279.996704	1006.080872	-527.336670	-133.739700	925.865173	-575.205444	67.013329	1090.382690	506.667633	-23.519049	974.222839	493.663849	234.229126
-593.496826	152.717468	989.596130	-593.175354	-24.408754	994.559387	-659.179993	190.402649	522.017639	-665.648560	-68.166206	530.691101	-659.195068	219.387024	77.960472	-654.878418	-72.330124	90.908981	-572.495178	261.584961	1456.039185	-534.878845	-113.948265	1445.966797	-513.708984	65.593155	1419.399292	-515.201843	64.723679	1755.662842	-774.440430	370.897247	1246.404663	-643.768738	-217.247299	1195.222656	-619.628174	279.614532	1006.137939	-527.558044	-134.086472	925.872131	-575.369690	66.942368	1090.411011	506.757782	-23.752386	974.251221	493.592194	234.050461
-593.681763	152.595047	989.608765	-593.251404	-24.488964	994.563110	-659.664612	190.597778	522.069031	-665.670105	-68.397278	530.738342	-659.473938	219.389832	77.999161	-654.852905	-72.335571	90.931793	-572.676758	261.463837	1456.074829	-534.781128	-114.028336	1446.001953	-513.754150	65.516548	1419.411255	-515.333679	64.678169	1755.655029	-774.746033	370.614899	1246.466309	-643.701172	-217.883392	1195.603149	-620.031128	279.196106	1006.176270	-527.851074	-134.504471	925.851257	-575.495361	66.847794	1090.418091	506.838013	-23.905184	974.222168	493.572601	233.909210
-593.888184	152.533493	989.624268	-593.334106	-24.544683	994.540527	-659.705811	190.511078	521.994568	-665.596008	-68.422951	530.688843	-659.441406	219.389282	77.988167	-654.828613	-72.341042	90.933395	-572.845825	261.388306	1456.046875	-534.681702	-114.085060	1446.035522	-513.805542	65.461899	1419.392822	-515.429565	64.638062	1755.678467	-775.103210	370.271576	1246.468628	-643.653687	-218.435654	1195.785400	-620.415405	278.769318	1006.168701	-528.185120	-135.013046	925.823120	-575.632080	66.780624	1090.413452	506.882660	-24.034760	974.179077	493.536591	233.727966
-594.104858	152.375977	989.636963	-593.364319	-24.647173	994.541138	-659.437927	190.211945	521.924744	-665.540161	-68.437569	530.629578	-659.205994	219.381195	77.958725	-654.803650	-72.393578	90.960846	-573.024841	261.296783	1456.046875	-534.589844	-114.134918	1446.019409	-513.833862	65.406296	1419.387329	-515.523987	64.566154	1755.601196	-775.454224	369.939880	1246.538574	-643.528809	-218.902283	1195.945435	-620.858032	278.342682	1006.163208	-528.542114	-135.550293	925.802063	-575.755249	66.663719	1090.419678	506.916046	-24.215656	974.106323	493.554626	233.594696
-594.272156	152.265991	989.656128	-593.383179	-24.767969	994.541504	-659.847412	190.454651	521.934875	-665.520142	-68.532516	530.635559	-659.416504	219.404144	77.968826	-654.805054	-72.360558	90.920494	-573.204712	261.192657	1456.015869	-534.460083	-114.211418	1446.039429	-513.892090	65.344070	1419.372925	-515.593872	64.510704	1755.605103	-775.855652	369.597412	1246.671509	-643.406982	-219.471695	1196.150757	-621.300903	277.911285	1006.197510	-528.896790	-136.135971	925.790710	-575.863831	66.552780	1090.432129	506.899078	-24.306011	974.049500	493.548920	233.452179
-594.471008	152.185623	989.651428	-593.461975	-24.833269	994.545227	-659.995972	190.328232	521.957336	-665.570557	-68.711586	530.690552	-659.369629	219.388535	77.971657	-654.956055	-72.342194	90.968864	-573.427551	261.084808	1456.004639	-534.316711	-114.270767	1446.028687	-513.950745	65.293556	1419.338745	-515.648193	64.487839	1755.666138	-776.293030	369.262268	1246.751465	-643.280029	-220.011414	1196.364624	-621.768005	277.490234	1006.207092	-529.275879	-136.753540	925.782593	-575.986145	66.497055	1090.428101	506.864960	-24.416082	973.967407	493.569733	233.389572
-594.643860	152.048813	989.654724	-593.501099	-24.917368	994.544006	-660.057556	190.279434	521.901855	-665.507263	-68.724998	530.648193	-659.406799	219.396881	77.965256	-654.898071	-72.331093	91.009041	-573.640320	260.986816	1455.974976	-534.188354	-114.313202	1446.046509	-514.013123	65.260544	1419.337524	-515.697083	64.410110	1755.667969	-776.704468	368.868927	1246.782471	-643.137207	-220.366150	1196.329102	-622.250793	277.031097	1006.200012	-529.660400	-137.362076	925.712097	-576.099976	66.398476	1090.430298	506.830109	-24.541588	973.906555	493.644958	233.311249
-594.800903	151.970947	989.614502	-593.528870	-25.046593	994.531738	-660.127625	190.260696	521.921448	-665.505493	-68.819641	530.665955	-659.333801	219.388763	77.922508	-654.965637	-72.298729	91.036713	-573.868164	260.889618	1455.946045	-534.056396	-114.375870	1446.047729	-514.073181	65.199478	1419.330444	-515.732788	64.315720	1755.669312	-777.081360	368.450134	1246.745239	-643.026978	-220.974716	1196.467651	-622.720154	276.557312	1006.185303	-530.091248	-138.066269	925.685852	-576.158813	66.322845	1090.397095	506.568115	-24.524521	973.881836	493.342926	232.985229
-594.918335	151.824539	989.596130	-593.572876	-25.173025	994.589111	-660.216187	190.209091	521.865967	-665.434937	-68.830536	530.612915	-659.333984	219.384033	77.922218	-655.073303	-72.216858	90.922531	-574.088013	260.783203	1455.907837	-533.870056	-114.430664	1446.062378	-514.107178	65.156021	1419.342773	-515.744080	64.231491	1755.656982	-777.481018	367.974609	1246.625610	-642.971191	-221.682007	1196.910278	-623.200073	276.044769	1006.133423	-530.546204	-138.605072	925.579163	-576.262695	66.236191	1090.419312	506.383698	-24.459049	973.811707	493.291412	232.844452
-595.099670	151.740204	989.592896	-593.679810	-25.279613	994.573242	-660.324707	190.177704	521.851868	-665.434387	-68.926643	530.588318	-659.282959	219.381973	77.919640	-655.000305	-72.218216	90.955772	-574.347961	260.707184	1455.838745	-533.702576	-114.481544	1446.066162	-514.144043	65.111702	1419.363525	-515.763306	64.146072	1755.640381	-777.894165	367.657104	1246.588257	-642.836792	-222.070618	1196.904907	-623.677490	275.557404	1006.091064	-530.995056	-139.209976	925.481812	-576.379150	66.140968	1090.404785	506.263214	-24.493950	973.744812	493.371399	232.823975
-595.206055	151.625153	989.601990	-593.672607	-25.418900	994.618835	-660.409546	190.093826	521.851501	-665.418335	-68.979385	530.575989	-659.268066	219.397369	77.898521	-655.037598	-72.170837	90.947639	-574.602783	260.598633	1455.793335	-533.548950	-114.532990	1446.064209	-514.206909	65.079987	1419.326904	-515.734985	64.050140	1755.622192	-778.316528	367.237061	1246.507202	-642.727783	-222.562363	1197.107544	-624.155579	275.038391	1006.030823	-531.422058	-139.961197	925.411926	-576.455078	66.045113	1090.435913	506.066742	-24.551527	973.677856	493.463989	232.817291
-595.346924	151.490295	989.606140	-593.766846	-25.558689	994.653809	-660.474670	189.998993	521.831665	-665.393555	-69.055397	530.571106	-659.207581	219.391037	77.844955	-655.029907	-72.166222	90.945518	-574.872192	260.499939	1455.748535	-533.421875	-114.601540	1446.083130	-514.262268	65.019844	1419.299683	-515.715637	63.952599	1755.601318	-778.756897	366.748016	1246.458008	-642.674561	-223.276718	1197.567017	-624.657898	274.487976	1005.983032	-531.895935	-140.666306	925.335938	-576.580505	65.929512	1090.456299	505.872925	-24.647795	973.664856	493.547760	232.821564
-595.493652	151.346649	989.612976	-593.825317	-25.727089	994.676147	-660.619934	189.857285	521.838501	-665.443054	-69.209724	530.577271	-659.264832	219.363770	77.880623	-655.118469	-72.165527	91.015221	-575.114197	260.398895	1455.726196	-533.250000	-114.676430	1446.075439	-514.283813	64.969788	1419.280151	-515.683289	63.855408	1755.589355	-779.257446	366.307373	1246.555054	-642.611328	-223.829697	1197.813599	-625.104431	273.931091	1005.804688	-532.330200	-141.268250	925.205261	-576.682983	65.790634	1090.470337	505.653137	-24.763666	973.648193	493.704315	232.905350
-595.617676	151.176620	989.586121	-593.890503	-25.835918	994.644653	-660.658081	189.741577	521.817078	-665.403381	-69.278748	530.574280	-659.226563	219.362259	77.872795	-655.866394	-69.700500	88.832161	-575.374512	260.278564	1455.632202	-533.085999	-114.736122	1446.125977	-514.362610	64.900131	1419.284424	-515.637512	63.751968	1755.557983	-779.694092	365.789185	1246.471069	-642.521667	-224.302689	1198.012939	-625.561157	273.402802	1005.741028	-532.801453	-141.978745	925.091858	-576.759644	65.655701	1090.437744	505.423615	-24.717682	973.579895	493.827820	232.994553
-595.737061	150.993973	989.569702	-593.926086	-26.047537	994.678833	-660.685669	189.603851	521.780823	-665.409241	-69.388916	530.575256	-659.206848	219.365662	77.850746	-656.055847	-69.464630	88.602913	-575.631836	260.176178	1455.529663	-532.996277	-114.828232	1446.157593	-514.401062	64.803871	1419.261597	-515.565613	63.676949	1755.529175	-780.118591	365.288452	1246.387939	-642.459106	-224.805786	1198.197266	-626.067078	272.839508	1005.648804	-533.288025	-142.818588	925.011108	-576.849609	65.494606	1090.447754	505.196777	-24.666695	973.531372	493.922211	233.096085
-595.782776	150.934814	989.606689	-593.935242	-26.170969	994.703735	-660.774048	189.506744	521.773560	-665.333557	-69.470917	530.616943	-659.212708	219.329407	77.819214	-655.960693	-69.544548	88.768288	-575.849060	260.089630	1455.432617	-532.890015	-114.902199	1446.200562	-514.458130	64.724129	1419.267700	-515.537292	63.313538	1755.683350	-780.578491	364.746063	1246.266968	-642.388184	-225.278198	1198.373779	-626.556213	272.289185	1005.667542	-533.702881	-143.471558	924.896851	-576.905945	65.399086	1090.484131	504.913483	-24.749435	973.531616	494.060760	233.136185
-595.917847	150.755325	989.590698	-594.012756	-26.331984	994.665955	-660.828857	189.325073	521.775269	-665.322144	-69.557083	530.536011	-659.238953	219.330780	77.800629	-655.973267	-69.524971	88.761543	-576.059937	259.947571	1455.362183	-532.786987	-114.999954	1446.230469	-514.519409	64.613762	1419.253296	-515.401001	63.431137	1755.376953	-780.989197	364.149994	1246.086304	-642.312500	-225.710373	1198.591187	-626.968201	271.750519	1005.542664	-534.149109	-144.263565	924.714539	-576.984619	65.223038	1090.452393	504.684723	-24.711542	973.520508	494.209473	233.213852
-596.060547	150.403595	989.542114	-594.104797	-26.575533	994.690735	-660.878662	189.169739	521.738098	-665.266113	-69.684181	530.526550	-659.227478	219.331802	77.785957	-656.036499	-69.500542	88.763153	-576.295105	259.818420	1455.286255	-532.691101	-115.135185	1446.271729	-514.590759	64.520630	1419.244995	-515.293640	63.346241	1755.311646	-781.463440	363.573059	1246.036865	-642.268494	-226.160721	1198.774292	-627.433594	271.200043	1005.437012	-534.585083	-145.039932	924.593445	-577.077026	64.973259	1090.434448	504.380188	-24.794682	973.560791	494.325195	233.204666
-596.172485	150.185226	989.537842	-594.148987	-26.792200	994.700317	-660.917358	189.008041	521.737488	-665.198853	-69.744949	530.494507	-659.220825	219.316864	77.796158	-656.122864	-69.455147	88.708389	-576.556274	259.676300	1455.247925	-532.610535	-115.252411	1446.295044	-514.614075	64.373535	1419.239136	-515.178833	63.215027	1755.278564	-781.832764	362.936737	1245.832520	-642.232056	-226.570938	1198.945313	-627.876099	270.656952	1005.309082	-534.997620	-145.768585	924.474182	-577.157471	64.770317	1090.437134	504.022919	-24.919294	973.659363	494.418365	233.135193
-596.247986	149.921066	989.523010	-594.146912	-27.054457	994.708984	-660.947205	188.805145	521.720886	-665.128662	-69.895035	530.546631	-659.228088	219.270737	77.826149	-656.008789	-69.495010	88.765472	-576.800659	259.479858	1455.201050	-532.529968	-115.431343	1446.313843	-514.680054	64.231499	1419.243286	-515.046143	63.127525	1755.236084	-782.338196	362.390015	1245.816162	-642.193848	-226.964249	1199.039673	-628.284302	270.122955	1005.209534	-535.438354	-146.551254	924.352417	-577.216980	64.527939	1090.437500	503.663483	-25.005659	973.781433	494.537384	233.102386
-596.387329	149.671738	989.521362	-594.190674	-27.278568	994.672302	-660.979187	188.663773	521.719177	-665.101563	-70.061714	530.575073	-659.213867	219.266907	77.812981	-655.917908	-69.491516	88.753265	-576.996033	259.278320	1455.153442	-532.439758	-115.595238	1446.348267	-514.699097	64.072884	1419.240723	-514.894897	63.020329	1755.281128	-782.741821	361.706451	1245.755249	-642.185364	-227.445099	1199.213257	-628.719604	269.556702	1005.082397	-535.868225	-147.241180	924.219299	-577.286377	64.282051	1090.414673	503.360382	-24.915974	973.829346	494.704254	233.133438
-596.492676	149.386627	989.549133	-594.200989	-27.549673	994.692810	-660.937256	188.511032	521.652893	-665.147400	-70.249832	530.587830	-659.142944	219.270859	77.783157	-656.076599	-69.466980	88.764595	-577.168884	259.096771	1455.062256	-532.343567	-115.811935	1446.396362	-514.745972	63.894905	1419.236816	-514.728516	62.909130	1755.223999	-783.188782	361.200439	1245.690430	-642.159668	-227.867920	1199.402954	-629.149963	269.017273	1004.996582	-536.244873	-147.886917	924.055664	-577.362305	64.009666	1090.441895	503.082642	-24.838358	973.914490	494.883057	233.139069
-596.616028	149.107086	989.538574	-594.248352	-27.857517	994.719421	-660.953979	188.372009	521.634521	-665.143311	-70.422607	530.586914	-659.123474	219.225830	77.803658	-656.066711	-69.464127	88.735039	-577.374023	258.893402	1454.971069	-532.244019	-116.010551	1446.400269	-514.780396	63.721687	1419.229248	-514.582764	62.787842	1755.177734	-783.612549	360.494263	1245.630859	-642.154907	-228.243851	1199.516479	-629.571594	268.470215	1004.858032	-536.642090	-148.676651	923.927734	-577.439819	63.743896	1090.447510	502.823395	-24.744307	973.995728	495.058289	233.144974
-596.730713	148.851654	989.522888	-594.304688	-28.117628	994.731567	-660.967651	188.209961	521.612549	-665.120911	-70.557053	530.538696	-659.125671	219.226135	77.788559	-656.068665	-69.462448	88.744675	-577.577332	258.691589	1454.895752	-532.169006	-116.212379	1446.426758	-514.813538	63.518063	1419.230591	-514.431030	62.673992	1755.124512	-783.998901	359.968109	1245.485107	-642.170410	-228.668793	1199.670532	-629.951355	267.905121	1004.761963	-536.991638	-149.390915	923.829285	-577.533813	63.507332	1090.446655	502.506317	-24.755030	974.160461	495.214294	233.147034
-596.838806	148.582169	989.532104	-594.301941	-28.387733	994.711731	-660.975403	188.083755	521.551453	-665.145569	-70.794769	530.568115	-659.082031	219.201721	77.796654	-656.194214	-69.454185	88.756920	-577.754883	258.461639	1454.832397	-532.060486	-116.436447	1446.455688	-514.831299	63.326344	1419.231323	-514.283752	62.545494	1755.074951	-784.359802	359.182587	1245.400269	-642.183838	-229.022736	1199.766357	-630.338196	267.318726	1004.633484	-537.334106	-150.069855	923.651245	-577.585571	63.232689	1090.441406	502.258545	-24.752346	974.364868	495.491119	233.135223
-596.908447	148.276077	989.524963	-594.309753	-28.663843	994.758911	-660.903870	187.885117	521.517151	-665.056824	-70.798286	530.493286	-659.055908	219.152191	77.775192	-656.106567	-69.497231	88.761368	-577.932068	258.263763	1454.865723	-531.949707	-116.694916	1446.458740	-514.852051	63.099911	1419.201294	-514.175232	62.172443	1755.222900	-784.717041	358.553345	1245.339966	-642.197388	-229.342361	1199.868286	-630.675476	266.744598	1004.505676	-537.661011	-150.841797	923.490234	-577.650513	62.978310	1090.464966	501.955627	-24.919167	974.599121	495.756927	233.064697
-597.019348	147.924606	989.507874	-594.296875	-29.012781	994.766907	-660.983459	187.772125	521.522644	-665.132141	-71.021477	530.490601	-659.104980	219.162506	77.806442	-656.174500	-69.557884	88.810501	-578.134399	257.928436	1454.739258	-531.850098	-116.949509	1446.496826	-514.895142	62.859859	1419.208618	-513.964233	62.251762	1754.985474	-785.062866	357.857758	1245.212036	-642.210510	-229.746948	1199.963257	-631.082642	266.093719	1004.400391	-537.993774	-151.602417	923.410461	-577.726746	62.654331	1090.464600	501.742249	-24.845091	974.719788	496.037689	233.113663
-597.125732	147.569412	989.515930	-594.306213	-29.337172	994.809082	-660.977051	187.667892	521.435059	-665.145996	-71.224396	530.511292	-659.046936	219.108871	77.788933	-656.131531	-69.595726	88.807869	-578.313538	257.624573	1454.662842	-531.767761	-117.184227	1446.493164	-514.916504	62.642128	1419.227295	-513.793518	62.129627	1754.906250	-785.417786	357.256561	1245.169800	-642.238220	-230.110336	1200.033325	-631.460693	265.483856	1004.334717	-538.278503	-152.234787	923.309021	-577.785706	62.343895	1090.488892	501.558411	-24.724035	974.781189	496.381531	233.175003
-597.244812	147.269531	989.508728	-594.303650	-29.665535	994.754578	-660.994995	187.427048	521.443054	-665.202942	-71.345451	530.445374	-659.069946	219.109665	77.764099	-656.230896	-69.536217	88.703362	-578.446838	257.358337	1454.579468	-531.640564	-117.476318	1446.508789	-514.925110	62.399662	1419.192261	-513.606689	61.980625	1754.838867	-785.699463	356.600311	1245.041992	-642.249329	-230.445206	1200.140625	-631.828735	264.882477	1004.213379	-538.588196	-152.855957	923.158813	-577.834534	62.015373	1090.456787	501.441803	-24.764557	974.969543	496.832764	233.201553
-597.371704	146.973877	989.533936	-594.299133	-29.987726	994.768311	-661.012878	187.269302	521.419067	-665.164368	-71.456322	530.427979	-659.072021	219.050552	77.748215	-656.122864	-69.588631	88.732521	-578.628235	257.078064	1454.545654	-531.500977	-117.769279	1446.517334	-514.927490	62.138119	1419.194824	-513.416870	61.776428	1754.774292	-786.056030	356.053314	1244.996460	-642.281311	-230.789795	1200.285156	-632.172119	264.226624	1004.115540	-538.871826	-153.505554	923.046875	-577.899597	61.712864	1090.476807	501.305084	-24.773466	975.138611	497.267120	233.216385
-597.519287	146.685852	989.534973	-594.308105	-30.313190	994.747803	-661.092224	187.021973	521.465515	-665.053772	-71.434128	530.349548	-659.137329	219.057816	77.729988	-656.100220	-69.597534	88.736069	-578.781067	256.770813	1454.462158	-531.344360	-118.073204	1446.532593	-514.934021	61.871140	1419.193237	-513.223206	61.571609	1754.742432	-786.359680	355.384155	1245.008911	-642.298645	-231.182190	1200.383179	-632.485046	263.562744	1003.924744	-539.130310	-154.100983	922.975159	-577.966919	61.407658	1090.464966	501.247589	-24.977806	975.341431	497.887146	233.069565
-597.659302	146.384552	989.528564	-594.329834	-30.580479	994.677429	-661.179871	186.835556	521.518921	-665.064941	-71.564529	530.350647	-659.112122	219.022232	77.736671	-656.133179	-69.615448	88.720558	-578.938171	256.426300	1454.440674	-531.220459	-118.371109	1446.570679	-514.908203	61.597244	1419.165405	-513.032349	61.371140	1754.707642	-786.711670	354.748077	1245.025391	-642.287598	-231.513931	1200.471680	-632.831055	262.905304	1003.822876	-539.350769	-154.771973	922.950500	-578.012756	61.100964	1090.420898	501.176849	-25.252308	975.563904	498.540527	232.757401
-597.785156	145.993073	989.555176	-594.328369	-30.951708	994.683044	-661.162842	186.550507	521.478882	-665.162537	-71.810974	530.377686	-659.045288	219.003937	77.721832	-656.248474	-69.592255	88.700706	-579.088928	256.083008	1454.438965	-531.089600	-118.672401	1446.610718	-514.894287	61.293011	1419.134521	-512.851196	61.162773	1754.664429	-787.015198	354.116638	1245.006470	-642.301636	-231.939392	1200.568115	-633.284058	262.283966	1003.871948	-539.616882	-155.443390	922.879517	-578.071899	60.721287	1090.436523	501.298462	-25.417002	975.671509	499.487122	232.642838
-597.919739	145.682770	989.554932	-594.339050	-31.303476	994.634888	-661.262451	186.317505	521.501099	-665.158142	-71.917480	530.369629	-659.044128	218.964142	77.678551	-656.251099	-69.627411	88.711868	-579.246460	255.750214	1454.370850	-530.946899	-119.038437	1446.611572	-514.879089	60.974899	1419.150269	-512.709839	60.731934	1754.790405	-787.294922	353.551208	1244.948853	-642.227112	-232.123688	1200.377319	-633.637329	261.662903	1003.805176	-539.871582	-155.997421	922.765808	-578.116638	60.375919	1090.407593	501.411469	-25.464844	975.739990	500.400757	232.564178
-598.037476	145.276428	989.568665	-594.318604	-31.746367	994.704895	-661.227600	186.132080	521.446228	-665.289978	-72.129555	530.372070	-659.021179	218.947327	77.687897	-656.332947	-69.614815	88.654503	-579.386353	255.415344	1454.300781	-530.827942	-119.380295	1446.614380	-514.859314	60.679127	1419.157715	-512.469727	60.690243	1754.552246	-787.572815	352.925629	1244.887573	-642.228455	-232.492752	1200.444458	-633.960754	261.034027	1003.757141	-540.106995	-156.613449	922.649109	-578.189331	59.995499	1090.452393	500.676117	-24.495161	975.907471	499.222900	233.747711
-598.172852	144.960892	989.559814	-594.303345	-32.102432	994.665466	-661.319275	185.917496	521.434204	-665.404358	-72.480995	530.459656	-659.031372	218.909546	77.699471	-656.367432	-69.625687	88.672623	-579.527527	255.072632	1454.231934	-530.716797	-119.690865	1446.607666	-514.821350	60.350780	1419.124756	-512.244202	60.424385	1754.467651	-787.873230	352.319824	1244.860229	-642.271729	-233.137085	1200.786499	-634.297791	260.417694	1003.684875	-540.298706	-157.290833	922.636047	-578.220520	59.657768	1090.423096	500.560120	-24.373781	976.012390	499.300568	233.705292
-598.340637	144.556290	989.534119	-594.299927	-32.490032	994.648987	-661.364929	185.663071	521.388794	-665.555054	-72.843132	530.526550	-659.020203	218.910126	77.674850	-656.319641	-69.640793	88.690170	-579.682678	254.686737	1454.197998	-530.516113	-120.029739	1446.615356	-514.801270	60.015285	1419.106323	-512.027161	60.139671	1754.417480	-788.130920	351.679932	1244.870850	-642.227173	-233.584351	1200.880249	-634.612183	259.797607	1003.641357	-540.451843	-157.931137	922.622498	-578.273621	59.285023	1090.395874	500.769135	-24.764181	976.130188	500.601929	233.330185
-598.428711	144.133606	989.533386	-594.241577	-32.855331	994.682007	-661.365784	185.452011	521.333984	-665.534424	-73.041557	530.544312	-658.942017	218.871460	77.639771	-656.319336	-69.655540	88.703087	-579.804565	254.279968	1454.159180	-530.357727	-120.375481	1446.622070	-514.736816	59.702229	1419.097900	-511.824066	59.847630	1754.380981	-788.353516	350.983002	1244.808350	-642.165466	-234.008667	1200.949951	-634.941833	259.197235	1003.608887	-540.590393	-158.479996	922.601990	-578.305603	58.925404	1090.414063	500.912842	-24.890921	976.196472	501.719421	233.233536
-598.580627	143.724228	989.528381	-594.228088	-33.251076	994.649353	-661.382385	185.232422	521.279419	-665.520447	-73.169357	530.529297	-658.912720	218.854736	77.636490	-656.235962	-69.685600	88.682358	-579.958191	253.915833	1454.166382	-530.161804	-120.762337	1446.619873	-514.699524	59.376884	1419.110229	-511.629181	59.563457	1754.363770	-788.594421	350.380829	1244.744995	-642.100281	-234.561188	1201.050171	-635.150330	258.565521	1003.472534	-540.758911	-158.966019	922.534180	-578.359680	58.524902	1090.392334	500.928650	-24.706238	976.187012	502.337189	233.380615
-598.741028	143.367004	989.531128	-594.272156	-33.612797	994.629333	-661.390198	185.004456	521.189636	-665.570007	-73.378685	530.526123	-658.239319	218.109116	77.345375	-656.147400	-69.700012	88.694588	-580.064026	253.503479	1454.134399	-529.978271	-121.136986	1446.576904	-514.637817	59.045528	1419.108887	-511.478943	58.991077	1754.502930	-788.819397	349.678070	1244.740479	-642.008179	-234.996017	1201.125244	-635.444702	257.916168	1003.427307	-540.905090	-159.491577	922.472656	-578.439209	58.164982	1090.379517	500.969727	-24.491030	976.167053	502.930389	233.661087
-598.903992	142.917831	989.553162	-594.278137	-34.010246	994.600586	-661.427551	184.756882	521.181641	-665.725098	-73.734741	530.578674	-658.190369	218.061325	77.351929	-656.294739	-69.662102	88.628586	-580.139648	253.057159	1454.152344	-529.737427	-121.498985	1446.543701	-514.566772	58.670597	1419.074829	-511.275177	58.570175	1754.475342	-789.110779	349.055206	1244.830322	-641.895203	-235.489670	1201.210327	-635.838379	257.369904	1003.477356	-541.044983	-160.053223	922.396790	-578.509583	57.730789	1090.374023	501.021332	-24.165373	976.077637	503.534912	233.963226
-599.038757	142.487808	989.559204	-594.219482	-34.444908	994.596252	-661.450317	184.477142	521.124023	-665.775940	-73.926170	530.556335	-658.086548	218.055527	77.331169	-656.255188	-69.700844	88.626335	-580.213013	252.663010	1454.079712	-529.536865	-121.856262	1446.489258	-514.549316	58.272785	1419.046387	-511.041077	58.219112	1754.442383	-789.319519	348.427338	1244.842163	-641.770447	-236.059464	1201.254272	-636.131226	256.788269	1003.448425	-541.182983	-160.721832	922.270447	-578.548279	57.312325	1090.374512	501.148041	-23.864679	975.931213	504.194550	234.168503
-599.190002	142.072845	989.536011	-594.229004	-34.867741	994.588623	-661.436157	184.212830	521.050293	-665.809692	-74.170815	530.583618	-658.068970	218.053375	77.315590	-656.280823	-69.654999	88.621567	-580.271179	252.293854	1454.064697	-529.333740	-122.214088	1446.440308	-514.480469	57.885418	1418.972534	-510.837189	57.821129	1754.444702	-789.600342	347.868561	1244.869995	-641.604492	-236.577499	1201.280151	-636.269104	255.587448	1003.590576	-541.226257	-161.230240	922.352417	-578.611572	56.916767	1090.355103	501.335541	-23.560286	975.759644	504.951324	234.480179
-599.379456	141.590332	989.530579	-594.201599	-35.324543	994.573242	-661.525513	183.959274	521.038086	-665.920044	-74.469795	530.616089	-658.082336	218.003845	77.339417	-656.208374	-69.731331	88.651772	-580.329712	251.885269	1454.009644	-529.094910	-122.578133	1446.403320	-514.434082	57.516598	1418.916016	-510.611115	57.647850	1754.248047	-789.784424	347.152344	1244.864624	-641.425781	-237.181458	1201.334473	-636.695496	255.507874	1003.471191	-541.361267	-161.781204	922.292786	-578.669617	56.464806	1090.339966	501.531219	-23.090530	975.544800	505.624969	234.942017
-599.548340	141.110428	989.536560	-594.183472	-35.801868	994.616638	-661.638550	183.611526	521.046387	-665.995178	-74.697632	530.571838	-658.104065	217.948730	77.304581	-656.296448	-69.720100	88.677193	-580.399353	251.408630	1454.037964	-528.856995	-123.022018	1446.409180	-514.372070	57.145241	1418.911255	-510.446594	57.199203	1754.175171	-790.005676	346.490387	1244.929932	-641.204590	-237.705322	1201.399414	-636.880859	254.828293	1003.611816	-541.451111	-162.298782	922.239929	-578.749756	56.026012	1090.364136	501.758423	-22.654842	975.296021	506.364258	235.463821
-599.740723	140.632523	989.519165	-594.158813	-36.308552	994.641968	-661.604797	183.317322	521.020325	-666.005493	-74.921524	530.560181	-658.607971	218.621201	77.542328	-656.280396	-69.722176	88.698097	-580.474548	250.896606	1454.018555	-528.651672	-123.490669	1446.397583	-514.296143	56.744236	1418.932495	-510.232269	56.726990	1754.186035	-790.223877	345.769043	1244.962280	-640.971191	-238.364166	1201.393433	-637.015015	254.122437	1003.758728	-541.557129	-162.783386	922.200012	-578.838745	55.578899	1090.367432	502.066101	-22.195787	975.021973	507.156311	235.915924
-599.974426	140.067673	989.525757	-594.178284	-36.790909	994.654602	-661.560608	183.077728	520.995667	-666.005859	-75.196556	530.564026	-658.644897	218.617737	77.565277	-656.372314	-69.686157	88.677193	-580.511108	250.499390	1454.114380	-528.455139	-123.937332	1446.392090	-514.160217	56.310131	1418.907959	-510.053223	55.990414	1754.505371	-790.444458	345.105560	1244.924805	-640.704041	-238.939423	1201.411743	-637.118408	253.488617	1003.933777	-541.595520	-163.245605	922.120911	-578.952820	55.082523	1090.373779	502.467010	-21.616905	974.723572	507.883331	236.604477
-600.278320	139.493347	989.536255	-594.184021	-37.287163	994.609558	-661.486267	182.920258	520.939819	-666.002197	-75.535492	530.591614	-658.640869	218.601913	77.533974	-656.406555	-69.633270	88.648109	-580.523499	250.007736	1454.050415	-528.243530	-124.365623	1446.380859	-514.030701	55.877651	1418.851685	-509.879089	55.441311	1754.586670	-790.668213	344.438019	1244.946167	-640.459961	-239.538208	1201.448120	-637.186523	252.724014	1004.169739	-541.621643	-163.789063	922.015869	-579.068848	54.549583	1090.349365	502.912659	-20.932783	974.386719	508.716858	237.275223
-600.561035	138.967758	989.549500	-594.194397	-37.836094	994.634827	-661.407227	182.787354	520.889893	-666.010071	-75.805862	530.536194	-658.691589	218.603531	77.564041	-656.537659	-69.600830	88.603676	-580.531372	249.578644	1454.015259	-527.936218	-124.797729	1446.360107	-513.875793	55.438881	1418.846069	-509.662354	55.188622	1754.341064	-790.873962	343.639038	1245.071899	-640.161560	-240.178162	1201.609741	-637.078857	251.984665	1004.355835	-541.615967	-164.360977	921.958984	-579.205627	54.046780	1090.365601	503.307800	-20.276934	974.139404	509.385376	237.972870
-600.856567	138.436127	989.521606	-594.203979	-38.448071	994.633057	-661.274170	182.695343	520.849243	-666.067322	-76.167458	530.529724	-658.128601	217.904221	77.329391	-656.664063	-69.592636	88.669495	-580.488586	249.096542	1453.993164	-527.659790	-125.251205	1446.322510	-513.738647	54.998032	1418.852173	-509.474670	54.698387	1754.456787	-791.074524	342.884766	1245.151367	-639.898193	-240.653259	1201.542603	-637.173401	251.307556	1004.645447	-541.619751	-164.903244	921.888794	-579.322388	53.518391	1090.342529	503.794220	-19.589184	973.887695	510.162140	238.766144
-601.197021	137.867279	989.537231	-594.153687	-39.009541	994.626099	-661.101624	182.583603	520.755066	-666.026306	-76.522720	530.599731	-658.060364	217.867325	77.327583	-656.914185	-69.521454	88.689957	-580.516174	248.571167	1453.979248	-527.396973	-125.754829	1446.310913	-513.621582	54.558018	1418.844360	-509.290314	54.114037	1754.549561	-791.224731	342.132813	1245.233398	-639.558289	-241.327301	1201.685791	-636.981873	250.586899	1004.975281	-541.605469	-165.473694	921.827271	-579.436401	52.982098	1090.340088	504.291168	-18.939062	973.646790	510.736603	239.517288
-601.533264	137.283005	989.603394	-594.140198	-39.497181	994.642578	-660.952576	182.441345	520.662292	-666.004517	-77.034363	530.655151	-658.114136	217.854416	77.400536	-657.128784	-69.429550	88.686241	-580.548340	248.011230	1454.072021	-527.085083	-126.219528	1446.283447	-513.489319	54.086239	1418.827759	-509.112610	53.524055	1754.500854	-791.442566	341.318695	1245.525269	-639.288940	-241.771652	1201.522583	-636.993042	249.929214	1005.311646	-541.558533	-166.001236	921.722717	-579.563477	52.457825	1090.374634	504.954590	-18.183250	973.412537	511.438904	240.357025
-601.848938	136.750214	989.600281	-594.146362	-40.085571	994.671021	-660.761108	182.226593	520.538208	-665.857971	-77.361031	530.623108	-658.033569	217.820496	77.423668	-657.145142	-69.417725	88.677422	-580.543213	247.501297	1454.183228	-526.758240	-126.768631	1446.291870	-513.347168	53.596306	1418.824585	-508.921448	52.953228	1754.639282	-791.622009	340.625580	1245.784058	-638.956787	-242.379745	1201.552979	-636.815735	249.241013	1005.591125	-541.480896	-166.512146	921.605225	-579.694214	51.946716	1090.379883	505.686737	-17.289909	973.177551	512.136230	240.973511
-602.230835	136.140640	989.646851	-594.158386	-40.642254	994.704834	-660.568481	182.041580	520.417725	-665.733154	-77.733780	530.641602	-658.000977	217.693558	77.487732	-657.380371	-69.418030	88.727791	-580.557922	246.889481	1454.279053	-526.432800	-127.275467	1446.267822	-513.222351	53.076496	1418.829346	-508.798401	52.071793	1754.927368	-791.758057	339.878082	1245.946777	-638.572815	-242.983200	1201.696655	-636.673340	248.568710	1005.925049	-541.397278	-167.077759	921.546692	-579.876038	51.396446	1090.416016	506.298920	-16.688791	973.034180	512.641357	241.641098
-602.622131	135.567963	989.715820	-594.201599	-41.155197	994.718811	-660.386963	181.747421	520.258362	-665.639954	-78.090805	530.624817	-657.932739	217.638168	77.511230	-657.501709	-69.415283	88.709923	-580.592468	246.252380	1454.439209	-526.085938	-127.820465	1446.287476	-513.108887	52.577286	1418.870972	-508.577393	51.662636	1754.780273	-791.894592	339.073242	1246.126343	-638.258057	-243.457047	1201.578613	-636.429993	247.942200	1006.347656	-541.316040	-167.590668	921.440735	-580.063538	50.861649	1090.451660	507.088043	-15.824950	972.781067	513.224060	242.352875
-602.993652	134.987045	989.773621	-594.181641	-41.724579	994.740662	-660.356873	181.387512	520.231384	-665.555115	-78.484177	530.600830	-657.901428	217.541000	77.548813	-657.473572	-69.481445	88.703056	-580.659668	245.627686	1454.569824	-525.661194	-128.398438	1446.257690	-512.990479	52.038357	1418.898804	-508.397034	51.024635	1754.689941	-792.015442	338.383911	1246.302856	-637.862183	-244.041107	1201.588501	-636.107056	247.201859	1006.641907	-541.240112	-168.099091	921.335205	-580.197449	50.309204	1090.482788	507.842621	-15.066051	972.573364	513.764160	242.903076
-603.334778	134.357407	989.811401	-594.123474	-42.317406	994.797241	-660.330872	180.979370	520.165283	-665.518921	-78.884521	530.564819	-658.371277	218.220566	77.772919	-657.531677	-69.517952	88.718155	-580.756165	244.924744	1454.762573	-525.270691	-128.974426	1446.274658	-512.851685	51.473145	1418.899292	-508.247681	50.351818	1754.816406	-792.078857	337.573853	1246.447388	-637.409607	-244.611618	1201.560425	-635.949707	246.564926	1007.066956	-541.091675	-168.575378	921.214355	-580.342529	49.750561	1090.528687	508.362732	-15.047682	972.665344	514.295044	243.097885
-603.690735	133.730270	989.853516	-594.099304	-42.955574	994.832825	-660.351318	180.566040	520.165466	-665.395203	-79.085342	530.462585	-658.303589	218.196014	77.853096	-657.440979	-69.585472	88.760017	-580.838989	244.215408	1454.905518	-524.906921	-129.568832	1446.251465	-512.722290	50.875683	1418.936523	-508.073608	49.682308	1754.863037	-792.202942	336.905823	1246.647949	-636.974670	-245.240097	1201.493164	-635.739197	245.951172	1007.442017	-540.934753	-169.116760	921.075623	-580.484863	49.154709	1090.561646	508.760437	-15.454279	972.932861	514.808350	243.137589
-604.057678	133.100632	989.905579	-594.136475	-43.534859	994.884521	-660.440552	180.218750	520.158386	-665.396606	-79.453285	530.443481	-658.237122	218.080429	77.868103	-657.430298	-69.620125	88.734055	-580.916260	243.456329	1455.081299	-524.453552	-130.248199	1446.180298	-512.654907	50.277489	1418.910889	-507.859070	48.922764	1754.780762	-792.305420	336.202423	1246.828247	-636.499756	-245.820190	1201.458740	-635.466370	245.357010	1007.815125	-540.745422	-169.542175	920.911377	-580.680054	48.585785	1090.610840	509.108887	-16.013216	973.297180	515.174744	243.166473
-604.502380	132.552155	989.939087	-594.213135	-44.023033	994.753052	-660.626343	179.953598	520.134827	-665.421631	-79.993973	530.484680	-658.272766	218.035843	77.869728	-657.431274	-69.645004	88.748749	-581.024170	242.755554	1455.198486	-524.057983	-130.833893	1446.072144	-512.589172	49.682308	1418.856812	-507.710266	47.909218	1755.068481	-792.377869	335.419220	1246.886597	-636.079529	-246.517548	1201.394165	-635.206909	244.703979	1008.191406	-540.560669	-169.947662	920.706909	-580.855164	48.019981	1090.547607	510.864716	-14.233698	972.223450	516.245117	243.850098
-604.884216	131.914322	989.981628	-594.266907	-44.642899	994.731934	-660.507813	179.487930	520.020142	-665.460022	-80.479126	530.513428	-658.127075	217.977554	77.879852	-657.543884	-69.671516	88.761292	-581.175598	241.944565	1455.339355	-523.647949	-131.479904	1446.011963	-512.458679	49.050686	1418.847778	-507.528229	47.128979	1754.978394	-792.457458	334.733215	1247.030029	-635.441162	-246.978165	1200.915649	-634.972229	244.141418	1008.513611	-540.351929	-170.481873	920.548828	-581.045959	47.391987	1090.553223	512.195740	-12.937096	971.600403	517.185974	244.218979
-605.263550	131.195129	989.990417	-594.288879	-45.347279	994.743652	-660.694763	179.209152	519.944336	-665.543945	-81.076378	530.563599	-657.698425	217.266434	77.664841	-657.563660	-69.742882	88.845673	-581.280945	241.191391	1455.391602	-523.220276	-132.190689	1445.916870	-512.355957	48.351299	1418.816406	-507.287048	46.678391	1754.834717	-792.526917	334.019440	1247.096802	-635.017395	-247.927139	1201.122559	-634.772278	243.549347	1008.827209	-540.168884	-171.071304	920.396790	-581.237000	46.720165	1090.560059	513.161865	-12.720571	971.388428	518.098389	244.304138
-605.607971	130.503479	989.992249	-594.235962	-46.041588	994.714722	-660.048462	178.404968	519.746216	-665.533020	-81.494225	530.643188	-657.177368	217.182205	77.559692	-657.703491	-69.734650	88.825226	-581.411377	240.321548	1455.551025	-522.903809	-132.838013	1445.819336	-512.273132	47.693142	1418.794678	-507.095154	45.898052	1754.666992	-792.595886	333.285736	1247.204468	-634.397217	-248.448288	1200.647095	-634.561218	242.983963	1009.170105	-539.910950	-171.519287	920.229004	-581.346924	46.053856	1090.538818	513.971497	-12.780021	971.256897	518.914368	244.398224
-605.978088	129.784088	990.020447	-594.260071	-46.783901	994.738708	-660.431458	179.868301	519.806396	-665.574402	-81.890923	530.588623	-657.388367	217.125198	77.765411	-657.825562	-69.748878	88.832359	-581.574158	239.494064	1455.674927	-522.505737	-133.549438	1445.660889	-512.224426	47.012306	1418.735107	-506.896454	45.051064	1754.630005	-792.707153	332.540253	1247.422241	-633.878723	-249.441711	1200.773682	-634.412170	242.435760	1009.456116	-539.618225	-172.039108	920.014160	-581.517090	45.358143	1090.558350	514.870056	-12.670890	971.002930	519.931030	244.383072
-606.371155	129.052307	990.017090	-594.363525	-47.470039	994.656311	-660.153687	179.278870	519.696533	-665.621155	-82.245209	530.539307	-657.118347	217.069016	77.723351	-657.924438	-69.762367	88.799370	-581.712341	238.614334	1455.826294	-522.095398	-134.310013	1445.569214	-512.154297	46.291298	1418.658691	-506.692322	44.247234	1754.575195	-792.850220	331.802887	1247.651611	-633.312683	-250.189316	1200.607666	-634.275757	241.894760	1009.712524	-539.304871	-172.506592	919.771606	-581.732056	44.638874	1090.509644	515.784119	-12.789435	970.767395	520.974304	244.378311
-606.754639	128.344833	990.054993	-594.450684	-48.134964	994.628784	-660.881592	179.200333	519.745728	-665.612793	-82.539825	530.428833	-657.487122	217.032578	77.727257	-657.972351	-69.793098	88.839882	-581.869629	237.813370	1455.903809	-521.746826	-134.951355	1445.393921	-512.111694	45.535782	1418.550903	-506.462769	43.408520	1754.494873	-793.003235	331.065125	1247.900024	-632.702515	-251.056198	1200.379883	-634.141907	241.338547	1009.929749	-538.991577	-172.930176	919.565735	-581.911316	43.952106	1090.504150	516.747009	-12.836048	970.516785	522.019348	244.429077
-607.120239	127.594437	990.082581	-594.484131	-48.894138	994.566284	-661.055481	178.773605	519.697449	-665.659607	-82.894585	530.465637	-657.498047	216.965500	77.767700	-657.902893	-69.851715	88.854652	-582.023621	236.870056	1455.992676	-521.401855	-135.794952	1445.193115	-512.110962	44.788166	1418.489746	-506.244812	42.244793	1754.749146	-793.174011	330.288574	1248.067871	-632.098206	-251.860306	1200.166016	-634.081177	240.772171	1010.203247	-538.639893	-173.473495	919.323547	-582.090637	43.183571	1090.483398	517.721436	-12.846914	970.247498	523.214355	244.353409
-607.397339	126.816902	990.038269	-594.405029	-49.719875	994.535339	-661.268127	178.276657	519.723572	-665.604431	-83.230293	530.434937	-657.464722	216.983185	77.696289	-658.004089	-69.860695	88.816872	-582.187744	235.947784	1456.057129	-521.037842	-136.603638	1445.032349	-512.124329	44.062153	1418.401001	-506.032745	41.645786	1754.351196	-793.353455	329.501038	1248.219238	-631.444031	-252.724503	1199.932495	-634.025696	240.233459	1010.392212	-538.213989	-174.011612	919.099426	-582.185486	42.426327	1090.443237	518.753479	-12.935955	969.949158	524.407104	244.432373
-607.776855	125.997635	990.037109	-594.437439	-50.481693	994.455872	-661.383057	177.916412	519.562927	-665.774353	-83.788597	530.459045	-657.434021	216.960114	77.698479	-658.034973	-69.917892	88.826408	-582.374390	235.039139	1456.208130	-520.763184	-137.371262	1444.929810	-512.076111	43.203384	1418.347656	-505.814270	40.767338	1754.242676	-793.486084	328.701782	1248.293823	-630.832764	-253.589249	1199.696045	-633.976074	239.675598	1010.521973	-537.848450	-174.442245	918.838196	-582.357056	41.632725	1090.396484	518.959778	-11.703039	969.713684	523.393860	246.078064
-608.129211	125.198929	990.069946	-594.470825	-51.211273	994.338013	-661.457581	177.443054	519.513245	-665.927551	-84.327477	530.469177	-657.411011	216.964432	77.643852	-657.981384	-70.000671	88.908585	-582.581177	234.057083	1456.289429	-520.412170	-138.201950	1444.764282	-512.070923	42.411438	1418.276611	-505.594971	39.791714	1754.186523	-793.701660	327.744141	1248.557983	-630.175232	-254.437180	1199.439819	-633.997314	239.132248	1010.653687	-537.460571	-175.029251	918.583008	-582.508240	40.823246	1090.347778	520.084961	-11.910114	969.426453	524.901367	245.916748
-608.503235	124.462471	990.049744	-594.551025	-51.981503	994.244873	-661.607422	177.015244	519.425232	-666.171875	-84.936348	530.465820	-657.444214	216.898209	77.645920	-658.001831	-69.992355	88.876755	-582.778076	233.083069	1456.401611	-520.094910	-139.030746	1444.627563	-512.133606	41.604439	1418.221313	-505.368774	38.858635	1754.094727	-793.966858	326.979431	1248.791382	-629.558350	-255.312332	1199.174561	-634.028137	238.559814	1010.932495	-537.057556	-175.582047	918.331055	-582.694702	40.062954	1090.283569	521.258057	-11.946712	969.206482	526.361877	245.848770
-608.789551	123.560120	990.080261	-594.526733	-52.888954	994.255859	-660.563110	175.815735	519.172485	-666.189148	-85.264168	530.481201	-656.672852	216.821045	77.569176	-657.915283	-70.060783	88.888809	-583.045349	232.053802	1456.551392	-519.773132	-139.892151	1444.461670	-512.116577	40.754959	1418.132568	-505.115662	37.951225	1754.094116	-794.232056	326.074738	1249.001953	-628.838806	-256.327209	1199.185547	-634.091675	237.908890	1011.089905	-536.587646	-176.125412	918.153442	-582.826050	39.180176	1090.303589	522.324646	-11.774889	968.989014	527.639954	246.085449
-609.066345	122.711723	990.058655	-594.483459	-53.718807	994.188416	-660.567261	175.281830	519.080383	-666.372437	-85.709259	530.528748	-656.609253	216.840988	77.556282	-657.925537	-70.108925	88.861046	-583.232483	231.033798	1456.627441	-519.481201	-140.737534	1444.278076	-512.076538	39.836857	1418.018311	-504.924744	36.927410	1753.895508	-794.456543	325.120972	1249.158691	-628.232910	-257.192749	1198.922119	-634.197388	237.310608	1011.154907	-536.088745	-176.699631	917.908447	-582.941406	38.350201	1090.258423	523.356873	-11.752442	968.909058	528.939148	246.222794
-609.454346	121.899490	990.085999	-594.541687	-54.459061	994.021790	-660.729004	174.757019	519.038147	-666.452881	-86.069672	530.467163	-656.594727	216.794266	77.501595	-657.961060	-70.119339	88.887550	-583.458862	229.976624	1456.753784	-519.215820	-141.624374	1444.166626	-512.084595	39.000084	1417.984375	-504.684418	35.948952	1753.893555	-794.657410	324.054413	1249.262695	-627.700195	-257.948639	1198.466797	-633.898865	237.502731	1011.659729	-535.592590	-177.201523	917.701233	-583.107544	37.507439	1090.180420	524.438599	-11.562660	968.832825	530.282959	246.443222
-609.771729	121.092346	990.058167	-594.629395	-55.270847	993.934509	-660.814941	174.292191	518.951355	-666.564941	-86.549919	530.440857	-656.552612	216.746201	77.496368	-658.051758	-70.158569	88.898987	-583.711975	228.955856	1456.850220	-518.927795	-142.573105	1444.007202	-512.108643	38.112759	1417.920532	-504.488892	34.955624	1753.672119	-794.988464	323.170410	1249.559082	-627.062378	-258.854279	1198.144165	-634.623413	236.078232	1011.340820	-535.121033	-177.867950	917.532043	-583.262085	36.693329	1090.113770	525.475830	-11.222118	968.735229	531.563904	246.751511
-610.094666	120.208000	990.054688	-594.615906	-56.153896	993.919678	-660.869080	173.860596	518.917419	-666.733704	-87.099960	530.437927	-656.476501	216.770828	77.436165	-658.217163	-70.148514	88.891312	-583.934753	227.913956	1456.923706	-518.608765	-143.433502	1443.902954	-512.136292	37.162056	1417.833252	-504.292664	33.900566	1753.585938	-795.268433	322.172607	1249.663574	-626.403748	-259.929138	1198.162842	-634.178711	236.502350	1011.933777	-534.561707	-178.370270	917.363037	-583.400635	35.840782	1090.100220	526.767761	-10.889247	968.546265	533.151611	246.729477
-610.341553	119.301247	990.065125	-594.586426	-57.138561	993.919067	-660.983643	173.399689	518.868286	-666.945129	-87.689522	530.402649	-656.460083	216.728455	77.383591	-658.364380	-70.182899	88.922348	-584.204163	226.834503	1456.998169	-518.260620	-144.399017	1443.685303	-512.142334	36.222935	1417.784912	-504.106445	32.840168	1753.484619	-795.632202	321.103668	1249.913208	-625.886841	-260.680023	1197.652344	-634.358337	236.045837	1012.013184	-534.015869	-178.967422	917.160339	-583.545837	34.913845	1090.111450	527.825439	-10.465627	968.385620	534.412659	247.062195
-610.645020	118.455391	990.021179	-594.667847	-57.982105	993.834839	-661.084229	172.899063	518.854187	-667.074707	-88.309845	530.416687	-656.441345	216.673996	77.409927	-658.514465	-70.174179	88.892433	-584.467407	225.737991	1457.076050	-517.989990	-145.383118	1443.492676	-512.180420	35.303993	1417.714844	-503.882568	31.760904	1753.370361	-795.994873	320.000763	1250.056763	-625.255432	-261.435883	1197.056396	-634.614502	235.485397	1012.170837	-533.490906	-179.568359	916.903687	-583.720093	34.072140	1090.043701	529.143250	-10.445905	968.291565	536.179626	246.848633
-610.964783	117.485367	990.043396	-594.752319	-58.816315	993.727173	-661.150024	172.309250	518.841919	-667.043457	-88.695595	530.361633	-656.491394	216.622284	77.415359	-658.492126	-70.240585	88.893463	-584.717285	224.585617	1457.158325	-517.663269	-146.380951	1443.343018	-512.218201	34.299950	1417.609131	-503.700745	30.655542	1753.236450	-796.363708	318.820801	1250.331299	-624.788025	-262.602905	1197.095703	-634.897156	234.858765	1012.326416	-532.949585	-180.186493	916.708008	-583.886597	33.129143	1089.995728	530.171082	-10.670801	968.415649	537.525330	246.711395
-611.186157	116.518570	990.019287	-594.747314	-59.797321	993.683594	-661.136780	171.734100	518.766541	-667.116577	-89.289436	530.366882	-656.387451	216.590088	77.360695	-658.642700	-70.291138	88.911026	-584.938965	223.431183	1457.210693	-517.401001	-147.352371	1443.176147	-512.233704	33.313839	1417.524414	-503.530914	29.239187	1753.344116	-796.807068	317.642944	1250.619019	-624.236145	-263.570160	1196.880615	-635.258118	234.299179	1012.436707	-532.396667	-180.815323	916.564758	-584.003296	32.167698	1089.963135	531.279358	-10.662208	968.401611	538.972656	246.747818
-611.457642	115.587402	990.048218	-594.743469	-60.808838	993.674744	-661.069763	171.229568	518.650940	-667.155518	-89.753159	530.300842	-656.339539	216.583038	77.323662	-658.666260	-70.324669	88.905869	-585.235596	222.342117	1457.283813	-517.098938	-148.373428	1443.039551	-512.252808	32.315807	1417.463257	-503.306152	28.419132	1753.012939	-797.182068	316.426178	1250.781860	-623.678345	-264.608643	1196.672852	-635.641663	233.704880	1012.438782	-531.861511	-181.369614	916.436584	-584.163696	31.200783	1089.978027	532.436829	-10.479992	968.340210	540.388977	246.643188
-611.739502	114.731834	990.012268	-594.831604	-61.702477	993.585266	-661.054260	170.667892	518.579285	-667.336731	-90.497139	530.364929	-656.314209	216.538315	77.286232	-658.914673	-70.375038	88.961624	-585.489563	221.182053	1457.294312	-516.817017	-149.424408	1442.859253	-512.249023	31.265368	1417.383057	-503.137451	26.974808	1753.106567	-797.625732	315.204803	1250.978882	-623.137878	-265.641327	1196.356567	-636.078186	233.104721	1012.495361	-531.347473	-182.029190	916.341248	-584.299805	30.320892	1089.906128	533.677185	-10.533467	968.315918	541.967224	246.469849
-612.002686	113.781693	989.975464	-594.964539	-62.681965	993.597839	-661.063965	170.132233	518.512512	-667.507751	-91.240356	530.411621	-656.274841	216.543503	77.240356	-658.928955	-70.448952	88.983482	-585.746460	219.934265	1457.348389	-516.508972	-150.472748	1442.695557	-512.268921	30.231352	1417.314941	-502.928345	26.104326	1752.774658	-798.142029	314.036285	1251.181152	-622.594971	-266.753723	1196.123779	-636.582397	232.450333	1012.498657	-530.803650	-182.731491	916.251953	-584.495483	29.397085	1089.891968	534.762695	-10.798141	968.441406	543.247681	246.412796
-612.190796	112.689949	989.974731	-594.908691	-63.707508	993.551086	-660.986206	169.574371	518.478271	-667.633057	-91.810654	530.421082	-656.244019	216.492706	77.297089	-658.997437	-70.512161	88.994102	-586.024292	218.711258	1457.394775	-516.157349	-151.604843	1442.498657	-512.274719	29.141689	1417.253296	-502.718506	24.881021	1752.646973	-798.624023	312.690338	1251.463379	-622.070007	-267.914948	1195.861694	-637.082092	231.805771	1012.444946	-530.218567	-183.037842	915.906555	-584.566284	28.340113	1089.869019	535.880310	-11.317613	968.640991	544.559082	246.403305
-612.482056	111.744720	989.944031	-594.965088	-64.682968	993.410522	-661.362915	169.342117	518.472046	-667.710876	-92.464218	530.390015	-656.442322	216.445633	77.295212	-659.039612	-70.571350	89.017502	-586.341736	217.440445	1457.472046	-515.972229	-152.681854	1442.334839	-512.304504	28.030310	1417.120850	-502.539917	23.659876	1752.563965	-799.163147	311.297943	1251.776611	-621.571960	-269.049805	1195.674561	-637.699890	231.046570	1012.466431	-529.771729	-183.991745	915.965942	-584.671936	27.349819	1089.771362	537.021606	-11.352371	968.674744	546.093384	245.925903
-612.747742	110.715439	989.979919	-595.096802	-65.606812	993.331848	-661.377197	168.864227	518.379944	-667.785217	-93.122200	530.287048	-656.483032	216.376038	77.366905	-659.116272	-70.588661	88.981361	-586.622742	216.124802	1457.531006	-515.640076	-153.891296	1442.136230	-512.325073	26.928993	1417.063232	-502.333191	22.409864	1752.433350	-799.710815	309.878693	1252.053223	-621.028442	-270.243408	1195.386108	-638.347168	230.316116	1012.462646	-529.169556	-184.443314	915.677063	-584.878845	26.325541	1089.753418	538.254211	-11.462317	968.761963	547.682678	245.537537
-612.957275	109.699844	989.978577	-595.114746	-66.658752	993.291504	-661.276184	168.277969	518.350342	-667.951782	-93.971115	530.311646	-656.487061	216.309921	77.401093	-659.160095	-70.663345	89.036415	-586.938904	214.883636	1457.620972	-515.424500	-155.001251	1441.960815	-512.373535	25.754166	1416.936890	-502.173706	21.170406	1752.334473	-800.279480	308.450928	1252.386353	-620.538757	-271.458527	1195.193726	-638.853760	229.426880	1012.340454	-528.666870	-185.003342	915.511292	-585.006348	25.288639	1089.735352	539.385071	-11.657001	968.842773	549.214661	245.048538
-613.196777	108.696724	989.986572	-595.173401	-67.665764	993.162476	-661.120728	167.700409	518.302795	-668.120544	-94.793709	530.438660	-656.383972	216.283005	77.371368	-659.310974	-70.712059	89.042648	-587.192566	213.576462	1457.681030	-515.096252	-156.189178	1441.771484	-512.431396	24.597837	1416.853394	-501.982849	19.867970	1752.171753	-800.830872	306.975769	1252.636597	-620.008789	-272.721436	1194.915649	-639.733276	228.751877	1012.290588	-528.196899	-186.220093	915.716187	-585.125366	24.229803	1089.671021	540.494568	-12.083732	969.100769	550.776611	244.636978
-613.394531	107.631927	989.983215	-595.264160	-68.739799	993.169434	-661.004089	167.112000	518.267517	-668.101501	-95.322884	530.384949	-656.346436	216.239395	77.395462	-659.378296	-70.766685	89.121704	-587.466064	212.301453	1457.727783	-514.893250	-157.359665	1441.644043	-512.487122	23.389393	1416.834473	-501.811890	18.584278	1752.063354	-801.352600	305.473083	1252.832275	-619.529785	-273.975647	1194.724609	-640.513489	227.875626	1012.251404	-527.638672	-186.627258	915.380737	-585.289001	23.175543	1089.676025	541.554688	-12.287641	969.296692	552.259094	244.212509
-613.651733	106.530899	990.025208	-595.343323	-69.782158	993.051514	-660.898499	166.628662	518.288269	-668.226135	-96.160568	530.397522	-656.271301	216.219513	77.392693	-659.619568	-70.822647	89.101242	-587.710144	211.011047	1457.759888	-514.637146	-158.580978	1441.439453	-512.514160	22.134474	1416.757080	-501.666840	16.954336	1752.148560	-801.950317	303.908661	1253.145996	-618.903259	-275.512787	1194.672241	-641.129944	226.964630	1012.048645	-527.158508	-187.474182	915.336304	-585.442444	22.036865	1089.637695	542.623291	-12.618441	969.471375	553.806396	243.948441
-613.906982	105.451744	990.004211	-595.456787	-70.875046	992.992188	-660.812500	166.135498	518.234558	-668.302063	-96.976875	530.386047	-656.274963	216.201172	77.445343	-659.800049	-70.908920	89.116783	-588.031189	209.552597	1457.870117	-514.422913	-159.828033	1441.252441	-512.595703	20.945637	1416.709839	-501.449219	15.588509	1752.165405	-802.583496	302.290039	1253.521118	-618.372192	-276.561066	1193.817871	-642.129944	226.147629	1012.063782	-526.725403	-188.454758	915.358826	-585.617004	20.945559	1089.595825	543.652771	-12.708158	969.548035	555.229553	243.714661
-614.168030	104.298744	989.991272	-595.618896	-72.050537	992.947876	-660.861023	165.688828	518.150574	-668.460083	-97.794548	530.291382	-656.456665	216.105576	77.490692	-659.977295	-70.898788	89.094032	-588.349670	208.162903	1457.934448	-514.152344	-161.077118	1441.023315	-512.660950	19.651890	1416.568237	-501.255951	14.534829	1751.685791	-803.196411	300.635956	1253.762329	-617.975098	-278.074005	1193.876221	-643.008728	225.096725	1012.079102	-526.316956	-189.623489	915.433044	-585.839783	19.772953	1089.569702	544.709900	-12.669889	969.575439	556.648743	243.543121
-614.405334	103.113510	990.014221	-595.720032	-73.167618	992.848450	-660.536560	165.056808	518.044800	-668.564880	-98.636177	530.243835	-656.305603	216.044189	77.549500	-660.127869	-70.957603	89.063370	-588.633850	206.721024	1458.005127	-513.911255	-162.371689	1440.793823	-512.707336	18.376463	1416.477905	-501.070343	13.148194	1751.550537	-803.824646	299.052765	1254.062744	-617.373352	-279.335907	1193.310791	-643.927856	224.091660	1011.994629	-525.824890	-190.127121	915.087158	-586.022949	18.568422	1089.536133	545.681641	-12.819046	969.664978	558.023743	243.376663
-614.743652	102.008667	990.008057	-595.879822	-74.283028	992.705078	-660.446594	164.471832	517.966553	-668.606628	-99.400429	530.106628	-656.335754	216.021286	77.631744	-660.205261	-71.005920	89.099274	-588.894043	205.348236	1458.080688	-513.653076	-163.653442	1440.531250	-512.791687	17.076256	1416.365234	-500.881348	11.762677	1751.408936	-804.473877	297.266022	1254.466553	-617.013062	-280.958496	1193.388062	-645.166870	223.155457	1011.743408	-525.355896	-190.910095	914.884155	-586.228027	17.405598	1089.454834	546.666870	-12.760481	969.699768	559.422546	243.319916
-615.007019	100.837257	989.985352	-595.959106	-75.475143	992.590820	-660.533203	163.980896	518.041077	-668.725464	-100.281525	530.059021	-656.501648	215.895065	77.754227	-660.352173	-71.048355	89.107368	-589.232544	203.821686	1458.120850	-513.455200	-165.046097	1440.381592	-512.800476	15.730358	1416.279419	-500.684692	10.341717	1751.249023	-805.102966	295.534454	1254.781372	-616.559631	-282.343475	1193.150757	-645.835083	221.954346	1011.780579	-525.075378	-192.354599	914.717773	-586.385315	16.193897	1089.384644	547.582214	-12.889388	969.739014	560.762268	243.235840
-615.291382	99.673637	989.919434	-596.089966	-76.744888	992.491821	-660.393799	163.552261	517.962402	-668.678223	-101.020607	530.043091	-656.475952	215.864944	77.853554	-660.588684	-71.086937	89.095245	-589.491760	202.342682	1458.145874	-513.179199	-166.389832	1440.120483	-512.897705	14.393501	1416.202148	-500.495239	8.912219	1751.104614	-805.806824	293.819336	1255.115845	-616.026794	-283.861389	1192.865234	-647.081177	220.870346	1011.435669	-524.864868	-193.863800	914.287354	-586.575745	14.975178	1089.298950	548.503235	-12.885524	969.729675	562.135315	243.326431
-615.546570	98.470070	989.956055	-596.218872	-77.891876	992.439636	-660.223083	162.962296	517.931213	-668.812317	-101.959763	530.038269	-656.409668	215.823898	77.904915	-660.912537	-71.117027	89.169373	-589.848083	200.937393	1458.167847	-512.952881	-167.739258	1439.904175	-512.952087	12.999326	1416.104736	-500.265442	7.439324	1750.942749	-806.425354	292.039612	1255.378540	-615.591492	-285.302826	1192.602905	-648.008667	219.691132	1011.336243	-524.515564	-194.894028	913.999023	-586.798706	13.762021	1089.298462	549.511353	-12.487761	969.551453	563.518311	243.441620
-615.953430	97.275803	989.946106	-596.420105	-79.101799	992.260925	-659.978271	162.393295	517.950623	-668.829529	-102.787796	529.991699	-656.386292	215.765976	78.005737	-661.066345	-71.127449	89.187080	-590.173828	199.380676	1458.240601	-512.777161	-169.098602	1439.643066	-513.094482	11.655399	1416.013550	-500.101807	5.663960	1751.009155	-807.129761	290.192993	1255.779053	-615.046570	-286.847565	1192.268677	-649.017273	218.398788	1011.203430	-524.205200	-195.998291	913.816650	-587.054810	12.493231	1089.197144	550.334839	-12.383086	969.485229	564.817627	243.551300
-616.271362	95.982872	990.020020	-596.528198	-80.396973	992.206787	-659.628479	161.736359	517.926086	-668.814941	-103.650887	529.959167	-656.263306	215.694733	78.073441	-661.066772	-71.181343	89.230736	-590.528748	197.805420	1458.347900	-512.469788	-170.582047	1439.459351	-513.193054	10.229489	1415.937134	-499.836273	4.426967	1750.691162	-807.805115	288.351807	1256.110596	-614.614807	-288.312500	1192.027588	-650.058960	217.092789	1011.101257	-523.932129	-197.145630	913.611389	-587.295349	11.147704	1089.214233	551.118042	-12.132145	969.431335	565.987488	243.613968
-616.675659	94.687134	990.067322	-596.747070	-81.602951	992.078003	-659.407837	161.254669	517.941467	-668.982056	-104.703781	529.860352	-656.307007	215.638428	78.184479	-661.416565	-71.188339	89.266251	-590.834351	196.255386	1458.420288	-512.264038	-171.909119	1439.205688	-513.273682	8.794800	1415.768066	-499.625000	2.904529	1750.512695	-808.544556	286.417236	1256.571167	-614.127197	-289.922394	1191.667603	-651.182678	215.721222	1010.970886	-523.663086	-198.299698	913.356445	-587.614563	9.819817	1089.177612	551.937256	-11.903069	969.367798	567.182129	243.729309
-617.050781	93.385818	990.090515	-596.951599	-82.874657	992.001831	-659.084045	160.673508	517.844727	-669.020691	-105.450348	529.736938	-656.373474	215.539520	78.252258	-661.600891	-71.235146	89.224152	-591.204712	194.612076	1458.487549	-511.966248	-173.479416	1438.939209	-513.300720	7.346752	1415.694336	-499.367676	1.382700	1750.378418	-809.264893	284.472931	1256.917114	-613.649963	-291.383026	1191.433350	-652.299133	214.344070	1010.818237	-523.399475	-199.394577	913.034546	-587.919922	8.495300	1089.155273	552.640381	-11.801927	969.367981	568.398254	243.791153
-617.524902	92.108673	990.106689	-597.068359	-84.317101	991.914185	-658.721741	160.125656	517.738831	-669.199219	-106.581085	529.754028	-656.336853	215.507034	78.323219	-661.985840	-71.288322	89.243362	-591.420532	192.984604	1458.523438	-511.618927	-174.980103	1438.600464	-513.286682	5.837770	1415.553101	-499.096375	-0.196899	1750.176758	-810.001404	282.571716	1257.344482	-613.179321	-292.942749	1191.086670	-653.468567	212.976990	1010.651489	-523.147278	-200.654495	912.714722	-588.192749	7.116007	1089.115845	553.430237	-11.541651	969.307617	569.567322	243.950119
-618.057983	90.800179	990.134949	-597.364990	-85.596214	991.823792	-658.241394	159.587708	517.729797	-669.189636	-107.540413	529.667236	-656.292236	215.448639	78.380592	-662.151489	-71.273949	89.195869	-591.595093	191.276489	1458.545166	-511.155579	-176.515427	1438.349365	-513.198730	4.259545	1415.432617	-498.826538	-1.747284	1749.976807	-810.728699	280.632233	1257.686890	-612.684509	-294.495331	1190.821899	-654.761597	211.550735	1010.504333	-522.941528	-201.869629	912.423157	-588.562439	5.787541	1089.077148	554.170044	-11.248549	969.257874	570.717896	244.061310
-618.615479	89.472389	990.164063	-597.616821	-86.917686	991.721375	-657.826538	159.134018	517.731262	-669.241516	-108.330986	529.580627	-656.291077	215.429901	78.486504	-662.416138	-71.319168	89.242973	-591.877136	189.557312	1458.498169	-510.795227	-178.125473	1438.105347	-513.206238	2.729984	1415.294800	-498.519623	-3.313382	1749.825195	-811.462952	278.557556	1258.129639	-612.209351	-296.013794	1190.514893	-655.684875	209.922668	1010.292419	-522.385986	-202.780151	912.391113	-588.905823	4.430278	1089.029541	554.837097	-10.992845	969.243286	571.863647	244.211456
-619.138306	88.068146	990.234985	-597.726868	-88.311745	991.659851	-657.274109	158.600754	517.690186	-669.366821	-109.383591	529.510376	-656.304016	215.292648	78.724876	-662.587219	-71.396584	89.305115	-592.263062	187.808746	1458.648560	-510.477295	-179.673279	1437.894775	-513.263794	1.169904	1415.177734	-498.211151	-4.963247	1749.661865	-812.226257	276.553436	1258.563232	-611.666626	-297.623474	1190.164795	-657.051453	208.385574	1010.094238	-522.141846	-203.925369	912.122620	-589.226074	3.002154	1089.035889	555.439270	-10.800191	969.278198	572.896667	244.338715
-619.795715	86.734474	990.342957	-597.992859	-89.562431	991.453979	-656.607056	158.065704	517.689270	-669.395874	-110.334763	529.410461	-656.261719	215.197601	78.872871	-662.776917	-71.516716	89.357346	-592.628662	186.035507	1458.700562	-510.050476	-181.243210	1437.596558	-513.299866	-0.409647	1415.081177	-497.910187	-6.590310	1749.533325	-812.955994	274.378906	1258.874512	-611.178955	-299.167847	1189.845947	-658.468384	206.852615	1009.890625	-521.855469	-205.146042	911.755554	-589.638916	1.585501	1088.981323	556.049011	-10.572651	969.336792	573.871765	244.453064
-620.474548	85.465187	990.439270	-598.248291	-90.872131	991.256714	-655.980530	157.546631	517.649170	-669.453369	-111.248528	529.223206	-656.346313	215.067856	79.061470	-663.011963	-71.563660	89.362000	-592.995300	184.262085	1458.774414	-509.647583	-182.864029	1437.274536	-513.394470	-1.972570	1414.916138	-497.560760	-8.209885	1749.355713	-813.721497	272.244629	1259.269531	-610.636963	-300.765869	1189.469116	-660.305298	205.517868	1009.755432	-521.658691	-206.324188	911.442139	-590.067932	0.183032	1088.926636	556.609802	-10.440039	969.437134	574.856201	244.621887
-621.145447	84.133469	990.548340	-598.350037	-92.244682	991.087402	-655.254944	157.047241	517.566833	-669.419434	-111.861244	528.977173	-656.404968	214.984863	79.218254	-663.102173	-71.698311	89.344643	-593.356506	182.448151	1458.896851	-509.258057	-184.449005	1436.950317	-513.431152	-3.600707	1414.787842	-497.171173	-9.873187	1749.154663	-814.519470	270.060547	1259.725586	-610.103882	-302.342010	1189.041138	-661.394165	203.753143	1009.531250	-521.403442	-207.566483	911.132568	-590.428833	-1.259039	1088.894165	557.107361	-10.272323	969.471008	575.756653	244.729645
-621.885193	82.844208	990.624084	-598.649841	-93.473793	990.881409	-654.513245	156.479492	517.531799	-669.727600	-113.193474	528.942444	-656.292725	214.830124	79.398010	-663.468384	-71.779907	89.332695	-593.730103	180.384048	1458.906860	-508.761536	-186.312408	1436.606201	-513.502197	-5.126996	1414.501221	-496.783752	-11.499827	1748.951538	-815.372681	267.896301	1260.117065	-609.565918	-303.914581	1188.715698	-663.197815	202.336304	1009.404358	-521.167725	-208.769928	910.707581	-590.898560	-2.619209	1088.822021	557.639160	-10.038486	969.445190	576.704346	244.911362
-622.714783	81.568451	990.716797	-598.935181	-94.775246	990.653687	-653.753418	155.973618	517.626038	-669.776978	-114.047501	528.862793	-656.168213	214.792236	79.575638	-663.569641	-71.845642	89.315102	-594.152039	178.778992	1458.953369	-508.303558	-187.646561	1436.260498	-513.499390	-6.816594	1414.484985	-496.369263	-13.134775	1748.748535	-816.171143	265.561829	1260.583984	-608.990601	-305.600494	1188.249390	-664.724365	200.735840	1009.297913	-520.979065	-210.005493	910.334595	-591.385864	-4.017169	1088.743530	558.210876	-9.694467	969.409851	577.596008	245.108627
-623.463013	80.160934	990.829834	-599.092102	-96.159721	990.553406	-653.026550	155.453445	517.681519	-669.992004	-115.063316	528.703979	-656.171448	214.748520	79.811844	-663.874512	-71.884132	89.297340	-594.616089	176.938477	1459.090088	-507.742004	-189.269882	1435.884399	-513.547119	-8.453906	1414.346680	-495.878479	-14.805634	1748.525146	-817.068359	263.278534	1261.093506	-608.462891	-307.177917	1187.861938	-666.181213	199.132782	1009.163086	-520.759033	-211.219162	909.889221	-591.804077	-5.461504	1088.744385	558.660461	-9.578767	969.507751	578.420654	245.266891
-624.316345	78.782936	991.002441	-599.377258	-97.351158	990.376099	-652.213257	154.866257	517.807678	-670.190857	-115.947937	528.551331	-656.033508	214.623734	80.163094	-663.932678	-71.983261	89.341743	-595.086182	175.025269	1459.223389	-507.260529	-190.911514	1435.520020	-513.595886	-10.059922	1414.235962	-495.423889	-16.503769	1748.359131	-818.002441	260.901886	1261.564087	-607.858337	-308.782410	1187.425903	-667.717712	197.459061	1009.102051	-520.582642	-212.503952	909.500244	-592.312805	-6.866925	1088.733032	558.986633	-9.591184	969.682129	579.171875	245.395325
-625.220520	77.392212	991.207031	-599.687012	-98.656227	990.237183	-651.421692	154.411057	517.754578	-670.440796	-116.940224	528.475403	-655.870239	214.523682	80.513664	-664.237793	-72.083687	89.386955	-595.605225	173.064880	1459.391724	-506.738800	-192.590515	1435.151123	-513.667847	-11.674282	1414.042480	-494.966064	-18.179062	1748.161377	-818.976807	258.455536	1262.082886	-607.121277	-310.531952	1187.169556	-669.201965	195.799271	1009.027527	-520.361084	-213.763535	908.980713	-592.860474	-8.330325	1088.756836	559.409424	-9.436053	969.742859	579.930420	245.444962
-626.129883	76.000069	991.435913	-599.880798	-100.016640	990.087708	-650.506165	153.873444	517.827576	-670.656799	-117.863884	528.351868	-655.696594	214.422729	80.823997	-664.508606	-72.198372	89.370392	-596.065857	171.116028	1459.552490	-506.080475	-194.199036	1434.735107	-513.754150	-13.255733	1413.897339	-494.437469	-19.833288	1747.907837	-819.981934	256.031799	1262.599243	-606.580017	-311.983704	1186.577271	-670.704895	194.116013	1009.098450	-520.207275	-214.973404	908.502014	-593.341248	-9.826632	1088.785156	559.815613	-9.202546	969.715576	580.752075	245.593658
-627.089722	74.642441	991.646729	-600.195740	-101.305443	989.965393	-649.747803	153.409683	517.992065	-670.932495	-118.850029	528.252258	-655.710083	214.310959	81.287567	-664.722900	-72.262260	89.375038	-596.634033	169.214401	1459.716064	-505.472076	-195.810242	1434.335083	-513.820129	-14.860361	1413.783569	-493.889221	-21.549194	1747.690430	-820.985535	253.542953	1263.068604	-605.962097	-313.585144	1186.085449	-672.208618	192.414612	1009.106079	-520.013306	-216.222809	907.997803	-593.890076	-11.248818	1088.813721	560.140930	-9.099159	969.752258	581.714172	245.518784
-628.047241	73.288895	991.825012	-600.448669	-102.608688	989.779541	-648.779175	152.896591	518.145935	-671.386292	-120.082367	528.230652	-655.549622	214.257080	81.675613	-665.065002	-72.324257	89.349121	-597.208008	167.341003	1459.894409	-504.889038	-197.382904	1433.885986	-513.815430	-16.351509	1413.713989	-493.340698	-23.170715	1747.433960	-822.102661	251.074982	1263.639404	-605.219055	-315.161407	1185.623779	-673.292725	190.486557	1009.134033	-520.251404	-218.519196	907.083618	-594.368103	-12.680132	1088.786377	560.463806	-8.795446	969.734009	582.369202	245.826904
-629.038696	71.807678	992.018066	-600.703613	-104.020973	989.644043	-647.870850	152.402573	518.332092	-671.622864	-120.645493	528.000061	-655.373901	214.165375	82.043961	-664.993469	-72.383652	89.326988	-597.838318	165.451630	1460.175903	-504.220123	-198.889160	1433.442383	-513.948547	-17.974003	1413.604248	-492.788391	-24.814251	1747.184326	-823.251831	248.496048	1264.228149	-604.486938	-316.749146	1185.121094	-674.747559	188.769958	1009.257813	-519.600220	-218.731735	906.898438	-594.878540	-14.207504	1088.793701	560.780029	-8.789038	969.731812	583.194336	245.862244
-630.009216	70.326752	992.230103	-600.908447	-105.372719	989.550232	-646.893127	151.876495	518.583130	-672.136597	-121.719025	527.942993	-655.069336	214.058823	82.444351	-665.297485	-72.440666	89.234390	-598.493225	163.615860	1460.375366	-503.543640	-200.403488	1432.986206	-514.044983	-19.432747	1413.496704	-492.254211	-26.435783	1747.027832	-824.430847	245.913391	1264.808594	-603.774780	-318.249725	1184.634521	-676.622864	187.250534	1009.533508	-518.381531	-218.642975	907.957397	-595.340759	-15.684669	1088.828369	561.108093	-8.684044	969.690552	583.979492	245.899277
-630.977600	68.827110	992.552429	-601.104126	-106.655952	989.445251	-646.084473	151.417450	518.961243	-672.580505	-122.699776	527.881042	-654.908386	213.913483	82.943855	-665.333191	-72.581543	89.250381	-599.223755	161.728363	1460.727539	-502.945862	-201.873383	1432.572144	-514.085754	-20.939886	1413.415039	-491.656616	-28.098137	1746.870361	-825.692017	243.248062	1265.489380	-602.977600	-319.787994	1184.172363	-678.180054	185.540924	1009.793152	-518.148682	-219.779144	907.430054	-595.845703	-17.210382	1088.923584	561.425232	-8.746663	969.715210	584.841187	245.889587
-631.884033	67.359673	992.861145	-601.223877	-107.980530	989.312988	-645.098145	150.978546	519.202148	-672.945984	-123.415489	527.694580	-654.640503	213.824844	83.423309	-665.388855	-72.665916	89.246445	-599.990845	159.860870	1461.041992	-502.305206	-203.285797	1432.155396	-514.244324	-22.364790	1413.361328	-491.093933	-29.631029	1746.751709	-826.970337	240.574280	1266.059570	-602.221008	-321.304810	1183.702515	-679.699158	183.797501	1010.050415	-517.916382	-221.015289	906.781067	-596.275452	-18.745823	1088.996948	561.670410	-8.815650	969.756042	585.570435	245.883972
-632.712891	65.907951	993.158875	-601.269897	-109.278908	989.255920	-644.209106	150.443207	519.545593	-673.471375	-124.481010	527.726013	-654.510559	213.736816	83.973732	-665.500793	-72.806839	89.255714	-600.815857	158.113693	1461.325439	-501.670380	-204.645020	1431.781860	-514.285156	-23.778421	1413.359009	-490.525330	-31.197460	1746.642334	-828.377136	237.927689	1266.752808	-601.329346	-322.755737	1183.279297	-681.214172	182.024460	1010.437866	-517.661133	-222.290817	906.305847	-596.699097	-20.224648	1089.115967	561.941467	-8.699414	969.726501	586.262756	245.967377
[truncated: 40 more columns]
