# Supplementary material for: A dyadic stimulus set of audiovisual affective displays for the study of multisensory, emotional, social interactions
Source: Behav Res Methods. 2015 Nov 5;48(4):1285–95. doi: 10.3758/s13428-015-0654-4 (PMC5101291; doi:10.3758/s13428-015-0654-4)
Supplement: Supplementary file 1 — (ZIP 270 MB) [file 13428_2015_654_MOESM1_ESM.zip › supplementary_material_2_stimuli_set_files/G/G11.txt]

-597.508606	174.566116	993.894470	-590.425720	-2.027204	996.626587	0	0	0	-661.354065	-53.105888	527.018188	0	0	0	-657.062927	-73.930847	90.823669	-601.562805	282.788910	1452.826782	-541.636475	-90.068932	1440.426147	-527.414673	89.005051	1420.999390	-528.530029	78.759102	1753.941162	-756.050842	329.057861	1197.264282	-610.474060	-172.822250	1172.829956	-592.018005	307.041046	943.336670	-453.166931	-100.407448	918.884338	-576.363708	88.498077	1093.673706	532.451660	-53.169140	965.944885	557.706970	199.181625
-597.392212	174.571213	993.855896	-590.349731	-2.030318	996.618713	0	0	0	-661.204651	-53.049488	526.996826	0	0	0	-657.055115	-73.945320	90.827682	-601.475342	282.758667	1452.834595	-541.609619	-90.087852	1440.420654	-527.360413	88.994209	1420.996338	-528.475586	78.779312	1753.995117	-755.898926	329.064362	1197.186401	-609.823547	-172.257126	1172.494873	-591.810974	307.030151	943.335144	-448.608215	-99.367523	925.706238	-576.260010	88.512314	1093.648804	535.145325	-49.347820	966.211060	558.111694	199.684021
-597.284424	174.553009	993.856384	-590.265747	-2.050282	996.643555	0	0	0	-661.220154	-53.129765	526.993652	0	0	0	-657.130310	-73.937149	90.835518	-601.406189	282.774994	1452.807861	-541.583496	-90.109642	1440.432129	-527.287537	88.952446	1420.985596	-528.407837	78.800987	1753.989990	-755.728516	329.062286	1197.120605	-609.800110	-172.245483	1172.495850	-591.633728	306.950531	943.361511	-448.563416	-99.457191	925.739502	-576.185974	88.503578	1093.665161	535.068359	-49.342663	966.217285	558.137878	199.625931
-597.186890	174.511826	993.860535	-590.179993	-2.053342	996.641907	0	0	0	-661.138428	-53.140186	527.034851	0	0	0	-657.062500	-73.932068	90.825890	-601.311829	282.750824	1452.818970	-541.509277	-90.105202	1440.453247	-527.217651	88.944817	1420.972534	-528.315674	78.818001	1753.977783	-755.547913	329.062256	1197.079834	-609.796021	-172.272064	1172.508667	-591.405823	306.910614	943.326904	-448.508789	-99.508720	925.734619	-576.095886	88.477493	1093.666748	534.964844	-49.295284	966.221619	558.102661	199.647385
-597.087341	174.508301	993.826111	-590.087219	-2.064267	996.654175	0	0	0	-661.077576	-53.139286	527.002014	0	0	0	-657.110291	-73.924454	90.822060	-601.241455	282.751129	1452.785278	-541.486755	-90.112144	1440.464600	-527.158264	88.949097	1421.000732	-528.261841	78.827522	1753.976318	-755.394836	329.054535	1197.016602	-609.778809	-172.316544	1172.518799	-591.209595	306.826965	943.292908	-448.305542	-99.173538	925.395691	-576.007324	88.495262	1093.656494	534.819275	-49.318874	966.222473	558.070313	199.620605
-596.983826	174.510712	993.819519	-590.004761	-2.059491	996.664368	0	0	0	-661.013428	-53.120274	527.010559	0	0	0	-657.078979	-73.880531	90.795494	-601.145081	282.761505	1452.787354	-541.460083	-90.112511	1440.477661	-527.102661	88.913704	1421.003052	-528.216614	78.847618	1753.975098	-755.232910	329.105316	1196.969971	-609.737549	-172.320389	1172.527954	-590.954590	306.796326	943.264893	-448.140015	-99.143066	925.306030	-575.922119	88.505836	1093.659546	534.699036	-49.310005	966.215942	558.038208	199.574005
-596.893250	174.496964	993.796448	-589.937561	-2.100019	996.703247	0	0	0	-660.967712	-53.154633	527.025574	0	0	0	-657.037231	-73.877983	90.791733	-601.038208	282.771881	1452.762085	-541.418213	-90.103233	1440.467773	-527.037292	88.907272	1420.989624	-528.175171	78.855019	1753.952881	-755.078308	329.110718	1196.914917	-609.684937	-172.353943	1172.544189	-590.738220	306.749329	943.262207	-448.056641	-99.193825	925.311890	-575.849304	88.510315	1093.667725	534.580139	-49.157299	966.182312	557.893494	199.780075
-596.792847	174.509399	993.787537	-589.848206	-2.093078	996.684509	0	0	0	-660.963135	-53.189838	527.043884	0	0	0	-657.067444	-73.895866	90.849907	-601.016602	282.874084	1452.754517	-541.403931	-89.998039	1440.498779	-526.933838	88.894890	1420.903931	-528.141541	78.891663	1753.967041	-754.913452	329.160431	1196.889404	-609.649170	-172.382889	1172.557617	-590.498413	306.742584	943.219360	-448.042206	-99.299057	925.474976	-575.764648	88.512993	1093.655884	534.501099	-49.205944	966.172729	557.944397	199.650650
-596.696289	174.467209	993.770813	-589.758972	-2.144495	996.734802	0	0	0	-660.931824	-53.235279	527.102356	0	0	0	-657.104675	-73.900162	90.864006	-600.886353	282.789978	1452.748291	-541.350464	-90.102516	1440.489136	-526.889343	88.924225	1421.012817	-528.114868	78.894592	1753.976074	-754.745605	329.168488	1196.808594	-609.648560	-172.456390	1172.613525	-590.257935	306.698669	943.182007	-448.388245	-99.125000	925.068726	-575.682129	88.502289	1093.673706	534.376587	-49.173019	966.135315	557.853027	199.687347
-596.583191	174.452835	993.768677	-589.673340	-2.169366	996.769226	0	0	0	-660.877686	-53.265781	527.111389	0	0	0	-657.112549	-73.897110	90.863686	-600.770020	282.828674	1452.729858	-541.284668	-90.094528	1440.539551	-526.811523	88.916397	1420.981567	-528.090454	78.919991	1753.996948	-754.579285	329.193268	1196.785278	-609.625000	-172.527100	1172.646118	-589.960205	306.674438	943.174011	-448.439301	-99.097946	924.808533	-575.602356	88.499474	1093.692993	534.241577	-49.209454	966.111511	557.937988	199.511551
-596.517822	174.464188	993.762756	-589.595032	-2.160328	996.742798	0	0	0	-660.845764	-53.328373	527.145691	0	0	0	-657.183167	-73.887268	90.866913	-600.693665	282.949921	1452.708862	-541.268250	-89.977303	1440.551025	-526.723511	88.918884	1420.930786	-528.075073	78.946999	1754.010620	-754.397827	329.201813	1196.789185	-609.552673	-172.554108	1172.668823	-589.674744	306.665955	943.201904	-448.321075	-99.179939	924.899658	-575.521851	88.499786	1093.675537	534.116516	-49.205956	966.098816	557.906311	199.473129
-596.427368	174.449326	993.754761	-589.485291	-2.168596	996.729492	0	0	0	-660.698608	-53.202415	527.082947	0	0	0	-657.135498	-73.875885	90.873466	-600.568542	282.890900	1452.692993	-541.193237	-90.049500	1440.590942	-526.646912	88.943214	1420.993042	-528.063232	78.969498	1754.005859	-754.228516	329.270721	1196.719360	-609.396301	-172.467743	1172.662964	-589.435852	306.661133	943.222351	-447.582581	-99.507591	925.720154	-575.413696	88.487579	1093.663452	533.929199	-49.150223	966.102356	557.750732	199.585754
-596.357117	174.411972	993.729980	-589.431885	-2.186235	996.768066	-652.286011	208.692932	522.729858	-660.577759	-53.179783	527.088074	-656.059326	228.229782	79.223274	-657.091980	-73.898529	90.851547	-600.504211	282.959076	1452.644531	-541.186646	-89.966515	1440.634399	-526.586121	88.933563	1420.935181	-528.053589	78.998779	1754.017212	-754.059692	329.313171	1196.652832	-609.404480	-172.562729	1172.715088	-589.181641	306.637604	943.226501	-447.809235	-99.369835	925.498840	-575.358032	88.493736	1093.670532	533.771912	-49.158409	966.078064	557.708740	199.518646
-596.309998	174.453720	993.737427	-589.390991	-2.160357	996.761108	-652.368042	208.755737	522.749390	-660.594604	-53.236595	527.050232	-656.163208	228.226166	79.246445	-657.172852	-73.871353	90.871849	-600.399597	283.011261	1452.558350	-541.105713	-89.937477	1440.656250	-526.508423	88.950783	1420.933960	-528.041931	79.032104	1754.022827	-753.870605	329.386047	1196.581665	-609.363281	-172.602402	1172.771362	-588.946655	306.630096	943.230774	-448.000244	-99.490753	925.280701	-575.305969	88.519005	1093.669556	533.709717	-49.129459	966.039856	557.701599	199.510803
-596.227844	174.438492	993.737915	-589.332031	-2.173669	996.785583	-652.303406	208.767685	522.760132	-660.544617	-53.221603	527.076660	-656.126465	228.225784	79.230927	-657.170959	-73.811249	90.838608	-600.273071	283.020233	1452.582642	-541.047852	-89.932701	1440.696777	-526.452942	88.961609	1420.937256	-528.029785	79.046722	1754.043457	-753.703369	329.484894	1196.510132	-609.272034	-172.587891	1172.836914	-588.684570	306.614685	943.273621	-447.965424	-99.827568	925.517151	-575.239441	88.515671	1093.682495	533.442871	-49.030403	966.051941	557.492920	199.605606
-596.117249	174.412170	993.728210	-589.201233	-2.175534	996.800171	-652.173218	208.658722	522.740662	-660.510681	-53.274979	527.134521	-656.042175	228.214462	79.241142	-657.143738	-73.805229	90.834770	-600.208557	283.007233	1452.574341	-541.018127	-89.910767	1440.746582	-526.401367	88.979912	1420.939453	-528.007141	79.096939	1754.076660	-753.507996	329.578400	1196.425903	-609.081726	-172.498672	1172.825073	-588.458801	306.554657	943.264587	-447.135986	-100.172340	926.281616	-575.131226	88.516968	1093.686890	533.364624	-49.044525	966.005432	557.487488	199.575409
-596.050354	174.462280	993.731689	-589.170715	-2.148197	996.790405	-652.129578	208.619949	522.754517	-660.423828	-53.213364	527.090515	-656.047485	228.214874	79.235077	-657.080078	-73.835007	90.884201	-600.124329	283.039795	1452.545532	-540.964539	-89.909180	1440.821045	-526.333923	89.006264	1420.947510	-528.005493	79.128563	1754.084229	-753.317932	329.684814	1196.363525	-608.972351	-172.500671	1172.858032	-588.220154	306.553528	943.252197	-446.940125	-100.287552	926.516174	-575.072998	88.544754	1093.682251	533.145874	-48.992237	966.029663	557.300232	199.677780
-595.962280	174.423492	993.743408	-589.051331	-2.132817	996.800232	-652.121216	208.613678	522.755554	-660.339355	-53.205612	527.113159	-656.027100	228.229889	79.195427	-657.151184	-73.818687	90.912491	-600.038940	283.062775	1452.550781	-540.937561	-89.902855	1440.895630	-526.259766	89.007744	1420.982910	-528.000305	79.171570	1754.092163	-753.136047	329.743011	1196.322998	-608.900146	-172.483643	1172.932251	-587.953064	306.499847	943.286804	-446.731293	-100.370407	926.571655	-574.974365	88.535645	1093.693848	532.960327	-48.910904	965.996765	557.186035	199.752960
-595.885681	174.438202	993.732849	-588.999756	-2.130543	996.797729	-652.070557	208.648254	522.755981	-660.211304	-53.138142	527.094238	-656.072815	228.211624	79.256226	-657.023193	-73.831635	90.904434	-599.950134	283.056335	1452.544434	-540.905945	-89.887794	1440.951538	-526.217712	89.014778	1420.974854	-528.001099	79.228111	1754.110596	-752.948669	329.835022	1196.277466	-608.783203	-172.508545	1172.969238	-587.711914	306.482147	943.248962	-446.563690	-100.423729	926.657043	-574.901428	88.546303	1093.685669	532.770386	-48.847225	965.974548	557.024109	199.852997
-595.792297	174.435196	993.738098	-588.934570	-2.086602	996.791565	-652.031738	208.596909	522.729797	-660.265137	-53.185741	527.108032	-656.015686	228.228760	79.195961	-657.218689	-73.759697	90.880257	-599.859192	283.099670	1452.556763	-540.858337	-89.858780	1441.000977	-526.167236	89.014107	1420.993896	-528.007080	79.281525	1754.124756	-752.768982	329.874695	1196.242676	-608.790039	-172.621033	1173.079712	-587.440369	306.493713	943.216553	-446.873047	-100.253990	926.283630	-574.823486	88.558197	1093.685669	532.584656	-48.690121	965.953979	556.780334	200.091324
-595.686340	174.467026	993.732483	-588.881958	-2.107390	996.834473	-651.984436	208.631058	522.733887	-660.077454	-53.067451	527.070862	-656.031677	228.230469	79.220985	-657.078064	-73.751015	90.880951	-599.762939	283.119202	1452.536011	-540.866394	-89.866844	1441.048218	-526.131287	89.019936	1421.014648	-528.011292	79.338715	1754.139038	-752.581360	329.927246	1196.155762	-608.716980	-172.697723	1173.139771	-587.154236	306.489777	943.258423	-446.863647	-100.268562	926.106262	-574.747986	88.584610	1093.704468	532.341187	-48.552723	965.927002	556.476257	200.314789
-595.579590	174.500305	993.715271	-588.806580	-2.064140	996.832336	-651.951355	208.668289	522.764526	-660.085632	-53.070580	527.037659	-656.020813	228.215759	79.223221	-657.086426	-73.752327	90.884254	-599.688049	283.151642	1452.557739	-540.849548	-89.826744	1441.121704	-526.079956	89.017311	1421.040039	-528.017456	79.411629	1754.162842	-752.378906	330.048706	1196.075806	-608.525391	-172.634323	1173.136841	-586.896118	306.552368	943.269104	-446.090057	-100.544418	926.824768	-574.658875	88.628242	1093.695068	532.197754	-48.422726	965.914307	556.238403	200.475739
-595.482666	174.565536	993.707275	-588.764221	-2.005223	996.798950	-651.958069	208.650711	522.787415	-659.956787	-52.958725	526.996582	-656.016235	228.229507	79.272507	-657.038574	-73.779228	90.926247	-599.604492	283.179932	1452.545410	-540.841675	-89.817085	1441.167969	-526.042297	89.030457	1421.031372	-528.037659	79.448509	1754.172607	-752.193176	330.087769	1196.097412	-608.417725	-172.653519	1173.165039	-586.625305	306.564819	943.292358	-445.846802	-100.680038	927.056702	-574.578979	88.671028	1093.672974	532.002502	-48.327545	965.899841	555.958008	200.659988
-595.360901	174.584442	993.714172	-588.674744	-1.994982	996.797729	-651.909607	208.738358	522.784180	-659.910461	-52.954582	527.021362	-656.082214	228.260193	79.288712	-657.019958	-73.828896	90.990753	-599.487732	283.079742	1452.540894	-540.774780	-89.923782	1441.181519	-526.020813	89.066689	1421.115356	-528.038330	79.541229	1754.173950	-752.018066	330.175049	1196.013916	-608.410217	-172.764023	1173.265747	-586.398010	306.639099	943.279785	-445.871735	-100.135262	926.356567	-574.496765	88.676933	1093.680176	531.851868	-48.228092	965.882568	555.693298	200.789719
-595.277100	174.606598	993.688599	-588.626343	-1.998442	996.802673	-651.882996	208.748123	522.776123	-659.916565	-52.982811	527.031067	-656.116394	228.250076	79.281769	-657.073853	-73.829453	90.997841	-599.455566	283.210327	1452.534790	-540.822327	-89.794914	1441.210327	-525.997437	89.049927	1421.063232	-528.050659	79.595650	1754.180054	-751.823425	330.251648	1195.948364	-608.377136	-172.811981	1173.286621	-586.167847	306.661011	943.292114	-445.790710	-100.146423	926.232727	-574.431213	88.699387	1093.669678	531.701355	-48.205978	965.872253	555.456787	200.881348
-595.112122	174.609161	993.676208	-588.512085	-1.957094	996.787415	-651.836487	208.779160	522.815002	-659.813354	-52.912872	527.013245	-656.076416	228.265015	79.240387	-656.973816	-73.789268	90.963821	-599.396118	283.250610	1452.529541	-540.838623	-89.765892	1441.216431	-525.961914	89.041740	1421.042603	-528.070313	79.665253	1754.190674	-751.633362	330.327576	1195.889160	-608.229919	-172.816528	1173.263428	-585.907532	306.746155	943.261169	-445.677002	-100.655655	926.779114	-574.310547	88.714592	1093.659424	531.569275	-48.116123	965.890076	555.106445	201.046951
-595.025208	174.651520	993.680664	-588.498474	-1.892357	996.751953	-651.792114	208.795517	522.793274	-659.798401	-52.848919	526.960938	-656.075195	228.244949	79.275482	-657.019775	-73.775307	90.947769	-599.297791	283.289764	1452.498413	-540.863098	-89.754272	1441.259277	-525.951904	89.043892	1421.059082	-528.107605	79.730736	1754.191406	-751.478516	330.392303	1195.873901	-608.171875	-172.860535	1173.338867	-585.648071	306.795471	943.257751	-445.380066	-100.494171	926.747131	-574.247314	88.739365	1093.642212	531.453552	-48.021133	965.852051	554.732849	201.280792
-594.912537	174.670212	993.661438	-588.443176	-1.878928	996.734253	-651.753357	208.853928	522.824341	-659.716797	-52.850731	526.984497	-656.096008	228.269974	79.287552	-657.039063	-73.775391	90.949013	-599.234375	283.297241	1452.496338	-540.890259	-89.718681	1441.289795	-525.931152	89.053604	1421.053955	-528.128784	79.737877	1754.143311	-751.307373	330.463318	1195.858276	-608.012695	-172.806595	1173.286621	-585.390503	306.864258	943.200745	-444.673370	-101.008331	927.516174	-574.164612	88.750473	1093.624146	531.247009	-48.009583	965.873596	554.251221	201.432175
-594.794373	174.712250	993.662720	-588.358887	-1.848112	996.724426	-651.712280	208.842972	522.827515	-659.852112	-52.967827	526.998962	-656.111938	228.275726	79.265854	-657.134155	-73.765335	90.962265	-599.158203	283.295013	1452.476685	-540.940918	-89.719025	1441.320557	-525.917847	89.055779	1421.053955	-528.157410	79.798378	1754.148682	-751.140320	330.580597	1195.805908	-607.884033	-172.814148	1173.261353	-585.164612	306.879395	943.178955	-444.447723	-101.551056	927.881836	-574.080017	88.776672	1093.623047	531.141235	-47.978867	965.864685	553.731079	201.769623
-594.686401	174.706604	993.651001	-588.326599	-1.829478	996.710693	-651.664124	208.862198	522.818665	-659.826721	-52.983856	526.993225	-656.129883	228.277039	79.267166	-657.112122	-73.767853	90.963882	-599.094849	283.325470	1452.477051	-541.000977	-89.724670	1441.377563	-525.911621	89.048203	1421.046143	-528.205200	79.898735	1754.208862	-750.944092	330.683777	1195.762451	-607.859070	-172.872650	1173.337891	-584.920898	306.869202	943.201416	-444.196594	-101.209496	927.880737	-574.022400	88.774422	1093.612793	530.890503	-47.908474	965.882507	553.018982	202.153641
-594.560303	174.720215	993.668457	-588.244324	-1.804387	996.722961	-651.607483	208.927185	522.880798	-659.735779	-52.962242	526.991943	-656.117126	228.261917	79.270767	-657.205078	-73.706711	90.930191	-599.031311	283.352234	1452.509399	-541.046814	-89.705704	1441.397339	-525.921936	89.052780	1421.057129	-528.246338	79.935982	1754.221680	-750.767029	330.802338	1195.696411	-607.779419	-172.876541	1173.346802	-584.677307	306.902222	943.203735	-443.983154	-101.543739	928.087708	-573.941650	88.785942	1093.631958	530.749084	-47.836330	965.894775	552.408142	202.447693
-594.420776	174.763641	993.695557	-588.180115	-1.755093	996.719421	-651.541321	208.904327	522.883606	-659.655701	-52.883671	527.022034	-656.149963	228.248428	79.312408	-657.086975	-73.714226	90.918060	-598.958679	283.352844	1452.502441	-541.119690	-89.702438	1441.490356	-525.912842	89.044350	1421.084595	-528.305176	79.997459	1754.235596	-750.623230	330.910828	1195.629272	-607.719421	-172.908508	1173.362427	-584.469177	306.924042	943.225220	-443.783875	-101.640877	928.244141	-573.862000	88.807152	1093.648315	530.522949	-47.830978	965.940552	551.760925	202.624176
-594.295227	174.784622	993.663940	-588.154541	-1.743670	996.736267	-651.448181	209.003448	522.852661	-659.668823	-52.892422	527.026001	-656.165100	228.263031	79.328117	-657.180969	-73.644829	90.885368	-598.894287	283.369110	1452.499146	-541.207092	-89.701637	1441.534912	-525.906860	89.031784	1421.115601	-528.340698	80.032867	1754.252319	-750.458130	331.044037	1195.570190	-607.701477	-172.932114	1173.411133	-584.224487	306.996674	943.215393	-443.601746	-101.746315	928.369568	-573.803162	88.839844	1093.643555	530.307922	-47.757263	965.984619	551.074768	202.830566
-594.188354	174.769394	993.655884	-588.102783	-1.723630	996.759155	-651.375000	209.023575	522.850037	-659.541504	-52.854145	527.023071	-656.184937	228.275040	79.285500	-657.144897	-73.622162	90.891762	-598.806763	283.376740	1452.455688	-541.276978	-89.692909	1441.596191	-525.900024	89.034454	1421.133179	-528.378357	80.073242	1754.236450	-750.305420	331.170959	1195.474609	-607.622498	-172.943161	1173.406372	-584.011719	307.036469	943.177734	-443.473846	-102.397789	928.574585	-573.728821	88.854355	1093.651489	530.082520	-47.681023	966.015930	550.394592	203.001877
-594.061401	174.831894	993.650330	-588.063171	-1.682490	996.749390	-651.332520	209.080063	522.883484	-659.246643	-52.685562	526.921021	-656.184998	228.288788	79.280060	-657.000793	-73.661850	90.930199	-598.748230	283.400421	1452.434082	-541.333496	-89.700516	1441.634033	-525.906494	89.020210	1421.144653	-528.403320	80.110764	1754.251465	-750.128723	331.258820	1195.425293	-607.496521	-172.817902	1173.387817	-583.794067	307.100067	943.134277	-443.472412	-104.192650	929.122681	-573.661865	88.894440	1093.646973	529.812500	-47.506489	965.994080	549.589233	203.175583
-593.920288	174.864792	993.642273	-587.979614	-1.624573	996.706909	-651.207520	209.121048	522.875916	-659.112183	-52.607147	526.910156	-656.222778	228.284973	79.359970	-656.907532	-73.682526	90.932556	-598.666016	283.416656	1452.400635	-541.415100	-89.714333	1441.687012	-525.905945	89.002693	1421.135132	-528.441101	80.139336	1754.262695	-749.977844	331.366394	1195.389526	-607.489563	-172.840149	1173.413818	-583.552002	307.158600	943.118896	-443.261627	-104.328239	929.272217	-573.570557	88.914642	1093.626099	529.523315	-47.387508	965.983154	548.703735	203.501495
-593.785278	174.901611	993.631226	-587.920654	-1.615069	996.709900	-651.126221	209.094879	522.924805	-658.986267	-52.572742	526.913635	-656.210938	228.284439	79.345154	-656.909058	-73.730232	90.948486	-598.614990	283.458435	1452.373291	-541.540710	-89.702301	1441.725464	-525.906921	88.985176	1421.153564	-528.477112	80.200401	1754.252563	-749.798523	331.517242	1195.271484	-607.467957	-172.830048	1173.425659	-583.357178	307.195160	943.125061	-443.079865	-104.977753	929.602051	-573.486267	88.937416	1093.624268	529.174377	-47.287594	965.944946	547.804810	203.750885
-593.618713	174.921478	993.632996	-587.865479	-1.559171	996.694885	-651.023804	209.111710	522.916626	-658.829529	-52.504852	526.842590	-656.214905	228.264954	79.364113	-656.864502	-73.680626	90.913429	-598.562561	283.450653	1452.372314	-541.584778	-89.708824	1441.745239	-525.897644	88.985825	1421.156860	-528.517822	80.228310	1754.271606	-749.631165	331.632874	1195.284180	-607.506470	-172.882767	1173.476440	-583.129822	307.237762	943.131653	-442.861053	-104.201675	929.493896	-573.399780	88.954742	1093.622437	528.829346	-47.098701	965.906921	546.828918	204.120956
-593.494690	174.933090	993.634033	-587.838196	-1.568004	996.751404	-650.902039	209.155182	522.905396	-658.759033	-52.519478	526.890442	-656.200562	228.259872	79.391319	-656.949402	-73.697174	90.953156	-598.490051	283.494354	1452.329956	-541.680786	-89.700409	1441.797363	-525.900330	88.956642	1421.187134	-528.559204	80.233940	1754.268066	-749.454346	331.746246	1195.213257	-607.587585	-172.929565	1173.550171	-582.916321	307.267670	943.092407	-443.021423	-103.942123	929.261108	-573.358398	88.976288	1093.656738	528.459351	-46.971371	965.864380	545.855591	204.396973
-593.362366	174.976929	993.605835	-587.790039	-1.524000	996.709290	-650.787598	209.103378	522.909729	-660.025085	-53.699219	527.259766	-656.147217	228.280685	79.346642	-657.872986	-73.577148	91.112457	-598.370789	283.381805	1452.340332	-541.767517	-89.833290	1441.862793	-525.951538	88.983620	1421.280762	-528.580566	80.242439	1754.271484	-749.295227	331.877930	1195.125000	-607.638245	-172.987305	1173.589355	-582.720337	307.300964	943.083740	-442.943268	-103.965309	929.284241	-573.282593	89.003799	1093.624512	527.998047	-46.701221	965.794861	544.748901	204.786118
-593.234863	174.996704	993.623291	-587.765625	-1.503208	996.729553	-650.658325	209.135040	522.912964	-659.836548	-53.622566	527.266418	-656.129089	228.238205	79.330391	-657.759216	-73.570030	91.125610	-598.226807	283.309113	1452.304199	-541.804932	-89.927948	1441.905640	-525.961060	89.012466	1421.351074	-528.619019	80.278099	1754.267944	-749.119873	332.014893	1195.045776	-607.658081	-172.968323	1173.616943	-582.538635	307.281097	943.002075	-442.763855	-104.015190	929.429382	-573.237549	89.014717	1093.649048	527.471252	-46.478619	965.777039	543.780212	204.968018
-593.121582	175.006332	993.600952	-587.746521	-1.509563	996.761780	-650.577820	209.123886	522.944397	-659.634949	-53.534473	527.261719	-656.111328	228.259109	79.287437	-657.738403	-73.531448	91.058533	-598.162964	283.326721	1452.295654	-541.900818	-89.929710	1441.945801	-525.975647	88.988846	1421.370239	-528.657104	80.299034	1754.268433	-748.926025	332.120544	1194.973145	-607.690796	-172.976303	1173.635010	-582.335327	307.243958	942.981995	-442.614014	-104.017159	929.565613	-573.179504	89.037148	1093.654907	526.924438	-46.307503	965.733032	542.634644	205.250107
-592.993713	175.022095	993.610413	-587.689270	-1.459965	996.742554	-650.490356	209.200851	522.884888	-659.490540	-53.438408	527.265015	-656.149902	228.277115	79.351768	-657.715271	-73.524361	91.036613	-598.176331	283.564209	1452.272461	-542.131470	-89.722702	1441.968140	-525.956665	88.941147	1421.247925	-528.705139	80.295395	1754.256104	-748.723267	332.236816	1194.934937	-607.680847	-172.929871	1173.613525	-582.156372	307.178650	942.906982	-442.146332	-104.258209	929.989197	-573.116516	89.046577	1093.655762	526.408752	-46.068745	965.664856	541.476196	205.639923
-592.881897	174.977264	993.619080	-587.691101	-1.498591	996.805115	-650.413513	209.171051	522.905457	-659.333679	-53.366856	527.245422	-656.159302	228.278458	79.348404	-657.650513	-73.533775	91.031723	-598.056396	283.492493	1452.261353	-542.211365	-89.806343	1441.994263	-525.987793	88.933830	1421.326660	-528.731934	80.305565	1754.262085	-748.527405	332.350861	1194.873169	-607.662964	-172.876831	1173.601563	-581.951843	307.129303	942.865662	-442.105743	-105.332153	930.435364	-573.100891	89.022842	1093.697876	525.945923	-46.000076	965.573792	540.548767	205.682968
-592.807678	175.070404	993.590820	-587.727661	-1.408813	996.701538	-650.440857	209.199509	522.951721	-659.191528	-53.324764	527.244934	-656.251465	228.287796	79.351601	-657.612854	-73.599091	91.137520	-597.885376	283.422882	1452.243774	-542.254700	-89.929581	1442.020752	-526.025940	88.959625	1421.391968	-528.776123	80.300743	1754.251221	-748.313354	332.410187	1194.855957	-607.729370	-172.836151	1173.649902	-581.737488	307.089294	942.830017	-442.016998	-105.473267	930.562134	-573.057556	89.062080	1093.628784	525.332703	-45.686092	965.489685	539.319580	206.075974
-592.663696	175.082596	993.596680	-587.711060	-1.405329	996.713806	-650.366516	209.241592	522.949707	-659.064697	-53.222157	527.198242	-656.211731	228.266815	79.306168	-657.487549	-73.577644	91.081123	-597.786316	283.457611	1452.237793	-542.338501	-89.958183	1442.061890	-526.044800	88.933029	1421.405518	-528.815796	80.301270	1754.265381	-748.121826	332.505768	1194.789429	-607.867981	-172.892532	1173.735107	-581.516052	307.078156	942.831665	-441.879181	-104.304199	930.221252	-573.008179	89.060226	1093.643555	524.755798	-45.535530	965.426331	538.262634	206.257156
-592.541809	175.115829	993.601624	-587.698303	-1.377663	996.726685	-650.321594	209.288940	522.958496	-658.918945	-53.205933	527.207031	-656.254150	228.266495	79.378784	-657.486023	-73.544220	91.079941	-597.679993	283.476959	1452.225342	-542.459534	-89.957184	1442.095337	-526.048401	88.937004	1421.390015	-528.862488	80.309967	1754.270630	-747.892944	332.638580	1194.702515	-608.047485	-173.001617	1173.797241	-581.290955	307.077362	942.782227	-441.558716	-102.515999	929.952759	-572.973450	89.083626	1093.658325	524.160217	-45.321285	965.348633	537.131409	206.486588
-592.415283	175.116318	993.573975	-587.687805	-1.394648	996.729004	-650.232666	209.264740	522.940063	-658.810303	-53.167953	527.238342	-656.273987	228.290161	79.327599	-657.421387	-73.503105	91.051804	-597.578674	283.527954	1452.204346	-542.590271	-89.981438	1442.100708	-526.065674	88.921806	1421.440430	-528.901672	80.314262	1754.266479	-747.674622	332.775604	1194.632935	-608.154541	-172.983429	1173.831299	-581.050903	307.075378	942.754333	-441.521423	-102.456261	930.031006	-572.928833	89.080032	1093.649658	523.605042	-45.082851	965.238464	536.050537	206.702530
-592.257874	175.098785	993.561340	-587.609009	-1.364265	996.726868	-650.160767	209.310471	522.962341	-658.613708	-52.991344	527.175537	-656.239746	228.283264	79.362762	-657.335327	-73.490189	91.051041	-597.596985	283.792084	1452.198364	-542.816223	-89.744476	1442.142944	-526.045227	88.849503	1421.361694	-528.952698	80.280830	1754.268799	-747.447266	332.890564	1194.569458	-608.276672	-172.972092	1173.841309	-580.823914	307.074829	942.704285	-441.513855	-102.539070	930.061523	-572.836548	89.084686	1093.646729	522.978943	-44.919701	965.155945	534.960388	206.921082
-592.142883	175.099289	993.550049	-587.640869	-1.314130	996.693726	-650.122864	209.307373	522.950684	-658.488586	-53.002373	527.211365	-656.260071	228.285309	79.365074	-657.280212	-73.518486	91.108009	-597.369385	283.596771	1452.189453	-542.803345	-89.967072	1442.136353	-526.102234	88.897926	1421.486328	-529.012146	80.270592	1754.265747	-747.258179	332.984070	1194.529785	-608.384827	-172.941376	1173.915405	-580.577942	307.037384	942.676636	-441.534698	-102.308449	930.117554	-572.813660	89.083801	1093.628418	522.337219	-44.691715	965.036194	533.850464	207.154953
-591.991455	175.103607	993.523987	-587.595154	-1.325333	996.729248	-650.052429	209.320038	522.950256	-658.363281	-52.914692	527.202332	-656.270020	228.262573	79.408417	-657.235596	-73.532448	91.108337	-597.391479	283.847931	1452.172363	-543.049438	-89.750710	1442.180664	-526.073914	88.821175	1421.391602	-529.065002	80.241753	1754.260010	-747.049744	333.105682	1194.501587	-608.511719	-172.971130	1173.869263	-580.359070	306.919800	942.651672	-441.562469	-102.321716	930.156189	-572.766479	89.103195	1093.641479	521.597595	-44.311348	964.911682	532.545471	207.623184
-591.864807	175.112198	993.526062	-587.580627	-1.330635	996.736938	-649.980591	209.357819	522.933838	-658.180786	-52.825233	527.164734	-656.303833	228.265762	79.414848	-657.151978	-73.539734	91.095459	-597.285461	283.945374	1452.127197	-543.180237	-89.740074	1442.174438	-526.115295	88.819267	1421.384644	-529.108093	80.227036	1754.257568	-746.827209	333.241913	1194.414185	-608.645508	-172.936584	1173.885376	-580.134766	306.865326	942.593201	-441.567596	-102.373810	930.227173	-572.723694	89.096359	1093.651367	520.657959	-43.821911	964.833923	530.713989	208.433472
-591.756165	175.104523	993.480530	-587.560791	-1.349346	996.709656	-649.886169	209.369934	522.924255	-658.077026	-52.765743	527.119141	-656.290100	228.291611	79.352852	-657.148987	-73.538895	91.086792	-597.185242	283.970520	1452.108032	-543.309326	-89.726311	1442.152100	-526.104004	88.804459	1421.394653	-529.160522	80.218727	1754.263062	-746.628174	333.396088	1194.352173	-608.740112	-172.910339	1173.862671	-579.899231	306.796600	942.561279	-441.532867	-102.726776	930.298340	-572.660095	89.084641	1093.615112	520.066406	-43.852684	964.735046	530.006775	208.155472
-591.619141	175.128448	993.462646	-587.521179	-1.390513	996.719910	-649.826538	209.404343	522.923706	-657.953613	-52.702953	527.136108	-656.314819	228.293762	79.403084	-657.076172	-73.566681	91.132973	-597.049377	284.002197	1452.096680	-543.433594	-89.729874	1442.182983	-526.129150	88.796288	1421.381226	-529.213135	80.209229	1754.246582	-746.420776	333.536774	1194.284180	-608.915283	-172.913483	1173.907104	-579.691040	306.705353	942.524780	-441.629150	-102.418907	930.292786	-572.603882	89.080917	1093.616699	519.508911	-43.779305	964.611572	529.052917	208.258667
-591.515747	175.132492	993.466370	-587.528748	-1.350453	996.682434	-649.743469	209.427094	522.916321	-657.781372	-52.646751	527.084290	-656.335205	228.296036	79.409500	-656.982422	-73.565292	91.079338	-596.820557	283.778748	1452.098022	-543.406555	-90.001541	1442.197632	-526.172058	88.855713	1421.531128	-529.256592	80.191772	1754.262939	-746.225464	333.630280	1194.236816	-609.044922	-172.873123	1173.919678	-579.475220	306.667480	942.520813	-441.708710	-102.433144	930.295166	-572.559326	89.069687	1093.601074	518.835938	-43.752361	964.519348	528.108032	208.336426
-591.368958	175.114334	993.438416	-587.494568	-1.355160	996.739441	-649.640808	209.366913	522.935364	-657.642639	-52.559448	527.056702	-656.296204	228.299530	79.379311	-656.897095	-73.548515	91.081276	-596.852356	284.059082	1452.085327	-543.730225	-89.762642	1442.210327	-526.158020	88.786461	1421.428345	-529.317505	80.175056	1754.258789	-746.005432	333.741547	1194.194214	-609.226746	-172.876114	1173.888062	-579.241577	306.614563	942.462708	-441.803040	-102.524406	930.383911	-572.508423	89.094307	1093.621704	518.138977	-43.883797	964.432617	527.178650	208.297668
-591.303345	175.107498	993.424316	-587.528320	-1.311994	996.685486	-649.607239	209.400238	522.932800	-657.594482	-52.562996	527.071533	-656.335999	228.293045	79.413940	-656.942749	-73.496246	91.058517	-596.702881	284.031952	1452.076416	-543.828674	-89.829643	1442.253906	-526.190674	88.797523	1421.516968	-529.383850	80.141525	1754.280396	-745.776062	333.840851	1194.128540	-609.401001	-172.807480	1173.903076	-578.973145	306.531250	942.491333	-441.896790	-102.549377	930.391602	-572.478638	89.081566	1093.585938	518.599548	-45.511063	964.286438	529.181824	206.240952
-591.191956	175.042404	993.422119	-587.507080	-1.351477	996.733093	-649.532043	209.373062	522.934814	-657.395752	-52.481144	527.056519	-656.248413	228.283630	79.416550	-656.800415	-73.506866	91.042740	-596.507751	283.893250	1452.069580	-543.875732	-89.989883	1442.257080	-526.211731	88.817978	1421.630615	-529.457886	80.103401	1754.285645	-745.591431	333.962524	1194.063599	-609.594421	-172.764160	1173.926270	-578.702576	306.473755	942.497437	-442.008453	-102.553780	930.398743	-572.453552	89.047981	1093.615234	517.691528	-45.033993	964.207886	527.169800	207.260468
-591.106506	175.024231	993.385803	-587.508484	-1.361562	996.717957	-649.494629	209.432144	522.908875	-657.276978	-52.425724	527.053528	-656.237549	228.268646	79.418556	-656.712036	-73.519897	91.038780	-596.396484	283.916443	1452.066406	-544.023804	-89.980064	1442.252319	-526.244812	88.807869	1421.591187	-529.519226	80.086403	1754.282715	-745.351868	334.091858	1193.952515	-609.801819	-172.685791	1173.916504	-578.419617	306.411224	942.462646	-442.134674	-102.607079	930.448547	-572.419189	89.037354	1093.590820	517.154175	-45.104286	964.146362	526.318237	207.225235
-591.047913	175.072678	993.416931	-587.552063	-1.357115	996.686218	-649.446411	209.421112	522.958862	-657.220581	-52.389816	527.039551	-656.312439	228.276520	79.419365	-656.739624	-73.517960	91.035637	-596.257019	283.986420	1452.032349	-544.185913	-89.980995	1442.245850	-526.253784	88.798141	1421.590576	-529.593750	80.064537	1754.294189	-745.128113	334.146240	1193.943115	-610.031311	-172.611328	1173.903076	-578.159424	306.332336	942.410156	-442.298950	-102.648712	930.443665	-572.422424	89.018211	1093.593384	516.407593	-44.882637	964.082764	524.882690	207.134399
-590.964172	175.062958	993.376282	-587.585938	-1.348950	996.659424	-649.440613	209.497498	522.992615	-657.080139	-52.341141	526.960144	-656.352356	228.277374	79.449432	-656.636169	-73.548203	91.009026	-596.143188	284.009674	1452.019531	-544.343384	-89.994667	1442.269287	-526.251526	88.799721	1421.588501	-529.653320	80.032791	1754.305908	-744.897095	334.255615	1193.859253	-610.218689	-172.544174	1173.877075	-577.893372	306.283325	942.399414	-442.425964	-102.670036	930.444946	-572.387146	89.014305	1093.557861	515.882385	-45.137440	964.029114	524.085449	206.939331
-590.894348	175.051422	993.369934	-587.605652	-1.370319	996.647278	-649.436707	209.519531	523.001770	-656.994324	-52.311703	526.962219	-656.408203	228.246124	79.443703	-656.529175	-73.628723	91.083031	-596.005676	284.039673	1451.966675	-544.476135	-89.991997	1442.271240	-526.259888	88.756470	1421.589844	-529.733459	80.008598	1754.321533	-744.673279	334.349640	1193.833252	-610.449890	-172.481567	1173.865112	-577.632935	306.237427	942.326172	-442.617279	-102.698036	930.461914	-572.370789	88.985786	1093.550415	515.593445	-45.609730	963.982117	523.865906	206.948624
-590.804932	175.056396	993.347961	-587.617065	-1.418941	996.678345	-649.375000	209.577560	523.007324	-656.903320	-52.278687	526.979614	-656.419861	228.308640	79.416367	-656.510132	-73.626701	91.039917	-595.877991	284.076874	1451.945557	-544.613220	-89.999847	1442.307739	-526.259949	88.761940	1421.610229	-529.811890	79.970741	1754.330933	-744.454895	334.488251	1193.723022	-610.650757	-172.431778	1173.865601	-577.375671	306.171783	942.323730	-442.782440	-102.714218	930.484375	-572.364380	88.982788	1093.560181	515.296265	-45.856251	963.904419	523.315430	206.849304
-590.734192	175.021942	993.352783	-587.624329	-1.448568	996.706970	-649.337585	209.583664	522.997009	-656.780823	-52.222290	526.979248	-656.507507	228.257477	79.446510	-656.428467	-73.625046	91.019379	-595.738403	284.106750	1451.921631	-544.777405	-89.998886	1442.310547	-526.245117	88.726204	1421.635132	-529.896606	79.938812	1754.349854	-744.218201	334.638123	1193.656372	-610.901672	-172.380112	1173.897339	-577.109375	306.081024	942.353638	-442.842957	-102.423904	930.147400	-572.352478	88.956360	1093.580200	514.964966	-46.144344	963.914795	522.643127	206.532349
-590.647095	175.009155	993.331055	-587.638123	-1.454895	996.690735	-649.329895	209.585556	523.005249	-656.727173	-52.223194	526.991577	-656.539307	228.259750	79.453438	-656.434204	-73.624390	91.021828	-595.736206	284.378448	1451.907471	-545.037842	-89.790878	1442.322754	-526.218811	88.641090	1421.506836	-529.953125	79.923004	1754.352417	-743.966187	334.763031	1193.604614	-611.135071	-172.351852	1173.865356	-576.721191	306.082611	942.087463	-442.997711	-102.396355	930.071289	-572.326416	88.940193	1093.563110	514.620178	-46.577095	963.932678	521.991333	206.146942
-590.594604	174.956482	993.334229	-587.695557	-1.508614	996.751587	-649.277710	209.583267	523.022217	-656.729553	-52.196220	526.923035	-656.559937	228.266251	79.432327	-656.392090	-73.631012	91.018044	-595.575134	284.334442	1451.887817	-545.161499	-89.839989	1442.338989	-526.246582	88.634895	1421.554688	-530.040100	79.900223	1754.366455	-743.734436	334.936737	1193.535400	-611.373230	-172.238419	1173.889038	-576.601196	305.973572	942.323303	-443.175842	-102.418419	930.027283	-572.352356	88.908424	1093.598633	514.522522	-47.009354	963.910828	521.636292	205.578323
-590.511780	174.919189	993.320068	-587.695496	-1.522009	996.785950	-649.227295	209.626892	522.996460	-656.637512	-52.163044	526.958069	-656.573303	228.264099	79.457878	-656.324219	-73.640266	91.017212	-595.440613	284.367065	1451.870239	-545.279480	-89.858238	1442.343018	-526.233215	88.588669	1421.549805	-530.106689	79.875130	1754.388428	-743.495483	335.100922	1193.453857	-611.587646	-172.127960	1173.896240	-576.351074	305.919098	942.265137	-443.493134	-102.961197	930.267761	-572.330933	88.902328	1093.611694	514.321777	-47.343349	963.893066	521.101135	205.138947
-590.449951	174.949020	993.294739	-587.696045	-1.510854	996.711182	-649.171082	209.642029	523.023621	-656.535278	-52.172199	526.937073	-656.610168	228.271973	79.440590	-656.245789	-73.650726	91.017670	-595.323242	284.371979	1451.849854	-545.400879	-89.897461	1442.368408	-526.239624	88.583977	1421.566162	-530.176453	79.865509	1754.405518	-743.255554	335.221222	1193.394653	-611.841492	-172.085052	1173.887573	-576.114624	305.854004	942.229980	-443.714966	-102.988136	930.204285	-572.277100	88.889343	1093.558472	514.209106	-47.837837	963.895508	520.672607	204.698502
-590.398438	174.931473	993.285034	-587.741577	-1.550412	996.751465	-649.143921	209.689651	523.008728	-656.476929	-52.148266	526.937439	-656.603088	228.270844	79.443901	-656.200928	-73.656677	91.014832	-595.185852	284.390656	1451.809814	-545.520020	-89.892967	1442.363281	-526.242126	88.553009	1421.554565	-530.244751	79.876678	1754.412964	-743.016479	335.383881	1193.296021	-612.025818	-172.011520	1173.882446	-575.842041	305.792114	942.195618	-443.959778	-103.229622	930.416626	-572.289429	88.879028	1093.575928	514.141357	-48.244923	963.925354	520.255615	204.232620
-590.317383	174.907211	993.290283	-587.733154	-1.539177	996.727478	-649.121521	209.629242	523.019897	-656.398438	-52.145370	526.950256	-656.666138	228.292007	79.443504	-656.138916	-73.682381	90.993523	-595.084900	284.418823	1451.791382	-545.672424	-89.924995	1442.362671	-526.240295	88.524170	1421.553589	-530.323853	79.841408	1754.428345	-742.798462	335.483093	1193.287842	-612.257629	-171.948334	1173.892334	-575.597534	305.741608	942.182922	-444.182068	-103.277786	930.440613	-572.261963	88.849533	1093.570068	516.246399	-47.770306	962.935303	520.572876	204.564835
-590.251038	174.850281	993.258850	-587.750122	-1.556897	996.754150	-648.994934	209.622925	523.011230	-656.389038	-52.147629	526.926880	-656.705872	228.279572	79.459198	-656.142090	-73.682022	90.992531	-594.982178	284.477661	1451.753296	-545.799133	-89.875900	1442.331787	-526.240662	88.468231	1421.512207	-530.399170	79.826622	1754.447998	-742.581970	335.676849	1193.226318	-612.512939	-171.917480	1173.871094	-575.350525	305.651703	942.208740	-444.380859	-103.307983	930.404053	-572.233826	88.837250	1093.566528	515.795593	-48.685513	963.097534	520.146179	203.917969
-590.190491	174.840027	993.238403	-587.800110	-1.551978	996.758728	-648.920288	209.644302	523.020569	-656.327271	-52.222538	526.977295	-656.654297	228.276337	79.439857	-656.137939	-73.694527	91.006615	-594.832397	284.435944	1451.752319	-545.894470	-89.953918	1442.338867	-526.245972	88.472992	1421.548706	-530.467529	79.821388	1754.477783	-742.362061	335.792236	1193.192505	-612.783203	-171.889908	1173.880981	-575.105469	305.592072	942.186279	-444.502167	-103.124519	930.191101	-572.231567	88.838226	1093.559082	515.635132	-49.392036	963.341003	520.201782	202.928421
-590.136841	174.845154	993.232483	-587.852905	-1.535269	996.691162	-648.846802	209.699951	523.028870	-656.258179	-52.211983	526.955322	-656.718628	228.284531	79.450912	-656.076904	-73.704445	91.006676	-594.688049	284.440887	1451.733521	-546.000732	-89.971718	1442.328369	-526.240479	88.449707	1421.533081	-530.540894	79.818573	1754.498413	-742.120300	335.881042	1193.175171	-613.048096	-171.836792	1173.902100	-574.850037	305.507446	942.142883	-444.787079	-103.354088	930.361206	-572.222412	88.804802	1093.521729	515.108948	-49.874851	963.654968	519.195557	202.536133
-590.064148	174.820419	993.243530	-587.866333	-1.555136	996.715088	-648.722534	209.662094	522.998718	-656.143127	-52.175323	526.893799	-656.759338	228.286011	79.471596	-655.958557	-73.720406	91.001778	-594.579041	284.508362	1451.718506	-546.136719	-89.924866	1442.303589	-526.231201	88.412994	1421.493652	-530.604126	79.823303	1754.516602	-741.902161	336.028168	1193.114014	-613.273804	-171.801147	1173.900757	-574.591309	305.447479	942.116516	-444.974701	-103.462227	930.382568	-572.203491	88.781479	1093.541138	514.630737	-50.392982	964.077087	518.331726	201.813644
-589.962524	174.778259	993.222473	-587.901978	-1.598858	996.759705	-648.534668	209.709335	522.954895	-656.025574	-52.180161	526.943481	-656.749084	228.309158	79.436562	-655.977783	-73.746895	90.972534	-594.445007	284.539001	1451.683350	-546.268799	-89.959366	1442.279663	-526.233459	88.373528	1421.505493	-530.664307	79.822418	1754.557251	-741.675049	336.119446	1193.063232	-613.530396	-171.768890	1173.878784	-574.342102	305.399994	942.079468	-445.115723	-103.466583	930.405518	-572.196106	88.761940	1093.556763	514.581665	-51.034180	964.306213	518.123047	200.984680
-589.906677	174.774200	993.203979	-587.975830	-1.597331	996.750183	-648.346252	209.759430	522.948975	-655.995117	-52.231789	526.932617	-656.398376	228.267883	79.433228	-656.047852	-73.737045	90.975060	-594.293945	284.503510	1451.640991	-546.384583	-90.028687	1442.273560	-526.256165	88.364510	1421.546265	-530.747986	79.817268	1754.589722	-741.461792	336.247589	1193.059692	-613.774902	-171.769043	1173.882568	-574.092529	305.339600	942.099060	-445.250183	-103.504097	930.442749	-572.202698	88.753487	1093.542480	514.805420	-51.679386	964.495239	518.182068	200.497726
-589.839539	174.735046	993.205872	-588.027588	-1.640527	996.788940	-648.147705	209.799301	522.930725	-655.885437	-52.209946	526.893433	-656.217163	228.240601	79.444733	-655.968445	-73.748009	90.972412	-594.175232	284.567841	1451.663940	-546.556519	-90.000862	1442.244751	-526.267883	88.314163	1421.512329	-530.823853	79.803421	1754.635010	-741.219971	336.360901	1192.994141	-614.021667	-171.781998	1173.888916	-573.840088	305.320709	942.052307	-445.364624	-103.585327	930.518188	-572.219299	88.721405	1093.566650	514.980469	-52.329609	964.658691	518.032776	199.902267
-589.749268	174.726212	993.207581	-588.075745	-1.669703	996.804810	-647.936157	209.771774	522.916016	-655.790649	-52.198391	526.828430	-656.185974	228.189056	79.433952	-656.007996	-73.742805	90.969650	-594.046753	284.574402	1451.613525	-546.684509	-90.067436	1442.209595	-526.272339	88.303139	1421.545410	-530.910278	79.791428	1754.686157	-740.977600	336.455475	1192.871704	-614.271912	-171.837448	1173.904785	-573.610168	305.311859	942.039429	-445.514008	-103.397354	930.612061	-572.218994	88.696823	1093.579102	515.005005	-53.012337	965.224365	517.879761	199.119568
-589.674866	174.697052	993.205017	-588.123474	-1.690174	996.824585	-647.740540	209.797379	522.902466	-655.622681	-52.140205	526.814941	-656.219055	228.187576	79.459557	-655.843750	-73.816025	90.992516	-593.938660	284.604767	1451.633545	-546.858093	-90.114723	1442.176636	-526.255005	88.274117	1421.575562	-530.987427	79.785858	1754.738770	-740.728271	336.564575	1192.773560	-614.494019	-171.885742	1173.918335	-573.375183	305.307404	942.018677	-445.561188	-103.502693	930.687195	-572.230774	88.672897	1093.591919	515.469238	-53.485222	964.908691	517.960083	198.683853
-589.600769	174.654755	993.225647	-588.190613	-1.742963	996.896851	-647.541443	209.861023	522.889709	-655.521423	-52.225491	526.819763	-656.294922	228.175980	79.490402	-655.820740	-73.845474	90.988197	-593.811523	284.712372	1451.622925	-547.034363	-90.090828	1442.213135	-526.243042	88.207550	1421.581665	-531.099792	79.787865	1754.796997	-740.490784	336.627930	1192.771606	-614.661560	-171.996246	1173.913330	-573.151917	305.290100	942.006531	-445.524567	-103.667053	930.810852	-572.256531	88.640617	1093.642944	515.874756	-54.040855	964.984314	518.079224	198.072205
-589.511475	174.622253	993.227112	-588.246948	-1.777272	996.904175	-647.358093	209.836975	522.897766	-655.490601	-52.383945	526.861328	-656.323608	228.179260	79.496017	-655.886536	-73.792740	90.943558	-593.641602	284.776062	1451.668823	-547.184265	-90.123039	1442.213135	-526.230286	88.168907	1421.625122	-531.192322	79.804863	1754.838257	-740.225098	336.701660	1192.828979	-614.799805	-172.111435	1173.964722	-572.937378	305.241852	942.008545	-445.276703	-103.806625	930.670898	-572.268555	88.596596	1093.652466	516.238342	-54.568203	965.033325	518.150146	197.501007
-589.422546	174.567627	993.250854	-588.337036	-1.789111	996.973328	-647.163818	209.866165	522.874390	-655.404968	-52.434174	526.833191	-656.368408	228.201752	79.473732	-655.911499	-73.778000	90.935097	-593.409180	284.760986	1451.766846	-547.331360	-90.216270	1442.267578	-526.238037	88.145111	1421.750000	-531.330200	79.809906	1754.920166	-739.929016	336.866058	1192.797607	-614.870117	-172.316849	1174.018921	-572.744568	305.186798	941.986755	-445.094574	-103.944557	930.847900	-572.304932	88.572357	1093.704712	516.600891	-54.970123	964.997986	518.163086	196.453156
-589.335327	174.558594	993.289063	-588.447021	-1.793549	996.974792	-646.979309	209.959091	522.859863	-655.271240	-52.584217	526.919739	-656.406860	228.178772	79.501678	-655.977112	-73.799904	90.919662	-593.185547	284.876007	1451.862061	-547.564575	-90.183823	1442.262085	-526.225647	88.057198	1421.782959	-531.512268	79.867302	1754.979736	-739.624084	337.050842	1192.792358	-614.925354	-172.572479	1174.106934	-572.539612	305.151276	941.990234	-444.824585	-104.067581	931.090698	-572.336182	88.526566	1093.728760	517.039551	-55.367897	964.874817	518.180237	195.952484
-589.241943	174.487106	993.314026	-588.532166	-1.844029	996.992126	-646.769775	210.112854	522.848145	-655.041077	-52.648479	526.900269	-656.431946	228.197784	79.497505	-656.009644	-73.814255	90.902161	-592.879517	284.881622	1451.977417	-547.746887	-90.231506	1442.292969	-526.208191	88.016541	1421.900391	-531.709229	79.925484	1755.062256	-739.292725	337.239868	1192.877075	-614.957336	-172.951630	1174.194702	-572.360596	305.101929	941.995239	-444.468842	-103.973175	931.356445	-572.354309	88.444809	1093.754028	517.450256	-55.861454	964.783630	518.390808	195.465302
-589.148682	174.502563	993.363831	-588.663513	-1.788360	996.919250	-646.601501	210.284988	522.887329	-654.775818	-52.653122	526.835144	-656.534241	228.203491	79.531166	-656.017273	-73.813919	90.901627	-592.566528	284.944366	1452.100952	-547.940491	-90.229050	1442.328003	-526.199158	87.950493	1421.965210	-531.945129	80.004128	1755.131714	-738.963379	337.418915	1193.054199	-614.939697	-173.372635	1174.336182	-572.174255	305.005035	942.025269	-444.189392	-104.620300	932.055664	-572.369263	88.391205	1093.743774	517.654358	-56.285194	964.755981	518.462402	194.788940
-589.066284	174.433487	993.404358	-588.820984	-1.816172	996.956543	-646.419495	211.268341	523.133728	-654.549255	-52.809921	526.864746	-656.687439	228.218307	79.632477	-656.023865	-73.927521	90.943108	-592.185120	285.005646	1452.244507	-548.179443	-90.209251	1442.354980	-526.166443	87.884529	1422.073853	-532.201538	80.113281	1755.183960	-738.619385	337.631348	1193.342529	-614.785156	-173.928619	1174.425781	-572.009277	304.938446	942.120178	-443.291656	-105.130844	932.211731	-572.429443	88.318985	1093.786987	516.550659	-58.040981	965.111023	518.176147	193.599686
-588.953918	174.441086	993.459717	-588.976563	-1.786196	996.951050	-646.242920	211.565399	523.202881	-654.237488	-52.850910	526.822632	-656.828491	228.182159	79.697464	-656.071777	-73.877808	90.848198	-591.831970	285.102722	1452.411255	-548.450256	-90.137344	1442.357422	-526.130432	87.781303	1422.127075	-532.479919	80.212204	1755.250000	-738.235168	337.868195	1193.574097	-614.623840	-174.585312	1174.590454	-571.864075	304.829773	942.267456	-442.497070	-105.383415	932.934753	-572.495483	88.279037	1093.820435	516.540344	-58.677048	964.932556	518.246460	193.036667
-588.850281	174.387268	993.502014	-589.125793	-1.741288	996.939026	-645.962158	211.709885	523.211670	-653.931519	-52.945072	526.779419	-656.915771	228.192032	79.746979	-656.071289	-73.873550	90.811966	-591.352722	285.133301	1452.641846	-548.734985	-90.142853	1442.411621	-526.082947	87.701309	1422.262573	-532.783569	80.292931	1755.305054	-737.837280	338.167847	1193.796631	-614.391663	-175.306458	1174.842651	-571.745667	304.769348	942.360291	-441.645813	-106.358788	933.924805	-572.534790	88.221718	1093.839355	516.640686	-59.248199	964.722595	518.335449	192.540558
-588.725586	174.373993	993.506348	-589.345337	-1.804369	997.016418	-645.710510	211.930054	523.214355	-654.777100	-53.958580	527.004517	-657.025208	228.224762	79.745522	-656.986877	-73.802773	90.874107	-590.834351	285.152283	1452.876953	-549.070190	-90.107338	1442.463623	-526.021118	87.597359	1422.377808	-533.096741	80.389648	1755.337036	-737.399597	338.519989	1194.112183	-614.070984	-176.254150	1175.104492	-571.631042	304.684631	942.545349	-440.200317	-106.979774	934.613770	-572.621033	88.192039	1093.886597	516.530212	-59.881187	964.564575	518.326904	191.904495
-588.519226	174.263458	993.564880	-589.498901	-1.798282	997.121460	-645.368896	212.110550	523.187073	-654.558716	-54.155075	526.933044	-657.123901	228.218323	79.725243	-656.995239	-73.813873	90.861725	-590.273376	285.259552	1453.123291	-549.519897	-90.033203	1442.563232	-525.941833	87.481476	1422.490356	-533.399292	80.479454	1755.375488	-736.964050	338.950714	1194.433716	-613.735168	-177.245972	1175.444458	-571.494995	304.618134	942.731445	-438.705109	-107.999840	935.851624	-572.677551	88.134300	1093.982300	516.448242	-60.334339	964.323975	518.318298	191.319153
-588.304810	174.172501	993.634460	-589.649902	-1.814761	997.234009	-644.997314	212.213867	523.151062	-654.194214	-54.269096	526.900452	-657.178772	228.252075	79.692345	-657.110352	-73.865181	90.872749	-589.682373	285.346802	1453.288696	-550.036865	-89.941383	1442.714233	-525.822571	87.389015	1422.646118	-533.700989	80.548332	1755.344849	-736.490540	339.392487	1194.759521	-613.375549	-178.510880	1175.898193	-571.361694	304.518066	942.966064	-436.965973	-109.144875	937.363953	-572.751953	88.072723	1094.090942	516.364990	-60.919621	964.109253	518.298706	190.817886
-588.131409	174.041061	993.695435	-589.873169	-1.855102	997.342834	-644.632507	212.234253	523.103149	-653.819153	-54.436855	526.861694	-657.234863	228.237015	79.679909	-657.336182	-73.858345	90.863098	-588.998108	285.367340	1453.577393	-550.572632	-89.831093	1442.844116	-525.691162	87.284004	1422.820190	-533.998901	80.639664	1755.321411	-736.029480	339.877075	1195.210327	-612.988892	-179.900070	1176.419556	-571.263611	304.426086	943.183105	-434.982910	-110.807693	939.545837	-572.861694	87.979187	1094.189941	516.262573	-61.389282	963.901550	518.292297	190.439117
-587.943481	173.903183	993.750488	-590.042847	-1.877474	997.414978	-644.195251	212.495438	523.045898	-653.531677	-54.683041	526.852051	-657.263855	228.228149	79.715797	-657.521729	-73.823441	90.871536	-588.280518	285.418518	1453.868530	-551.138550	-89.715942	1442.968384	-525.568848	87.186867	1422.970459	-534.280762	80.718063	1755.348511	-735.538147	340.398743	1195.609131	-612.752441	-181.695663	1177.065308	-571.175659	304.361267	943.442688	-432.637177	-111.923981	941.647278	-572.934082	87.878319	1094.267212	516.080627	-61.752750	963.666687	518.218018	190.074554
-587.679688	173.760880	993.819946	-590.152466	-1.829032	997.430298	-643.718811	212.838348	522.998718	-653.190247	-54.874821	526.854675	-657.331543	228.248489	79.794647	-657.747620	-73.808640	90.855942	-587.540344	285.481232	1454.158813	-551.749390	-89.601219	1443.183228	-525.403259	87.086830	1423.117798	-534.489624	80.732712	1755.353027	-734.989014	340.911865	1196.053223	-612.518005	-183.674713	1177.778809	-571.074646	304.358795	943.639282	-430.243439	-113.764832	945.057251	-572.943665	87.770370	1094.324829	515.706238	-62.345284	963.479797	518.029297	189.644485
-587.433167	173.645279	993.879578	-590.294006	-1.833626	997.515259	-643.294739	212.937820	523.010925	-652.861938	-54.991127	526.833191	-657.409363	228.285675	79.779129	-657.721802	-73.818794	90.906387	-586.843872	285.606628	1454.483398	-552.525513	-89.433365	1443.429443	-525.240295	86.948517	1423.224609	-534.749023	80.818199	1755.403931	-734.514954	341.460724	1196.622925	-612.396545	-185.993179	1178.682861	-571.032532	304.393677	943.899475	-427.092316	-115.213776	948.318481	-572.978577	87.692055	1094.411499	515.410950	-62.791637	963.285095	517.810852	189.281876
-587.203979	173.673279	993.924805	-590.437256	-1.843582	997.576599	-642.675598	212.829391	523.051331	-652.672058	-55.149708	526.823364	-657.375732	228.282379	79.786018	-657.830322	-73.755196	90.895012	-585.936951	285.725220	1454.727783	-553.223083	-89.302345	1443.801514	-525.049500	86.827072	1423.383179	-534.930176	80.842224	1755.439209	-733.933472	342.004852	1197.083862	-612.319641	-188.560196	1179.750244	-570.944641	304.460693	944.254089	-423.731781	-116.939766	952.583557	-572.994324	87.677361	1094.474609	515.135315	-63.098045	963.066956	517.588684	188.999512
-586.973267	173.721344	994.011780	-590.589600	-1.810581	997.645874	-642.222290	213.081131	523.050537	-652.496399	-55.242184	526.870850	-657.446106	228.277023	79.836411	-658.020203	-73.727516	90.893082	-585.017273	285.786926	1455.053711	-553.929565	-89.183044	1444.197388	-524.865723	86.690056	1423.565552	-535.082703	80.808693	1755.485596	-733.392395	342.555573	1197.722900	-612.281372	-191.336411	1180.980713	-570.870300	304.607666	944.597229	-420.317474	-119.220520	957.961670	-573.027161	87.674965	1094.565063	514.781616	-63.474571	962.829895	517.294922	188.694687
-586.659912	173.783340	994.087158	-590.693359	-1.799885	997.740845	-641.732788	213.342041	522.974915	-652.352783	-55.257534	526.876099	-657.517029	228.273941	79.918777	-657.873474	-73.707420	90.912819	-584.087708	285.848114	1455.422607	-554.748779	-89.060066	1444.685059	-524.666504	86.566925	1423.781738	-535.192261	80.768936	1755.524414	-732.819946	343.218048	1198.277588	-612.346924	-194.409241	1182.416260	-570.792603	304.766876	944.995300	-416.403107	-121.485390	963.805237	-573.028015	87.687202	1094.667480	514.384399	-63.947357	962.633728	516.938660	188.408737
-586.320374	173.815689	994.178711	-590.746765	-1.798808	997.888245	-641.102661	213.219574	522.696777	-652.286865	-55.263683	526.901917	-657.401794	228.279449	79.903534	-657.861755	-73.698067	90.944199	-583.093079	285.909729	1455.754639	-555.458252	-88.960953	1445.240112	-524.487183	86.391937	1423.959595	-535.273743	80.750717	1755.575073	-732.291321	343.848206	1198.864380	-612.474976	-197.719070	1184.035156	-570.748413	304.955231	945.343140	-411.975677	-123.830635	970.310669	-573.005005	87.703445	1094.805908	514.111633	-64.269714	962.451050	516.570190	188.024857
-585.979919	173.868851	994.268188	-590.761536	-1.719318	997.982178	-640.415161	212.638321	522.416748	-652.209656	-55.166283	526.890869	-657.266235	228.279999	79.887001	-657.689270	-73.658516	90.973717	-582.071411	285.970764	1456.037964	-556.289612	-88.793510	1445.775391	-524.314575	86.272484	1424.078491	-535.302551	80.669029	1755.652954	-731.774048	344.483307	1199.562500	-612.716797	-201.317291	1185.785278	-570.663635	305.198303	945.835510	-407.729950	-126.503929	977.977844	-572.926819	87.743675	1094.911255	513.817261	-64.518356	962.247742	516.156311	187.722244
-585.604065	173.892715	994.364380	-590.735413	-1.625765	998.034302	-640.101135	212.489883	522.589600	-652.194031	-54.971466	526.860046	-657.488220	228.311905	79.886887	-657.604492	-73.566368	90.901901	-581.065796	286.056885	1456.363892	-557.180847	-88.582512	1446.355835	-524.141052	86.160866	1424.208252	-535.289429	80.608612	1755.724243	-731.277283	345.184662	1200.285156	-612.981506	-204.959778	1187.731567	-570.589844	305.450867	946.326172	-402.801422	-129.155960	986.279175	-572.810303	87.750252	1094.999512	513.408997	-64.988899	962.097839	515.743713	187.497665
-585.237610	173.991531	994.415344	-590.706055	-1.551999	998.039001	-639.630127	212.607269	522.596558	-652.162170	-54.839546	526.876587	-657.551270	228.336685	79.921906	-657.283325	-73.624702	90.999046	-580.059448	286.141205	1456.675415	-558.024597	-88.433594	1446.934570	-523.991577	86.042786	1424.321045	-535.227417	80.539200	1755.775391	-730.752563	345.769470	1200.785767	-613.287292	-208.757385	1189.748535	-570.515869	305.769257	946.840210	-397.831146	-132.098114	995.908875	-572.651306	87.782127	1095.034302	512.959106	-65.488060	962.016235	515.199158	187.101273
-584.858032	174.053604	994.473938	-590.636047	-1.512132	998.116699	-639.185974	212.788727	522.646118	-652.263733	-54.824203	526.879822	-657.517212	228.404114	80.013977	-657.166931	-73.542732	90.991516	-579.063599	286.245483	1456.927734	-559.074707	-88.191269	1447.481323	-523.837097	85.937859	1424.394775	-535.081055	80.467087	1755.806641	-730.350769	346.653076	1201.508667	-613.508057	-212.660599	1191.841309	-570.414856	306.156494	947.413086	-392.184570	-135.144852	1006.095032	-572.456909	87.817741	1095.107300	512.526733	-65.895050	961.944397	514.585388	186.702591
-584.530151	174.167770	994.488037	-590.566406	-1.529024	998.128418	-638.711243	213.063782	522.688293	-652.235168	-54.722370	526.845032	-657.910156	228.565994	80.101067	-656.964233	-73.548325	91.000320	-578.051208	286.301666	1457.093872	-560.064514	-87.912247	1448.080322	-523.698914	85.839027	1424.407593	-534.904907	80.385826	1755.756348	-729.881165	347.263794	1202.071167	-613.762512	-216.610260	1193.954102	-570.355652	306.586395	947.874939	-386.769836	-138.509369	1017.535950	-572.226929	87.840240	1095.115845	512.076416	-66.347298	961.879578	513.970154	186.340927
-584.254211	174.231812	994.543823	-590.429626	-1.572929	998.210022	-638.219910	213.262466	522.733765	-655.042419	-58.879986	530.161987	-657.926758	228.649094	80.131943	-658.732117	-73.261581	91.422791	-577.029724	286.380524	1457.219238	-561.092896	-87.690132	1448.650391	-523.533752	85.714958	1424.391968	-534.662354	80.296112	1755.704346	-729.484131	347.948547	1202.707764	-613.964050	-220.624817	1196.157227	-570.300232	306.988892	948.341370	-381.010315	-142.164627	1029.648926	-572.002136	87.851082	1095.181641	511.598297	-66.910545	961.849731	513.304321	185.891113
-584.023132	174.288300	994.584595	-590.301880	-1.701200	998.263184	-637.698120	213.533661	522.768433	-655.697327	-59.491859	530.794312	-657.949829	228.823441	80.186417	-658.833069	-73.270958	91.560715	-576.027039	286.197510	1457.360962	-562.040039	-87.744034	1449.289307	-523.347534	85.628014	1424.832397	-534.372559	80.194183	1755.642334	-729.181946	348.808594	1203.236206	-614.171448	-224.669296	1198.477051	-570.271423	307.549133	948.775085	-374.916565	-145.900009	1042.486694	-571.781067	87.809883	1095.222290	511.239899	-67.296204	961.834229	512.689636	185.580490
-583.871216	174.412796	994.634766	-590.172180	-1.660986	998.195190	-637.155029	213.847900	522.787415	-655.846680	-59.023296	530.733459	-657.946838	228.927231	80.193283	-658.518494	-73.292824	91.592194	-575.004639	286.218079	1457.427002	-563.098511	-87.533325	1449.976563	-523.088989	85.471031	1424.825317	-534.020691	80.104973	1755.554565	-728.878296	349.615021	1203.843872	-614.280701	-228.697281	1200.843018	-570.197327	308.093231	949.298279	-369.206390	-149.899216	1056.032227	-571.538574	87.819321	1095.198486	510.799988	-67.854385	961.894653	511.957153	185.107925
-583.753235	174.561996	994.658997	-590.053955	-1.640501	998.119202	-636.590332	213.972748	522.779236	-656.059082	-58.666306	530.769653	-657.925354	229.049515	80.266457	-658.352112	-73.288490	91.548210	-574.040955	286.200653	1457.447998	-563.890808	-87.419373	1450.666260	-522.774719	85.335510	1424.792480	-533.597046	80.001656	1755.500488	-728.561707	350.340210	1204.296753	-614.296570	-232.716171	1203.300659	-570.097473	308.723175	949.797485	-363.593109	-153.955872	1070.381958	-571.313782	87.842827	1095.156738	510.373535	-68.328857	961.943848	511.233154	184.666977
-583.697693	174.728958	994.689087	-589.846313	-1.589401	998.062927	-635.891846	214.117401	522.719788	-656.257874	-58.427528	530.855713	-657.818054	229.151962	80.286705	-658.192444	-73.227028	91.550095	-573.112671	286.173798	1457.366211	-564.593567	-87.256462	1451.417847	-522.385986	85.222000	1424.761475	-533.101685	79.934654	1755.461792	-728.243713	351.147217	1204.792114	-614.273499	-236.739853	1205.773682	-569.993652	309.406433	950.237305	-358.133270	-158.083755	1085.425659	-571.049561	87.911026	1095.123169	509.927399	-68.656990	961.965576	510.405792	184.177734
-583.691956	174.868134	994.758850	-589.706726	-1.589362	998.162354	-635.050598	214.266907	522.617065	-656.489685	-58.129490	530.876648	-657.804688	229.319839	80.326378	-658.026611	-73.220222	91.577309	-572.265442	286.095093	1457.321167	-565.209045	-87.100449	1452.151611	-521.947327	85.102577	1424.768311	-532.561707	79.869659	1755.447754	-727.989441	351.914978	1205.232300	-614.381714	-240.653183	1208.438599	-569.917419	310.128418	950.539551	-354.597534	-162.223160	1097.292480	-570.890930	88.004890	1095.193726	509.406952	-69.329971	962.034485	509.637665	183.630249
-583.773987	175.036438	994.886658	-589.553833	-1.505010	998.245728	-634.260437	214.489456	522.520081	-655.703186	-56.554195	529.761169	-657.919067	229.432632	80.396217	-657.295471	-73.221107	91.402740	-571.484741	286.039459	1457.277100	-565.630615	-86.976929	1452.918335	-521.488525	84.990067	1424.820190	-531.925842	79.843575	1755.500977	-727.696289	352.681183	1205.639160	-613.963074	-244.150040	1211.016846	-569.810547	310.915680	950.922974	-349.752899	-166.265076	1112.983643	-570.747986	88.122910	1095.282104	508.928986	-69.657715	962.112061	508.750183	183.204926
-583.925171	175.170731	995.016541	-589.370300	-1.374807	998.314941	-633.278381	214.816162	522.481262	-656.674622	-57.360554	530.756531	-657.980530	229.616562	80.489578	-657.730530	-73.141632	91.539955	-570.794434	286.005371	1457.236572	-565.838135	-86.828918	1453.667236	-520.908264	84.890747	1424.876465	-531.238281	79.783768	1755.572021	-727.421021	353.463989	1206.058594	-613.346741	-247.527939	1213.591187	-569.657959	311.642853	951.369019	-345.053528	-170.454498	1129.332642	-570.606079	88.247139	1095.361450	508.357452	-70.192886	962.280701	507.826233	182.644821
-583.860840	174.855194	995.157043	-588.882202	-1.556442	999.241394	-632.114502	215.031601	522.253357	-656.806519	-57.467205	531.062683	-657.979004	229.759384	80.592697	-657.715881	-73.142525	91.553871	-570.203552	285.941315	1457.254761	-565.797119	-86.678864	1454.437500	-520.328552	84.884445	1424.957642	-530.503418	79.686493	1755.663330	-727.127502	354.064270	1206.443481	-612.352844	-250.539474	1215.865845	-569.574341	312.412994	951.705261	-340.403015	-175.120483	1146.039429	-570.518555	88.483711	1095.917603	507.894257	-70.644882	962.386169	507.069763	182.213089
-585.826416	177.354874	995.437805	-591.315430	-2.877877	996.179077	-632.087219	216.166763	522.404175	-657.664124	-58.109383	531.315125	-658.749146	230.087585	80.673653	-658.508850	-73.004639	91.663628	-569.634399	285.784790	1457.547241	-565.526672	-86.620667	1455.261597	-519.713379	84.950073	1425.081787	-529.747498	79.682831	1755.731934	-726.853638	354.570618	1206.899048	-611.140381	-253.424530	1218.033081	-569.453430	313.194550	952.049133	-336.513092	-181.374161	1162.961548	-571.257080	87.116287	1094.298096	507.358429	-70.949104	962.495728	506.119415	181.735458
-586.344360	177.503891	995.666077	-591.147522	-2.796338	996.333435	-631.003540	216.415955	522.236633	-657.568176	-57.887661	531.340759	-658.698608	230.205109	80.745514	-658.298218	-73.004761	91.700012	-569.257202	285.725800	1457.385986	-564.957764	-86.624435	1456.022827	-518.969238	85.003731	1425.065063	-528.930603	79.677689	1755.788818	-726.607544	354.978210	1207.337524	-609.841492	-256.237152	1220.054932	-569.367310	314.025787	952.432007	-332.926697	-186.235397	1179.604004	-571.248596	87.252083	1094.457031	506.764282	-71.492546	962.680603	505.259460	181.236298
-586.898926	177.568481	995.896362	-590.908569	-2.667178	996.481262	-630.029358	216.543915	522.086365	-657.393555	-57.743778	531.395752	-658.640015	230.358505	80.681084	-658.096497	-72.973488	91.660042	-568.960693	285.600494	1457.539063	-564.050293	-86.654045	1456.756958	-518.147522	85.100594	1425.112915	-528.019897	79.677910	1755.804199	-726.410339	355.355316	1207.816162	-608.217346	-258.674408	1221.807983	-569.209900	314.932953	952.810791	-329.682007	-190.880096	1196.532471	-571.205933	87.376328	1094.610229	506.222656	-71.762917	962.824829	504.389587	180.850784
-587.543640	177.793472	996.088745	-590.630920	-2.520255	996.617859	-629.129395	216.768997	521.960510	-657.130554	-57.628429	531.443176	-658.677612	230.475357	80.786102	-657.838562	-72.992477	91.673454	-568.684692	285.389587	1457.715820	-562.862244	-86.712357	1457.431763	-517.273376	85.214500	1425.178955	-527.029846	79.719658	1755.813599	-726.271179	355.567474	1208.248901	-606.330872	-260.896210	1223.397583	-569.079285	315.825989	953.151794	-326.909851	-195.065247	1213.131226	-571.180115	87.618713	1094.736938	505.611359	-72.182289	963.008301	503.563690	180.315536
-588.316040	177.918884	996.281799	-590.447632	-2.396627	996.781311	-628.459290	216.924118	521.814392	-656.845642	-57.466602	531.452698	-658.737244	230.561325	80.815475	-657.557068	-72.976250	91.665375	-568.518066	285.196869	1457.899536	-561.447388	-86.733612	1458.025757	-516.289673	85.392197	1425.165894	-525.990662	79.774628	1755.844238	-726.232483	355.635742	1208.703369	-604.061462	-262.791046	1224.625854	-568.833191	316.704620	953.546936	-324.464752	-198.899475	1229.349609	-571.246216	87.819183	1094.873291	505.031006	-72.554054	963.163330	502.722717	180.018082
-589.174255	178.011765	996.477722	-590.269287	-2.160782	996.929565	-627.835938	217.056168	521.653442	-656.486267	-57.324802	531.449707	-658.671204	230.581192	80.839485	-657.510925	-72.960365	91.628700	-568.236389	285.118195	1458.069580	-559.588867	-86.594460	1458.488159	-515.111023	85.644844	1425.172363	-524.866089	79.818733	1755.825562	-726.233215	355.500336	1209.176147	-601.412842	-264.321991	1225.495850	-568.617249	317.729431	953.993530	-322.319550	-202.628525	1245.117065	-571.365173	88.060432	1095.004272	504.445068	-72.846886	963.359192	501.959564	179.572052
-590.036865	178.114548	996.639038	-590.098755	-1.939239	997.057068	-627.440918	217.057465	521.592224	-656.033020	-57.415001	531.498474	-658.583801	230.605911	80.829964	-657.338013	-72.882896	91.650139	-568.149231	284.890808	1458.273560	-557.648315	-86.507797	1458.887695	-514.048706	85.907715	1425.170044	-523.689819	79.887413	1755.781006	-726.341187	355.368896	1209.467163	-598.254761	-265.387329	1226.015625	-568.399536	318.663666	954.441467	-320.392090	-206.227905	1260.190918	-571.504517	88.309418	1095.109741	503.786560	-73.179291	963.596680	501.170990	179.129898
-590.877380	178.208984	996.762817	-589.852173	-1.722139	997.117859	-627.249695	216.950912	521.519470	-655.570313	-57.569138	531.597656	-658.440002	230.617508	80.793991	-657.308655	-72.867149	91.645630	-568.167603	284.683624	1458.382324	-555.672180	-86.418648	1459.152710	-513.039673	86.223297	1425.144897	-522.412537	79.935295	1755.703369	-726.630127	355.075348	1209.917725	-594.630005	-266.072266	1226.038940	-568.190491	319.623322	954.971863	-318.573822	-209.615402	1274.518799	-571.655151	88.543877	1095.174072	503.115021	-73.562004	963.815979	500.369812	178.751190
-591.643188	178.225937	996.852722	-589.573975	-1.617974	997.156433	-627.248535	216.883698	521.525208	-655.131714	-57.798908	531.527527	-658.268616	230.542847	80.812798	-657.533264	-72.889687	91.689354	-568.220398	284.546387	1458.499634	-553.691467	-86.309128	1459.321045	-511.978119	86.548798	1425.063110	-521.136841	80.009247	1755.644775	-727.008850	354.544586	1210.405884	-590.458252	-266.136353	1225.582886	-567.997437	320.601379	955.475159	-316.876892	-212.617996	1287.910645	-571.772400	88.686546	1095.213867	502.467224	-73.952278	963.983521	499.704712	178.476547
-592.485596	178.280579	996.995178	-589.294678	-1.517990	997.188293	-627.517029	216.713425	521.554749	-654.412231	-57.897114	531.433777	-658.551208	230.578583	80.845589	-657.466187	-72.927612	91.753838	-568.350525	284.423798	1458.552490	-551.644470	-86.189148	1459.227417	-510.848419	86.909454	1424.969849	-519.729858	80.020775	1755.514648	-727.452576	353.871490	1210.556641	-585.751892	-265.774597	1224.636963	-567.773010	321.668884	956.078674	-315.210052	-215.037354	1300.396973	-571.939514	88.823067	1095.278687	501.845551	-74.194588	964.116028	498.963348	178.121735
-593.241943	178.273056	997.046021	-589.027466	-1.370299	997.196167	-627.923950	216.695923	521.610413	-653.674683	-58.100143	531.391541	-658.451538	230.525040	80.752396	-657.487854	-72.977219	91.759644	-568.447876	284.354797	1458.497070	-549.656006	-86.120399	1459.002441	-509.735138	87.262131	1424.869629	-518.415222	80.167252	1755.397461	-728.063965	353.192841	1210.763184	-580.450317	-264.834229	1223.204224	-567.623230	322.647247	956.601990	-313.701904	-217.064087	1311.756226	-572.067810	88.980751	1095.285156	501.187073	-74.413162	964.279846	498.247162	177.816086
-594.013489	178.314423	997.129761	-588.812012	-1.328719	997.217529	-628.548035	216.532516	521.654968	-653.180420	-58.685532	531.480469	-658.398682	230.497437	80.674141	-657.916931	-72.943550	91.754387	-568.623962	284.269714	1458.526733	-547.715271	-86.149727	1458.550537	-508.660736	87.567284	1424.784668	-516.969543	80.241531	1755.247681	-728.828491	352.424896	1211.044189	-574.779297	-263.508545	1221.389038	-567.579895	323.636963	957.208557	-312.063019	-218.368851	1321.487915	-572.231506	89.096199	1095.314941	500.634766	-74.781555	964.202148	497.716736	177.723877
-594.716980	178.246719	997.180115	-588.527649	-1.251339	997.227478	-629.185425	216.255310	521.672852	-652.490051	-58.975487	531.370361	-658.332703	230.403320	80.606575	-658.365845	-73.044731	91.820282	-568.810425	284.208588	1458.510498	-545.882935	-86.312340	1458.067749	-507.631073	87.810616	1424.537964	-515.556335	80.323807	1755.062378	-729.613586	351.537750	1211.176514	-568.884094	-261.823914	1219.288818	-567.524658	324.473724	957.768921	-310.150787	-218.713821	1329.429321	-572.336548	89.188583	1095.324097	499.967316	-75.168457	964.388367	497.055298	177.458344
-595.392944	178.198242	997.190125	-588.253540	-1.273026	997.232544	-629.941772	216.137360	521.767822	-651.702026	-59.175472	531.163879	-658.227600	230.339905	80.500526	-658.666077	-73.124840	91.805679	-568.909607	284.082092	1458.457886	-544.057861	-86.593254	1457.405762	-506.566376	87.991791	1424.323364	-514.134766	80.337639	1754.784912	-730.448547	350.514862	1211.436035	-562.901611	-259.695953	1217.039551	-567.574097	325.334900	958.389099	-307.891479	-217.817551	1335.312622	-572.382385	89.259148	1095.300171	499.268768	-75.470108	964.584778	496.397766	177.135696
-596.023682	178.143112	997.249146	-587.969727	-1.295297	997.215698	-630.839111	215.885681	521.885864	-651.074829	-59.604294	531.050537	-658.121643	230.246735	80.407166	-658.981689	-73.219093	91.808769	-568.964050	283.861725	1458.447754	-542.313232	-86.953735	1456.809326	-505.538818	88.085098	1424.080200	-512.677124	80.398994	1754.365601	-731.323181	349.441742	1211.698120	-557.003967	-257.169098	1214.779175	-567.813599	326.154663	959.016296	-304.987335	-215.719574	1339.118896	-572.414978	89.284531	1095.292725	498.665405	-75.725121	964.561157	495.883270	176.875916
-596.581177	177.948364	997.217529	-587.678711	-1.369745	997.169800	-631.583557	215.590958	521.905518	-650.487793	-60.108814	531.053528	-658.061462	230.132126	80.398041	-659.264099	-73.435883	91.885445	-568.898254	283.562103	1458.424561	-540.675110	-87.286407	1456.239624	-504.589844	88.157471	1423.895264	-511.118744	80.355080	1754.077148	-732.222351	348.263000	1212.020752	-551.242188	-254.241089	1212.559570	-568.119568	326.923492	959.577576	-301.270691	-212.254623	1340.618042	-572.382446	89.243591	1095.219849	498.061951	-75.926544	964.551208	495.391937	176.613388
-597.031067	177.828583	997.247742	-587.425903	-1.438991	997.116821	-632.492493	215.402130	521.951233	-649.872803	-60.501842	530.990906	-658.057861	230.059311	80.322891	-659.495972	-73.559357	91.866608	-568.834106	283.239410	1458.415894	-539.226624	-87.567863	1455.691284	-503.647766	88.185715	1423.751099	-509.570862	80.325195	1753.868042	-733.105896	347.103973	1212.297119	-545.633179	-251.031906	1210.501343	-568.506165	327.689728	960.116028	-296.790924	-207.409531	1339.866699	-572.330933	89.189369	1095.177734	497.403381	-76.311806	964.566223	494.873871	176.279694
-597.412659	177.713699	997.297852	-587.188904	-1.553709	997.088806	-633.238770	215.067627	521.976135	-649.307007	-61.084099	530.907043	-657.937073	229.937836	80.294647	-659.797913	-73.718674	91.917007	-568.726135	282.925140	1458.478149	-537.815857	-87.848015	1455.248413	-502.764099	88.151222	1423.656982	-508.027740	80.270195	1753.708252	-733.983887	345.941895	1212.722900	-540.268127	-247.661148	1208.723022	-569.049011	328.408813	960.615662	-291.298492	-200.786758	1336.426392	-572.263550	89.108482	1095.159912	496.692352	-76.724823	964.642151	494.334137	175.978668
-597.669006	177.550873	997.364807	-586.869507	-1.641615	997.055664	-633.986572	214.697006	522.010437	-648.669312	-61.425327	530.755859	-657.526672	229.753815	80.238716	-659.835999	-73.918526	91.964058	-568.645691	282.609863	1458.644653	-536.606323	-88.022377	1455.034058	-501.917450	88.091209	1423.464600	-506.574493	80.186607	1753.594971	-734.817139	344.705566	1213.223877	-535.154053	-244.188141	1207.351929	-569.711670	328.959198	961.132996	-284.754639	-193.348145	1330.507813	-572.131348	88.999290	1095.156006	496.103607	-76.873169	964.656982	494.000549	175.615158
-597.854248	177.373367	997.420349	-586.657898	-1.766171	997.079224	-634.725220	214.370987	522.091370	-647.874512	-61.829929	530.700684	-657.490051	229.609497	80.190872	-659.975708	-74.110222	92.015808	-568.612183	282.171478	1458.656006	-535.325745	-88.140984	1454.738281	-501.090027	88.026466	1423.303345	-505.140656	80.039101	1753.430420	-735.612671	343.464569	1213.794067	-530.192078	-240.847244	1206.287720	-570.466858	329.397827	961.569641	-277.401855	-184.509613	1322.241455	-571.991821	88.883667	1095.169067	495.462982	-77.189789	964.664856	493.600708	175.494125
-597.916626	177.159042	997.480286	-586.468567	-1.949418	997.104309	-635.320374	214.135101	522.155640	-647.356628	-62.468174	530.707214	-657.447021	229.524551	80.182030	-660.369995	-74.226753	92.052261	-568.610046	281.712921	1458.892822	-534.015381	-88.131088	1454.472412	-500.259888	87.938927	1423.150757	-503.780518	79.822739	1753.257446	-736.379456	341.777100	1214.281250	-525.418762	-237.719772	1205.584351	-571.312805	329.849091	961.997986	-269.398254	-174.506546	1311.354736	-571.814148	88.701828	1095.187744	494.785522	-77.485016	964.877014	493.149017	175.271774
-597.927612	176.891205	997.561096	-586.341370	-2.154102	997.153687	-635.942993	213.814682	522.221802	-646.601196	-62.726162	530.516113	-657.400269	229.421646	80.138145	-660.622192	-74.304787	92.095406	-568.585999	281.292084	1459.218384	-532.467712	-88.112686	1454.140015	-499.428558	87.852715	1423.049438	-502.490540	79.562637	1753.083496	-737.061768	340.553619	1214.915649	-520.914612	-234.853806	1205.199097	-572.327820	330.219879	962.386719	-261.714569	-160.646423	1297.359619	-571.650208	88.471413	1095.230591	494.231964	-77.627388	964.726379	492.820496	175.151840
-597.864380	176.610825	997.612610	-586.224365	-2.339746	997.204468	-636.151123	213.446899	522.234253	-645.820129	-63.006393	530.404175	-657.251709	229.290619	80.091743	-660.906250	-74.386581	92.074104	-568.540222	280.804840	1459.445313	-530.868713	-87.957794	1453.725220	-498.701538	87.781456	1423.004272	-501.149170	79.217133	1752.885132	-737.698425	339.420135	1215.571045	-515.875183	-232.193405	1205.071411	-573.288818	330.430573	962.774841	-253.373596	-148.932159	1281.717407	-571.465637	88.250931	1095.261841	493.658905	-77.786392	964.733887	492.448486	175.030762
-597.756592	176.335815	997.630005	-586.151123	-2.605185	997.263062	-636.722656	213.453781	522.290955	-645.117371	-63.392593	530.401367	-657.442200	229.263046	80.048134	-661.019348	-74.457848	92.080521	-568.462769	280.296173	1459.692993	-529.092285	-87.765587	1453.333374	-497.893616	87.656738	1422.889160	-499.993958	78.862480	1752.710938	-738.327148	338.318359	1216.270142	-510.414490	-229.739380	1205.079590	-574.537109	330.504852	962.857361	-245.194595	-136.850540	1264.143799	-571.304504	88.003929	1095.284668	493.050049	-78.026375	964.717957	492.094879	174.878067
-597.601624	176.025375	997.658142	-586.084595	-2.850875	997.325806	-636.915039	213.406174	522.279053	-644.625000	-63.896141	530.408752	-657.492493	229.234253	80.051216	-661.183289	-74.554703	92.120041	-568.299011	279.753601	1459.955322	-527.191711	-87.394478	1452.902588	-497.109039	87.528648	1422.807983	-498.826233	78.440964	1752.519165	-738.893860	337.263245	1216.938721	-504.518463	-227.344971	1205.253052	-575.581238	330.826233	963.369263	-237.707687	-124.367790	1244.702515	-571.137268	87.738663	1095.318115	492.361145	-78.233276	964.741577	491.774841	174.687332
-597.356323	175.761749	997.668457	-585.993469	-3.129873	997.352478	-636.822632	213.209091	522.250061	-644.175964	-64.428024	530.402527	-657.469910	229.164093	80.040306	-661.493835	-74.706314	92.235397	-568.226868	279.182770	1460.291382	-525.166748	-86.934807	1452.401367	-496.318451	87.433716	1422.702515	-497.762177	77.901550	1752.372192	-739.489136	336.114624	1217.681641	-498.057861	-224.814896	1205.475586	-576.766968	330.961121	963.665222	-231.541000	-112.929688	1224.429810	-570.947083	87.459747	1095.332031	491.811829	-78.358536	964.733215	491.466309	174.585587
-597.144775	175.460480	997.632324	-585.930359	-3.471303	997.389832	-637.091431	213.362869	522.250488	-643.685852	-64.745338	530.248535	-657.700745	229.200348	80.068443	-661.571228	-74.800362	92.259621	-568.120178	278.510071	1460.638184	-522.903503	-86.367851	1451.844116	-495.560394	87.285507	1422.520020	-496.679352	77.345665	1752.198975	-740.096497	335.019531	1218.453979	-491.286835	-222.009506	1205.528809	-578.109619	331.033630	963.881958	-225.734344	-101.960777	1201.413696	-570.764893	87.163948	1095.322754	491.302063	-78.458374	964.706360	491.243896	174.522964
-596.915771	175.151764	997.564453	-585.813538	-3.944013	997.360535	-636.984192	213.232376	522.220825	-643.265747	-65.044365	530.228394	-657.731018	229.158585	80.070084	-661.734802	-74.870766	92.256859	-567.931824	277.872375	1460.943726	-520.244873	-85.682228	1451.290527	-494.787079	87.173798	1422.297241	-495.687866	76.750793	1752.028320	-740.749451	334.026031	1219.226318	-484.146759	-218.740372	1205.342041	-579.500977	331.003082	964.176147	-221.668793	-91.448708	1179.057861	-570.529846	86.784081	1095.260864	490.685486	-78.558250	964.691711	490.942535	174.411514
-596.694519	174.846603	997.530212	-585.685059	-4.319616	997.310974	-636.866821	213.160553	522.151794	-643.000916	-65.434746	530.276123	-657.797668	229.130096	80.087341	-661.969116	-74.918640	92.322105	-567.883911	277.200195	1461.266235	-517.209045	-84.959702	1450.644531	-493.998840	87.062538	1422.088135	-494.738312	76.097359	1751.894531	-741.385315	333.033234	1220.003296	-476.920502	-214.912842	1204.635254	-580.884949	330.926697	964.475220	-218.352463	-81.887901	1156.681763	-570.291687	86.427979	1095.205566	490.071960	-78.684975	964.773193	490.687439	174.337555
-596.486938	174.547882	997.523560	-585.482910	-4.650130	997.231140	-636.786682	213.180511	522.098877	-642.722473	-65.625870	530.206421	-657.843811	229.144836	80.111595	-662.218262	-75.026260	92.313538	-567.884644	276.537689	1461.610474	-513.799255	-84.207726	1449.906128	-493.203094	86.954063	1421.833740	-493.795319	75.401482	1751.755371	-742.106140	332.002502	1220.857910	-469.850800	-210.608246	1203.111816	-582.384888	330.795563	964.759766	-216.662155	-73.383408	1135.240112	-570.022156	86.076584	1095.148926	489.477448	-78.753151	964.821167	490.464844	174.274582
-596.375488	174.193970	997.466919	-585.303711	-4.915670	997.127930	-636.537842	213.103088	522.068359	-642.408325	-65.830971	530.120361	-657.788696	229.180222	80.023369	-662.320923	-75.082458	92.253418	-568.026367	275.809906	1461.973999	-510.384857	-83.517197	1448.786255	-492.153748	86.941940	1421.594116	-492.841919	74.708900	1751.645874	-742.818604	331.091431	1221.622070	-463.249237	-206.230423	1200.901001	-583.899048	330.697388	965.004456	-215.881271	-68.905899	1116.115234	-569.792847	85.755142	1095.051147	488.910217	-78.731300	964.843201	490.255371	174.261490
-596.221375	173.850906	997.693420	-584.838684	-5.045454	997.021973	-636.274536	213.084732	522.028198	-642.161804	-65.908234	530.067322	-657.737793	229.173889	80.014801	-662.256714	-75.161110	92.232430	-568.349670	275.068695	1462.387695	-506.531830	-83.025627	1447.085938	-490.988556	87.101151	1421.356079	-491.946655	73.967125	1751.626587	-743.559021	330.175812	1222.457031	-457.487854	-202.195877	1197.977417	-585.368958	330.541901	965.149597	-216.041672	-63.445736	1099.025635	-569.536194	85.371559	1095.124390	488.317841	-78.755119	964.785767	490.020782	174.285049
-596.199219	173.455963	997.662964	-584.324280	-5.493504	996.879211	-636.212280	213.184586	522.000793	-641.604370	-65.698311	529.625671	-657.849915	229.188995	80.058838	-662.015442	-75.299187	92.137451	-568.898743	274.187225	1462.944580	-502.432434	-82.912109	1445.289429	-489.712463	87.335396	1421.040649	-491.046844	73.184769	1751.613281	-744.412964	329.264923	1223.304565	-451.462250	-197.898163	1200.581909	-587.137207	330.361603	965.652405	-217.631775	-57.993217	1083.834229	-569.148865	84.954155	1095.012085	487.823059	-78.762627	964.754395	489.844269	174.300323
-596.437561	173.384018	997.699890	-584.104797	-6.125311	996.553040	-636.015320	213.268692	521.958252	-641.102234	-65.200066	529.060303	-657.862061	229.124466	80.200043	-661.684875	-75.342766	92.004646	-569.544739	273.221863	1463.617798	-498.287384	-82.997383	1443.244385	-488.197998	87.556557	1420.703979	-490.212646	72.325302	1751.631348	-745.222351	328.175323	1224.282593	-447.836945	-194.172668	1196.732788	-588.833740	330.244781	966.048340	-219.423141	-52.819637	1070.608887	-568.895996	84.473778	1094.811646	487.241943	-78.791702	964.774597	489.641571	174.312119
-596.525269	172.938843	997.733643	-583.354858	-6.437537	996.778870	-635.628479	213.134415	521.841125	-641.726074	-66.104797	530.031433	-657.726440	229.059692	80.237923	-662.515930	-75.453102	92.100906	-570.238770	272.100220	1464.380249	-494.202362	-83.221481	1440.994141	-486.564148	87.748314	1420.342651	-489.372192	71.445946	1751.607910	-746.139587	327.019043	1225.300293	-445.359924	-191.003555	1192.583862	-590.613525	330.164459	966.609253	-221.828537	-47.838329	1059.475464	-568.519348	84.303551	1094.929443	486.700653	-78.787247	964.808350	489.460846	174.332047
-596.808655	172.790176	997.804016	-582.421814	-6.695663	996.566833	-635.321594	213.122574	521.763367	-641.643921	-66.303276	530.184631	-657.598083	229.009323	80.197266	-662.476807	-75.528564	92.126511	-570.881348	270.870544	1465.261841	-490.201965	-83.496574	1438.886597	-484.837311	87.865807	1420.027222	-488.527588	70.547424	1751.604736	-747.032654	325.620087	1226.510010	-444.236877	-188.772278	1188.929565	-592.318054	330.210876	967.418579	-225.008301	-41.571182	1049.811157	-567.962952	84.109924	1094.807373	486.135742	-78.802849	964.840942	489.297943	174.392899
-596.926086	172.998444	998.007141	-581.063599	-6.434213	996.415222	-635.103394	213.081482	521.730042	-640.082642	-64.286293	528.603271	-657.410767	228.978470	80.226715	-661.094971	-75.617462	91.893829	-571.330811	269.610413	1466.139404	-486.308441	-83.719383	1436.990601	-483.063416	87.920547	1419.688477	-487.621643	69.581741	1751.616333	-748.084534	324.097168	1227.813110	-443.908813	-186.482513	1185.288818	-594.219666	330.250549	968.116577	-227.745697	-34.684780	1041.336426	-567.171814	84.345596	1094.795166	485.605743	-78.757683	964.887390	489.191864	174.463654
-597.345703	172.852341	997.938110	-579.771606	-6.366033	996.244507	-634.636902	212.937851	521.623230	-639.711914	-63.894310	528.384216	-657.012085	228.965027	80.146400	-661.053467	-75.651543	91.918022	-571.653320	268.412109	1466.928467	-482.728943	-84.074753	1435.381470	-481.308411	87.925163	1419.366699	-486.724731	68.610092	1751.612793	-749.196533	322.331421	1229.180054	-444.003448	-184.093033	1182.057983	-596.122742	330.282959	969.081848	-230.266617	-34.038761	1036.960693	-566.352417	84.499382	1094.586426	485.167419	-78.668228	964.905273	489.109680	174.584747
-597.673157	172.942032	998.167847	-578.298218	-6.082509	996.134399	-634.550476	212.899323	521.645447	-639.169189	-63.562256	528.299377	-656.756897	228.962402	80.204155	-660.784851	-75.772476	91.977524	-571.727783	267.253265	1467.758423	-479.385559	-84.565453	1433.989868	-479.553741	87.837997	1419.020264	-485.747223	67.612968	1751.605469	-750.454468	320.397491	1230.694458	-444.630005	-182.325577	1179.601440	-598.103027	330.365387	970.110413	-233.038940	-30.462019	1032.411865	-565.573975	84.748405	1094.598389	484.757446	-78.529716	964.942993	489.049805	174.749008
-597.906189	172.922455	998.470215	-576.667908	-5.791072	995.926697	-634.625549	212.809387	521.787659	-638.590820	-63.212708	528.204285	-656.550049	228.937210	80.271996	-660.747986	-75.836517	91.980576	-571.558777	266.153320	1468.449951	-476.326294	-85.189301	1432.756470	-477.883179	87.696625	1418.709106	-484.697937	66.542068	1751.614990	-751.810730	318.295227	1232.265503	-444.971527	-180.228897	1176.659302	-599.911926	330.231628	971.486633	-235.839371	-26.407581	1028.585938	-564.612732	84.874283	1094.585083	484.316376	-78.362000	964.952637	488.944092	174.834808
-598.007996	173.000748	998.857178	-574.843567	-5.235286	995.870422	-634.698853	212.661102	521.897339	-638.022461	-62.930016	528.092712	-656.244202	228.927689	80.375603	-660.693726	-75.838600	91.995773	-571.310242	265.106140	1469.078979	-473.671478	-85.925598	1431.778320	-476.282318	87.471169	1418.467163	-483.596375	65.497429	1751.623901	-753.161316	316.083832	1233.791626	-445.840271	-178.870728	1175.109863	-601.910645	330.204742	972.683411	-238.534500	-22.831903	1025.430664	-563.569275	85.222076	1094.707397	483.847992	-78.270782	964.986938	488.838623	174.933899
-598.029785	173.049698	999.275208	-573.194641	-4.835480	995.795959	-634.891357	212.525940	521.958069	-637.456543	-62.742390	528.051208	-655.937256	228.889984	80.490036	-660.964661	-75.803078	92.080055	-570.818909	264.189972	1469.624756	-471.296631	-86.638771	1430.896729	-474.759888	87.148773	1418.369873	-482.429626	64.451485	1751.602295	-754.515869	313.780212	1235.329102	-446.292694	-177.354858	1173.228271	-603.827209	330.223480	974.032959	-241.166962	-19.269396	1022.712463	-562.566528	85.421509	1094.834961	483.367126	-78.145462	964.989563	488.696838	175.008347
-597.867249	173.173187	999.650085	-571.484863	-4.541008	995.684875	-635.358887	212.556808	522.190979	-636.856812	-62.527908	528.047119	-655.728455	228.922577	80.533043	-661.161316	-75.838562	92.269951	-570.256165	263.233429	1470.143188	-469.155457	-87.543419	1430.076416	-473.347046	86.730904	1418.259766	-481.193298	63.326115	1751.559082	-755.829224	311.695496	1236.909424	-446.648560	-176.361557	1171.810059	-605.532837	330.020782	975.278442	-243.628021	-16.150867	1020.225952	-561.483826	85.588882	1094.932617	482.915344	-78.014496	965.005920	488.596649	175.095413
-597.570862	173.297577	1000.007446	-569.793640	-4.100906	995.591431	-635.763550	212.350815	522.361267	-636.345703	-62.500446	528.170410	-655.309021	228.995209	80.440323	-661.454163	-75.788864	92.447411	-569.545471	262.454895	1470.531494	-467.263794	-88.384796	1429.550781	-471.888123	86.360191	1418.261475	-479.854309	62.188534	1751.509888	-757.099365	309.249329	1238.358398	-446.733673	-175.610825	1170.734985	-607.489746	329.841034	976.747192	-245.989563	-13.022993	1018.041809	-560.333801	85.833931	1095.027710	482.528229	-77.875031	965.051697	488.563446	175.211548
-597.068115	173.399094	1000.335632	-568.096375	-3.977627	995.511719	-636.272705	212.183578	522.517761	-635.725159	-62.401550	528.176697	-654.984009	229.030426	80.470665	-661.627991	-75.730652	92.678352	-568.838745	261.716095	1470.883545	-465.464996	-89.114059	1429.094238	-470.535400	85.900337	1418.335083	-478.490753	61.079472	1751.428833	-758.304321	306.805450	1239.804321	-446.488739	-174.881744	1169.625977	-609.238281	329.585388	977.838013	-248.242157	-10.230203	1015.885925	-559.135986	85.896744	1095.128906	482.197144	-77.611328	965.067810	488.494537	175.420395
-596.440491	173.495163	1000.663757	-566.407166	-3.674865	995.425659	-636.844238	212.069229	522.725586	-635.046753	-62.143940	528.168640	-654.777161	229.057114	80.484573	-661.614624	-75.530663	92.770348	-568.118896	260.942261	1471.246704	-463.845978	-89.965080	1428.799072	-469.302948	85.420364	1418.396362	-477.106323	59.947723	1751.392090	-759.488586	304.443817	1241.099731	-445.998230	-174.304382	1168.497314	-610.775085	329.153992	979.052917	-250.327454	-7.696890	1013.855591	-557.895264	86.025291	1095.230957	481.880737	-77.384987	965.057434	488.479065	175.647232
-595.793579	173.302963	1000.876526	-564.933228	-3.740528	995.327820	-637.529114	211.832367	522.895752	-634.621643	-62.072063	528.346680	-654.565918	229.112701	80.529167	-661.798035	-75.358368	92.928787	-567.438843	260.232605	1471.646362	-462.209045	-90.679924	1428.499268	-468.086182	84.930580	1418.426880	-475.658569	58.808998	1751.328247	-760.510193	302.154999	1242.341309	-445.679077	-173.852325	1168.252930	-612.622742	328.851410	980.150146	-252.231781	-5.444616	1011.883362	-556.764404	85.849380	1095.271851	481.437927	-77.243927	965.028015	488.449585	175.803925
-594.985229	173.189270	1001.043579	-563.479980	-3.615839	995.152161	-638.112488	211.603287	523.065430	-634.165894	-62.050335	528.402405	-653.883118	229.060684	80.587563	-661.979065	-75.120804	93.018356	-566.757935	259.464386	1471.952881	-460.625641	-91.295792	1428.217407	-466.990173	84.483109	1418.470581	-474.218842	57.669453	1751.259033	-761.434692	299.876953	1243.474243	-445.055542	-173.291168	1167.524048	-614.661316	328.549103	980.942993	-253.974579	-3.486018	1009.958984	-555.602295	85.759819	1095.260864	480.992279	-77.095612	964.998901	488.387726	175.960114
-594.078491	173.180435	1001.143066	-561.955383	-3.636561	995.005615	-638.840515	211.339661	523.303711	-633.646484	-61.909550	528.486023	-653.817078	229.067703	80.663597	-662.053223	-74.988075	93.152534	-566.264587	258.766022	1472.264160	-459.113586	-91.806816	1427.962158	-465.894958	83.974243	1418.442017	-472.723145	56.562347	1751.213135	-762.300537	297.765869	1244.496826	-444.409912	-172.749588	1166.870605	-616.388489	328.061127	981.692932	-255.537506	-1.919734	1008.095581	-554.380066	85.693581	1095.236328	480.570618	-76.923706	964.960388	488.327942	176.127930
-593.160095	173.123962	1001.254639	-560.576660	-3.606639	994.832642	-639.434509	211.152359	523.448792	-633.241699	-61.836983	528.637329	-653.563599	229.086807	80.693375	-662.104736	-74.830894	93.238602	-565.794067	258.084229	1472.526245	-457.649292	-92.148949	1427.765503	-464.981049	83.624512	1418.450439	-471.323730	55.611691	1751.085327	-763.123657	295.862244	1245.392944	-443.745941	-172.212875	1166.103149	-618.032959	327.606812	982.234253	-256.913879	-0.473208	1006.239807	-553.223816	85.587349	1095.204590	480.475433	-76.388985	965.166565	488.301758	176.277573
-592.229248	173.061325	1001.293274	-559.171997	-3.629802	994.568176	-639.970886	211.019592	523.532837	-632.829895	-61.589565	528.578552	-653.340576	229.120255	80.661385	-662.035278	-74.729958	93.297775	-565.381348	257.280975	1472.731812	-456.012482	-92.641060	1427.467896	-463.942871	83.152534	1418.466675	-469.867706	54.604816	1750.993652	-763.559204	293.941223	1246.206787	-443.070526	-171.555542	1165.140869	-619.408142	326.869965	982.798828	-258.116486	0.640597	1004.424866	-552.036743	85.445129	1095.087769	480.175110	-76.110268	965.054871	488.354858	176.556854
-591.279297	173.036957	1001.335327	-557.840759	-3.591955	994.366516	-640.451172	210.857727	523.662354	-632.622681	-61.549366	528.715820	-653.105774	229.104919	80.679428	-662.026978	-74.609001	93.438919	-565.004211	256.567291	1472.943115	-454.429718	-92.892303	1427.196045	-462.961639	82.833710	1418.355713	-468.426422	53.622108	1750.892944	-764.123047	292.283569	1247.069336	-442.519592	-171.338608	1164.458374	-619.507019	325.785461	983.126404	-259.181549	1.581236	1002.664795	-550.929382	85.362503	1095.016602	479.781067	-75.968559	964.992859	488.365051	176.727554
-590.326843	172.991440	1001.355896	-556.442383	-3.448470	994.101624	-640.942261	210.644028	523.830750	-632.340027	-61.413399	528.870667	-652.994080	229.123840	80.738899	-661.993591	-74.575935	93.523804	-564.605347	255.726273	1473.171875	-452.569305	-93.269386	1426.786377	-461.914795	82.447784	1418.261230	-466.975708	52.747864	1750.737427	-764.531067	290.748108	1247.697754	-441.872620	-171.160156	1163.651489	-620.435547	324.685242	983.246582	-260.120300	2.268929	1000.964417	-549.753662	85.314735	1094.895020	479.451416	-75.757378	964.896240	488.420074	176.926682
-589.435547	173.032486	1001.308350	-555.162415	-3.384754	993.855469	-641.369263	210.392120	523.952698	-632.096313	-61.308292	528.954346	-652.857666	229.116821	80.810898	-661.898315	-74.535118	93.564697	-564.173889	254.854416	1473.319336	-450.703552	-93.715836	1426.351563	-460.782898	82.023529	1418.127197	-465.550568	51.837780	1750.643799	-764.833618	289.399475	1248.281982	-441.340881	-171.218094	1162.593506	-621.792786	324.002258	983.251526	-260.895844	2.894722	999.245117	-548.695190	85.304291	1094.755127	479.117279	-75.496925	964.860474	488.420380	177.079453
-588.559753	172.994797	1001.207458	-553.891541	-3.407151	993.537903	-641.626526	210.096832	524.051392	-631.875916	-61.205879	529.081177	-652.670654	229.109070	80.778870	-661.667419	-74.517563	93.605164	-563.907593	254.058197	1473.481079	-449.037354	-93.963715	1425.806519	-459.767090	81.748489	1417.957764	-464.230713	51.007870	1750.466797	-765.211792	288.192169	1248.635010	-440.876343	-171.300064	1162.107056	-623.071655	323.362213	983.235352	-261.571777	3.199708	997.693237	-547.667480	85.198318	1094.557251	478.886993	-75.121887	964.727356	488.454071	177.373795
-587.737976	173.030594	1001.153015	-552.710205	-3.256731	993.316956	-641.872192	209.892380	524.145691	-631.681274	-61.181137	529.125000	-652.476501	229.121964	80.778915	-661.628418	-74.511757	93.639664	-563.706604	253.297394	1473.659058	-447.351349	-94.253410	1425.365845	-458.773682	81.490585	1417.757690	-462.900970	50.204147	1750.258301	-765.088684	286.896820	1249.083130	-440.480103	-171.558914	1161.485718	-624.314941	322.746796	983.039795	-262.180328	3.406425	996.030457	-546.618835	85.257820	1094.408325	478.526367	-74.880486	964.605652	488.496399	177.605499
-587.038452	172.975174	1001.146423	-551.624207	-3.166973	993.090942	-642.129395	209.843155	524.227112	-631.484497	-61.074860	529.095825	-652.258911	229.130753	80.794571	-661.509949	-74.511368	93.696915	-563.442017	252.595016	1473.695190	-445.684814	-94.597328	1424.735107	-457.554932	81.345390	1417.667847	-461.601196	49.473755	1750.101318	-765.098511	285.766602	1249.426514	-439.843994	-171.997101	1160.920776	-625.451660	322.065216	982.754517	-262.742828	3.419898	994.436646	-545.654297	85.221260	1094.274780	478.100769	-74.676582	964.513184	488.529999	177.779190
-586.364197	172.995438	1001.093628	-550.481445	-3.089432	992.874695	-642.369202	209.813293	524.326355	-631.236877	-60.950684	529.112671	-652.139709	229.161591	80.844879	-661.454590	-74.459778	93.661758	-563.161255	251.854828	1473.798584	-444.125580	-95.010361	1424.206665	-456.539520	81.122581	1417.486206	-460.327698	48.683731	1749.970459	-765.276489	284.771027	1249.591187	-439.284119	-172.041397	1159.994507	-626.529785	321.376862	982.454102	-263.148926	3.274225	992.865356	-544.668762	85.259651	1094.121460	477.709229	-74.447418	964.410400	488.574310	177.972443
-585.704773	173.060654	1001.077026	-549.490295	-3.094307	992.685974	-642.527954	209.814606	524.435242	-631.064087	-60.825890	529.132202	-652.019714	229.175735	80.884567	-661.273865	-74.390320	93.667877	-562.839539	251.219589	1473.892456	-442.589478	-95.328316	1423.675537	-455.581146	80.817345	1417.337158	-459.027740	48.030132	1749.756104	-765.216309	283.701660	1249.846191	-438.698853	-172.396454	1159.298950	-627.492859	320.647217	982.189087	-263.458771	3.061504	991.277466	-543.748230	85.260208	1093.995483	477.387787	-74.105354	964.274109	488.597198	178.222351
-584.989563	173.008636	1001.075378	-548.456909	-2.951498	992.502075	-642.596802	209.738739	524.555481	-630.820557	-60.602688	529.107666	-651.863953	229.165710	80.970352	-661.051636	-74.377289	93.699150	-562.405823	250.590530	1473.960815	-441.114471	-95.705467	1423.232178	-454.665802	80.537857	1417.180176	-457.796417	47.343369	1749.630859	-765.057312	282.622162	1250.100342	-438.012238	-172.785965	1158.218506	-628.408325	319.964905	982.028076	-263.844543	2.737926	989.831177	-542.772461	85.270752	1093.877808	477.120148	-73.866257	964.161865	488.739594	178.481415
-584.356018	172.892578	1001.158813	-547.422791	-2.789708	992.356140	-642.615356	209.632416	524.666138	-630.462830	-60.258739	529.140686	-651.494446	229.008759	80.748657	-660.794189	-74.380096	93.732208	-561.998718	249.994507	1474.051392	-439.614746	-96.117332	1422.847412	-453.671295	80.296310	1417.019775	-456.546600	46.677757	1749.467407	-764.635071	281.393890	1250.463013	-437.689789	-173.213409	1158.180786	-629.272278	319.233398	981.668030	-264.152069	2.466009	988.305176	-541.920532	85.225876	1093.842285	476.767914	-73.641167	964.130554	488.755188	178.715637
-583.731201	172.928833	1001.160889	-546.460388	-2.861874	992.184753	-642.665894	209.575668	524.784546	-630.575073	-60.443306	529.312622	-651.642822	229.149429	81.043884	-661.032410	-74.394394	93.881599	-561.448120	249.490067	1474.152222	-438.195129	-96.428780	1422.439331	-452.672150	80.074684	1416.929321	-455.307983	46.036694	1749.344727	-764.422546	280.270355	1250.756714	-437.232178	-173.641556	1157.683960	-630.044678	318.509125	981.454346	-264.339447	1.742803	986.938538	-541.033325	85.179039	1093.734497	475.954773	-73.827568	963.949951	488.728973	178.833649
-583.183899	172.893433	1001.230835	-545.643433	-2.804947	992.104126	-642.827759	209.706146	524.919617	-630.801575	-60.806114	529.555908	-651.640137	229.169525	81.175819	-661.262756	-74.380890	93.964073	-560.853882	249.024078	1474.197632	-436.809204	-96.747688	1422.160645	-451.596130	79.858253	1416.826294	-454.065308	45.419243	1749.208374	-764.398804	279.255768	1250.896240	-436.816406	-174.047089	1157.278198	-630.670654	317.780792	981.338135	-264.531067	1.203316	985.514648	-540.274292	85.161072	1093.710205	475.635925	-73.556480	963.867432	488.836792	179.046936
-582.600769	172.836700	1001.338013	-544.712280	-2.700081	992.004150	-642.675415	209.678055	524.976013	-630.884460	-61.041889	529.650696	-651.495728	229.208710	81.266998	-661.512207	-74.318420	94.075485	-560.184021	248.614059	1474.240845	-435.543274	-97.064163	1421.878052	-450.635681	79.658989	1416.749390	-452.786316	44.838799	1749.102295	-763.888184	278.022278	1251.368530	-436.311127	-174.480835	1156.830811	-631.209473	317.051758	981.220581	-264.788696	0.465888	984.187195	-539.453674	85.133110	1093.697998	475.880402	-72.793236	963.906799	489.100830	179.454346
-582.006226	172.827301	1001.361023	-543.783264	-2.642600	991.874451	-642.468567	209.653336	525.054871	-629.453613	-59.699951	529.248230	-651.316711	229.219437	81.392967	-660.295227	-74.294853	93.983414	-559.489380	248.225296	1474.367065	-434.262756	-97.351173	1421.588135	-449.634918	79.522949	1416.648071	-451.521820	44.271980	1748.994629	-763.806335	277.081390	1251.511353	-435.912567	-174.968460	1156.186646	-631.669434	316.277985	981.226501	-264.861420	-0.362757	982.866699	-538.645386	85.129631	1093.633057	475.049011	-73.086838	963.773865	489.126953	179.619171
-581.517334	172.860031	1001.438904	-543.000244	-2.622210	991.775635	-642.298889	209.616791	525.203491	-630.956970	-61.599964	529.924194	-651.149963	229.232208	81.528709	-662.019897	-74.308960	94.329407	-558.799866	247.848053	1474.547363	-433.084167	-97.580215	1421.417847	-448.723877	79.305374	1416.608032	-450.238068	43.707943	1748.915283	-763.499451	275.970276	1251.906372	-435.804474	-175.528961	1156.363525	-632.047119	315.545013	981.276733	-265.056458	-1.139083	981.729919	-537.952271	85.112488	1093.608276	475.301056	-72.284027	963.849365	489.294647	179.944550
-581.040466	172.818878	1001.566833	-542.347961	-2.529499	991.741882	-642.080017	209.559525	525.275879	-631.318665	-62.279938	530.146851	-651.027649	229.291641	81.648979	-662.442444	-74.306892	94.506851	-558.010010	247.657410	1474.647217	-431.791229	-97.642487	1421.289185	-447.801727	79.250290	1416.516968	-448.907959	43.228481	1748.833496	-762.958374	274.834900	1252.448364	-435.593353	-175.987976	1156.172241	-632.389648	314.741089	981.388367	-265.275818	-2.001008	980.578064	-537.371094	85.077034	1093.651123	474.978333	-71.878471	963.857605	489.336761	180.165878
-580.552429	172.750153	1001.666870	-541.398315	-2.491343	991.634460	-641.838623	209.452148	525.400757	-631.191772	-62.478638	530.282654	-650.866516	229.292130	81.777527	-662.566650	-74.277382	94.586449	-557.297302	247.400986	1474.751831	-430.653534	-97.750336	1421.155884	-446.866028	79.095810	1416.440552	-447.543549	42.713402	1748.732300	-762.799500	274.003784	1252.663574	-435.308502	-176.376343	1155.997925	-632.562134	313.976349	981.523499	-265.394806	-3.059170	979.494141	-536.606934	85.021721	1093.636108	474.697571	-71.577522	963.844299	489.409149	180.393829
-580.081604	172.794662	1001.797791	-540.673035	-2.375977	991.585999	-641.551575	209.323761	525.464417	-631.130432	-62.859180	530.352478	-650.708740	229.297806	81.935310	-662.979309	-74.338654	94.815399	-556.634094	247.061554	1474.959473	-429.562164	-97.915184	1421.118286	-446.015076	78.967995	1416.424194	-446.173615	42.239834	1748.628662	-762.436035	273.156769	1252.941284	-435.036163	-176.919037	1155.881836	-632.668518	313.236450	981.639343	-265.658051	-4.049283	978.461365	-535.940491	85.054077	1093.660034	474.476013	-71.272240	963.842041	489.543762	180.753052
-579.652222	172.822678	1001.905762	-539.983459	-2.238182	991.580200	-641.125793	209.170837	525.556946	-631.104309	-63.322041	530.579041	-650.460449	229.322632	82.033997	-663.149902	-74.352516	94.991364	-556.023438	246.815201	1475.064331	-428.516571	-98.082542	1420.977661	-445.110901	78.877586	1416.417847	-444.819275	41.836124	1748.503174	-762.091248	272.328705	1253.288574	-434.870148	-177.458069	1155.840576	-632.718689	312.470245	981.752319	-265.904297	-4.975647	977.500000	-535.362671	85.114609	1093.706421	473.532745	-71.616470	963.783386	489.544495	180.882843
-579.356567	172.845749	1002.037415	-539.483765	-2.207952	991.643066	-641.106018	209.238464	525.621460	-631.134094	-63.798351	530.829773	-650.465393	229.327454	82.130226	-663.591797	-74.334579	95.171448	-555.373657	246.610718	1475.103760	-427.492035	-98.160233	1420.916504	-444.274170	78.789154	1416.408691	-443.409729	41.459099	1748.308228	-761.698547	271.598419	1253.538940	-434.721161	-178.000534	1155.772217	-632.689270	311.731995	981.809021	-266.084534	-6.010506	976.632996	-534.914795	85.143852	1093.791016	473.243927	-71.381668	963.829895	489.696503	181.174484
-579.105103	172.860001	1002.155029	-538.875671	-2.294725	991.585205	-640.914368	209.275406	525.723938	-631.124390	-64.298645	531.167786	-650.445374	229.358139	82.323456	-663.847107	-74.436745	95.419960	-554.786438	246.339615	1475.242798	-426.378510	-98.251541	1420.749512	-443.439575	78.754395	1416.293945	-441.996338	41.098385	1748.149170	-761.303284	270.853973	1253.811890	-434.654480	-178.655151	1155.768188	-632.580444	311.056335	981.941711	-266.354828	-7.127513	975.776855	-534.379517	85.086319	1093.794189	472.903168	-71.059044	963.940613	489.801300	181.423401
-578.784119	172.769257	1002.256287	-538.239319	-2.189008	991.561951	-640.737488	209.276901	525.883118	-631.054138	-64.538872	531.394348	-650.357300	229.347992	82.500519	-664.189209	-74.468903	95.547020	-554.185669	246.116150	1475.310303	-425.317841	-98.343742	1420.575439	-442.633789	78.706436	1416.220459	-440.553284	40.743126	1747.984863	-760.912476	270.204315	1254.071045	-434.579407	-179.333954	1155.712280	-632.436768	310.432312	982.108093	-266.623596	-8.265813	974.991089	-533.822998	85.088226	1093.813354	472.665466	-70.718002	964.045288	489.948029	181.723572
-578.535400	172.705566	1002.376160	-537.727905	-2.175199	991.589539	-640.530701	209.257904	525.994873	-630.975159	-64.643242	531.523315	-650.193848	229.334366	82.671494	-664.214294	-74.458885	95.652222	-553.572327	245.900528	1475.384155	-424.263275	-98.462715	1420.409546	-441.747589	78.675148	1416.129150	-439.097839	40.427063	1747.826782	-760.549744	269.597168	1254.311768	-434.505463	-180.095352	1155.583740	-632.294861	309.799774	982.242859	-266.781311	-9.419559	974.209595	-533.352905	85.071541	1093.864136	472.453705	-70.377655	964.210388	490.106354	181.995697
-578.283264	172.650955	1002.483093	-537.357361	-2.106303	991.677063	-640.409790	209.149414	526.139282	-630.716248	-64.537170	531.566467	-650.153809	229.305374	82.852043	-664.239502	-74.460358	95.751373	-552.916809	245.735138	1475.439087	-423.141846	-98.518204	1420.183594	-440.949615	78.647087	1415.980835	-437.623566	40.216103	1747.693604	-759.924011	268.869598	1254.801880	-434.403076	-180.817276	1155.458130	-632.111877	309.153442	982.380554	-267.024689	-10.569244	973.422363	-532.973572	85.101555	1093.943970	472.166748	-70.098106	964.336914	490.266663	182.214066
-578.082947	172.565140	1002.606995	-536.931335	-2.208382	991.707397	-640.175171	209.339111	526.127991	-630.502319	-64.392097	531.643066	-649.939209	229.301804	83.020454	-664.177185	-74.325653	95.815987	-552.228943	245.630676	1475.439453	-422.063599	-98.543518	1419.969604	-440.099579	78.624428	1415.916748	-436.204224	39.918625	1747.529419	-759.671265	268.399841	1254.839966	-434.379333	-181.523758	1155.359131	-631.917664	308.666809	982.566284	-267.207001	-11.807238	972.738159	-532.530823	85.020454	1093.987793	471.903473	-69.786690	964.564209	490.392883	182.441010
-577.872009	172.444092	1002.692444	-536.525574	-2.254061	991.719421	-640.020996	209.424423	526.192200	-630.340271	-64.251320	531.681213	-649.810852	229.325394	83.136726	-664.030701	-74.311981	95.936844	-551.479858	245.514328	1475.416992	-420.974487	-98.597450	1419.805908	-439.248322	78.609261	1415.777466	-434.798920	39.778858	1747.374878	-759.219727	267.945374	1255.087280	-434.321106	-182.247849	1155.266357	-631.636963	308.220001	982.777771	-267.462830	-13.119110	972.033020	-532.098816	84.955467	1094.004517	471.591644	-69.467323	964.876648	490.564117	182.717590
-577.788818	172.358368	1002.768311	-536.269165	-2.417474	991.682800	-639.954224	209.501999	526.200684	-630.226868	-64.173485	531.760864	-649.687744	229.318375	83.276703	-664.019958	-74.273201	96.020256	-550.712097	245.390182	1475.435669	-419.983948	-98.659332	1419.596069	-438.413208	78.597473	1415.620850	-433.439789	39.591175	1747.197754	-758.555969	267.330048	1255.541992	-434.241821	-182.948425	1155.194458	-631.318237	307.717255	982.883240	-267.626587	-14.349390	971.325012	-531.774231	84.832855	1093.983887	471.428558	-69.084915	965.142090	490.808472	183.046143
-577.670593	172.233612	1002.850525	-536.022339	-2.528304	991.746521	-640.018677	209.348846	526.270813	-630.134399	-64.053596	531.766846	-649.662170	229.361450	83.376083	-663.964172	-74.153641	96.050949	-549.948914	245.303482	1475.458130	-418.939789	-98.641228	1419.421631	-437.593201	78.585510	1415.478149	-432.112793	39.498955	1747.028198	-758.234985	266.973572	1255.615601	-434.244568	-183.632721	1155.187500	-631.038696	307.304871	983.041321	-267.788940	-15.558067	970.588623	-531.459900	84.756989	1094.022461	471.221741	-68.763458	965.468872	491.027039	183.311569
-577.549683	172.050858	1002.915955	-535.669312	-2.583088	991.723267	-640.121704	209.141342	526.394287	-630.006775	-63.900650	531.781738	-649.601318	229.354156	83.398613	-663.902100	-74.141960	96.096985	-549.088013	245.252991	1475.422729	-417.873505	-98.663269	1419.221191	-436.751495	78.592194	1415.310547	-430.796631	39.380108	1746.860962	-757.703735	266.527679	1255.837402	-434.293427	-184.261124	1155.128906	-630.687805	306.947113	983.283142	-267.971497	-16.983212	969.886536	-531.091064	84.656631	1094.008789	470.974792	-68.464226	965.838623	491.217194	183.610641
-577.441040	171.862137	1002.990356	-535.404785	-2.699500	991.699036	-640.258240	208.945663	526.565796	-629.873352	-63.746021	531.763428	-649.574890	229.387802	83.468796	-663.690125	-74.085060	96.127556	-548.272888	245.206360	1475.425415	-416.876160	-98.644821	1419.060913	-435.960419	78.595558	1415.092896	-429.556427	39.328381	1746.731445	-757.025208	266.090454	1256.363037	-434.328644	-184.889328	1155.006592	-630.190857	306.695251	983.445740	-268.127472	-18.285454	969.196228	-530.781738	84.503815	1094.001465	470.744812	-68.068169	966.228516	491.412201	183.877930
-577.365356	171.711716	1003.036499	-535.228088	-2.837796	991.687561	-640.579651	208.669662	526.856750	-629.821777	-63.636467	531.709229	-649.726379	229.417801	83.570251	-663.596558	-74.051697	96.140968	-547.455566	245.173096	1475.367554	-415.923950	-98.631416	1418.863647	-435.141693	78.633247	1414.891846	-428.350464	39.305061	1746.569824	-756.718323	265.868500	1256.378662	-434.395264	-185.499954	1154.967041	-629.791931	306.323700	983.613953	-268.230988	-19.569399	968.495789	-530.502258	84.382088	1093.977905	470.579590	-67.690826	966.626526	491.655457	184.192871
-577.347717	171.619293	1003.068726	-535.091797	-3.041759	991.675415	-640.426392	208.847000	526.649719	-629.721375	-63.606651	531.769226	-649.496277	229.467667	83.592896	-663.386658	-74.024414	96.188438	-546.612244	245.179016	1475.298584	-414.918365	-98.591576	1418.703735	-434.331940	78.612099	1414.757935	-427.168274	39.286156	1746.404785	-756.200134	265.588898	1256.547485	-434.452606	-186.135239	1154.973999	-629.331726	306.059235	983.726685	-268.413361	-20.788639	967.762329	-530.267761	84.267738	1093.945801	470.301727	-67.444565	967.081970	491.880493	184.483917
-577.299438	171.464569	1003.099854	-534.985657	-3.155324	991.689087	-640.508179	208.781067	526.724182	-629.610413	-63.467926	531.717773	-649.458435	229.480301	83.680084	-663.379639	-74.029457	96.182938	-545.806885	245.186768	1475.233643	-414.068939	-98.522682	1418.609497	-433.581482	78.629456	1414.580688	-426.048767	39.355370	1746.239746	-755.669250	265.377350	1256.733032	-434.446869	-186.737000	1154.929199	-628.810303	305.898132	983.882935	-268.502075	-22.320189	967.069275	-530.060120	84.166451	1093.933105	470.078094	-67.013100	967.493896	492.091400	184.814713
-577.221252	171.312775	1003.118103	-534.839661	-3.266364	991.709534	-640.594604	208.678497	526.809875	-629.461060	-63.398666	531.648499	-649.394104	229.550964	83.650154	-663.279419	-73.970749	96.209625	-545.043152	245.193130	1475.182007	-413.157928	-98.408997	1418.412231	-432.827820	78.680473	1414.450684	-424.930237	39.410385	1746.038574	-755.172302	265.273132	1256.917358	-434.477966	-187.373917	1154.966553	-628.308838	305.683075	983.999573	-268.686615	-23.437168	966.420410	-529.800964	84.084679	1093.912598	469.911926	-66.626221	967.884399	492.363098	185.158798
-577.155701	171.177094	1003.144531	-534.637207	-3.425909	991.690857	-640.688416	208.609604	526.910767	-629.339722	-63.379662	531.682556	-649.377197	229.549011	83.742889	-663.164612	-73.953392	96.199516	-544.239807	245.233139	1475.051147	-412.316498	-98.322037	1418.312866	-432.091217	78.740349	1414.313843	-423.915771	39.484737	1745.868530	-754.664734	265.230103	1257.143555	-434.540283	-188.021271	1155.008057	-627.853821	305.436676	984.141052	-268.740173	-24.860981	965.791382	-529.551453	83.962921	1093.885010	469.646149	-66.240097	968.296387	492.576599	185.456146
-577.075195	171.051285	1003.169006	-534.635559	-3.533140	991.761780	-641.010498	208.118256	527.183655	-629.228088	-63.443218	531.713257	-649.501343	229.577972	83.712486	-663.108093	-73.945854	96.308372	-543.525269	245.251541	1475.023071	-411.515198	-98.212715	1418.236572	-431.385834	78.767494	1414.164917	-422.929352	39.595711	1745.721436	-754.122559	265.193726	1257.239136	-434.614197	-188.570450	1155.060669	-627.534363	305.123596	984.493286	-268.962555	-26.069750	965.098572	-529.418823	83.884056	1093.907593	469.457764	-65.833618	968.654846	492.773834	185.795868
-576.995667	170.895660	1003.207764	-534.497681	-3.718402	991.778442	-641.036133	207.933746	527.210327	-629.049500	-63.432121	531.715942	-649.459290	229.590057	83.747574	-663.004211	-73.967964	96.369255	-542.777039	245.289352	1474.984497	-410.794128	-98.059662	1418.171143	-430.807098	78.806511	1414.054077	-421.973663	39.673637	1745.558716	-753.553162	265.161591	1257.396606	-434.647827	-189.141830	1155.128906	-626.970093	305.138855	984.371094	-269.069458	-27.449827	964.406921	-529.198303	83.739418	1093.904541	469.241882	-65.390343	969.014404	493.009033	186.186234
-576.891541	170.760010	1003.194275	-534.362427	-3.845623	991.801270	-640.998596	207.797455	527.212463	-628.905334	-63.463848	531.753357	-649.396484	229.557663	83.812920	-662.768982	-73.945831	96.428955	-542.071350	245.326340	1474.941162	-410.074921	-97.963936	1418.112915	-430.168762	78.867935	1413.880981	-421.046967	39.820847	1745.375000	-753.037109	265.252441	1257.484497	-434.635620	-189.741974	1155.274902	-626.473206	305.025238	984.466797	-269.273468	-28.669466	963.780518	-528.973572	83.660278	1093.880127	468.979614	-65.014572	969.361877	493.241119	186.512482
-576.774841	170.611099	1003.193176	-534.214294	-3.924505	991.837952	-640.998474	207.674362	527.250061	-628.770569	-63.509850	531.739685	-649.292969	229.616104	83.753128	-662.723572	-73.942581	96.434975	-541.344788	245.428741	1474.842041	-409.328552	-97.848152	1418.018066	-429.557526	78.893486	1413.725464	-420.193237	39.915089	1745.256836	-752.478149	265.405029	1257.605835	-434.610687	-190.315613	1155.373413	-626.017151	304.931213	984.468933	-269.379150	-30.034630	963.148682	-528.750671	83.595863	1093.872681	468.836700	-64.594002	969.642029	493.516571	186.808304
-576.812073	170.097656	1003.290405	-534.022705	-4.140007	991.837158	-640.959595	207.563980	527.257324	-628.593506	-63.496120	531.718201	-649.218140	229.636719	83.806328	-662.621948	-73.888885	96.473930	-540.631042	245.525497	1474.699585	-408.672852	-97.805107	1417.941406	-429.033356	78.962555	1413.622314	-419.319244	40.043114	1745.117065	-751.985229	265.611511	1257.744141	-434.647247	-190.913315	1155.572266	-625.539307	304.797974	984.466309	-269.544006	-30.847296	962.304321	-528.583740	83.236374	1093.895996	468.711273	-64.153290	969.882996	493.789093	187.218918
-576.588318	170.368698	1003.200439	-533.910767	-4.254491	991.882690	-640.938721	207.471451	527.373413	-628.394104	-63.490700	531.679993	-649.116882	229.613495	83.874619	-662.516907	-73.949501	96.474548	-539.991455	245.648102	1474.645020	-408.085846	-97.699150	1417.933105	-428.518646	78.993011	1413.517700	-418.478760	40.192516	1745.015381	-751.432922	265.839996	1257.797974	-434.621429	-191.386597	1155.665161	-625.049500	304.832764	984.481079	-269.673584	-32.396969	961.899170	-528.323669	83.395874	1093.847778	468.542664	-63.774448	970.055847	494.066162	187.617096
-576.481506	170.291397	1003.264343	-533.768738	-4.421036	991.904541	-640.923157	207.343460	527.453003	-628.282593	-63.517902	531.661438	-649.085449	229.593750	83.958748	-662.447327	-74.027336	96.551239	-539.396240	245.736511	1474.655640	-407.564636	-97.677574	1417.882568	-428.060272	79.041504	1413.373535	-417.693146	40.375793	1744.966797	-750.969543	266.099060	1257.897095	-434.606415	-191.847092	1155.793945	-624.623535	304.776123	984.542236	-269.763000	-33.689159	961.342834	-528.125916	83.275307	1093.870117	468.381042	-63.324833	970.211243	494.352936	187.921661
-576.395691	170.083572	1003.313110	-533.706543	-4.495774	992.001038	-640.867188	207.260117	527.487427	-628.097961	-63.482491	531.553650	-648.997742	229.600906	83.983154	-662.304016	-73.986847	96.498688	-538.808838	245.808838	1474.596436	-407.067261	-97.685120	1417.915771	-427.711853	79.040169	1413.294312	-416.940552	40.542755	1744.939453	-750.233459	266.275635	1258.171631	-434.637817	-192.316803	1155.916504	-624.159058	304.743561	984.483643	-269.884827	-34.932888	960.940491	-527.986328	83.174225	1093.924194	468.155426	-62.926876	970.314453	494.516907	188.242706
-576.440063	169.512299	1003.424011	-533.629333	-4.708447	992.036194	-640.813782	207.199600	527.504028	-628.026794	-63.592548	531.584839	-648.972961	229.593369	84.074348	-662.251709	-74.046013	96.572433	-538.277283	245.909256	1474.569336	-406.635468	-97.681129	1417.931641	-427.379150	79.048477	1413.236328	-416.233856	40.769642	1744.927246	-749.813965	266.579193	1258.295898	-434.671234	-192.744110	1156.135010	-623.751648	304.714142	984.772034	-269.951202	-36.203827	960.460510	-527.916992	82.774002	1093.982300	468.021179	-62.507660	970.312988	494.729401	188.607651
-576.291565	169.292343	1003.467102	-533.442078	-4.878053	992.069763	-640.669739	207.080933	527.589783	-627.979980	-63.700424	531.597107	-648.898743	229.610458	84.152878	-662.301941	-74.061485	96.595177	-537.711243	246.047150	1474.511719	-406.217590	-97.662407	1418.035767	-427.070129	79.068237	1413.190552	-415.592224	41.025562	1744.942627	-749.571533	267.004639	1258.134644	-434.709167	-193.214951	1156.434082	-623.305176	304.686981	984.507690	-270.141724	-37.363297	960.105225	-527.708313	82.590897	1094.009155	467.888824	-62.075214	970.279175	494.959900	188.952438
-575.981262	169.570602	1003.407166	-533.212158	-4.985782	992.091675	-640.548950	207.096497	527.685303	-627.966370	-63.878490	531.721069	-648.803101	229.613968	84.169563	-662.386108	-73.971512	96.638794	-537.257690	246.146393	1474.497559	-405.842163	-97.654648	1418.162476	-426.822174	79.033714	1413.157349	-414.981995	41.273243	1744.962158	-748.960754	267.292877	1258.370361	-434.822510	-193.645493	1156.747192	-622.841431	304.763000	984.503967	-270.158417	-38.612408	959.717346	-527.388733	82.720993	1093.975952	467.725952	-61.720253	970.178040	495.190125	189.282074
-575.799866	169.378647	1003.406372	-533.059448	-5.217391	992.102051	-640.329041	207.111816	527.667908	-628.001404	-64.018135	531.738159	-648.732117	229.652344	84.242027	-662.398560	-73.934799	96.667328	-536.851379	246.272369	1474.472168	-405.609833	-97.684860	1418.311768	-426.605835	78.988846	1413.118286	-414.436249	41.556118	1745.009155	-748.600220	267.661713	1258.420776	-434.949310	-194.026627	1157.073975	-622.352478	304.834015	984.516541	-270.248505	-39.731869	959.409180	-527.187683	82.519753	1093.971069	467.557587	-61.430759	970.013611	495.457123	189.742859
-575.651245	169.195374	1003.386841	-532.919556	-5.491985	992.107361	-640.181580	207.096649	527.729492	-627.973755	-64.054329	531.767639	-648.691895	229.658585	84.279282	-662.476196	-73.906944	96.729355	-536.460754	246.347153	1474.400146	-405.379608	-97.753883	1418.465210	-426.476013	78.919365	1413.103149	-413.995148	41.879753	1745.049683	-748.459778	268.212524	1258.136353	-434.927948	-194.441391	1157.157593	-621.959473	304.878387	984.562195	-270.420471	-40.810101	959.100769	-527.016357	82.310028	1093.956177	467.287598	-61.002689	969.860352	495.551514	190.078293
-575.452026	169.038849	1003.372498	-532.741943	-5.737360	992.066895	-640.081604	207.110229	527.771484	-627.955811	-64.146294	531.826782	-648.757141	229.666504	84.300804	-662.602905	-73.875458	96.799339	-536.125977	246.437225	1474.308594	-405.184937	-97.815254	1418.678101	-426.368988	78.875626	1413.087646	-413.590149	42.206982	1745.092896	-748.141296	268.686615	1258.073975	-435.205536	-194.766541	1157.687622	-621.571777	304.967346	984.519470	-270.512634	-42.090961	958.879456	-526.783020	82.102875	1093.916138	467.077728	-60.582359	969.689453	495.655731	190.394501
-575.236755	168.861954	1003.366943	-532.546387	-5.938649	992.065674	-639.954468	207.055969	527.773254	-627.970093	-64.249374	531.855591	-648.802551	229.656403	84.343552	-662.721008	-73.725609	96.720749	-535.892151	246.471848	1474.241577	-405.052551	-97.871567	1418.909668	-426.360260	78.797821	1413.058472	-413.292114	42.514095	1745.148682	-747.863647	269.127838	1257.992676	-435.470459	-195.222168	1158.085693	-621.125854	305.067413	984.437866	-270.587952	-43.224136	958.770325	-526.585693	81.910927	1093.915039	466.884186	-60.217682	969.438538	495.810516	190.798798
-574.940002	168.712067	1003.286560	-532.298767	-6.021043	992.039185	-639.756592	206.975632	527.744324	-627.975891	-64.359604	531.961731	-648.809448	229.656876	84.285828	-662.814209	-73.688538	96.740776	-535.704224	246.502029	1474.132813	-404.966461	-97.936844	1419.073853	-426.305420	78.737610	1413.048828	-413.050262	42.847607	1745.193481	-747.582642	269.546692	1257.886597	-435.787476	-195.673050	1158.499634	-620.690491	305.183167	984.334351	-270.757355	-44.286655	958.661133	-526.348694	81.807732	1093.871460	466.696747	-59.732800	969.150024	495.845154	191.200500
-574.652771	168.521637	1003.212402	-532.111328	-6.162760	992.011169	-639.536438	206.874878	527.757935	-627.885437	-64.361694	531.929077	-648.804199	229.642761	84.292702	-662.787781	-73.670044	96.760757	-535.567505	246.522842	1474.016724	-404.943207	-98.019867	1419.297119	-426.313507	78.668602	1413.040527	-412.887238	43.229694	1745.258789	-747.133972	269.942322	1257.909546	-436.008636	-196.066452	1158.786011	-620.314575	305.353333	984.218018	-270.888214	-45.340870	958.589355	-526.140442	81.643990	1093.828613	466.467133	-59.313023	968.874939	495.784119	190.962418
-574.319214	168.358459	1003.093140	-531.876648	-6.277909	991.995544	-639.289124	206.792007	527.721252	-627.784607	-64.469536	531.946960	-648.755859	229.603210	84.286819	-662.903076	-73.610756	96.789925	-535.494995	246.533752	1473.860107	-404.947723	-98.095505	1419.487183	-426.332794	78.589302	1413.024048	-412.802551	43.591217	1745.306274	-746.965637	270.388977	1257.678467	-436.302765	-196.458694	1159.029175	-619.861816	305.494690	984.104919	-270.978821	-46.437847	958.633606	-525.908081	81.533127	1093.775635	466.285706	-58.924713	968.632263	495.893738	191.370468
-574.040771	168.199280	1002.991638	-531.630249	-6.472201	991.920593	-639.055481	206.789520	527.657349	-627.682312	-64.582970	531.922302	-648.725769	229.591980	84.296600	-662.902710	-73.559410	96.731224	-535.453125	246.557236	1473.692627	-404.973145	-98.191536	1419.672363	-426.396149	78.524559	1413.009521	-412.800781	43.966614	1745.378174	-747.007690	270.925842	1257.261475	-436.676117	-196.954758	1159.412476	-619.441528	305.737640	983.981384	-271.119751	-47.443165	958.779053	-525.671753	81.359138	1093.694824	466.087585	-58.480511	968.384033	495.909760	191.755188
-573.759033	168.083420	1002.872925	-531.399048	-6.608307	991.871277	-638.925293	206.691467	527.655396	-627.537598	-64.662773	531.882507	-648.807068	229.540344	84.290871	-662.971497	-73.615967	96.763702	-535.450256	246.585114	1473.521973	-405.056946	-98.298615	1419.851318	-426.488678	78.442116	1412.968262	-412.851807	44.355087	1745.446777	-746.877808	271.392426	1256.990112	-437.118378	-197.454056	1159.761108	-619.070496	305.890411	983.782532	-271.244568	-48.452888	958.854065	-525.466736	81.250069	1093.625244	465.886902	-58.076122	968.136169	495.890381	192.110931
-573.498840	168.012985	1002.781189	-531.133667	-6.805442	991.755615	-638.854980	206.625488	527.619690	-624.250305	-60.882717	530.720398	-648.863953	229.482880	84.287437	-659.791138	-73.330650	96.171989	-535.508362	246.586761	1473.364746	-405.157410	-98.379234	1420.023560	-426.591370	78.395874	1412.942505	-412.979279	44.701027	1745.535767	-746.524048	271.662109	1256.775757	-437.416748	-197.852066	1159.959106	-618.712463	306.105804	983.506714	-271.350616	-49.461479	958.966431	-525.218750	81.099709	1093.525757	465.682953	-57.634060	967.943787	495.874695	192.502472
-573.210083	167.885956	1002.664856	-530.910034	-6.937759	991.668091	-638.733459	206.513214	527.587708	-623.609314	-60.443016	530.486450	-648.804565	229.394012	84.221481	-659.387207	-73.271416	96.040001	-535.628662	246.596756	1473.167480	-405.265442	-98.471260	1420.168335	-426.759796	78.330322	1412.937866	-413.151001	45.094467	1745.629150	-746.603088	272.089447	1256.271484	-437.869629	-198.230362	1160.206177	-618.331482	306.332703	983.271790	-271.498840	-50.418217	959.080200	-525.004395	80.964912	1093.435669	465.511383	-57.151581	967.734436	495.865814	192.964127
-572.868042	167.813858	1002.526550	-530.624146	-7.052420	991.563232	-638.551514	206.461365	527.557861	-623.451965	-60.613770	530.457947	-648.671509	229.330414	84.210449	-659.470825	-73.263992	96.053886	-535.743225	246.621902	1472.960571	-405.425629	-98.578972	1420.335083	-426.938141	78.275345	1412.931641	-413.417236	45.476974	1745.732300	-746.514465	272.383484	1255.930786	-438.401306	-198.659225	1160.518555	-617.872009	306.497192	983.050903	-271.706848	-51.360760	959.155884	-524.750854	80.865463	1093.331055	465.408081	-56.679150	967.572937	495.887115	193.509933
-572.588440	167.781082	1002.398743	-530.420471	-7.223786	991.480408	-638.469177	206.424362	527.525574	-623.238708	-60.720032	530.377441	-648.691162	229.285477	84.196785	-659.502258	-73.267998	96.070953	-535.885986	246.624008	1472.784790	-405.605133	-98.673721	1420.468750	-427.128906	78.198891	1412.957642	-413.683044	45.847416	1745.829224	-746.182312	272.561859	1255.655884	-438.865204	-199.053055	1160.787476	-617.378174	306.779999	982.777832	-271.885071	-52.346539	959.257202	-524.563660	80.761978	1093.240967	465.310791	-56.263752	967.436646	495.853149	193.941849
-572.261963	167.702240	1002.276672	-530.140320	-7.297916	991.407532	-638.399292	206.335449	527.528381	-622.887878	-60.741688	530.320618	-648.705566	229.228500	84.178665	-659.373352	-73.317467	96.092079	-536.088684	246.679382	1472.587158	-405.827667	-98.737465	1420.682861	-427.314728	78.145187	1412.938110	-414.017242	46.243572	1745.933594	-746.298157	273.003510	1255.030518	-439.384155	-199.391327	1161.046753	-616.945313	307.012177	982.542236	-272.057678	-53.211464	959.333923	-524.347839	80.682899	1093.167969	465.231903	-55.791203	967.398682	495.803558	194.365082
-571.919189	167.605103	1002.170349	-529.850586	-7.387583	991.378845	-638.304199	206.158417	527.530884	-622.691956	-60.879261	530.315552	-648.742737	229.190231	84.165314	-659.535645	-73.333900	96.128891	-536.337036	246.701874	1472.462891	-406.050873	-98.840797	1420.840576	-427.571014	78.090500	1412.972046	-414.426514	46.601360	1746.104004	-746.212646	273.113220	1254.564697	-439.872070	-199.639908	1161.254395	-616.455261	307.268372	982.308044	-272.260376	-54.191502	959.444153	-524.126221	80.599709	1093.126709	465.198181	-55.334595	967.388550	495.863434	194.827576
-571.629395	167.529846	1002.039429	-529.597778	-7.469896	991.407959	-638.192322	206.033951	527.533813	-622.476868	-61.049526	530.417419	-648.743469	229.138809	84.134438	-659.438843	-73.341370	96.185135	-536.582336	246.742798	1472.338501	-406.368530	-98.934723	1421.100220	-427.875824	78.041168	1413.065552	-414.882813	46.912689	1746.298096	-745.853821	272.997437	1254.263916	-440.502838	-199.963898	1161.588867	-615.908508	307.552460	982.006653	-272.530060	-55.142403	959.491028	-523.937256	80.582260	1093.098267	465.259918	-55.001400	967.405396	496.114532	195.362823
-571.360291	167.437943	1001.956665	-529.378418	-7.635591	991.415283	-638.053284	205.860306	527.505798	-622.311340	-61.224075	530.426758	-648.703247	229.053894	84.093109	-659.629700	-73.355949	96.225677	-536.871521	246.772415	1472.267578	-406.661438	-98.988037	1421.342773	-428.193359	77.972534	1413.140137	-415.378723	47.251305	1746.482056	-745.783264	273.062378	1253.857544	-441.075897	-200.259567	1161.972412	-615.456177	307.706177	981.768066	-272.771240	-56.028126	959.568726	-523.761047	80.477768	1093.079224	465.250244	-54.575790	967.510132	496.435394	196.271744
-571.013306	167.270721	1001.903503	-529.008423	-7.684844	991.449524	-637.833130	205.680710	527.467590	-622.039795	-61.321125	530.506287	-648.705566	229.045197	84.087463	-659.652344	-73.378365	96.289711	-537.131653	246.871338	1472.184082	-406.906158	-99.036446	1421.594971	-428.484985	77.961243	1413.251465	-415.962860	47.552143	1746.725586	-745.671021	273.075806	1253.422974	-441.583893	-200.540787	1162.220093	-614.990662	307.922302	981.525452	-273.069427	-55.911213	959.106323	-523.521240	80.391144	1093.102295	465.360199	-54.342430	967.663757	496.993866	196.549438
-570.698608	167.144043	1001.859680	-528.796448	-7.711761	991.487000	-637.650879	205.554245	527.431519	-621.754761	-61.421867	530.537720	-648.647827	228.960968	84.040756	-659.623718	-73.435982	96.401680	-537.478821	246.903702	1472.157104	-407.236053	-99.101067	1421.833374	-428.736481	77.907051	1413.389526	-416.570801	47.822636	1746.914795	-745.803772	273.173187	1252.736572	-442.245667	-200.826111	1162.541260	-614.531982	308.105499	981.296997	-273.397552	-56.541615	959.008484	-523.347351	80.321091	1093.123657	465.400177	-53.765759	967.844482	497.114227	196.916351
-570.389771	167.041946	1001.772644	-528.559082	-7.804462	991.507629	-637.449402	205.459198	527.421509	-621.437073	-61.459030	530.552185	-648.854858	228.949661	84.042160	-659.560242	-73.404266	96.466431	-537.855164	246.858963	1472.052979	-407.703125	-99.270859	1422.080933	-429.104767	77.773384	1413.551880	-417.202850	48.066151	1747.129761	-745.550232	273.061737	1252.462280	-442.931091	-201.114258	1162.912109	-613.964661	308.210297	981.050964	-273.766510	-57.100170	958.873474	-523.180481	80.245209	1093.119263	465.229187	-53.622173	968.099487	496.985413	197.438156
-570.123901	166.957855	1001.707520	-528.386230	-7.976667	991.529724	-637.238098	205.367722	527.353455	-621.167725	-61.530102	530.509888	-649.436890	228.917648	84.043457	-659.511475	-73.388298	96.459000	-538.187683	246.929764	1471.906616	-408.179230	-99.348244	1422.376953	-429.432861	77.748497	1413.700439	-417.895691	48.310913	1747.352905	-745.494873	273.019348	1252.031250	-443.437531	-201.460022	1162.965942	-613.416321	308.370026	980.831787	-274.332672	-56.927200	958.373169	-523.051392	80.127869	1093.122314	465.423431	-53.157181	968.345215	497.224121	197.847916
-569.821106	166.893402	1001.590332	-528.216309	-8.100833	991.574402	-637.020569	205.309479	527.303589	-620.900330	-61.595211	530.524963	-649.443970	228.872330	83.971413	-659.466553	-73.397278	96.504829	-538.502563	247.017868	1471.853027	-408.511536	-99.392776	1422.621582	-429.774323	77.732635	1413.818604	-418.576721	48.513100	1747.540894	-745.660278	273.112091	1251.354614	-444.270813	-201.585083	1163.459717	-612.908081	308.465027	980.648926	-274.828583	-57.438210	958.139954	-522.923157	80.075363	1093.114990	465.607056	-52.855587	968.637817	497.658234	198.090057
-569.532410	166.802765	1001.515747	-527.996338	-8.227267	991.590820	-636.857239	205.266083	527.280640	-620.682739	-61.690769	530.489929	-649.363403	228.778946	83.924507	-659.580322	-73.384079	96.585083	-538.879211	247.098831	1471.799561	-408.921692	-99.457672	1422.870483	-430.096191	77.716316	1413.949219	-419.318634	48.664421	1747.769531	-745.618835	273.116821	1250.876099	-444.928589	-201.778305	1163.715698	-612.372070	308.563812	980.427551	-275.254517	-58.017296	957.972717	-522.789978	79.976036	1093.118530	465.742310	-52.622902	968.898682	497.909698	198.477524
-569.275085	166.707520	1001.399231	-527.864868	-8.346240	991.644531	-636.689453	205.217743	527.232056	-620.446594	-61.746517	530.524170	-649.314453	228.671616	83.861099	-659.558533	-73.399208	96.639908	-539.263550	247.178162	1471.761963	-409.400482	-99.520355	1423.056763	-430.374390	77.721466	1414.049438	-420.063019	48.785561	1748.020020	-745.578674	273.142273	1250.442993	-445.651306	-201.960739	1164.059692	-611.877625	308.638824	980.213501	-275.919952	-58.965805	957.897522	-522.689148	79.920578	1093.111938	466.033875	-52.267330	969.127136	498.197418	198.936081
-569.042847	166.641739	1001.313538	-527.797363	-8.462933	991.696106	-636.515930	205.065247	527.183411	-620.439758	-61.978081	530.641418	-649.321045	228.643723	83.849411	-659.863831	-73.405739	96.715446	-539.629395	247.231354	1471.666016	-409.926147	-99.596367	1423.252075	-430.774506	77.726463	1414.164307	-420.771515	48.899723	1748.197876	-745.557739	273.185242	1249.976685	-446.285278	-202.084396	1164.287231	-611.379639	308.586914	979.988525	-276.514130	-59.725758	957.810547	-522.650146	79.852715	1093.124268	466.429413	-51.754097	969.350830	498.543030	199.379410
-567.689697	165.624069	1001.034851	-526.133057	-6.466070	992.898682	-635.697144	204.666504	526.955017	-619.511658	-61.212727	530.327698	-648.862793	228.563553	83.710968	-659.168152	-73.387276	96.633995	-539.939575	247.362198	1471.506714	-410.350281	-99.561623	1423.503662	-431.163574	77.707062	1414.294067	-421.494141	48.950047	1748.373291	-745.311218	273.106476	1249.679688	-446.989685	-202.294434	1164.551025	-610.913879	308.484924	979.675964	-277.088257	-60.325100	957.615295	-522.018250	81.011688	1093.808350	466.881622	-51.367321	969.555603	498.973297	199.887848
-567.579468	165.592911	1000.979797	-526.267212	-6.603043	992.884155	-635.643250	204.575439	526.931396	-619.557922	-61.384628	530.368835	-648.893799	228.448364	83.676331	-659.350159	-73.378677	96.687218	-540.284668	247.485382	1471.382324	-410.836792	-99.606796	1423.722656	-431.552246	77.679214	1414.455200	-422.228760	49.022530	1748.566528	-745.520752	273.307800	1249.046875	-447.703613	-202.483261	1164.819824	-610.372192	308.412903	979.460205	-277.664825	-60.827003	957.389282	-522.095886	80.897667	1093.790771	467.153625	-51.098419	969.772095	499.350372	200.275497
-567.445496	165.623062	1000.898743	-526.379639	-6.774443	992.853577	-635.541382	204.511566	526.873047	-619.509705	-61.529114	530.425049	-648.944458	228.413651	83.645012	-659.434937	-73.332314	96.682602	-540.698730	247.610443	1471.272583	-411.381287	-99.679451	1423.962280	-431.989166	77.664864	1414.573975	-422.945068	49.032227	1748.746094	-745.530457	273.450714	1248.582397	-448.555389	-202.849609	1165.364380	-609.880432	308.343872	979.250244	-278.257782	-61.292583	957.223938	-522.135925	80.805542	1093.748291	467.501709	-50.579071	969.957703	499.616882	200.430893
-567.260376	165.520370	1000.810486	-526.348572	-6.875993	992.888367	-635.377625	204.404984	526.790344	-619.387268	-61.500828	530.402527	-648.872681	228.310425	83.550926	-659.314758	-73.340660	96.715553	-541.123840	247.688354	1471.166748	-411.940826	-99.714218	1424.192017	-432.411407	77.672874	1414.706177	-423.592377	49.231239	1748.728638	-745.343628	273.464966	1248.315796	-449.297150	-202.778854	1165.380981	-609.422363	308.190155	978.978394	-279.043060	-61.678288	956.843506	-522.141663	80.722099	1093.750366	467.951813	-50.054737	970.069885	499.985168	200.797714
-566.941406	165.319824	1000.700928	-525.962708	-6.832219	992.925049	-635.207031	204.239029	526.717224	-620.397156	-62.758446	530.809265	-648.879883	228.286484	83.511795	-660.307495	-73.415916	96.936646	-541.492981	247.755280	1471.083374	-412.489777	-99.751244	1424.403076	-432.863281	77.631020	1414.801392	-424.372437	49.051109	1749.046509	-745.524536	273.705841	1247.637329	-450.041687	-202.846420	1165.543213	-608.987122	307.959595	978.704834	-279.863342	-62.110470	956.490234	-521.939697	80.700081	1093.751221	468.887665	-48.994667	970.077637	500.497162	201.273163
-566.875977	165.281204	1000.605347	-526.071045	-6.991711	992.866699	-635.169128	204.111511	526.697021	-620.184631	-62.630589	530.753662	-649.076233	228.431030	83.574501	-660.244507	-73.455399	96.982460	-541.889160	247.834274	1470.929565	-413.081055	-99.831680	1424.545776	-433.307648	77.579109	1414.883423	-425.074951	49.018997	1749.205444	-745.557556	273.896149	1247.201660	-450.829956	-202.993713	1165.787842	-608.480042	307.762634	978.499329	-280.675293	-62.664993	956.153809	-522.011230	80.583794	1093.687256	469.375427	-48.558876	970.089355	500.935333	201.682419
-566.791077	165.236740	1000.492798	-526.141663	-7.148840	992.757507	-635.148621	204.046982	526.649109	-619.902405	-62.345108	530.670654	-649.151733	228.394318	83.506065	-659.916687	-73.418098	96.881790	-542.360962	247.861572	1470.855103	-413.757843	-99.894173	1424.832153	-433.775757	77.545090	1415.016724	-425.773102	48.985561	1749.327637	-745.600281	274.050903	1246.788086	-451.543030	-203.229080	1165.923950	-607.994385	307.644989	978.271484	-281.568878	-63.252113	955.784302	-522.072144	80.445007	1093.593994	469.257172	-48.798683	970.102173	501.259766	201.978287
-566.772400	165.240311	1000.395325	-526.346680	-7.344904	992.681763	-635.117859	203.975601	526.606201	-619.718750	-62.163475	530.596863	-649.154846	228.345779	83.438232	-659.638672	-73.389038	96.826195	-542.749939	247.968399	1470.703491	-414.394836	-99.972328	1424.958374	-434.320862	77.487892	1415.106201	-426.473846	48.949524	1749.445068	-745.259888	274.108765	1246.389160	-452.488922	-203.309967	1166.218018	-609.543152	308.509888	977.756775	-282.419678	-63.780342	955.434021	-522.201111	80.318977	1093.516846	469.755554	-48.327980	970.033142	501.692200	202.296661
-566.721802	165.219162	1000.289978	-526.554443	-7.515716	992.614441	-635.053101	203.936920	526.560120	-619.539246	-61.980797	530.508423	-649.194092	228.336777	83.430359	-659.419250	-73.376602	96.789391	-543.166321	248.007813	1470.608398	-415.003845	-100.028580	1425.115967	-434.848938	77.417984	1415.183960	-427.170502	48.900944	1749.548828	-745.276123	274.370209	1245.880981	-453.317780	-203.433090	1166.356934	-609.194763	308.248383	977.456299	-283.386414	-64.275917	955.083069	-522.342712	80.191322	1093.446777	470.197479	-47.941189	969.884155	502.217041	202.724487
-566.699707	165.179123	1000.186890	-526.709229	-7.765410	992.547791	-635.061218	203.897690	526.492676	-619.332458	-61.750145	530.432800	-649.294250	228.297577	83.385826	-659.172668	-73.272438	96.661278	-543.577515	248.038345	1470.465942	-415.668671	-100.133110	1425.303467	-435.394470	77.328201	1415.273438	-427.855652	48.841927	1749.620361	-745.540894	274.752167	1245.267212	-454.137207	-203.671036	1166.440308	-608.664490	307.993469	977.379211	-284.484650	-65.462387	955.023926	-522.455444	80.029182	1093.373779	470.579834	-47.576241	969.679382	502.722198	203.116776
-566.736694	165.157623	1000.083313	-526.956360	-7.990443	992.456726	-635.001526	203.827652	526.418640	-619.372803	-61.741516	530.340027	-649.285767	228.230804	83.291771	-658.971741	-73.244598	96.622292	-544.015381	248.079239	1470.326660	-416.402069	-100.263412	1425.445190	-435.861969	77.237617	1415.359131	-428.545410	48.809769	1749.687500	-745.597900	275.001221	1244.885010	-455.190186	-203.831238	1166.777710	-608.404663	307.706360	976.992126	-285.572418	-66.166222	954.685730	-522.628113	79.874550	1093.284424	471.080353	-47.038048	969.470032	503.224243	203.513504
-566.797119	165.132309	999.989258	-527.240356	-8.211713	992.348755	-635.059570	203.717239	526.376770	-619.519165	-61.835037	530.354065	-649.379944	228.223297	83.242470	-658.997314	-73.244835	96.563957	-544.442017	248.076202	1470.232788	-417.141052	-100.380829	1425.586182	-436.389893	77.123596	1415.414185	-429.232300	48.759491	1749.750732	-745.766907	275.254120	1244.583496	-456.032288	-203.960190	1166.818359	-606.628662	306.700745	976.800842	-286.592377	-66.816803	954.481812	-522.822449	79.705444	1093.189575	471.963501	-45.733875	969.152954	503.841431	204.308823
-566.814941	165.053833	999.922180	-527.451599	-8.470247	992.250732	-635.075195	203.652908	526.352356	-619.667358	-61.860828	530.298706	-649.436707	228.212219	83.221573	-659.067383	-73.298363	96.596672	-544.865051	248.110596	1470.083008	-417.858490	-100.543365	1425.655640	-436.966034	77.031273	1415.465332	-429.916168	48.698803	1749.840088	-745.669434	275.357574	1244.351196	-457.029541	-204.185562	1167.009033	-605.487488	305.935516	976.732117	-287.781464	-67.306694	954.091003	-522.984375	79.480103	1093.119507	471.737640	-46.057350	968.933167	504.267426	204.504318
-566.931641	165.075394	999.833984	-527.261841	-9.609229	991.701233	-635.080017	203.599960	526.300354	-619.924255	-61.958584	530.383423	-649.475464	228.163101	83.163506	-659.170837	-73.236938	96.543221	-545.261475	248.117981	1469.969482	-418.606598	-100.758842	1425.745728	-437.509491	76.879028	1415.497437	-430.614685	48.647961	1749.910156	-745.961609	275.662872	1243.874390	-457.949493	-204.389282	1166.998169	-605.152222	305.603943	976.517578	-289.074677	-67.570625	953.790588	-522.825623	78.728676	1092.772339	472.213928	-45.466877	968.598389	504.885254	205.004242
-567.016113	165.012619	999.762573	-527.552002	-9.931155	991.612915	-635.125671	203.524033	526.287659	-620.160950	-62.030178	530.361572	-649.568237	228.142380	83.145348	-659.083252	-73.214577	96.522011	-545.638794	248.143158	1469.781982	-419.399445	-100.934517	1425.881836	-438.053223	76.710945	1415.564209	-431.302826	48.570980	1749.960571	-745.645447	275.716431	1243.453613	-458.904510	-204.288879	1167.110474	-606.774841	306.456421	976.141785	-290.252258	-71.853355	955.496582	-523.040771	78.490311	1092.699951	472.659363	-44.946194	968.229553	505.465973	205.439957
-567.101074	165.006622	999.673401	-527.872559	-10.120003	991.546875	-635.152405	203.461761	526.210266	-620.361633	-62.009937	530.302063	-649.606995	228.101074	83.080536	-659.048401	-73.193130	96.464287	-546.015320	248.122864	1469.684692	-420.179382	-101.139351	1425.939453	-438.630493	76.501381	1415.615479	-431.994476	48.523296	1750.005737	-745.726685	275.907959	1243.054077	-459.953064	-204.445313	1167.250244	-606.481323	306.238586	975.914673	-291.467499	-72.883095	955.313843	-523.286621	78.361931	1092.633423	473.321136	-43.618980	967.856689	505.719849	206.134247
-567.216003	164.914780	999.599121	-528.191772	-10.377048	991.469055	-635.201111	203.389694	526.203918	-620.630554	-62.082561	530.283813	-649.698730	228.090576	83.052452	-659.016296	-73.119331	96.364494	-546.379578	248.108566	1469.548584	-420.945801	-101.335991	1426.040649	-439.142365	76.306175	1415.608765	-432.682739	48.506329	1750.068115	-745.818481	276.058014	1242.661377	-461.035309	-204.624084	1167.349365	-606.236755	305.848358	975.591248	-292.781494	-73.185608	954.961548	-523.537537	78.148521	1092.566162	472.994476	-43.326889	967.563660	505.650665	206.697571
-567.332153	164.834290	999.538818	-528.545959	-10.612481	991.417236	-635.242676	203.332397	526.115173	-620.943970	-62.210537	530.347290	-649.716187	228.048553	82.978447	-659.152893	-73.095886	96.325089	-546.749451	248.081131	1469.413574	-421.791016	-101.639252	1426.094360	-439.656342	76.115723	1415.650513	-433.344299	48.460640	1750.114502	-745.986694	276.200287	1242.396484	-462.185516	-204.743423	1167.468994	-604.720581	304.896271	975.395935	-294.175812	-73.563065	954.577637	-523.807617	77.953529	1092.519043	473.745270	-41.896534	967.177917	506.024750	207.410980
-567.443848	164.697052	999.471252	-528.860657	-10.815130	991.369324	-635.296448	203.287109	526.056946	-621.204346	-62.210423	530.347717	-649.827698	228.047531	82.926727	-659.048828	-73.091103	96.313980	-547.123108	248.026657	1469.306152	-422.623962	-101.882362	1426.228516	-440.242096	75.909203	1415.710205	-434.002075	48.402500	1750.175781	-746.087280	276.337738	1242.117676	-463.372101	-204.905975	1167.586670	-604.350098	304.440186	975.200745	-295.561523	-73.996414	954.290405	-524.087097	77.750893	1092.478027	473.531250	-42.096329	966.881897	506.624603	207.713806
-567.578918	164.558853	999.421753	-529.209290	-10.996060	991.350525	-635.332092	203.182602	525.999756	-621.384399	-62.159634	530.326050	-649.862427	228.007080	82.862625	-658.897339	-73.089714	96.301971	-547.460754	248.005417	1469.139404	-423.428864	-102.097397	1426.334351	-440.838837	75.712059	1415.778809	-434.642426	48.346291	1750.205078	-746.071960	276.435852	1241.712402	-464.523438	-205.108170	1167.694214	-605.359680	304.808777	974.956360	-296.964722	-74.427376	953.882996	-524.371399	77.569054	1092.454590	473.985260	-41.606304	966.552979	507.584015	208.044907
-567.771606	164.450500	999.368530	-529.662720	-11.235775	991.376709	-635.440063	203.131577	525.979614	-621.591125	-62.152817	530.330383	-649.936340	228.002045	82.806923	-658.811768	-73.136948	96.249374	-547.880371	247.933609	1469.053223	-424.299744	-102.338608	1426.435547	-441.376038	75.508392	1415.819580	-435.279114	48.302124	1750.269043	-746.167419	276.517487	1241.372681	-465.672852	-205.164841	1167.650391	-605.244507	304.579590	974.802063	-298.461426	-74.906540	953.578186	-524.724670	77.395752	1092.448608	474.357452	-41.049595	966.199158	508.367096	208.404297
-567.937256	164.308350	999.301453	-530.053284	-11.465700	991.393311	-635.472290	203.027451	525.898621	-621.764893	-62.033943	530.274658	-650.053589	228.018600	82.773575	-658.666565	-73.136192	96.156570	-548.257874	247.954651	1468.955444	-425.142548	-102.532799	1426.495850	-442.036804	75.297333	1415.841553	-435.888916	48.256287	1750.299072	-746.458801	276.636414	1241.160645	-466.955841	-205.432755	1167.761841	-603.149902	303.191650	974.762878	-299.921906	-75.356842	953.182495	-525.053345	77.213402	1092.435791	474.780731	-40.865662	965.866882	509.665253	208.482071
-568.080933	164.226288	999.240967	-530.466736	-11.672633	991.389099	-635.531860	202.939392	525.840942	-622.047852	-62.002167	530.226440	-650.109497	227.968353	82.683090	-658.541199	-73.167389	96.083191	-548.776978	248.011429	1468.911133	-426.196350	-102.749367	1426.505249	-442.732483	75.148651	1415.940063	-436.451477	48.412556	1750.158447	-746.592163	276.704102	1240.924561	-468.256409	-205.602997	1167.896729	-602.863281	302.837158	974.659302	-301.424011	-75.647919	952.895081	-525.396606	77.048126	1092.419556	475.403625	-40.665691	965.511841	511.050903	208.399185
-568.268799	164.069687	999.228027	-530.893005	-11.833035	991.402466	-635.639099	202.806580	525.811584	-622.330994	-62.027016	530.156799	-650.185181	227.966782	82.621498	-658.552063	-73.132301	95.983650	-549.142273	247.977356	1468.838135	-427.028381	-102.998665	1426.621338	-443.309479	74.929474	1415.938721	-437.074341	48.161800	1750.344238	-746.700256	276.765228	1240.664307	-469.573273	-205.663742	1167.879883	-602.732544	302.586151	974.545898	-302.922821	-76.089729	952.653442	-525.747131	76.862045	1092.430664	475.883453	-40.171360	965.211426	512.109497	208.727631
-568.475647	163.918716	999.198181	-531.411011	-12.029935	991.455505	-635.756897	202.690903	525.777466	-622.702942	-62.177349	530.190857	-650.278809	227.959732	82.580589	-658.530823	-73.074951	95.851067	-549.466614	248.009232	1468.762207	-427.855804	-103.166649	1426.739746	-443.853088	74.801544	1415.935669	-437.639954	48.016750	1750.396729	-746.821533	276.817749	1240.445190	-470.730194	-205.927353	1167.842896	-602.664978	302.191925	974.268799	-304.455505	-76.464386	952.288391	-526.146729	76.683289	1092.451416	476.143738	-39.610851	964.933960	513.010437	209.263199
-568.687256	163.735947	999.128540	-531.943237	-12.069549	991.557800	-635.881226	202.569366	525.706665	-625.410156	-64.926399	530.981506	-650.379639	227.978683	82.511810	-660.775208	-73.203850	96.254631	-549.838501	247.961426	1468.698242	-428.797211	-103.503616	1426.677856	-444.434723	74.574455	1416.011353	-438.177795	48.131630	1750.235840	-746.901917	276.851135	1240.136719	-472.139435	-206.000595	1168.034912	-603.323425	302.338287	973.956299	-306.076416	-76.952431	951.879272	-526.592773	76.608009	1092.485596	476.573029	-39.162571	964.662048	514.205078	209.562164
-568.962769	163.623810	999.100525	-532.454102	-12.406314	991.504761	-636.023193	202.528641	525.663208	-625.885315	-65.177795	531.097961	-650.473572	227.967178	82.426735	-660.881104	-73.221298	96.226570	-550.156006	247.842361	1468.581299	-429.590546	-103.821388	1426.686768	-445.021973	74.260147	1416.064087	-438.809998	47.810925	1750.444702	-747.002686	276.907104	1239.812256	-473.474030	-206.222992	1168.050537	-604.341492	302.519257	973.806274	-307.629578	-77.389069	951.654541	-527.015686	76.330574	1092.452637	477.000793	-38.656006	964.394287	515.329895	209.926498
-569.277344	163.416626	999.074890	-533.053406	-12.668376	991.544006	-636.188110	202.442352	525.629700	-626.153076	-65.204758	531.095032	-650.563782	227.978851	82.358711	-660.793518	-73.258072	96.172607	-550.583252	247.826981	1468.530762	-430.559052	-104.048943	1426.816772	-445.750275	73.991508	1416.038330	-439.350281	47.676418	1750.478760	-747.173279	276.942322	1239.597534	-474.917114	-206.254639	1168.166870	-604.452881	302.314819	973.668091	-309.309723	-77.802849	951.235107	-527.493713	76.088631	1092.464722	477.427063	-38.175655	964.130005	516.527100	210.374191
-569.557068	163.304062	998.986755	-533.603210	-12.925769	991.530701	-636.354675	202.316956	525.571289	-626.370789	-65.165672	531.030518	-650.676208	227.989868	82.313980	-660.575012	-73.183708	96.048172	-550.938782	247.754074	1468.450073	-431.548859	-104.396919	1426.869385	-446.301544	73.747566	1416.063599	-439.908661	47.533718	1750.469849	-747.548889	277.085236	1239.306152	-476.238434	-206.519501	1168.157471	-604.405518	301.912079	973.527527	-310.986572	-78.202271	950.841736	-527.950500	75.899040	1092.424316	477.878387	-37.715179	963.880554	517.866455	210.669708
-569.851868	163.167053	998.907227	-534.192749	-13.147507	991.537415	-636.513733	202.264206	525.496887	-626.564453	-65.011673	530.914673	-650.806824	227.977753	82.216766	-660.367615	-73.160660	95.920357	-551.196838	247.693375	1468.310059	-432.374847	-104.745583	1426.850708	-446.872711	73.471863	1416.098511	-440.451721	47.349228	1750.440674	-747.736084	277.124023	1239.125977	-477.767670	-206.594315	1168.364258	-604.471191	301.671417	973.388733	-312.698486	-78.593842	950.482910	-528.423584	75.720818	1092.395386	478.390015	-37.362236	963.635803	519.246094	210.894791
-570.109497	163.027771	998.834290	-534.740173	-13.396156	991.556702	-636.657654	202.151108	525.439026	-626.839417	-64.923508	530.800659	-650.841309	227.984024	82.149422	-660.252930	-73.154053	95.830887	-551.584045	247.687347	1468.221680	-433.362915	-104.984123	1426.876343	-447.540405	73.247055	1416.118896	-441.008301	47.130661	1750.431763	-747.777039	277.081573	1239.009033	-479.112854	-206.821533	1168.343384	-604.539429	301.401672	973.281494	-314.398651	-78.992516	950.168884	-528.885132	75.526016	1092.382813	478.867218	-37.162117	963.339294	520.743835	211.110687
-570.444458	162.841095	998.780273	-535.368530	-13.680492	991.580322	-636.837158	202.017441	525.369019	-627.254700	-65.031288	530.776672	-650.925903	227.977295	82.042160	-660.213684	-73.136787	95.680344	-551.962402	247.580719	1468.177734	-434.340759	-105.299431	1426.859863	-448.165741	72.965302	1416.099365	-441.490570	47.140835	1750.223511	-748.045593	277.145172	1238.865723	-480.621552	-206.939331	1168.421509	-604.467957	301.017242	973.165955	-316.170319	-79.520531	949.735229	-529.401001	75.286575	1092.375977	479.365295	-36.641586	963.077332	521.969727	211.586212
-570.820679	162.636566	998.736206	-536.036255	-13.891056	991.591125	-637.020264	201.993958	525.278870	-627.567932	-65.031837	530.741943	-651.022949	227.971451	81.988411	-660.040771	-73.108917	95.574142	-552.276733	247.493317	1468.134644	-435.242065	-105.598061	1426.877441	-448.821289	72.680374	1416.069092	-442.042084	46.959557	1750.185547	-748.303223	277.243408	1238.717529	-481.959747	-207.264236	1168.355713	-604.652466	300.720123	973.064758	-317.956665	-79.863258	949.334717	-529.953735	75.064026	1092.366821	479.936401	-36.518555	962.878723	523.629700	211.558289
-571.189697	162.467422	998.685608	-536.706238	-14.130782	991.582275	-637.237976	201.838898	525.238708	-627.951538	-65.022774	530.677002	-651.077393	227.987595	81.904877	-659.957031	-73.127579	95.465073	-552.600586	247.449921	1468.051758	-436.181091	-105.920792	1426.923584	-449.475067	72.395210	1416.048584	-442.633057	46.526287	1750.375977	-748.567139	277.345734	1238.609619	-483.501984	-207.477280	1168.485596	-604.685730	300.302856	972.942810	-319.724457	-80.430725	948.992981	-530.482239	74.840454	1092.339355	480.490784	-36.382629	962.732178	525.397461	211.349854
-571.579346	162.303452	998.634216	-537.362854	-14.387580	991.604492	-637.485474	201.741791	525.149780	-628.275635	-65.032608	530.640442	-651.168030	227.964523	81.876511	-659.770935	-73.158775	95.396507	-552.970032	247.357346	1467.973755	-437.196320	-106.260765	1426.929565	-450.079193	72.183784	1416.067627	-443.156860	46.271420	1750.383179	-748.935974	277.566895	1238.468140	-485.050262	-207.606110	1168.594604	-604.967590	299.967621	972.826782	-321.622864	-80.845345	948.597656	-531.002808	74.635262	1092.324219	481.086792	-36.086380	962.616333	526.923950	211.514389
-571.945618	162.132233	998.543152	-538.030151	-14.656507	991.616211	-637.671936	201.651550	525.098816	-628.571838	-65.014671	530.542175	-651.247925	227.969284	81.777344	-659.603271	-73.186974	95.361427	-553.272583	247.297516	1467.884521	-438.142242	-106.575592	1426.903198	-450.769623	71.884453	1416.049683	-443.676514	46.045242	1750.341797	-749.090393	277.657959	1238.400391	-486.493011	-207.959717	1168.611450	-605.077332	299.543213	972.732910	-323.484863	-81.258575	948.145264	-531.528381	74.429581	1092.286499	481.625702	-35.806259	962.592773	528.395996	211.620285
-572.379639	161.878647	998.513123	-538.755493	-14.963774	991.615356	-637.931458	201.537109	525.019043	-628.876160	-64.902817	530.365173	-651.367310	227.979309	81.712402	-659.338074	-73.065422	95.193604	-553.612976	247.222137	1467.770386	-439.124512	-106.885071	1426.933228	-451.135223	71.683250	1416.062134	-444.169922	45.989071	1750.128418	-749.409485	277.863831	1238.290039	-488.123627	-208.128189	1168.761597	-605.425232	299.175293	972.624512	-325.440460	-81.679848	947.754272	-532.112000	74.125565	1092.272217	482.191040	-35.554893	962.623962	529.883362	211.701477
-572.778870	161.649429	998.479980	-539.429260	-15.203794	991.634460	-638.172913	201.427963	524.947937	-627.663879	-63.136322	529.779053	-651.489075	228.000366	81.688324	-657.933472	-73.067924	94.880745	-553.930847	247.139908	1467.696899	-440.063202	-107.198547	1426.933838	-452.006622	71.250549	1416.032837	-444.681030	45.723560	1750.098877	-749.724609	278.037903	1238.229858	-489.532745	-208.303192	1168.722656	-605.656616	298.785461	972.514282	-327.306000	-82.183731	947.379028	-532.684204	73.876175	1092.273926	482.756927	-35.328300	962.646667	531.285034	211.833420
-573.163696	161.439270	998.435059	-540.101563	-15.503322	991.670776	-638.409973	201.278152	524.917114	-629.513977	-64.785217	530.204468	-651.560486	227.966919	81.636848	-659.232788	-73.137909	95.061523	-554.256165	247.065643	1467.639526	-441.058105	-107.581635	1426.867676	-452.682648	70.958351	1416.042236	-445.252350	45.224731	1750.262817	-750.018921	278.178864	1238.168945	-491.073761	-208.627655	1168.863403	-606.005005	298.443695	972.404053	-329.223297	-82.616196	946.898621	-533.260071	73.618294	1092.281006	483.357178	-35.063572	962.745789	532.740112	211.800461
-573.599487	161.217636	998.411560	-540.829102	-15.743466	991.680481	-638.685120	201.121277	524.882813	-630.002319	-64.938080	530.243469	-651.666870	227.966278	81.644554	-659.125977	-73.079102	94.853394	-554.610596	246.960327	1467.584473	-442.082489	-107.914192	1426.881592	-453.302246	70.676201	1416.036133	-445.767517	44.944157	1750.253784	-750.326355	278.343323	1238.149536	-492.594666	-208.783112	1168.822632	-606.193604	298.071320	972.276733	-331.190430	-83.103073	946.481384	-533.855103	73.364418	1092.277466	483.926483	-34.828724	962.884644	534.107056	211.858231
-574.052002	160.964523	998.375061	-541.502319	-16.005741	991.694885	-638.891296	200.967972	524.828796	-630.418518	-65.014359	530.188538	-651.773010	227.928787	81.638275	-659.112610	-73.093750	94.814392	-554.967712	246.838196	1467.521606	-443.009979	-108.209724	1426.866821	-453.986633	70.363586	1416.019165	-446.280701	44.703014	1750.223633	-750.618530	278.528992	1238.118164	-494.089233	-209.167831	1168.818970	-606.593079	297.747314	972.163025	-333.208557	-83.595947	945.974548	-534.455627	73.098282	1092.275513	484.532837	-34.573231	963.045105	535.451050	211.814362
-574.544861	160.755020	998.331055	-542.212036	-16.346966	991.722961	-639.152527	200.905579	524.781189	-630.752014	-64.870178	530.097473	-651.829773	227.931717	81.611092	-658.929321	-73.152252	94.757431	-555.290405	246.756607	1467.455078	-443.988861	-108.571838	1426.897583	-454.683197	70.041725	1416.038574	-446.732666	44.653156	1750.024658	-750.973267	278.737946	1238.058960	-495.688751	-209.301193	1168.954590	-606.978027	297.409790	972.077209	-335.200623	-84.011002	945.458740	-535.065186	72.831902	1092.269531	485.166290	-34.339123	963.191040	536.836670	211.789917
-574.992981	160.511200	998.310547	-542.878723	-16.676605	991.747253	-639.413818	200.840698	524.699829	-631.159912	-64.871597	530.041870	-651.935730	227.912918	81.531227	-658.898315	-73.120995	94.706795	-555.635315	246.653763	1467.434326	-444.989746	-108.925529	1426.898804	-455.365082	69.755142	1416.081055	-447.245880	44.390495	1750.011719	-751.284851	278.947052	1238.051025	-497.301453	-209.625061	1169.157837	-607.400696	297.096619	971.968567	-337.160645	-84.517929	945.053406	-535.643677	72.536682	1092.276489	485.833801	-34.074013	963.350342	538.094849	211.785553
-575.500366	160.272583	998.304321	-543.622925	-16.963343	991.780640	-639.725525	200.720596	524.665344	-630.490723	-63.737614	529.786316	-652.015076	227.922897	81.408546	-657.818542	-73.156799	94.467430	-556.000671	246.555084	1467.410400	-445.925476	-109.213585	1426.951172	-456.037170	69.496780	1416.081421	-447.799255	43.899246	1750.174316	-751.603027	279.139771	1238.023682	-498.835754	-209.824066	1169.185669	-607.852844	296.807434	971.893250	-339.167694	-85.006149	944.607300	-536.277954	72.262848	1092.292114	486.185577	-35.755066	962.884399	539.531372	212.006561
-576.021851	160.065323	998.260071	-544.381226	-17.266970	991.797424	-640.033447	200.662643	524.599976	-630.787292	-63.712341	529.791443	-652.096436	227.928436	81.345734	-657.638123	-73.192917	94.357758	-556.391907	246.386719	1467.377563	-446.968079	-109.575569	1426.998901	-456.719818	69.160759	1416.110718	-448.283813	43.610153	1750.135742	-751.954651	279.313721	1238.028564	-500.353058	-210.027466	1169.287598	-608.295166	296.521881	971.786987	-341.125916	-85.700958	944.155701	-536.913513	72.010254	1092.277344	486.525177	-35.758171	963.051575	540.720825	211.856110
-576.510437	159.797363	998.208374	-545.119080	-17.527143	991.831787	-640.350220	200.457657	524.490234	-631.335876	-63.866074	529.763062	-652.170410	227.942352	81.217979	-657.690796	-73.239594	94.327789	-556.753723	246.238937	1467.346069	-447.942566	-109.950775	1426.911865	-457.427032	68.806343	1416.134155	-448.734650	43.284180	1750.030762	-752.352905	279.489594	1238.008423	-501.919312	-210.384888	1169.259766	-608.763123	296.170258	971.699585	-343.122955	-86.192207	943.668030	-537.545715	71.757164	1092.273193	487.027374	-35.292347	963.293640	541.759827	211.800964
-577.017944	159.518814	998.167480	-545.873779	-17.800463	991.826233	-640.709595	200.301804	524.476074	-632.869873	-65.045074	529.933044	-652.339050	227.895065	81.293381	-658.573547	-73.260048	94.359612	-557.137634	246.126984	1467.310059	-448.889221	-110.269615	1426.846069	-458.139618	68.473175	1416.088135	-449.203827	43.273151	1749.831421	-752.768555	279.647827	1237.997559	-503.529114	-210.483612	1169.354004	-609.246643	295.873657	971.621582	-345.122772	-86.737808	943.183777	-538.214661	71.461189	1092.259155	488.480377	-33.317970	963.715576	542.938232	211.757553
-577.516968	159.281738	998.120239	-546.588501	-18.078215	991.801758	-640.984985	200.195480	524.380005	-632.291199	-64.018501	529.483582	-652.419495	227.866013	81.240959	-657.568726	-73.336128	94.127571	-557.452515	245.951233	1467.231812	-449.764893	-110.661736	1426.861572	-458.694061	68.184395	1416.026489	-449.694366	43.010471	1749.762085	-753.180969	279.835938	1238.030273	-505.134003	-210.674545	1169.367798	-609.779602	295.531616	971.550354	-347.163818	-87.221260	942.626709	-538.865173	71.179878	1092.233765	489.170685	-33.145687	963.721985	544.035095	211.796173
-578.048523	159.014923	998.066345	-547.387634	-18.354635	991.764587	-641.286255	200.030670	524.260254	-633.707764	-65.031631	529.672119	-652.476501	227.864136	81.106712	-658.333618	-73.424362	94.255325	-557.835388	245.808716	1467.161987	-450.793274	-111.059090	1426.834961	-459.435120	67.847191	1415.980469	-450.184265	42.733936	1749.691284	-753.556152	279.985931	1238.047607	-506.599121	-210.981796	1169.378052	-610.263062	295.252106	971.473267	-349.146057	-87.848267	942.178955	-539.528748	70.882751	1092.187988	489.871979	-33.039108	963.731750	545.191101	211.829651
-578.575867	158.969513	998.049377	-548.158508	-18.605547	991.745911	-641.619812	199.959808	524.200073	-633.349182	-64.206963	529.421021	-652.568298	227.844879	80.996887	-657.622192	-73.480232	94.046906	-558.328613	245.622864	1467.082397	-451.903412	-111.442947	1426.781982	-460.259338	67.463341	1415.994995	-450.715363	42.295387	1749.796021	-754.010437	280.149384	1238.014038	-508.147888	-211.267822	1169.302856	-610.799561	294.995819	971.398193	-351.143341	-88.353668	941.691040	-540.219971	70.693642	1092.180420	490.582886	-32.881966	963.754700	546.255127	211.910034
-579.142822	158.657944	997.932312	-549.070496	-18.907558	991.754883	-641.963196	199.753250	524.109253	-633.784851	-64.246468	529.353271	-652.623596	227.794098	80.938034	-657.463623	-73.521294	93.907555	-558.698425	245.469101	1467.007568	-452.729736	-111.826035	1426.718018	-460.950592	67.105820	1415.979370	-451.213562	41.995724	1749.750977	-754.475952	280.298767	1238.038818	-509.755280	-211.561798	1169.417725	-611.369263	294.670013	971.362610	-353.156219	-88.903778	941.147156	-540.946472	70.413284	1092.123169	491.256500	-32.809402	963.730530	547.383606	211.878555
-579.752686	158.355453	997.872986	-550.009644	-19.100943	991.750183	-642.312134	199.587067	524.028259	-635.027466	-65.097656	529.467407	-652.599792	227.755051	80.804092	-658.063538	-73.528450	93.919914	-559.139282	245.340897	1467.008057	-453.720734	-112.175697	1426.782349	-461.736664	66.836998	1415.970581	-451.713684	41.750549	1749.684448	-754.933044	280.425415	1238.100098	-511.285492	-211.803299	1169.477905	-611.925537	294.389740	971.270447	-355.168823	-89.576752	940.724426	-541.711609	70.154282	1092.088989	491.948273	-32.704708	963.688110	548.352661	211.933456
-580.203979	157.947433	997.785583	-550.756409	-19.232365	992.101196	-642.634338	199.289963	523.958496	-634.865234	-64.440567	529.179810	-652.707825	227.734680	80.762329	-657.417114	-73.577766	93.723930	-559.567261	245.163376	1466.966064	-454.737000	-112.520004	1426.823120	-462.375458	66.507965	1415.974854	-452.174408	41.691452	1749.465820	-755.386230	280.573029	1238.117676	-513.013184	-211.936890	1169.619507	-612.447205	294.126038	971.197754	-357.201874	-90.237015	940.112366	-542.500793	70.054436	1092.264771	492.649109	-32.697613	963.656128	549.475464	211.948746
-580.816406	157.667450	997.795898	-551.535034	-19.592453	992.150818	-642.998413	199.128967	523.888367	-635.384460	-64.583977	529.203918	-652.809875	227.720169	80.684830	-657.391479	-73.712807	93.699623	-560.060181	245.020035	1466.936890	-455.761688	-112.903831	1426.758179	-463.183899	66.167290	1415.933228	-452.711853	41.203743	1749.591431	-755.893738	280.685638	1238.132568	-514.580383	-212.197144	1169.780884	-613.029419	293.836670	971.155457	-359.203400	-90.864677	939.655029	-543.125549	69.746338	1092.277954	493.333313	-32.574081	963.583496	550.419434	211.989655
-581.349670	157.448715	997.762817	-552.295776	-19.929955	992.157959	-643.319397	198.957397	523.798401	-636.505005	-65.310074	529.385498	-652.856812	227.691986	80.638336	-657.713074	-73.745392	93.706993	-560.553284	244.792175	1466.910645	-456.684143	-113.304344	1426.663086	-463.843323	65.835602	1415.911499	-453.204987	40.881298	1749.562134	-756.393066	280.815277	1238.143677	-516.130249	-212.382858	1169.723267	-613.608765	293.619202	971.064209	-361.171539	-91.503387	939.127380	-543.777893	69.459328	1092.266357	494.061523	-32.559731	963.537720	551.476379	211.983704
-581.909180	157.120987	997.714172	-553.063538	-20.307800	992.227722	-643.664490	198.792221	523.734802	-636.737427	-65.058197	529.283203	-652.945679	227.679977	80.602783	-657.499390	-73.801331	93.551926	-560.960999	244.612015	1466.837646	-457.537659	-113.624496	1426.677734	-464.576172	65.468109	1415.882446	-453.682983	40.623714	1749.467529	-757.085876	280.964539	1238.247925	-517.707886	-212.621780	1169.847046	-613.487122	293.021484	970.968872	-363.129364	-92.122070	938.560120	-544.469666	69.139481	1092.283325	494.697632	-32.427917	963.523193	552.394287	212.105820
-582.408813	156.819595	997.654968	-553.758850	-20.658545	992.283142	-643.998535	198.544083	523.686584	-637.232788	-65.098854	529.222534	-652.987061	227.708542	80.479561	-657.224854	-73.842216	93.441803	-561.517334	244.506622	1466.773560	-458.641968	-113.989738	1426.686890	-465.383331	65.228539	1415.937744	-454.156189	40.350113	1749.401733	-757.406555	280.936646	1238.122681	-519.270447	-212.838531	1169.830566	-614.881714	293.194214	970.935242	-365.057037	-92.732162	938.093811	-545.112488	68.843025	1092.291870	495.360870	-32.355103	963.533508	553.382080	211.969162
-582.921814	156.610977	997.569092	-554.477783	-20.950556	992.307373	-644.333008	198.337601	523.650330	-637.731201	-65.075066	529.178223	-653.011353	227.714874	80.377213	-657.009705	-73.836525	93.308205	-561.952332	244.317276	1466.721436	-459.578613	-114.421524	1426.670044	-466.065948	64.820877	1415.914185	-454.580109	40.290154	1749.162231	-758.003235	280.737305	1237.957642	-520.758118	-213.084839	1169.910034	-615.623535	293.076080	970.870544	-366.975311	-93.327538	937.518250	-545.735901	68.624825	1092.262573	495.973022	-32.199646	963.523376	554.268860	212.029678
-583.453735	156.267654	997.550598	-555.198059	-21.262430	992.331970	-644.653442	198.136749	523.594971	-638.414917	-65.334335	529.283020	-653.023865	227.697983	80.267761	-656.984741	-73.871613	93.237534	-562.444458	244.097015	1466.749756	-460.516571	-114.756058	1426.697754	-466.835602	64.471710	1415.937378	-455.120178	39.797512	1749.323975	-758.566956	280.951782	1237.923706	-522.367249	-213.439713	1170.061768	-616.095215	292.818146	970.845154	-368.839783	-93.949982	936.995178	-546.391296	68.291740	1092.272583	496.581726	-32.104401	963.555298	555.189880	212.014725
-583.918884	155.915390	997.523376	-555.815430	-21.649530	992.359070	-644.994751	197.925720	523.534546	-639.141663	-65.585045	529.344543	-653.070496	227.710724	80.211075	-656.961121	-73.873817	93.121292	-563.019226	243.883774	1466.706421	-461.466553	-115.153000	1426.765503	-467.574005	64.137917	1415.969482	-455.630737	39.465939	1749.299561	-759.343628	281.164276	1238.021118	-523.803467	-213.549805	1170.078613	-616.648376	292.543976	970.832642	-370.646179	-94.368652	936.567688	-546.991943	67.922226	1092.286499	497.142883	-32.027935	963.580200	556.081848	211.922394
-584.578918	155.693192	997.517944	-556.734253	-21.931538	992.217651	-645.445007	197.782532	523.455933	-639.827698	-65.735741	529.350220	-653.204834	227.671280	80.213882	-656.931946	-73.930450	93.092987	-563.596619	243.672989	1466.697144	-462.494934	-115.548187	1426.775391	-468.344696	63.801960	1415.992432	-456.159332	39.187553	1749.253906	-759.660400	280.956329	1237.973022	-525.357544	-213.944626	1170.226318	-617.197327	292.321259	970.742798	-372.353363	-94.634514	936.168152	-547.711609	67.573402	1092.197388	497.716187	-31.854771	963.621643	556.989075	211.857758
-584.976929	155.254425	997.453979	-557.198914	-22.376963	992.343994	-645.709717	197.575348	523.409180	-640.497864	-65.765160	529.410767	-653.155762	227.647522	80.118629	-656.792969	-74.050293	93.035019	-564.092957	243.466660	1466.657837	-463.470032	-115.924828	1426.796753	-469.147949	63.415123	1415.982910	-456.665833	38.943485	1749.188965	-760.169067	280.936859	1237.979614	-526.839539	-214.102081	1170.289673	-617.874023	292.133057	970.706665	-373.947968	-94.893974	935.785583	-548.264526	67.207146	1092.256592	498.216553	-31.626009	963.672058	557.809448	211.824112
-585.491577	154.905365	997.366455	-557.906250	-22.756079	992.380493	-646.075806	197.332886	523.342590	-641.065430	-65.740860	529.323364	-653.229553	227.629959	80.049034	-656.535095	-74.159790	92.978271	-564.641541	243.217010	1466.615845	-464.467285	-116.327698	1426.872070	-469.908508	63.026745	1416.008057	-457.133728	38.898712	1748.938110	-760.710327	280.947388	1237.953857	-528.281860	-214.325378	1170.305664	-618.738220	292.042725	970.620667	-375.569763	-95.201645	935.377747	-548.895569	66.882904	1092.235474	498.734009	-31.548889	963.717957	558.801636	211.769150
-586.016174	154.614746	997.319397	-558.612732	-23.073429	992.395203	-646.401855	197.172821	523.251221	-641.625916	-65.710205	529.184692	-653.248352	227.664703	79.954315	-656.369690	-74.277031	92.884300	-565.150696	242.992081	1466.572998	-465.370422	-116.657516	1426.780273	-470.659821	62.696556	1416.015503	-457.687378	38.371033	1748.993774	-761.230835	280.912231	1237.932129	-529.726196	-214.561890	1170.427612	-619.278564	291.844330	970.489502	-377.283997	-95.441208	934.728027	-549.536621	66.585182	1092.225220	499.216553	-31.384781	963.802124	559.654968	211.805328
-586.534851	154.289017	997.214294	-559.336426	-23.453642	992.391113	-646.745117	197.018097	523.161682	-642.225769	-65.719757	529.102295	-653.358154	227.625381	79.895302	-656.316162	-74.278893	92.771950	-565.708557	242.734558	1466.508545	-466.341400	-117.104851	1426.799561	-471.396362	62.309578	1415.995483	-458.223724	38.084904	1749.020874	-761.978821	281.108490	1237.928467	-531.122986	-214.814972	1170.414917	-619.929077	291.675415	970.413391	-378.977844	-95.934540	934.231750	-550.175476	66.258232	1092.174561	499.756165	-31.220469	963.881226	560.701660	211.707504
-587.051270	153.920212	997.155273	-559.996399	-23.850830	992.373962	-647.125977	196.840134	523.079956	-643.038879	-65.897202	529.115784	-653.389404	227.614304	79.827423	-656.360168	-74.356873	92.721138	-566.286011	242.446701	1466.476074	-467.332275	-117.548676	1426.861328	-472.198486	61.915951	1416.031006	-458.771667	37.798538	1748.980103	-762.413696	280.899200	1237.882324	-532.584229	-215.129654	1170.524902	-619.813354	291.113739	970.222290	-380.663239	-96.507011	933.798828	-550.784058	65.876404	1092.141235	500.245605	-31.062185	963.977783	561.664490	211.753265
-587.585144	153.563339	997.115479	-560.685608	-24.261324	992.337219	-647.498169	196.632126	522.990356	-643.825012	-66.182198	529.220825	-653.458252	227.603729	79.800949	-656.366638	-74.492989	92.641273	-566.840027	242.157928	1466.384277	-468.205414	-117.979553	1426.893433	-472.945038	61.483391	1416.028564	-459.268646	37.756126	1748.724854	-762.933899	280.851990	1237.802612	-533.885864	-215.403259	1170.488647	-621.132629	291.243042	970.102539	-382.471802	-97.328934	933.445740	-551.413208	65.471512	1092.107178	500.719177	-30.880941	964.033447	562.678955	211.786957
-588.051270	153.202133	997.074341	-561.259338	-24.710024	992.273376	-647.895203	196.431625	522.926941	-644.431030	-66.257240	529.199280	-653.512024	227.600708	79.740265	-656.254578	-74.532898	92.469154	-567.438538	241.809326	1466.323853	-469.130615	-118.418579	1426.857666	-473.699066	61.065960	1416.001587	-459.853760	37.475517	1748.677490	-763.459900	280.837921	1237.746460	-535.386719	-215.739487	1170.623047	-621.815857	291.031250	969.992737	-384.229462	-97.420944	932.601013	-551.964661	65.035034	1092.062256	501.230133	-30.703550	964.080872	563.648560	211.809326
-588.546936	152.767715	997.021912	-561.872864	-25.181738	992.222961	-648.260742	196.196442	522.917053	-645.095947	-66.388878	529.148071	-653.566040	227.573410	79.640915	-656.164063	-74.620766	92.331902	-568.029663	241.499100	1466.252197	-470.087494	-118.878899	1426.841064	-474.487244	60.600204	1415.953369	-460.511871	36.971489	1748.834717	-764.020752	280.789642	1237.671631	-536.648743	-215.974854	1170.583374	-622.472046	290.821136	969.851013	-385.901154	-98.777840	932.399963	-552.559326	64.561600	1092.020386	501.760101	-30.508289	964.087585	564.771118	211.926468
-589.010864	152.326981	996.938171	-562.483215	-25.673861	992.203186	-648.606262	195.945618	522.872620	-645.873840	-66.724968	529.170471	-653.631348	227.572128	79.566162	-656.358093	-74.695023	92.239265	-568.615295	241.161743	1466.185181	-471.038391	-119.404633	1426.902588	-475.227600	60.162132	1415.955200	-461.101807	36.676113	1748.812256	-764.538635	280.716187	1237.566162	-537.980408	-216.252975	1170.587158	-623.198730	290.666656	969.775085	-387.516541	-99.510353	931.842407	-553.155518	64.102173	1091.982300	502.191071	-30.344595	964.096497	565.736572	212.050735
-589.479675	151.974625	996.865601	-563.105774	-26.094795	992.199158	-648.955383	195.735565	522.859253	-646.592957	-66.947716	529.178467	-653.724854	227.561539	79.583176	-656.281860	-74.803749	92.100525	-569.243347	240.795135	1466.099487	-471.940735	-119.844482	1426.896240	-476.059387	59.737572	1415.938477	-461.682526	36.666916	1748.554077	-765.033752	280.608826	1237.490967	-539.325134	-216.543762	1170.609009	-624.019104	290.551880	969.691833	-389.152283	-100.199013	931.181458	-553.704102	63.732754	1091.944458	502.634766	-30.161978	964.161194	566.808105	212.138992
-590.028870	151.536911	996.829102	-563.751099	-26.573650	992.200867	-649.313599	195.616119	522.794250	-647.214478	-67.082680	529.138245	-653.794861	227.539474	79.508163	-656.231323	-74.949791	91.998955	-569.837341	240.411469	1466.059814	-472.818939	-120.401512	1426.872314	-476.774017	59.228981	1415.946899	-462.317474	36.391529	1748.511230	-765.539429	280.547638	1237.364380	-540.548279	-216.937683	1170.645264	-624.563477	290.289124	969.486511	-390.845245	-100.173233	930.317261	-554.324402	63.279472	1091.932495	503.079102	-29.961721	964.169312	567.800598	212.303635
-590.483215	151.130615	996.792847	-564.334534	-27.001635	992.136536	-649.623169	195.249542	522.795410	-647.851013	-67.277077	529.056763	-653.901917	227.520035	79.498352	-656.197205	-75.075500	91.949089	-570.419678	240.044357	1465.923096	-473.700073	-120.895424	1426.851929	-477.578369	58.711060	1415.916260	-463.009583	35.849453	1748.674561	-766.083679	280.415497	1237.284668	-541.838501	-217.282867	1170.643555	-625.051697	289.952698	969.306152	-392.442200	-101.228355	929.936035	-554.874023	62.825806	1091.889526	503.557465	-29.758186	964.183472	568.908875	212.440460
-590.951355	150.739487	996.737915	-564.966736	-27.389112	992.103394	-649.925049	194.997299	522.790039	-648.531494	-67.424232	528.992065	-653.910706	227.484573	79.411720	-656.164673	-75.187408	91.883705	-571.050720	239.607086	1465.900757	-474.571808	-121.422295	1426.921875	-478.234741	58.261974	1415.942017	-463.675049	35.513882	1748.661621	-766.611389	280.181946	1237.184082	-543.068481	-217.619949	1170.740723	-625.627869	289.623810	969.190857	-393.932281	-102.540916	929.578796	-555.456604	62.422768	1091.853149	503.982727	-29.519909	964.195984	569.821960	212.519104
-591.456604	150.288712	996.724365	-565.589783	-27.791761	992.083435	-650.198730	194.720901	522.728516	-649.085999	-67.568748	528.914429	-653.967468	227.449326	79.447151	-656.204346	-75.241798	91.784012	-571.630676	239.142517	1465.801636	-475.420410	-121.952072	1426.867676	-478.955200	57.727825	1415.881104	-464.359436	35.193020	1748.652466	-767.118896	280.013519	1237.063965	-544.216064	-217.884705	1170.613525	-626.232361	289.288574	969.048889	-395.514465	-103.533600	929.149048	-556.051575	61.973194	1091.843628	504.434296	-29.356878	964.208313	570.870483	212.643967
-591.924500	149.840424	996.688232	-566.158875	-28.258717	992.068420	-650.473633	194.461273	522.665588	-649.608093	-67.881104	528.992981	-653.921997	227.445969	79.333740	-656.057007	-75.358475	91.723259	-572.211304	238.758728	1465.705200	-476.234650	-122.542931	1426.934082	-479.674530	57.218719	1415.898193	-465.016418	35.093182	1748.452515	-767.615051	279.821106	1236.912476	-545.486633	-218.321396	1170.782471	-626.700256	289.036377	968.805786	-397.091339	-103.736130	928.395325	-556.592529	61.510910	1091.823242	504.843353	-29.133600	964.194092	571.806946	212.779404
-592.403748	149.412018	996.642212	-566.745850	-28.687654	992.025452	-650.611572	194.320969	522.526917	-650.061646	-68.094322	528.970459	-653.895386	227.440125	79.334175	-655.972656	-75.430824	91.638138	-572.769287	238.329254	1465.608765	-477.047791	-122.992561	1426.958252	-480.339355	56.724812	1415.936646	-465.758636	34.530838	1748.672607	-768.125977	279.579407	1236.844727	-546.610474	-218.727829	1170.734619	-627.334717	288.742065	968.621216	-398.593475	-105.033798	928.059753	-557.160950	61.064995	1091.786987	505.357269	-28.881336	964.177246	572.781677	212.831589
-592.926941	149.008057	996.610840	-567.403076	-29.169018	991.990112	-650.893799	194.128677	522.476807	-650.617920	-68.382507	528.909729	-653.914368	227.411102	79.284592	-656.071411	-75.517738	91.577698	-573.354370	237.847321	1465.545410	-477.895813	-123.593094	1427.029907	-481.072601	56.167274	1415.993530	-466.435577	34.186005	1748.702515	-768.618469	279.253204	1236.723022	-547.723267	-219.171539	1170.850098	-627.920715	288.477936	968.426880	-400.071411	-105.957634	927.622070	-557.749084	60.603302	1091.753296	505.798309	-28.716713	964.171936	573.730347	213.043030
-593.403564	148.576859	996.591736	-567.940552	-29.642374	991.974426	-651.143555	193.846954	522.447388	-651.104248	-68.659859	528.825317	-653.930420	227.346024	79.232246	-656.090088	-75.575157	91.498398	-573.925354	237.427979	1465.487061	-478.649567	-124.088348	1427.041504	-481.738129	55.641563	1415.958984	-467.084442	34.075542	1748.504883	-769.078552	278.875916	1236.625732	-548.851135	-219.535065	1170.845825	-628.472229	288.171356	968.236633	-401.491058	-106.347740	926.980408	-558.272705	60.142654	1091.739868	506.245361	-28.520945	964.160645	574.643188	212.972763
-593.875427	148.088943	996.594849	-568.446838	-30.100784	991.950439	-651.340332	193.532394	522.411011	-651.612793	-69.075760	528.902039	-653.980042	227.320923	79.267593	-656.214478	-75.592781	91.445190	-574.554810	236.972626	1465.484741	-479.408081	-124.679176	1427.045776	-482.446625	55.125263	1415.965332	-467.778778	33.682346	1748.517700	-769.534302	278.449829	1236.539429	-549.894897	-219.922928	1170.914673	-629.012878	287.838074	968.083496	-402.882629	-107.638687	926.810974	-558.799438	59.644825	1091.738159	507.039398	-27.982206	963.953613	575.523193	213.182678
-594.332336	147.632721	996.580261	-568.990723	-30.638258	991.933594	-651.572815	193.224442	522.381897	-651.992798	-69.329407	528.905334	-654.004089	227.259644	79.268600	-656.262695	-75.671463	91.402756	-575.144165	236.458847	1465.482300	-480.151001	-125.221001	1427.086548	-483.121155	54.593727	1415.967773	-468.518402	32.989197	1748.758789	-770.005127	277.999481	1236.398438	-550.941101	-220.447495	1170.981201	-629.524841	287.491211	967.979187	-404.317841	-107.444153	925.771423	-559.327881	59.131371	1091.729004	507.577881	-27.749069	963.875061	576.414063	213.254395
-594.803284	147.138474	996.588684	-569.545349	-31.128819	991.954041	-651.849792	192.912918	522.380493	-652.270752	-69.536209	528.841614	-654.049744	227.212158	79.301018	-656.242554	-75.697929	91.332779	-575.748291	236.018280	1465.419800	-480.862823	-125.799294	1427.121094	-483.752441	54.086647	1415.984741	-469.174347	32.564255	1748.788208	-770.515747	277.596069	1236.287109	-551.933350	-220.902344	1171.017456	-629.932739	287.105103	967.845154	-405.628326	-109.283455	925.843262	-559.861145	58.632072	1091.748169	507.430756	-27.846199	964.112549	576.969421	213.167175
-595.249878	146.690292	996.588684	-570.094360	-31.633179	991.954773	-652.086426	192.611969	522.373657	-652.539795	-69.706673	528.760864	-654.101379	227.208740	79.238968	-656.354492	-75.764893	91.278595	-576.321533	235.523865	1465.372437	-481.555695	-126.333534	1427.149536	-484.425659	53.548672	1416.066650	-469.840393	32.158150	1748.795654	-770.993225	277.193787	1236.166626	-552.926697	-221.361435	1171.130493	-630.445862	286.725677	967.759155	-406.964813	-109.838600	925.321838	-560.391174	58.138451	1091.755981	508.403259	-27.347990	963.778442	577.955505	213.329742
-595.685791	146.233124	996.555298	-570.589905	-32.131672	991.938416	-652.316406	192.300156	522.361938	-652.846741	-70.024132	528.749512	-654.179321	227.185333	79.226051	-656.330505	-75.843796	91.210999	-576.926819	235.037415	1465.325317	-482.248505	-126.910583	1427.223145	-485.079010	52.976292	1416.088135	-470.464050	31.955250	1748.613892	-771.486450	276.662659	1236.062622	-553.828003	-221.699371	1171.122192	-630.894226	286.267578	967.625244	-408.239929	-111.123222	925.153015	-560.877380	57.659313	1091.735840	508.838379	-27.185617	963.717407	578.732117	213.424622
[truncated: 40 more columns]
