# Supplementary material for: A dyadic stimulus set of audiovisual affective displays for the study of multisensory, emotional, social interactions
Source: Behav Res Methods. 2015 Nov 5;48(4):1285–95. doi: 10.3758/s13428-015-0654-4 (PMC5101291; doi:10.3758/s13428-015-0654-4)
Supplement: Supplementary file 1 — (ZIP 270 MB) [file 13428_2015_654_MOESM1_ESM.zip › supplementary_material_2_stimuli_set_files/G/G12.txt]

-598.515137	160.942444	990.095764	-593.034546	-15.937228	991.543762	-641.879211	206.834488	521.982483	-670.897522	-58.070900	527.560059	-653.167053	231.138229	79.492004	-674.240540	-69.718971	84.765808	-586.097778	267.542450	1463.120605	-544.718567	-109.607269	1433.316162	-531.175354	71.804871	1419.315918	-520.066895	58.302078	1749.803833	-786.908875	381.964783	1248.949097	0	0	0	-645.009277	242.122543	1025.566040	0	0	0	-581.484802	73.755547	1089.785522	605.769348	-54.381413	965.498962	622.256531	194.780792
-597.925659	160.840775	990.080322	-592.626465	-15.944716	991.509277	-641.660461	206.891739	521.985229	-670.616516	-58.027313	527.523804	-652.345398	230.331421	78.928795	-674.200684	-69.666328	84.688606	-585.460754	267.417938	1463.057983	-544.465149	-109.827011	1433.155640	-530.674744	71.682999	1419.287476	-519.667603	58.143673	1749.738525	-786.116394	382.077271	1249.039673	-639.871765	-189.030106	1171.076904	-644.313721	242.177780	1025.625977	-507.624634	-103.894775	906.350952	-580.979004	73.676537	1089.759888	605.810913	-54.387852	965.506287	622.293762	194.824585
-597.367676	160.830551	990.026794	-592.283997	-15.960748	991.476624	-641.478149	206.945831	522.036743	-670.328735	-57.990349	527.514221	-653.158569	231.071884	79.451134	-674.138672	-69.715408	84.702179	-584.792053	267.367096	1463.050903	-544.267212	-110.089211	1432.985718	-530.119507	71.517700	1419.291016	-519.178955	58.296299	1749.627808	-785.385376	382.174835	1249.155396	-640.898865	-189.624115	1171.280396	-643.554626	242.255798	1025.620728	-505.415771	-101.011559	907.859497	-580.495911	73.658539	1089.712036	605.841125	-54.351486	965.497803	622.359131	194.798630
-596.860107	160.826660	989.987183	-591.911560	-16.012045	991.460571	-641.256470	206.982483	522.041687	-670.109863	-57.980522	527.506409	-653.244629	231.174438	79.513641	-674.128418	-69.722374	84.696495	-584.068054	267.298157	1463.040894	-544.086243	-110.336639	1432.808105	-529.585999	71.306084	1419.265381	-518.748413	58.173111	1749.625122	-784.619934	382.346771	1249.172974	-641.895569	-190.046005	1171.218018	-642.907104	242.310287	1025.625977	-503.667297	-100.146469	910.402405	-580.065857	73.632538	1089.685669	605.859741	-54.386909	965.494812	622.448425	194.756882
-596.317993	160.812454	989.987793	-591.529480	-15.974524	991.354797	-641.047241	206.939468	522.120728	-669.945923	-58.030018	527.464905	-653.224976	231.132004	79.502037	-674.111206	-69.697105	84.677521	-583.295593	267.207825	1463.097290	-543.895508	-110.582390	1432.600952	-529.052612	71.105629	1419.253052	-518.358582	57.775162	1749.756470	-783.823059	382.463684	1249.329590	-642.966370	-190.616730	1171.399170	-642.190613	242.425354	1025.597656	-501.970551	-99.528404	913.133972	-579.587646	73.572464	1089.631592	605.921082	-54.399578	965.518372	622.517639	194.740463
-595.710144	160.762573	989.961853	-591.148682	-15.997393	991.308594	-640.831421	206.959427	522.142334	-669.694702	-58.021168	527.461365	-653.229065	231.120743	79.530235	-673.993713	-69.741096	84.698570	-582.449341	267.138153	1463.110840	-543.713745	-110.822365	1432.428223	-528.515442	70.919342	1419.226318	-517.877991	57.592800	1749.749878	-782.924316	382.523651	1249.296265	-644.047729	-191.494614	1171.687378	-641.581543	242.534378	1025.587280	-500.039337	-99.016762	916.196106	-579.067871	73.507187	1089.592163	605.893860	-54.342796	965.545776	622.522888	194.787872
-595.123779	160.782150	989.930115	-590.709717	-16.069553	991.265991	-640.629639	206.901352	522.166931	-669.539856	-58.013889	527.405151	-653.235535	231.155151	79.511353	-674.052551	-69.693481	84.665939	-581.537842	267.078308	1463.064087	-543.508972	-111.112114	1432.240234	-527.971069	70.694771	1419.172119	-517.322205	57.705841	1749.508423	-782.083740	382.574707	1249.304810	-645.195557	-192.256790	1171.884521	-640.911743	242.665237	1025.569946	-498.041656	-98.474709	919.468750	-578.544250	73.462509	1089.553589	605.915588	-54.371189	965.547424	622.578491	194.735046
-594.510071	160.745132	989.873596	-590.307373	-16.164825	991.281921	-640.328552	206.817215	522.213196	-669.328247	-58.033543	527.412781	-653.272339	231.197418	79.558044	-674.035278	-69.693222	84.658363	-580.571838	266.958466	1463.088867	-543.380981	-111.417244	1432.056152	-527.348694	70.430901	1419.113525	-516.785950	57.605480	1749.530029	-781.223999	382.642395	1249.488647	-646.319641	-193.063080	1172.192505	-640.263794	242.782257	1025.571289	-495.770081	-97.999817	922.989685	-578.044495	73.419159	1089.534302	605.914917	-54.369499	965.546387	622.596985	194.747131
-593.848511	160.651550	989.904053	-589.826599	-16.258026	991.324036	-640.028870	206.795776	522.255249	-669.035034	-57.951427	527.461487	-653.168091	231.144669	79.546906	-674.024719	-69.676788	84.609108	-579.558472	266.858978	1463.101929	-543.317505	-111.684181	1431.933228	-526.763733	70.176529	1419.105591	-516.260925	57.229862	1749.692505	-780.398132	382.703552	1249.753662	-647.317688	-193.856247	1172.522583	-639.573853	242.894928	1025.592651	-493.372375	-97.616196	926.889465	-577.496826	73.317078	1089.574097	605.942383	-54.330788	965.538208	622.660278	194.784027
-593.185669	160.620209	989.928650	-589.399841	-16.248714	991.296204	-639.803955	206.771133	522.286560	-668.820190	-57.916027	527.416626	-653.197510	231.130783	79.565224	-673.922424	-69.628273	84.641037	-578.476746	266.714661	1463.136108	-543.409363	-111.999779	1431.904663	-526.202515	69.901749	1419.074463	-515.633667	57.323486	1749.451538	-779.513916	382.629822	1250.094604	-648.251648	-194.688049	1172.963257	-638.913452	243.026337	1025.547974	-490.551727	-97.338272	931.176880	-576.959351	73.257706	1089.574097	605.927429	-54.345348	965.585022	622.692688	194.749817
-592.524963	160.601212	989.881042	-589.048706	-16.276136	991.268188	-639.516907	206.800552	522.269043	-668.684998	-57.982067	527.496460	-653.138062	231.150696	79.522453	-673.961792	-69.624130	84.690041	-577.401123	266.567963	1463.120728	-543.628418	-112.315361	1431.905518	-525.535767	69.543015	1419.041382	-515.028870	57.188358	1749.401367	-778.656738	382.523254	1250.376587	-649.062012	-195.489578	1173.503540	-638.183838	243.147263	1025.586670	-487.562958	-97.220474	935.684509	-576.424255	73.220886	1089.532104	605.928650	-54.360416	965.584351	622.720459	194.743134
-591.718506	160.377502	989.922668	-588.141785	-16.487099	991.293274	-639.188293	206.736710	522.247559	-668.485840	-58.078968	527.669495	-653.044006	231.116898	79.506828	-673.983459	-69.552330	84.729774	-576.213623	266.405273	1463.098022	-543.961670	-112.616188	1432.101929	-524.926636	69.212410	1419.050415	-514.396973	56.779106	1749.566162	-777.789612	382.463379	1250.622070	-649.726318	-196.364807	1174.023438	-637.751221	243.300888	1025.675415	-484.235138	-97.099434	940.541565	-575.606750	73.001770	1089.571167	605.967957	-54.332088	965.579590	622.799133	194.736740
-590.931091	160.179459	989.905945	-587.453308	-16.761631	991.395325	-638.876160	206.739304	522.253174	-668.192139	-58.091106	527.737671	-653.019592	231.116684	79.538246	-673.851013	-69.546768	84.741638	-574.950745	266.246979	1463.086548	-544.399658	-112.894836	1432.402222	-524.247803	68.880043	1419.040405	-513.677063	56.833233	1749.325928	-776.935425	382.400787	1250.986572	-650.288086	-197.059402	1174.539185	-636.907349	243.402969	1025.812500	-480.569427	-97.185356	945.625549	-574.903381	72.822838	1089.618286	605.964722	-54.330158	965.574280	622.826233	194.767899
-590.140198	160.078293	989.963928	-586.940247	-16.955437	991.469116	-638.581116	206.688690	522.333862	-668.027527	-58.275200	527.922974	-652.994446	231.151672	79.578964	-673.964355	-69.456619	84.796043	-573.689819	266.109436	1463.025146	-544.902588	-113.180779	1432.821045	-523.586426	68.466698	1419.123657	-512.956055	56.655674	1749.195068	-776.036255	382.237274	1251.379028	-650.725586	-197.946091	1175.126709	-636.249634	243.549728	1025.920532	-476.594971	-97.454788	950.888367	-574.260071	72.661003	1089.685547	606.027283	-54.288773	965.580444	622.903992	194.766022
-589.438477	159.942383	990.029541	-586.547241	-17.157663	991.565918	-638.208679	206.702850	522.314636	-667.700073	-58.386036	527.987976	-652.996826	231.193680	79.573578	-673.915527	-69.410614	84.835297	-572.368591	265.954834	1463.001709	-545.525085	-113.498993	1433.299805	-522.938232	68.083641	1419.259521	-512.248047	56.303295	1749.495972	-775.217712	382.114685	1251.860718	-651.076904	-198.782196	1175.718262	-635.798401	243.799164	1026.008057	-472.365051	-97.769127	956.499512	-573.686096	72.484459	1089.762939	605.997437	-54.291214	965.567017	622.908203	194.782242
-588.772705	159.737732	990.126831	-586.332764	-17.264645	991.640442	-637.785095	206.732925	522.304871	-667.504150	-58.579704	528.080322	-652.894470	231.225449	79.594925	-674.084473	-69.358665	84.902138	-571.242493	266.075073	1463.018677	-546.308350	-113.506104	1433.849121	-522.161682	67.654121	1419.389038	-511.424957	56.433483	1749.308472	-774.404541	381.952911	1252.296143	-651.357117	-199.756485	1176.313110	-635.203674	244.025864	1026.113403	-467.611938	-98.017159	962.149963	-573.131592	72.281502	1089.832764	606.019531	-54.245514	965.561279	622.934753	194.826889
-588.093140	159.729813	990.299683	-586.148071	-17.311060	991.685242	-637.436401	206.761353	522.298340	-667.158020	-58.610725	528.081787	-652.770447	231.199875	79.567253	-674.125366	-69.263046	84.905251	-569.878296	265.924133	1462.996704	-546.927490	-113.801079	1434.537598	-521.452637	67.247490	1419.602539	-510.601929	56.271679	1749.240967	-773.629517	381.791016	1252.846069	-651.491272	-200.813599	1176.972656	-634.400696	244.276276	1026.207642	-463.550385	-98.650131	968.248596	-572.584290	72.143341	1089.925903	605.998718	-54.198463	965.587952	622.965332	194.825394
-587.427368	159.601166	990.509094	-585.990051	-17.443426	991.841064	-637.060852	206.729355	522.321594	-666.888733	-58.766010	528.171814	-652.638611	231.170868	79.567047	-674.199402	-69.243446	85.088898	-568.511292	265.823303	1463.091553	-547.451294	-114.069351	1435.137817	-520.692139	66.846428	1419.837524	-509.804504	55.910831	1749.674561	-772.801941	381.538788	1253.424316	-651.538879	-201.892181	1177.661987	-633.858643	244.577713	1026.262817	-459.277649	-98.816322	974.860107	-572.074280	71.941895	1090.094727	606.022827	-54.151031	965.583313	622.990295	194.840668
-586.729858	159.422333	990.650940	-585.808594	-17.702236	992.092590	-636.664001	206.648224	522.258301	-666.580322	-58.908035	528.287415	-651.892517	230.549133	79.115982	-674.320801	-69.181976	85.194702	-567.118774	265.666718	1463.208862	-547.997131	-114.298210	1435.784668	-519.921448	66.434639	1420.050293	-508.937286	56.084343	1749.627319	-772.013550	381.273529	1253.926514	-651.422852	-203.142059	1178.295410	-633.546570	245.018036	1026.321655	-454.303650	-99.556801	981.097290	-571.491821	71.741844	1090.270020	605.980896	-54.159050	965.564331	622.994141	194.871078
-586.109802	159.332809	990.851624	-585.757141	-17.928793	992.302734	-636.324707	206.651230	522.242065	-666.271362	-59.122726	528.415466	-652.473938	231.183380	79.631393	-674.363647	-69.092674	85.252785	-565.775818	265.621552	1463.319458	-548.438477	-114.462784	1436.368652	-519.136475	66.094994	1420.283691	-508.060699	56.016716	1749.782349	-771.221619	380.966583	1254.669922	-651.266052	-204.404434	1179.004761	-633.069031	245.495514	1026.264526	-449.510773	-100.031876	987.966675	-571.028320	71.541100	1090.456543	605.991577	-54.098797	965.555847	622.992859	194.914230
-585.738403	159.489471	991.085327	-586.261230	-17.729538	992.219177	-636.153625	206.762848	522.293152	-666.141479	-59.314560	528.379761	-651.776489	230.562897	79.187119	-674.410950	-69.077896	85.308830	-564.343384	265.462524	1463.476929	-548.676086	-114.643608	1436.880005	-518.224670	65.763527	1420.463745	-507.185211	55.982582	1749.816040	-770.468628	380.698242	1255.166992	-650.960083	-205.689789	1179.623169	-632.261414	245.970047	1026.204102	-444.699829	-100.383286	995.412354	-570.785034	71.467415	1090.486206	605.979187	-54.056450	965.586792	623.018188	194.942352
-585.243408	159.378464	991.289917	-586.217712	-17.910643	992.386047	-635.962463	206.799286	522.333557	-665.890869	-59.350052	528.454712	-652.542847	231.225235	79.761421	-674.316040	-69.065926	85.366631	-563.026733	265.410828	1463.677368	-548.718994	-114.760300	1437.330688	-517.304565	65.456551	1420.651855	-506.270599	56.027020	1750.038208	-769.722656	380.367950	1255.929932	-650.660217	-207.106842	1180.299072	-631.693420	246.608856	1026.119995	-439.849121	-100.797005	1003.404663	-570.301636	71.260002	1090.639160	606.020752	-54.016632	965.587280	623.026794	194.951294
-584.721497	159.207672	991.456726	-586.195374	-18.088579	992.596863	-635.808289	206.796463	522.397522	-665.835083	-59.395672	528.568115	-652.652039	231.336655	79.792244	-674.232178	-69.013016	85.421501	-561.616638	265.294922	1463.872192	-548.615479	-114.916061	1437.702026	-516.331604	65.167465	1420.825439	-505.424561	56.064835	1750.093018	-768.998291	380.002075	1256.575195	-650.245422	-208.598679	1180.890137	-631.022644	247.277725	1026.135986	-435.074310	-101.556709	1011.418579	-569.800354	71.064522	1090.791992	605.942749	-54.045132	965.608704	623.011963	194.997620
-584.238037	159.159424	991.655457	-586.179565	-18.244583	992.834656	-635.585876	206.720367	522.470825	-665.771362	-59.329742	528.601685	-652.589844	231.346191	79.734451	-674.141846	-68.971695	85.406357	-560.265991	265.190704	1464.049194	-548.342041	-114.991379	1438.010010	-515.304504	64.898018	1420.893799	-504.513885	56.168728	1750.307007	-768.308594	379.706940	1257.199097	-649.761414	-210.201385	1181.509277	-630.327087	248.081528	1026.222900	-430.441254	-102.478905	1020.043762	-569.338806	70.940010	1090.976563	605.967773	-53.974998	965.610291	623.017029	195.004913
-583.847900	159.032013	991.830078	-586.195068	-18.383007	993.001526	-635.367615	206.743515	522.506775	-665.701660	-59.231171	528.648010	-652.565552	231.422943	79.781525	-674.102051	-68.919136	85.466812	-558.904053	265.103668	1464.121826	-547.960693	-114.992020	1438.287476	-514.193726	64.685905	1420.922119	-503.596405	56.249947	1750.331543	-767.657898	379.428650	1257.873779	-649.223755	-211.815277	1182.209839	-629.028503	248.767563	1026.497437	-425.885101	-102.556244	1029.316162	-568.907715	70.762985	1091.108032	605.994202	-53.911510	965.605652	623.020264	195.052979
-583.446899	158.895630	991.954468	-586.190674	-18.477312	993.140808	-635.290833	206.845413	522.606506	-665.454895	-58.964413	528.657166	-652.697021	231.587158	79.760323	-673.915161	-68.963539	85.437706	-557.599060	265.034973	1464.172119	-547.454895	-115.048668	1438.514526	-513.039246	64.524055	1420.991211	-502.650879	56.441883	1750.518311	-767.117065	379.242065	1258.432983	-648.344543	-213.381622	1182.726196	-627.821716	249.497086	1027.088501	-419.981018	-104.584442	1040.382935	-568.499451	70.616570	1091.206177	605.930115	-53.940002	965.629822	623.029358	195.034363
-583.031494	158.680939	992.470398	-585.801880	-18.488123	993.474976	-635.172729	207.054352	522.669128	-665.217957	-58.643482	528.629639	-652.739441	231.680359	79.809494	-673.718567	-68.956154	85.431557	-556.281677	264.956573	1464.133911	-546.785828	-115.066895	1438.699463	-511.854370	64.367561	1420.968994	-501.717468	56.601006	1750.520386	-766.628174	379.107056	1258.983276	-647.547241	-215.021591	1183.265137	-626.482239	250.223373	1027.846313	-415.218109	-105.694382	1050.170532	-568.128845	70.401176	1091.636841	605.926392	-53.910576	965.616638	623.031311	195.059402
-582.528076	158.336075	992.189636	-585.909180	-18.741352	994.225769	-635.003967	207.174301	522.700195	-665.218567	-58.445671	528.602234	-652.849487	231.919052	79.835686	-673.569824	-68.969124	85.448723	-555.076355	264.941956	1464.125122	-546.064758	-115.006454	1438.796387	-510.650696	64.313988	1420.908569	-500.670288	56.817749	1750.675415	-766.233765	379.034271	1259.582153	-646.718262	-216.625244	1183.829834	-625.042358	250.809677	1028.873413	-410.600159	-106.359764	1060.404907	-567.787842	70.617805	1091.845215	605.890808	-53.861973	965.642883	622.994080	195.121201
-583.018066	159.264023	992.320251	-586.754395	-18.590242	992.744629	-635.339722	207.686996	522.871826	-665.248352	-58.178085	528.551331	-653.247314	232.199432	79.895546	-673.460144	-68.986588	85.407318	-553.946899	264.966614	1464.168335	-545.205688	-114.973976	1438.913452	-509.359314	64.250443	1420.834106	-499.647522	56.703876	1750.885132	-765.870056	379.057373	1260.135132	-645.779358	-218.269150	1184.362183	-623.661194	251.355820	1029.911865	-406.002075	-107.329933	1071.053833	-567.637390	70.209541	1091.033447	605.875793	-53.853500	965.642456	622.989807	195.125565
-583.904602	160.635254	992.506470	-589.354797	-21.091269	991.403198	-635.890259	208.455170	523.086426	-666.360840	-58.708862	528.955322	-653.846680	232.536682	80.014450	-673.834167	-68.903946	85.534134	-552.870850	264.979401	1464.188721	-544.294739	-114.913940	1439.010620	-508.067780	64.263962	1420.807739	-498.507263	56.911625	1751.030029	-765.584839	379.005920	1260.774048	-644.732483	-219.877426	1184.824951	-622.355469	251.811752	1031.075439	-401.423370	-108.394997	1082.243164	-568.536560	68.632317	1090.297852	605.900208	-53.803787	965.636719	622.986572	195.185135
-583.469727	161.080078	992.759033	-589.012756	-21.287539	991.511780	-635.839111	208.689316	523.204346	-666.352417	-58.286980	529.020447	-654.100647	232.866257	80.139069	-673.620911	-68.912399	85.471176	-551.890869	264.989288	1464.268188	-543.333801	-114.817757	1439.138062	-506.748932	64.273949	1420.742554	-497.330200	57.473930	1750.757813	-765.303589	378.895538	1261.505127	-643.580994	-221.523438	1185.270752	-621.136902	252.188721	1032.257446	-396.941833	-109.709396	1093.793579	-568.111023	68.672653	1090.470581	605.824219	-53.765095	965.648315	622.946167	195.215698
-583.882996	160.938126	992.950989	-588.961243	-21.890106	991.000122	-635.819214	208.973480	523.225281	-666.502136	-57.903812	529.093323	-654.213745	232.968964	80.175903	-673.445129	-68.910065	85.405258	-550.956116	264.966705	1464.372803	-542.199158	-114.782303	1439.226318	-505.410187	64.425659	1420.635864	-496.066772	57.771160	1750.871948	-765.043213	378.868042	1262.154663	-642.152100	-223.094574	1185.649170	-620.128113	252.568481	1033.450195	-392.581909	-111.145660	1105.660767	-567.877441	67.960487	1090.228516	605.787354	-53.744789	965.639221	622.910339	195.262909
-583.749512	160.042007	992.751953	-587.384705	-20.784157	991.243164	-635.283081	209.024979	523.097412	-665.972900	-57.008030	528.892700	-654.165161	233.162537	80.244186	-672.716980	-69.059891	85.304176	-550.213745	264.952332	1464.577393	-541.149109	-114.618546	1439.417236	-504.196625	64.574028	1420.625366	-494.806213	57.698776	1751.045166	-764.883728	378.783691	1263.086304	-640.464172	-224.534607	1185.998169	-619.305603	252.861115	1034.612305	-388.320221	-112.787468	1117.848755	-566.829468	68.432693	1090.219116	605.824463	-53.704128	965.638611	622.939758	195.276321
-583.914185	159.994370	992.827332	-586.896118	-20.751736	991.296570	-634.787415	209.221710	523.050964	-665.841370	-56.482578	528.834412	-654.267761	233.352112	80.356628	-672.418640	-69.101707	85.255615	-549.411560	264.904358	1464.788086	-539.813293	-114.548355	1439.639526	-502.760956	64.730316	1420.644409	-493.448486	58.286507	1750.889038	-764.705750	378.657501	1263.844238	-638.554199	-225.753189	1186.301636	-618.731506	253.200363	1035.665771	-384.143402	-114.632759	1130.265015	-566.420837	68.476662	1090.236694	605.781250	-53.646351	965.605286	622.942932	195.319000
-584.290527	159.924545	993.036072	-586.379333	-20.886202	991.363281	-634.110718	209.483505	522.919678	-665.927124	-56.021614	528.841248	-654.363220	233.537003	80.421799	-672.179993	-69.163162	85.227638	-548.740784	264.776611	1465.030029	-538.332886	-114.535622	1439.845581	-501.271515	64.930687	1420.600830	-492.042358	58.601971	1751.065796	-764.666626	378.483612	1264.702637	-636.386780	-226.741943	1186.559204	-618.220459	253.629944	1036.483643	-380.125458	-116.570747	1143.006592	-566.104126	68.389183	1090.326660	605.699768	-53.610294	965.616211	622.878296	195.362183
-584.862000	159.864639	993.329834	-585.864990	-20.866062	991.487488	-633.397400	209.468567	522.848999	-666.106873	-55.623508	528.787354	-654.418396	233.663391	80.519226	-671.881165	-69.156754	85.254662	-548.163452	264.637909	1465.271973	-536.698669	-114.529419	1440.109375	-499.701752	65.152679	1420.679932	-490.649567	58.836723	1751.095215	-764.672424	378.259644	1265.469360	-634.028748	-227.631180	1186.697021	-617.923645	254.085175	1037.151855	-376.364838	-119.048149	1155.728882	-565.791931	68.391075	1090.468506	605.718628	-53.549675	965.615723	622.861145	195.420181
-585.559082	159.860626	993.609314	-585.232300	-20.824066	991.676453	-632.343323	209.456238	522.724365	-666.370300	-55.442493	528.910278	-654.457458	233.842285	80.653427	-671.756287	-69.138100	85.290764	-547.776794	264.438324	1465.500366	-534.870544	-114.647507	1440.389648	-498.039612	65.374413	1420.771240	-489.280884	59.094532	1751.273682	-764.803833	377.901398	1266.248901	-631.299011	-228.353531	1186.669067	-617.805359	254.672195	1037.757080	-372.590881	-121.626694	1168.940186	-565.491882	68.506004	1090.636841	605.631531	-53.545151	965.638245	622.837158	195.443359
-586.447693	159.885330	994.027832	-584.629272	-20.514572	991.912048	-631.117859	209.218170	522.617432	-666.583862	-55.527763	529.151855	-654.266174	233.899323	80.679337	-671.768005	-69.012619	85.306343	-547.584839	264.613281	1465.773804	-532.689758	-114.378334	1440.558594	-496.260498	66.038673	1420.826050	-487.879242	59.348186	1751.548340	-765.105042	377.469330	1267.020264	-628.315979	-228.912216	1186.417480	-617.752991	255.407364	1038.271240	-368.906860	-124.270042	1182.339355	-565.246643	68.741524	1090.885010	605.545837	-53.512531	965.650879	622.771545	195.484085
-587.494141	160.063995	994.463623	-583.917480	-20.243706	992.166138	-629.694885	208.639114	522.539734	-666.505920	-55.437870	529.350769	-654.118469	234.012665	80.774071	-671.682861	-68.969055	85.316170	-547.564819	264.586060	1466.131592	-530.147766	-114.275536	1440.650635	-494.350403	66.621101	1420.994263	-486.610199	59.281185	1751.939087	-765.587769	376.945160	1267.762329	-624.868286	-229.342102	1185.918579	-617.790833	256.272797	1038.653320	-365.362000	-127.125992	1195.812500	-565.011230	69.074059	1091.146484	605.470642	-53.487068	965.662964	622.741577	195.517715
-588.779358	160.387512	995.016296	-583.289612	-19.887697	992.506592	-628.242615	208.155396	522.475830	-666.211792	-55.320705	529.505066	-653.877380	233.963181	80.922035	-671.679138	-68.903793	85.371422	-547.892456	264.485199	1466.565063	-527.368103	-114.244209	1440.679321	-492.472687	67.280899	1421.055420	-485.267151	59.806442	1751.983398	-766.245117	376.179749	1268.524902	-621.009216	-229.628220	1185.308716	-617.784790	257.253387	1039.000000	-361.911255	-130.123505	1209.296997	-564.849609	69.534515	1091.489136	605.436218	-53.395157	965.641907	622.678040	195.578293
-590.269409	160.739319	995.620850	-582.575317	-19.386580	992.917603	-626.654114	207.587494	522.416504	-665.680542	-55.131943	529.715454	-653.318420	233.809143	81.019424	-671.651062	-68.865723	85.380180	-548.475891	264.396362	1467.049683	-524.196838	-114.076935	1440.570313	-490.574585	68.069893	1421.123657	-484.064453	60.030201	1752.353027	-767.121338	375.272461	1269.073608	-616.578125	-229.810303	1184.466187	-617.829041	258.372925	1039.206177	-358.154572	-133.159683	1222.825562	-564.753906	70.136871	1091.891968	605.369202	-53.366669	965.656067	622.653381	195.613602
-591.885437	161.378769	996.149536	-581.891174	-18.665230	993.194214	-625.192566	206.940933	522.436035	-665.020386	-55.036053	529.821472	-652.690002	233.692596	81.097702	-671.750732	-68.878189	85.408836	-549.253723	264.306519	1467.607788	-520.381592	-113.204521	1440.331543	-488.594971	68.993660	1421.041016	-483.032349	59.900963	1752.866089	-768.265747	374.138489	1269.765503	-611.461609	-229.916885	1183.368652	-617.962036	259.787720	1039.354370	-354.557068	-136.741577	1235.638428	-564.731628	70.986084	1092.185669	605.283142	-53.320625	965.671387	622.562134	195.658997
-593.553345	161.937912	996.715454	-581.113708	-17.865023	993.460571	-623.981567	206.577072	522.497864	-664.727173	-55.293655	530.019531	-651.950134	233.315674	81.262596	-672.228577	-68.856949	85.521225	-550.219666	264.217316	1468.276245	-516.489929	-112.761223	1439.817993	-486.712921	70.075050	1420.957642	-481.923218	60.271065	1752.781494	-769.602173	372.662811	1270.458130	-605.406067	-229.971130	1182.146118	-617.981628	261.067810	1039.604248	-351.992859	-141.710037	1247.026855	-564.740845	71.836060	1092.502197	605.159607	-53.246071	965.672546	622.445618	195.771133
-595.214539	162.691345	997.189392	-580.347717	-16.939068	993.608887	-622.908447	206.457779	522.613953	-664.245789	-55.483669	530.085449	-651.027283	232.812988	81.315590	-672.717468	-68.834343	85.538010	-551.271179	264.178253	1468.987549	-511.915924	-112.153275	1439.455200	-484.778229	71.276848	1420.734253	-480.941833	60.309944	1752.855591	-771.238892	371.107758	1271.459717	-598.619812	-230.115799	1180.884155	-618.098450	262.464447	1039.753052	-348.414917	-145.277924	1258.534912	-564.817749	72.836670	1092.726807	605.084534	-53.187374	965.689758	622.395020	195.808960
-596.957214	163.257904	997.601807	-579.642639	-15.923581	993.649841	-622.070801	206.678436	522.747742	-663.540833	-55.749897	530.085815	-650.256409	232.517776	81.458321	-673.059143	-68.895103	85.535706	-552.377930	264.134155	1469.632202	-506.832977	-111.883598	1439.446777	-483.004883	72.560173	1420.412109	-480.053284	60.238899	1752.798584	-772.979614	369.174469	1271.788940	-590.818420	-230.339493	1179.562378	-618.371155	263.739594	1039.979492	-344.112488	-147.999405	1269.836426	-564.940308	73.779900	1092.859131	605.027405	-53.101093	965.694946	622.337769	195.856918
-598.578735	163.974213	998.006226	-578.947632	-14.832745	993.594604	-621.477539	206.950760	522.838501	-663.047668	-56.193363	530.108459	-649.699585	232.367294	81.652077	-673.471741	-68.947273	85.471939	-553.521118	264.144684	1470.269287	-503.343933	-110.529770	1437.548096	-481.393402	73.874878	1420.038086	-479.232361	60.154068	1752.626953	-774.991211	367.089264	1272.607544	-581.745789	-230.820770	1177.866333	-618.907227	265.047668	1040.206421	-339.587860	-150.533493	1280.381348	-565.075500	74.774384	1092.954224	604.927856	-52.993347	965.690247	622.184082	195.967545
-600.133057	164.798080	998.231384	-578.276245	-13.773791	993.442566	-621.241577	208.985641	523.042969	-662.680481	-56.763359	530.089783	-649.474487	232.359573	81.969269	-674.037354	-69.058838	85.467606	-554.646545	264.200195	1470.753052	-499.102631	-109.358238	1436.555054	-479.977631	75.222450	1419.563843	-478.442474	59.925190	1752.318115	-777.128296	364.932800	1273.309448	-571.379944	-231.438019	1176.103882	-619.571838	266.122040	1040.560669	-334.364685	-152.706436	1290.210815	-565.258301	75.839417	1092.927002	604.824585	-52.942616	965.696350	622.117126	196.007477
-601.596313	165.621796	998.428589	-577.627930	-12.800979	993.255005	-621.389526	209.305634	523.196777	-662.172241	-57.274452	529.995850	-648.546936	231.844330	81.570763	-674.390808	-69.325150	85.484871	-555.885254	264.265106	1471.218140	-495.404785	-108.757950	1435.627930	-478.753510	76.379364	1419.161865	-477.656982	59.609184	1751.971924	-779.380127	362.671387	1274.123657	-559.761719	-232.164398	1174.414307	-620.494202	267.108612	1040.938965	-327.955017	-154.341324	1299.307007	-565.414856	76.847504	1092.869141	604.766663	-52.849472	965.707092	622.057983	196.095581
-603.037781	166.487930	998.586060	-577.191162	-11.750676	992.971558	-621.813660	209.666122	523.341003	-661.924744	-57.935394	529.996521	-649.153687	232.726196	82.007034	-674.798035	-69.572502	85.515472	-556.981812	264.403473	1471.633057	-492.011719	-107.347755	1434.793945	-478.086731	77.348450	1418.025269	-476.885742	59.249985	1751.557373	-781.675049	360.303131	1274.932983	-546.750793	-232.780930	1172.714844	-621.382690	267.863892	1041.397217	-320.357666	-155.549591	1307.642456	-565.663391	77.859970	1092.742188	604.634033	-52.794575	965.704956	621.940186	196.139145
-604.189453	167.173492	998.748047	-576.744446	-10.424484	992.845642	-622.458801	210.097473	523.488464	-661.510986	-58.411304	529.760498	-649.355408	233.146606	82.068230	-675.223083	-69.854645	85.534195	-557.741394	264.431580	1471.845947	-489.054169	-106.019295	1433.981079	-476.452576	78.921165	1417.950195	-476.015167	58.759933	1751.079102	-783.973694	357.947876	1275.823364	-532.625244	-233.015289	1171.362183	-622.594116	268.447693	1041.821289	-310.192505	-155.423019	1315.195801	-565.859741	78.955948	1092.720215	604.522400	-52.700272	965.696838	621.834961	196.242264
-605.459717	168.058060	998.920898	-576.790894	-9.602453	992.583679	-623.466980	210.700165	523.527283	-661.208740	-59.069477	529.753296	-649.654175	233.517975	82.068626	-675.751404	-70.121101	85.584274	-558.545898	264.467529	1472.074585	-486.927338	-104.632439	1433.314941	-475.623016	79.925095	1417.506226	-475.206787	58.338478	1750.671143	-786.211914	355.662018	1276.633423	-517.331177	-232.646164	1170.614258	-624.261902	268.981049	1042.240845	-299.073059	-155.816055	1321.621094	-566.203552	79.794983	1092.595337	604.397217	-52.655083	965.692505	621.707825	196.290054
-606.413391	168.870468	999.090515	-576.794006	-8.665651	992.426880	-623.485962	210.958649	523.575806	-660.801636	-59.394112	529.724182	-649.030334	233.593582	81.942513	-676.287476	-70.303062	85.506332	-559.125671	264.523499	1472.220825	-485.299286	-103.257050	1432.847046	-475.019318	80.621948	1417.221802	-474.325317	57.846420	1750.272461	-788.388367	353.362946	1277.541016	-501.266144	-231.851395	1170.521240	-625.076355	269.186218	1042.738525	-285.819397	-156.239243	1327.091797	-566.466675	80.663345	1092.546143	604.286499	-52.561516	965.682861	621.640930	196.369690
-607.125671	169.570404	999.242249	-576.950500	-7.740419	992.331360	-624.181091	211.638718	523.578674	-660.391541	-59.619320	529.553772	-648.713318	233.523590	81.564697	-676.792908	-70.487350	85.459793	-559.572815	264.549133	1472.359497	-484.091003	-101.974983	1432.417847	-474.410217	81.443153	1417.097656	-473.463257	57.079365	1750.129028	-790.433960	351.124573	1278.570313	-484.573425	-230.474609	1171.241211	-626.555725	269.427277	1043.069458	-270.431549	-156.748871	1331.575439	-566.723145	81.452545	1092.527954	604.140991	-52.505081	965.672913	621.496826	196.421387
-607.590454	170.280411	999.377014	-577.177124	-6.917023	992.320679	-624.973816	212.654083	523.542603	-659.996216	-59.837692	529.550354	-649.220459	233.914246	81.929924	-677.380676	-70.629921	85.486664	-559.884094	264.594696	1472.496948	-483.197815	-100.855141	1432.317627	-474.110229	81.967659	1416.997925	-472.504028	56.769913	1749.704224	-792.223206	348.955719	1279.508545	-467.630920	-228.714951	1172.799683	-628.106262	269.681824	1043.273438	-252.921921	-157.297958	1335.178223	-566.984924	82.189484	1092.568237	603.927063	-52.438183	965.675415	621.363831	196.447281
-607.791321	170.926010	999.509277	-577.539001	-6.242548	992.410522	-625.700195	213.552124	523.423767	-659.587219	-59.789566	529.643372	-649.300293	234.044937	81.951286	-677.862671	-70.805397	85.551292	-560.157288	264.596771	1472.728394	-482.491333	-99.752426	1432.370605	-473.869537	82.414948	1417.030518	-471.592255	56.024952	1749.676880	-793.815430	347.027496	1280.351685	-450.502289	-226.447769	1175.399414	-629.523865	269.875061	1043.602295	-233.731750	-158.039688	1337.747192	-567.261230	82.804268	1092.678223	603.752563	-52.373760	965.658630	621.241699	196.507584
-607.820068	171.488831	999.635681	-578.004822	-5.657743	992.544495	-626.387817	214.357452	523.417358	-658.982910	-59.270679	529.478638	-649.376038	234.101105	81.918098	-678.130310	-70.889824	85.565689	-560.323181	264.538361	1473.022705	-481.785034	-98.592735	1432.473389	-473.783966	82.748062	1417.225464	-470.678864	55.503960	1749.568481	-795.198669	345.217590	1281.147705	-433.504791	-223.812103	1179.070801	-631.232788	270.023102	1043.824951	-213.010300	-158.279419	1339.562866	-567.528809	83.315979	1092.813965	603.560486	-52.342087	965.686768	621.109558	196.568085
-607.624512	171.988312	999.713623	-578.483948	-5.164710	992.746643	-627.096680	215.012024	523.403992	-658.658081	-58.964722	529.414734	-649.503052	234.106232	81.916206	-678.297546	-71.029373	85.679214	-560.593323	264.403107	1473.363159	-481.063660	-97.395485	1432.762573	-473.810028	82.977669	1417.423340	-469.760437	55.018852	1749.437256	-796.312073	343.493469	1281.910400	-416.901428	-220.668259	1183.914917	-633.137695	270.579651	1043.710571	-190.726181	-158.500565	1339.841797	-567.791382	83.762222	1092.985840	603.477539	-52.254482	965.632629	621.027039	196.625458
-607.251526	172.496231	999.754639	-579.045166	-4.750842	992.988098	-627.994202	215.681717	523.464783	-658.557251	-58.840641	529.489685	-649.675110	234.097900	81.993233	-678.595215	-71.056793	85.777512	-560.962891	264.234833	1473.808594	-480.325714	-95.993942	1433.207886	-473.905334	83.187477	1417.381104	-468.889771	54.527695	1749.391235	-797.311890	342.090881	1282.635742	-400.784729	-217.057724	1189.901733	-634.130737	270.355469	1043.850952	-167.644089	-158.504501	1338.982422	-568.036377	84.173683	1093.166504	603.302429	-52.161007	965.614197	620.837036	196.749222
-606.872253	173.007507	999.810547	-579.687378	-4.489943	993.180420	-628.840515	216.105042	523.606323	-658.505981	-58.723164	529.646851	-649.820862	234.020126	82.093765	-678.655273	-71.089767	85.830414	-561.536926	263.973083	1474.345093	-479.582306	-94.270622	1433.859131	-474.057373	83.411163	1417.362549	-468.092346	53.957790	1749.391602	-798.231995	340.866638	1283.450317	-385.138580	-212.900635	1196.772949	-634.954834	269.408875	1044.351807	-143.949615	-158.785385	1336.868408	-568.293274	84.468803	1093.323364	603.127075	-52.085854	965.599976	620.675659	196.842880
-606.384888	173.365540	999.855469	-580.213867	-4.247982	993.405884	-629.638794	216.455917	523.760742	-658.515686	-58.488163	529.723145	-649.852356	233.936722	82.234169	-678.629822	-71.150024	85.932777	-561.920410	263.666229	1474.909180	-478.422974	-92.240715	1434.706909	-474.283234	83.628044	1417.677979	-467.372559	53.476933	1749.421143	-798.856262	339.771606	1283.992676	-370.236389	-207.921509	1204.316650	-637.087891	269.872772	1043.783325	-120.456421	-159.479126	1333.685181	-568.488525	84.696907	1093.503784	602.990112	-51.972717	965.583801	620.545654	196.943283
-605.894409	173.796585	999.909668	-580.763306	-3.896113	993.617981	-630.486572	216.852890	523.950195	-658.622253	-58.169041	529.796875	-649.915833	233.865555	82.350311	-678.624939	-71.143272	86.024521	-562.525940	263.300659	1475.465454	-477.104553	-90.090759	1435.814697	-474.485901	83.896301	1417.886108	-466.778381	52.907799	1749.426025	-799.585083	338.956696	1284.645020	-356.177368	-202.381592	1211.979492	-637.162354	268.533081	1044.182739	-98.387413	-159.674332	1330.487183	-568.660767	85.007721	1093.673462	602.792664	-51.948380	965.608093	620.411987	196.952682
-605.465942	174.242340	999.998230	-581.284058	-3.671947	993.840393	-631.353577	217.361298	524.193237	-658.632141	-57.798374	529.896851	-650.168640	233.918182	82.456062	-678.473755	-71.152237	86.062988	-563.221802	262.926880	1475.986206	-475.262726	-87.928444	1437.244141	-474.707794	84.171921	1418.091064	-466.304047	52.371864	1749.450073	-800.151001	338.264465	1285.117920	-343.201752	-197.144165	1219.116211	-638.046936	267.902527	1044.409668	-77.736855	-160.395370	1326.210938	-568.850342	85.263115	1093.865356	602.591797	-51.876682	965.592163	620.227112	197.068268
-605.123779	174.507294	1000.066528	-581.717163	-3.547932	994.065491	-632.079468	217.827499	524.423157	-658.529907	-57.220383	529.888123	-650.332031	233.997482	82.592056	-678.298523	-71.065620	86.113350	-563.961548	262.574188	1476.427612	-472.948334	-85.798386	1438.818848	-474.871735	84.496178	1418.308472	-465.964172	51.861572	1749.544312	-800.688049	337.651245	1285.447754	-331.626251	-192.910172	1225.472900	-639.045166	267.355530	1044.272339	-59.404602	-160.875076	1321.578979	-568.975159	85.425117	1094.032104	602.370544	-51.785645	965.598022	620.058044	197.143921
-604.750854	174.748398	1000.153015	-581.956726	-3.390424	994.240479	-632.747192	218.291611	524.621155	-658.560913	-56.726521	529.950928	-650.445862	234.120453	82.647026	-678.176941	-71.005951	86.166985	-564.810059	262.243896	1476.797363	-470.501099	-83.715248	1440.417236	-474.924042	84.877960	1418.480591	-465.720856	51.401848	1749.676270	-801.235352	337.091461	1285.791748	-321.985840	-190.821045	1230.795532	-639.791382	266.732758	1044.473999	-43.453236	-161.034485	1316.526123	-569.005981	85.575279	1094.187378	602.155090	-51.696560	965.612061	619.883423	197.221359
-604.516846	174.896622	1000.258850	-582.187012	-3.253244	994.429749	-633.316895	218.598358	524.745972	-658.570984	-56.372704	530.037781	-650.552551	234.260712	82.712074	-678.189453	-70.881538	86.214279	-565.673035	261.891022	1477.130249	-467.997772	-81.907669	1441.775757	-474.783783	85.267853	1418.632324	-465.570374	50.936428	1749.807495	-801.793396	336.567383	1285.914307	-313.128571	-188.416229	1235.557617	-640.523376	266.237549	1044.474487	-30.165535	-160.081375	1312.409668	-569.055420	85.693130	1094.347778	601.884094	-51.631905	965.602173	619.661743	197.318268
-604.423035	175.092026	1000.369202	-582.323425	-3.162505	994.563416	-633.913574	218.930542	524.913025	-658.490417	-55.974247	530.064087	-650.639160	234.325027	82.805222	-677.947876	-70.813881	86.282593	-566.509033	261.493530	1477.398804	-465.299438	-80.538628	1442.514038	-474.445587	85.726074	1418.673218	-465.431152	50.477386	1749.905762	-802.330383	335.958069	1285.930664	-305.340820	-186.656342	1239.407715	-641.570190	266.368256	1044.016846	-19.116755	-158.749725	1309.427246	-569.083679	85.816650	1094.471436	601.626587	-51.538322	965.602539	619.433228	197.445389
-604.387939	175.216858	1000.453430	-582.265747	-3.052919	994.650574	-634.477051	219.273926	525.097351	-658.302856	-55.484810	530.012573	-650.724182	234.386948	82.996628	-677.884827	-70.644035	86.291687	-567.266602	261.131561	1477.566406	-462.417114	-79.254021	1443.346191	-473.957428	86.272011	1418.688599	-465.414612	50.166363	1750.063965	-802.986938	335.188507	1286.133301	-298.653564	-185.054428	1242.420166	-641.792664	265.823578	1044.129883	-10.176756	-157.091736	1307.431519	-569.012817	85.941772	1094.551025	601.381104	-51.400692	965.607361	619.213379	197.528580
-604.459412	175.334427	1000.519226	-582.088135	-2.996292	994.684875	-635.667786	219.782654	525.353577	-658.146423	-55.012142	529.921875	-651.180664	234.488678	83.173767	-677.892212	-70.474930	86.289070	-567.978394	260.799377	1477.772339	-459.420349	-78.057991	1443.842651	-473.388306	86.874573	1418.661011	-465.389923	49.906990	1750.162231	-803.572693	334.341949	1286.075317	-293.029846	-183.420547	1244.471924	-642.347290	266.264435	1043.969971	-3.230289	-155.093811	1306.420532	-568.894226	86.054520	1094.584717	601.160522	-51.307281	965.616760	619.015808	197.616974
-604.590088	175.486313	1000.565247	-581.759460	-2.848379	994.642822	-636.370850	219.975998	525.415039	-657.870056	-54.601868	529.834412	-651.289795	234.533737	83.201981	-677.765442	-70.341232	86.324699	-568.567688	260.443542	1477.875488	-456.232117	-76.884750	1444.285889	-472.677612	87.497932	1418.679443	-465.329834	49.677135	1750.225586	-804.208862	333.306335	1285.975098	-288.429871	-181.839859	1245.760986	-643.553894	267.140259	1043.777710	1.998245	-152.746765	1306.177002	-568.705139	86.231606	1094.563965	600.870178	-51.189236	965.603638	618.736023	197.705505
-604.687378	175.606461	1000.604980	-581.244934	-2.654755	994.580078	-636.994629	219.956314	525.510437	-657.359558	-53.867233	529.497070	-650.888367	234.262390	82.819252	-677.546021	-70.149513	86.281502	-569.140137	260.123657	1477.907349	-453.333252	-75.943596	1444.243530	-471.779327	88.207405	1418.641479	-465.266083	49.547276	1750.286011	-804.889771	332.107056	1285.964844	-284.673523	-180.428223	1246.441040	-644.247314	267.947388	1043.591064	5.895721	-150.071915	1306.570068	-568.419312	86.427483	1094.532959	600.539429	-51.111313	965.628052	618.494019	197.763107
-604.763306	175.719925	1000.649231	-580.537903	-2.343268	994.451965	-637.453125	219.659317	525.510620	-656.248108	-51.901283	528.377319	-651.168335	234.503311	83.189476	-676.950073	-70.092201	86.136269	-569.658875	259.845642	1477.884766	-450.714539	-75.137527	1444.267700	-471.009186	88.742813	1418.451172	-465.193756	49.504753	1750.296265	-805.573730	330.804138	1285.898438	-281.737518	-179.180008	1246.847168	-644.128479	268.664795	1043.498779	8.621537	-147.065994	1307.408325	-568.010010	86.667625	1094.467285	600.280090	-51.000366	965.626953	618.271790	197.842819
-604.906616	175.796188	1000.689148	-579.781982	-2.116775	994.348083	-637.973083	219.677704	525.578308	-658.903076	-58.881573	532.460083	-651.108337	234.419525	83.239899	-678.986328	-69.866493	87.033226	-570.166809	259.618408	1477.893677	-448.815979	-74.934174	1443.650757	-470.046844	89.387566	1418.272095	-465.089935	49.524120	1750.302612	-806.310974	329.367004	1285.812378	-279.276855	-178.035416	1246.995361	-643.902527	269.453339	1043.372314	10.545079	-144.281433	1308.746826	-567.584656	86.883080	1094.404907	599.979065	-50.931885	965.660034	618.019287	197.916351
-605.012512	175.871384	1000.694519	-578.916931	-1.992444	994.171448	-638.484375	219.578125	525.630310	-658.999268	-60.079865	533.222229	-651.036926	234.340775	83.270767	-679.233276	-69.799431	87.271965	-570.504272	259.438629	1477.799683	-446.985321	-74.896362	1443.136230	-469.124420	89.987839	1418.407227	-464.945557	49.568314	1750.340454	-807.007080	327.838959	1285.695190	-277.302460	-176.963104	1247.082031	-643.694458	270.414642	1043.232422	11.816402	-141.430893	1310.302124	-567.111938	87.033409	1094.295410	599.683167	-50.853695	965.647400	617.763794	197.988174
-604.933899	176.004669	1000.705872	-577.819336	-1.729659	993.938049	-638.904724	219.301285	525.689697	-658.330566	-59.538849	532.903259	-650.861633	234.197021	83.278091	-678.877075	-69.730858	87.257439	-570.920715	259.204803	1477.744141	-445.973511	-73.401703	1442.654297	-468.177094	90.633995	1418.320190	-464.747498	49.722633	1750.329590	-807.768372	326.253510	1285.722900	-275.557251	-175.791519	1246.965454	-641.790039	270.560730	1043.279419	12.623205	-138.577957	1312.046631	-566.529541	87.239677	1094.185791	599.270935	-50.785229	965.638367	617.467957	198.050262
-604.895264	175.802475	1000.632141	-576.771118	-1.536547	993.719360	-638.235962	218.391724	525.517883	-657.902466	-59.528191	532.789246	-649.898438	233.883072	83.134308	-678.888916	-69.732468	87.294281	-571.513733	258.719879	1477.708252	-445.110260	-73.467430	1442.063354	-467.269348	91.312218	1418.087524	-464.511597	49.933384	1750.300415	-808.394348	324.653381	1285.501221	-274.142578	-174.719070	1246.795044	-643.183472	272.349609	1043.027222	13.064786	-135.851349	1313.755859	-565.915649	87.309532	1094.021484	598.964478	-50.679428	965.622375	617.218750	198.138489
-604.832825	175.794250	1000.555420	-575.770935	-1.326854	993.546570	-638.394348	217.885498	525.434204	-657.581970	-59.794952	532.766418	-649.567139	233.764175	83.029816	-679.028748	-69.694519	87.361046	-571.715942	258.681641	1477.624268	-444.229095	-73.154518	1441.526489	-466.551666	91.843056	1417.911377	-464.204407	50.157986	1750.217407	-809.033020	323.121490	1285.459961	-272.943207	-173.632858	1246.461670	-641.287964	272.447906	1043.072998	13.295804	-133.152817	1315.279907	-565.315369	87.501915	1093.878662	598.616882	-50.585129	965.603577	616.864929	198.285416
-604.640198	175.838989	1000.449402	-574.627869	-1.137958	993.348572	-638.644348	217.448853	525.385620	-657.172424	-60.282791	532.822998	-649.299744	233.631348	82.940300	-679.105469	-69.714180	87.459694	-571.825378	258.821442	1477.566772	-443.398773	-72.893318	1440.972046	-465.767395	92.303535	1417.688965	-463.850342	50.434177	1750.122314	-809.424377	321.496582	1285.271606	-271.974884	-172.522873	1246.079224	-642.676514	274.045593	1042.775513	13.383765	-130.630371	1316.615967	-564.628784	87.706192	1093.721558	598.264893	-50.500931	965.620667	616.586731	198.361786
-604.377441	175.851898	1000.314636	-573.529907	-0.964235	993.121460	-638.827698	216.947693	525.318726	-656.856445	-60.795307	532.913147	-648.899841	233.344162	82.717781	-679.490601	-69.784805	87.543221	-571.845337	258.927460	1477.557129	-442.585052	-72.595161	1440.624756	-465.350189	92.602440	1417.665405	-463.464294	50.731110	1750.051392	-809.847168	320.090027	1285.235352	-271.158691	-171.606888	1245.534668	-640.703796	273.887970	1042.875977	13.329845	-128.154388	1317.661743	-563.946960	87.867630	1093.539917	597.916138	-50.405251	965.640991	616.268799	198.433868
-604.082153	175.846100	1000.195129	-572.429138	-0.777644	992.963501	-639.501648	216.814423	525.284668	-656.592773	-61.363922	532.980774	-649.046936	233.337357	82.630104	-679.786682	-69.792580	87.656761	-571.900024	259.048889	1477.588257	-441.528412	-73.317329	1440.313232	-464.902679	92.961563	1417.563965	-463.039795	51.043869	1749.972412	-810.163513	318.729218	1285.135132	-270.603668	-170.660187	1245.049927	-640.341003	274.273682	1042.845581	13.153977	-125.945702	1318.503174	-563.291077	88.043510	1093.411743	597.491028	-50.385708	965.696289	615.904602	198.509628
-603.746643	175.838165	1000.081543	-571.413269	-0.655282	992.799622	-639.717712	216.428085	525.226440	-656.176636	-61.872871	533.073120	-648.813110	233.089996	82.503952	-679.786255	-69.913589	87.738853	-571.969482	259.169952	1477.626221	-440.939667	-72.760521	1440.103760	-464.065491	93.453011	1417.125244	-462.551880	51.338528	1749.933350	-810.411804	317.557373	1284.987061	-270.180603	-169.850250	1244.378052	-640.060730	274.617950	1042.820923	12.995116	-123.964157	1318.962036	-562.654724	88.162094	1093.282715	597.138611	-50.254299	965.705566	615.573486	198.596085
-603.406311	175.787033	999.951843	-570.502502	-0.540323	992.681641	-639.918396	216.027527	525.157532	-655.856018	-62.264942	533.132935	-647.863281	232.187332	81.915802	-679.882324	-69.992432	87.798859	-572.011169	259.323059	1477.681396	-440.210144	-72.084404	1440.025269	-463.932526	93.684525	1417.246094	-462.034851	51.683956	1749.884033	-810.569031	316.458099	1284.880493	-269.876770	-168.990219	1243.675171	-639.672058	274.845520	1042.794434	12.759985	-122.325668	1319.191650	-562.083679	88.270889	1093.172485	596.725342	-50.178970	965.696289	615.229492	198.697601
-602.970520	175.734314	999.814880	-569.604065	-0.375977	992.560730	-640.146729	215.697876	525.116394	-655.477722	-62.608284	533.226868	-648.586792	232.870163	82.384644	-679.824951	-70.082375	87.876122	-572.089539	259.451019	1477.721924	-439.428802	-71.423164	1440.163208	-463.609253	93.995895	1417.134644	-461.480164	52.005104	1749.850342	-810.668701	315.543701	1284.737671	-269.686371	-168.262360	1242.996460	-639.173340	274.924438	1042.801025	12.435092	-120.686020	1319.061401	-561.497009	88.385612	1093.063721	596.312073	-50.102268	965.749756	614.875977	198.729446
-602.530457	175.717941	999.690552	-568.784180	-0.329666	992.507019	-640.312744	215.349960	525.130493	-655.280151	-62.862892	533.286865	-648.531982	232.776016	82.405350	-679.933289	-70.168068	87.965721	-572.195190	259.560547	1477.767456	-438.843811	-70.910126	1440.222290	-463.249481	94.356514	1417.006714	-460.906982	52.280991	1749.820801	-810.709473	314.848877	1284.516846	-269.679932	-167.619598	1242.246094	-638.706848	274.913330	1042.840576	12.156967	-119.378487	1318.605957	-560.947083	88.477028	1092.994629	595.916199	-49.968567	965.762817	614.460022	198.846817
-602.016479	175.700745	999.562866	-567.959778	-0.349258	992.495422	-640.481628	215.105850	525.198914	-655.052185	-63.005234	533.296326	-648.287292	232.476181	82.355896	-679.978394	-70.156624	88.059982	-572.280029	259.705109	1477.778687	-438.344391	-70.534813	1440.297974	-463.047302	94.666031	1417.027832	-460.345184	52.560162	1749.824585	-810.710205	314.309723	1284.235718	-269.842072	-167.026794	1241.567505	-638.208435	274.872559	1042.905029	11.711348	-118.039474	1317.840576	-560.370728	88.547180	1092.947754	595.551086	-49.820400	965.790466	613.988037	199.009979
-601.514038	175.686798	999.472351	-567.214783	-0.416409	992.452820	-640.609436	214.986938	525.252991	-654.858093	-63.266911	533.455322	-648.136353	232.343582	82.371437	-680.142639	-70.173500	88.197556	-572.407349	259.794525	1477.796265	-437.854736	-70.173836	1440.382202	-462.881989	94.949036	1417.103027	-459.778931	52.857468	1749.838989	-810.762024	314.012360	1284.015137	-270.070343	-166.596939	1240.875244	-637.439026	274.327026	1043.050781	11.315099	-117.114014	1316.891235	-559.843262	88.546974	1092.905273	595.230469	-49.711826	965.836731	613.613708	199.093887
-600.989441	175.626526	999.413513	-566.513977	-0.461021	992.455322	-640.777588	214.855179	525.404114	-654.699158	-63.378059	533.630554	-648.109497	232.235565	82.418076	-680.180237	-70.150314	88.309525	-572.464233	259.938873	1477.764404	-437.262970	-69.847969	1440.560425	-463.181580	95.008713	1417.689331	-459.253418	53.097187	1749.844971	-810.642700	313.773926	1283.717163	-270.538635	-166.282745	1240.136475	-637.182068	274.594391	1043.041382	10.830315	-116.236565	1315.660767	-559.345520	88.529289	1092.905762	594.872437	-49.604027	965.921875	613.235474	199.158630
-600.435120	175.518021	999.367615	-565.800964	-0.510356	992.461304	-640.835083	214.751541	525.487915	-654.362122	-63.207829	533.712769	-648.299316	232.477921	82.610718	-680.065247	-70.055740	88.397118	-572.655518	259.971191	1477.771240	-436.852051	-69.654663	1440.698975	-462.620270	95.438850	1417.361450	-458.786072	53.297329	1749.868042	-810.624451	313.675262	1283.493042	-271.000763	-165.971436	1239.391724	-636.472351	274.123383	1043.119385	10.201663	-115.288689	1314.301147	-558.816895	88.479584	1092.911865	594.536072	-49.477917	966.000793	612.819580	199.233658
-599.926697	175.384384	999.401550	-565.222046	-0.495721	992.493408	-640.918762	214.231903	525.576416	-654.008789	-62.900681	533.759583	-647.369446	231.501923	82.024811	-679.896545	-69.959938	88.491173	-572.784729	260.064331	1477.733521	-436.454315	-69.515167	1440.688232	-462.505249	95.661270	1417.502075	-458.367157	53.494614	1749.903931	-810.463379	313.581024	1283.147583	-271.776398	-165.818985	1238.558105	-636.199585	274.315552	1043.049438	9.485129	-114.461578	1312.700928	-558.359375	88.411781	1092.966553	594.124878	-49.424053	966.082764	612.349548	199.328354
-599.383606	175.331055	999.388245	-564.665710	-0.580581	992.523254	-640.942810	213.427444	525.578857	-653.864014	-62.749287	533.833008	-647.310547	231.518097	81.953697	-679.938660	-69.859802	88.549446	-572.893860	260.163635	1477.679443	-436.030914	-69.409927	1440.711182	-462.337036	95.905098	1417.610718	-457.966095	53.712040	1749.947021	-810.338928	313.594238	1282.823608	-272.490936	-165.759277	1237.717529	-635.706787	274.287506	1043.027588	8.747779	-113.939735	1311.063232	-557.883057	88.352943	1092.993042	593.670288	-49.433853	966.167786	611.801514	199.422241
-598.866394	175.271393	999.343628	-564.122070	-0.684152	992.552307	-640.782288	213.498917	525.650513	-653.609558	-62.505993	533.896484	-647.253357	231.593246	82.000008	-679.900513	-69.725311	88.602806	-572.963257	260.292328	1477.552002	-435.649628	-69.316170	1440.720947	-462.124084	96.114288	1417.686646	-457.604340	53.949360	1749.995117	-810.190674	313.660767	1282.538574	-273.389404	-165.810074	1236.712158	-635.057617	273.997864	1042.982666	7.862453	-113.189384	1309.198975	-557.404419	88.304573	1092.997803	593.300110	-49.299801	966.226257	611.195801	199.540421
-598.378296	175.191742	999.319153	-563.658325	-0.824767	992.557617	-640.568237	213.597763	525.724304	-653.268127	-62.289249	533.996765	-647.787781	232.362427	82.301788	-679.704895	-69.612854	88.684540	-572.944275	260.436859	1477.421387	-435.361206	-69.273415	1440.667480	-461.977570	96.254448	1417.817505	-457.305115	54.165539	1750.066162	-809.998535	313.759277	1282.208008	-274.423492	-165.941757	1235.687134	-634.567749	274.006653	1042.824585	6.875681	-112.572906	1307.237549	-556.997498	88.192924	1093.005249	592.923584	-49.306328	966.356384	610.611267	199.556580
-597.844360	175.138199	999.311462	-563.226563	-0.880575	992.536255	-640.302551	213.680405	525.730957	-652.982178	-62.042645	534.058960	-647.994629	232.472412	82.659012	-679.450439	-69.477272	88.738228	-572.857361	260.653107	1477.219238	-435.125519	-69.233147	1440.570557	-461.846100	96.337143	1417.904785	-457.070984	54.368279	1750.111938	-809.745544	313.793701	1281.855225	-275.526276	-166.189774	1234.643188	-634.318115	274.354523	1042.626953	5.735624	-111.986938	1305.167969	-556.578308	88.103661	1093.006836	592.605713	-49.233791	966.449402	610.005188	199.664352
-597.295959	175.079407	999.272217	-562.878723	-0.919178	992.557495	-639.831360	213.559875	525.774170	-652.662842	-61.734489	533.981018	-647.903259	232.484833	82.694458	-679.280884	-69.315453	88.807518	-572.476563	261.114288	1477.042847	-434.675781	-68.944588	1440.459839	-461.687653	96.428879	1417.930176	-456.898590	54.598900	1750.144653	-809.456238	313.872894	1281.589111	-276.713745	-166.456116	1233.474243	-633.957092	274.434753	1042.420288	4.558930	-111.459824	1303.023193	-556.167969	88.053360	1093.007202	592.284851	-49.286373	966.524963	609.342834	199.696869
-596.830383	175.066254	999.185303	-562.602539	-1.047390	992.550598	-639.403564	213.481369	525.790771	-652.307373	-61.402454	533.940369	-647.121277	231.885941	82.162109	-679.084473	-69.138855	88.826675	-572.114929	261.601776	1476.871460	-434.362671	-68.649635	1440.374023	-461.471863	96.513069	1417.650757	-456.756165	54.833355	1750.204834	-809.147949	313.930420	1281.390747	-278.001709	-166.737839	1232.361450	-633.513733	274.556580	1042.255615	3.133238	-110.983398	1300.797485	-555.817688	87.996239	1092.965210	592.036194	-49.302967	966.637939	608.601318	199.742783
-596.335754	174.956100	999.115784	-562.323120	-1.138250	992.559082	-639.051941	213.413666	525.785889	-651.936218	-61.039280	533.842529	-648.036499	232.779434	82.795998	-678.759583	-69.020828	88.857185	-571.906128	261.783600	1476.721558	-434.332520	-68.732254	1440.195679	-461.361542	96.567497	1417.713379	-456.661438	55.109890	1750.245483	-808.851563	314.025665	1281.119263	-279.480682	-167.094193	1231.137939	-633.104797	274.752380	1042.087891	1.619276	-110.547630	1298.391968	-555.473572	87.900970	1092.945190	591.782715	-49.443008	966.712524	607.903076	199.687256
-595.792542	174.932251	999.034851	-562.094299	-1.184022	992.515564	-638.681702	213.278076	525.748474	-651.568787	-60.616158	533.681824	-647.846130	232.600739	82.683662	-678.601501	-68.868637	88.858040	-571.621155	261.987152	1476.591187	-434.300568	-68.787811	1440.055786	-461.194794	96.608658	1417.749878	-456.617950	55.398071	1750.288330	-808.530396	314.133240	1280.893433	-281.050018	-167.439896	1229.889160	-632.734436	274.966553	1041.850830	-0.049545	-110.224014	1296.026367	-555.094482	87.842659	1092.884888	591.583313	-49.607975	966.802063	607.223816	199.574020
-595.240784	174.972565	998.926453	-561.867737	-1.241742	992.496704	-638.291992	213.293823	525.688477	-651.240112	-60.340019	533.580078	-647.835938	232.562027	82.641174	-678.350342	-68.755959	88.863319	-571.240417	262.215637	1476.347778	-434.285919	-68.870308	1439.849854	-460.902832	96.649521	1417.610107	-456.605408	55.718277	1750.330444	-808.165466	314.297363	1280.600464	-282.814026	-167.856781	1228.586792	-632.316650	275.249817	1041.607544	-1.907984	-109.845406	1293.396606	-554.747131	87.830482	1092.831543	591.404297	-49.731281	966.876221	606.350098	199.479828
-594.773743	174.929428	998.857483	-561.667419	-1.300784	992.460999	-637.951355	213.329544	525.625854	-650.970215	-60.109722	533.502625	-648.070435	232.856400	82.807922	-678.160706	-68.681610	88.866302	-570.798584	262.513031	1476.113403	-434.385193	-69.005684	1439.617676	-460.663879	96.679733	1417.544922	-456.637787	56.029083	1750.366821	-807.728088	314.449951	1280.388672	-284.681580	-168.323166	1227.131836	-631.833557	275.536621	1041.337524	-3.885282	-109.524773	1290.764038	-554.433899	87.757568	1092.784424	590.751221	-50.463089	967.013794	605.449097	199.136246
-594.307983	174.991669	998.677124	-561.566284	-1.403311	992.420288	-637.607727	213.396988	525.572327	-650.812012	-59.913670	533.410278	-648.107361	232.854385	82.832260	-678.081970	-68.600166	88.853188	-570.316711	262.767548	1475.876343	-434.532623	-69.201569	1439.301758	-460.393463	96.683960	1417.411621	-456.722900	56.340721	1750.368652	-807.250977	314.621155	1280.193359	-286.727753	-168.775269	1225.667969	-631.401733	275.887451	1041.073242	-6.060308	-109.333801	1288.004639	-554.132874	87.767708	1092.669312	590.299011	-51.108852	967.114136	604.411987	198.761475
-593.774414	175.032623	998.540771	-561.409241	-1.470826	992.368774	-637.229492	213.347748	525.523804	-650.566589	-59.769375	533.368774	-647.836243	232.589218	82.676254	-677.915222	-68.524704	88.871239	-569.803040	263.045441	1475.699707	-434.720032	-69.379280	1439.004272	-460.221497	96.629303	1417.394043	-456.797668	56.672394	1750.340942	-806.749390	314.822784	1279.993408	-288.937347	-169.309219	1224.133179	-630.939209	276.307678	1040.763062	-8.396560	-109.187172	1285.092773	-553.796387	87.748055	1092.577515	590.157227	-51.488426	967.113953	603.569641	198.428452
-593.284119	175.034317	998.458191	-561.245789	-1.515506	992.320435	-636.964539	213.248947	525.526917	-650.442871	-59.603031	533.356201	-647.801392	232.483185	82.656944	-677.773682	-68.463112	88.875580	-569.298828	263.299225	1475.541504	-434.850433	-69.565567	1438.846191	-460.098083	96.563744	1417.414429	-456.854675	57.000210	1750.368896	-806.200439	315.140900	1279.768799	-291.340820	-169.842300	1222.476685	-630.509521	276.713684	1040.445068	-10.910258	-109.054115	1282.084595	-553.482056	87.698654	1092.515503	589.953491	-51.905941	967.133911	602.508789	198.022812
-592.823425	175.054092	998.326355	-561.140381	-1.577308	992.268555	-636.790161	213.142258	525.518738	-650.435059	-59.639153	533.365723	-647.772888	232.464325	82.613747	-677.724792	-68.398918	88.877632	-568.670593	263.603821	1475.334473	-434.932159	-69.780861	1438.673828	-460.226105	96.368561	1417.725342	-456.920898	57.348885	1750.400391	-805.604248	315.506775	1279.625977	-293.422150	-173.047424	1228.363647	-630.051270	277.096710	1040.125000	-14.328346	-109.103432	1278.790405	-553.206604	87.671890	1092.425537	590.362915	-51.872066	967.019653	601.555420	197.798523
-592.349915	175.074356	998.222778	-561.014099	-1.606282	992.238586	-636.593872	213.138382	525.490051	-650.403870	-59.572227	533.322510	-647.804810	232.492905	82.643089	-677.651367	-68.351982	88.939346	-568.130859	263.888031	1475.157715	-435.211395	-70.069435	1438.413330	-459.888519	96.387627	1417.469360	-456.996704	57.714119	1750.426758	-804.964661	315.970001	1279.351563	-295.636841	-170.248978	1225.317261	-629.576660	277.489594	1039.767700	-17.016943	-108.986000	1275.538818	-552.908020	87.660805	1092.359131	589.688477	-52.944698	967.067688	600.420532	197.087891
-591.877625	175.044846	998.132813	-560.871399	-1.702437	992.223816	-636.485901	213.180115	525.474426	-650.481689	-59.566647	533.388123	-647.920654	232.572708	82.685600	-677.546265	-68.324226	88.949829	-567.574280	264.208710	1474.953735	-435.491577	-70.324982	1438.169067	-459.722565	96.337006	1417.451538	-457.070221	58.063755	1750.474609	-804.315369	316.475372	1279.121094	-298.957458	-174.042236	1224.714111	-629.119141	277.875122	1039.461182	-20.310795	-108.881889	1272.003174	-552.629089	87.589371	1092.313843	589.882813	-53.212360	966.934875	599.452942	196.613174
-591.359253	175.044495	998.039307	-560.697632	-1.762336	992.211182	-636.328186	213.239441	525.453003	-650.546814	-59.521557	533.370300	-647.902161	232.577408	82.668228	-677.401062	-68.273834	88.945656	-567.028687	264.494446	1474.787720	-435.726440	-70.575882	1438.072266	-459.567902	96.297966	1417.420288	-457.131775	58.439678	1750.499023	-803.633484	317.121887	1278.848755	-302.138245	-175.171646	1223.095947	-628.607910	278.236267	1039.091431	-23.560942	-108.908440	1268.428467	-552.313538	87.551537	1092.268311	589.567993	-54.028435	966.858154	598.331604	195.908905
-590.874939	175.063126	997.904968	-560.554138	-1.884500	992.207642	-636.271484	213.269867	525.477417	-650.586182	-59.470249	533.410461	-647.927368	232.542404	82.628380	-677.290771	-68.223450	88.934235	-566.459412	264.787048	1474.644775	-436.020599	-70.882141	1437.828369	-459.713928	96.102371	1417.581543	-457.202515	58.847546	1750.533569	-802.888672	317.817902	1278.568237	-305.470917	-176.005554	1221.297119	-628.029602	278.634888	1038.668213	-26.956573	-108.810646	1264.719360	-552.019897	87.521568	1092.204102	589.248535	-54.829441	966.738220	597.208008	195.135025
-590.413574	175.011108	997.822144	-560.412170	-1.984443	992.201660	-636.257385	213.275604	525.490479	-650.746582	-59.501198	533.497681	-647.936646	232.529877	82.587654	-677.195618	-68.181099	88.998344	-565.930786	265.035339	1474.497803	-436.369324	-71.161980	1437.670898	-459.638489	96.029808	1417.582764	-457.272003	59.227486	1750.563599	-802.108032	318.602112	1278.274414	-308.925110	-176.896210	1219.520264	-627.450684	278.932678	1038.327881	-30.552540	-108.740021	1260.799316	-551.740051	87.440834	1092.165039	588.820557	-55.749737	966.642273	596.028992	194.205048
-589.938477	174.841812	997.739563	-560.246582	-2.085573	992.207642	-636.166626	213.273453	525.502014	-650.901062	-59.511673	533.588745	-647.972046	232.555054	82.593338	-677.101074	-68.164497	88.997025	-565.414124	265.264130	1474.345459	-436.772888	-71.529861	1437.426147	-459.536621	95.952614	1417.587402	-457.349579	59.604275	1750.600098	-801.340210	319.387482	1278.008789	-312.603790	-177.885452	1217.691895	-626.846924	279.301697	1037.927490	-34.300938	-108.686890	1256.673340	-551.455261	87.306992	1092.135376	587.439636	-55.638573	966.479309	592.602051	194.879959
-589.434143	174.767365	997.705322	-560.055359	-2.212419	992.189331	-636.124573	213.136063	525.555237	-651.060913	-59.470375	533.652649	-648.213928	232.849762	82.742523	-677.012695	-68.108444	88.988213	-564.863770	265.532990	1474.160645	-437.133667	-71.819756	1437.255737	-459.447449	95.872665	1417.564697	-457.411011	60.005177	1750.653564	-800.505310	320.298279	1277.694702	-316.339203	-178.899902	1215.842163	-626.168762	279.513733	1037.613037	-38.115715	-108.758049	1252.460815	-551.164978	87.163033	1092.123535	586.945801	-56.800434	966.393494	591.560913	193.857864
-589.012878	174.754425	997.597595	-559.895325	-2.415366	992.174500	-636.078308	213.074615	525.577698	-651.285217	-59.582367	533.788879	-647.834778	232.588135	82.374947	-676.901123	-68.049530	88.957329	-564.345642	265.772766	1474.021362	-437.494446	-72.127388	1437.083862	-459.388092	95.789162	1417.515137	-457.482483	60.397301	1750.682129	-799.710510	321.241486	1277.438110	-320.281128	-180.094833	1214.063721	-625.364990	279.534637	1037.304810	-42.103565	-108.842522	1248.034546	-550.881714	87.069008	1092.063843	586.562500	-58.136845	966.276611	590.707886	192.510223
-588.584229	174.619263	997.485352	-559.789856	-2.621977	992.152283	-635.932556	213.031830	525.574219	-651.454834	-59.616905	533.895264	-647.940979	232.627808	82.566666	-676.836365	-67.999176	88.984276	-563.821594	266.075562	1473.821167	-437.831055	-72.470345	1436.984375	-459.313385	95.671158	1417.530151	-457.559814	60.813034	1750.724121	-798.889587	322.210205	1277.098877	-324.295776	-181.126038	1212.198975	-624.644592	279.782623	1037.044189	-46.277706	-108.938957	1243.513184	-550.626160	86.902214	1091.999390	585.968201	-59.363396	966.050720	589.637939	191.293777
-588.195068	174.484940	997.381470	-559.713440	-2.810932	992.116455	-635.832458	212.971741	525.565735	-651.522339	-59.480339	533.856750	-647.238708	231.961914	82.077217	-676.576355	-68.036522	88.995384	-563.270447	266.321411	1473.614258	-438.314392	-72.907494	1436.694702	-459.253052	95.564606	1417.518555	-457.675903	61.204586	1750.781494	-798.041870	323.216797	1276.682983	-328.432800	-182.239990	1210.326660	-624.151978	280.260742	1036.700562	-50.472839	-109.179260	1238.882202	-550.397339	86.735367	1091.930542	585.264282	-60.649963	965.822327	588.473145	190.148575
-587.900635	174.357941	997.376404	-559.728210	-3.020424	992.142761	-635.724060	212.921310	525.560608	-651.799438	-59.592216	533.929138	-648.203430	232.957901	82.715889	-676.641724	-67.956703	88.946732	-562.671692	266.595062	1473.353394	-438.687256	-73.317963	1436.585938	-459.178009	95.446732	1417.509155	-457.808685	61.639629	1750.817139	-797.182129	324.212036	1276.368774	-332.701904	-183.224854	1208.415039	-623.408020	280.431519	1036.306641	-54.821812	-109.473984	1234.112549	-550.212891	86.550240	1091.930542	584.632202	-61.970421	965.636292	587.458801	188.891266
-587.560608	174.281708	997.302979	-559.718628	-3.163968	992.114441	-635.579895	212.882233	525.553589	-651.879944	-59.460388	533.891113	-648.262756	233.003143	82.727478	-676.519958	-67.925766	88.939095	-562.105225	266.894440	1473.100342	-439.008453	-73.647575	1436.502686	-459.161194	95.314423	1417.477783	-457.951416	62.046867	1750.878906	-796.311279	325.214386	1275.993408	-337.174286	-184.486893	1206.621338	-622.680786	280.640045	1036.012207	-59.402855	-109.679680	1229.156860	-550.028137	86.422371	1091.877441	583.800476	-63.121578	965.372803	586.156738	187.804550
-587.257202	174.148483	997.200134	-559.768738	-3.333342	992.097412	-635.457520	212.824402	525.533569	-651.929749	-59.337822	533.875122	-647.847107	232.647018	82.356300	-676.363098	-67.886574	88.917870	-561.588196	267.136841	1472.929321	-439.446686	-74.048584	1436.286499	-459.087250	95.177551	1417.378906	-458.062683	62.399876	1750.923950	-795.451050	326.204620	1275.623779	-341.679443	-185.700363	1204.873047	-621.976074	280.785675	1035.633789	-64.049515	-109.976524	1223.964233	-549.884338	86.273628	1091.813232	583.003540	-64.501343	965.120117	585.095520	186.630890
-586.959351	173.968750	997.143860	-559.799561	-3.482137	992.058105	-635.295593	212.793793	525.506104	-652.022461	-59.359356	533.887451	-648.291443	232.977249	82.671150	-676.338806	-67.837769	88.924042	-560.973511	267.379761	1472.638306	-439.842407	-74.496140	1436.001709	-459.039093	95.043961	1417.331665	-458.295624	62.843933	1750.986206	-794.593750	327.188751	1275.229370	-346.302338	-186.996338	1203.272827	-621.309692	280.851501	1035.262573	-68.858414	-110.191772	1218.610474	-549.754211	86.074524	1091.766602	582.216187	-65.883400	964.931213	583.952759	185.377121
-586.775330	173.864075	997.143982	-559.952576	-3.644458	992.115540	-635.176331	212.698074	525.519470	-652.088440	-59.267239	533.833618	-648.368469	233.014664	82.705315	-676.301208	-67.787056	88.874733	-560.387939	267.620972	1472.370239	-440.313019	-74.891571	1435.701538	-458.986145	94.934494	1417.262817	-458.473785	63.273132	1751.015991	-793.690674	328.145172	1274.792358	-350.969482	-188.308319	1201.692749	-620.533997	281.018951	1034.780884	-73.724594	-110.332352	1213.114868	-549.660767	85.939583	1091.776367	581.284729	-67.191437	964.656555	582.736023	184.259003
-586.591431	173.753403	997.050720	-560.040894	-3.846982	992.114563	-634.920654	212.592682	525.467407	-652.093933	-59.199764	533.798462	-647.470215	232.074844	82.039764	-676.137817	-67.744637	88.850777	-559.849915	267.895142	1472.118652	-440.815857	-75.290390	1435.362427	-458.945465	94.814262	1417.188721	-458.683289	63.706406	1751.042358	-792.766602	329.056000	1274.328979	-355.693665	-189.608444	1200.109375	-619.774292	281.094513	1034.300903	-78.730370	-110.462181	1207.408569	-549.573975	85.802788	1091.719604	580.717957	-68.780121	964.437744	582.334351	182.220963
-586.398254	173.665802	996.924866	-560.180786	-4.060050	992.143250	-634.686951	212.364548	525.468933	-652.129578	-59.244793	533.816956	-648.138855	232.712982	82.426651	-676.073669	-67.676414	88.824821	-559.240967	268.206512	1471.783691	-441.381561	-75.691147	1435.051392	-458.904388	94.682053	1417.139526	-458.916382	64.076195	1751.105347	-791.837952	329.940277	1273.863892	-360.485870	-191.048264	1198.626099	-619.004578	281.118500	1033.878052	-83.769638	-110.791924	1201.607666	-549.517517	85.696419	1091.663330	580.050293	-70.336166	964.191895	581.709167	180.650375
-586.195251	173.508240	996.833496	-560.311096	-4.214641	992.150940	-634.502625	212.191528	525.407959	-652.221802	-59.236095	533.777710	-647.926636	232.625565	82.244629	-676.002380	-67.682747	88.888855	-558.697998	268.487061	1471.605103	-441.887054	-76.127617	1434.755371	-458.890808	94.556526	1417.046631	-459.155884	64.449951	1751.130249	-790.920349	330.742920	1273.412842	-365.367584	-192.487778	1197.203613	-618.268555	281.247101	1033.450195	-88.930893	-110.957550	1195.604248	-549.463074	85.552673	1091.616943	579.397461	-71.868706	963.962524	581.271851	179.025360
-585.990906	173.377869	996.763977	-560.415344	-4.368549	992.167419	-634.359619	212.111237	525.349426	-652.148804	-59.196686	533.718201	-647.398560	231.938187	81.924004	-675.982117	-67.678925	88.875656	-558.116882	268.800751	1471.378662	-442.487427	-76.559677	1434.409424	-458.901917	94.420639	1416.988037	-459.344727	64.826035	1751.161621	-790.007874	331.509644	1273.007813	-370.267090	-194.054245	1195.857544	-617.598938	281.254913	1033.016235	-94.479576	-111.048103	1189.478638	-549.385559	85.420227	1091.583618	578.800964	-73.438911	963.760925	580.766113	177.456711
-585.827820	173.234070	996.719910	-560.566711	-4.538303	992.192505	-634.248169	212.008423	525.327148	-652.129822	-59.254829	533.694397	-648.108032	232.585999	82.406502	-675.858276	-67.698441	88.956467	-557.600098	269.072815	1471.208374	-443.066315	-76.964958	1434.222534	-458.757538	94.388542	1416.930786	-459.523804	65.151970	1751.212646	-789.083679	332.213684	1272.513794	-375.280060	-195.641449	1194.709717	-617.587280	281.799988	1032.436157	-99.876999	-111.256439	1183.163574	-549.368042	85.260704	1091.571289	578.139404	-74.988960	963.548035	580.317322	175.881836
-585.688599	173.100677	996.655212	-560.686401	-4.747331	992.223938	-634.144226	211.920837	525.282898	-652.156006	-59.266449	533.658447	-648.217529	232.661514	82.458054	-675.799377	-67.668320	88.935356	-557.025757	269.415436	1471.037964	-443.676208	-77.384239	1434.054932	-459.030243	94.130302	1416.822266	-459.687347	65.466911	1751.259888	-788.231628	332.990570	1272.124512	-380.406555	-197.328217	1193.650269	-616.249146	281.599945	1032.166748	-105.905540	-111.206871	1176.695557	-549.348572	85.108322	1091.552124	578.163757	-77.679680	963.374207	581.705261	173.192734
-585.524902	172.999313	996.550293	-560.828674	-4.931232	992.247131	-634.112366	211.844315	525.288391	-652.151978	-59.381149	533.635925	-648.270752	232.663925	82.397560	-675.870178	-67.690590	88.928589	-556.507019	269.765808	1470.879639	-444.329193	-77.865494	1433.984985	-459.122681	93.978432	1416.802368	-459.837219	65.742714	1751.316162	-787.340881	333.683838	1271.681519	-385.584534	-198.966965	1192.732788	-615.494690	281.743958	1031.718872	-111.902832	-111.293648	1170.126709	-549.322693	84.996391	1091.507202	577.632996	-79.300575	963.228760	581.475281	171.566559
-585.347290	172.907074	996.460083	-560.950745	-5.135430	992.293579	-634.188354	211.881485	525.277527	-652.158997	-59.473564	533.631958	-648.274597	232.576645	82.352425	-675.833740	-67.706505	88.914642	-555.989380	270.057770	1470.689697	-445.017639	-78.219681	1433.929321	-459.245605	93.876953	1416.774780	-459.965240	66.032417	1751.375732	-786.486084	334.401154	1271.190430	-390.838196	-200.578949	1191.891968	-614.833801	282.001709	1031.293579	-118.082275	-111.257889	1163.427002	-549.272400	84.885201	1091.479370	576.960693	-80.539780	963.039063	580.700989	169.722397
-585.089478	172.834503	996.367065	-561.056396	-5.296801	992.356750	-634.218506	211.915131	525.281311	-652.152649	-59.610348	533.710938	-648.391174	232.621262	82.342918	-675.763855	-67.731369	88.958549	-555.506531	270.364563	1470.465576	-445.678650	-78.565987	1433.942749	-459.395599	93.711472	1416.757690	-460.068420	66.250374	1751.455933	-785.605652	335.067657	1270.652588	-396.124115	-202.079437	1191.153320	-614.696533	282.649353	1030.767334	-124.097534	-111.847015	1156.860962	-549.217773	84.801125	1091.469360	576.342529	-81.908768	962.850281	580.449585	168.423141
-584.836670	172.738770	996.324646	-561.153259	-5.439751	992.402039	-634.179565	211.826401	525.273315	-652.074463	-59.559395	533.637573	-648.369385	232.628082	82.322426	-675.635193	-67.764229	88.957535	-555.092651	270.623779	1470.314453	-446.423035	-78.978554	1433.988281	-459.614532	93.519463	1416.772583	-460.145081	66.462730	1751.519409	-784.798828	335.786469	1270.199219	-401.603760	-203.520889	1190.505859	-613.542725	282.573792	1030.475586	-131.051346	-111.120567	1149.675415	-549.162415	84.679382	1091.476440	575.897644	-83.529312	962.748596	580.450012	166.851501
-584.565552	172.621368	996.274597	-561.213928	-5.580428	992.453064	-634.129944	211.660507	525.267334	-652.000610	-59.549805	533.657654	-648.464478	232.698959	82.342018	-675.604248	-67.807266	89.020454	-554.746826	270.888000	1470.248413	-447.108887	-79.383820	1434.092163	-459.832611	93.337860	1416.836792	-460.201691	66.611565	1751.596924	-783.971497	336.410431	1269.719604	-407.003448	-204.868271	1189.973267	-613.249512	283.119873	1029.998291	-137.489761	-111.904129	1142.934570	-549.063416	84.560066	1091.478394	575.762695	-85.139526	962.564819	580.967163	165.462234
-584.320007	172.474930	996.263000	-561.330566	-5.695401	992.538269	-634.104187	211.505859	525.265686	-652.032471	-55.499840	521.899963	-647.653076	231.914505	81.817207	-675.376038	-67.833107	88.614128	-554.457581	271.108765	1470.213013	-447.777679	-79.770889	1434.190063	-460.077759	93.161201	1416.904907	-460.242554	66.766273	1751.654297	-783.169434	337.131134	1269.234741	-412.572937	-206.230698	1189.535400	-612.537537	283.355133	1029.629150	-144.815430	-111.043892	1135.422119	-549.049133	84.427116	1091.527466	575.399170	-86.555901	962.402161	581.110107	163.948914
-584.077454	172.307419	996.169250	-561.432922	-5.906877	992.607117	-634.029724	211.433258	525.212585	-651.903687	-55.237045	521.876099	-647.646973	231.910141	81.758224	-675.172485	-67.869408	88.558853	-554.156250	271.293243	1470.135864	-448.567047	-80.178619	1434.319458	-460.379150	92.939613	1416.949951	-460.263489	66.885216	1751.732666	-782.390259	337.843842	1268.769409	-418.083008	-207.618362	1189.201538	-611.847351	283.554840	1029.228516	-151.898468	-110.887054	1128.232788	-548.997803	84.277542	1091.519165	575.094360	-87.980614	962.244934	581.282410	162.352737
-583.831116	172.147888	996.082520	-561.506958	-6.076210	992.654663	-634.037048	211.416290	525.256042	-652.009338	-55.302166	521.908081	-648.454102	232.686539	82.252121	-675.165710	-67.888596	88.563591	-553.889160	271.496246	1470.014893	-449.302246	-80.609535	1434.463257	-460.689819	92.778389	1417.050537	-460.290833	66.977486	1751.788818	-781.623230	338.639404	1268.199829	-423.433441	-207.869736	1188.457031	-611.180054	283.670227	1028.790894	-158.718979	-112.231499	1121.385620	-548.946411	84.138992	1091.507813	574.938110	-89.427383	962.073486	581.514832	160.553223
-583.684631	171.848892	996.081421	-561.666077	-6.307085	992.667114	-634.049133	211.554993	525.248474	-652.092834	-55.386909	521.914856	-648.337708	232.647034	82.274902	-675.047485	-67.868919	88.553635	-553.595825	271.650940	1469.868042	-450.184021	-81.127190	1434.543335	-461.038116	92.550812	1417.112549	-460.303131	67.078888	1751.831665	-780.897583	339.400665	1267.749146	-428.936310	-209.611389	1188.496826	-610.327759	283.786224	1028.505493	-166.590057	-111.551613	1113.691772	-548.970764	83.838860	1091.518311	574.816711	-90.851013	961.968994	582.014709	159.425552
-583.570679	171.821930	996.207458	-561.947937	-6.671093	992.593323	-634.259338	213.925446	525.647034	-652.256897	-55.423409	521.896790	-647.886169	231.981110	81.967369	-675.097656	-67.845726	88.550453	-553.332092	271.835175	1469.709839	-450.967896	-81.494781	1434.561279	-461.380585	92.303696	1417.162476	-460.314972	67.161812	1751.860596	-780.133179	340.171234	1267.260132	-434.420319	-210.659012	1188.308594	-609.772766	283.948364	1028.089478	-174.341858	-110.942078	1106.066162	-549.085815	83.476074	1091.553711	574.588318	-92.122681	961.865906	582.138184	158.095108
-583.354126	171.675140	996.105164	-562.290405	-7.174941	992.976868	-634.220154	213.981400	525.663574	-652.568909	-55.590248	521.985779	-649.243591	233.349487	83.109459	-675.033142	-67.825600	88.555275	-553.132935	271.954559	1469.579224	-451.786377	-81.908928	1434.458862	-461.745361	92.042831	1417.171997	-460.359894	67.224892	1751.883057	-779.390930	340.896179	1266.742310	-439.938538	-211.687027	1188.135254	-609.248962	284.091949	1027.630615	-182.241486	-109.455910	1098.028198	-549.296570	83.320854	1091.728394	574.289429	-93.275612	961.688660	582.255859	156.815414
-583.100708	171.557648	995.991943	-562.387939	-7.316542	992.981262	-634.195374	213.950104	525.619629	-652.736755	-55.581894	521.950500	-649.343994	233.421951	83.170082	-675.243286	-68.014969	88.871651	-552.904724	272.105988	1469.429077	-452.756653	-82.430725	1434.355957	-462.161438	91.749489	1417.230591	-460.435303	67.260193	1751.894287	-778.687988	341.629974	1266.244263	-445.221191	-212.686188	1187.922852	-608.335632	284.096375	1027.648193	-190.001465	-108.862686	1090.482300	-549.284058	83.201073	1091.689819	573.776184	-94.651138	961.498779	582.175110	155.656860
-582.835327	171.368958	995.916931	-562.487061	-7.466712	992.939514	-634.222778	213.873199	525.577698	-652.833313	-55.467800	521.919312	-649.665100	233.618423	83.243401	-674.696045	-70.507568	90.890533	-552.777832	272.173920	1469.410400	-453.656830	-82.911560	1434.215820	-462.543671	91.534515	1417.226440	-460.503479	67.308487	1751.885010	-777.974854	342.327240	1265.797974	-450.321167	-211.763474	1186.526123	-607.800537	284.106842	1027.186890	-197.544891	-108.648117	1083.302246	-549.262573	82.994904	1091.646606	573.346008	-95.776367	961.308716	582.098450	154.488358
-582.635620	171.179031	995.841370	-562.634583	-7.577719	992.870544	-634.253540	213.822128	525.539001	-652.956604	-55.417961	521.902954	-649.703186	233.617203	83.168434	-674.454041	-70.931847	91.241081	-552.599731	272.233978	1469.300049	-454.480591	-83.376076	1433.961060	-462.969727	91.238327	1417.250854	-460.587952	67.323898	1751.842651	-777.281250	342.944366	1265.337891	-454.846954	-209.949783	1184.832397	-607.381104	284.310760	1026.532593	-205.959946	-109.514702	1074.736450	-549.273193	82.798759	1091.583618	573.589294	-96.472908	961.246887	582.156921	153.841446
-582.426025	171.059509	995.748962	-562.782227	-7.751042	992.816956	-634.254944	213.768112	525.523376	-653.175781	-55.381508	521.882141	-649.765015	233.611023	83.146545	-674.382935	-70.736916	91.048782	-552.457153	272.306885	1469.206909	-455.435455	-83.827454	1433.689209	-463.401367	90.924149	1417.254395	-460.694244	67.299675	1751.833130	-776.631958	343.570099	1264.912842	-459.954224	-211.134872	1184.793823	-606.664551	284.516113	1026.371216	-213.339508	-109.851166	1067.324707	-549.317871	82.617882	1091.529175	573.103760	-96.767509	961.117371	581.076111	152.627869
-582.263733	170.936905	995.622559	-563.035217	-8.001195	992.749695	-634.275635	213.675018	525.453613	-653.381104	-55.332161	521.855713	-649.837952	233.720032	82.994034	-674.420349	-70.646477	90.917923	-552.280212	272.369965	1469.060425	-456.417175	-84.379372	1433.408936	-463.813995	90.593498	1417.210205	-460.802826	67.293343	1751.770508	-776.021240	344.235596	1264.458740	-465.034515	-211.910690	1184.571899	-605.996277	284.615601	1026.385132	-221.240280	-109.691505	1060.065796	-549.412415	82.403397	1091.444336	572.878296	-97.469086	960.993103	580.781921	151.925842
-582.071045	171.009460	995.252930	-563.340881	-8.271157	992.695557	-634.401978	213.700592	525.404297	-653.738586	-55.411278	521.813293	-649.974670	233.745850	82.935814	-674.896790	-70.518105	90.791359	-552.149170	272.423157	1468.916870	-457.449432	-84.882088	1433.142456	-464.271881	90.314743	1417.127686	-460.916107	67.264389	1751.699463	-775.437805	344.860931	1264.012085	-469.873444	-212.449707	1184.142212	-605.892212	284.526337	1025.658325	-229.418549	-110.261330	1052.841797	-549.450867	82.411430	1091.227051	572.700745	-98.066605	960.920349	580.388367	151.180832
-581.908264	170.883194	995.101501	-563.629822	-8.511696	992.615662	-634.569275	213.725739	525.331238	-654.099915	-55.475487	521.798462	-649.951172	233.689621	82.689728	-674.982422	-70.498428	90.748962	-551.984192	272.456757	1468.749634	-458.443604	-85.446091	1432.913818	-464.732605	89.965195	1417.061035	-461.008301	67.233002	1751.626221	-774.879150	345.386444	1263.639404	-474.716553	-212.853928	1183.787231	-605.516296	284.753418	1025.019409	-237.521744	-110.708153	1045.611816	-549.565247	82.202179	1091.123901	572.554504	-98.465164	960.783264	579.885315	150.707199
-581.743530	170.777542	994.931396	-563.957275	-8.791893	992.512085	-634.802063	213.742645	525.236145	-654.454407	-55.507332	521.731201	-650.298462	233.921280	82.655334	-674.435059	-70.494659	90.580719	-551.845947	272.451782	1468.592041	-459.532532	-85.992317	1432.637817	-465.195770	89.577576	1416.995117	-461.089172	67.168983	1751.566772	-774.387024	345.874115	1263.294678	-479.450836	-213.194595	1183.502563	-605.127136	285.045502	1025.034790	-245.613922	-111.200119	1038.551880	-549.714661	81.973724	1091.003662	572.314453	-98.923225	960.736084	579.280396	150.197800
-581.631775	170.650497	994.763916	-564.257568	-9.002967	992.415344	-635.071167	213.785263	525.132813	-654.773682	-55.516758	521.679932	-650.430786	233.978943	82.532539	-674.313965	-70.533310	90.536949	-551.766174	272.388123	1468.520996	-460.604584	-86.552116	1432.328491	-465.590240	89.269989	1416.915771	-461.189362	67.058525	1751.494141	-773.955811	346.356537	1263.008301	-484.065277	-213.292145	1183.083008	-604.862915	285.121796	1024.783081	-253.825180	-111.641411	1031.620361	-549.849182	81.785439	1090.881348	572.116638	-99.305763	960.660522	578.595886	149.846100
-581.493591	170.493668	994.607788	-564.540161	-9.155981	992.321106	-635.380371	212.392639	524.952454	-654.986267	-55.481731	521.590637	-650.357422	233.970886	82.362411	-674.226746	-70.494957	90.390961	-551.726501	272.316528	1468.461792	-461.697662	-87.096001	1431.960205	-466.061066	88.890221	1416.815918	-461.253052	66.956696	1751.396851	-773.576660	346.760406	1262.775269	-488.711517	-213.496628	1182.694214	-604.702576	285.046844	1024.283081	-261.934692	-112.122070	1024.856934	-550.002686	81.602036	1090.775757	571.970459	-99.429329	960.648865	577.834778	149.602798
-581.430664	170.427902	994.443054	-564.926758	-9.353589	992.226440	-635.910889	212.513367	524.958008	-655.230957	-55.390079	521.466125	-650.575378	233.996170	82.451172	-674.178162	-70.487038	90.249771	-551.707275	272.186218	1468.380371	-462.694244	-87.706108	1431.630127	-466.420593	88.516998	1416.734619	-461.302277	66.826988	1751.284668	-773.260986	347.127258	1262.634033	-493.313934	-213.576477	1182.464844	-604.174133	285.027557	1024.177246	-270.097748	-112.580223	1018.296875	-550.184937	81.448128	1090.651001	571.736694	-99.692627	960.709961	577.027710	149.406754
-581.273071	170.280685	994.288391	-565.187378	-9.418993	992.137878	-636.436279	212.665375	524.945496	-655.482361	-55.420513	521.393494	-650.774597	234.002213	82.432640	-674.203491	-70.482681	90.135338	-551.731018	272.051666	1468.369995	-463.726746	-88.278046	1431.250488	-466.802582	88.145561	1416.703247	-461.334076	66.664948	1751.184082	-772.971252	347.523529	1262.444092	-497.864655	-213.639969	1182.135620	-603.868225	284.985413	1023.875671	-278.174591	-113.157753	1012.004639	-550.295532	81.319023	1090.543579	571.366577	-99.766098	960.786438	576.145874	149.220764
-581.158752	170.120529	994.135376	-565.529297	-9.496184	992.062378	-636.875916	212.768600	524.975891	-655.508179	-55.289452	521.222351	-650.306335	233.641388	81.463394	-674.072388	-70.488190	89.986473	-551.729919	271.922089	1468.364868	-464.753937	-88.922104	1430.900879	-467.167175	87.771027	1416.764893	-461.354401	66.489708	1751.087402	-772.728516	347.842682	1262.293213	-502.282684	-213.731293	1181.817749	-603.302490	285.205444	1024.134399	-286.276672	-113.828766	1005.828003	-550.454468	81.180504	1090.440063	571.067566	-99.913857	960.898743	575.401184	149.107712
-581.020081	169.972595	994.030334	-565.868286	-9.589487	992.029175	-637.345642	212.779068	524.990173	-655.525513	-55.281040	521.051331	-650.310547	233.661209	81.287613	-674.002197	-70.505020	89.831398	-551.785583	271.767273	1468.358276	-465.763947	-89.518738	1430.492310	-467.506653	87.400154	1416.673340	-461.351532	66.293358	1750.964722	-772.595032	348.095581	1262.213989	-506.544891	-213.593018	1181.463501	-603.103516	285.220337	1023.808899	-294.142395	-114.590363	999.897766	-550.631409	81.031494	1090.389282	570.414490	-100.126274	960.819458	574.430847	149.059082
-580.958801	169.875916	993.924438	-566.327148	-9.761917	991.958618	-637.927307	212.874435	525.018494	-655.441895	-55.160767	520.811646	-650.509033	233.705338	81.269547	-673.880005	-70.535927	89.631668	-551.816650	271.615479	1468.407715	-466.720276	-90.157997	1430.057007	-467.856659	87.021446	1416.618530	-461.334656	66.068459	1750.830933	-772.509949	348.313751	1262.222900	-510.837006	-213.491409	1181.143311	-602.147095	284.927521	1024.033691	-301.892151	-115.272362	994.260071	-550.873779	80.846031	1090.311646	569.895996	-100.205566	960.961060	573.653381	149.051361
-580.465027	169.231934	993.719849	-565.833435	-9.064830	992.325073	-638.312805	212.713425	525.002136	-655.086548	-54.817181	520.498596	-650.527466	233.749054	81.206795	-673.687744	-70.626785	89.425697	-551.859131	271.415131	1468.462158	-467.611084	-90.790054	1429.611450	-468.184723	86.656624	1416.528564	-461.285248	65.803848	1750.685913	-772.453796	348.436829	1262.283691	-514.914673	-213.400314	1180.771606	-602.393433	285.246552	1024.385254	-309.640778	-116.061272	988.761108	-550.705322	81.163094	1090.465332	569.472107	-100.005188	961.354309	572.734497	148.977036
-581.263306	170.014587	993.737732	-567.994995	-10.724539	991.467773	-639.411987	213.141296	525.157166	-655.787170	-55.433315	520.530396	-651.030579	233.868149	81.190094	-674.120178	-70.572701	89.417961	-551.863098	271.213287	1468.514038	-468.482025	-91.409119	1429.133179	-468.530212	86.240204	1416.408569	-461.239716	65.537674	1750.535156	-772.453735	348.518524	1262.402344	-518.977295	-213.304062	1180.461548	-602.147339	285.322296	1024.666260	-317.278320	-116.778625	983.523926	-551.717712	80.104469	1089.941650	568.738342	-99.993538	961.449768	571.962036	149.030487
-580.945251	169.511246	993.565796	-567.850830	-10.552719	991.752014	-639.725159	213.095901	525.128357	-655.528625	-55.270306	520.333008	-650.949219	233.924927	81.042603	-673.992920	-70.619354	89.287895	-551.788208	270.980225	1468.571167	-469.248779	-92.063591	1428.676270	-468.832733	85.825562	1416.304199	-461.115875	65.239304	1750.366577	-772.440979	348.564514	1262.562622	-523.057556	-213.163071	1180.243652	-601.932983	285.393829	1024.961792	-324.900299	-117.363106	978.502502	-551.720886	80.147308	1090.051392	567.766174	-100.061943	961.214478	571.212036	149.298431
-580.785217	169.190689	993.470825	-567.924866	-10.485441	991.740173	-640.135437	212.978027	525.118896	-655.432495	-55.241264	520.215820	-651.003601	234.029007	80.910652	-673.939453	-70.630135	89.165787	-551.732117	270.751007	1468.607300	-470.028748	-92.726898	1428.345703	-469.104187	85.399849	1416.257935	-461.102631	64.989571	1750.270996	-772.458313	348.605011	1262.719116	-526.920105	-212.892853	1179.969482	-601.816650	285.451965	1025.303467	-332.203217	-117.864128	973.763550	-551.777100	80.030350	1090.020996	567.090942	-99.609749	961.601318	570.427002	149.452881
-580.794678	169.025665	993.377563	-568.335205	-10.757192	991.655579	-640.659485	213.065659	525.126709	-655.608093	-55.476601	520.200745	-651.104614	234.104141	80.768600	-673.967041	-70.662209	89.165596	-551.638367	270.509308	1468.639404	-470.749817	-93.354851	1428.066406	-469.374054	84.891838	1416.217529	-461.039948	64.631363	1750.180420	-772.479553	348.546021	1262.976196	-530.740967	-212.616226	1179.846802	-601.716187	285.479065	1025.636230	-339.539795	-118.271400	969.232117	-552.007935	79.764381	1089.937256	566.216980	-99.165894	961.653809	569.740906	149.802292
-580.797729	168.819962	993.333557	-568.441772	-10.618195	991.479858	-641.063049	213.020187	525.140503	-655.649231	-55.548325	520.168396	-651.224976	234.190750	80.707283	-673.871216	-70.731392	89.126755	-551.508362	270.248108	1468.740967	-471.438171	-94.033295	1427.849243	-469.642426	84.403648	1416.235596	-460.962616	64.205353	1750.097900	-772.477173	348.507690	1263.204346	-534.484863	-212.217239	1179.677856	-601.931091	285.620117	1025.843018	-347.152527	-119.499115	965.146179	-552.049133	79.648674	1089.824707	565.166931	-98.702705	961.636536	569.093811	150.255249
-580.899963	168.707657	993.311096	-568.863770	-10.798306	991.464600	-641.446655	212.951218	525.138672	-655.877441	-55.764080	520.201721	-651.262390	234.260880	80.573868	-673.959351	-70.802292	89.191849	-551.366699	269.929962	1468.810547	-472.043304	-94.618713	1427.656128	-469.889069	83.908043	1416.231445	-460.908203	63.793716	1750.015259	-772.496399	348.455109	1263.533936	-538.135559	-211.724426	1179.578613	-601.673706	285.414124	1026.231567	-354.319397	-120.201355	961.161072	-552.304260	79.466476	1089.804443	563.932007	-98.637665	961.300415	568.554443	150.862518
-581.004578	168.552994	993.321106	-569.305969	-11.019377	991.456421	-641.790344	212.884201	525.129028	-656.120056	-55.938988	520.188049	-651.223816	234.311798	80.555580	-674.044922	-70.859795	89.184273	-551.296570	269.611877	1468.948608	-472.703827	-95.304008	1427.531860	-470.167419	83.414528	1416.198975	-460.861206	63.358181	1749.940308	-772.527832	348.400940	1263.829590	-541.670898	-211.261307	1179.620972	-601.335571	285.016449	1026.571167	-361.320831	-120.551125	957.134033	-552.572998	79.226410	1089.804565	562.642578	-97.890587	961.161255	567.778076	151.503143
-581.257996	168.536057	993.359863	-570.108521	-11.010077	991.397400	-642.182434	212.799576	525.197693	-656.434875	-56.084431	520.154175	-651.122070	234.334259	80.468109	-674.115906	-70.858749	89.136963	-551.242615	269.279510	1469.076294	-473.288116	-95.933678	1427.366211	-470.410675	82.932373	1416.051514	-460.814789	62.867931	1749.860107	-772.546021	348.295349	1264.109863	-545.086365	-210.821014	1179.558594	-601.862671	285.146606	1026.752197	-367.936127	-121.119652	953.640930	-553.029602	79.105156	1089.778320	561.299011	-97.258247	960.987366	567.112854	152.284683
-581.267029	168.245361	993.369751	-570.469238	-11.146059	991.779724	-642.684631	212.760605	525.240601	-656.748535	-56.233227	520.132690	-651.311218	234.339691	80.451141	-674.209290	-70.948662	89.105225	-551.261292	268.980499	1469.154663	-473.981567	-96.503578	1427.188843	-470.657623	82.457359	1415.696899	-460.797485	62.360210	1749.790527	-772.539612	348.228546	1264.372925	-548.467102	-210.252151	1179.530396	-601.994690	285.079956	1026.812256	-374.530365	-121.349709	949.946228	-553.361145	79.040756	1090.007690	559.983154	-96.386375	960.741638	566.376770	153.185272
-581.380005	168.089462	993.380493	-570.825989	-11.336893	991.770081	-642.904724	212.602432	525.229065	-656.930969	-56.302834	520.083069	-651.309570	234.366837	80.443542	-674.313538	-70.942787	88.972878	-551.193848	268.479248	1469.226685	-474.538940	-97.376137	1427.062012	-470.844147	81.963432	1416.312256	-460.752411	61.889576	1749.703613	-772.550354	348.199585	1264.609863	-551.685486	-209.688187	1179.474243	-602.093689	284.782715	1027.185913	-380.838562	-121.692200	946.670349	-553.574036	78.826996	1090.003418	558.595947	-95.487846	960.515259	565.610779	153.742661
-581.532227	167.913086	993.383606	-571.224243	-11.535767	991.760193	-643.095642	212.259033	525.310730	-657.180298	-56.477844	520.054199	-651.325500	234.367981	80.361694	-674.394043	-71.111740	88.970352	-551.093811	268.165863	1469.252441	-475.046692	-97.918694	1426.881226	-471.113312	81.483658	1416.104736	-460.723022	61.341167	1749.655273	-772.513733	348.107941	1264.884033	-554.814209	-209.090103	1179.507568	-602.223816	284.504181	1027.330811	-387.002808	-122.285141	943.440857	-553.832581	78.602386	1089.996338	557.175476	-94.759933	960.254028	565.187683	156.223389
-581.709167	167.685242	993.401489	-571.613037	-11.775329	991.751831	-643.286865	212.001709	525.329407	-657.474609	-56.667786	520.077026	-651.324219	234.346085	80.353691	-674.443420	-71.164558	88.953842	-550.986572	267.764648	1469.291016	-475.584106	-98.604591	1426.793945	-471.341827	81.012985	1416.173340	-460.706360	60.784870	1749.621094	-772.457642	348.083405	1265.056641	-557.757935	-208.412720	1179.577637	-602.574707	284.431396	1027.391235	-392.959473	-122.803329	940.536011	-554.085938	78.329491	1089.994507	555.570801	-93.752167	960.052917	564.117065	156.022675
-581.892090	167.474091	993.437866	-572.028687	-12.033859	991.757690	-643.437561	211.793030	525.311340	-657.615417	-56.786903	520.044189	-651.312317	234.306274	80.342621	-674.524414	-71.237373	88.896729	-551.096558	267.421326	1469.364624	-476.290192	-99.210175	1426.811768	-471.713074	80.544662	1416.293823	-460.684296	60.247955	1749.559937	-772.393799	348.064941	1265.281250	-560.648438	-207.973816	1179.636230	-602.760498	284.201233	1027.417603	-398.769012	-123.313942	937.678284	-554.377747	78.049179	1090.014038	554.072205	-92.759750	959.787476	563.365173	157.064484
-582.084229	167.279343	993.434448	-572.424988	-12.272026	991.719482	-643.537720	211.500443	525.290405	-657.712830	-56.854172	519.989502	-651.281860	234.260406	80.312141	-674.531860	-71.345642	88.882889	-550.986572	267.066895	1469.405640	-476.815094	-99.809990	1426.737915	-471.956299	80.057739	1416.249023	-460.691650	59.661964	1749.520752	-772.349426	348.071472	1265.452026	-563.349976	-207.339249	1179.692139	-602.949463	283.764709	1027.624756	-404.467010	-123.745728	934.937805	-554.647888	77.789444	1089.987671	552.811768	-91.019157	959.116089	562.704712	158.515823
-582.262329	166.991562	993.400208	-572.803406	-12.567246	991.684753	-643.599182	211.191177	525.279114	-657.926392	-56.967449	519.950134	-651.247375	234.204361	80.279556	-674.629272	-71.398865	88.866943	-550.846985	266.726166	1469.401978	-477.327667	-100.469917	1426.742310	-472.169098	79.567276	1416.269165	-460.695709	59.125751	1749.461914	-772.279236	348.012665	1265.635254	-565.892395	-206.822906	1179.782471	-603.181885	283.462769	1027.601807	-409.861206	-123.955147	931.894409	-554.915344	77.472992	1089.950806	550.955994	-90.690292	959.362000	561.717468	159.540848
-582.404419	166.770874	993.386230	-573.190674	-12.817805	991.660339	-643.681335	210.959869	525.257080	-658.228760	-57.109474	519.936462	-651.295349	234.156250	80.300507	-674.645630	-71.464035	88.814117	-550.669617	266.372803	1469.365845	-477.886658	-100.998337	1426.651123	-472.388977	79.052330	1416.205078	-460.745056	58.562950	1749.415771	-772.197693	347.975769	1265.795776	-568.596558	-206.251282	1179.999634	-603.420349	283.154938	1027.606689	-415.154327	-124.328484	929.227234	-555.178894	77.200851	1089.931396	549.279785	-89.787086	959.218079	560.722656	160.638626
-582.570251	166.470398	993.353577	-573.552734	-13.111291	991.640259	-643.662415	210.698257	525.168640	-658.430908	-57.262741	519.917786	-651.203796	234.103256	80.240067	-674.610046	-71.532799	88.758873	-550.451721	265.941681	1469.327393	-478.376709	-101.702492	1426.608887	-472.553345	78.509087	1416.123413	-460.786316	58.032925	1749.367188	-772.097229	347.954590	1265.897949	-570.867310	-205.705002	1180.045410	-603.695557	282.823639	1027.563721	-420.388275	-124.701561	926.815002	-555.421021	76.887146	1089.900024	547.661499	-88.907753	959.057068	559.804871	161.901123
-582.725586	166.268158	993.339844	-573.960876	-13.398166	991.604675	-643.656738	210.545227	525.137390	-658.624023	-57.355114	519.876404	-651.210449	234.005569	80.279846	-674.536011	-71.604881	88.725647	-550.271301	265.598785	1469.285156	-478.899780	-102.254349	1426.573486	-472.742462	77.995018	1416.093140	-460.811157	57.496922	1749.291992	-771.976624	347.936859	1266.058105	-572.638000	-205.430359	1179.940796	-603.925903	282.521240	1027.489258	-425.352386	-125.078957	924.359619	-555.705566	76.598656	1089.876099	546.048828	-87.869843	958.954468	558.750183	163.127060
-582.871399	165.980804	993.325134	-574.334412	-13.695758	991.581909	-643.603394	210.300903	525.097107	-658.796875	-57.496040	519.841309	-651.167786	233.957825	80.270340	-674.519592	-71.607704	88.668976	-550.143494	265.322174	1469.226807	-479.453583	-102.846725	1426.550049	-473.001160	77.509476	1416.041138	-460.832275	56.973171	1749.245117	-771.844788	347.948029	1266.134644	-574.681396	-205.043549	1180.070923	-604.200195	282.124207	1027.404053	-430.169250	-125.440567	922.141602	-555.950134	76.273865	1089.853882	544.997253	-86.346825	959.216858	557.698792	164.353378
-583.003967	165.746170	993.337830	-574.695740	-14.021050	991.572327	-643.617004	210.156509	525.046021	-659.071594	-57.647865	519.878845	-651.255066	233.860291	80.341820	-674.544861	-71.643684	88.703659	-550.013550	265.001221	1469.162842	-479.983093	-103.364876	1426.536499	-473.263367	77.002846	1416.044067	-460.858276	56.448483	1749.190308	-771.688721	347.951324	1266.166382	-576.815002	-204.394409	1180.151001	-604.513062	281.691071	1027.229858	-434.766937	-125.832748	919.933838	-556.187988	75.953339	1089.853394	543.135864	-85.708939	958.999207	556.547974	165.531555
-583.106750	165.395905	993.336731	-575.060486	-14.376534	991.590271	-643.553101	209.998642	524.994568	-659.386353	-57.863064	519.924927	-651.277100	233.817505	80.361992	-674.636841	-71.704704	88.796898	-549.860291	264.679688	1469.125244	-480.522278	-103.906906	1426.498535	-473.524292	76.510101	1416.019897	-460.925720	55.952248	1749.143677	-771.487427	347.961761	1266.218506	-578.236023	-204.184189	1180.068115	-604.827698	281.189362	1027.032593	-439.276642	-126.266365	917.951111	-556.427368	75.577507	1089.863159	541.787537	-84.682709	959.029480	555.368958	166.759903
-583.202942	165.122253	993.335754	-575.445435	-14.646397	991.588074	-643.547058	209.777069	525.017090	-659.573914	-57.981464	519.907227	-651.276672	233.722443	80.361633	-674.606323	-71.678673	88.764381	-549.733704	264.343048	1469.033691	-481.014771	-104.383545	1426.541016	-473.817322	76.030052	1416.008423	-460.987457	55.478203	1749.109985	-771.291870	348.009003	1266.228394	-580.183899	-203.765701	1180.287354	-605.140198	280.665466	1026.843018	-443.525391	-126.507286	915.941956	-556.675476	75.268349	1089.863281	540.494263	-83.612900	959.149902	554.048523	167.830811
-583.269165	164.796997	993.306763	-575.752441	-14.993872	991.604187	-643.115723	209.298950	524.906189	-659.656311	-58.039360	519.867798	-651.139771	233.654877	80.374352	-674.551331	-71.734673	88.713852	-549.614624	264.013428	1469.009033	-481.601135	-104.937386	1426.569824	-474.098877	75.582588	1416.001587	-461.030029	54.963982	1749.060913	-771.096924	348.009125	1266.278320	-581.799866	-203.420181	1180.238281	-605.484497	280.107788	1026.591797	-447.599762	-126.982292	914.194153	-556.895630	74.924622	1089.864746	539.333313	-82.600471	959.254822	552.691284	169.033188
-583.303894	164.501724	993.283630	-576.142822	-15.288542	991.617554	-643.030151	209.087814	524.907837	-659.883362	-58.231216	519.856750	-651.149658	233.609421	80.401894	-674.567505	-71.763542	88.653999	-549.487854	263.709747	1468.966431	-482.122864	-105.377731	1426.581055	-474.410675	75.065186	1415.951172	-461.096832	54.503036	1749.001953	-770.896790	348.031036	1266.271362	-583.254395	-203.111099	1180.277466	-605.789246	279.619171	1026.328369	-451.463593	-127.499908	912.605957	-557.119263	74.604210	1089.862305	538.241272	-81.541519	959.332275	551.249146	170.149857
-583.361389	164.174347	993.279114	-576.492065	-15.565321	991.594910	-642.961182	208.786087	524.901306	-660.026550	-58.350861	519.815186	-651.276245	233.561905	80.440849	-674.437195	-71.876770	88.635551	-549.380127	263.405609	1468.890991	-482.656067	-105.875229	1426.582031	-474.666595	74.623894	1415.935059	-461.182373	54.079033	1748.951660	-770.709229	348.037292	1266.257446	-584.629028	-202.822815	1180.265381	-606.110229	279.125092	1026.117065	-455.109253	-128.359024	911.261658	-557.336121	74.255089	1089.851929	537.767334	-79.932251	959.587036	549.856934	171.433151
-583.415405	163.927322	993.232788	-576.869507	-15.824909	991.571655	-642.853638	208.414093	524.798462	-660.291626	-58.551971	519.790527	-651.610352	233.585388	80.465721	-674.527222	-71.932381	88.630402	-549.275024	263.107849	1468.811401	-483.187103	-106.343987	1426.525879	-474.946167	74.157295	1415.920654	-461.263733	53.662128	1748.879761	-770.499451	348.023315	1266.216187	-585.541382	-202.742859	1180.199707	-606.206909	278.620392	1025.847290	-458.597260	-128.349152	909.543152	-557.549072	73.973747	1089.816406	536.844055	-79.077492	959.762939	548.246399	172.529068
-583.441772	163.721466	993.204041	-577.186951	-16.157263	991.553223	-642.713867	207.455490	524.553040	-660.429932	-58.615185	519.741455	-651.524963	233.569931	80.364868	-674.537292	-71.979530	88.661751	-549.077759	262.691772	1468.696167	-483.654449	-106.959595	1426.587646	-475.253448	73.726517	1415.752930	-461.350830	53.250378	1748.836914	-770.290771	348.045074	1266.112061	-587.093567	-202.191818	1180.248169	-606.509827	278.168518	1025.541626	-461.892731	-128.844971	908.271362	-557.734924	73.673195	1089.796021	536.090088	-78.082039	959.797974	546.649597	173.707794
-583.450195	163.447449	993.183655	-577.509583	-16.481575	991.540283	-642.593323	207.320801	524.477356	-660.683289	-58.821648	519.773376	-651.547668	233.495178	80.385887	-674.623047	-72.031151	88.654381	-548.786926	262.096863	1468.552612	-484.058746	-107.711586	1426.606445	-475.613708	73.352951	1415.748169	-461.455597	52.864422	1748.792114	-770.086548	348.029175	1265.993896	-587.864563	-202.077225	1180.203979	-606.833923	277.787994	1025.205933	-464.979462	-129.167648	907.020386	-557.935608	73.337433	1089.787476	535.288635	-77.186218	959.915588	544.833679	174.737350
-583.478455	163.171265	993.147095	-577.763733	-16.780663	991.561401	-642.546875	207.190521	524.487793	-660.785583	-58.906483	519.767334	-651.596130	233.455765	80.380638	-674.844910	-71.643646	88.515625	-548.691589	261.773590	1468.483643	-484.598694	-108.195625	1426.758789	-475.896790	72.932091	1415.712769	-461.579224	52.491974	1748.758423	-769.908997	347.953522	1265.978638	-588.970398	-201.785019	1180.204468	-607.156555	277.372345	1024.890015	-468.295319	-129.753860	906.399170	-558.102356	73.051872	1089.785645	534.661560	-76.246994	959.988892	543.134766	176.631332
-583.469849	162.832108	993.153259	-578.036438	-17.081934	991.565186	-642.437988	206.975571	524.476501	-660.966003	-59.103622	519.777283	-651.580688	233.387512	80.424889	-674.920776	-71.587547	88.474457	-548.638428	261.532196	1468.446167	-485.194946	-108.576187	1426.806274	-476.247803	72.475960	1415.628662	-461.710815	52.130848	1748.747681	-769.778320	347.890015	1265.950317	-590.074585	-201.564621	1180.246582	-607.489075	276.948486	1024.606323	-470.715790	-129.933197	905.022156	-558.289490	72.693390	1089.803345	534.037415	-75.307472	960.033875	541.075806	176.798340
-583.456177	162.551392	993.126221	-578.302124	-17.347872	991.569580	-642.319824	206.806625	524.415955	-661.184814	-59.269871	519.796265	-651.620667	233.321121	80.447624	-674.430786	-72.134346	88.618782	-548.625183	261.245483	1468.433838	-485.781372	-108.959076	1426.848511	-476.573212	72.053551	1415.659668	-461.881409	51.791748	1748.710083	-769.608948	347.852295	1265.830688	-591.478943	-201.153015	1180.419556	-607.837708	276.662323	1024.075562	-473.409515	-130.013657	904.411499	-558.465576	72.400627	1089.803467	533.425049	-74.507576	960.039978	539.039673	177.730743
-583.482544	162.240387	993.091187	-578.556824	-17.679319	991.573792	-642.241577	206.665695	524.365540	-661.273560	-59.376465	519.784790	-651.616150	233.259766	80.448586	-674.908081	-71.546280	88.408104	-548.603638	260.972778	1468.389893	-486.345276	-109.352562	1426.960205	-476.873108	71.677956	1415.678955	-462.036133	51.482193	1748.705688	-769.479004	347.841156	1265.775757	-592.414734	-200.864212	1180.394531	-608.097595	276.231506	1023.885132	-475.621948	-130.239990	903.662598	-558.624695	72.071716	1089.792358	532.826660	-73.721550	960.087036	536.952148	178.700211
-583.492188	162.009949	993.040222	-578.845276	-17.951166	991.579773	-642.160706	206.509644	524.330750	-661.339661	-59.478775	519.778259	-651.591125	233.208069	80.416504	-674.296448	-72.143425	88.488304	-548.589600	260.737427	1468.284912	-486.966034	-109.748650	1427.061401	-477.161835	71.277763	1415.683716	-462.204468	51.153008	1748.672852	-769.326172	347.787994	1265.628784	-593.030212	-200.932404	1180.286133	-608.568787	276.040649	1023.537964	-477.820862	-132.492538	903.390198	-558.790466	71.816269	1089.773682	532.382202	-72.962692	960.093811	534.833618	179.631653
-583.522766	161.777725	992.987732	-579.113953	-18.232502	991.572021	-642.114929	206.392227	524.244080	-661.554932	-59.665779	519.772705	-651.614502	233.195358	80.369751	-674.865356	-71.235771	88.005325	-548.558472	260.516113	1468.175293	-487.539673	-110.141396	1427.231812	-477.432983	70.890663	1415.713013	-462.397888	50.862598	1748.639404	-769.185242	347.755615	1265.483154	-593.870483	-200.752106	1180.364624	-608.836243	275.701630	1023.253052	-479.499817	-132.500412	903.018799	-558.957703	71.553741	1089.747559	531.823486	-72.344170	959.712891	532.679932	180.628357
-583.537109	161.537659	992.952576	-579.361755	-18.566586	991.553162	-642.101746	206.216644	524.236633	-661.695129	-59.838818	519.787231	-651.627686	233.173553	80.310799	-674.632935	-72.097290	88.480202	-548.567139	260.302155	1468.065308	-488.105408	-110.519257	1427.259888	-477.737701	70.526947	1415.715332	-462.580994	50.585850	1748.623535	-769.078796	347.722198	1265.308716	-594.940613	-200.165619	1180.303467	-609.105103	275.396423	1022.943726	-481.130127	-133.130249	902.438293	-559.117981	71.245850	1089.727173	531.351990	-71.452255	959.641357	530.388916	181.289215
-583.572937	161.324600	992.914795	-579.630676	-18.791801	991.524719	-642.101501	206.034515	524.230591	-661.780518	-59.963539	519.789856	-651.652893	233.106339	80.354805	-674.766602	-70.742203	87.423393	-548.633789	260.065460	1468.001221	-488.680145	-110.863495	1427.318604	-478.013306	70.172440	1415.801392	-462.776001	50.315430	1748.625732	-769.003723	347.599365	1265.211304	-595.736572	-200.077148	1180.331665	-609.330139	275.046448	1022.649231	-482.637085	-133.241058	901.903442	-559.284790	71.002594	1089.697388	530.987671	-70.669662	959.559082	528.157776	182.116272
-583.602478	161.077744	992.884033	-579.824829	-19.024775	991.521301	-642.128052	205.854385	524.264282	-661.685974	-59.956444	519.726379	-651.679993	233.048080	80.365471	-674.511780	-70.330414	86.915558	-548.677795	259.844330	1467.911377	-489.167816	-111.225304	1427.392578	-478.344055	69.822243	1415.750854	-462.992676	50.098022	1748.616943	-768.906128	347.458374	1265.134644	-596.242249	-200.316895	1180.390137	-609.503540	274.698944	1022.382385	-484.051239	-133.056519	901.503357	-559.426025	70.756371	1089.687012	530.707642	-69.849228	959.480957	525.910522	182.862427
-583.586853	160.866837	992.877563	-580.003784	-19.214737	991.522156	-642.151123	205.732651	524.241943	-661.725159	-60.107201	519.706848	-651.761169	233.006790	80.426315	-674.497314	-70.070633	86.634163	-548.708679	259.625854	1467.810425	-489.757599	-111.606239	1427.505859	-478.658844	69.486511	1415.758423	-463.234253	49.870720	1748.608887	-768.845459	347.314484	1265.001831	-596.910461	-200.242798	1180.397217	-609.702881	274.382996	1022.076172	-485.294159	-133.030838	901.146301	-559.570190	70.534439	1089.698364	530.442810	-69.086761	959.323425	523.702942	183.558273
-583.596069	160.628586	992.836731	-580.223328	-19.480801	991.528687	-642.152100	205.635437	524.256042	-661.783447	-60.220276	519.681519	-651.732178	232.970245	80.383003	-674.585449	-69.789612	86.315132	-548.779785	259.392242	1467.751465	-490.284851	-111.890839	1427.681519	-478.908539	69.189842	1415.769287	-463.478485	49.671143	1748.606445	-768.776672	347.194366	1264.879395	-597.865845	-199.952805	1180.479736	-609.869019	274.061493	1021.766113	-486.468811	-132.923386	900.800781	-559.721069	70.281265	1089.689453	530.195374	-68.329613	959.225342	521.487000	184.097076
-583.655823	160.462646	992.828003	-580.467834	-19.644375	991.540771	-642.152710	205.500534	524.219238	-661.752136	-60.302567	519.644104	-651.684631	232.943192	80.322845	-674.506287	-69.663704	86.121101	-548.815552	259.256348	1467.629395	-490.782318	-112.171051	1427.822266	-479.176758	68.887283	1415.819702	-463.729279	49.463238	1748.619507	-768.673462	347.123688	1264.628784	-598.492004	-199.913269	1180.500000	-609.954712	273.990173	1021.755798	-487.536346	-132.978119	900.501648	-559.903625	70.104416	1089.698120	529.919678	-67.655586	959.100647	519.349976	184.789063
-583.738037	160.294891	992.801208	-580.714539	-19.848238	991.536072	-642.174438	205.377655	524.200012	-661.851013	-60.448250	519.650452	-651.676208	232.951447	80.275803	-674.523926	-69.529602	85.992012	-548.862000	259.115784	1467.553589	-491.282349	-112.437881	1427.891479	-479.573822	68.403252	1416.068726	-463.951019	49.285801	1748.643677	-768.584961	347.009674	1264.429199	-598.753479	-200.237473	1180.568237	-610.082947	273.741638	1021.473389	-488.496002	-133.047958	900.307129	-560.075378	69.910248	1089.683960	529.679871	-67.029221	959.010376	517.234314	185.394119
-583.791382	160.096268	992.759399	-580.905823	-20.087982	991.552673	-642.156189	205.252151	524.154236	-661.908142	-60.523449	519.649414	-651.660156	232.907791	80.258759	-674.625366	-69.555717	86.052238	-548.955078	258.917297	1467.466797	-491.788086	-112.734581	1428.060059	-479.741760	68.311562	1415.904907	-464.195923	49.110668	1748.668091	-768.537415	346.897644	1264.274048	-599.266541	-200.314346	1180.681763	-610.050537	273.399963	1021.147095	-489.328461	-133.077179	900.046753	-560.215942	69.705475	1089.675537	529.405396	-66.297554	958.881592	515.156982	185.832596
-583.820557	159.954788	992.727783	-581.025574	-20.242107	991.519470	-642.108765	205.151031	524.121033	-661.925659	-60.576523	519.639587	-651.605408	232.840881	80.215881	-674.558838	-69.602386	86.080093	-548.991333	258.818695	1467.386230	-492.211517	-112.923843	1428.223633	-480.024475	68.058388	1415.819946	-464.425903	48.960445	1748.670288	-768.494080	346.761993	1264.122192	-599.979004	-199.968964	1180.687134	-610.124207	273.141541	1020.916077	-489.999756	-133.255127	899.808167	-560.331543	69.544998	1089.652466	529.160339	-65.662201	958.810974	513.216309	186.401855
-583.908020	159.816437	992.717285	-581.236755	-20.409445	991.482300	-642.145813	205.024353	524.103394	-662.064026	-60.719215	519.659607	-651.707458	232.799606	80.248238	-674.597961	-69.584457	86.052071	-549.124207	258.586700	1467.339722	-492.704468	-113.210144	1428.329956	-480.342072	67.844498	1415.907104	-464.664307	48.887093	1748.613525	-768.464294	346.573700	1264.009644	-600.299561	-199.927948	1180.653320	-610.168335	272.864227	1020.717651	-490.546539	-133.427856	899.609009	-560.491455	69.362465	1089.630859	528.911743	-64.912689	958.778137	511.216095	186.875366
-583.992798	159.684418	992.710388	-581.434509	-20.528385	991.462341	-642.137146	204.887955	524.082275	-662.115540	-60.760578	519.642151	-651.656738	232.755310	80.218971	-674.644470	-69.584442	86.031334	-549.235901	258.466858	1467.281250	-493.107697	-113.404587	1428.450073	-480.601410	67.595688	1415.845581	-464.926605	48.758789	1748.596191	-768.426758	346.491180	1263.796265	-600.576477	-199.997665	1180.679321	-610.275269	272.608307	1020.474487	-491.035034	-133.698471	899.449890	-560.662964	69.215569	1089.624268	528.592896	-64.226158	959.038513	509.261841	187.330948
-584.050781	159.583191	992.690369	-581.588867	-20.610989	991.455139	-642.127991	204.852631	524.039978	-662.208435	-60.814873	519.652710	-651.722595	232.737137	80.266930	-674.684021	-69.589554	86.018028	-549.390991	258.275879	1467.195435	-493.519012	-113.609558	1428.604004	-480.854675	67.406975	1415.927734	-465.177734	48.613041	1748.642822	-768.380005	346.394745	1263.574829	-600.842041	-200.140518	1180.778198	-610.500549	272.451813	1020.249084	-491.234253	-133.479324	899.900024	-560.799805	69.118301	1089.617554	528.333984	-63.600971	958.693665	507.494843	188.026642
-584.126709	159.478531	992.662354	-581.705933	-20.785349	991.470947	-642.073303	204.775330	523.973755	-662.359985	-60.961296	519.663513	-651.622803	232.686142	80.154053	-674.721619	-69.609673	86.011772	-549.524170	258.159698	1467.113281	-493.901825	-113.786591	1428.712891	-481.096649	67.199066	1416.005615	-465.428772	48.555576	1748.618896	-768.332458	346.352386	1263.349854	-601.004883	-200.218369	1180.761841	-610.561401	272.232758	1019.995911	-491.523102	-133.707504	899.822144	-560.920837	68.997253	1089.617065	527.896667	-63.027370	958.705566	505.710510	188.591644
-584.167358	159.399414	992.660278	-581.869751	-20.918289	991.475098	-642.046021	204.700546	523.982727	-662.458679	-61.060360	519.679688	-651.685486	232.694595	80.235077	-674.754822	-69.598976	86.033051	-549.683044	258.081940	1467.000122	-494.307251	-113.950340	1428.789429	-481.340668	66.994156	1416.046631	-465.688263	48.413662	1748.688843	-768.296265	346.317841	1263.096191	-601.095215	-200.272568	1180.760376	-610.498657	271.983215	1019.601563	-491.745178	-133.932144	899.661194	-561.050903	68.879257	1089.624268	527.489807	-62.495983	958.732178	504.053802	189.144318
-584.240784	159.311905	992.661438	-582.036377	-20.992315	991.469666	-641.986450	204.647736	523.911926	-662.614441	-61.178734	519.707764	-651.579102	232.572006	80.167679	-674.896729	-69.565155	86.030937	-549.822083	257.965881	1466.944946	-494.636719	-114.078979	1428.914429	-481.607239	66.822044	1416.098511	-465.968933	48.365597	1748.672852	-768.241394	346.289734	1262.800049	-601.084229	-200.353714	1180.765625	-610.651306	271.808594	1019.359436	-491.874542	-134.150986	899.543701	-561.186707	68.783325	1089.625610	526.985413	-61.911480	958.748047	502.541412	189.802887
-584.327820	159.233459	992.643372	-582.187134	-21.121389	991.474731	-641.954712	204.536697	523.891296	-662.775085	-61.286327	519.739929	-651.589172	232.561844	80.165962	-674.866882	-69.644142	86.110077	-550.014465	257.845612	1466.901978	-494.985413	-114.192986	1429.054077	-481.886688	66.691750	1416.146484	-466.237915	48.267643	1748.732910	-768.275940	346.225220	1262.645996	-601.029724	-200.448730	1180.746826	-610.868652	270.820160	1018.659363	-491.948151	-134.356201	899.359680	-561.323425	68.684204	1089.623169	526.434326	-61.257679	958.793701	501.047363	190.229385
-584.410156	159.111694	992.628052	-582.316833	-21.215336	991.440430	-641.947266	204.453705	523.878906	-662.324341	-61.094776	519.278748	-651.586182	232.546356	80.160004	-674.601257	-69.702202	86.084396	-550.212524	257.742096	1466.897461	-495.358246	-114.294083	1429.212646	-482.154419	66.577812	1416.148682	-466.535065	48.231293	1748.738525	-768.255249	346.097534	1262.424072	-600.656372	-200.906525	1180.773682	-610.887634	270.681244	1018.404480	-491.962830	-134.559616	899.170044	-561.449158	68.559959	1089.602661	525.854004	-60.604763	958.792175	499.630188	190.873535
-584.475586	159.027283	992.623291	-582.475342	-21.285313	991.429321	-641.963623	204.351273	523.872864	-662.275940	-60.762257	519.250671	-651.510742	232.383118	80.151749	-674.552551	-69.714142	85.972130	-550.424500	257.705688	1466.835449	-495.707764	-114.348183	1429.261108	-482.419189	66.496407	1416.146362	-466.822296	48.133087	1748.802124	-768.256958	345.994965	1262.242920	-600.478577	-201.000092	1180.647827	-610.834167	270.679565	1018.298279	-491.879181	-134.835236	898.972351	-561.581299	68.467773	1089.599243	525.253601	-60.047565	958.815369	498.383209	191.468750
-584.558838	159.004883	992.596619	-582.608826	-21.346283	991.412231	-641.980835	204.366241	523.845764	-663.059448	-61.407806	519.702209	-651.602661	232.448898	80.142097	-674.995605	-69.683197	86.051964	-550.586792	257.657776	1466.760498	-496.032043	-114.406395	1429.322021	-482.656128	66.367378	1416.156372	-467.140808	48.070923	1748.822021	-768.241943	345.929260	1261.970337	-600.308411	-201.076157	1180.568115	-610.822937	270.595001	1018.064941	-491.707733	-135.154037	898.812561	-561.707947	68.425041	1089.581543	524.714844	-59.473171	958.773193	497.298187	192.007935
-584.602234	158.927948	992.561462	-582.686401	-21.499624	991.448486	-641.958435	204.385849	523.822632	-663.133362	-61.465725	519.690308	-651.599548	232.470352	80.098816	-674.933044	-69.696381	86.060753	-550.796631	257.624573	1466.677124	-496.326569	-114.426544	1429.430542	-482.878906	66.281311	1416.183838	-467.483185	48.051018	1748.834473	-768.258972	345.869629	1261.753906	-600.109680	-201.154755	1180.509399	-610.808716	270.540039	1017.841736	-491.479950	-135.410004	898.713745	-561.809021	68.344025	1089.591309	524.020630	-58.901058	958.730774	496.272125	192.598923
-584.672058	158.890030	992.556946	-582.819031	-21.564152	991.445557	-641.953186	204.363235	523.783936	-663.285339	-61.494617	519.724243	-651.564148	232.384033	80.066879	-675.049316	-69.674530	86.038513	-550.987305	257.596313	1466.644165	-496.565857	-114.465973	1429.524658	-483.123413	66.202156	1416.218872	-467.780426	48.015686	1748.774902	-768.260864	345.853149	1261.469604	-599.900024	-201.217072	1180.457153	-610.808777	270.374939	1017.614807	-491.158661	-135.532822	898.632080	-561.944031	68.285744	1089.595093	523.188782	-58.391521	958.760193	495.242645	193.064087
-584.741516	158.849823	992.559082	-582.954346	-21.614750	991.470947	-641.954468	204.317856	523.769409	-663.330505	-61.492088	519.718384	-651.570007	232.374130	80.072868	-674.977173	-69.684738	86.034363	-551.230652	257.535339	1466.650635	-496.754944	-114.476265	1429.591797	-483.386017	66.154030	1416.252441	-468.155151	47.975346	1748.907471	-768.309937	345.773590	1261.327148	-599.919250	-200.940231	1180.400513	-610.782532	270.247803	1017.472778	-490.811005	-135.738541	898.486694	-562.058716	68.244850	1089.611572	522.431885	-58.052654	958.920288	494.385132	193.451187
-584.828979	158.771347	992.546692	-583.100220	-21.686394	991.473145	-641.983276	204.285553	523.774292	-663.379883	-61.523602	519.716858	-651.705017	232.505005	80.139931	-675.012573	-69.690666	86.069107	-551.457642	257.538147	1466.631226	-497.003967	-114.444374	1429.750244	-483.625488	66.164169	1416.276245	-468.488312	48.000271	1748.895752	-768.356567	345.720337	1261.119995	-599.631531	-201.017761	1180.310425	-610.777954	270.050781	1017.268005	-490.437012	-136.012802	898.262207	-562.197083	68.170364	1089.611328	521.769043	-57.507504	958.933289	493.624847	193.968094
-584.869873	158.744949	992.522339	-583.214417	-21.683632	991.458130	-642.035400	204.197021	523.770996	-663.404419	-61.476665	519.694458	-651.632019	232.406876	80.069328	-674.973633	-69.688652	86.090546	-551.739746	257.519897	1466.638428	-497.247681	-114.438866	1429.766968	-483.881683	66.153664	1416.277344	-468.814636	47.933174	1749.003784	-768.449280	345.646454	1260.946655	-599.293640	-201.018005	1180.188599	-610.770203	269.964600	1017.115295	-489.903046	-136.316605	898.074951	-562.303223	68.154396	1089.598022	521.031555	-57.017155	958.940857	492.951447	194.169250
-584.974365	158.686844	992.515869	-583.326721	-21.705523	991.441101	-642.069153	204.192383	523.756653	-663.466980	-61.471073	519.720276	-650.883972	231.643387	79.535248	-674.896667	-69.703941	86.128319	-551.992371	257.513031	1466.594604	-497.461212	-114.444435	1429.831421	-484.081421	66.165588	1416.322754	-469.161255	47.952900	1749.025391	-768.532104	345.572479	1260.751465	-598.615112	-201.297379	1180.027588	-610.762939	269.909821	1016.914490	-489.472473	-136.966568	897.384583	-562.414978	68.107628	1089.586914	520.214172	-56.715969	958.998047	492.230072	194.609161
-585.029419	158.670303	992.488464	-583.427795	-21.695713	991.462341	-642.105591	204.203888	523.716309	-663.504578	-61.466774	519.681213	-650.840942	231.583969	79.491699	-674.963684	-69.681091	86.024269	-552.256165	257.553253	1466.564209	-497.679565	-114.399757	1429.907715	-484.308960	66.205818	1416.346680	-469.524078	48.016834	1749.027588	-768.602295	345.552338	1260.483521	-598.235107	-201.307129	1179.960449	-610.770325	269.864380	1016.758789	-488.868988	-137.140854	897.256653	-562.513855	68.124794	1089.588623	518.172363	-57.632507	959.644287	491.394684	194.186554
-585.101440	158.661591	992.433777	-583.546387	-21.731493	991.471619	-642.116577	204.180588	523.690796	-663.579956	-61.484543	519.670776	-650.915283	231.638367	79.511803	-675.071838	-69.676064	85.999634	-552.512268	257.628082	1466.518311	-497.847137	-114.295685	1429.947266	-484.535400	66.236572	1416.368408	-469.869507	48.022831	1749.106689	-768.738953	345.544891	1260.279785	-597.839783	-201.321655	1179.917603	-610.617188	269.749054	1016.503235	-488.149384	-137.676926	897.108276	-562.627808	68.131424	1089.570190	517.571411	-57.216614	959.704590	490.938782	194.474762
-585.185852	158.638199	992.413330	-583.634338	-21.758097	991.486633	-642.164978	204.181076	523.684143	-663.549622	-61.444607	519.650513	-650.911194	231.591217	79.492752	-674.990784	-69.705383	86.033195	-552.823975	257.682861	1466.474731	-498.031342	-114.214333	1430.033203	-484.770630	66.272743	1416.427002	-470.260010	48.021370	1749.167725	-768.874573	345.493469	1260.070801	-597.445435	-201.314606	1179.812134	-610.783447	269.824341	1016.375427	-487.455353	-137.840866	897.006226	-562.738953	68.124931	1089.572998	516.953918	-56.866295	959.727783	490.493500	194.896133
-585.238831	158.566757	992.414612	-583.726379	-21.755432	991.516541	-642.190613	204.066772	523.673645	-663.628540	-61.532040	519.632751	-651.630798	232.301498	79.999123	-675.069092	-69.681374	86.020035	-553.071411	257.735291	1466.449097	-498.165558	-114.114578	1430.099854	-484.986664	66.353226	1416.453125	-470.622284	48.088020	1749.182129	-769.046753	345.446838	1259.940186	-596.961975	-201.230957	1179.697754	-610.791870	269.799622	1016.283142	-486.680298	-138.066269	896.857422	-562.838135	68.100990	1089.594604	516.223145	-56.596600	959.789368	490.088531	195.141846
-585.302979	158.536087	992.403259	-583.801575	-21.752916	991.554749	-642.260010	203.989517	523.670227	-663.615417	-61.504860	519.652283	-651.604065	232.292160	80.002365	-674.967285	-69.681503	86.072388	-553.368469	257.761444	1466.519165	-498.305786	-114.006859	1430.200562	-485.218933	66.437927	1416.441162	-470.996277	48.137390	1749.251221	-769.241943	345.363434	1259.824219	-596.426575	-201.100510	1179.503296	-610.635681	269.718048	1016.199829	-485.696747	-138.384720	896.514343	-562.939819	68.112061	1089.615234	515.518921	-56.590557	960.043274	489.743713	195.067001
-585.398376	158.500916	992.400391	-583.901794	-21.730230	991.571594	-642.316772	203.941742	523.675781	-663.640503	-61.557201	519.661743	-651.638550	232.278732	80.016060	-674.976379	-69.683807	86.085846	-553.667664	257.817535	1466.487671	-498.470703	-113.913948	1430.296021	-485.443695	66.530716	1416.483276	-471.337555	48.165890	1749.353638	-769.447998	345.340454	1259.651733	-596.211182	-200.659805	1179.399780	-610.846069	269.780457	1016.143921	-484.981567	-138.570206	896.648376	-563.049866	68.115707	1089.624878	514.904480	-56.506668	959.948303	489.502075	195.225815
-585.438965	158.472076	992.395203	-583.970581	-21.716061	991.608215	-642.340027	203.881699	523.632019	-663.676270	-61.598938	519.657288	-651.718933	232.354645	80.021622	-675.008789	-69.694939	86.094276	-553.993652	257.885315	1466.414795	-498.644714	-113.798737	1430.383179	-485.618317	66.636177	1416.544067	-471.715118	48.254795	1749.420044	-769.657410	345.326019	1259.497070	-595.734436	-200.539200	1179.321411	-610.926147	269.819885	1016.033264	-483.976807	-138.775909	896.323181	-563.137878	68.127274	1089.648071	514.114807	-56.441696	960.073730	489.147034	195.334625
-585.509277	158.476379	992.359253	-584.043945	-21.743626	991.637939	-642.816589	202.967331	523.854004	-663.633545	-61.588783	519.635071	-651.849915	232.401215	79.893532	-675.006775	-69.728859	86.069244	-554.263916	257.982117	1466.391724	-498.759125	-113.689156	1430.505615	-485.871124	66.735062	1416.577271	-472.099609	48.382477	1749.416992	-769.833191	345.317413	1259.298950	-595.246033	-200.489716	1179.346191	-610.971497	269.894806	1015.940491	-483.130066	-139.031418	896.360413	-563.217041	68.150833	1089.646606	513.528809	-56.381577	960.170288	488.922577	195.496307
-585.627075	158.474274	992.367798	-584.134277	-21.715878	991.672058	-642.890320	203.202133	523.965698	-663.743530	-61.692657	519.654785	-651.953308	232.415573	79.968941	-675.074097	-69.729225	86.059975	-554.571411	258.104370	1466.361938	-498.900604	-113.550201	1430.629761	-486.107849	66.818977	1416.605347	-472.484253	48.472591	1749.461914	-770.036804	345.353424	1259.140991	-594.717529	-200.375504	1179.234253	-611.087952	269.945770	1015.815308	-482.257202	-138.677597	896.209412	-563.331909	68.180656	1089.670410	512.877563	-56.336857	960.243347	488.734924	195.693726
-585.693115	158.473969	992.331665	-584.157043	-21.757284	991.696838	-642.819275	203.674179	523.994507	-663.758850	-61.689396	519.652222	-651.115479	231.604691	79.463409	-675.106812	-69.742767	86.096130	-554.886536	258.187958	1466.319092	-499.064819	-113.448601	1430.773682	-486.349915	66.935257	1416.667358	-472.877869	48.598579	1749.540527	-770.235840	345.390015	1258.937134	-593.899536	-200.573502	1179.098633	-611.191528	269.985718	1015.654114	-481.405579	-138.692963	896.119019	-563.397522	68.197853	1089.669434	512.296387	-56.329872	960.271973	488.641266	195.746689
-585.775818	158.465851	992.327698	-584.205872	-21.750904	991.711121	-642.755920	204.134552	523.973328	-663.806885	-61.760151	519.671814	-651.042297	231.503357	79.456566	-675.058960	-69.754997	86.117653	-555.228577	258.289001	1466.278076	-499.160248	-113.308632	1430.844971	-486.567749	67.058945	1416.707764	-473.227753	48.710339	1749.632690	-770.478943	345.396881	1258.831421	-593.324097	-200.463776	1178.992676	-611.309814	270.067413	1015.601990	-480.368561	-138.848877	896.174438	-563.494629	68.210609	1089.681519	511.657013	-56.388912	960.339050	488.526917	195.712631
-585.856812	158.464157	992.305176	-584.255188	-21.733831	991.715271	-642.758850	204.516663	523.935425	-663.801575	-61.731400	519.652710	-651.010742	231.505783	79.504555	-675.088989	-69.748505	86.112709	-555.546814	258.372650	1466.294067	-499.229340	-113.126251	1430.913330	-486.746613	67.197433	1416.724365	-473.595581	48.879921	1749.690674	-770.715332	345.365448	1258.718628	-592.752014	-200.283966	1178.946533	-611.398926	270.123047	1015.605164	-479.447510	-138.871933	896.190918	-563.571228	68.236389	1089.674927	511.088593	-56.487595	960.443359	488.417969	195.616104
-585.962402	158.487808	992.316650	-584.294922	-21.700552	991.705566	-642.745544	204.760635	523.880127	-663.806030	-61.733852	519.646973	-651.800781	232.238205	80.032997	-675.017334	-69.732780	86.136520	-555.878357	258.401581	1466.267822	-499.322479	-112.964561	1430.990479	-486.912903	67.367271	1416.761108	-473.971649	49.024014	1749.762939	-770.953308	345.377594	1258.621094	-592.171387	-200.097443	1178.872192	-611.508179	270.166412	1015.538086	-478.444794	-138.888306	896.171753	-563.667725	68.260986	1089.681030	510.574982	-56.619820	960.533447	488.346649	195.505554
-586.026855	158.505234	992.274048	-584.275574	-21.726522	991.749207	-642.739990	204.851944	523.797485	-663.824158	-61.686432	519.672607	-651.112305	231.609772	79.558456	-674.996216	-69.737778	86.135651	-556.224426	258.479614	1466.239380	-499.405273	-112.804504	1431.066528	-487.054871	67.504395	1416.804688	-474.337708	49.192631	1749.828979	-771.208862	345.399902	1258.479492	-591.911682	-199.597565	1178.798828	-611.643127	270.283173	1015.417480	-477.343231	-138.916962	896.283630	-563.724365	68.313103	1089.689087	510.032654	-56.739143	960.587402	488.335083	195.393600
-586.114258	158.520737	992.272827	-584.252808	-21.747974	991.746155	-642.705444	204.513168	523.681519	-663.875732	-61.664360	519.691467	-650.931152	231.462463	79.450699	-675.088135	-69.716919	86.156708	-556.563049	258.580078	1466.202881	-499.516418	-112.628891	1431.167603	-487.183411	67.642204	1416.852173	-474.672485	49.416847	1749.869141	-771.463928	345.423035	1258.364746	-591.366882	-199.409088	1178.628052	-611.836914	270.391693	1015.248291	-476.387268	-138.740494	896.310547	-563.787415	68.321922	1089.693604	509.588287	-56.923584	960.666931	488.337585	195.268524
-586.220276	158.567657	992.246216	-584.302124	-21.739195	991.767700	-642.739502	203.852676	523.571045	-663.905762	-61.702915	519.702454	-650.848938	231.420410	79.403259	-675.039978	-69.730927	86.139915	-556.910034	258.689240	1466.174927	-499.581848	-112.448120	1431.288452	-487.315948	67.794609	1416.924438	-475.011322	49.658188	1749.878784	-771.665649	345.479340	1258.197144	-590.815002	-199.256119	1178.593506	-612.055725	270.575134	1015.055359	-475.338287	-138.625092	896.365112	-563.875916	68.382500	1089.693604	509.140533	-57.156693	960.759644	488.373199	195.081436
-586.308289	158.593246	992.237976	-584.319397	-21.698996	991.766052	-642.797852	203.830185	523.570435	-663.950867	-61.692581	519.734131	-650.874634	231.448547	79.401154	-675.063721	-69.706085	86.120842	-557.298584	258.796875	1466.148193	-499.682526	-112.281937	1431.441406	-487.477051	67.949127	1416.979370	-475.300537	49.857430	1749.902100	-771.913513	345.561096	1258.020996	-589.992737	-199.441254	1178.597046	-612.282776	270.733887	1014.895203	-474.232269	-138.641464	896.600220	-563.957458	68.427010	1089.694946	508.727051	-57.483746	960.888184	488.401764	194.802216
-586.392883	158.633804	992.229492	-584.351624	-21.710308	991.762329	-642.828003	203.832870	523.536499	-663.964172	-61.681496	519.717163	-650.854797	231.415573	79.396881	-675.060059	-69.725655	86.135986	-557.688477	258.903625	1466.145386	-499.772400	-112.111122	1431.529663	-487.639252	68.103294	1417.051147	-475.533142	50.067265	1749.876587	-772.182739	345.602478	1257.862671	-589.349060	-199.267838	1178.556885	-612.458923	270.887817	1014.760132	-473.272980	-138.354904	896.634155	-564.040527	68.450119	1089.694214	508.403656	-57.833641	960.940674	488.506683	194.458878
-586.468933	158.651352	992.216492	-584.327454	-21.685854	991.762512	-642.892395	203.799911	523.555176	-663.942810	-61.635769	519.708191	-651.657349	232.217819	79.913841	-675.107544	-69.663002	86.100586	-558.041016	258.965424	1466.176880	-499.847412	-111.912491	1431.678833	-487.847321	68.261116	1417.094360	-475.726898	50.293583	1749.870117	-772.465881	345.649567	1257.754150	-588.784607	-199.023071	1178.479858	-612.674377	271.033936	1014.589233	-472.228424	-138.139969	896.763000	-564.095459	68.489769	1089.694092	508.099915	-58.212574	961.026428	488.567078	194.045914
-586.513123	158.667694	992.212891	-584.297180	-21.592588	991.746094	-642.972412	203.808975	523.542419	-663.824768	-61.524353	519.669495	-651.723816	232.275772	79.973305	-674.998474	-69.681763	86.123405	-558.413757	259.058411	1466.137695	-499.924744	-111.702438	1431.812012	-488.084290	68.432259	1417.117065	-475.891449	50.561142	1749.873169	-772.721680	345.681854	1257.620483	-588.182922	-198.819809	1178.459106	-612.873169	271.209625	1014.427979	-471.141418	-138.048355	896.923706	-564.131653	68.546051	1089.690430	507.863098	-58.668568	961.102661	488.664673	193.552155
-586.556885	158.666031	992.199890	-584.278748	-21.529955	991.751221	-642.998962	203.816299	523.572327	-663.880310	-61.567501	519.677368	-650.921814	231.471573	79.380852	-675.069763	-69.672256	86.133148	-558.824829	259.144745	1466.126709	-500.051636	-111.498505	1431.992432	-488.348785	68.590584	1417.176392	-476.013611	50.853317	1749.884155	-773.007935	345.676605	1257.495483	-587.589966	-198.624542	1178.448364	-613.114197	271.422302	1014.258606	-470.115509	-137.780731	897.057495	-564.185242	68.593170	1089.695435	507.602966	-59.210335	961.261475	488.776733	192.972260
-586.612427	158.673279	992.161499	-584.223206	-21.567593	991.767090	-642.997375	203.833847	523.530457	-663.948608	-61.585335	519.716797	-650.820923	231.411621	79.334076	-675.096741	-69.657394	86.159302	-559.236511	259.248077	1466.082520	-500.192444	-111.331177	1432.186035	-488.628540	68.728661	1417.265625	-476.155334	51.095249	1749.905640	-773.265991	345.746521	1257.289063	-586.994141	-198.433868	1178.442261	-613.339722	271.601379	1014.078735	-469.161346	-137.499374	897.110901	-564.234192	68.619804	1089.694824	507.484161	-59.683647	961.292419	488.899353	192.472443
-586.676880	158.741241	992.173401	-584.225342	-21.520269	991.795288	-643.059204	203.863342	523.521667	-663.947205	-61.540455	519.754517	-651.677734	232.232880	79.918121	-675.058289	-69.648582	86.160759	-559.698608	259.348358	1466.111450	-500.351440	-111.174904	1432.419800	-488.955902	68.849983	1417.348511	-476.313995	51.350113	1749.914307	-773.567200	345.809143	1257.154663	-586.659851	-197.907501	1178.386841	-613.422180	271.711578	1013.830750	-468.147949	-137.195724	897.129822	-564.306702	68.693047	1089.723267	507.282623	-60.659786	961.482361	488.996857	191.796173
-586.741882	158.769470	992.177551	-584.204102	-21.509150	991.818542	-643.110779	203.905899	523.555115	-663.917053	-61.502819	519.754395	-651.743896	232.293106	79.971397	-675.010437	-69.650513	86.156120	-560.138123	259.431122	1466.102295	-500.524261	-111.026329	1432.623291	-489.275726	68.964813	1417.398682	-476.472473	51.612469	1749.896973	-773.784302	345.826294	1256.881104	-586.041931	-197.582718	1178.263184	-613.303040	273.083466	1014.135864	-467.001007	-136.882355	897.326355	-564.375549	68.732491	1089.747192	507.409058	-61.009922	961.425598	489.167297	191.211868
-586.812256	158.804764	992.187134	-584.176514	-21.452972	991.834106	-643.108154	204.300003	523.535706	-663.875488	-61.498550	519.770081	-650.906555	231.455490	79.421791	-675.024231	-69.648499	86.155594	-560.593689	259.516754	1466.051147	-500.691742	-110.882423	1432.780396	-489.603241	69.090660	1417.460449	-476.621552	51.823906	1749.818726	-774.114441	345.882782	1256.695190	-585.190369	-197.710281	1178.314209	-613.551941	273.294678	1013.946350	-466.017212	-136.564545	897.531738	-564.440674	68.792274	1089.769165	507.465729	-61.731354	961.615540	489.262482	190.397400
-586.869873	158.826920	992.160339	-584.167358	-21.460020	991.836060	-643.041870	205.076950	523.463562	-663.971313	-61.546085	519.791565	-651.699707	232.204819	80.011330	-675.056274	-69.604065	86.202583	-561.041077	259.616882	1465.967529	-500.849945	-110.748413	1432.918091	-489.912689	69.215828	1417.499390	-476.809753	52.074543	1749.824707	-774.441101	345.933563	1256.465088	-584.574463	-197.593292	1178.315552	-613.802002	273.515137	1013.771301	-465.033997	-136.161041	897.688782	-564.512451	68.822464	1089.766968	507.558685	-62.525162	961.680298	489.357697	189.579819
-586.947754	158.858398	992.160767	-584.162292	-21.414696	991.820496	-643.098816	204.954697	523.540283	-663.923157	-61.514755	519.784546	-651.836304	232.286743	80.096672	-675.068298	-69.601898	86.200661	-561.444336	259.704651	1465.888062	-501.009949	-110.575523	1432.996338	-490.229553	69.355011	1417.474976	-477.018127	52.373837	1749.813965	-774.780273	345.909607	1256.318970	-583.987915	-197.329300	1178.195923	-614.019165	273.639374	1013.605164	-463.999908	-135.702072	897.745300	-564.603333	68.861015	1089.770996	507.783081	-63.344082	961.735901	489.513672	188.662018
-587.069885	158.913666	992.138733	-584.167358	-21.364746	991.786499	-643.197876	204.715530	523.558899	-663.868835	-61.508034	519.777832	-651.806702	232.263123	80.033478	-675.001038	-69.597450	86.201782	-561.861023	259.791107	1465.809448	-501.173401	-110.411720	1433.091431	-490.504028	69.474350	1417.505615	-477.245636	52.696678	1749.871826	-775.127869	345.936432	1256.095947	-583.321045	-197.141220	1178.088135	-614.113281	273.798340	1013.356384	-463.066528	-135.470871	897.744324	-564.693604	68.920280	1089.748657	508.073853	-64.262512	961.781128	489.731659	187.792343
-587.149780	158.907394	992.075806	-584.137451	-21.396568	991.785034	-643.232300	204.371246	523.574036	-663.956238	-61.549595	519.801331	-652.032104	232.322800	79.932312	-675.205994	-69.584435	86.248642	-562.189331	259.932709	1465.695068	-501.354889	-110.259583	1433.162598	-490.823608	69.572319	1417.548462	-477.453827	53.006592	1749.858276	-775.468689	345.901550	1255.894043	-582.743774	-197.017746	1178.062988	-614.572510	274.110291	1013.151672	-462.186554	-135.006241	897.755188	-564.768677	68.946449	1089.727173	508.409546	-65.257866	961.854675	489.883087	186.865860
-587.226990	158.936630	992.044922	-584.166260	-21.387516	991.767700	-643.341919	203.955536	523.605286	-663.976501	-61.619164	519.785461	-651.852478	232.287323	79.885834	-675.158508	-69.594002	86.257607	-562.493652	260.041351	1465.629150	-501.509888	-110.126266	1433.223999	-491.092102	69.688705	1417.582397	-477.694702	53.339195	1749.891602	-775.838379	345.828949	1255.700073	-582.143860	-196.823303	1177.945557	-614.912354	274.316010	1012.908325	-461.284119	-134.634125	897.721436	-564.870483	68.977692	1089.713379	508.745758	-66.219154	961.875183	490.100433	185.813202
-587.328247	158.956787	992.039490	-584.178101	-21.351728	991.759583	-643.474548	203.510147	523.667664	-663.926880	-61.559841	519.792664	-652.086609	232.327454	79.845764	-675.100281	-69.549416	86.247604	-562.767334	260.149841	1465.515381	-501.634644	-109.980782	1433.248047	-491.406952	69.809006	1417.580078	-477.941803	53.615566	1749.866943	-776.228394	345.709198	1255.582031	-581.572876	-196.578903	1177.730957	-615.268921	274.461731	1012.681885	-460.478851	-134.081818	897.578308	-564.967041	69.013824	1089.715088	509.237579	-67.357933	961.926758	490.370422	184.802231
-587.435242	158.933441	992.008728	-584.164001	-21.358152	991.764526	-643.636047	203.052353	523.738098	-663.898010	-61.572842	519.799683	-651.204651	231.518173	79.244949	-675.068176	-69.509460	86.186096	-563.050049	260.270721	1465.473022	-501.747192	-109.872711	1433.292603	-491.725250	69.939545	1417.562256	-478.257568	54.017014	1749.979614	-776.564270	345.552155	1255.425171	-580.987488	-196.349670	1177.574707	-615.582520	274.537415	1012.360046	-459.559540	-133.642715	897.559204	-565.055176	69.031509	1089.711060	509.722748	-68.446457	961.982666	490.607208	183.733398
-587.512268	158.967255	992.003540	-584.149536	-21.357306	991.732605	-643.747070	202.820953	523.698303	-663.947205	-61.630573	519.783325	-651.934814	232.222549	79.720352	-675.119690	-69.505020	86.244217	-563.281982	260.397644	1465.383057	-501.854095	-109.758690	1433.291870	-492.031677	70.040192	1417.584961	-478.575287	54.425129	1750.018311	-776.929932	345.336121	1255.374756	-580.355042	-196.177460	1177.464233	-616.312805	274.760498	1012.191833	-458.810547	-133.210693	897.448486	-565.146240	69.043686	1089.705078	510.244843	-69.488419	962.038574	490.878754	182.465942
-587.609802	158.946960	991.985901	-584.151550	-21.347725	991.692322	-643.344299	203.858902	523.525513	-663.942871	-61.555229	519.794312	-651.915894	232.326080	79.919334	-675.106506	-69.518715	86.250114	-563.524414	260.506561	1465.324951	-502.011444	-109.662415	1433.315430	-492.304779	70.133759	1417.571167	-478.856750	54.828262	1750.085693	-777.289063	345.107544	1255.309814	-579.631836	-195.889648	1177.247070	-616.563110	274.795013	1012.040710	-457.966156	-132.815506	897.358582	-565.224243	69.036499	1089.682129	510.802551	-70.634628	962.088562	491.159973	181.331024
-587.724487	158.903580	991.951782	-584.167358	-21.372160	991.670654	-643.355042	203.830444	523.480225	-664.013184	-61.610294	519.812805	-651.775024	232.201538	79.847557	-675.097656	-69.511543	86.316284	-563.776855	260.609558	1465.263306	-502.131287	-109.558281	1433.318359	-492.539734	70.205299	1417.564819	-479.186127	55.290489	1750.096802	-777.643494	344.914642	1255.227539	-579.245361	-195.283310	1177.060425	-616.871277	274.832672	1011.691528	-457.208893	-132.382614	897.164246	-565.321167	69.020096	1089.660889	511.355133	-71.935379	962.146057	491.592041	180.090637
-587.794861	158.924423	991.934631	-584.169556	-21.331114	991.659119	-643.357300	203.860550	523.462219	-664.052429	-61.597332	519.806091	-650.985229	231.407730	79.305992	-675.018372	-69.468231	86.255478	-563.979797	260.687500	1465.182251	-502.289154	-109.441818	1433.337524	-492.782684	70.274605	1417.561279	-479.558990	55.771996	1750.220703	-777.967834	344.769531	1255.118530	-578.385559	-195.387909	1176.938354	-617.509399	274.932709	1011.502441	-456.506378	-131.858063	896.993225	-565.400085	69.061043	1089.655518	511.892609	-73.134354	962.178345	491.888214	178.831726
-587.902466	158.913116	991.910828	-584.170837	-21.376011	991.638489	-643.392090	203.870651	523.446777	-664.122864	-61.565273	519.831543	-651.777283	232.157532	79.808319	-675.000244	-69.485260	86.281075	-564.208679	260.743774	1465.165527	-502.420563	-109.347466	1433.354858	-493.040527	70.323349	1417.589600	-479.921661	56.273434	1750.279297	-778.284851	344.648834	1255.025513	-577.687561	-195.017731	1176.659302	-618.089294	274.936432	1011.231567	-455.876221	-131.409958	896.748779	-565.480530	69.046211	1089.638672	512.577026	-74.404854	962.237122	492.435211	177.570908
-588.003479	158.900620	991.898132	-584.177063	-21.404987	991.645447	-643.400696	203.827179	523.395996	-664.136230	-61.499935	519.802612	-651.020264	231.461365	79.325104	-675.015137	-69.468040	86.273582	-564.419067	260.762909	1465.166016	-502.525909	-109.264038	1433.421143	-493.300995	70.368095	1417.649780	-480.314209	56.806911	1750.378174	-778.600159	344.457764	1254.992310	-577.029297	-194.712997	1176.517334	-618.963440	275.082916	1010.741211	-455.312378	-130.916855	896.388916	-565.564026	69.046280	1089.642090	513.280884	-75.628059	962.298584	493.000519	176.306046
-588.120056	158.878113	991.888794	-584.192200	-21.420368	991.650208	-643.474915	203.760956	523.437683	-664.217957	-61.464516	519.850281	-651.727356	232.137680	79.819122	-675.020691	-69.438271	86.261185	-564.679565	260.759644	1465.176147	-502.596191	-109.183571	1433.470215	-493.540985	70.402420	1417.654541	-480.685852	57.314503	1750.466064	-778.943970	344.222290	1255.030884	-576.438232	-194.428650	1176.432617	-619.244263	274.977661	1010.619934	-454.749969	-130.466034	896.075195	-565.664856	69.045769	1089.646973	513.981750	-76.894852	962.388062	493.595428	175.071182
-588.215881	158.856552	991.909668	-584.190979	-21.414488	991.630493	-643.524963	203.686920	523.448425	-664.292908	-61.482246	519.847046	-651.772217	232.167694	79.896484	-674.908752	-69.454834	86.260048	-564.948486	260.774323	1465.147217	-502.704468	-109.139175	1433.584717	-493.802307	70.450851	1417.696167	-481.063049	58.051865	1750.369141	-779.244751	344.061890	1255.017700	-576.052185	-193.619476	1176.164673	-620.056213	274.958008	1010.190002	-454.110504	-130.110886	895.897522	-565.761353	69.025841	1089.657959	514.609985	-78.291756	962.446472	494.192017	173.492310
-588.340027	158.795013	991.892700	-584.162781	-21.484259	991.620605	-643.572693	203.630920	523.429565	-664.381348	-61.467232	519.843262	-650.828613	231.338989	79.257149	-674.947327	-69.428177	86.315216	-565.278992	260.770142	1465.157593	-502.718536	-109.111198	1433.694580	-494.026398	70.467278	1417.726807	-481.472137	58.602406	1750.450439	-779.551392	343.910553	1254.990234	-575.311523	-193.473404	1176.047974	-620.602173	274.883392	1009.945618	-453.607391	-129.707153	895.818420	-565.835693	68.980690	1089.649902	515.225708	-79.738487	962.558899	494.825836	172.006683
-588.416382	158.795776	991.875488	-584.121094	-21.497320	991.588989	-643.622070	203.546158	523.430176	-664.511963	-61.475014	519.874390	-651.350952	231.992157	79.710846	-674.957825	-69.433891	86.326118	-565.602905	260.717743	1465.168457	-502.682800	-109.116791	1433.847046	-494.281860	70.481522	1417.757080	-481.865540	59.103909	1750.456543	-779.873413	343.807587	1254.888794	-574.828552	-192.988022	1176.001587	-621.142456	274.811096	1009.697754	-453.174500	-129.407639	895.742065	-565.898438	68.978966	1089.635010	515.769043	-81.367638	962.664368	495.721405	170.774399
-588.527649	158.773987	991.855713	-584.102234	-21.507648	991.565002	-643.684204	203.560699	523.420410	-664.613892	-61.434338	519.866760	-651.424500	232.084869	79.775040	-674.885498	-69.389107	86.260239	-565.992859	260.679199	1465.161255	-502.506989	-109.161842	1434.027710	-494.491882	70.490112	1417.765991	-482.256378	59.679867	1750.599121	-780.207581	343.686279	1254.826050	-574.504517	-192.425171	1175.986694	-621.661499	274.701630	1009.512207	-452.749146	-129.026031	895.749573	-565.951599	68.975159	1089.614502	516.265808	-83.045654	962.692688	496.591156	169.081375
-588.626831	158.733612	991.840942	-584.035950	-21.574955	991.532959	-643.713867	203.585815	523.406799	-664.752319	-61.474518	519.919922	-651.413818	232.068863	79.777618	-674.877991	-69.386345	86.261574	-566.430481	260.633057	1465.156128	-502.278107	-109.188873	1434.337524	-494.723083	70.508644	1417.778687	-482.708496	59.918026	1750.814453	-780.558167	343.570587	1254.764893	-574.369873	-191.818710	1176.042847	-622.200745	274.525940	1009.309570	-452.445099	-128.650360	895.789063	-565.984863	68.930130	1089.594482	516.025391	-89.824303	969.843994	495.739349	164.729599
-588.717346	158.692627	991.825623	-583.954956	-21.597944	991.500732	-643.875305	204.357132	523.638489	-664.954956	-61.488476	519.934998	-651.644226	232.094940	79.880302	-674.989929	-69.386902	86.307823	-566.907654	260.591858	1465.167358	-501.966949	-109.188522	1434.604980	-494.927582	70.592186	1417.803345	-483.088959	60.339195	1750.894165	-780.974915	343.435608	1254.673340	-574.464355	-191.181717	1176.217163	-622.753601	274.369385	1009.110229	-452.279022	-128.394058	895.977844	-566.026917	68.907372	1089.578491	516.875671	-91.138817	969.809570	496.585358	163.766800
-588.802917	158.601990	991.801453	-583.830322	-21.616623	991.483521	-644.088196	205.902313	523.818359	-665.011963	-61.432110	519.945313	-651.910461	232.129715	80.024361	-674.988098	-69.405365	86.309525	-567.496460	260.491211	1465.198608	-501.666626	-109.170654	1434.941895	-495.150421	70.674835	1417.831787	-483.439667	61.098091	1750.860596	-781.453369	343.263184	1254.619507	-574.664673	-190.542038	1176.391602	-623.275208	274.173615	1008.914734	-451.997375	-128.130417	896.543579	-566.023682	68.879852	1089.561035	517.730835	-92.627785	969.870605	497.782440	162.681396
-588.932007	158.579880	991.815186	-583.731262	-21.646355	991.463928	-644.151855	205.856567	523.792664	-665.139648	-61.428005	519.950989	-651.779114	232.031784	79.985603	-675.016296	-69.552605	86.488304	-568.063354	260.451569	1465.215576	-501.233612	-109.101791	1435.314819	-495.355377	70.796005	1417.861572	-483.837952	61.549545	1750.937256	-781.948059	343.064850	1254.441040	-575.056335	-190.046051	1176.707397	-623.730957	273.963959	1008.783508	-451.927032	-127.827492	897.133606	-566.057983	68.860954	1089.562134	518.676086	-94.065292	969.867859	499.484680	160.921570
-589.043091	158.539322	991.819458	-583.580261	-21.646830	991.422668	-644.182373	205.785431	523.765808	-665.175476	-61.377213	519.937805	-651.743530	231.989441	79.984703	-675.000000	-69.797791	86.803383	-568.733704	260.396057	1465.203735	-500.795837	-109.005852	1435.571167	-495.551117	70.945877	1417.863525	-484.237305	61.911404	1750.929810	-782.517029	342.838287	1254.263550	-575.675842	-189.589233	1177.133545	-624.234985	273.752075	1008.573975	-452.067810	-127.610573	897.662415	-566.074402	68.844139	1089.551147	519.604797	-95.607925	969.847900	500.780823	159.892578
-589.136047	158.511673	991.774963	-583.406311	-21.680466	991.396606	-644.211670	205.718506	523.744629	-665.297485	-61.379803	519.979919	-651.770447	232.045288	79.979439	-675.144836	-70.166786	87.293808	-569.419312	260.406372	1465.127686	-500.252350	-108.876251	1435.880493	-495.740326	71.133003	1417.915771	-484.660950	61.990673	1751.328979	-783.147400	342.532318	1254.036743	-576.567200	-188.696411	1177.286987	-624.736938	273.599304	1008.339539	-452.364441	-127.206215	898.193481	-566.050049	68.852936	1089.519043	520.329041	-96.978493	969.866516	501.971497	158.361511
-589.245483	158.506363	991.728760	-583.245728	-21.731993	991.379944	-644.283875	205.678391	523.734253	-665.377319	-61.452591	519.999756	-651.726135	231.973541	79.923752	-674.234070	-72.205750	88.666954	-570.100525	260.407104	1464.990723	-499.780792	-108.795403	1436.100952	-495.931915	71.307396	1417.897705	-484.995178	62.624550	1751.183350	-783.797791	342.196625	1253.763428	-577.190552	-188.761032	1177.844849	-625.241333	273.476074	1008.104553	-452.617615	-126.806458	898.995605	-566.038574	68.870277	1089.490234	521.229919	-98.352684	969.746033	503.448669	156.933395
-589.383911	158.502319	991.737732	-583.063904	-21.692059	991.374268	-644.292664	205.642334	523.730835	-665.370605	-61.422829	519.995239	-651.623047	231.941681	79.924278	-674.141846	-72.501068	88.915192	-570.817993	260.430786	1464.828735	-499.199219	-108.680786	1436.355103	-496.082916	71.488945	1417.947998	-485.416260	62.894516	1751.183594	-784.556641	341.791779	1253.546143	-577.976563	-188.541412	1178.192749	-625.693848	273.352295	1007.972412	-453.089020	-126.369934	899.713928	-566.026184	68.915977	1089.493652	522.095276	-99.749451	969.704529	505.127686	155.485886
-589.483948	158.464798	991.736694	-582.838989	-21.685751	991.377991	-644.314087	205.585739	523.743408	-665.289124	-61.436703	519.961243	-651.550659	231.899048	79.893326	-674.170471	-72.397530	88.777222	-571.608704	260.444183	1464.694458	-498.773071	-108.608849	1436.603271	-496.231567	71.669373	1417.998291	-485.803345	63.131428	1751.261475	-785.337585	341.349030	1253.191772	-579.153870	-188.012711	1178.608032	-626.151978	273.192596	1007.809814	-453.563507	-125.989601	900.494751	-565.982239	68.938812	1089.498657	523.034973	-101.073380	969.560303	507.133270	153.981995
-589.645264	158.433380	991.781982	-582.647705	-21.644598	991.401489	-644.355530	205.625336	523.746216	-665.304993	-61.506416	519.991272	-650.783752	231.126541	79.401360	-674.198914	-72.403648	88.765533	-572.379333	260.452820	1464.547119	-498.365265	-108.519661	1436.802734	-496.366455	71.875610	1418.057129	-486.210754	63.332218	1751.456543	-786.172546	340.840790	1252.856445	-580.046692	-187.926880	1179.009521	-626.717590	273.048645	1007.613159	-454.215088	-125.516899	901.358459	-565.991943	68.970596	1089.537964	523.923706	-102.607269	969.478943	508.837738	152.545868
-589.772644	158.386917	991.828918	-582.424805	-21.594280	991.431885	-644.355042	205.549347	523.757019	-665.291382	-61.627228	520.019104	-650.683899	231.063873	79.358818	-674.276794	-72.449318	88.814224	-573.167786	260.534210	1464.332031	-497.961090	-108.413994	1436.971680	-496.490814	72.066124	1418.089600	-486.626862	63.540062	1751.563232	-787.062378	340.243225	1252.532471	-580.767822	-188.399979	1179.560791	-627.290955	272.925842	1007.379089	-454.933136	-125.259773	902.102051	-565.972229	69.001930	1089.582153	524.586548	-103.883102	969.353210	510.580872	151.301834
-589.949585	158.369690	991.823853	-582.264893	-21.577940	991.440125	-644.380310	205.498825	523.737122	-665.201782	-61.689926	520.021118	-651.437805	231.834061	79.918388	-674.285767	-72.474686	88.810638	-573.910950	260.555420	1464.125122	-497.683472	-108.300392	1437.121704	-496.606964	72.274170	1418.104370	-487.039246	63.713444	1751.536743	-787.954041	339.521271	1252.231567	-581.687500	-188.516602	1180.001587	-627.842407	272.780945	1007.116211	-455.613556	-124.850937	902.979370	-565.975647	69.046730	1089.582397	525.496338	-105.244347	969.189697	512.563477	150.088638
-590.117859	158.277100	991.826050	-582.086670	-21.563967	991.443481	-644.376709	205.456543	523.702454	-665.201111	-61.817719	520.041016	-651.439331	231.916595	79.940025	-674.377991	-72.455269	88.821213	-574.640808	260.668365	1463.870972	-497.468811	-108.195801	1437.293091	-496.785461	72.512955	1418.144287	-487.420593	63.895222	1751.604004	-788.827698	338.830841	1251.883789	-582.519836	-188.648560	1180.419189	-628.389526	272.641479	1006.787781	-456.182343	-124.720490	903.441467	-565.988464	69.046440	1089.588623	526.373596	-106.623062	969.008423	514.847290	148.757538
-590.265564	158.257675	991.816711	-581.860901	-21.619734	991.435730	-644.382935	205.391464	523.726318	-665.174255	-61.942917	520.036499	-650.598938	231.104187	79.376244	-674.326965	-72.470016	88.800720	-575.372437	260.739502	1463.677490	-497.266724	-108.077530	1437.435913	-496.921082	72.689804	1418.213257	-487.781433	64.072716	1751.648682	-789.732239	338.025055	1251.537231	-583.422363	-188.887375	1180.888184	-629.065796	272.480652	1006.459106	-456.961914	-124.401718	904.186584	-565.963196	69.050659	1089.582642	527.821289	-108.637482	968.767517	518.701965	146.881134
-590.387878	158.178848	991.794373	-581.675659	-21.626907	991.438782	-644.325806	205.310837	523.697449	-665.191711	-62.082954	520.052307	-650.476013	231.043365	79.323196	-674.399841	-72.442024	88.804581	-576.027832	260.836884	1463.422485	-497.093201	-107.994644	1437.571167	-497.066376	72.863388	1418.199951	-488.208801	63.983028	1752.054199	-790.635071	337.252960	1251.158081	-584.114258	-189.098236	1181.224854	-629.743103	272.300476	1006.092163	-457.800934	-124.116104	904.869629	-565.953308	69.055107	1089.577026	527.520935	-108.471512	968.580261	518.187378	146.736359
-590.559631	158.106598	991.797302	-581.522339	-21.646574	991.436890	-644.303223	205.214523	523.671692	-665.280762	-62.287403	520.096741	-651.219360	231.823257	79.861115	-674.554749	-72.413155	88.827721	-576.630493	260.923798	1463.241699	-496.987366	-107.909607	1437.654175	-497.198090	73.040657	1418.246460	-488.523560	64.454239	1751.957886	-791.533386	336.335114	1250.886108	-585.141968	-189.165131	1181.602783	-630.375183	272.062744	1005.871460	-458.704468	-123.906227	905.379700	-565.977844	69.042259	1089.580444	529.189636	-111.010384	968.353699	522.995361	144.066345
-590.713501	157.978333	991.802917	-581.324646	-21.699137	991.420898	-644.309998	205.159363	523.660889	-665.333801	-62.416290	520.105835	-650.469604	231.106369	79.383430	-674.643616	-72.398468	88.843521	-577.215088	261.068665	1463.012939	-496.903595	-107.762032	1437.758789	-497.304779	73.239471	1418.299072	-488.911102	64.594406	1751.995117	-792.415283	335.397217	1250.569824	-585.596313	-190.027618	1182.077026	-630.973816	271.624512	1005.584045	-459.907959	-123.943512	906.048950	-566.006470	68.977043	1089.585327	530.015259	-112.338379	968.085754	525.788879	142.767014
-590.882141	157.864304	991.802795	-581.160156	-21.766861	991.414001	-644.321533	205.076294	523.649963	-665.457458	-62.635727	520.155334	-651.146912	231.751816	79.809822	-674.822388	-72.368271	88.870476	-577.693604	261.153931	1462.836914	-496.749512	-107.701279	1437.844849	-497.266632	73.366547	1418.356079	-489.259705	64.736931	1752.159058	-793.209351	334.440796	1250.222046	-586.389160	-190.088745	1182.361328	-631.736206	271.401459	1005.212463	-460.703094	-123.621338	906.211731	-566.048401	68.917633	1089.589722	530.792114	-113.609192	967.816223	528.473389	141.713165
-591.087158	157.784103	991.784058	-580.996033	-21.892761	991.403259	-644.352478	204.997192	523.610168	-665.457947	-62.776314	520.167053	-650.375183	231.039505	79.304359	-674.932922	-72.367012	88.867249	-578.203125	261.247314	1462.709961	-496.798553	-107.553047	1437.970459	-497.377777	73.534668	1418.410156	-489.614502	64.912399	1752.412598	-794.007324	333.501465	1249.948486	-586.945618	-190.633011	1182.762817	-632.441040	270.994476	1004.867310	-461.660553	-123.795876	906.556885	-566.084106	68.858871	1089.577637	531.354248	-114.964363	967.632813	531.244751	140.561401
-591.287903	157.635803	991.803101	-580.860413	-21.994028	991.421082	-644.311523	204.904297	523.566040	-665.529297	-62.897621	520.226746	-650.984009	231.659164	79.786057	-675.019836	-72.298309	88.812126	-578.719543	261.410828	1462.537109	-496.903412	-107.419899	1438.145630	-497.457153	73.686531	1418.497681	-490.011322	65.087769	1752.620972	-794.743591	332.574524	1249.590820	-587.144287	-191.602158	1183.233765	-633.076904	270.559753	1004.434265	-462.851898	-123.792419	906.778137	-566.144836	68.769356	1089.601440	531.865540	-116.554375	967.561218	534.153320	139.302063
-591.517944	157.549377	991.782654	-580.704102	-22.122711	991.440735	-644.411377	204.798431	523.572998	-665.628967	-63.073315	520.264099	-650.293030	231.004425	79.301163	-675.012085	-72.336311	88.845154	-579.146057	261.566101	1462.369019	-497.061157	-107.292664	1438.308472	-497.564667	73.825775	1418.613159	-490.444641	65.246193	1752.874512	-795.407837	331.654785	1249.296265	-587.450562	-192.171539	1183.610107	-633.154602	269.783325	1003.914856	-463.957520	-123.893242	906.825317	-566.173584	68.726822	1089.598755	532.217102	-118.031403	967.515076	536.892883	138.361435
-591.622986	157.384903	991.735901	-580.464783	-22.293344	991.409790	-644.400513	204.636627	523.536194	-665.621216	-63.158901	520.342896	-650.170471	230.943268	79.253471	-675.212097	-72.330383	88.881592	-579.532227	261.725647	1462.289429	-497.285004	-107.191399	1438.535278	-497.622833	73.959557	1418.777832	-490.943390	65.356956	1753.026978	-796.004700	330.770111	1249.000732	-587.652100	-192.764847	1184.000000	-633.792053	269.170349	1003.481384	-465.119568	-124.106255	906.819336	-566.212036	68.599472	1089.580933	531.458008	-118.319611	967.614868	537.285278	139.062302
-591.896790	157.179138	991.793640	-580.338013	-22.496693	991.495911	-644.459045	204.491730	523.534668	-665.624268	-63.269913	520.369385	-650.076721	230.914261	79.251389	-675.358887	-72.296219	88.888016	-579.847290	261.908173	1462.143311	-497.534821	-107.072952	1438.776367	-497.666687	74.075783	1418.918701	-491.488403	65.481110	1753.406372	-796.473755	329.951202	1248.755127	-587.799744	-193.411758	1184.378662	-634.406799	268.606750	1002.984924	-466.359680	-124.335472	906.799805	-566.262329	68.456116	1089.647461	531.609314	-120.032852	967.679260	540.286560	137.837158
-592.097473	156.967239	991.870178	-580.191162	-22.551441	991.560547	-644.504211	204.347183	523.503906	-665.565918	-63.312576	520.367065	-650.504456	231.378662	79.676788	-675.643616	-72.232796	88.909355	-580.121460	262.052490	1462.119385	-497.840881	-107.001129	1439.046875	-497.711853	74.172279	1419.069092	-492.096680	65.616707	1753.732056	-796.856506	329.090088	1248.441162	-587.817078	-193.973434	1184.697266	-635.592346	268.306152	1002.510071	-467.565430	-124.550491	906.549927	-566.286804	68.355865	1089.717163	533.065735	-119.457359	966.568115	543.831848	137.399506
-592.337952	156.830765	991.934204	-580.065735	-22.664621	991.625122	-644.678589	204.210907	523.505676	-665.620667	-63.421989	520.428223	-650.029602	230.978760	79.258530	-675.802612	-72.209541	88.924446	-580.280640	262.188843	1462.078369	-498.160187	-106.923157	1439.233032	-497.706238	74.284454	1419.241211	-492.845551	65.740623	1754.109619	-797.125061	328.234650	1248.245850	-587.756287	-194.525070	1184.973755	-636.247986	267.658112	1001.939087	-468.800293	-124.800171	906.146118	-566.317749	68.273804	1089.775635	533.886230	-119.100189	965.877197	546.889954	136.987320
-592.517639	156.672592	992.001160	-579.883484	-22.774313	991.742798	-644.736084	204.019547	523.477295	-665.580444	-63.499115	520.415344	-651.470093	232.330292	80.655769	-675.652588	-72.248375	88.909523	-580.407227	262.292664	1462.069824	-498.501923	-106.900764	1439.417114	-497.702179	74.364464	1419.438110	-493.656128	65.553246	1754.690552	-797.306213	327.575409	1247.979370	-587.612000	-195.015961	1185.153198	-636.726196	266.828888	1001.328125	-470.008179	-125.224449	905.758423	-566.317383	68.207954	1089.867310	534.155273	-119.873871	965.715942	549.772949	136.376755
-592.722351	156.534485	992.083008	-579.683655	-22.875765	991.862061	-644.819214	203.856903	523.433960	-665.525024	-63.482159	520.428711	-651.183044	232.298462	80.432259	-675.445374	-72.278893	88.902321	-580.506470	262.431702	1462.040649	-498.786194	-106.840530	1439.615112	-497.642029	74.412552	1419.612671	-494.509827	65.912613	1754.741699	-797.362915	326.934906	1247.743164	-587.422485	-195.577118	1185.337158	-637.512085	266.224060	1000.741089	-471.204773	-125.507790	905.271484	-566.310364	68.154381	1089.965088	533.946533	-121.355423	965.964294	552.435547	135.645309
-592.956665	156.380020	992.158081	-579.525391	-22.968929	991.961487	-644.969299	203.656937	523.444458	-665.450500	-63.520958	520.420044	-651.116394	232.228943	80.376846	-675.479370	-72.291290	88.889824	-580.542908	262.521851	1462.013550	-499.095490	-106.768433	1439.804565	-497.558899	74.436935	1419.805664	-495.501068	65.740700	1755.411621	-797.298523	326.387665	1247.475098	-587.135864	-196.117142	1185.470459	-637.985901	265.399719	1000.050354	-472.427887	-125.872185	904.659729	-566.319641	68.090004	1090.045654	534.380554	-121.529381	965.656982	555.311523	135.245850
-593.168579	156.207932	992.249146	-579.379944	-23.045380	992.068665	-645.145447	203.486343	523.446655	-665.491272	-63.616650	520.454590	-651.252869	232.389404	80.433205	-675.429626	-72.331085	88.944542	-580.565552	262.574280	1462.033569	-499.390961	-106.747711	1440.040283	-497.551788	74.444695	1419.977539	-496.515503	66.102402	1755.512451	-797.166809	325.902405	1247.265381	-586.840881	-196.598587	1185.615723	-637.871948	264.153778	999.374268	-473.508118	-126.186348	904.022156	-566.337036	68.016243	1090.140747	534.736450	-121.309586	965.308105	557.966553	135.159668
-593.370300	156.045700	992.332886	-579.282959	-23.096914	992.169250	-645.285889	203.272034	523.458618	-665.472961	-63.633957	520.475708	-651.197815	232.404587	80.449425	-675.417603	-72.291626	88.928009	-580.573792	262.622864	1462.091797	-499.684357	-106.737808	1440.222412	-497.529572	74.442253	1420.131836	-497.643250	65.747772	1756.260010	-796.929443	325.520447	1246.992554	-586.762451	-196.727905	1185.736084	-638.366638	263.191681	998.649597	-474.638367	-126.555252	903.276428	-566.355347	67.955368	1090.225342	534.981323	-121.211952	965.124939	560.483826	134.997452
-593.589783	155.881104	992.390930	-579.192993	-23.201628	992.238647	-645.435425	203.041153	523.472412	-665.435059	-63.624165	520.468933	-651.129822	232.380768	80.470581	-675.350098	-72.290970	88.913918	-580.564026	262.626770	1462.136841	-499.916443	-106.747177	1440.307129	-497.497589	74.437798	1420.289673	-498.719086	66.243126	1756.323975	-796.617981	325.176727	1246.743408	-586.108521	-197.288406	1185.733154	-639.552551	262.503052	997.948120	-475.633148	-126.932564	902.645996	-566.392639	67.864197	1090.282715	535.293335	-121.358932	965.028076	563.153442	134.594849
-593.748535	155.737915	992.419922	-579.135071	-23.261608	992.292297	-645.628601	202.834488	523.436279	-665.437134	-63.637924	520.472900	-651.051086	232.396042	80.425568	-675.247437	-72.307007	88.911392	-580.554443	262.631073	1462.170898	-500.083618	-106.765770	1440.336548	-497.473083	74.404564	1420.428223	-499.927246	65.958038	1756.743896	-796.242310	324.879486	1246.509888	-585.661987	-197.671494	1185.696899	-639.370239	261.220215	997.187012	-476.603149	-127.373528	901.878418	-566.416443	67.803177	1090.317993	535.523376	-121.452126	965.021118	565.292786	134.551666
-593.889893	155.602264	992.448608	-579.092590	-23.361744	992.354065	-645.816895	202.711197	523.422363	-665.536072	-63.699085	520.502319	-651.014587	232.374222	80.402412	-675.257324	-72.306335	88.920120	-580.561157	262.597717	1462.246948	-500.236908	-106.769463	1440.334229	-497.455566	74.363174	1420.485229	-501.062561	66.279495	1756.920288	-795.819214	324.692413	1246.121338	-585.153503	-197.907883	1185.366821	-640.344849	260.654541	996.545044	-477.379272	-127.692688	901.162842	-566.447510	67.725777	1090.358887	535.877075	-121.463219	964.990967	567.793945	134.094910
-594.009338	155.454605	992.453125	-579.017761	-23.393856	992.374817	-645.991760	202.510254	523.427307	-665.534058	-63.694187	520.445435	-650.997986	232.353439	80.362320	-675.180542	-72.318420	88.918312	-580.554443	262.545624	1462.286499	-500.311066	-106.776558	1440.334106	-497.467499	74.323875	1420.538818	-502.302582	66.291290	1757.124634	-795.371948	324.548431	1245.793213	-584.813538	-198.069611	1185.241211	-639.944031	259.374054	995.744690	-478.178558	-128.050308	900.431641	-566.470703	67.667519	1090.371094	536.317261	-121.355522	965.013855	570.197815	133.648209
-594.169067	155.249313	992.473267	-578.994507	-23.518883	992.420410	-646.145386	202.363724	523.393005	-665.607178	-63.736126	520.478394	-650.903320	232.390244	80.350327	-675.118469	-72.327881	88.922325	-580.571045	262.444244	1462.342651	-500.340759	-106.797768	1440.296265	-497.500610	74.276077	1420.581665	-503.484009	66.247360	1757.368652	-794.818970	324.439056	1245.426392	-584.784058	-198.030212	1185.185547	-640.606995	258.786224	995.058594	-478.837097	-128.343674	899.774292	-566.528320	67.538475	1090.401123	536.636963	-121.174805	965.126099	572.244324	133.340607
-594.259705	155.026413	992.464661	-578.902649	-23.686663	992.431946	-646.325928	202.216675	523.411804	-665.750854	-63.839008	520.520996	-650.906433	232.407440	80.312111	-675.083008	-72.315544	88.882454	-580.594055	262.365448	1462.370972	-500.329163	-106.806503	1440.251709	-497.555878	74.179909	1420.626099	-504.665710	66.225243	1757.694824	-794.390076	324.414825	1245.094971	-584.448059	-198.227234	1185.003052	-639.495056	257.174805	994.481689	-479.386871	-128.587357	899.095703	-566.537476	67.374321	1090.404175	537.013733	-121.020218	965.376953	574.132202	133.088455
-594.406372	154.828201	992.445251	-578.880859	-23.846233	992.426819	-646.583191	202.127075	523.398376	-665.868286	-63.902374	520.560730	-650.914673	232.396469	80.278351	-675.111755	-72.316940	88.891747	-580.645020	262.237732	1462.420654	-500.319153	-106.842278	1440.180908	-497.611969	74.115913	1420.651733	-505.879944	66.145706	1757.848145	-793.811890	324.296997	1244.599487	-583.962158	-198.644897	1185.068237	-640.732300	257.182861	993.778137	-479.874023	-128.904922	898.627930	-566.593018	67.223129	1090.390015	537.321106	-120.844078	965.687561	575.766846	132.769562
-594.530396	154.633270	992.440308	-578.834656	-24.059938	992.436523	-646.817200	202.046341	523.390808	-666.035522	-64.015762	520.582031	-650.905396	232.396118	80.267159	-675.129822	-72.268608	88.882851	-580.733643	262.117310	1462.453125	-500.330658	-106.903877	1440.122070	-497.682556	74.017181	1420.669678	-507.029053	66.018600	1758.027832	-793.252869	324.218811	1244.148804	-583.702820	-198.755310	1184.923462	-640.580261	256.503113	993.097961	-480.290955	-129.208908	898.171692	-566.641968	67.044899	1090.393921	537.711975	-120.588646	965.943237	577.360840	132.539520
-594.629089	154.386200	992.400696	-578.803894	-24.190416	992.388000	-647.034729	201.948532	523.338196	-666.120972	-64.053497	520.561462	-650.924866	232.446930	80.259705	-675.020508	-72.259575	88.821350	-580.843933	261.982635	1462.483276	-500.309753	-106.965233	1440.032715	-497.766937	73.942085	1420.655884	-508.143646	65.933167	1758.182983	-792.785828	324.158783	1243.719727	-583.490967	-198.925537	1184.807983	-640.443848	255.997528	992.456726	-480.626160	-129.304688	897.743286	-566.713623	66.863556	1090.357422	538.183289	-120.239670	966.157166	578.769958	132.275894
-594.725037	154.199936	992.340271	-578.744812	-24.398939	992.351624	-647.251221	201.858261	523.314819	-666.308655	-64.167397	520.578918	-650.907043	232.438095	80.195313	-675.041443	-72.263878	88.837997	-580.982605	261.835785	1462.492554	-500.322968	-107.051353	1439.905151	-497.850830	73.852608	1420.642822	-509.199310	65.858612	1758.413086	-792.313782	324.107269	1243.224365	-583.299377	-199.094360	1184.708862	-639.729858	255.343201	991.913513	-481.009735	-129.492020	897.523315	-566.762329	66.693771	1090.314697	538.559387	-119.767159	966.488525	579.740295	132.165848
-594.838318	154.026901	992.296875	-578.709717	-24.615768	992.307922	-647.501709	201.776184	523.304871	-666.524292	-64.233017	520.577576	-650.939575	232.418228	80.177879	-675.059875	-72.313576	88.804878	-581.148865	261.688782	1462.514771	-500.394623	-107.158524	1439.810425	-497.946381	73.765686	1420.651489	-510.250000	65.704147	1758.546875	-791.843140	323.903534	1242.822632	-583.109131	-199.188339	1184.534668	-639.419128	255.078979	991.351135	-481.234375	-129.524796	897.243103	-566.824097	66.512817	1090.275513	539.063477	-119.857430	966.844604	581.129028	131.823563
-594.914551	153.791138	992.255798	-578.650513	-24.793688	992.288147	-647.664307	201.609741	523.317566	-666.701355	-64.357590	520.609131	-650.920105	232.388596	80.203346	-674.989502	-72.339111	88.826767	-581.341309	261.538300	1462.534790	-500.434845	-107.282509	1439.732422	-498.065552	73.671440	1420.629639	-511.189453	65.496414	1758.650146	-791.407532	323.713623	1242.339600	-582.900024	-199.282959	1184.398315	-639.532043	255.210083	990.765259	-481.191132	-129.466583	896.977295	-566.873230	66.329636	1090.252930	539.532471	-119.549881	967.158264	582.077209	131.609161
-595.037415	153.541336	992.229370	-578.614136	-25.018625	992.256836	-647.836914	201.545776	523.293396	-666.874451	-64.460518	520.623596	-650.924561	232.372818	80.186569	-675.027039	-72.315872	88.788376	-581.566833	261.378021	1462.610718	-500.538696	-107.395882	1439.726196	-498.218445	73.527519	1420.648804	-512.125671	65.286179	1758.776123	-791.055969	323.558990	1241.964844	-582.763367	-199.331406	1184.259033	-638.813293	255.045181	990.263550	-481.175415	-129.379395	896.894836	-566.949768	66.104553	1090.230591	540.097534	-119.301033	967.436829	582.980408	131.621399
-595.189270	153.298279	992.207703	-578.660156	-25.214003	992.234436	-647.994446	201.451950	523.259277	-667.072571	-64.557327	520.679749	-650.964844	232.415466	80.143867	-674.974121	-72.316765	88.793411	-581.770325	261.184937	1462.660278	-500.644012	-107.558983	1439.757446	-498.390442	73.375946	1420.691528	-513.022888	65.102837	1758.875732	-790.699829	323.308441	1241.538696	-582.685181	-199.380997	1184.198975	-638.732910	255.458420	989.735413	-481.080170	-129.115417	896.828857	-567.073303	65.894936	1090.213379	540.612549	-119.140625	967.780823	583.760437	131.516998
-595.294800	153.071335	992.204224	-578.614746	-25.465832	992.212830	-647.854675	201.202072	523.211548	-667.359009	-64.734482	520.762634	-650.654297	232.308075	79.993637	-675.140381	-72.255363	88.800087	-581.976318	260.999603	1462.703979	-500.807159	-107.760048	1439.763306	-498.551300	73.205978	1420.745972	-513.835144	64.895470	1758.940308	-790.376343	322.942444	1241.130981	-582.636230	-199.478317	1184.175781	-638.077454	255.618362	989.179016	-480.873444	-128.772064	896.869934	-567.143921	65.658340	1090.208984	541.107971	-119.121231	968.085876	584.477722	131.603745
-595.414368	152.821930	992.175720	-578.622864	-25.734150	992.176331	-648.099731	201.175522	523.228027	-667.540222	-64.868591	520.771057	-650.912292	232.399261	80.127831	-675.043518	-72.296402	88.784683	-582.190552	260.796783	1462.760376	-500.933441	-107.937614	1439.774048	-498.768738	73.026306	1420.725708	-514.587952	64.683624	1759.001221	-790.094910	322.627808	1240.730347	-582.538818	-199.451981	1184.054810	-638.039185	256.137909	988.697815	-480.560394	-128.386871	896.992676	-567.248840	65.403358	1090.184692	544.911926	-112.512428	960.787048	587.806335	134.526566
-595.613647	152.519867	992.198547	-578.688416	-26.014067	992.225159	-648.108398	201.020813	523.209045	-667.685486	-65.008797	520.805359	-650.889771	232.381714	80.094521	-675.121155	-72.295914	88.814255	-582.395325	260.596710	1462.800171	-501.070923	-108.104797	1439.799805	-498.963135	72.844246	1420.723145	-515.281372	64.465065	1759.031006	-789.873169	322.284363	1240.399292	-582.508606	-199.479477	1183.951904	-637.427734	256.486847	988.178711	-480.176544	-128.070007	897.210938	-567.337402	65.145889	1090.211060	545.414856	-112.347572	960.964661	588.297668	134.677185
-595.733032	152.261780	992.192261	-578.703674	-26.314201	992.187622	-648.048584	200.778580	523.187744	-667.806030	-65.126572	520.781189	-650.815796	232.365646	80.101143	-675.052368	-72.357155	88.853371	-582.684509	260.376373	1462.799438	-501.217438	-108.301697	1439.770752	-499.193726	72.644875	1420.730713	-515.915894	64.190201	1759.081543	-789.682190	321.845154	1240.016113	-582.550049	-199.524399	1183.891235	-637.210327	257.261017	987.636047	-479.895477	-127.688843	897.524536	-567.432983	64.858025	1090.194946	546.016846	-112.071053	961.134094	588.800171	134.870270
-595.854126	151.937943	992.194092	-578.739258	-26.527485	992.175964	-648.013733	200.584518	523.150696	-667.940979	-65.286392	520.773499	-650.821838	232.305557	80.129395	-675.032654	-72.335297	88.831535	-583.160156	260.216034	1462.828735	-501.632324	-108.512245	1439.781860	-499.597839	72.470871	1420.721680	-516.520020	63.953205	1759.097168	-789.538208	321.487213	1239.637817	-582.598755	-199.592010	1183.766846	-636.580505	257.605591	987.197327	-479.587067	-127.202332	897.993713	-567.560181	64.588013	1090.199951	547.017151	-111.363380	961.244629	589.357727	135.219727
-595.957092	151.641388	992.183838	-578.740356	-26.811462	992.170837	-647.941467	200.374619	523.144287	-668.018677	-65.363930	520.786926	-650.761963	232.270340	80.107300	-675.033752	-72.266319	88.718323	-583.417786	259.993530	1462.836304	-501.846924	-108.750801	1439.775269	-499.805176	72.268936	1420.740845	-517.049927	63.728409	1759.118896	-789.384827	321.066162	1239.291260	-582.607056	-199.591827	1183.669189	-636.418396	258.253082	986.766968	-478.662659	-126.551834	897.999023	-567.670044	64.306374	1090.203735	547.023315	-111.584610	961.387756	589.621033	135.446106
-596.048218	151.356552	992.149658	-578.742188	-27.079390	992.180725	-647.729614	200.090378	523.083801	-668.124390	-65.542305	520.841309	-650.612549	232.234100	80.093185	-675.058899	-72.294792	88.746376	-583.715515	259.740814	1462.892212	-502.083344	-109.018204	1439.792725	-500.007507	72.025848	1420.785645	-517.570740	63.134075	1759.278076	-789.262634	320.713379	1238.888672	-582.649841	-199.628311	1183.614014	-636.030640	258.686676	986.386353	-477.846954	-125.972290	898.332031	-567.762939	64.059715	1090.200317	547.528503	-111.292915	961.492432	589.948059	135.765625
-596.149292	151.076019	992.096924	-578.783630	-27.373442	992.176453	-647.921021	200.099030	523.109070	-668.187378	-65.692032	520.863525	-650.747864	232.276352	80.089539	-675.082642	-72.287109	88.796173	-584.035950	259.486298	1462.893555	-502.307617	-109.262505	1439.829346	-500.250183	71.770905	1420.846924	-517.978638	63.280144	1759.076416	-789.186951	320.434998	1238.514526	-582.679932	-199.673553	1183.530762	-635.664490	259.065582	986.117126	-477.374756	-125.110901	899.014954	-567.887573	63.800278	1090.181885	548.071167	-110.877495	961.520874	590.287354	136.246964
-596.247253	150.758179	992.097046	-578.774963	-27.621363	992.171570	-647.778015	199.852509	523.074707	-668.184509	-65.807808	520.859192	-650.665710	232.245865	80.061966	-675.020203	-72.346146	88.833054	-584.400330	259.218231	1462.890259	-502.529236	-109.563820	1439.915039	-500.529419	71.472328	1420.874634	-518.349365	63.086662	1759.170654	-789.133545	320.167664	1238.206665	-582.714172	-199.714981	1183.469849	-635.083496	259.299957	985.831116	-476.622681	-124.456490	899.458130	-567.997925	63.520699	1090.192627	548.685425	-110.369133	961.506409	590.633179	136.837006
-596.362732	150.469971	992.085205	-578.821960	-27.903185	992.177673	-647.731140	199.657715	523.075317	-668.211609	-65.977783	520.874207	-650.647766	232.217392	80.093857	-675.018555	-72.370911	88.840073	-584.672974	258.869385	1462.885864	-502.714233	-109.928833	1439.964600	-500.776428	71.173248	1420.869995	-518.693237	62.870190	1759.180908	-789.089478	319.897217	1237.907593	-582.703796	-199.708557	1183.365112	-634.868530	259.599152	985.683289	-475.803802	-123.683968	899.760925	-568.129211	63.248199	1090.199341	549.166626	-109.898529	961.495911	590.823547	137.388107
-596.489685	150.117722	992.071716	-578.874756	-28.178488	992.140320	-647.477356	199.268524	523.039124	-668.175781	-66.135971	520.834900	-650.481934	232.139343	80.100838	-675.005554	-72.370468	88.851463	-584.982849	258.535095	1462.916748	-502.941437	-110.246948	1440.028687	-501.033936	70.874512	1420.859863	-518.994019	62.626125	1759.189697	-789.019104	319.630157	1237.648682	-582.725952	-199.750458	1183.278809	-634.374512	259.795502	985.359375	-474.949097	-122.830421	900.196167	-568.270447	62.925167	1090.184326	549.723816	-109.247917	961.424255	591.000854	138.092651
-596.568665	149.804321	992.035095	-578.915833	-28.525715	992.130554	-647.431091	198.988556	523.065613	-668.201782	-66.317802	520.809570	-650.308716	232.005020	80.001686	-675.052979	-72.359665	88.792694	-585.331238	258.227203	1462.860840	-503.270905	-110.559235	1440.050171	-501.338348	70.548454	1420.880737	-519.254883	62.422039	1759.165771	-788.974426	319.412842	1237.346069	-582.715393	-199.771515	1183.175781	-634.261475	260.012299	985.229553	-474.035095	-122.253563	900.634094	-568.385254	62.607937	1090.171753	550.180542	-108.565422	961.351501	591.173645	138.809464
-596.659424	149.428162	992.020325	-578.966858	-28.872808	992.082703	-647.606506	198.943527	523.053345	-668.247620	-66.534798	520.800232	-650.590759	232.100479	80.083260	-675.083313	-72.364471	88.788162	-585.639099	257.894989	1462.795410	-503.540253	-110.935341	1440.082886	-501.624176	70.196617	1420.880005	-519.456909	62.248287	1759.125244	-788.944153	319.259125	1237.077148	-582.613831	-199.839020	1182.862671	-634.094177	260.205994	985.028259	-473.161560	-121.478142	900.900696	-568.510742	62.227306	1090.151611	550.625977	-107.976631	961.292969	591.351990	139.517761
-596.747192	149.138641	991.983459	-578.976807	-29.256979	992.063843	-647.384277	198.635666	522.966492	-668.248596	-66.741318	520.787720	-650.318420	231.965271	79.992058	-675.071838	-72.295792	88.687454	-585.944336	257.501373	1462.784180	-503.773468	-111.232307	1440.106689	-501.888763	69.837601	1420.878296	-519.601990	62.082718	1759.069580	-788.915710	319.091736	1236.857300	-582.551514	-199.827209	1182.752930	-633.999939	260.418823	984.840088	-472.196686	-120.980453	901.420288	-568.601563	61.903610	1090.131714	551.182739	-107.068764	961.198975	591.448059	140.427658
-596.840271	148.807770	991.933777	-579.018494	-29.639639	992.043030	-647.381165	198.510162	522.901123	-668.335999	-67.006447	520.824829	-650.263428	231.902588	79.973381	-675.955688	-70.921326	87.982780	-586.258667	257.136963	1462.722900	-503.993988	-111.582153	1440.124878	-502.173035	69.495796	1420.880249	-519.708984	61.926323	1759.028564	-788.928772	318.947906	1236.685181	-582.485779	-199.864609	1182.642944	-633.972961	260.616058	984.643738	-471.278961	-120.276451	901.850037	-568.718933	61.562725	1090.105835	551.514771	-106.311897	961.161133	591.504700	141.343231
-596.929749	148.442062	991.908691	-579.003235	-30.048452	992.012817	-647.433716	198.339310	522.879517	-668.322205	-67.181633	520.804199	-650.473389	232.061569	80.005051	-675.219910	-72.144180	88.589691	-586.568909	256.810120	1462.686401	-504.251434	-111.925224	1440.141846	-502.437958	69.142509	1420.889038	-519.786377	61.766308	1758.984131	-788.976379	318.791046	1236.548462	-582.400574	-199.910049	1182.556396	-633.949158	260.829468	984.463379	-470.299805	-119.716789	902.304260	-568.808044	61.178192	1090.088379	551.942078	-105.414978	961.103943	591.582642	142.230270
-596.996582	148.032883	991.903015	-579.034424	-30.439480	991.973511	-647.414612	198.136429	522.873108	-668.472290	-67.454262	520.863831	-650.497314	232.024399	80.033905	-676.075134	-70.442352	87.519997	-586.882507	256.354279	1462.733154	-504.489227	-112.255463	1440.095093	-502.777313	68.779266	1420.876587	-519.865356	61.605000	1758.928345	-789.044556	318.649048	1236.416016	-582.290283	-199.928482	1182.353149	-633.967712	261.036865	984.255676	-469.400116	-119.099701	902.665466	-568.911682	60.758144	1090.076904	552.700378	-103.966194	961.018066	591.728699	143.346939
-597.053345	147.641006	991.841064	-579.000366	-30.828070	991.943726	-647.369690	197.902664	522.854309	-668.477844	-67.693314	520.860413	-650.441772	232.003922	80.021187	-676.013428	-69.990860	86.878601	-587.205200	255.935059	1462.754883	-504.723907	-112.615402	1440.112793	-503.102692	68.393593	1420.853638	-519.887268	61.474117	1758.839355	-789.152649	318.496704	1236.326904	-582.114319	-200.032150	1182.146484	-633.949951	261.217102	983.965454	-468.339081	-118.530701	903.224243	-568.984985	60.389103	1090.042725	552.915466	-103.123543	961.016663	591.750916	144.347748
-597.125671	147.301544	991.751648	-579.026733	-31.254351	991.888672	-647.365540	197.693527	522.805176	-668.500488	-67.893692	520.842957	-650.393921	231.932953	80.076111	-675.816284	-69.859932	86.510414	-587.529602	255.560181	1462.703369	-504.944763	-113.012878	1440.144287	-503.361816	68.040321	1420.851807	-519.876831	61.312805	1758.760010	-789.310425	318.339691	1236.210693	-581.953186	-200.159363	1181.960083	-634.241272	261.458618	983.916016	-467.429718	-117.977715	903.539001	-569.093628	60.023052	1089.981567	552.739075	-102.565163	961.002258	591.682739	145.250717
-597.213074	146.964523	991.703125	-579.076294	-31.688948	991.835388	-647.589722	197.568604	522.845703	-668.626831	-68.112206	520.851990	-650.587708	231.912369	80.062149	-676.005249	-69.789665	86.400902	-587.870544	255.143509	1462.668091	-505.181244	-113.392464	1440.130371	-503.665283	67.657898	1420.837891	-519.835205	61.170170	1758.662720	-789.511536	318.149933	1236.152954	-581.771057	-200.281006	1181.783081	-634.374512	261.716614	983.791504	-466.484314	-117.500816	903.885986	-569.225464	59.631123	1089.942993	553.350647	-101.166962	960.956177	591.890991	146.424728
-597.281128	146.525879	991.665588	-579.132385	-31.984186	991.795166	-647.575134	197.337326	522.799988	-668.725708	-68.409546	520.818848	-650.565369	231.927292	80.052452	-675.935242	-69.837097	86.350868	-588.187988	254.749924	1462.600098	-505.427399	-113.725365	1440.090332	-503.977875	67.264488	1420.798584	-519.756714	61.042175	1758.562500	-789.754150	317.958496	1236.125244	-581.653137	-200.181152	1181.501099	-634.592529	261.963928	983.616150	-465.443237	-117.023331	904.362122	-569.346863	59.259560	1089.915649	553.038330	-100.659042	960.996460	591.873962	147.501175
-597.438782	146.098145	991.635071	-579.249390	-32.339737	991.749695	-647.385254	196.971481	522.706909	-668.850586	-68.677528	520.836792	-650.420837	231.841858	80.033501	-675.711853	-69.780190	86.256927	-588.552795	254.323288	1462.529297	-505.690765	-114.107468	1440.067993	-504.280731	66.870766	1420.749146	-519.661194	60.871098	1758.373901	-790.021118	317.789917	1236.036987	-581.250122	-200.564957	1181.365112	-634.847961	262.169342	983.512329	-464.512115	-116.524940	904.754333	-569.513062	58.861858	1089.883301	553.235596	-99.585190	960.946106	591.986328	148.661377
-597.526489	145.629974	991.574158	-579.358398	-32.688030	991.731873	-647.366760	196.740051	522.665405	-669.002625	-68.976578	520.844421	-650.422485	231.785477	80.051071	-675.758423	-69.819382	86.258400	-588.904358	253.904312	1462.475464	-505.902222	-114.475647	1440.053711	-504.568512	66.496986	1420.746582	-519.509644	60.722767	1758.375610	-790.321899	317.589264	1236.001709	-581.365356	-200.564789	1181.590088	-635.156860	262.316315	983.383057	-463.565399	-116.198174	905.033936	-569.654785	58.472012	1089.851929	553.725586	-98.070930	960.914978	592.262146	150.002289
-597.598572	145.273682	991.515259	-579.397461	-33.103161	991.689392	-647.608093	196.576935	522.764709	-669.091858	-69.223572	520.854675	-650.585449	231.779068	80.080750	-675.826050	-69.853676	86.279305	-589.295288	253.492584	1462.472168	-506.101532	-114.806892	1440.055542	-504.882324	66.139481	1420.697754	-519.354858	60.536224	1758.296631	-790.663818	317.337677	1236.001221	-581.043213	-200.715561	1181.212036	-635.473145	262.471130	983.302490	-462.719635	-115.926163	905.322815	-569.758179	58.093266	1089.810181	553.361633	-97.387482	961.007996	592.287842	151.186371
-597.669861	144.874420	991.458984	-579.428040	-33.537258	991.670227	-647.355286	196.127365	522.733582	-669.216736	-69.483032	520.883667	-650.397156	231.702011	80.073021	-675.884827	-69.847122	86.240837	-589.682312	253.064911	1462.427124	-506.290558	-115.143188	1440.067627	-505.178223	65.780891	1420.678223	-519.198120	60.333969	1758.113159	-791.054199	317.005341	1236.054077	-580.629761	-201.117386	1181.210815	-635.831665	262.640472	983.272644	-461.774933	-115.588478	905.779358	-569.855225	57.696205	1089.780884	553.439514	-96.209351	961.033997	592.524231	152.511536
-597.808044	144.427826	991.418457	-579.493652	-34.020226	991.634338	-647.359497	195.876892	522.698975	-669.731567	-70.122635	521.230286	-650.385803	231.684708	80.030144	-676.167542	-69.891655	86.296280	-590.045715	252.644196	1462.392822	-506.461761	-115.479713	1440.072266	-505.486267	65.384003	1420.630981	-518.997375	60.165123	1757.987061	-791.436707	316.767792	1236.010254	-580.244629	-201.391373	1180.834106	-636.253906	262.818420	983.169861	-460.861938	-115.248535	906.067017	-569.989868	57.237820	1089.748779	553.491272	-94.994820	961.015930	592.764038	153.907089
-597.953613	143.971298	991.360229	-579.569397	-34.559399	991.591553	-647.583313	195.769547	522.599792	-669.377808	-69.968788	520.904541	-650.585938	231.667969	80.084091	-675.884521	-69.949036	86.249420	-590.447937	252.253998	1462.355713	-506.674561	-115.850395	1440.028320	-505.753235	65.029938	1420.613159	-518.781677	59.989128	1757.827026	-791.874817	316.461700	1236.003662	-579.932861	-201.548630	1180.702637	-636.692383	262.914307	983.127686	-460.046753	-115.073296	906.293579	-570.119385	56.752888	1089.701538	553.522888	-93.622597	961.069580	593.020691	155.375519
-598.065002	143.535599	991.336609	-579.591858	-35.058083	991.567505	-647.367432	195.404663	522.479797	-669.494568	-70.238617	520.867371	-650.409607	231.617355	80.005219	-675.926331	-69.957428	86.203491	-590.835571	251.838562	1462.236450	-506.831726	-116.225655	1439.992310	-506.041626	64.687088	1420.605103	-518.532043	59.802486	1757.702148	-792.341858	316.109467	1236.094727	-579.713806	-201.740860	1180.770386	-637.132019	262.976807	983.057190	-459.264343	-114.985611	906.465210	-570.237427	56.288738	1089.687378	553.504883	-92.285118	961.062317	593.332520	156.949600
-598.197021	143.128922	991.270264	-579.688904	-35.503296	991.536621	-647.360535	195.300278	522.417114	-669.564880	-70.486633	520.846863	-650.404724	231.562424	80.047516	-675.845276	-69.982765	86.169479	-591.216248	251.407455	1462.192993	-506.953949	-116.537651	1439.923706	-506.297058	64.308525	1420.561401	-518.239563	59.649933	1757.682617	-792.863892	315.733643	1236.103882	-579.377625	-201.990067	1180.690796	-637.656677	262.932922	983.027588	-458.518707	-114.822136	906.631226	-570.370972	55.883533	1089.641846	553.634399	-90.697914	961.092957	593.737427	158.535019
-598.353088	142.710312	991.230652	-579.786560	-35.972660	991.490967	-647.287354	195.188751	522.292786	-669.634888	-70.716385	520.845886	-650.375244	231.500473	80.048096	-675.840820	-69.988075	86.111107	-591.618286	251.012115	1462.130249	-507.057922	-116.811646	1439.919922	-506.556824	63.956440	1420.492310	-518.008850	59.398869	1757.511963	-793.358459	315.304382	1236.146729	-578.971863	-202.283829	1180.547852	-638.273193	262.973328	982.952820	-457.770599	-114.801125	906.847656	-570.505249	55.440945	1089.600586	553.568298	-89.086617	961.184998	594.084412	160.232574
-598.509399	142.199020	991.210449	-579.866394	-36.392090	991.475586	-647.145447	194.396545	522.021912	-669.717041	-70.944717	520.862183	-650.239807	231.417358	80.036972	-675.857849	-69.994896	86.101585	-592.017883	250.577698	1462.044312	-507.138275	-117.166397	1439.906616	-506.836395	63.611469	1420.450073	-517.696167	59.174797	1757.406982	-793.912842	314.849304	1236.209106	-578.565369	-202.529846	1180.428345	-638.904907	262.955627	982.926758	-456.962799	-114.688774	907.119141	-570.670471	54.982346	1089.591553	554.108582	-86.815025	961.126526	594.667542	162.100983
-598.687500	141.773987	991.163208	-579.990845	-36.776154	991.441345	-647.110413	193.728165	521.878418	-669.755798	-71.180168	520.834473	-650.189697	231.375671	79.972992	-675.858154	-70.024879	86.067772	-592.403015	250.157959	1461.984863	-507.220093	-117.467537	1439.894897	-507.026154	63.283627	1420.434692	-517.389343	58.937050	1757.269287	-794.424622	314.361115	1236.261597	-578.092224	-202.753464	1180.076050	-639.472961	262.789948	982.920715	-456.333282	-114.743820	907.202820	-570.851440	54.587883	1089.556274	553.737122	-85.402107	961.253723	595.113831	163.844086
-598.840576	141.308121	991.119080	-580.050476	-37.202488	991.454346	-647.095459	193.372696	521.837524	-669.764893	-71.390327	520.807617	-650.178772	231.379028	79.902245	-675.779480	-70.065498	86.069275	-592.784546	249.785324	1461.884277	-507.228088	-117.747536	1439.881226	-507.216187	62.973675	1420.390259	-517.059448	58.723717	1757.267578	-794.983826	313.875214	1236.268066	-577.807556	-203.013397	1180.195557	-640.088196	262.609314	982.841187	-455.759155	-114.827919	907.242554	-570.994019	54.179581	1089.546631	553.815735	-83.473061	961.246155	595.686646	165.795837
-598.987366	140.823013	991.034729	-580.116943	-37.657104	991.473694	-647.141113	193.053955	521.796875	-669.897827	-71.685333	520.812134	-650.288330	231.302078	79.955872	-675.844360	-70.077751	86.032921	-593.168335	249.406998	1461.766357	-507.229095	-118.002464	1439.894287	-507.402863	62.677193	1420.405029	-516.791016	58.459915	1757.077393	-795.515747	313.337677	1236.328369	-577.336304	-203.430328	1179.960815	-640.763916	262.363068	982.679382	-455.213562	-115.102913	907.278076	-571.141968	53.771126	1089.520508	554.405396	-80.884499	961.322693	596.370667	167.929016
-599.177673	140.346497	991.000427	-580.197876	-38.164009	991.454346	-647.150635	192.714584	521.762939	-670.010193	-71.988998	520.758118	-650.342468	231.330505	79.907417	-676.004028	-70.078415	86.036789	-593.553467	249.036438	1461.697998	-507.257050	-118.256348	1439.880981	-507.627014	62.406086	1420.399414	-516.492126	58.197968	1756.971680	-796.097656	312.762360	1236.342285	-577.263489	-203.637177	1180.273926	-641.489197	262.058350	982.572693	-454.752167	-115.214432	907.204407	-571.301575	53.295979	1089.497803	554.242493	-79.171219	961.409302	597.007690	169.944809
-599.378723	139.849426	990.960815	-580.272156	-38.612320	991.418152	-647.286072	192.338257	521.784119	-670.121826	-72.274246	520.787170	-650.374817	231.276840	79.952347	-675.966431	-70.156013	86.086044	-593.938904	248.646362	1461.630493	-507.236603	-118.548477	1439.881470	-507.802826	62.066742	1420.368652	-516.191467	57.887581	1756.905029	-796.638611	312.173096	1236.352051	-576.651978	-204.068848	1180.153076	-642.248169	261.759064	982.434692	-454.280640	-115.470665	907.232849	-571.455444	52.837101	1089.462646	554.237732	-76.970993	961.536377	597.377258	172.200134
-599.620850	139.315567	990.944641	-580.362488	-39.142437	991.379944	-647.409607	191.853180	521.725586	-670.170105	-72.523788	520.761108	-650.345398	231.227921	79.899376	-675.974792	-70.146500	86.015717	-594.336487	248.237244	1461.520508	-507.129913	-118.821915	1439.894287	-507.952728	61.752396	1420.337646	-515.899780	57.611507	1756.812988	-797.242615	311.468903	1236.422607	-576.168335	-204.338058	1180.113647	-643.060791	261.402222	982.310852	-453.856018	-115.828346	907.210144	-571.633850	52.307392	1089.437744	554.274292	-74.523460	961.659119	597.611694	174.647156
-599.799133	138.883942	990.881470	-580.435730	-39.591137	991.343811	-647.497070	191.536865	521.693420	-670.298767	-72.852791	520.797729	-650.304749	231.122238	79.917419	-676.097229	-70.175140	86.061935	-594.682922	247.876801	1461.415771	-507.023132	-119.100746	1439.906616	-508.019318	61.470570	1420.343994	-515.563660	57.356068	1756.792603	-797.779541	310.772827	1236.446899	-575.769165	-204.487701	1179.884277	-643.908997	260.901154	982.221680	-453.447418	-116.185806	907.172119	-571.770569	51.891506	1089.389526	554.457520	-72.149117	961.764587	598.345459	176.593735
-600.046204	138.405685	990.830261	-580.532715	-40.154995	991.334595	-647.639099	191.253754	521.607666	-670.431335	-73.214859	520.820007	-650.334106	231.108795	79.857895	-676.095276	-70.203156	86.044609	-595.015991	247.471558	1461.286621	-506.866180	-119.366234	1439.950806	-508.197845	61.163387	1420.276855	-515.299377	57.047806	1756.612061	-798.370544	310.054077	1236.434326	-575.350525	-204.857269	1179.970581	-644.749146	260.387573	982.049988	-453.171753	-116.543869	907.077087	-571.934937	51.408707	1089.357056	554.564026	-69.805481	961.915283	598.885132	178.615433
-600.282471	137.922470	990.790955	-580.602356	-40.652500	991.333252	-647.830505	190.983597	521.602600	-670.540833	-73.528503	520.817688	-650.373962	231.092773	79.777206	-676.219910	-70.234718	86.037643	-595.343201	247.038696	1461.144775	-506.694122	-119.649200	1440.015991	-508.277344	60.898811	1420.235229	-515.017334	56.754898	1756.524048	-798.936035	309.370636	1236.378662	-574.764587	-205.387024	1179.945801	-645.651062	259.849609	981.847900	-452.909119	-116.999527	906.986145	-572.093567	50.955566	1089.336914	554.858276	-67.511780	962.044128	599.496887	180.728333
-600.491089	137.448242	990.779602	-580.639893	-41.138916	991.346924	-648.031006	190.812225	521.638489	-670.573792	-73.785942	520.806335	-650.367493	231.061905	79.755768	-676.138062	-70.273552	86.061546	-595.628662	246.648376	1461.030396	-506.493805	-119.922806	1440.055542	-508.382751	60.599468	1420.213623	-514.737061	56.475227	1756.431519	-799.471130	308.565460	1236.383789	-574.679077	-205.664215	1180.336426	-646.483826	259.281128	981.670654	-452.676666	-117.562134	906.911865	-572.243225	50.503498	1089.342285	555.023254	-65.188896	962.252808	600.059631	182.824463
-600.639282	136.926926	990.696777	-580.654297	-41.612652	991.301025	-648.255676	190.666275	521.646851	-670.655762	-74.139725	520.821228	-650.338501	231.023544	79.767860	-676.192139	-70.318565	86.063164	-595.922546	246.268234	1460.884277	-506.309540	-120.154892	1440.083862	-508.450043	60.272278	1420.189453	-514.476807	56.217636	1756.346924	-800.007813	307.732422	1236.396851	-574.071594	-206.236404	1180.317383	-647.436279	258.608398	981.314941	-452.522614	-118.168091	906.811890	-572.408813	50.031273	1089.293091	555.268433	-62.927498	962.445068	600.560059	184.935730
-600.959839	136.356216	990.737183	-580.822144	-42.072666	991.343689	-648.571350	190.476303	521.635254	-670.754272	-74.488533	520.827515	-650.349976	230.942566	79.831436	-676.197021	-70.357964	86.107033	-596.234741	245.857208	1460.722778	-506.117310	-120.420395	1440.145996	-508.504669	59.947681	1420.194824	-514.223389	55.938427	1756.285767	-800.558655	306.893372	1236.333618	-573.845764	-206.566940	1180.515747	-648.425537	257.879364	980.977417	-452.471313	-118.736389	906.649902	-572.629700	49.536877	1089.329712	555.492310	-60.564236	962.614014	601.081543	187.081100
-601.255188	135.809372	990.778015	-580.989868	-42.557335	991.371216	-648.885620	190.282974	521.691711	-670.794861	-74.808563	520.812622	-650.236328	230.970398	79.750122	-676.179565	-70.436256	86.151558	-596.492554	245.422577	1460.555786	-505.804047	-120.721069	1440.235840	-508.512726	59.652992	1420.160278	-513.941956	55.699047	1756.314209	-801.108276	306.036652	1236.265137	-573.187256	-207.077774	1180.538574	-649.392212	257.189209	980.593567	-452.395325	-119.392853	906.475342	-572.828552	49.031380	1089.357544	556.364502	-57.509232	962.711060	601.579163	189.593735
-601.552124	135.257492	990.800110	-581.135315	-43.072296	991.412231	-649.191284	190.045502	521.783997	-670.931519	-75.141739	520.790710	-649.966736	230.804932	79.442200	-676.231628	-70.458168	86.170509	-596.700745	245.036880	1460.333984	-505.469025	-121.015030	1440.332153	-508.465973	59.339207	1420.142456	-513.734375	55.421478	1756.165161	-801.654968	305.156738	1236.242310	-572.884705	-207.388992	1180.706177	-650.468750	256.420624	980.125305	-452.309784	-120.122360	906.284912	-572.995850	48.530544	1089.378296	555.995728	-55.582657	962.945374	601.620422	192.019897
-601.851990	134.645889	990.806946	-581.212952	-43.683826	991.433960	-649.433105	189.765778	521.737549	-671.028564	-75.543648	520.821716	-649.218445	229.849411	78.893829	-676.342285	-70.456161	86.126236	-596.784119	244.600357	1460.021729	-505.128265	-121.389183	1440.393433	-508.318481	58.953823	1420.072388	-513.481628	55.194302	1756.086792	-802.207703	304.239380	1236.183960	-572.268005	-207.913452	1180.764160	-651.473877	255.757614	979.772522	-452.324646	-120.883888	906.146851	-573.143188	47.954815	1089.383911	556.165100	-53.119297	963.131836	601.680725	194.667313
-602.147278	134.150070	990.803345	-581.315552	-44.315529	991.459900	-649.752869	189.467239	521.719116	-671.151917	-75.973907	520.811890	-649.112183	229.695313	78.751396	-676.320557	-70.504341	86.134537	-597.025757	244.164734	1459.805298	-504.892303	-121.669823	1440.440186	-508.323975	58.611538	1420.048706	-513.216980	55.059498	1756.102661	-802.758179	303.362396	1236.042725	-572.071045	-208.418228	1181.046753	-652.548828	254.921356	979.361267	-452.428772	-121.576080	905.879883	-573.289856	47.431370	1089.384277	556.440002	-50.826420	963.226624	602.138611	196.910889
-602.427917	133.554642	990.807983	-581.390381	-44.938911	991.510254	-650.046082	189.168808	521.668396	-671.351440	-76.450806	520.819824	-649.130432	229.730667	78.813232	-676.442383	-70.528801	86.105072	-597.230103	243.759064	1459.525024	-504.564117	-121.934189	1440.552246	-508.307831	58.278038	1419.966187	-513.020020	54.872807	1755.935791	-803.274231	302.448547	1235.919556	-571.479065	-208.996292	1181.049072	-653.593018	254.103882	979.007080	-452.515442	-122.409744	905.776306	-573.413818	46.874275	1089.400269	556.967346	-48.834511	963.336609	603.381348	198.155411
-602.750427	132.978531	990.800537	-581.535461	-45.504074	991.515808	-650.309753	188.773819	521.676514	-671.420593	-76.819130	520.792542	-649.112671	229.676254	78.818207	-676.498779	-70.546181	86.106018	-597.413391	243.365829	1459.289795	-504.219421	-122.249184	1440.666870	-508.260925	57.938778	1419.900757	-512.797302	54.727043	1755.875488	-803.832703	301.421021	1235.928955	-571.087341	-209.469421	1181.208374	-654.712158	253.251190	978.610413	-452.608856	-123.402519	905.607910	-573.593689	46.335720	1089.388428	557.425232	-46.564102	963.406921	604.007629	200.357773
-603.048218	132.341156	990.826111	-581.690308	-46.020992	991.502319	-650.501282	188.366913	521.609741	-671.472961	-77.154160	520.794922	-648.980774	229.578659	78.795265	-676.557312	-70.650581	86.123199	-597.631653	242.982773	1459.034180	-503.910278	-122.568710	1440.801758	-508.258484	57.624119	1419.832275	-512.572693	54.587677	1755.812744	-804.322571	300.440125	1235.815674	-570.742249	-210.119873	1181.491211	-655.854736	252.375854	978.137634	-452.801544	-124.330116	905.419922	-573.782959	45.758064	1089.387451	557.862671	-44.179970	963.472046	604.451111	202.691986
-603.368896	131.731277	990.808716	-581.856201	-46.547424	991.519348	-650.804871	188.013046	521.560303	-671.600098	-77.627121	520.767273	-649.005676	229.520020	78.753525	-676.622070	-70.681633	86.160461	-597.856140	242.495453	1458.826172	-503.576874	-122.849716	1440.985107	-508.247894	57.317078	1419.768433	-512.350159	54.499676	1755.757935	-804.900818	299.437927	1235.722168	-570.377808	-210.772858	1181.734741	-656.947571	251.408630	977.719971	-453.046753	-125.241318	905.242554	-573.963074	45.233791	1089.374146	558.220032	-41.850204	963.520996	604.880249	205.055267
-603.658936	131.057465	990.761780	-581.988159	-47.114250	991.515442	-651.052368	187.598618	521.504028	-671.733093	-78.041512	520.763428	-648.935791	229.425903	78.717346	-676.590759	-70.766365	86.162659	-598.002991	242.090485	1458.539917	-503.229279	-123.098015	1441.074341	-508.175049	56.992332	1419.679932	-512.105530	54.457775	1755.668579	-805.434753	298.409393	1235.622681	-570.044800	-211.370880	1181.983765	-658.009521	250.373688	977.277832	-453.359253	-126.341331	905.070862	-574.111389	44.662910	1089.335449	558.724854	-39.537540	963.465454	605.333435	207.459656
-603.964050	130.487152	990.722351	-582.090393	-47.743000	991.516235	-651.354614	187.268234	521.476318	-671.793274	-78.326431	520.723999	-648.892395	229.408142	78.732681	-676.627319	-70.818443	86.100273	-598.192627	241.705246	1458.214722	-502.821198	-123.385422	1441.169922	-508.080383	56.692165	1419.587158	-511.849121	54.430946	1755.569580	-805.949402	297.379150	1235.489014	-569.722290	-212.044312	1182.266235	-659.134155	249.288879	976.861450	-453.625458	-127.432610	904.778809	-574.242310	44.114819	1089.300781	559.153320	-37.042896	963.395813	605.526428	210.014526
-604.208557	129.907333	990.660522	-582.121765	-48.379444	991.503601	-651.532349	186.874908	521.428589	-671.909424	-78.676674	520.718628	-648.817932	229.308670	78.714417	-676.640503	-70.891472	86.092850	-598.374695	241.252579	1457.901855	-502.367462	-123.685127	1441.269043	-508.013153	56.358616	1419.488770	-511.585999	54.427650	1755.475464	-806.459717	296.273773	1235.320923	-569.347839	-212.669586	1182.529663	-660.250244	248.213791	976.406372	-453.972443	-128.560547	904.551453	-574.338013	43.560535	1089.253906	559.565552	-34.616238	963.318481	605.786865	212.511887
-604.487854	129.267822	990.639160	-582.156860	-49.054810	991.487122	-651.693604	186.524429	521.426514	-672.199219	-79.232712	520.758484	-648.822632	229.331253	78.724220	-676.760071	-70.948357	86.078903	-598.567871	240.859406	1457.580688	-502.046875	-123.962830	1441.345825	-507.949982	56.005474	1419.382324	-511.314941	54.464794	1755.377686	-806.995056	295.186859	1235.205811	-569.050903	-213.439880	1182.756714	-661.406006	247.040604	975.964233	-454.391663	-129.583511	904.334717	-574.451416	42.936447	1089.225708	560.068481	-32.246773	963.246643	606.057190	214.965317
-604.830933	128.587906	990.643555	-582.299011	-49.662468	991.433838	-651.834290	186.132919	521.376709	-672.399902	-79.631203	520.741699	-648.793152	229.296768	78.709930	-676.745544	-71.033386	86.106461	-598.803284	240.441452	1457.301514	-501.602234	-124.179420	1441.437500	-507.853241	55.689064	1419.232056	-511.042175	54.506630	1755.293701	-807.550903	294.040771	1235.100220	-568.778137	-214.168610	1183.007324	-662.463196	245.910919	975.536133	-454.844818	-130.785416	904.078918	-574.630554	42.291302	1089.189087	560.563110	-29.776777	963.097107	606.181030	217.659332
-605.133179	128.041397	990.636230	-582.468018	-50.203434	991.436707	-651.929932	185.730087	521.347107	-672.555725	-79.946175	520.722107	-648.745728	229.253235	78.685196	-676.757507	-71.114693	86.080704	-599.077209	240.007401	1457.065186	-501.161469	-124.410416	1441.529541	-507.778992	55.381084	1419.119507	-510.769714	54.559124	1755.225098	-808.105469	292.926117	1234.968628	-568.505737	-214.947189	1183.299316	-663.429260	244.728760	975.155518	-455.288544	-131.308792	903.606812	-574.807495	41.774803	1089.174683	561.103149	-27.312986	962.941772	606.321960	220.248108
-605.480591	127.469269	990.613342	-582.680054	-50.705429	991.407104	-652.007568	185.323578	521.305237	-672.743164	-80.356354	520.716797	-648.772583	229.190323	78.704582	-676.713745	-71.193329	86.039780	-599.307495	239.604492	1456.767456	-500.683350	-124.705284	1441.631836	-507.720062	55.108803	1419.028198	-510.458038	54.661148	1755.242310	-808.607117	291.739532	1234.795166	-568.193420	-215.831833	1183.645264	-664.400146	243.570816	974.728516	-455.744507	-132.352798	903.271667	-575.014709	41.258808	1089.133789	561.637451	-24.804430	962.858215	606.392395	222.871918
-605.802856	126.879211	990.577820	-582.816772	-51.274033	991.426270	-652.012390	184.923599	521.274841	-672.882263	-80.693024	520.659851	-648.777161	229.198303	78.714409	-676.755493	-71.268311	86.027359	-599.564819	239.125763	1456.498413	-500.245789	-124.983261	1441.776123	-507.687866	54.778084	1418.928589	-510.170471	54.802132	1755.021118	-809.136597	290.546509	1234.595459	-567.878113	-216.444641	1183.925537	-665.384033	242.436432	974.268799	-456.233307	-134.449341	903.561646	-575.175964	40.738552	1089.110474	562.194763	-22.295702	962.727417	606.471619	225.435699
-606.079163	126.311287	990.563904	-582.860962	-51.916946	991.413391	-652.013062	184.499557	521.246948	-673.064758	-81.055382	520.666443	-648.741882	229.189682	78.673286	-676.671936	-71.346863	86.021263	-599.778870	238.678940	1456.188477	-499.808411	-125.279716	1441.901001	-507.632019	54.472076	1418.829590	-509.843994	54.971199	1754.897949	-809.676758	289.356232	1234.428833	-567.642761	-217.355804	1184.343994	-666.353638	241.291824	973.852234	-456.707947	-134.617844	902.762268	-575.308533	40.160973	1089.090942	562.798279	-19.729191	962.599976	606.545105	228.022507
-606.317200	125.770523	990.526245	-582.877869	-52.529228	991.385925	-651.976196	184.094406	521.239502	-673.243835	-81.437790	520.654724	-648.710327	229.112778	78.689751	-676.655029	-71.425072	85.977829	-600.072083	238.270874	1455.896729	-499.361023	-125.500252	1442.030762	-507.422150	54.245960	1418.746460	-509.510681	55.160976	1754.743408	-810.214783	288.121063	1234.269287	-567.390320	-218.231339	1184.674805	-667.307129	240.141647	973.423828	-457.260803	-134.431793	901.885925	-575.402405	39.616993	1089.050781	563.384155	-17.267790	962.447510	606.601807	230.572083
-606.552673	125.204697	990.493225	-582.916199	-53.102959	991.347351	-651.859863	183.668228	521.232300	-673.518005	-81.912308	520.658325	-648.663940	229.118729	78.685013	-676.743713	-71.478096	85.982742	-600.354980	237.814102	1455.621826	-498.932007	-125.692108	1442.077393	-507.595764	53.827259	1418.649780	-509.159485	55.367077	1754.605591	-810.742432	286.857483	1234.053467	-567.250183	-219.286285	1185.302979	-668.164490	238.917160	973.023254	-457.860107	-135.520813	901.732239	-575.518494	39.068001	1089.010254	564.002686	-14.693790	962.291565	606.581970	233.135880
-606.826233	124.574280	990.481812	-582.975098	-53.647964	991.301819	-651.760803	183.297913	521.203918	-673.679199	-82.184235	520.657593	-648.609863	229.039459	78.674438	-676.689941	-71.536774	85.905334	-600.694214	237.349823	1455.389404	-498.493896	-125.932907	1442.146606	-507.530548	53.513138	1418.553711	-508.818390	55.573990	1754.455811	-811.331970	285.598877	1233.915771	-566.807800	-219.977371	1185.320068	-668.996460	237.661789	972.715576	-458.310760	-137.054871	901.395813	-575.674744	38.487415	1088.979614	564.490356	-12.216433	962.196472	606.501221	235.583786
-607.047729	124.048462	990.453674	-583.053894	-54.093182	991.298035	-651.666992	183.100037	521.150269	-673.797058	-82.448059	520.613342	-648.572693	228.930252	78.715210	-676.743286	-71.612083	85.848068	-601.002991	236.912201	1455.168823	-498.068390	-126.210205	1442.219238	-507.522156	53.185848	1418.421631	-508.470581	55.795677	1754.298950	-811.934937	284.350098	1233.777832	-566.490662	-220.729416	1185.561401	-669.800415	236.391403	972.402344	-458.813782	-138.429153	901.117554	-575.810181	38.034039	1088.959717	564.927185	-9.825422	962.085144	606.393982	238.134293
-607.252563	123.582047	990.442810	-583.154541	-54.502396	991.249817	-651.494446	182.803497	521.144470	-673.844788	-82.693321	520.559143	-648.491333	228.861649	78.701073	-676.632202	-71.682625	85.825577	-601.365112	236.469345	1454.914673	-497.719269	-126.498932	1442.299194	-507.516510	52.852489	1418.356934	-508.090088	56.071777	1754.134399	-812.496094	283.042206	1233.645630	-566.216736	-221.691467	1185.869751	-670.609558	235.127930	972.096069	-459.440430	-139.803864	900.808838	-575.948303	37.589890	1088.927612	565.336365	-7.483989	961.985962	606.306641	240.533691
-607.446899	123.086693	990.397156	-583.167969	-55.013165	991.243652	-651.324524	182.576828	521.064819	-673.923584	-82.950592	520.543640	-648.454163	228.834000	78.732353	-676.623291	-71.739876	85.832794	-601.719849	236.018158	1454.694580	-497.291809	-126.769180	1442.371948	-507.520020	52.550503	1418.311279	-507.723999	56.333092	1753.985107	-813.048767	281.743591	1233.483887	-565.919312	-222.466675	1186.104248	-671.410706	233.943069	971.759460	-460.227417	-141.228592	900.572754	-576.054443	37.127537	1088.900879	565.646423	-5.114027	961.959106	606.097717	242.920822
-607.626953	122.578613	990.362061	-583.179749	-55.477795	991.197754	-651.112000	182.209412	521.020813	-673.998474	-83.252480	520.555847	-648.394897	228.809738	78.726273	-676.589783	-71.785034	85.843277	-602.118958	235.551056	1454.504395	-496.918701	-126.999199	1442.439331	-507.573364	52.229069	1418.243164	-507.354736	56.614906	1753.836060	-813.655457	280.492310	1233.286011	-565.644958	-223.387634	1186.427979	-672.269043	232.698822	971.470093	-460.796600	-142.796982	900.306030	-576.142578	36.655228	1088.858398	566.087036	-2.724529	961.930420	605.984741	245.331146
-607.795654	122.170326	990.359314	-583.170898	-55.997829	991.133850	-650.929382	181.917511	520.970642	-674.132141	-83.606087	520.568237	-648.335022	228.702744	78.730545	-676.624146	-71.842201	85.898804	-602.537048	235.095032	1454.317139	-496.559113	-127.234367	1442.490479	-507.641296	51.914108	1418.195557	-506.980560	56.877895	1753.678345	-814.237976	279.244019	1233.123291	-565.310547	-224.143158	1186.655151	-672.955872	231.352798	971.189575	-461.191895	-144.258667	899.906250	-576.204468	36.177128	1088.821899	567.183350	0.521497	961.888184	605.911499	247.781464
-607.960144	121.690239	990.354858	-583.109802	-56.520439	991.075073	-650.755859	181.630875	520.917419	-674.222839	-83.836258	520.614685	-648.349243	228.680130	78.794273	-676.715698	-71.857719	85.856491	-602.954224	234.668243	1454.139404	-496.242737	-127.490738	1442.568604	-507.707092	51.611122	1418.119385	-506.597137	57.106853	1753.512573	-814.822449	277.896942	1232.990356	-565.051575	-225.077316	1186.922485	-673.634277	230.081055	970.972473	-461.818573	-145.763351	899.528198	-576.268005	35.667912	1088.792847	566.249817	0.452202	961.605530	605.514832	250.036407
-608.086609	121.279488	990.355469	-583.092712	-56.930122	991.020996	-650.588013	181.398560	520.846375	-674.279236	-84.085121	520.606018	-648.336609	228.612549	78.840576	-676.732910	-71.847076	85.809677	-603.396240	234.187805	1453.952271	-495.955200	-127.791786	1442.607422	-507.783203	51.322155	1418.055054	-506.220825	57.366245	1753.332275	-815.452942	276.551666	1232.861084	-564.730774	-225.901733	1187.153320	-674.319641	228.880875	970.774902	-462.532349	-147.221970	899.373779	-576.340088	35.240742	1088.770142	566.425354	2.372478	961.542725	605.306763	252.269897
-608.223877	120.804535	990.335938	-583.039246	-57.328056	990.954590	-650.465759	181.028000	520.895569	-674.417908	-84.460983	520.631226	-648.367310	228.559647	78.906258	-676.793457	-71.906334	85.807785	-603.873352	233.760406	1453.792603	-495.701996	-128.028183	1442.593750	-507.876495	51.016445	1417.995728	-505.941162	57.488190	1753.339111	-816.093689	275.254333	1232.707520	-564.389221	-226.684814	1187.283813	-675.049316	227.654434	970.605286	-463.086029	-148.796173	899.006897	-576.410034	34.796471	1088.732910	566.646973	4.390196	961.571899	605.161804	254.353195
-608.314819	120.463959	990.330139	-583.019470	-57.638607	990.924805	-650.346863	180.865524	520.871643	-674.502563	-84.755798	520.667114	-648.317261	228.502182	78.883057	-676.851624	-71.884987	85.803490	-604.346680	233.309525	1453.672729	-495.395813	-128.254791	1442.614624	-507.969360	50.700737	1417.912720	-505.531982	57.889050	1753.056641	-816.746277	273.961548	1232.629517	-564.102661	-227.426132	1187.524780	-675.686707	226.419235	970.411560	-463.591736	-150.281799	898.554565	-576.497620	34.462807	1088.725464	566.660583	5.998146	961.804688	604.889526	256.472290
-608.393188	120.105927	990.272888	-582.927490	-57.954010	990.880310	-650.194214	180.707336	520.825867	-674.508423	-84.957695	520.666199	-648.266663	228.451950	78.889404	-676.920593	-71.869423	85.817963	-604.811035	232.847076	1453.519531	-495.105560	-128.541046	1442.646240	-508.059967	50.400669	1417.899048	-505.303711	57.987411	1753.055908	-817.372925	272.620514	1232.508545	-563.760071	-228.162231	1187.640625	-676.281860	225.200287	970.276794	-464.151520	-151.800934	898.140259	-576.544434	34.144516	1088.684570	567.098633	8.162484	961.921326	604.770874	258.549561
-608.457275	119.755928	990.226990	-582.790771	-58.289093	990.841736	-650.005249	180.537766	520.744263	-674.505493	-85.206200	520.672058	-648.303650	228.408142	78.943413	-677.030334	-71.881485	85.884499	-605.312805	232.414017	1453.395264	-494.848663	-128.833710	1442.668945	-508.136627	50.119476	1417.898193	-505.004517	58.228516	1752.907715	-818.010376	271.333405	1232.375488	-563.605103	-229.184708	1188.122437	-676.949524	223.961624	970.173584	-464.539459	-153.220200	897.443420	-576.556213	33.820950	1088.651001	567.646667	10.416257	962.058655	604.672424	260.642029
-608.531189	119.411819	990.183655	-582.666382	-58.672527	990.784851	-649.820862	180.306152	520.731079	-674.488464	-85.404785	520.682495	-648.167969	228.315186	78.955048	-677.021301	-71.880013	85.906357	-605.805908	231.958160	1453.301392	-494.587280	-129.087234	1442.678101	-508.208923	49.867092	1417.899414	-504.696228	58.558804	1752.595947	-818.691650	270.076752	1232.234741	-563.180237	-229.557114	1187.970703	-677.603455	222.820557	970.037903	-465.055084	-154.733002	897.012634	-576.558594	33.466286	1088.606079	568.237976	12.515985	962.141479	604.693420	262.794067
-608.615601	119.069870	990.220154	-582.546692	-58.932636	990.726318	-649.672546	180.068405	520.710449	-674.357300	-85.510658	520.671753	-648.151733	228.225433	78.950371	-676.937622	-71.885040	85.911957	-606.335266	231.513428	1453.270386	-494.338745	-129.256912	1442.664185	-508.328461	49.594967	1417.904663	-504.567871	58.631207	1752.676270	-819.371460	268.765442	1232.196533	-562.871948	-230.255798	1188.024048	-678.124817	221.712585	970.020874	-465.542816	-156.299835	896.601379	-576.572754	33.131474	1088.602173	568.971130	14.790119	962.190369	604.746643	264.950989
[truncated: 40 more columns]
