# Supplementary material for: A dyadic stimulus set of audiovisual affective displays for the study of multisensory, emotional, social interactions
Source: Behav Res Methods. 2015 Nov 5;48(4):1285–95. doi: 10.3758/s13428-015-0654-4 (PMC5101291; doi:10.3758/s13428-015-0654-4)
Supplement: Supplementary file 1 — (ZIP 270 MB) [file 13428_2015_654_MOESM1_ESM.zip › supplementary_material_2_stimuli_set_files/G/G13.txt]

-592.709045	140.557144	998.728638	-581.915283	-35.301090	1003.800415	-649.887451	164.871353	522.548584	-651.002747	-78.441513	528.528442	-652.177856	164.604828	78.989426	-654.364075	-78.310760	86.466919	-580.319824	260.499573	1463.964111	-539.526733	-117.866257	1459.076904	-518.106628	61.654003	1429.465088	-519.272827	58.878113	1756.376221	-807.955017	342.488708	1264.356934	-692.779297	-286.765167	1271.646729	-672.006165	192.483719	1042.526245	-656.575073	-104.487068	1030.581665	-571.100037	56.466801	1099.866821	592.221130	-31.097204	970.856079	600.628296	224.875336
-592.560242	140.395615	998.717773	-581.773560	-35.456524	1003.776062	-649.822632	164.781876	522.575317	-650.814026	-78.471741	528.502319	-652.240356	164.609055	79.011131	-654.279480	-78.327736	86.508492	-580.142029	260.271332	1463.894775	-539.391235	-118.111198	1459.085693	-517.963928	61.456955	1429.451172	-519.147705	58.449970	1756.555420	-807.807617	342.262665	1264.256714	-692.651978	-290.562195	1274.264526	-671.788879	192.284485	1042.650513	-656.400940	-104.673180	1030.760498	-570.923096	56.302036	1099.844360	592.245728	-30.957075	970.868958	600.654602	224.996628
-592.388611	140.226303	998.711792	-581.663696	-35.636539	1003.747375	-649.728210	164.671295	522.541687	-650.705078	-78.571098	528.413574	-652.185303	164.576111	78.998314	-654.236755	-78.322189	86.460213	-579.972290	260.066040	1463.855347	-539.230164	-118.336479	1459.076782	-517.816223	61.226238	1429.411011	-518.955627	58.537647	1756.355225	-807.691345	342.144318	1264.223022	-692.586792	-290.981384	1274.537354	-671.524231	192.049744	1042.789307	-656.218384	-104.760590	1030.761841	-570.769104	56.109478	1099.825562	592.238098	-30.856165	970.913696	600.624817	225.096481
-592.224976	140.006622	998.716675	-581.513123	-35.789970	1003.707397	-649.660217	164.560181	522.565979	-650.574829	-78.617424	528.327942	-652.192932	164.575134	79.018707	-654.188232	-78.299805	86.421295	-579.789429	259.879700	1463.810547	-539.057190	-118.567650	1459.033081	-517.630127	61.023090	1429.373657	-518.813965	58.363941	1756.245850	-807.586304	342.057587	1264.242676	-692.512512	-291.089233	1274.525146	-671.417358	191.872696	1042.947876	-656.007141	-104.875175	1030.759033	-570.563416	55.900738	1099.800781	592.212891	-30.642643	970.927856	600.582825	225.198761
-591.988159	139.817535	998.693909	-581.320068	-36.052513	1003.735291	-649.551025	164.452728	522.576050	-650.523315	-78.768356	528.391663	-652.141663	164.572540	78.966675	-654.154114	-78.318947	86.440323	-579.593872	259.676971	1463.744995	-538.931763	-118.792290	1459.021118	-517.483521	60.829159	1429.346558	-518.674438	58.214005	1756.251831	-807.489197	341.923523	1264.230103	-692.458740	-291.150238	1274.451904	-670.955383	191.576797	1043.210205	-655.776001	-104.974899	1030.798950	-570.385864	55.695591	1099.808716	592.183228	-30.519995	970.963196	600.506226	225.328476
-591.761414	139.537201	998.672424	-581.019409	-36.379456	1003.797791	-649.449768	164.325806	522.560791	-650.399536	-78.786316	528.422119	-652.125183	164.557419	78.921616	-654.172058	-78.339127	86.483429	-579.400513	259.499512	1463.709106	-538.726074	-118.981522	1459.038818	-517.342651	60.621933	1429.351074	-518.549133	58.074932	1756.251465	-807.408997	341.836060	1264.284302	-692.414917	-291.340576	1274.460815	-670.647888	191.292603	1043.482422	-655.535889	-105.063301	1030.857056	-570.159729	55.442646	1099.833496	592.123169	-30.458286	971.009888	600.390564	225.464417
-591.606750	139.332047	998.669312	-580.862305	-36.627926	1003.818542	-649.315369	164.229965	522.570496	-650.377869	-78.878044	528.431030	-652.114990	164.537903	78.942635	-654.153076	-78.323189	86.456932	-579.220764	259.338867	1463.709473	-538.530090	-119.172836	1459.015869	-517.193604	60.455784	1429.340698	-518.460083	57.716095	1756.446533	-807.319031	341.703369	1264.331543	-692.377563	-291.400879	1274.441284	-670.322144	190.993088	1043.864746	-655.328674	-105.132477	1030.878296	-569.998291	55.228775	1099.840820	592.077515	-30.284519	971.004333	600.258179	225.584747
-591.451172	139.150787	998.699707	-580.677917	-36.775749	1003.789856	-649.270569	164.169083	522.598206	-650.339539	-78.932236	528.420959	-652.121216	164.522339	79.018028	-654.165955	-78.320175	86.457596	-579.013245	259.136444	1463.720093	-538.377258	-119.383919	1459.018799	-517.056396	60.286713	1429.324829	-518.332336	57.574085	1756.530273	-807.206970	341.601563	1264.424072	-692.330200	-291.508575	1274.392334	-669.903931	190.711548	1044.303467	-655.089355	-105.257095	1030.944458	-569.807251	55.035744	1099.839355	592.007202	-30.172897	971.000122	600.126282	225.742935
-591.295837	138.949356	998.734741	-580.495850	-36.994122	1003.835266	-649.167603	164.083862	522.595398	-650.282959	-78.988091	528.456177	-652.119141	164.545013	78.985405	-654.120544	-78.320290	86.463638	-578.801636	258.987183	1463.784546	-538.212830	-119.573975	1459.031982	-516.947083	60.098949	1429.330444	-518.206726	57.437492	1756.497681	-807.077698	341.476379	1264.561035	-692.281921	-291.626740	1274.424194	-669.677856	190.451752	1044.708130	-654.841187	-105.357582	1031.058838	-569.659668	54.832546	1099.882813	591.953491	-30.101475	971.024109	599.934448	225.910721
-591.179871	138.787094	998.768860	-580.365479	-37.131939	1003.812866	-649.101990	164.007584	522.605042	-650.151978	-78.961281	528.368347	-652.158264	164.507324	78.973045	-654.068237	-78.376961	86.525192	-578.523376	258.828949	1463.895020	-538.038879	-119.760704	1459.025879	-516.862793	59.933563	1429.308228	-518.072266	57.308964	1756.468628	-806.934753	341.296356	1264.763184	-692.205017	-291.798584	1274.505615	-669.219482	190.079468	1045.247681	-654.610229	-105.470940	1031.137939	-569.522949	54.653500	1099.887573	591.863281	-29.979998	971.025085	599.686096	226.107513
-591.015198	138.624527	998.836487	-580.183533	-37.192707	1003.785339	-648.998962	163.901123	522.633362	-650.027161	-78.945068	528.291382	-652.154663	164.509186	78.967651	-653.966492	-78.363792	86.491531	-578.237427	258.679504	1464.131836	-537.857483	-119.938683	1459.039551	-516.793152	59.745529	1429.302124	-517.905884	57.431805	1756.217773	-806.797729	341.169983	1265.081543	-692.174988	-291.871246	1274.527466	-668.583069	189.568298	1045.998779	-654.398193	-105.592888	1031.226318	-569.327881	54.493580	1099.905884	591.730591	-29.891809	971.053223	599.416016	226.296570
-590.910706	138.472534	998.867798	-580.016174	-37.381153	1003.808289	-648.933289	163.891754	522.685486	-650.014771	-78.971405	528.199158	-652.164063	164.501968	78.938393	-653.963379	-78.342201	86.450142	-577.920776	258.510803	1464.372192	-537.640991	-120.132683	1459.047241	-516.751282	59.583927	1429.290161	-517.782837	57.311230	1756.188477	-806.640991	340.992767	1265.365967	-693.966675	-292.139038	1267.136108	-668.088867	189.075516	1046.701050	-654.136414	-105.928696	1031.685913	-569.168884	54.325039	1099.929199	591.580811	-29.647425	971.036987	599.129333	226.527191
-590.766541	138.280411	998.932007	-579.826416	-37.526093	1003.826660	-648.856689	163.849655	522.731750	-649.950073	-79.054588	528.204224	-652.192871	164.500992	78.961777	-653.991638	-78.358093	86.494049	-577.548523	258.354919	1464.650146	-537.423462	-120.265594	1459.121094	-516.705017	59.426441	1429.321655	-517.661194	57.149296	1756.082275	-806.493713	340.863159	1265.586060	-694.514404	-291.954926	1266.860718	-667.588013	188.564651	1047.607666	-653.840515	-106.037201	1031.826538	-569.008606	54.135693	1099.972290	591.476013	-29.653318	971.088318	598.821167	226.711624
-590.633545	138.101868	998.993591	-579.616211	-37.739613	1003.857422	-648.807068	163.804199	522.785339	-649.916870	-79.138420	528.197754	-652.227295	164.490128	78.971031	-653.977112	-78.394798	86.506699	-577.188538	258.237335	1464.953369	-537.212524	-120.448982	1459.174805	-516.655151	59.256432	1429.354614	-517.533203	57.006992	1756.052979	-806.340759	340.683716	1265.999878	-694.388000	-292.072266	1266.962524	-667.190979	188.063766	1048.495361	-653.505615	-106.114204	1032.018555	-568.846680	53.928196	1100.020508	591.297485	-29.609713	971.127563	598.449951	226.943436
-590.503479	137.878860	999.061035	-579.399658	-37.928970	1003.895447	-648.736572	163.720673	522.846008	-649.814209	-79.170563	528.142639	-652.200500	164.493393	78.970421	-653.934143	-78.398338	86.447525	-576.787842	258.111633	1465.284424	-537.004639	-120.604301	1459.198364	-516.605286	59.110859	1429.353271	-517.412598	56.897182	1756.025757	-806.236633	340.525696	1266.620850	-694.272339	-292.235718	1267.047974	-666.584167	187.408325	1049.655151	-653.121277	-106.161263	1032.234497	-568.668335	53.714565	1100.072754	591.138550	-29.503731	971.161621	598.094116	227.184448
-590.387634	137.632187	999.149048	-579.234497	-38.159096	1003.991089	-648.634827	163.698196	522.864990	-649.829956	-79.337158	528.162415	-652.190613	164.472458	78.984779	-654.007935	-78.395645	86.458809	-576.332397	258.018494	1465.640625	-536.803955	-120.759987	1459.208740	-516.574341	58.964581	1429.388550	-517.280884	56.786789	1756.005615	-806.163147	340.323822	1267.124146	-694.167847	-292.367401	1267.121460	-666.262573	186.844208	1050.689575	-652.682373	-106.212921	1032.528198	-568.527405	53.485374	1100.164185	590.923157	-29.337315	971.195557	597.679565	227.425980
-590.256287	137.467087	999.228821	-579.016541	-38.359325	1004.032410	-648.560425	163.611542	522.941223	-649.725281	-79.347244	528.163757	-652.206482	164.463943	78.942345	-653.940308	-78.396912	86.454437	-575.924866	257.837952	1465.851318	-536.635254	-120.904915	1459.224731	-516.500244	58.806019	1429.442627	-517.166077	56.683743	1755.982178	-806.140808	340.204010	1267.552979	-694.026611	-292.548523	1267.178589	-665.849121	186.388199	1051.898193	-652.254761	-106.266449	1032.876343	-568.368469	53.287487	1100.227783	590.766174	-29.092543	971.210266	597.249695	227.737656
-590.191589	137.279419	999.328125	-578.907227	-38.494160	1004.053284	-648.504517	163.610031	523.018250	-649.646240	-79.415993	528.117554	-652.218140	164.480560	78.945396	-653.924377	-78.436272	86.486916	-575.490723	257.734070	1466.134644	-536.455811	-121.025749	1459.241943	-516.454529	58.644585	1429.440186	-517.039429	56.597282	1755.942139	-806.191833	340.175476	1268.279419	-693.991577	-292.505920	1267.381470	-665.387573	185.842453	1053.162842	-651.807739	-106.285469	1033.175415	-568.240967	53.089962	1100.282593	590.528748	-28.938505	971.245911	596.775513	228.074142
-590.127319	137.092026	999.414612	-578.722046	-38.696014	1004.104126	-648.493713	163.607147	523.125793	-649.586914	-79.553299	528.135681	-652.295837	164.470367	78.970161	-653.938110	-78.393600	86.418053	-575.066467	257.681976	1466.583862	-536.340393	-121.199928	1459.253174	-516.378662	58.485100	1429.459229	-516.908997	56.558369	1755.978394	-806.258301	340.147186	1269.003784	-693.942444	-292.705170	1267.435547	-665.054382	185.379013	1054.371216	-651.377075	-106.282112	1033.472046	-568.094482	52.887573	1100.348022	590.271423	-28.722631	971.257324	596.351990	228.351227
-590.087708	136.893753	999.502502	-578.596436	-38.849323	1004.165222	-648.471191	163.553848	523.191895	-649.459900	-79.656425	528.142517	-652.296448	164.467834	78.998932	-653.862793	-78.426033	86.444344	-574.689697	257.539368	1466.873535	-536.230042	-121.334457	1459.285889	-516.333862	58.307941	1429.489990	-516.804138	56.480595	1755.951172	-806.339233	340.072998	1269.618774	-693.844604	-293.006439	1267.537476	-664.800537	185.009354	1055.588379	-650.459717	-105.742645	1033.996948	-567.988098	52.707146	1100.418701	589.921021	-28.423771	971.297913	595.806213	228.707703
-590.052734	136.731934	999.605164	-578.503845	-39.107372	1004.257202	-648.489441	163.513519	523.269409	-649.443726	-79.840569	528.252075	-652.352051	164.442307	78.978439	-653.926025	-78.448631	86.506683	-574.322205	257.395386	1467.153320	-536.090820	-121.483940	1459.364624	-516.256226	58.158859	1429.529907	-516.689819	56.417660	1755.940674	-806.442444	340.041290	1270.275391	-693.663757	-293.416656	1267.434937	-664.566345	184.622360	1056.780884	-650.073669	-105.815048	1034.371094	-567.892639	52.496513	1100.510742	589.537231	-28.202391	971.377441	595.233337	229.082733
-589.943420	136.484161	999.738220	-578.329773	-39.311111	1004.368958	-648.509460	163.377228	523.375122	-649.428711	-80.029808	528.287659	-652.363098	164.429596	79.009598	-653.961853	-78.463562	86.521446	-573.949951	257.190369	1467.291626	-535.947144	-121.661674	1459.393799	-516.218994	58.020145	1429.552856	-516.573914	56.373028	1755.923950	-806.555420	339.886292	1271.065918	-693.591614	-293.472137	1267.717896	-664.311340	184.237579	1057.919556	-649.654724	-105.850990	1034.672852	-567.737305	52.266609	1100.631104	589.126099	-28.063005	971.475037	594.681824	229.400833
-589.857483	136.295242	999.855103	-578.176086	-39.457005	1004.421448	-648.513062	163.230316	523.456116	-649.296082	-80.135857	528.306274	-652.346497	164.429184	79.032753	-653.857117	-78.463852	86.497559	-573.631714	257.029755	1467.488159	-535.810120	-121.785057	1459.424927	-516.134583	57.866558	1429.590820	-516.485840	56.069668	1756.100586	-806.697693	339.855133	1271.607910	-693.468750	-293.760834	1267.825073	-664.096741	183.987885	1058.985107	-649.255493	-105.878082	1035.017944	-567.576538	52.072887	1100.709961	588.554810	-28.021873	971.667786	593.995605	229.724945
-589.770264	136.072418	999.964966	-578.068604	-39.734467	1004.560852	-648.508911	163.165039	523.511169	-649.190552	-80.225815	528.327026	-652.335876	164.392654	79.010841	-653.872681	-78.464310	86.504356	-573.371887	256.897400	1467.690918	-535.617676	-121.923302	1459.459961	-516.057739	57.684330	1429.603882	-516.348755	55.997494	1756.111084	-806.838135	339.752777	1272.139526	-693.310608	-294.200256	1267.750977	-663.837708	183.653320	1060.027344	-648.888062	-105.952492	1035.429810	-567.466919	51.840809	1100.831787	588.010254	-27.945004	971.799194	593.344910	230.032318
-589.696228	135.841553	1000.059998	-577.960938	-39.913994	1004.632874	-648.549805	163.059799	523.585938	-649.132019	-80.371017	528.351135	-652.357117	164.369003	79.013031	-653.841003	-78.482071	86.556595	-573.133911	256.737244	1467.893188	-535.385437	-122.119263	1459.511719	-515.986694	57.538414	1429.667725	-516.223389	55.952721	1756.015625	-806.993652	339.675507	1272.733398	-693.255432	-294.421173	1267.862183	-663.579163	183.434296	1060.905884	-648.473572	-105.987465	1035.781372	-567.339966	51.629211	1100.909546	587.441772	-27.695621	971.872437	592.629639	230.374588
-589.646118	135.657974	1000.203247	-577.897827	-40.081188	1004.732117	-648.598633	162.994843	523.675903	-649.107239	-80.547562	528.367249	-652.407410	164.337738	79.002190	-653.769409	-78.464966	86.538399	-572.888733	256.634399	1468.255859	-535.169434	-122.292236	1459.529663	-515.877747	57.388283	1429.689819	-516.090149	55.905277	1756.004272	-807.089111	339.566742	1273.241577	-693.224609	-294.611633	1267.999756	-663.415100	183.144211	1061.735596	-648.085388	-105.993340	1036.180298	-567.247498	51.432961	1101.025513	586.849121	-27.404606	971.905579	592.006775	230.652603
-589.597229	135.463013	1000.299011	-577.799316	-40.268742	1004.812073	-648.645691	162.926468	523.731689	-649.030212	-80.697128	528.394836	-652.446899	164.323532	79.067741	-653.788208	-78.462166	86.548668	-572.716431	256.467621	1468.426025	-534.971558	-122.455307	1459.504639	-515.785706	57.231106	1429.720947	-515.894775	56.136402	1755.772217	-807.199585	339.440491	1273.566284	-693.223633	-294.815369	1268.112549	-662.839478	183.040985	1062.718018	-647.660278	-105.983116	1036.623657	-567.132507	51.240234	1101.106567	586.157898	-27.348488	972.070251	591.430176	230.765305
-589.496460	135.221085	1000.402466	-577.654358	-40.411835	1004.873169	-648.660828	162.788559	523.801208	-648.992798	-80.825630	528.443909	-652.453430	164.332748	79.039696	-653.841187	-78.502846	86.588882	-572.573547	256.255249	1468.494263	-534.768250	-122.633820	1459.494263	-515.673584	57.065300	1429.755371	-515.726074	56.092175	1755.764282	-807.352478	339.350067	1273.886353	-693.211121	-294.887360	1268.161011	-662.563599	182.780258	1063.469482	-645.843506	-108.461075	1038.954102	-566.999268	51.030849	1101.187744	585.410034	-27.356054	972.239563	590.785156	230.923889
-589.447754	135.076080	1000.473877	-577.611938	-40.553089	1004.911133	-648.727661	162.688736	523.880737	-648.905945	-80.929138	528.444824	-652.470276	164.299835	79.030418	-653.811584	-78.516846	86.580254	-572.499146	256.025787	1468.361328	-534.549744	-122.856491	1459.498657	-515.526550	56.914040	1429.807251	-515.553223	56.030323	1755.728394	-807.497559	339.276611	1274.165283	-693.246338	-295.031921	1268.257202	-662.559326	182.433945	1063.954956	-644.784973	-109.427643	1040.195068	-566.906372	50.871445	1101.234985	584.765564	-27.226961	972.308777	590.166870	231.152176
-589.388733	134.868790	1000.544922	-577.538513	-40.726631	1004.974426	-648.798523	162.628799	523.962036	-648.828735	-81.003891	528.423950	-652.491638	164.308624	79.054703	-653.698242	-78.524452	86.612053	-572.390076	255.909851	1468.462036	-534.280396	-123.017555	1459.497559	-515.401550	56.757454	1429.799927	-515.363770	56.024368	1755.788208	-807.587708	339.202209	1274.377319	-693.282471	-295.213196	1268.439087	-662.271973	182.209595	1064.570068	-644.433960	-109.323441	1040.621582	-566.809448	50.680679	1101.296997	583.943115	-27.088058	972.365723	589.497498	231.390945
-589.382935	134.729706	1000.613892	-577.543213	-40.887653	1005.011169	-648.864990	162.622803	524.035156	-648.787964	-81.074684	528.406555	-652.591003	164.297119	79.088112	-653.735901	-78.537216	86.599869	-572.320984	255.703705	1468.401367	-534.015564	-123.189537	1459.495239	-515.254822	56.618595	1429.799194	-515.156616	55.993912	1755.755371	-807.707764	339.126038	1274.539795	-693.285339	-295.409210	1268.602661	-662.068237	182.035080	1065.075562	-644.291687	-108.974876	1040.846802	-566.747681	50.514965	1101.340088	583.050476	-26.909931	972.413574	588.848450	231.572433
-589.301575	134.506897	1000.658691	-577.446716	-41.180695	1005.127441	-648.846619	162.501053	524.099670	-648.720337	-81.102745	528.401306	-652.573181	164.264008	79.066780	-653.741821	-78.537788	86.600349	-572.331543	255.471542	1468.162964	-533.737305	-123.392937	1459.518921	-515.122131	56.469166	1429.834839	-514.969360	55.917515	1755.654297	-807.796753	339.069092	1274.606201	-693.353577	-295.413544	1268.933716	-661.921448	181.868210	1065.499390	-644.028442	-108.766106	1041.173340	-566.676086	50.295994	1101.422119	582.254700	-26.763708	972.412476	588.231750	231.760483
-589.253296	134.339996	1000.674988	-577.367798	-41.360794	1005.133423	-648.824463	162.417831	524.119324	-648.603333	-81.097153	528.363586	-652.572327	164.254166	79.067490	-653.690918	-78.537453	86.599358	-572.335388	255.297073	1468.069214	-533.454102	-123.534248	1459.547485	-514.953979	56.361549	1429.823242	-514.712341	55.885334	1755.711426	-807.878479	339.015686	1274.669067	-693.298279	-295.669464	1268.885864	-661.788757	181.718231	1065.814453	-643.672180	-108.774673	1041.648071	-566.597290	50.120300	1101.430786	581.328857	-26.681612	972.396118	587.559204	231.945221
-589.198608	134.118271	1000.677368	-577.232239	-41.571236	1005.144897	-648.834717	162.371475	524.166504	-648.525085	-81.169426	528.350220	-652.572327	164.238022	79.082558	-653.599121	-78.517975	86.566887	-572.365356	255.069153	1467.982178	-533.192688	-123.720711	1459.505859	-514.843079	56.207401	1429.758667	-514.457764	55.845268	1755.655762	-807.986206	338.909058	1274.698608	-693.344543	-295.822784	1269.016235	-661.654968	181.573090	1066.020508	-643.316284	-108.811729	1042.060547	-566.497559	49.917553	1101.436401	580.270142	-26.500933	972.404175	586.781738	232.178558
-589.122192	133.859177	1000.678955	-577.030151	-41.813274	1005.159607	-648.832581	162.242783	524.217407	-648.469177	-81.196640	528.310242	-652.574341	164.238083	79.070587	-653.554626	-78.515823	86.565910	-572.373108	254.955154	1467.903198	-532.937134	-123.854202	1459.538086	-514.698914	56.063560	1429.729980	-514.190674	55.800987	1755.610107	-808.061462	338.806000	1274.696655	-693.351868	-295.829010	1269.326904	-661.515625	181.460999	1066.162842	-643.029907	-108.770378	1042.405396	-566.359985	49.686523	1101.444092	579.285522	-26.311342	972.350037	586.026672	232.450226
-589.034119	133.640732	1000.660156	-576.920532	-42.048634	1005.204956	-648.783081	162.172836	524.189453	-648.472107	-81.336281	528.396973	-652.624207	164.212860	79.107544	-653.563843	-78.569046	86.600441	-572.411865	254.768402	1467.788818	-532.749817	-124.005989	1459.587158	-514.565247	55.936005	1429.732300	-513.952637	55.459518	1755.664185	-808.126465	338.573456	1274.570435	-693.302429	-295.970398	1269.473145	-661.391174	181.346222	1066.205688	-642.804321	-108.707306	1042.700806	-566.272949	49.496483	1101.458008	578.268738	-26.131979	972.323364	585.197571	232.711578
-588.966248	133.358536	1000.644653	-576.812439	-42.241146	1005.229004	-648.719421	162.103745	524.163879	-648.335632	-81.312576	528.378052	-652.603760	164.191055	79.084717	-653.497498	-78.590744	86.639862	-572.453064	254.556839	1467.588745	-532.529785	-124.154984	1459.605591	-514.446899	55.813732	1429.687256	-513.667114	55.373917	1755.616211	-808.226135	338.339600	1274.484497	-693.276611	-296.100189	1269.556152	-661.299438	181.229553	1066.207520	-642.573547	-108.691284	1043.027466	-566.174561	49.287704	1101.459473	577.077393	-25.989241	972.316040	584.379272	232.826172
-588.920166	133.124207	1000.622986	-576.706848	-42.460533	1005.237122	-648.675476	161.958771	524.152588	-648.356445	-81.450157	528.371277	-652.556030	164.188782	79.071579	-653.551086	-78.573502	86.616936	-572.414368	254.478958	1467.548096	-532.264282	-124.321518	1459.660645	-514.319458	55.707737	1429.659424	-513.364258	55.312943	1755.552124	-808.335815	338.084686	1274.480713	-692.661194	-296.685120	1269.985107	-661.193115	181.105423	1066.133179	-642.300293	-108.732033	1043.264160	-566.082703	49.084576	1101.449097	576.026123	-25.922880	972.267090	583.545532	232.991913
-588.850098	132.891525	1000.607544	-576.568054	-42.666412	1005.226807	-648.612183	161.910019	524.151978	-648.351990	-81.583542	528.424377	-652.575745	164.195801	79.094727	-653.556458	-78.591324	86.600990	-572.411743	254.328430	1467.452637	-532.096680	-124.469376	1459.671509	-514.215698	55.565975	1429.654541	-513.015564	55.589142	1755.345215	-808.439453	337.698822	1274.394653	-692.566040	-296.798157	1270.069092	-661.124146	180.976212	1065.966797	-642.123230	-108.731705	1043.416382	-565.991577	48.874355	1101.438110	574.782410	-25.955980	972.261108	582.551208	233.199844
-588.801025	132.683990	1000.552307	-576.535156	-42.835136	1005.173279	-648.588806	161.728378	524.159973	-648.385193	-81.732765	528.480042	-652.570068	164.180405	79.086235	-653.509705	-78.614037	86.615059	-572.400330	254.204697	1467.360229	-531.896606	-124.614319	1459.669678	-514.096802	55.454128	1429.627319	-512.702026	55.554214	1755.302124	-808.505371	337.158447	1274.267700	-692.490479	-296.899384	1270.097656	-661.108887	180.813751	1065.740723	-641.895813	-108.768867	1043.571045	-565.971985	48.685116	1101.387329	573.625732	-25.806412	972.181396	581.675781	233.336014
-588.738037	132.466446	1000.480347	-576.380310	-43.031624	1005.120056	-648.539490	161.603668	524.144470	-648.463928	-81.828903	528.430725	-652.558655	164.129272	79.082275	-653.527527	-78.608749	86.565948	-572.432495	254.078568	1467.301514	-531.679077	-124.738190	1459.659546	-513.961853	55.372643	1429.575439	-512.392273	55.527164	1755.253174	-808.616882	336.690125	1274.150635	-692.930359	-296.475708	1269.802490	-661.106384	180.651855	1065.477051	-641.658508	-108.845970	1043.649048	-565.889282	48.496067	1101.328613	572.444702	-25.587187	972.067993	580.632080	233.508026
-588.704468	132.291183	1000.427917	-576.278748	-43.175362	1005.019714	-648.545471	161.490448	524.157288	-648.500549	-81.920883	528.401855	-652.540039	164.102737	79.090111	-653.491150	-78.587845	86.530899	-572.395996	253.986267	1467.170776	-531.518250	-124.882416	1459.671997	-513.843811	55.295277	1429.546387	-512.046875	55.503975	1755.175293	-808.680725	336.180786	1274.040771	-692.792297	-296.600616	1269.781494	-661.062256	180.487030	1065.132202	-641.425842	-108.976891	1043.718018	-565.832825	48.316082	1101.254883	571.206909	-25.326159	971.894592	579.558411	233.555389
-588.647949	132.154984	1000.376648	-576.162659	-43.332485	1004.985352	-648.516663	161.405899	524.154480	-648.506409	-81.982933	528.421875	-652.567200	164.102234	79.109840	-653.483154	-78.604553	86.573860	-572.384583	253.893585	1467.087891	-531.351685	-125.011040	1459.659912	-513.717957	55.165428	1429.512573	-511.698395	55.474869	1755.030273	-808.825867	335.649780	1273.919067	-692.624939	-296.683960	1269.828003	-661.089539	180.291321	1064.758911	-641.278137	-109.125954	1043.662354	-565.766357	48.182781	1101.214844	569.904236	-25.604443	972.041687	578.360718	233.534058
-588.636292	132.000717	1000.292114	-576.093628	-43.504089	1004.915344	-648.451111	161.292877	524.098694	-648.540955	-82.080788	528.516846	-652.553467	164.057190	79.094849	-653.477600	-78.660240	86.607834	-572.427979	253.729172	1466.885254	-531.218506	-125.144455	1459.652588	-513.583557	55.055126	1429.502197	-511.340668	55.419453	1754.967896	-808.901184	335.066895	1273.710938	-692.474243	-296.771027	1269.825684	-661.073303	180.164993	1064.366699	-641.145874	-109.266533	1043.586426	-565.723938	48.033161	1101.136719	568.590454	-25.877558	972.153076	577.236572	233.469757
-588.588135	131.852173	1000.211609	-575.901306	-43.735085	1004.900940	-648.436096	161.117203	524.111206	-648.549744	-82.158417	528.486084	-652.557800	164.056442	79.078262	-653.434631	-78.663048	86.617218	-572.436890	253.644470	1466.781250	-531.085571	-125.191147	1459.651978	-513.469788	54.979481	1429.492432	-510.974243	55.411247	1755.011475	-808.975586	334.487946	1273.541870	-692.310486	-296.847321	1269.778687	-661.103577	180.000732	1063.905029	-640.982788	-109.453857	1043.503174	-565.626343	47.890812	1101.091309	567.394104	-25.675278	972.025146	576.016602	233.419266
-588.590454	131.732971	1000.139465	-575.845032	-43.895889	1004.886475	-648.387817	160.962234	524.096497	-648.613831	-82.305954	528.553101	-652.514404	164.052017	79.100067	-653.551575	-78.654984	86.590240	-572.414978	253.660309	1466.795532	-530.952087	-125.288094	1459.614136	-513.343567	54.873249	1429.465210	-510.669189	55.033642	1755.107178	-809.011658	333.934723	1273.354248	-692.118958	-297.130310	1269.636353	-661.153442	179.834152	1063.368164	-640.805542	-109.664429	1043.462402	-565.612854	47.786827	1101.048828	566.046448	-25.634771	971.994385	574.790039	233.427490
-588.534180	131.581482	1000.060974	-575.702148	-44.059441	1004.842224	-648.343750	160.831329	524.062988	-648.596680	-82.325905	528.562073	-652.457214	163.966202	79.090569	-653.511169	-78.670547	86.626122	-572.473999	253.535980	1466.718750	-530.816467	-125.396080	1459.573242	-513.247070	54.786964	1429.450928	-510.278259	55.312141	1754.950684	-809.016113	333.287994	1273.048096	-691.911865	-297.244690	1269.605591	-661.232788	179.690140	1062.871216	-640.667053	-109.809517	1043.308105	-565.553894	47.653660	1100.993286	564.722412	-25.810560	971.979980	573.496155	233.288635
-588.520569	131.394409	999.953796	-575.613342	-44.213058	1004.770081	-648.321045	160.636871	524.034302	-648.628418	-82.411697	528.592957	-652.465515	163.942932	79.088013	-653.570740	-78.684647	86.617912	-572.553345	253.402924	1466.624878	-530.650696	-125.519524	1459.534180	-513.151001	54.677998	1429.383301	-509.921906	55.310879	1754.907715	-809.043945	332.753143	1272.863892	-691.760620	-297.254883	1269.646606	-661.300659	179.553360	1062.296021	-640.537659	-109.990379	1043.162354	-565.521057	47.509518	1100.905762	563.579346	-25.973862	971.967896	572.794067	232.560211
-588.501892	131.332748	999.862549	-575.478577	-44.299225	1004.651062	-648.282837	160.424881	524.039673	-648.665344	-82.470161	528.523499	-652.451355	163.904083	79.094543	-653.538330	-78.665916	86.582649	-572.669861	253.195465	1466.452271	-530.425964	-125.645226	1459.505859	-513.015137	54.569336	1429.329590	-509.576538	55.322056	1754.829102	-809.132019	332.284668	1272.780151	-691.043579	-297.826630	1269.813477	-661.358215	179.406631	1061.627441	-640.364746	-110.158012	1043.059448	-565.459534	47.429356	1100.803345	562.304443	-26.134949	971.936523	571.865173	231.907318
-588.457764	131.202957	999.792786	-575.350708	-44.406326	1004.577332	-648.283264	160.258667	524.007080	-648.629150	-82.517647	528.508301	-652.427551	163.893204	79.124298	-653.527527	-78.703178	86.610329	-572.719604	253.081375	1466.359741	-530.231201	-125.786865	1459.453979	-512.910645	54.462116	1429.283447	-509.235962	55.296646	1754.681885	-809.085510	331.758545	1272.522705	-691.300842	-297.579773	1269.492432	-661.447754	179.270844	1061.049927	-640.268860	-110.273232	1042.910522	-565.394775	47.315590	1100.734985	560.630127	-25.870195	971.889709	569.354614	233.000443
-588.475464	131.107742	999.716370	-575.314697	-44.491585	1004.497498	-648.270264	160.112274	523.987732	-648.564514	-82.538422	528.467651	-652.364746	163.853104	79.062996	-653.428223	-78.727852	86.622345	-572.804443	252.957932	1466.275391	-529.996216	-125.979164	1459.414185	-512.800354	54.367870	1429.243286	-508.891876	55.269096	1754.628052	-809.042664	331.181244	1272.219727	-691.038452	-297.682739	1269.469849	-661.313049	179.369995	1060.516235	-640.198792	-110.386078	1042.736572	-565.390747	47.228310	1100.657593	559.027405	-25.752420	971.937622	567.165527	233.480194
-588.460449	130.988434	999.608215	-575.182556	-44.617058	1004.409607	-648.247986	159.963531	523.965820	-648.561340	-82.618820	528.519165	-652.363220	163.848160	79.044151	-653.432983	-78.720192	86.589874	-572.888062	252.819565	1466.208008	-529.814941	-126.136040	1459.368164	-512.695557	54.294010	1429.216187	-508.539490	55.233761	1754.574829	-808.979431	330.778107	1271.910522	-690.735535	-297.825531	1269.453613	-661.430237	179.297623	1059.783447	-640.113647	-110.549530	1042.556152	-565.332947	47.127033	1100.561401	557.587036	-25.407377	971.854675	565.443115	233.714401
-588.445313	130.861786	999.526733	-575.062134	-44.736622	1004.344727	-648.217346	159.741455	523.941589	-648.543945	-82.661697	528.493958	-652.354309	163.812180	79.051910	-653.468933	-78.712112	86.544807	-572.983826	252.693298	1466.205200	-529.570984	-126.271492	1459.321045	-512.591370	54.194847	1429.177490	-508.188812	55.200588	1754.534912	-808.848633	330.228729	1271.621582	-690.492188	-297.937775	1269.365845	-661.596252	179.213303	1058.977051	-639.988464	-110.763489	1042.447388	-565.290771	47.021431	1100.491821	556.138123	-25.714539	971.925415	563.765808	233.609055
-588.440125	130.730286	999.441101	-574.984741	-44.897972	1004.303955	-648.186096	159.553757	523.868835	-648.503540	-82.629898	528.472900	-652.302490	163.789139	79.081696	-653.396240	-78.748306	86.596214	-573.056091	252.562851	1466.231079	-529.407410	-126.376663	1459.249146	-512.526611	54.101563	1429.176514	-507.859253	55.169281	1754.496826	-808.712708	329.692688	1271.323608	-689.752136	-298.465057	1269.583008	-661.815430	179.155533	1058.146362	-639.899170	-110.918083	1042.302124	-565.270203	46.904747	1100.430908	554.786499	-25.966700	971.877747	562.270508	233.496231
-588.448853	130.614227	999.346069	-574.921692	-45.034348	1004.240601	-648.219543	159.459106	523.817200	-648.471375	-82.684555	528.495056	-652.292847	163.753281	79.097351	-653.313721	-78.793266	86.634163	-573.154602	252.435318	1466.228027	-529.234436	-126.477470	1459.216431	-512.417664	54.031391	1429.135010	-507.539612	55.125973	1754.468506	-808.533691	329.153137	1270.997070	-689.943298	-298.141785	1269.252808	-661.967834	179.165283	1057.194946	-639.843872	-111.067520	1042.144653	-565.283691	46.799606	1100.357544	553.399719	-26.125549	971.873352	560.599548	233.405090
-588.442017	130.510345	999.272156	-574.845947	-45.132683	1004.173889	-648.179443	159.352600	523.798706	-648.508911	-82.791214	528.483521	-652.259888	163.747986	79.087517	-653.418945	-78.787506	86.600227	-573.241882	252.287827	1466.252197	-529.036804	-126.541367	1459.187744	-512.325806	53.930389	1429.121948	-507.205505	55.106129	1754.552979	-808.386902	328.696564	1270.775513	-689.659546	-298.237488	1269.180176	-662.194763	179.135086	1056.349365	-639.759888	-111.209312	1042.028564	-565.265747	46.707394	1100.290771	552.031860	-26.485249	971.824219	558.986694	233.198975
-588.471375	130.415253	999.201843	-574.782166	-45.227180	1004.089294	-648.159546	159.254852	523.742554	-648.429688	-82.711998	528.382935	-652.182129	163.735474	79.047241	-653.308228	-78.766632	86.547722	-573.323303	252.136795	1466.294678	-528.785278	-126.671852	1459.153931	-512.212036	53.825531	1429.071411	-506.942444	54.790302	1754.724121	-808.187134	328.218597	1270.478760	-689.376831	-298.389740	1269.107544	-662.528992	178.994125	1055.282471	-639.696838	-111.325356	1041.916870	-565.256592	46.612675	1100.214722	550.753601	-26.752920	971.767883	557.353333	233.114838
-588.475647	130.306198	999.122009	-574.607666	-45.309486	1003.979919	-648.148132	159.164627	523.697632	-648.396057	-82.734131	528.351257	-652.203003	163.701599	79.062378	-653.280212	-78.765320	86.547585	-573.406494	251.996445	1466.292236	-528.549561	-126.793274	1459.088989	-512.101257	53.718868	1429.061401	-506.611786	55.038387	1754.474976	-807.999084	327.799988	1270.183472	-689.023499	-298.587677	1269.047852	-662.788391	179.049316	1054.387573	-639.586243	-111.502899	1041.798584	-565.174194	46.517483	1100.120483	549.290833	-27.122555	971.756409	555.472717	232.606995
-588.489685	130.220123	999.071472	-574.553162	-45.439213	1003.940063	-648.157410	159.056946	523.644775	-648.459717	-82.823830	528.408752	-652.140808	163.661499	79.050285	-653.297058	-78.784073	86.596115	-573.468933	251.807159	1466.279907	-528.250549	-126.952454	1459.076782	-512.023743	53.605671	1429.024414	-506.381317	54.698223	1754.547119	-807.758789	327.275269	1269.865234	-688.704590	-298.779053	1268.982422	-662.878906	178.949036	1053.548828	-639.540955	-111.623215	1041.631836	-565.181763	46.418888	1100.079590	548.141541	-27.778549	971.683655	554.114990	232.682617
-588.516785	130.100800	999.001282	-574.462158	-45.520615	1003.863159	-648.114746	158.936661	523.619263	-648.476685	-82.829369	528.363159	-652.068420	163.649872	79.069931	-653.291382	-78.768799	86.562073	-573.566040	251.628448	1466.311279	-527.958435	-127.100098	1459.005127	-511.910309	53.504242	1428.984131	-506.070313	54.920208	1754.304443	-807.580383	326.977814	1269.653320	-687.975830	-299.383179	1269.191406	-663.049438	178.970642	1052.770020	-639.441833	-111.800926	1041.517212	-565.166626	46.325356	1100.008545	546.851807	-28.297262	971.633118	552.450256	232.418076
-588.541687	130.060150	998.956970	-574.309265	-45.554096	1003.749390	-648.147705	158.847473	523.581482	-648.490723	-82.812317	528.339539	-652.088196	163.636597	79.070381	-653.302307	-78.765663	86.556023	-573.640564	251.470840	1466.318848	-527.780762	-127.223785	1458.890015	-511.815857	53.388832	1428.918091	-505.759796	54.869171	1754.343140	-807.349365	326.561737	1269.451050	-688.099670	-299.056427	1268.830322	-663.405334	178.957062	1051.898682	-639.355835	-111.942345	1041.355225	-565.116272	46.264965	1099.932617	545.561035	-28.896101	971.642944	550.770630	232.045685
-588.561890	129.983963	998.900574	-574.226563	-45.630398	1003.686890	-648.135376	158.722137	523.555542	-648.434509	-82.841461	528.347290	-652.018494	163.636322	79.048096	-653.192444	-78.778084	86.536491	-573.713196	251.294189	1466.348022	-527.600891	-127.352112	1458.816284	-511.719879	53.280605	1428.882446	-505.522125	54.744534	1754.197388	-807.155090	326.197418	1269.215088	-687.819214	-299.170685	1268.742065	-663.471191	178.974884	1051.185303	-639.295349	-112.088905	1041.167969	-565.093933	46.194157	1099.874512	544.500366	-29.327106	971.515320	549.171387	231.692795
-588.592407	129.952728	998.848511	-574.157288	-45.695549	1003.601807	-648.163025	158.685165	523.514832	-648.421997	-82.836700	528.387878	-652.014526	163.602753	79.036224	-653.160461	-78.835480	86.599152	-573.791321	251.129883	1466.346802	-527.456909	-127.474159	1458.742920	-511.631927	53.169903	1428.886108	-505.269653	54.610023	1754.162354	-806.916931	325.874695	1268.959595	-687.116455	-299.865936	1268.915527	-663.794067	179.015656	1050.352295	-639.222778	-112.272491	1041.004517	-565.084229	46.135170	1099.807983	543.382263	-29.878996	971.385498	547.605347	231.347534
-588.661560	129.916519	998.784729	-574.174194	-45.787781	1003.567749	-648.161987	158.549454	523.490173	-648.546265	-82.918968	528.377747	-651.963806	163.598740	79.025871	-653.303772	-78.831619	86.575218	-573.839722	251.001968	1466.327637	-527.239319	-127.572525	1458.682495	-511.526550	53.062275	1428.844849	-505.012665	54.480000	1754.231567	-806.699829	325.605652	1268.804688	-687.170898	-299.542969	1268.578003	-663.952515	178.971985	1049.730225	-639.154724	-112.352058	1040.825806	-565.110107	46.092499	1099.755249	542.297363	-30.428612	971.366455	546.017212	230.844025
-588.702393	129.870529	998.733215	-574.100708	-45.813538	1003.486084	-648.167908	158.479553	523.451721	-648.598999	-82.952721	528.343628	-651.952454	163.615250	79.026939	-653.330566	-78.827515	86.572929	-573.906982	250.852081	1466.333008	-527.059143	-127.680565	1458.635986	-511.409607	52.947159	1428.813232	-504.810120	54.330032	1754.095337	-806.481384	325.353210	1268.507813	-686.840088	-299.745087	1268.482788	-664.235229	179.054733	1048.997681	-639.056885	-112.477699	1040.723999	-565.071594	46.052551	1099.685181	541.257751	-31.041267	971.346924	544.317749	230.312515
-588.751587	129.871521	998.685608	-574.070740	-45.890110	1003.423584	-648.168091	158.473328	523.434204	-648.601318	-82.998001	528.375244	-651.912231	163.605255	79.053688	-653.255798	-78.828445	86.577202	-573.953613	250.676010	1466.312988	-526.860107	-127.795364	1458.571045	-511.298279	52.813885	1428.784546	-504.596161	54.202824	1754.054199	-806.316223	325.163574	1268.315308	-686.498962	-299.925354	1268.384888	-664.346436	178.987778	1048.468506	-638.930481	-112.625122	1040.614380	-565.081726	46.011932	1099.630371	540.489441	-32.097912	971.282593	543.120117	229.545212
-588.756226	129.791077	998.675415	-573.973999	-45.934822	1003.380615	-648.133545	158.335312	523.388794	-648.572571	-82.970718	528.377563	-651.861267	163.592697	79.039978	-653.152405	-78.812149	86.535713	-574.029663	250.516663	1466.304077	-526.593262	-127.969513	1458.488647	-511.212219	52.699127	1428.753662	-504.386536	54.051193	1754.041870	-806.177429	324.996307	1268.136353	-686.191589	-300.118164	1268.290649	-664.514160	178.949417	1047.965088	-638.874878	-112.769173	1040.493652	-565.047241	45.940319	1099.606079	539.511597	-32.342365	971.137939	541.279602	229.118515
-588.709961	129.724930	998.595215	-573.807739	-45.950500	1003.259827	-648.083984	158.201126	523.375305	-648.555115	-82.924011	528.286011	-651.817627	163.550674	79.059029	-653.251587	-78.823761	86.522629	-574.084534	250.321976	1466.281372	-526.373352	-128.132721	1458.376343	-511.112579	52.597092	1428.673218	-504.172180	53.904362	1753.998901	-806.023926	324.805664	1268.036743	-685.877258	-300.335510	1268.161987	-664.709839	178.935150	1047.508545	-638.788208	-112.899940	1040.412842	-564.995239	45.884563	1099.515137	538.713989	-32.439907	970.800110	539.866516	228.683212
-588.723633	129.709473	998.559937	-573.737427	-46.030823	1003.220032	-648.091736	158.125214	523.384705	-648.607117	-82.979164	528.297546	-651.764954	163.546646	79.055321	-653.206299	-78.805634	86.490349	-574.151794	250.140747	1466.256714	-526.137146	-128.257996	1458.294067	-511.021332	52.499634	1428.632935	-503.937012	53.746120	1754.058838	-805.848389	324.648865	1267.834595	-685.555237	-300.578003	1268.062256	-664.857422	178.939392	1047.069824	-638.683350	-113.057861	1040.323364	-564.971741	45.840057	1099.478271	537.796021	-33.385067	971.027100	538.167419	228.014053
-588.732666	129.652252	998.540710	-573.693176	-46.088161	1003.204773	-648.055115	158.085526	523.360474	-648.565002	-82.943863	528.312805	-651.752686	163.542038	79.048126	-653.108582	-78.822456	86.521606	-574.221252	249.960693	1466.265869	-525.964905	-128.394928	1458.225708	-510.945923	52.414009	1428.605469	-503.765350	53.532925	1753.928345	-805.706360	324.544067	1267.679199	-685.220093	-300.776093	1267.973389	-665.018433	178.938934	1046.693237	-638.599304	-113.203690	1040.250732	-564.968750	45.788723	1099.463257	536.954956	-33.963261	971.035889	536.571716	227.513382
-588.704712	129.624725	998.499695	-573.576172	-46.215115	1003.181152	-648.006104	157.973068	523.332581	-648.607971	-82.973907	528.311096	-651.691467	163.553833	79.013969	-653.223267	-78.875046	86.552254	-574.305725	249.783569	1466.285278	-525.777588	-128.487305	1458.156616	-510.891357	52.284210	1428.570557	-503.556366	53.328514	1753.992432	-805.567932	324.458374	1267.549683	-684.904236	-300.917053	1267.855713	-665.187012	178.935165	1046.365601	-638.562378	-113.292053	1040.127563	-564.909607	45.726101	1099.432495	536.181213	-34.561501	971.052429	535.040100	226.912949
-588.730713	129.571564	998.492249	-573.476013	-46.282696	1003.145386	-647.937256	157.898483	523.287781	-648.697144	-83.039558	528.318604	-651.604309	163.548523	79.007324	-653.183350	-78.858414	86.522415	-574.344482	249.641937	1466.273315	-525.576721	-128.521759	1458.093262	-510.810822	52.210896	1428.537354	-503.371582	53.116386	1753.836670	-805.435791	324.369659	1267.487183	-684.218445	-301.658905	1268.017090	-665.340942	178.949295	1046.040649	-638.457214	-113.422852	1040.101807	-564.849854	45.663021	1099.407227	535.420105	-35.021576	971.047485	533.488037	226.455978
-588.745056	129.534302	998.492371	-573.429016	-46.304585	1003.109009	-647.892334	157.840210	523.258301	-648.591980	-82.989967	528.258606	-651.588440	163.544510	79.004639	-653.101013	-78.855621	86.512077	-574.391479	249.463562	1466.292603	-525.379639	-128.662201	1458.015015	-510.726135	52.098076	1428.498779	-503.181213	52.922565	1753.800659	-805.334167	324.317963	1267.457520	-684.296387	-301.306702	1267.678223	-665.506775	178.981613	1045.741821	-638.352722	-113.510780	1040.032959	-564.821716	45.620014	1099.387695	534.801208	-35.321472	971.023132	532.020386	225.948410
-588.719727	129.420670	998.482544	-573.262390	-46.434650	1003.114380	-647.850586	157.746185	523.234680	-648.593018	-82.994881	528.321167	-651.557800	163.537247	78.992638	-653.112671	-78.864723	86.573517	-574.447449	249.343521	1466.301392	-525.232178	-128.770264	1457.928711	-510.657776	52.004738	1428.498779	-503.059540	52.393387	1753.997192	-805.223511	324.254120	1267.396729	-683.940796	-301.485687	1267.589111	-665.680664	179.009293	1045.477051	-638.326416	-113.596161	1039.913452	-564.747437	45.517544	1099.388306	534.137024	-35.725990	971.048706	530.513000	225.336563
-588.723022	129.411255	998.476196	-573.192261	-46.433346	1003.031128	-647.835999	157.712265	523.252502	-648.689941	-83.091385	528.339844	-651.545044	163.525650	79.001411	-653.102539	-78.847969	86.549416	-574.491577	249.170532	1466.326904	-524.993835	-128.911011	1457.826172	-510.578857	51.929199	1428.472290	-502.853546	52.494705	1753.866089	-805.163879	324.225220	1267.387817	-683.586304	-301.684509	1267.488159	-665.819153	179.072830	1045.213989	-638.269775	-113.674751	1039.827271	-564.717468	45.477142	1099.345581	533.476563	-36.140820	971.086853	528.922119	224.883987
-588.791199	129.385605	998.509949	-573.173035	-46.510807	1003.052307	-647.793701	157.671310	523.211487	-648.721436	-83.149261	528.319153	-651.497681	163.520172	79.035103	-653.252380	-78.835709	86.511353	-574.542053	248.997772	1466.346680	-524.764038	-129.047379	1457.742676	-510.512054	51.831482	1428.416260	-502.717468	52.271042	1753.739990	-805.097168	324.211548	1267.388794	-683.240356	-301.843811	1267.361572	-665.931580	179.123474	1044.985107	-638.193665	-113.795151	1039.740112	-564.679199	45.430737	1099.362427	532.874329	-36.453365	971.122681	527.423767	224.332825
-588.767639	129.310760	998.498413	-573.083252	-46.587948	1003.069946	-647.811646	157.590744	523.237244	-648.746582	-83.155525	528.328186	-651.509766	163.500961	79.042694	-653.166199	-78.874924	86.535042	-574.604980	248.847870	1466.365967	-524.604675	-129.182327	1457.664551	-510.408905	51.730263	1428.400146	-502.558105	52.009605	1753.720825	-805.043152	324.172882	1267.344971	-682.956909	-301.963623	1267.234009	-666.171143	179.251480	1044.761353	-638.126160	-113.887482	1039.661133	-564.632568	45.376289	1099.366211	532.286499	-36.896969	971.242737	525.943787	223.770264
-588.743835	129.224136	998.510559	-572.929626	-46.719677	1003.091248	-647.742493	157.601318	523.207397	-648.785706	-83.177910	528.310730	-651.469238	163.513000	79.026108	-653.203735	-78.889282	86.520439	-574.631653	248.723465	1466.346313	-524.406006	-129.292282	1457.603516	-510.326111	51.621025	1428.400635	-502.430908	51.777462	1753.714600	-804.978027	324.111237	1267.291992	-682.615295	-302.084259	1267.164917	-666.269653	179.278458	1044.574097	-638.104492	-113.969864	1039.542847	-564.570496	45.280949	1099.386841	531.760437	-37.243523	971.350769	524.519592	223.262878
-588.748169	129.230667	998.503479	-572.902710	-46.730976	1003.035889	-647.718018	157.554764	523.209045	-648.783997	-83.174728	528.311829	-651.441040	163.513550	79.024498	-653.219482	-78.887848	86.518028	-574.679626	248.575455	1466.357788	-524.257507	-129.363937	1457.533325	-510.268402	51.517960	1428.356079	-502.280548	51.513966	1753.675537	-804.927307	324.129486	1267.257446	-682.296143	-302.243988	1267.047974	-666.185425	179.198318	1044.469482	-638.054260	-114.044937	1039.433716	-564.551392	45.254696	1099.355225	531.261047	-37.773376	971.533691	523.053833	222.656723
-588.750366	129.156113	998.483276	-572.791992	-46.837650	1003.053345	-647.707031	157.514008	523.185547	-648.787720	-83.187401	528.273865	-651.447571	163.516953	79.055878	-653.161865	-78.882362	86.452431	-574.724121	248.451920	1466.316406	-524.087952	-129.435379	1457.465454	-510.171844	51.459450	1428.335449	-502.159698	51.248524	1753.646973	-804.904724	324.164520	1267.295654	-681.962280	-302.410126	1266.952271	-666.239014	179.180603	1044.375244	-637.987061	-114.079704	1039.302124	-564.488098	45.195621	1099.351074	530.802856	-38.245388	971.685486	521.715210	222.155548
-588.709534	129.187820	998.435730	-572.732239	-46.784760	1002.926636	-647.669922	157.465790	523.175354	-648.792664	-83.191048	528.309937	-651.400757	163.485519	79.064873	-653.239258	-78.905258	86.533531	-574.753296	248.307343	1466.300537	-523.943054	-129.501175	1457.465698	-510.108398	51.348843	1428.315674	-502.047668	50.969883	1753.612183	-804.844238	324.113495	1267.211792	-681.636230	-302.652588	1266.853638	-666.296021	179.158539	1044.274780	-637.983826	-114.119194	1039.176514	-564.477051	45.192471	1099.272339	530.372375	-38.723530	971.890198	520.314880	221.509140
-588.721924	129.154816	998.447021	-572.740234	-46.801773	1002.878296	-647.661133	157.480972	523.169373	-648.790588	-83.230255	528.310669	-651.407837	163.504059	79.037163	-653.246216	-78.909386	86.565773	-574.822998	248.208572	1466.277832	-523.806152	-129.578522	1457.387451	-510.036499	51.289299	1428.321045	-501.951569	50.681725	1753.584595	-804.825500	324.147583	1267.179810	-681.320923	-302.825165	1266.728271	-666.392700	179.127090	1044.217773	-637.930969	-114.245964	1039.135254	-564.475281	45.135887	1099.253052	529.953735	-39.140514	972.097351	518.970154	220.936981
-588.688599	129.119156	998.420532	-572.604980	-46.789776	1002.807922	-647.602966	157.398773	523.164368	-648.789978	-83.206764	528.284668	-651.399963	163.473938	79.024910	-653.169312	-78.891685	86.523239	-574.870911	248.080566	1466.253662	-523.654114	-129.663452	1457.308472	-509.958649	51.198128	1428.279053	-501.845276	50.423203	1753.561157	-804.783203	324.176819	1267.144897	-681.077576	-302.978760	1266.628296	-666.444702	179.095352	1044.103882	-637.859863	-114.303284	1039.047241	-564.394287	45.109692	1099.205811	529.640076	-39.464050	972.264832	517.654541	220.370895
-588.714417	129.152542	998.400452	-572.601563	-46.767349	1002.718201	-647.567322	157.408142	523.139893	-648.774475	-83.211472	528.277466	-651.398865	163.462936	79.038071	-653.226624	-78.888367	86.520012	-574.921570	247.966934	1466.264282	-523.514343	-129.701019	1457.270752	-509.917664	51.142879	1428.236938	-501.720459	50.176018	1753.639893	-804.727600	324.220642	1267.117920	-680.809509	-303.096954	1266.514404	-666.541748	179.068024	1044.020142	-637.779419	-114.376022	1038.968994	-564.379089	45.103367	1099.147827	529.294617	-39.939919	972.526733	516.366089	219.760559
-588.660645	129.107849	998.377502	-572.519165	-46.784016	1002.687622	-647.479980	157.313232	523.163879	-648.806763	-83.246170	528.312683	-651.347412	163.466827	79.018051	-653.249390	-78.889008	86.524841	-574.979492	247.849869	1466.259399	-523.392395	-129.767487	1457.198242	-509.859009	51.067181	1428.256348	-501.674866	49.901951	1753.522583	-804.702759	324.209534	1267.052124	-680.568298	-303.210419	1266.440674	-666.637207	179.041687	1043.905762	-637.769165	-114.433510	1038.851440	-564.330017	45.069996	1099.124390	529.015198	-40.517277	972.829102	515.185608	219.146118
-588.637756	129.104233	998.366150	-572.475586	-46.811638	1002.656738	-647.476013	157.273407	523.160828	-648.719299	-83.178185	528.264099	-651.370911	163.458191	79.028366	-653.181274	-78.890465	86.511276	-575.052795	247.745361	1466.233521	-523.286865	-129.846497	1457.146606	-509.815552	51.016762	1428.232422	-501.558350	49.601532	1753.631836	-804.662598	324.183472	1267.014038	-680.310425	-303.315338	1266.364990	-666.718567	178.991013	1043.799561	-637.700867	-114.534706	1038.744629	-564.312256	45.043438	1099.106201	528.766846	-41.053864	973.104919	514.016968	218.574219
-588.639648	129.087234	998.415100	-572.446106	-46.763599	1002.615051	-647.400696	157.251328	523.145203	-648.753784	-83.250114	528.244751	-651.354614	163.437485	79.077049	-653.235352	-78.889755	86.518333	-575.092529	247.637711	1466.230713	-523.170898	-129.942001	1457.057861	-509.785889	50.960953	1428.224487	-501.497864	49.337574	1753.495361	-804.623840	324.171692	1267.002197	-680.117859	-303.438660	1266.297974	-666.762878	178.981583	1043.684692	-637.644531	-114.615540	1038.677612	-564.285645	45.013687	1099.109497	528.577698	-41.484009	973.396667	512.906982	218.006561
-588.609802	129.087097	998.389099	-572.351440	-46.807362	1002.581116	-647.374756	157.261795	523.148926	-648.739075	-83.315941	528.212097	-651.340576	163.456635	79.064545	-653.176941	-78.870338	86.492439	-575.157166	247.544373	1466.228638	-523.061401	-130.012466	1457.014404	-509.747711	50.883919	1428.190674	-501.416290	49.056507	1753.480713	-804.583069	324.151031	1266.946899	-679.892029	-303.523102	1266.227783	-666.762634	179.007690	1043.578735	-637.549866	-114.756668	1038.636230	-564.230164	44.991734	1099.080688	528.354248	-41.793221	973.704773	511.782440	217.325043
-588.623230	129.099365	998.362915	-572.407227	-46.779503	1002.510376	-647.323853	157.184525	523.148376	-648.706909	-83.369461	528.294128	-651.351440	163.458588	79.056923	-653.255920	-78.885567	86.534370	-575.206604	247.464569	1466.190063	-522.971863	-130.060974	1456.983032	-509.721252	50.837502	1428.191040	-501.342651	48.758587	1753.471313	-804.554871	324.134796	1266.835449	-679.695740	-303.640869	1266.161255	-666.925659	179.044250	1043.430054	-637.397339	-114.721756	1038.609497	-564.242737	44.985218	1099.029663	528.153748	-42.175827	974.064026	510.649536	216.866837
-588.613281	129.129639	998.358398	-572.368835	-46.734867	1002.432617	-647.316589	157.257278	523.109802	-648.617065	-83.278938	528.243896	-651.367554	163.460266	79.064255	-653.191284	-78.898499	86.569649	-575.286255	247.361633	1466.167603	-522.875122	-130.161102	1456.951538	-509.684174	50.780415	1428.184814	-501.291779	48.456715	1753.457886	-804.543152	324.121613	1266.717773	-679.520447	-303.775330	1266.078735	-666.756165	178.969711	1043.424683	-637.447388	-114.872681	1038.489868	-564.216064	44.984798	1098.989502	527.951050	-42.698868	974.496704	509.631073	216.228775
-588.594421	129.106171	998.342834	-572.310791	-46.790527	1002.424255	-647.273926	157.190338	523.118591	-648.569336	-83.313278	528.207642	-651.379089	163.461746	79.058556	-653.156067	-78.898300	86.574913	-575.326721	247.277924	1466.142700	-522.822388	-130.241211	1456.892822	-509.683868	50.716179	1428.146484	-501.207947	48.191273	1753.513306	-804.539246	324.067261	1266.695923	-679.352051	-303.858093	1265.983398	-666.700073	178.942474	1043.384277	-637.392761	-114.930359	1038.439819	-564.189270	44.951164	1098.979248	527.654297	-43.069752	974.876770	508.169464	215.290359
-588.540588	129.080200	998.340637	-572.232361	-46.761784	1002.356873	-647.202087	157.189163	523.101501	-648.555115	-83.325432	528.181580	-651.350952	163.458298	79.058891	-653.239197	-78.878860	86.537010	-575.369019	247.191315	1466.132202	-522.722656	-130.289841	1456.860840	-509.673492	50.652294	1428.125366	-501.175781	47.892288	1753.392822	-804.549316	324.099731	1266.646362	-679.216187	-303.951538	1265.888306	-666.816467	178.939438	1043.316650	-637.328064	-115.017479	1038.392212	-564.138550	44.918137	1098.948364	527.833313	-43.905651	975.216614	507.874359	214.720093
-588.505249	129.046860	998.331665	-572.163513	-46.808949	1002.345215	-647.153503	157.234802	523.109070	-648.466003	-83.287560	528.155762	-651.359009	163.459229	79.063950	-653.260071	-78.887177	86.521667	-575.424072	247.114395	1466.087646	-522.691956	-130.370346	1456.830811	-509.654907	50.602074	1428.129761	-501.127258	47.627369	1753.364990	-804.565857	324.043213	1266.599365	-679.077881	-304.068268	1265.783081	-666.775635	178.905884	1043.306152	-637.317444	-115.042732	1038.296875	-564.104797	44.877529	1098.941040	528.137024	-44.854397	975.572998	508.253845	214.251022
-588.449707	129.021530	998.334473	-572.099365	-46.771275	1002.310425	-647.110596	157.162155	523.115234	-648.372070	-83.247749	528.115479	-651.360840	163.444290	79.068222	-653.190674	-78.843376	86.497353	-575.484131	247.046555	1466.089478	-522.628174	-130.398590	1456.816284	-509.650146	50.582386	1428.141357	-501.105957	47.348839	1753.352783	-804.584412	324.034790	1266.542847	-678.962585	-304.161865	1265.707397	-666.752197	178.865402	1043.290283	-637.289368	-115.063820	1038.234985	-564.065002	44.862988	1098.929077	527.942017	-44.927753	975.922791	507.614166	213.892502
-588.473633	129.029480	998.330444	-572.145569	-46.785664	1002.278625	-647.143738	157.196426	523.151550	-648.402222	-83.335579	528.120056	-651.379333	163.414352	79.083107	-653.279297	-78.836060	86.501205	-575.517334	246.989532	1466.097656	-522.621582	-130.483078	1456.765015	-509.642456	50.546448	1428.123291	-501.092224	47.062233	1753.349854	-804.560791	323.988983	1266.538086	-678.848450	-304.259125	1265.633667	-666.725952	178.843201	1043.266602	-637.285461	-115.062508	1038.156738	-564.069397	44.844395	1098.906738	527.028076	-44.348083	976.388794	504.342072	214.076675
-588.414673	128.994339	998.348450	-572.065796	-46.818592	1002.289001	-647.069580	157.148300	523.124329	-648.336121	-83.318535	528.136353	-651.379578	163.406601	79.140068	-653.220581	-78.835503	86.499832	-575.572815	246.895538	1466.077637	-522.612610	-130.542130	1456.739380	-509.636749	50.499973	1428.139771	-501.058136	46.790466	1753.346680	-804.574280	324.003204	1266.515747	-678.759399	-304.271912	1265.575562	-666.721497	178.836395	1043.242920	-637.248230	-115.114441	1038.105347	-564.024597	44.805866	1098.925171	526.792542	-44.522015	976.840149	503.053589	213.847565
-588.409424	128.977158	998.355408	-572.061890	-46.787342	1002.246216	-647.046692	157.126755	523.129028	-648.318604	-83.365974	528.174255	-651.410522	163.407913	79.105400	-653.350159	-78.843590	86.566025	-575.635254	246.839981	1466.090454	-522.573303	-130.603165	1456.743286	-509.673218	50.414871	1428.151367	-501.015869	46.516045	1753.448853	-804.567017	323.991638	1266.423706	-678.655823	-304.296997	1265.538940	-666.759888	178.813126	1043.189209	-637.246826	-115.130234	1038.028076	-564.018494	44.786045	1098.908081	526.781433	-44.970650	977.257446	502.350250	213.383682
-588.365723	128.995987	998.344666	-572.075317	-46.861225	1002.263550	-646.968750	157.164001	523.124390	-648.298462	-83.417175	528.132080	-651.365173	163.405487	79.111282	-653.410095	-78.845627	86.575706	-575.665466	246.792603	1466.066284	-522.567749	-130.641830	1456.730347	-509.657623	50.369038	1428.157593	-501.015198	46.230446	1753.324463	-804.575012	323.957428	1266.380249	-678.619995	-304.391449	1265.470459	-666.790283	178.800812	1043.167114	-637.208923	-115.193153	1037.973511	-564.020447	44.765545	1098.913818	526.671448	-45.193394	977.615662	501.270203	212.998383
-588.324158	128.929459	998.346680	-571.988220	-46.839218	1002.229370	-646.918762	157.202087	523.114685	-648.241882	-83.405762	528.141907	-651.366516	163.412003	79.117744	-653.352661	-78.840576	86.515785	-575.690430	246.741882	1466.067017	-522.564453	-130.697281	1456.703979	-509.667358	50.326588	1428.114014	-501.018982	45.691525	1753.534180	-804.578186	323.942444	1266.406860	-678.574280	-304.423248	1265.392090	-666.805603	178.805161	1043.115601	-637.155823	-115.223503	1037.948242	-563.964417	44.728306	1098.899658	526.605713	-45.454853	977.957092	500.445496	212.610733
-588.284668	128.928360	998.314087	-571.898499	-46.885300	1002.200256	-646.886902	157.156525	523.096130	-648.152649	-83.424721	528.104858	-651.390625	163.408447	79.143524	-653.362549	-78.834244	86.510422	-575.744446	246.687820	1466.029297	-522.577820	-130.752945	1456.670410	-509.667877	50.282402	1428.133301	-500.966339	45.702972	1753.297852	-804.597778	323.890533	1266.322998	-678.536987	-304.477325	1265.327271	-666.831177	178.801712	1043.042480	-637.166992	-115.252670	1037.813477	-563.920105	44.708523	1098.872070	526.596924	-45.713745	978.265808	499.697510	212.187363
-588.260864	128.881958	998.317505	-571.926270	-46.911442	1002.203186	-646.824402	157.181717	523.112488	-648.162537	-83.499161	528.120483	-651.389282	163.404663	79.143898	-653.351074	-78.873322	86.563248	-575.795715	246.636230	1466.027466	-522.615723	-130.804092	1456.664185	-509.683533	50.215099	1428.164185	-500.960449	45.460125	1753.282227	-804.635681	323.870697	1266.268311	-678.492554	-304.480408	1265.274292	-666.857239	178.833969	1043.000000	-637.190430	-115.225815	1037.713745	-563.930054	44.666943	1098.876709	526.508606	-45.929482	978.595825	498.686249	211.676636
-588.195740	128.893143	998.309387	-571.811157	-46.915627	1002.167480	-646.800476	157.123901	523.125977	-648.016968	-83.460091	528.115234	-651.401428	163.412857	79.109131	-653.337463	-78.825836	86.526062	-575.821289	246.578384	1466.003662	-522.610718	-130.862350	1456.652222	-509.691681	50.163620	1428.130859	-500.963104	45.189674	1753.288330	-804.669861	323.853394	1266.243164	-678.472595	-304.545807	1265.223877	-666.870789	178.824554	1042.963257	-637.144958	-115.277039	1037.671509	-563.858582	44.657593	1098.858276	526.531677	-46.099594	978.849670	497.974915	211.313995
-588.182129	128.881531	998.313965	-571.829956	-46.903786	1002.162231	-646.760559	157.156021	523.112732	-647.965576	-83.442749	528.051147	-651.393127	163.408646	79.144638	-653.382935	-78.820358	86.518532	-575.843506	246.538559	1465.955566	-522.656860	-130.898209	1456.599487	-509.685883	50.128117	1428.133911	-500.978333	44.930077	1753.297363	-804.679504	323.818329	1266.230225	-678.496216	-304.557922	1265.157227	-666.871582	178.816833	1042.943481	-637.136230	-115.324020	1037.651489	-563.837463	44.651840	1098.854370	526.291077	-46.131283	979.195190	496.803528	210.841675
-588.187439	128.895493	998.301819	-571.864990	-46.935585	1002.167969	-646.777832	157.169846	523.108948	-647.931213	-83.458405	528.086487	-651.415955	163.427689	79.138969	-653.392517	-78.810829	86.543610	-575.878479	246.509277	1465.940186	-522.682678	-130.936859	1456.596924	-509.712555	50.084225	1428.167236	-500.990814	44.678677	1753.299683	-804.702087	323.823822	1266.188599	-678.497742	-304.607758	1265.108887	-666.864197	178.830322	1042.889038	-637.149963	-115.342995	1037.593872	-563.853943	44.649590	1098.850220	526.565735	-46.682587	979.470703	496.727264	210.290894
-588.141418	128.807175	998.276611	-571.813965	-47.008366	1002.168030	-646.691833	157.170990	523.074402	-647.874878	-83.533440	528.165588	-651.422302	163.409592	79.112892	-653.388428	-78.811554	86.552307	-575.917236	246.485123	1465.892212	-522.738464	-130.989456	1456.557983	-509.713104	50.047501	1428.150635	-501.048370	44.172691	1753.531860	-804.726013	323.810486	1266.164551	-678.476318	-304.627716	1265.079590	-666.720032	178.744904	1042.919434	-637.155396	-115.378525	1037.517578	-563.832642	44.581532	1098.841675	526.822388	-47.116409	979.654053	496.541351	209.714310
-588.079468	128.824799	998.289490	-571.787903	-46.955933	1002.117554	-646.697632	157.143539	523.085449	-647.787292	-83.474579	528.151550	-651.431396	163.413498	79.113419	-653.301697	-78.819633	86.585625	-575.942932	246.395187	1465.879883	-522.764099	-131.050308	1456.537231	-509.735718	49.995338	1428.120605	-500.989807	44.223408	1753.404053	-804.748474	323.811859	1266.177612	-678.510315	-304.661072	1265.000244	-666.699463	178.788071	1042.856201	-637.171936	-115.419678	1037.458252	-563.790527	44.578308	1098.824585	526.839905	-47.302322	979.873230	495.991760	209.218872
-588.116699	128.757019	998.334351	-571.814148	-47.025494	1002.172974	-646.684692	157.123672	523.067749	-647.771851	-83.517532	528.125183	-651.445618	163.415192	79.143326	-653.288635	-78.842094	86.599083	-575.992615	246.351852	1465.846436	-522.811523	-131.083176	1456.538452	-509.756653	49.941605	1428.120239	-501.011200	44.007629	1753.409546	-804.738159	323.807220	1266.136841	-678.540833	-304.726288	1264.965088	-666.720215	178.783447	1042.801147	-637.188110	-115.462723	1037.377075	-563.772644	44.520969	1098.866211	527.189758	-47.718060	979.976929	496.093781	208.678497
-588.062439	128.720352	998.320007	-571.783203	-47.074493	1002.164734	-646.626343	157.123795	523.054565	-647.796814	-83.612549	528.161072	-651.414551	163.441467	79.088829	-653.448608	-78.832481	86.582100	-576.027100	246.304306	1465.824341	-522.876038	-131.150742	1456.509033	-509.808899	49.894989	1428.119141	-501.030151	43.763588	1753.434692	-804.730530	323.865204	1266.062500	-678.572571	-304.750336	1264.910400	-666.734314	178.771667	1042.756592	-637.229980	-115.476074	1037.269165	-563.740784	44.478203	1098.856689	527.292786	-47.987904	980.110596	495.754639	208.240067
-588.028320	128.724121	998.296387	-571.819397	-47.044094	1002.114990	-646.607300	157.130356	523.072815	-647.688232	-83.533875	528.101990	-651.414185	163.412415	79.054810	-653.331604	-78.851006	86.575768	-576.061401	246.263321	1465.822388	-522.939392	-131.190491	1456.518677	-509.860291	49.840580	1428.132690	-501.048096	43.527596	1753.459473	-804.702820	323.874939	1265.957031	-678.601379	-304.774872	1264.864868	-666.736267	178.783554	1042.682251	-637.284668	-115.533806	1037.201904	-563.744202	44.474514	1098.821167	526.886230	-47.669182	980.278137	493.940216	208.431488
-587.984009	128.634430	998.277771	-571.754517	-47.124588	1002.133057	-646.528992	157.117462	523.069336	-647.696594	-83.613564	528.111328	-651.373779	163.450943	79.088501	-653.433350	-78.792595	86.554680	-576.104187	246.206223	1465.762939	-523.018433	-131.231964	1456.529541	-509.866547	49.781746	1428.125000	-501.072388	43.282017	1753.385132	-804.671265	323.907471	1265.976074	-678.643616	-304.761597	1264.811646	-666.731079	178.791473	1042.625244	-637.315491	-115.596695	1037.111694	-563.693481	44.411739	1098.820679	526.871399	-47.719971	980.342163	493.190460	208.257568
-587.517761	128.099426	998.252197	-570.755066	-47.596581	1002.566772	-646.237793	156.890961	522.992493	-647.516846	-83.529701	528.220154	-651.180115	163.408112	79.054779	-653.257324	-78.826347	86.565674	-576.147644	246.149048	1465.750977	-523.080383	-131.261551	1456.524536	-509.893616	49.728008	1428.143433	-501.078430	43.065224	1753.521362	-804.606750	323.938934	1265.857422	-678.672913	-304.784180	1264.765747	-666.740051	178.794617	1042.530884	-637.350159	-115.664070	1037.062134	-563.217957	44.192623	1099.055664	526.893555	-47.585472	980.431519	492.163635	207.980362
-587.460022	128.026459	998.226074	-570.698486	-47.636395	1002.556580	-646.223877	156.873154	522.969482	-647.470947	-83.484055	528.219604	-651.263428	163.392853	79.064613	-653.191345	-78.841118	86.593918	-576.180542	246.101578	1465.751831	-523.160217	-131.324554	1456.555664	-509.948364	49.679989	1428.151245	-501.131317	42.788361	1753.498901	-804.559570	324.020203	1265.806519	-678.675842	-304.750732	1264.752075	-666.731628	178.804626	1042.468628	-637.441956	-115.691162	1036.938599	-563.174866	44.144547	1099.039429	526.896729	-47.768681	980.367554	491.644287	207.767044
-587.488342	128.095184	998.226868	-570.861633	-47.593983	1002.475342	-646.232910	156.903793	523.009766	-647.462769	-83.552940	528.227844	-651.266602	163.415375	79.051521	-653.239685	-78.843262	86.602402	-576.213623	246.052765	1465.739746	-523.203613	-131.399384	1456.599976	-509.985809	49.615906	1428.181641	-501.186646	42.543247	1753.550415	-804.483582	324.051849	1265.753906	-678.721375	-304.800110	1264.694336	-666.907654	178.852539	1042.318481	-637.510559	-115.733452	1036.835815	-563.261169	44.142151	1099.000000	526.958923	-47.895111	980.353516	491.106598	207.598999
-587.792480	128.392029	998.281555	-571.659607	-47.265343	1002.136230	-646.417786	156.971893	523.043762	-647.601807	-83.673210	528.124756	-651.415771	163.414719	79.066650	-653.325012	-78.851242	86.591919	-576.239868	246.016815	1465.747070	-523.325195	-131.447266	1456.645508	-510.013580	49.570831	1428.185425	-501.266235	42.081902	1753.914551	-804.396973	324.147522	1265.697144	-678.752014	-304.772003	1264.658691	-666.888672	178.869232	1042.252441	-637.528442	-115.808151	1036.766479	-563.630615	44.205917	1098.837891	527.153564	-47.857399	980.365662	490.639679	207.455002
-587.785828	128.325546	998.261108	-571.679749	-47.372002	1002.151489	-646.401978	156.976517	523.055298	-647.624695	-83.700996	528.112061	-651.399231	163.439713	79.032585	-653.333191	-78.850945	86.593628	-576.238831	245.979019	1465.714844	-523.418518	-131.512222	1456.660889	-510.087860	49.479435	1428.207275	-501.342499	41.842640	1754.011475	-804.299561	324.211365	1265.602661	-678.769653	-304.801239	1264.642700	-666.896423	178.849030	1042.178223	-637.620483	-115.840439	1036.654907	-563.640991	44.135796	1098.835205	527.100342	-47.835899	980.220886	490.032410	207.285706
-587.800720	128.301880	998.244629	-571.771423	-47.381599	1002.119934	-646.379578	156.990311	523.048279	-647.630432	-83.751572	528.130371	-651.438660	163.441772	79.030434	-653.359497	-78.852562	86.598961	-576.260925	245.940826	1465.662842	-523.550903	-131.566284	1456.711792	-510.154694	49.430466	1428.228027	-501.372711	41.907417	1753.873779	-804.199219	324.352783	1265.455811	-678.809448	-304.775665	1264.600830	-666.933594	178.845383	1042.101929	-637.720764	-115.892021	1036.541138	-563.673828	44.105766	1098.808350	527.145325	-47.906734	980.168823	489.470825	207.214340
-587.770020	128.249268	998.220215	-571.774353	-47.470505	1002.110657	-646.321533	156.941299	523.028809	-647.639832	-83.805496	528.139709	-651.448303	163.440933	79.029205	-653.383728	-78.850960	86.604675	-576.200806	245.861343	1465.762817	-523.616699	-131.705521	1456.771973	-510.206970	49.373531	1428.166626	-501.450745	41.689236	1753.940063	-804.101135	324.452850	1265.430176	-678.825073	-304.803070	1264.588135	-666.941528	178.847275	1042.014771	-637.805359	-115.941757	1036.460449	-563.689392	44.037067	1098.796265	527.167969	-48.044243	980.185425	488.831665	207.080627
-587.776062	128.157837	998.211060	-571.769958	-47.555557	1002.135498	-646.288757	156.988464	523.025574	-647.631042	-83.846085	528.141296	-651.461243	163.447220	79.067261	-653.345947	-78.837471	86.572975	-576.242615	245.768234	1465.606689	-523.736084	-131.798538	1456.794067	-510.241791	49.328957	1428.148193	-501.511200	41.466778	1753.997559	-804.002747	324.562073	1265.359863	-678.849487	-304.800720	1264.572144	-666.972656	178.817688	1041.926636	-637.868835	-116.015244	1036.432861	-563.684265	43.969509	1098.802368	527.362122	-48.064545	980.201172	488.494598	207.039581
-587.756287	128.101151	998.218994	-571.758667	-47.606594	1002.136780	-646.272949	156.941498	523.034302	-647.596680	-83.816475	528.136902	-651.486694	163.444229	79.062935	-653.371643	-78.837250	86.567482	-576.244873	245.812302	1465.610596	-523.887756	-131.801361	1456.872192	-510.278687	49.256878	1428.246094	-501.576599	41.236851	1754.051147	-803.908142	324.641602	1265.334473	-678.889221	-304.851288	1264.556152	-667.022766	178.811111	1041.846191	-637.947815	-116.048203	1036.338623	-563.689758	43.909443	1098.810669	527.306885	-48.150433	980.116028	487.867737	206.988159
-587.716919	128.056305	998.192139	-571.744568	-47.737064	1002.151184	-646.198425	156.925186	523.027710	-647.650085	-83.925529	528.187195	-651.474915	163.414276	79.057190	-653.454773	-78.843346	86.574402	-576.234497	245.828171	1465.616821	-524.001892	-131.859573	1456.930420	-510.303467	49.201191	1428.301270	-501.637512	41.026302	1754.077637	-803.802551	324.755890	1265.258423	-678.914001	-304.859833	1264.557373	-667.057373	178.791977	1041.782349	-638.057678	-116.096405	1036.257690	-563.683167	43.839035	1098.807007	527.434998	-48.134453	980.074036	487.375092	206.902679
-587.734375	128.018723	998.193909	-571.807129	-47.753101	1002.127197	-646.210693	156.908691	523.028198	-647.677612	-83.944061	528.126526	-651.525330	163.409729	79.065071	-653.474976	-78.854271	86.554047	-576.199097	245.791168	1465.634644	-524.099365	-131.895493	1457.047119	-510.330811	49.145897	1428.333618	-501.710999	40.565559	1754.322754	-803.702026	324.927277	1265.207275	-678.973328	-304.890839	1264.543579	-667.129578	178.738968	1041.747437	-638.149231	-116.151215	1036.188354	-563.718811	43.794506	1098.795898	527.696289	-48.165672	980.117920	487.103516	206.871902
-587.755127	127.978561	998.194031	-571.852722	-47.812431	1002.157837	-646.195129	156.918381	523.057434	-647.683289	-83.967140	528.087158	-651.523254	163.406509	79.099297	-653.393799	-78.851547	86.512520	-576.183899	245.761276	1465.628052	-524.227783	-131.978134	1457.140015	-510.352631	49.102211	1428.350586	-501.729797	40.315353	1754.332275	-803.553467	325.091980	1265.147949	-678.996277	-304.901215	1264.561401	-667.172913	178.711426	1041.704712	-638.218445	-116.219337	1036.104248	-563.740723	43.760185	1098.808838	527.874817	-48.020023	980.051208	486.767822	206.917267
-587.775146	127.890419	998.189941	-571.907166	-47.875553	1002.165283	-646.151245	156.848373	523.035217	-647.725525	-84.015953	528.118896	-651.541992	163.405579	79.090576	-653.429138	-78.865547	86.545509	-576.165649	245.762985	1465.624146	-524.348877	-132.029617	1457.236206	-510.354462	49.059196	1428.393188	-501.686554	40.327221	1754.036621	-803.439880	325.250580	1265.009399	-679.049377	-304.910736	1264.587158	-667.230286	178.659195	1041.644287	-638.271912	-116.311295	1036.070679	-563.777710	43.688423	1098.810303	528.050354	-47.959862	980.082275	486.357086	206.924683
-587.741394	127.859016	998.165039	-571.897278	-47.961224	1002.190247	-646.120728	156.881180	523.008301	-647.707947	-84.049713	528.115234	-651.535156	163.434937	79.037155	-653.434448	-78.868309	86.558144	-576.118225	245.750015	1465.609741	-524.478210	-132.071762	1457.382568	-510.371277	49.034607	1428.459106	-501.675171	40.062000	1754.020508	-803.311218	325.384491	1264.879395	-679.043091	-304.892151	1264.627441	-667.300964	178.608612	1041.610352	-638.359802	-116.387169	1036.007324	-563.780518	43.652401	1098.813477	528.212952	-48.010559	980.188660	485.934998	206.893845
-587.755554	127.767075	998.208557	-571.938110	-48.003662	1002.233276	-646.098877	156.817688	522.996094	-647.696960	-84.043320	528.103943	-651.524170	163.434753	79.035568	-653.367432	-78.852242	86.520424	-576.075317	245.752060	1465.580688	-524.563904	-132.063751	1457.514160	-510.386566	48.998951	1428.492065	-501.598267	39.799358	1754.002441	-803.201538	325.586304	1264.851929	-679.089722	-304.888428	1264.696167	-667.339417	178.562042	1041.558960	-638.421997	-116.465073	1036.017212	-563.814514	43.582989	1098.857910	528.365051	-48.056995	980.347046	485.617340	206.871109
-587.779541	127.756454	998.219727	-572.012451	-48.032070	1002.247864	-646.099609	156.807037	523.050049	-647.797424	-84.139481	528.119934	-651.537659	163.419601	79.076881	-653.491943	-78.841080	86.550636	-576.006897	245.770203	1465.571289	-524.589539	-132.058060	1457.690552	-510.388672	48.998074	1428.543701	-501.504028	39.518055	1753.954102	-803.055359	325.716858	1264.833252	-679.114014	-304.930603	1264.738159	-667.407654	178.554077	1041.515015	-638.506897	-116.538094	1036.008911	-563.849426	43.561661	1098.868530	528.627014	-48.130871	980.556885	485.340668	206.890106
-587.748535	127.653168	998.237000	-572.001648	-48.093410	1002.292053	-646.084106	156.718857	523.025818	-647.732910	-84.106689	528.150696	-651.560608	163.398224	79.091263	-653.390076	-78.847679	86.586464	-575.958618	245.764145	1465.530273	-524.724670	-132.062836	1457.855225	-510.412048	48.958858	1428.612427	-501.420898	38.993607	1754.206299	-802.958252	325.859375	1264.739868	-679.106018	-304.912811	1264.828979	-667.464233	178.539352	1041.462769	-638.568726	-116.615234	1036.025269	-563.870239	43.489883	1098.905640	528.860352	-48.123924	980.791992	485.069489	206.850357
-587.737000	127.540161	998.229858	-572.017578	-48.145988	1002.326477	-646.057678	156.698257	523.009399	-647.744141	-84.116798	528.135437	-651.539063	163.406616	79.075584	-653.419250	-78.862129	86.583427	-575.912170	245.766785	1465.503296	-524.811096	-132.052994	1457.999756	-510.409943	48.954788	1428.633911	-501.218750	38.917694	1753.910767	-802.833557	326.020172	1264.659912	-679.102478	-304.951324	1264.919189	-667.530823	178.526657	1041.412720	-638.656677	-116.679764	1036.061035	-563.893738	43.427368	1098.921997	529.140503	-48.028175	981.087891	484.815186	206.849564
-587.763733	127.541481	998.252502	-572.116699	-48.198872	1002.356445	-646.124817	156.649246	523.017151	-647.802917	-84.158272	528.113708	-651.581238	163.417603	79.042717	-653.366333	-78.833969	86.570450	-575.841003	245.757538	1465.474976	-524.895325	-132.083893	1458.107666	-510.377869	48.911430	1428.663940	-501.013550	38.513371	1753.791748	-802.718811	326.232941	1264.647949	-679.117004	-305.019226	1265.038086	-667.600830	178.535065	1041.382690	-638.780762	-116.707542	1036.057983	-563.953735	43.398201	1098.947998	529.438477	-47.910851	981.412476	484.642273	206.807312
-587.786560	127.498001	998.276489	-572.263550	-48.191338	1002.394531	-646.135315	156.652878	523.012390	-647.911743	-84.294174	528.101868	-651.594055	163.401566	79.081459	-653.450500	-78.842911	86.560768	-575.762939	245.766815	1465.436279	-524.981995	-132.101929	1458.266724	-510.372620	48.894085	1428.711548	-500.736053	38.070293	1753.683228	-802.584595	326.439941	1264.587891	-679.104431	-305.039917	1265.159912	-667.646057	178.508987	1041.351318	-638.789429	-116.790222	1036.127930	-564.052429	43.376816	1098.981445	529.803345	-47.741474	981.751892	484.582428	206.838760
-587.710388	127.430191	998.234253	-572.200928	-48.297237	1002.415894	-646.108704	156.588577	523.052551	-647.880249	-84.307991	528.170044	-651.547791	163.358063	79.045509	-653.408386	-78.847305	86.627533	-575.711243	245.757889	1465.386108	-525.037537	-132.147644	1458.423950	-510.348419	48.842560	1428.768066	-500.433594	37.605934	1753.428101	-802.500244	326.655182	1264.493042	-679.093628	-305.062897	1265.269531	-667.728088	178.515778	1041.305298	-638.819092	-116.946556	1036.225342	-564.045593	43.318302	1098.979980	530.126648	-47.665398	982.186829	484.473389	206.856476
-587.736206	127.347946	998.232117	-572.325378	-48.346718	1002.441223	-646.141357	156.581879	523.042297	-647.856934	-84.256348	528.107178	-651.535950	163.365860	79.030296	-653.454834	-78.862740	86.606552	-575.647583	245.763260	1465.305542	-525.107971	-132.155685	1458.562744	-510.302185	48.825279	1428.820435	-500.086334	37.131966	1753.245483	-802.427246	326.901520	1264.464844	-679.073792	-305.056091	1265.426758	-667.598938	178.427307	1041.277100	-638.862976	-117.062111	1036.294800	-564.132935	43.258591	1098.993286	530.484131	-47.548771	982.630493	484.402435	206.851044
-587.770813	127.302803	998.261780	-572.403503	-48.359806	1002.499695	-646.153259	156.589462	523.036560	-647.870850	-84.329422	528.146973	-651.566528	163.380814	79.055908	-653.420837	-78.854584	86.549019	-575.589722	245.790070	1465.257813	-525.170898	-132.144455	1458.682739	-510.259216	48.822647	1428.858765	-499.715210	36.588924	1753.145996	-802.321777	327.085602	1264.363281	-679.055298	-305.153992	1265.553955	-667.644775	178.444656	1041.244751	-638.887024	-117.118378	1036.373779	-564.181946	43.243019	1099.035645	530.930969	-47.325718	983.092224	484.434845	206.892288
-587.726929	127.180595	998.253723	-572.342712	-48.467415	1002.571350	-646.148743	156.511581	523.026611	-647.910217	-84.345360	528.120056	-651.562378	163.383621	79.073914	-653.453735	-78.842300	86.563301	-575.503052	245.836288	1465.285767	-525.250305	-132.122055	1458.792603	-510.262299	48.828518	1428.913330	-499.329712	36.001312	1753.000854	-802.192627	327.240753	1264.272095	-679.039001	-305.189911	1265.704956	-667.701538	178.430878	1041.185303	-638.919678	-117.260307	1036.438599	-564.158081	43.172272	1099.070435	531.182983	-47.237370	983.570740	484.293915	206.817062
-587.681091	127.084557	998.238464	-572.347961	-48.578094	1002.663635	-646.142334	156.501740	523.028015	-647.852844	-84.296593	528.133545	-651.566406	163.392319	79.056152	-653.355347	-78.896591	86.620888	-575.517883	245.878036	1465.147339	-525.250488	-132.075027	1458.944092	-510.213593	48.823784	1428.973999	-498.934143	35.419426	1752.737671	-802.105103	327.354462	1264.156738	-678.950928	-305.186768	1265.856689	-667.773865	178.431335	1041.101807	-639.057617	-117.319992	1036.419678	-564.206421	43.118629	1099.117920	531.784546	-47.122417	984.177490	484.518494	206.859375
-587.748535	127.063354	998.230774	-572.519653	-48.567974	1002.646423	-646.237183	156.491104	523.037354	-647.943237	-84.396324	528.096008	-651.628662	163.358917	79.044197	-653.371033	-78.912476	86.615028	-575.462952	245.935638	1465.069702	-525.252502	-132.049805	1459.027344	-510.195740	48.862511	1429.008789	-498.643036	34.598976	1752.764160	-802.027100	327.466949	1264.138916	-678.868774	-305.218201	1266.004150	-667.814453	178.441772	1041.040527	-639.176636	-117.379158	1036.397949	-564.308167	43.100555	1099.103149	532.223938	-46.965538	984.697876	484.619812	206.888992
-587.799316	127.006332	998.265320	-572.604370	-48.553902	1002.608093	-646.275452	156.513901	523.033752	-647.951721	-84.312042	528.036072	-651.624023	163.397141	79.039680	-653.291931	-78.897102	86.567726	-575.325378	246.023422	1465.064941	-525.261169	-131.978867	1459.165161	-510.140564	48.895725	1429.018066	-498.280701	34.011757	1752.719238	-801.937439	327.705505	1264.072754	-678.794373	-305.228668	1266.129517	-667.823364	178.452881	1041.000854	-639.209290	-117.484467	1036.387451	-564.343994	43.039265	1099.097656	532.719238	-46.765060	985.252686	484.747375	206.920380
-587.819214	126.953377	998.246765	-572.681335	-48.629276	1002.652222	-646.333374	156.497086	523.027832	-647.999329	-84.400887	528.075256	-651.664368	163.373840	79.091751	-653.348755	-78.886917	86.533325	-575.303406	246.104507	1465.011719	-525.270142	-131.913910	1459.252808	-510.138275	48.951492	1429.062622	-497.916840	33.416321	1752.573608	-801.855957	327.839203	1263.988403	-678.684204	-305.246979	1266.262817	-667.858521	178.454620	1040.946533	-639.263916	-117.598267	1036.404419	-564.398499	43.004158	1099.110352	533.255981	-46.612812	985.742004	484.971130	206.985748
-587.876648	126.924599	998.247559	-572.815186	-48.661438	1002.657898	-646.416565	156.483002	523.014832	-648.042358	-84.406731	528.091370	-651.701965	163.380081	79.048744	-653.378906	-78.903793	86.575974	-575.259827	246.171265	1464.903931	-525.225525	-131.846939	1459.351318	-510.143127	49.011673	1429.101929	-497.595428	32.808601	1752.334351	-801.787354	328.013763	1263.905396	-678.577454	-305.230865	1266.365967	-667.897583	178.453232	1040.896973	-639.383667	-117.637558	1036.373413	-564.461243	42.972153	1099.108276	533.810974	-46.548332	986.322021	485.197296	207.007416
-587.933044	126.894302	998.262512	-572.909363	-48.636982	1002.605774	-646.467346	156.507202	523.040039	-648.015869	-84.328079	528.027039	-651.727539	163.401337	79.067619	-653.353455	-78.902962	86.570007	-575.227966	246.255569	1464.859863	-525.213013	-131.775360	1459.455811	-510.155212	49.084621	1429.112671	-497.229919	32.208000	1752.183350	-801.735229	328.175079	1263.855347	-678.505371	-305.233582	1266.461304	-667.933838	178.465408	1040.852417	-639.474609	-117.650284	1036.376465	-564.507690	42.931694	1099.086548	534.387451	-46.301723	986.747620	485.407715	207.074280
-587.967285	126.814453	998.266052	-572.948608	-48.712181	1002.663391	-646.535950	156.467972	523.054932	-648.044250	-84.373177	528.084412	-651.730225	163.376663	79.063080	-653.312561	-78.888748	86.537209	-575.183289	246.312805	1464.815430	-525.177795	-131.711578	1459.514038	-510.198303	49.153072	1429.092529	-496.894287	31.628643	1752.150635	-801.689941	328.376801	1263.766846	-678.384583	-305.227081	1266.552124	-667.965942	178.487869	1040.846313	-639.507751	-117.708900	1036.411987	-564.525024	42.885765	1099.112793	534.967346	-46.225983	987.240234	485.639069	207.129700
-588.001953	126.728989	998.248901	-573.034485	-48.785503	1002.694092	-646.613892	156.460144	523.048340	-648.069397	-84.317474	528.075439	-651.754150	163.396103	79.034790	-653.284302	-78.900421	86.563599	-575.180786	246.363373	1464.772217	-525.154663	-131.683426	1459.596313	-510.252472	49.222549	1429.090088	-496.528046	31.270447	1751.705200	-801.657654	328.513275	1263.683228	-678.252869	-305.255737	1266.631836	-668.025940	178.465195	1040.801270	-639.550964	-117.760574	1036.435913	-564.576355	42.829590	1099.117188	535.617859	-46.101063	987.672668	485.946472	207.196091
-588.055237	126.697289	998.224548	-573.189697	-48.821457	1002.713013	-646.649292	156.467163	523.024963	-648.139709	-84.383469	528.068909	-651.800842	163.400955	79.029793	-653.293213	-78.903030	86.574158	-575.179810	246.490646	1464.753052	-525.154785	-131.545395	1459.621460	-510.286621	49.262421	1429.127930	-496.253601	30.521564	1751.839844	-801.622986	328.568756	1263.659180	-678.152405	-305.294403	1266.692505	-668.065979	178.488800	1040.762329	-639.616699	-117.800240	1036.509888	-564.676086	42.811092	1099.113159	536.210388	-45.854137	987.989563	486.226105	207.276718
-588.090027	126.650322	998.240845	-573.205017	-48.841610	1002.721069	-646.706421	156.420731	523.050598	-648.129272	-84.393700	528.046082	-651.817017	163.386719	79.053001	-653.251953	-78.919998	86.570740	-575.172974	246.580780	1464.712402	-525.199707	-131.448227	1459.629150	-510.301483	49.341084	1429.135010	-495.943512	29.989040	1751.617310	-801.595276	328.710510	1263.633179	-678.035278	-305.342896	1266.747925	-668.116333	178.518494	1040.760620	-639.648376	-117.880432	1036.557617	-564.670471	42.777740	1099.120361	536.857178	-45.603893	988.213623	486.561584	207.411560
-588.103516	126.563339	998.250122	-573.212524	-48.898960	1002.761719	-646.716797	156.425293	523.042786	-648.180664	-84.368591	528.015198	-651.846436	163.408737	79.031860	-653.190125	-78.901039	86.529243	-575.228638	246.643051	1464.599731	-525.210999	-131.370346	1459.637085	-510.315521	49.380074	1429.122925	-495.630005	29.436073	1751.587158	-801.583740	328.778992	1263.589355	-677.946960	-305.400665	1266.794067	-668.190430	178.538391	1040.749756	-639.730896	-117.944901	1036.568115	-564.672119	42.725117	1099.143066	537.523071	-45.377312	988.399780	486.904846	207.548904
-588.158630	126.515244	998.245239	-573.309326	-48.935123	1002.795959	-646.768066	156.422897	523.051025	-648.141785	-84.344887	528.056824	-651.841675	163.408585	79.030113	-653.157715	-78.969200	86.566162	-575.136780	246.721985	1464.632324	-525.233276	-131.305191	1459.656372	-510.321136	49.447544	1429.143066	-495.323578	28.881943	1751.468994	-801.571106	328.864380	1263.545410	-677.816895	-305.455597	1266.827637	-668.263733	178.534180	1040.751709	-639.803040	-118.019882	1036.584961	-564.715576	42.704006	1099.151733	538.161804	-45.322289	988.565186	487.331757	207.574600
-588.197205	126.465805	998.252869	-573.322571	-48.983997	1002.802734	-646.795593	156.363586	523.035583	-648.225830	-84.433723	528.126404	-651.845703	163.393784	79.034958	-653.192322	-78.970512	86.578491	-575.157654	246.800430	1464.589722	-525.300537	-131.258102	1459.637573	-510.297119	49.496437	1429.162109	-494.964905	28.551546	1751.036865	-801.566650	328.940033	1263.565063	-677.709961	-305.544556	1266.865601	-668.326172	178.559250	1040.730957	-639.862610	-118.100586	1036.628296	-564.736145	42.657116	1099.157959	538.874878	-45.140072	988.635498	487.743835	207.720947
-588.252686	126.433487	998.256958	-573.459412	-48.965477	1002.831726	-646.840210	156.353516	523.057007	-648.242676	-84.362007	528.067932	-651.871521	163.391403	79.037865	-653.157227	-78.963165	86.531288	-575.123718	246.855194	1464.606201	-525.330139	-131.189911	1459.609497	-510.290466	49.556435	1429.152710	-494.747009	27.858379	1751.198853	-801.526672	328.991364	1263.577515	-677.633240	-305.631958	1266.854858	-668.359314	178.562653	1040.754028	-639.924927	-118.200317	1036.645142	-564.798706	42.660629	1099.168579	539.583557	-45.008846	988.644043	488.195618	207.850418
-588.291992	126.392990	998.277039	-573.501465	-49.038269	1002.894775	-646.890503	156.302505	523.071838	-648.292480	-84.406845	528.090149	-651.841797	163.408371	79.017601	-653.124084	-78.963371	86.531937	-575.078186	246.942032	1464.617188	-525.385681	-131.140167	1459.571899	-510.270935	49.632847	1429.130737	-494.467957	27.284348	1751.010010	-801.502869	329.059204	1263.544922	-677.582153	-305.733856	1266.874390	-668.409302	178.559525	1040.788696	-640.010071	-118.261772	1036.653931	-564.831421	42.627739	1099.207886	540.289551	-44.768730	988.549377	488.646912	208.023926
-588.326721	126.343170	998.257690	-573.575134	-49.059586	1002.911560	-646.943787	156.343292	523.062561	-648.343750	-84.460335	528.158875	-651.857056	163.389999	79.034943	-653.090820	-78.958824	86.534782	-575.018555	247.051285	1464.593018	-525.380188	-131.019806	1459.563232	-510.234955	49.687737	1429.177734	-494.159088	26.754631	1751.018433	-801.540466	329.086090	1263.619873	-677.527405	-305.782959	1266.884155	-668.465027	178.549057	1040.806152	-640.151733	-118.260017	1036.594604	-564.860474	42.611591	1099.201782	541.070801	-44.415432	988.276978	489.092377	208.323822
-588.368896	126.362206	998.261841	-573.656372	-49.098743	1002.932739	-646.991638	156.303711	523.086182	-648.358521	-84.473427	528.117493	-651.889343	163.390152	79.028198	-653.094055	-78.960396	86.536110	-574.979431	247.119858	1464.542480	-525.392395	-130.954575	1459.538818	-510.210388	49.748463	1429.168701	-493.840302	26.312672	1750.732300	-801.568604	329.141449	1263.619629	-677.446350	-305.817719	1266.915771	-668.536255	178.530624	1040.840820	-640.240784	-118.303802	1036.531982	-564.900940	42.607872	1099.210693	541.773682	-44.292114	987.968201	489.542084	208.527405
-588.473938	126.325699	998.250366	-573.833740	-49.140736	1002.949707	-647.072388	156.315094	523.073120	-648.444580	-84.550842	528.127258	-651.895020	163.394730	79.031502	-653.105042	-78.964615	86.547173	-574.875854	247.251144	1464.529663	-525.408142	-130.893677	1459.478516	-510.162415	49.833523	1429.142944	-493.685089	25.560053	1750.723755	-801.558472	329.159363	1263.672852	-677.375244	-305.850891	1266.934570	-668.566467	178.502686	1040.859375	-640.321838	-118.344872	1036.531006	-564.997986	42.581291	1099.205688	542.463501	-44.158195	987.578674	490.074738	208.682983
-588.220703	125.953156	998.230530	-573.455750	-49.716114	1003.522339	-646.930237	156.142319	523.048096	-648.533142	-84.599876	528.210022	-651.793701	163.365112	79.023590	-653.179260	-78.964157	86.553055	-574.785522	247.360519	1464.455200	-525.426331	-130.799789	1459.424561	-510.104889	49.906204	1429.125732	-493.499390	24.936810	1750.630859	-801.572998	329.178833	1263.658691	-677.341187	-305.908203	1266.944702	-668.619202	178.475220	1040.892944	-640.398804	-118.398384	1036.504517	-564.886902	42.430183	1099.501831	543.187500	-43.856831	987.009460	490.613556	209.015732
-588.246399	125.885513	998.198608	-573.508728	-49.808594	1003.550110	-646.949036	156.143509	523.028259	-648.535889	-84.587982	528.222534	-651.816528	163.364212	79.020561	-653.079773	-79.018394	86.612244	-574.691284	247.456436	1464.402710	-525.403137	-130.712051	1459.415527	-510.025024	49.988468	1429.129272	-493.330627	24.272739	1750.517212	-801.581299	329.223846	1263.663208	-677.266541	-305.910156	1266.979614	-668.685669	178.434555	1040.911255	-640.481689	-118.432106	1036.469116	-564.903381	42.382309	1099.494629	543.882874	-43.495316	986.372620	491.167419	209.227722
-588.313843	125.815987	998.190674	-573.576599	-49.869770	1003.570190	-647.006470	156.103500	523.048645	-648.598450	-84.656189	528.187378	-651.817688	163.353043	79.029762	-653.091553	-79.003662	86.586861	-574.637939	247.567734	1464.260742	-525.350586	-130.620422	1459.362793	-509.940033	50.087559	1429.104614	-493.073029	23.834124	1750.179199	-801.568909	329.331879	1263.645142	-677.217957	-305.919617	1267.024658	-668.788757	178.399765	1040.923706	-640.525024	-118.495079	1036.489746	-564.932373	42.335884	1099.493530	544.606262	-43.196865	985.612854	491.658295	209.589355
-588.355347	125.759361	998.195129	-573.570496	-49.860706	1003.571716	-647.026184	156.084625	523.041016	-648.602112	-84.642166	528.145752	-651.796265	163.353668	79.031067	-653.075989	-78.973717	86.489517	-574.549683	247.682098	1464.201050	-525.261108	-130.517227	1459.325562	-509.853760	50.176857	1429.062378	-492.970306	23.003277	1750.295288	-801.541016	329.402130	1263.700195	-677.149536	-305.895477	1267.052979	-668.857483	178.431747	1040.926147	-640.570068	-118.558670	1036.509399	-564.886230	42.321453	1099.485840	545.275513	-42.875603	984.828491	492.195618	209.915756
-588.394775	125.724510	998.165100	-573.649414	-49.953178	1003.624329	-647.107727	156.025604	523.044678	-648.687500	-84.693176	528.175293	-651.819519	163.368500	79.010826	-653.139709	-79.024445	86.552963	-574.454102	247.768631	1464.162720	-525.221375	-130.407852	1459.271240	-509.778046	50.264309	1429.046631	-492.827881	22.286606	1750.206787	-801.526672	329.476013	1263.682007	-677.109863	-305.927368	1267.080078	-668.946655	178.408646	1040.931152	-640.670166	-118.553001	1036.499268	-564.938721	42.299610	1099.494141	546.016418	-42.530052	983.968384	492.794128	210.271606
-588.436890	125.676003	998.139038	-573.771667	-50.016495	1003.674866	-647.144958	155.998306	523.030334	-648.751709	-84.713165	528.158203	-651.805115	163.363205	79.003937	-653.109192	-79.029716	86.561745	-574.382874	247.860535	1464.135620	-525.145386	-130.324600	1459.211304	-509.726013	50.350071	1429.011719	-492.534943	21.700516	1749.892822	-801.516357	329.502991	1263.747070	-677.039124	-305.876465	1267.151367	-669.025879	178.378769	1040.916504	-640.780701	-118.544212	1036.475708	-565.002747	42.280361	1099.501709	546.720398	-42.266747	983.082520	493.318359	210.556396
-588.467407	125.567322	998.118774	-573.766357	-50.060379	1003.656799	-647.165405	155.909500	523.012268	-648.791992	-84.757339	528.155212	-651.804138	163.343552	79.018829	-653.054993	-79.032776	86.566505	-574.316101	247.923111	1464.053467	-525.086670	-130.220123	1459.185059	-509.662048	50.457886	1428.981323	-492.395203	20.993351	1749.815430	-801.473022	329.662781	1263.728027	-677.020813	-305.916931	1267.157471	-669.082458	178.368271	1040.916992	-640.871887	-118.539627	1036.430420	-564.993042	42.211975	1099.478638	547.419861	-41.969131	982.280151	493.902802	210.840637
-588.508423	125.545830	998.123474	-573.853271	-50.081245	1003.681458	-647.200195	155.921661	522.997742	-648.816833	-84.740128	528.101013	-651.766418	163.357681	78.996101	-653.109924	-79.033104	86.502060	-574.251465	247.983490	1464.035400	-524.994202	-130.149689	1459.147827	-509.588135	50.526539	1428.924561	-492.332489	20.125496	1750.019775	-801.402771	329.786591	1263.671509	-676.974121	-305.896729	1267.175293	-669.114990	178.342560	1040.930664	-640.921631	-118.578484	1036.426392	-565.012512	42.201267	1099.485474	548.206787	-41.590485	981.360413	494.617371	211.223785
-588.532227	125.507248	998.087585	-573.894958	-50.142212	1003.705505	-647.246704	155.885468	523.004517	-648.833435	-84.784958	528.125366	-651.794922	163.341202	79.005653	-653.091858	-79.020988	86.517235	-574.260315	248.035034	1464.037598	-524.937256	-130.136398	1459.097168	-509.526489	50.632336	1428.916992	-492.262146	19.440222	1750.057129	-801.352051	329.913330	1263.578613	-676.901550	-305.846436	1267.213135	-669.154968	178.352936	1040.932129	-640.941284	-118.627640	1036.444336	-565.009033	42.185684	1099.472046	548.958496	-41.174149	980.557800	495.350067	211.498703
-588.545349	125.454521	998.059570	-573.930054	-50.174026	1003.725830	-647.281189	155.793152	522.993286	-648.862305	-84.771492	528.123657	-651.782959	163.315857	78.980095	-653.044434	-79.022629	86.518158	-574.214539	248.087402	1464.021606	-524.853394	-130.070984	1459.051880	-509.465240	50.732018	1428.909668	-492.163696	19.115385	1749.963135	-801.276001	330.006531	1263.531250	-676.846985	-305.875183	1267.250488	-669.193359	178.312286	1040.904053	-641.053711	-118.575180	1036.411865	-565.017822	42.170204	1099.464478	549.704773	-40.907501	979.782410	496.030701	211.731567
-588.542053	125.384270	998.060364	-573.900879	-50.198765	1003.742859	-647.327026	155.728973	522.972290	-648.879028	-84.777527	528.108154	-651.784912	163.310226	78.984924	-653.017151	-79.023300	86.518608	-574.203491	248.075836	1464.013672	-524.800232	-130.093094	1458.997192	-509.413605	50.844833	1428.800171	-491.994568	18.703621	1749.624390	-801.204895	330.160400	1263.493896	-676.783508	-305.856354	1267.244385	-669.206238	178.307861	1040.887207	-641.121460	-118.552864	1036.376343	-564.983887	42.136765	1099.469849	550.500671	-40.670876	979.064880	496.845978	211.962280
-588.573425	125.311150	998.040344	-573.927856	-50.223793	1003.756287	-647.364929	155.671173	523.010864	-648.950989	-84.768890	528.072327	-651.777161	163.318771	78.970512	-652.964600	-79.083878	86.549805	-574.151184	248.142517	1464.156250	-524.724915	-130.005447	1458.939087	-509.353180	50.918564	1428.784668	-491.870728	18.282661	1749.235474	-801.131836	330.279602	1263.481323	-676.720337	-305.831116	1267.232178	-669.199158	178.359787	1040.889282	-641.136658	-118.557098	1036.330444	-564.985657	42.110226	1099.460938	551.296204	-40.317577	978.352905	497.620728	212.254364
-588.568909	125.332764	998.023193	-573.945862	-50.272491	1003.772522	-647.391846	155.611755	522.996094	-648.985657	-84.831833	528.101379	-651.754456	163.307098	78.941628	-653.000610	-79.102173	86.601921	-574.204529	248.239410	1464.045044	-524.672546	-129.887772	1458.883789	-509.328278	50.970181	1428.811401	-491.857910	17.455996	1749.428711	-801.079468	330.385101	1263.459595	-676.671997	-305.847473	1267.215820	-669.242798	178.385559	1040.866455	-641.212646	-118.529160	1036.301880	-565.000610	42.110851	1099.461182	552.089966	-40.013721	977.730408	498.470154	212.489319
-588.578552	125.269814	998.012268	-573.985718	-50.273575	1003.757751	-647.423279	155.573685	522.984802	-648.983032	-84.805229	528.099182	-651.767456	163.314194	78.924934	-652.994202	-79.113319	86.571075	-574.142029	248.312973	1464.124634	-524.593079	-129.788544	1458.838989	-509.300537	51.016258	1428.772705	-491.747314	17.094482	1749.065674	-801.011597	330.509521	1263.402222	-676.605957	-305.837830	1267.183228	-669.291931	178.412827	1040.828735	-641.218994	-118.580429	1036.274780	-565.005066	42.077084	1099.445068	552.791687	-39.828037	977.173584	499.263336	212.771927
-588.615479	125.234566	998.033447	-573.969849	-50.323837	1003.812195	-647.476807	155.567429	522.998657	-649.005188	-84.813324	528.041199	-651.776978	163.315323	78.955292	-652.934814	-79.112495	86.534439	-574.134521	248.316406	1464.102051	-524.492981	-129.769928	1458.773193	-509.230438	51.076485	1428.729370	-491.767395	16.297894	1749.152832	-800.949829	330.654877	1263.371582	-676.532532	-305.845886	1267.159912	-669.287109	178.467804	1040.820923	-641.204346	-118.649933	1036.259155	-564.932007	42.063961	1099.467651	553.586609	-39.472351	976.537659	500.115021	213.076523
-588.628662	125.232262	998.007751	-573.942261	-50.311253	1003.758545	-647.506592	155.530289	522.994507	-648.998657	-84.819916	528.023071	-651.759399	163.300995	78.932030	-652.978882	-79.103745	86.486694	-574.103943	248.339371	1464.078857	-524.423889	-129.732712	1458.704346	-509.184692	51.115208	1428.677612	-491.648590	16.034899	1748.752075	-800.907837	330.763519	1263.370483	-676.472351	-305.834717	1267.114868	-669.500854	178.597595	1040.700439	-641.187439	-118.640053	1036.219116	-564.901855	42.059433	1099.424683	554.309875	-39.228485	976.074280	501.034088	213.389282
-588.641907	125.232613	998.005127	-573.980896	-50.359760	1003.797180	-647.511169	155.460144	522.946960	-649.098022	-84.912918	528.053833	-651.754333	163.312164	78.944283	-652.972229	-79.109962	86.533577	-574.137756	248.295120	1463.954224	-524.383545	-129.695190	1458.632690	-509.147919	51.148712	1428.631348	-491.589508	15.521698	1748.644653	-800.843140	330.885742	1263.334351	-676.385925	-305.836700	1267.097412	-669.542969	178.628677	1040.665894	-641.195740	-118.636940	1036.164795	-564.923767	42.055099	1099.441040	555.057312	-38.932667	975.632324	501.923767	213.624542
-588.602600	125.189018	997.974670	-573.908936	-50.384853	1003.782532	-647.467773	155.420532	522.951843	-649.024231	-84.837555	528.047058	-651.712219	163.307251	78.941360	-652.946106	-79.145103	86.516731	-574.129822	248.287048	1463.938232	-524.306824	-129.695587	1458.598145	-509.081512	51.163452	1428.600952	-491.635559	14.754280	1748.861816	-800.782898	330.952545	1263.301392	-676.305054	-305.846008	1267.081421	-669.586243	178.648148	1040.621094	-641.172729	-118.656174	1036.109131	-564.872437	42.032829	1099.418701	555.842285	-38.503025	975.180542	502.935547	214.025208
-588.585083	125.186378	997.961304	-573.877502	-50.378689	1003.750183	-647.481689	155.354568	522.956970	-649.059326	-84.838638	528.040283	-651.717285	163.295685	78.914764	-652.937500	-79.104393	86.490051	-574.059265	248.278534	1463.903198	-524.242737	-129.677505	1458.557861	-509.035217	51.175446	1428.569580	-491.607117	14.265759	1748.832520	-800.697266	331.010986	1263.295532	-676.265991	-305.883911	1267.029907	-669.611572	178.673492	1040.578735	-641.154907	-118.652214	1036.104492	-564.844971	42.025719	1099.395752	556.566406	-38.177769	974.839722	503.854248	214.425720
-588.617004	125.173645	997.953308	-573.918335	-50.382797	1003.752136	-647.506775	155.369019	522.957397	-649.066467	-84.843918	528.037109	-651.733643	163.297424	78.915443	-652.992432	-79.140694	86.519745	-574.024536	248.259735	1463.905151	-524.202209	-129.712906	1458.498291	-508.976440	51.164875	1428.542603	-491.533417	14.117619	1748.500000	-800.617615	331.086029	1263.300293	-676.220459	-305.891388	1266.966064	-669.614319	178.691971	1040.547852	-640.942078	-118.559250	1036.130859	-564.858459	42.024071	1099.388550	557.317139	-37.917500	974.571777	504.854584	214.813004
-588.594727	125.183800	997.938538	-573.836060	-50.412125	1003.720154	-647.486450	155.364685	522.941956	-649.081848	-84.885643	528.088257	-651.742310	163.274338	78.926384	-653.003296	-79.158417	86.556519	-573.980103	248.216583	1463.884277	-524.109863	-129.748840	1458.466675	-508.921143	51.158768	1428.541382	-491.564636	13.698464	1748.424072	-800.548401	331.098297	1263.321289	-676.171204	-305.923096	1266.931885	-669.604675	178.742859	1040.497070	-640.895203	-118.560516	1036.110474	-564.815125	42.008671	1099.366943	558.143372	-37.544331	974.224365	505.953735	215.258942
-588.577209	125.212090	997.926514	-573.815125	-50.394554	1003.694946	-647.463684	155.349960	522.942139	-649.054932	-84.842110	528.025818	-651.684387	163.286865	78.942192	-652.897400	-79.171585	86.530731	-573.862122	248.206573	1463.950562	-524.043335	-129.798737	1458.392578	-508.849304	51.119328	1428.510620	-491.696289	13.065982	1748.622803	-800.447998	331.115753	1263.349487	-676.115601	-305.943298	1266.871094	-669.604492	178.738007	1040.484863	-640.992615	-118.686028	1035.987305	-564.793030	42.024502	1099.348145	558.991516	-37.158012	973.876587	507.062225	215.721985
-588.529846	125.189827	997.933899	-573.716797	-50.395679	1003.673279	-647.445190	155.359467	522.950989	-649.117737	-84.904205	528.008606	-651.675964	163.290115	78.946747	-652.936768	-79.156487	86.500305	-573.758179	248.132660	1463.980469	-523.992188	-129.860596	1458.342163	-508.774689	51.082123	1428.461914	-491.733459	12.705785	1748.592285	-800.380676	331.151367	1263.432251	-676.088013	-305.980988	1266.818604	-669.559509	178.762497	1040.466431	-640.955078	-118.707840	1035.972168	-564.715088	42.002224	1099.340698	559.807495	-36.888435	973.627686	508.118286	216.161331
-588.505981	125.190231	997.924866	-573.703308	-50.392300	1003.647766	-647.411316	155.311691	522.986755	-649.080444	-84.887711	528.000061	-651.679688	163.269730	78.956512	-653.023560	-79.142525	86.519043	-573.665894	248.040802	1463.999268	-523.929504	-129.964050	1458.266113	-508.706024	50.997837	1428.441284	-491.766052	12.412848	1748.600708	-800.281494	331.119812	1263.506470	-676.041992	-306.039185	1266.791138	-669.546997	178.703598	1040.477783	-640.903381	-118.718941	1035.932617	-564.693237	41.994240	1099.323364	560.797363	-36.552189	973.348694	509.397583	216.642715
-588.458618	125.206566	997.946228	-573.643372	-50.396374	1003.640076	-647.356995	155.343872	522.960693	-649.010376	-84.860878	528.069824	-651.662720	163.252228	78.970589	-652.943909	-79.144867	86.517929	-573.550537	247.952377	1463.995117	-523.859680	-130.046616	1458.196777	-508.606262	50.918800	1428.457764	-491.823669	12.127515	1748.600952	-800.209900	331.028107	1263.567261	-676.032715	-306.099182	1266.711670	-669.516541	178.700165	1040.492798	-640.847778	-118.712334	1035.931641	-564.654602	41.983555	1099.333496	561.848328	-36.124001	973.016418	510.709076	217.036575
-588.442261	125.201546	997.952271	-573.605103	-50.383995	1003.614685	-647.305298	155.351913	522.949524	-649.044006	-84.854866	528.059875	-651.663086	163.268311	78.964226	-653.054871	-79.121017	86.529549	-573.482361	247.845947	1464.028931	-523.827332	-130.115646	1458.152588	-508.536072	50.830524	1428.446411	-491.879272	11.913777	1748.625244	-800.112793	330.998810	1263.637939	-676.014160	-306.137726	1266.637451	-669.470581	178.673096	1040.509766	-640.808411	-118.691307	1035.875366	-564.608215	41.973614	1099.321289	562.863831	-35.792206	972.662231	512.057007	217.514450
-588.394165	125.243729	997.957153	-573.544922	-50.383575	1003.596985	-647.242798	155.288696	522.954407	-649.030579	-84.889389	528.097717	-651.596924	163.295853	78.933502	-652.971191	-79.111794	86.534630	-573.434570	247.702957	1463.935791	-523.762451	-130.204407	1458.075317	-508.431396	50.704285	1428.426636	-491.964752	11.725735	1748.665527	-800.017700	330.942993	1263.751953	-675.967102	-306.176544	1266.545410	-669.420044	178.664993	1040.518188	-640.750732	-118.656487	1035.855591	-564.542603	41.983189	1099.313477	563.996155	-35.524750	972.365356	513.468994	217.976105
-588.357910	125.269005	997.940308	-573.538940	-50.407188	1003.584045	-647.214783	155.311188	522.979980	-649.024109	-84.876350	528.132507	-651.631104	163.300735	78.935921	-653.010071	-79.110657	86.540398	-573.331177	247.604630	1463.978882	-523.704712	-130.294067	1458.001465	-508.311432	50.595699	1428.425415	-491.990234	11.838304	1748.455322	-799.922058	330.886444	1263.805054	-675.967041	-306.254059	1266.456055	-669.178467	178.593613	1040.607666	-640.704163	-118.688759	1035.891602	-564.513184	41.982784	1099.297241	565.106323	-35.081505	971.897766	514.836182	218.448959
-588.278137	125.280258	997.972900	-573.435974	-50.379276	1003.546143	-647.143677	155.283722	522.956970	-648.996155	-84.911919	528.176758	-651.628845	163.287292	78.939720	-653.061768	-79.155685	86.565231	-573.189941	247.511292	1464.106812	-523.653259	-130.397324	1457.936646	-508.234192	50.456310	1428.401733	-492.086334	11.754277	1748.493652	-799.834778	330.783813	1263.944702	-675.945618	-306.333496	1266.381104	-669.124207	178.585724	1040.579590	-640.626160	-118.703445	1035.875854	-564.432922	41.964596	1099.298218	566.257690	-34.925934	971.552124	516.356812	218.851059
-588.207336	125.337456	997.967773	-573.317810	-50.373486	1003.490112	-647.063110	155.249817	522.978149	-648.958801	-84.786018	528.085449	-651.621399	163.289658	78.941101	-652.999329	-79.106071	86.493904	-573.064514	247.393692	1464.194092	-523.559509	-130.489380	1457.884399	-508.114685	50.330589	1428.379761	-492.222198	11.698183	1748.547363	-799.753906	330.718170	1264.072876	-675.892944	-306.386780	1266.245728	-669.038574	178.625656	1040.553345	-640.590942	-118.679222	1035.822876	-564.331238	41.971298	1099.267578	567.422363	-34.576523	971.050964	517.711365	219.417252
-588.122009	125.377884	998.009277	-573.268860	-50.363220	1003.480774	-647.004333	155.246826	522.986816	-648.901123	-84.766693	528.076111	-651.598877	163.279114	78.958359	-652.900452	-79.100792	86.477829	-572.956238	247.250397	1464.232788	-523.488037	-130.674973	1457.773315	-508.010864	50.181362	1428.346436	-492.405853	11.484129	1748.851074	-799.646667	330.647675	1264.218750	-675.861938	-306.499878	1266.123535	-668.993469	178.639496	1040.546143	-640.527710	-118.616150	1035.763794	-564.264038	41.964020	1099.285156	568.516968	-34.241135	970.595337	519.159302	219.818390
-588.043396	125.417068	997.999268	-573.244385	-50.363556	1003.454041	-646.914429	155.289017	522.955078	-648.929810	-84.756332	528.073975	-651.591797	163.274445	78.960098	-653.063721	-79.101456	86.479988	-572.838074	247.111023	1464.266602	-523.378784	-130.829742	1457.644775	-507.901459	50.031757	1428.328491	-492.461426	11.711533	1748.722168	-799.554565	330.604279	1264.260254	-675.849121	-306.619171	1265.980713	-668.920959	178.653580	1040.538452	-640.498535	-118.615517	1035.700195	-564.214172	41.967861	1099.267700	569.733887	-33.828747	970.131653	520.621033	220.339722
-587.914063	125.472282	997.992737	-573.175903	-50.295765	1003.406189	-646.880127	155.313782	522.955811	-648.858521	-84.698570	528.115784	-651.581177	163.292969	78.938652	-652.841187	-79.111320	86.513672	-572.738220	246.905502	1464.322388	-523.306274	-131.018585	1457.545044	-507.775055	49.893223	1428.326904	-492.670654	11.585269	1749.045044	-799.413940	330.489929	1264.289063	-675.488464	-306.451080	1265.556885	-668.851746	178.691422	1040.509399	-640.457336	-118.631073	1035.637817	-564.124695	42.000126	1099.243408	570.893555	-33.428867	969.744629	522.037537	220.641968
-587.808289	125.492493	998.016907	-573.045593	-50.281670	1003.356384	-646.787354	155.295456	522.937866	-648.828369	-84.668777	528.095825	-651.592346	163.274750	78.992523	-652.890503	-79.102791	86.543030	-572.606079	246.700287	1464.331543	-523.210022	-131.244812	1457.386719	-507.636200	49.747581	1428.281372	-492.766968	11.662188	1749.150879	-799.303101	330.461090	1264.325073	-675.717590	-306.748657	1265.701294	-668.739075	178.747543	1040.496704	-640.404785	-118.572090	1035.603027	-563.993408	41.979076	1099.230103	572.079041	-33.209358	969.520142	523.481628	221.064499
-587.690674	125.522789	998.033203	-572.950562	-50.242607	1003.311401	-646.728943	155.332520	522.949097	-648.781311	-84.597763	528.063965	-651.561707	163.273895	79.001320	-652.853394	-79.113762	86.513512	-572.492676	246.496750	1464.345215	-523.181396	-131.431107	1457.244385	-507.540771	49.598087	1428.252441	-492.891418	11.849544	1749.246582	-799.195313	330.365601	1264.363647	-675.725830	-306.858032	1265.536987	-668.611145	178.794159	1040.478271	-640.358643	-118.534248	1035.509766	-563.880188	41.978069	1099.216187	573.280518	-32.857033	969.337952	524.808594	221.318604
-587.547729	125.564194	998.038086	-572.874146	-50.261349	1003.278442	-646.666077	155.288620	522.963379	-648.798828	-84.613136	528.073303	-651.534363	163.287521	78.979874	-652.854431	-79.113121	86.512932	-572.356018	246.339874	1464.376465	-523.070374	-131.571350	1457.136719	-507.408630	49.412060	1428.249756	-493.045135	12.042497	1749.379639	-799.073669	330.252258	1264.417969	-675.680908	-306.937378	1265.343384	-668.478760	178.798203	1040.463623	-640.338745	-118.525963	1035.426147	-563.790771	41.958965	1099.206909	574.487427	-32.584499	969.310974	526.217041	221.556198
-587.403503	125.592590	998.069641	-572.776917	-50.198200	1003.206848	-646.618408	155.281891	522.957825	-648.732849	-84.568863	528.109436	-651.554504	163.290375	78.979675	-652.826477	-79.117859	86.552719	-572.290405	246.142639	1464.322388	-522.980469	-131.736572	1457.048340	-507.238312	49.215637	1428.222412	-493.180969	12.291682	1749.513184	-798.934265	330.171173	1264.439819	-675.631165	-307.055115	1265.139160	-668.338867	178.833923	1040.443604	-640.267822	-118.518059	1035.380615	-563.682922	41.942448	1099.191650	575.644897	-32.342022	969.346619	527.567810	221.657791
-587.256653	125.610466	998.077942	-572.633545	-50.191231	1003.156006	-646.520874	155.278870	522.960571	-648.770386	-84.617020	528.143860	-651.505859	163.281097	79.012695	-652.796936	-79.114006	86.516479	-572.152588	245.970566	1464.369995	-522.902588	-131.919312	1456.945923	-507.110046	49.039536	1428.206665	-493.298462	12.563253	1749.681152	-798.748840	330.036163	1264.548584	-675.607910	-307.145233	1264.939453	-668.210876	178.803711	1040.449951	-640.194275	-118.472542	1035.294189	-563.552368	41.919994	1099.174316	576.691101	-32.155357	969.446045	528.722778	221.779709
-587.149597	125.648247	998.093262	-572.593872	-50.193802	1003.115051	-646.487610	155.235107	522.974304	-648.821350	-84.625847	528.135193	-651.549011	163.286697	79.010269	-652.889587	-79.105865	86.510750	-572.033264	245.778748	1464.465332	-522.843506	-132.126694	1456.850708	-506.991943	48.828236	1428.217285	-493.332520	13.093354	1749.640381	-798.565613	329.882660	1264.683350	-675.561646	-307.268585	1264.723389	-668.058167	178.813751	1040.468872	-640.235962	-118.385674	1035.196411	-563.463440	41.900070	1099.160522	577.777405	-32.044174	969.700989	530.023376	221.751083
-587.000000	125.695518	998.118042	-572.492371	-50.132431	1003.072021	-646.447388	155.278549	522.984741	-648.697266	-84.506409	528.137817	-651.517334	163.354355	78.957283	-652.758972	-79.115494	86.558907	-571.920898	245.599716	1464.551636	-522.819275	-132.360413	1456.703735	-506.906769	48.604557	1428.234375	-493.501038	13.234200	1750.001953	-798.367920	329.755524	1264.690796	-675.512878	-307.395477	1264.466431	-667.914917	178.813812	1040.465210	-640.155762	-118.345398	1035.122070	-563.344482	41.911751	1099.154297	578.767578	-31.972584	969.985779	531.124512	221.643250
-586.819153	125.706512	998.139038	-572.344055	-50.124699	1003.044373	-646.317139	155.224686	522.975403	-648.716431	-84.523544	528.179871	-651.461853	163.307983	78.960968	-652.797485	-79.119377	86.565285	-571.776550	245.373505	1464.652466	-522.773071	-132.569382	1456.564575	-506.825867	48.402321	1428.233398	-493.612885	13.549543	1750.109985	-798.192139	329.577271	1264.793823	-675.452209	-307.471527	1264.276001	-667.754517	178.835297	1040.441528	-640.109192	-118.280602	1035.072754	-563.190430	41.889988	1099.154053	579.753479	-31.975319	970.224426	532.255249	221.512909
-586.670654	125.725937	998.157959	-572.186096	-50.084156	1002.975159	-646.291931	155.279282	523.006958	-648.649353	-84.407722	528.113892	-651.502930	163.348404	79.022682	-652.773376	-79.084908	86.511002	-571.657715	245.152435	1464.767944	-522.720459	-132.741928	1456.454712	-506.790619	48.173908	1428.226685	-493.642822	13.349000	1750.510742	-798.033386	329.476624	1264.938354	-675.370667	-307.554260	1264.076904	-667.569580	178.875763	1040.429688	-640.037476	-118.207275	1035.010742	-563.024963	41.872925	1099.128784	580.651367	-32.032856	970.502197	533.315979	221.391693
-586.494690	125.762337	998.196228	-572.084106	-50.010872	1002.920715	-646.222412	155.272812	522.988892	-648.611694	-84.357582	528.137634	-651.514343	163.331772	79.048439	-652.761780	-79.081726	86.501450	-571.536377	244.953232	1464.864380	-522.705994	-132.980774	1456.356201	-506.731110	47.969158	1428.228760	-493.751404	13.753044	1750.460205	-797.865417	329.379700	1265.056274	-675.345276	-307.626984	1263.889404	-667.393860	178.919037	1040.433105	-639.983704	-118.183449	1034.970947	-562.897583	41.868912	1099.125000	581.533569	-32.032833	970.764954	534.303955	221.237976
-586.315552	125.799026	998.195251	-571.987732	-50.015835	1002.901855	-646.148010	155.239212	522.986450	-648.628296	-84.376869	528.199402	-651.492371	163.305450	79.025909	-652.763977	-79.107338	86.517769	-571.445313	244.716537	1464.935791	-522.711426	-133.192902	1456.257568	-506.680237	47.762718	1428.247925	-493.836365	14.199731	1750.545288	-797.748901	329.280975	1265.179565	-675.343506	-307.817841	1263.689697	-667.234070	178.914246	1040.409058	-639.952637	-118.125984	1034.875854	-562.775330	41.864895	1099.118530	582.345703	-32.083473	970.989136	535.223328	221.088120
-586.146240	125.905121	998.218384	-571.858521	-49.967060	1002.815979	-646.085999	155.338867	523.035217	-648.587036	-84.289200	528.138245	-651.542114	163.330276	79.052391	-652.736145	-79.111671	86.510590	-571.362976	244.516891	1465.047363	-522.741150	-133.424057	1456.158936	-506.652954	47.549969	1428.239258	-494.086212	15.012368	1750.538208	-797.605042	329.247894	1265.232422	-675.290283	-307.962677	1263.487915	-667.085449	178.953735	1040.420288	-639.859741	-118.100800	1034.822876	-562.626648	41.876240	1099.089844	583.166077	-32.437462	971.220032	536.185852	220.903366
-585.974365	125.975296	998.234863	-571.786194	-49.908302	1002.768188	-646.062073	155.390137	523.054260	-648.629211	-84.325302	528.116455	-651.509766	163.330444	79.069809	-652.734924	-79.097496	86.478760	-571.279175	244.306793	1465.069580	-522.731506	-133.608917	1456.103149	-506.618073	47.363232	1428.247681	-494.192902	15.413204	1750.711426	-797.476990	329.182434	1265.333984	-675.260559	-308.131561	1263.275024	-666.870483	179.014038	1040.444336	-639.757202	-118.109390	1034.787598	-562.507751	41.894997	1099.076538	583.940857	-32.668072	971.400208	537.062073	220.716217
-585.822510	125.988945	998.285400	-571.662903	-49.867676	1002.740784	-645.969360	155.372894	523.064636	-648.564575	-84.234436	528.160767	-651.514465	163.346985	79.061340	-652.669434	-79.084160	86.488579	-571.250488	244.120163	1465.132935	-522.765442	-133.803268	1456.046753	-506.590424	47.162792	1428.253296	-494.260956	15.816853	1750.857056	-797.382996	329.148499	1265.370728	-675.244934	-308.285400	1263.086060	-666.708496	179.083786	1040.465698	-639.715576	-118.108414	1034.707275	-562.370789	41.876343	1099.089966	584.629639	-32.911293	971.524597	537.930603	220.535126
-585.642456	126.060646	998.297913	-571.549377	-49.863110	1002.731873	-645.824829	155.407074	523.069397	-648.569397	-84.292282	528.249817	-651.462097	163.359604	79.072762	-652.676331	-79.098801	86.531296	-571.218811	243.925415	1465.191772	-522.797729	-134.002151	1455.997803	-506.561829	46.938595	1428.301636	-494.361237	16.209019	1751.014893	-797.265198	329.115570	1265.354370	-675.216675	-308.449829	1262.899536	-666.583191	179.097244	1040.453979	-639.634949	-118.104240	1034.648438	-562.251404	41.892754	1099.097168	585.265320	-33.124138	971.653259	538.788757	220.376007
-585.454773	126.063423	998.322754	-571.361755	-49.855099	1002.671753	-645.763428	155.387268	523.076782	-648.528320	-84.224892	528.232788	-651.460571	163.342209	79.053635	-652.704285	-79.099930	86.527473	-571.210449	243.740067	1465.245850	-522.817017	-134.220383	1455.908081	-506.516724	46.722553	1428.302856	-494.451935	16.600777	1751.208496	-797.178040	329.095154	1265.351929	-675.194092	-308.579468	1262.741211	-666.450134	179.133392	1040.439087	-639.537415	-118.121208	1034.600952	-562.078369	41.849602	1099.083862	585.775085	-33.560387	971.779785	539.510925	220.212173
-585.302979	126.100883	998.342163	-571.235657	-49.808086	1002.620667	-645.664795	155.462280	523.108459	-648.481934	-84.235649	528.236511	-651.436829	163.340286	79.066292	-652.713745	-79.062424	86.510040	-571.190735	243.584625	1465.257080	-522.825928	-134.376251	1455.866333	-506.510468	46.526100	1428.248535	-494.544342	17.006187	1751.326538	-797.082947	329.056091	1265.390747	-675.176880	-308.695770	1262.595947	-666.327576	179.177567	1040.430908	-639.443542	-118.133537	1034.553955	-561.944580	41.849819	1099.070435	586.223572	-33.963230	971.897217	540.197632	220.013153
-585.160645	126.079277	998.327698	-571.072693	-49.848309	1002.582947	-645.560974	155.466919	523.090698	-648.463257	-84.263664	528.324463	-651.431946	163.341599	79.066223	-652.706726	-79.043709	86.506638	-571.173889	243.417587	1465.279175	-522.802734	-134.566833	1455.800171	-506.514832	46.334419	1428.192993	-494.662689	17.394432	1751.449219	-797.003723	328.973206	1265.424194	-675.165710	-308.807861	1262.419434	-666.210938	179.212158	1040.390869	-639.349487	-118.123032	1034.471191	-561.805176	41.806347	1099.046997	586.569336	-34.318420	971.920654	540.867798	219.930420
-585.014282	126.144966	998.343933	-571.005127	-49.837547	1002.527161	-645.466736	155.511780	523.100098	-648.374634	-84.178612	528.245605	-651.449829	163.338486	79.070473	-652.717407	-79.061089	86.536568	-571.150635	243.229279	1465.266968	-522.799377	-134.777847	1455.758423	-506.499207	46.145145	1428.211792	-494.766144	17.812237	1751.690674	-796.901123	328.915894	1265.335693	-675.147095	-308.935791	1262.249390	-666.109375	179.208038	1040.310181	-639.251953	-118.133865	1034.396851	-561.719604	41.794197	1099.032593	586.822571	-34.622822	971.925903	541.418152	219.882629
-584.884521	126.187553	998.327576	-570.894897	-49.807945	1002.463379	-645.385986	155.498016	523.106262	-648.326050	-84.210037	528.224609	-651.424316	163.312439	79.107407	-652.733765	-79.051781	86.509071	-571.135437	243.059799	1465.295654	-522.817322	-134.967499	1455.709839	-506.474731	45.985355	1428.211182	-494.817749	18.394863	1751.638184	-796.806702	328.896545	1265.347778	-675.133667	-309.099548	1262.052246	-666.008850	179.226639	1040.289917	-639.080444	-118.171150	1034.410889	-561.597534	41.801846	1098.993286	586.977478	-34.843346	971.860291	541.971069	219.759003
-584.742798	126.193436	998.326904	-570.721863	-49.804050	1002.420532	-645.310486	155.578171	523.107910	-648.298706	-84.203903	528.195068	-651.432190	163.342560	79.125549	-652.720154	-79.030113	86.466156	-571.095093	242.913544	1465.261841	-522.820496	-135.134155	1455.672607	-506.457611	45.815323	1428.173584	-494.971466	18.641239	1751.852905	-796.691895	328.850616	1265.340454	-675.105103	-309.194611	1261.904663	-665.875549	179.271454	1040.218506	-638.965332	-118.153511	1034.386353	-561.432251	41.786568	1098.970947	586.973083	-35.186459	971.791687	542.379211	219.591263
-584.602966	126.202194	998.322144	-570.566284	-49.827091	1002.415710	-645.214966	155.585037	523.110657	-648.207153	-84.138588	528.199829	-651.422058	163.342133	79.127106	-652.718994	-79.028275	86.457138	-571.096802	242.718887	1465.269409	-522.785706	-135.307098	1455.652100	-506.430786	45.679264	1428.212036	-495.058838	19.013882	1751.994141	-796.621826	328.791260	1265.263306	-675.083496	-309.274841	1261.782227	-665.761658	179.264069	1040.149170	-638.846802	-118.182037	1034.387085	-561.295227	41.779392	1098.967896	586.957581	-35.454498	971.728699	542.838928	219.485153
-584.446838	126.209229	998.331787	-570.454224	-49.852394	1002.408264	-645.116333	155.602707	523.120056	-648.165161	-84.187485	528.255615	-651.391113	163.355469	79.119614	-652.717346	-79.036140	86.523399	-571.110840	242.471588	1465.222412	-522.832581	-135.574478	1455.646973	-506.421997	45.538971	1428.147949	-495.151398	19.366028	1752.252808	-796.531189	328.695648	1265.197388	-675.054138	-309.381348	1261.670532	-665.640076	179.258759	1040.091187	-638.733093	-118.182503	1034.397461	-561.190430	41.753754	1098.974365	586.851379	-35.680313	971.658508	543.238220	219.334747
-584.279724	126.205086	998.308655	-570.304871	-49.823444	1002.363281	-645.030151	155.622787	523.124146	-648.113525	-84.156128	528.202087	-651.446838	163.340149	79.160378	-652.710876	-79.021347	86.487106	-571.105408	242.342468	1465.239136	-522.842896	-135.646683	1455.622192	-506.407867	45.388256	1428.196655	-495.220642	19.764462	1752.339722	-796.447083	328.655853	1265.128906	-675.012695	-309.506226	1261.529297	-665.517639	179.249817	1040.047485	-638.620789	-118.175591	1034.412231	-561.042969	41.752132	1098.942627	586.672119	-35.904846	971.605103	543.626465	219.171616
-584.139954	126.170967	998.305603	-570.153870	-49.844582	1002.356934	-644.972290	155.647537	523.106934	-648.049194	-84.175438	528.242676	-651.442871	163.342636	79.167824	-652.731079	-79.029449	86.519196	-571.125427	242.226440	1465.211914	-522.852173	-135.751801	1455.597290	-506.409485	45.270515	1428.184204	-495.253174	20.142784	1752.426636	-796.377319	328.631744	1265.065430	-674.988342	-309.578888	1261.448486	-665.369080	179.280029	1040.022705	-638.532104	-118.141701	1034.362305	-560.914917	41.722660	1098.940918	586.411804	-36.136036	971.500916	543.893433	218.988510
-583.975830	126.209084	998.304688	-570.031982	-49.843594	1002.296265	-644.863098	155.602219	523.124207	-648.048035	-84.240379	528.270142	-651.370300	163.366608	79.137779	-652.659058	-79.041031	86.569016	-571.152466	242.078934	1465.176392	-522.862854	-135.932861	1455.573853	-506.422852	45.115585	1428.183594	-495.266510	20.524059	1752.380615	-796.339905	328.584839	1265.024292	-674.959229	-309.660339	1261.334229	-665.249084	179.252426	1039.965576	-638.437012	-118.133354	1034.324097	-560.792419	41.702614	1098.914917	586.135803	-36.268959	971.402649	544.132019	218.847443
-583.813782	126.197227	998.284241	-569.878845	-49.864761	1002.286194	-644.827209	155.625671	523.129089	-647.912598	-84.184189	528.235657	-651.395691	163.377167	79.110977	-652.669678	-79.043007	86.572182	-571.157532	241.975204	1465.193237	-522.889465	-136.045959	1455.532471	-506.425018	45.005142	1428.145996	-495.258057	20.909740	1752.552979	-796.300049	328.495026	1265.016113	-674.964050	-309.767822	1261.240967	-665.136963	179.242630	1039.925415	-638.320740	-118.193024	1034.310059	-560.651550	41.689610	1098.902222	585.803833	-36.429253	971.284180	544.391846	218.683563
-583.708923	126.186867	998.290344	-569.777954	-49.863895	1002.230957	-644.740356	155.598694	523.112366	-647.802185	-84.157906	528.135559	-651.370056	163.376923	79.143585	-652.672424	-79.040291	86.505508	-571.178955	241.896942	1465.158569	-522.918701	-136.145203	1455.506836	-506.415771	44.909233	1428.138184	-495.217163	21.281721	1752.606934	-796.247986	328.456787	1264.961182	-674.918640	-309.862274	1261.130005	-665.000000	179.235825	1039.904907	-638.211609	-118.178185	1034.278076	-560.510925	41.653240	1098.872559	585.325500	-36.603111	971.191895	544.536499	218.679230
-583.539429	126.178749	998.282410	-569.650024	-49.898071	1002.245605	-644.678101	155.579132	523.140137	-647.713196	-84.147804	528.164368	-651.346069	163.344864	79.138481	-652.631958	-79.026054	86.520905	-571.223450	241.766922	1465.191162	-523.002014	-136.292953	1455.451050	-506.428009	44.815815	1428.139526	-495.226746	21.251019	1752.572388	-796.196045	328.462952	1264.849365	-674.942566	-309.967529	1261.057251	-664.936340	179.216690	1039.876465	-638.123596	-118.181030	1034.245605	-560.376831	41.639282	1098.878052	584.927124	-36.878109	971.156555	544.901367	218.291229
-583.389526	126.182602	998.268494	-569.540344	-49.914684	1002.226807	-644.618774	155.542023	523.135132	-647.726624	-84.164284	528.198303	-651.365417	163.336075	79.161201	-652.728638	-79.038628	86.561203	-571.264099	241.646591	1465.178101	-523.028809	-136.430557	1455.462280	-506.422791	44.704269	1428.166504	-495.170715	21.611660	1752.650635	-796.176270	328.419800	1264.855591	-674.898987	-310.001282	1260.985718	-664.836060	179.224396	1039.831543	-638.051514	-118.238831	1034.223877	-560.260254	41.625088	1098.864258	584.466064	-37.146091	971.166565	545.152710	218.000992
-583.234070	126.173248	998.249634	-569.363647	-49.921715	1002.178406	-644.547424	155.502472	523.162292	-647.655334	-84.178093	528.242371	-651.348083	163.304611	79.152901	-652.677002	-79.030968	86.586479	-571.316589	241.544586	1465.170898	-523.065369	-136.491257	1455.448120	-506.431946	44.617313	1428.189331	-495.075714	22.007008	1752.681396	-796.132996	328.367126	1264.775146	-674.824341	-310.083405	1260.885742	-664.757385	179.208405	1039.820313	-637.965637	-118.227943	1034.170044	-560.110352	41.601143	1098.833740	583.917603	-37.288662	971.222412	545.155640	218.026718
-583.150513	126.156090	998.271851	-569.270691	-49.940670	1002.166077	-644.565247	155.503845	523.174927	-647.598877	-84.181847	528.211792	-651.347107	163.311172	79.159180	-652.673523	-79.016922	86.552040	-571.380066	241.428253	1465.197021	-523.150146	-136.603958	1455.450073	-506.465302	44.511494	1428.178711	-495.003510	22.373760	1752.709473	-796.099182	328.326447	1264.742554	-674.809082	-310.185760	1260.781250	-664.664368	179.201767	1039.766724	-637.850525	-118.268669	1034.139160	-560.028320	41.564125	1098.840454	583.460205	-37.615669	971.259033	545.416260	217.594284
-583.034973	126.128197	998.277161	-569.187378	-49.946789	1002.157227	-644.497131	155.449509	523.161682	-647.562073	-84.231720	528.259460	-651.316650	163.337601	79.160172	-652.676208	-79.045204	86.569199	-571.441040	241.311996	1465.233398	-523.165161	-136.726273	1455.459839	-506.513794	44.425381	1428.206421	-494.924561	22.766598	1752.839600	-796.071777	328.262024	1264.678711	-674.727051	-310.221619	1260.678223	-664.575134	179.201309	1039.737671	-637.752625	-118.342644	1034.099487	-559.948364	41.535198	1098.842285	582.944397	-37.783726	971.227112	545.513367	217.406769
-582.896545	126.115746	998.244141	-569.019836	-50.015850	1002.128967	-644.424438	155.411194	523.166016	-647.487366	-84.188812	528.210205	-651.329590	163.308136	79.146996	-652.678223	-79.041862	86.564743	-571.519592	241.201370	1465.233521	-523.237000	-136.827637	1455.448242	-506.540192	44.334625	1428.203125	-494.818237	23.162430	1752.857910	-796.078369	328.243805	1264.660889	-674.688843	-310.324524	1260.572510	-664.487000	179.177643	1039.706177	-637.671448	-118.365730	1034.001343	-559.835144	41.495667	1098.818115	582.309937	-38.325703	971.381226	545.556763	217.152267
-582.787964	126.112732	998.230957	-568.893982	-50.057343	1002.120239	-644.348206	155.342834	523.144592	-647.455261	-84.185722	528.196228	-651.296143	163.290024	79.155663	-652.677979	-79.037880	86.506401	-571.583496	241.067673	1465.230103	-523.297729	-136.906097	1455.423340	-506.552368	44.230755	1428.206177	-494.703613	23.529564	1752.799316	-796.055237	328.211578	1264.598999	-674.630920	-310.403931	1260.476440	-664.598022	179.275833	1039.610352	-637.581787	-118.369057	1033.946533	-559.735962	41.475365	1098.809937	581.620239	-38.564857	971.489319	545.436707	217.143951
-582.721191	126.112862	998.215515	-568.809814	-50.046970	1002.066345	-644.304565	155.304733	523.171570	-647.380493	-84.196037	528.194458	-651.283997	163.293732	79.185646	-652.666504	-79.036041	86.503059	-571.632507	240.969223	1465.229126	-523.328979	-137.001358	1455.392334	-506.570007	44.153118	1428.179321	-494.572723	23.951683	1752.812256	-796.020325	328.139404	1264.546875	-674.598999	-310.490143	1260.385498	-664.316833	179.183929	1039.627686	-637.471558	-118.404991	1033.952637	-559.656311	41.461220	1098.775269	581.136414	-38.741982	971.509155	545.660950	216.783188
-582.597168	126.119125	998.202576	-568.699524	-50.094536	1002.071167	-644.210327	155.229538	523.137573	-647.382141	-84.226921	528.218933	-651.276855	163.289612	79.176559	-652.702881	-79.027199	86.530609	-571.709106	240.849777	1465.243530	-523.385864	-137.063950	1455.395874	-506.599792	44.053391	1428.199829	-494.375092	24.556376	1752.747437	-796.026367	328.107910	1264.541382	-674.562134	-310.581024	1260.278564	-664.250549	179.185760	1039.591064	-637.385681	-118.479538	1033.960449	-559.570374	41.445881	1098.776123	580.617615	-38.953026	971.629333	545.773010	216.598831
-582.500366	126.111000	998.217529	-568.615051	-50.111183	1002.081909	-644.157288	155.175674	523.138367	-647.321777	-84.273659	528.282043	-651.269592	163.307602	79.148384	-652.722534	-79.027733	86.536201	-571.767578	240.755508	1465.234131	-523.398560	-137.178146	1455.355469	-506.622589	43.978661	1428.215210	-494.289154	24.817711	1752.912842	-796.016235	328.031036	1264.510254	-674.519226	-310.657623	1260.230469	-664.204041	179.173401	1039.528564	-637.316162	-118.531525	1033.914063	-559.521851	41.426666	1098.796143	580.007324	-39.375160	971.897339	545.895935	216.385254
-582.444641	126.094986	998.175110	-568.547729	-50.111465	1002.024414	-644.110352	155.177505	523.142334	-647.238220	-84.252647	528.251160	-651.266235	163.263290	79.170311	-652.669312	-79.026421	86.532799	-571.810547	240.666824	1465.232178	-523.397644	-137.228073	1455.331787	-506.635040	43.906910	1428.192139	-494.143250	25.186726	1752.827393	-795.970947	327.972900	1264.455322	-674.532288	-310.770355	1260.138062	-664.364929	179.249817	1039.436035	-637.257996	-118.559875	1033.875854	-559.476013	41.410236	1098.749023	579.484375	-39.690956	972.191895	546.036499	216.277206
-582.382874	126.098717	998.203308	-568.489502	-50.119518	1002.027222	-644.074524	155.170090	523.170349	-647.272217	-84.352974	528.250793	-651.272339	163.266632	79.174164	-652.693970	-79.023804	86.543243	-571.870178	240.568329	1465.234863	-523.451355	-137.342377	1455.257446	-506.643799	43.810810	1428.152954	-493.976715	25.644279	1752.894531	-795.950073	327.909576	1264.432129	-674.502991	-310.860931	1260.051270	-664.329712	179.235519	1039.363159	-637.153931	-118.609390	1033.849121	-559.415955	41.393353	1098.765015	579.059448	-39.841030	972.488281	546.284607	216.235046
-582.323975	126.074921	998.153076	-568.434631	-50.158005	1001.992126	-644.052917	155.173126	523.147095	-647.172180	-84.298698	528.284302	-651.258667	163.245514	79.179451	-652.749634	-79.038528	86.573151	-571.911987	240.492340	1465.217651	-523.465820	-137.408752	1455.235962	-506.677002	43.728512	1428.156128	-493.814819	26.080746	1752.890869	-795.929871	327.864777	1264.339722	-674.477783	-310.947296	1259.976685	-664.092285	179.142029	1039.316040	-637.079834	-118.648270	1033.830688	-559.367249	41.369408	1098.723389	578.562378	-40.083351	972.882935	546.484680	216.144165
-582.248718	126.071724	998.135071	-568.352600	-50.182507	1001.940247	-644.162964	155.261383	523.161255	-647.172852	-84.388298	528.267761	-651.405151	163.280685	79.200264	-652.751892	-79.053009	86.562614	-571.981079	240.412033	1465.207031	-523.519592	-137.497574	1455.178589	-506.685791	43.637024	1428.130615	-493.623962	26.544525	1752.876587	-795.916687	327.760742	1264.306274	-674.468689	-311.033142	1259.883789	-664.096130	179.111237	1039.256958	-637.038635	-118.677147	1033.787476	-559.310730	41.335171	1098.692749	578.189514	-40.144966	973.344788	546.809021	216.085342
-582.231567	126.078217	998.133911	-568.313232	-50.147331	1001.883484	-644.259521	155.321136	523.223755	-647.142334	-84.382492	528.233459	-651.486755	163.290466	79.208755	-652.767761	-79.036171	86.524918	-572.016479	240.331024	1465.166016	-523.519592	-137.563858	1455.163208	-506.708923	43.565521	1428.117920	-493.381134	27.197453	1752.664063	-795.887695	327.722595	1264.239746	-674.437439	-311.124939	1259.800049	-664.067139	179.099808	1039.168823	-636.983154	-118.741577	1033.769165	-559.270630	41.328331	1098.662842	577.907410	-40.063396	973.773926	547.169312	216.097336
-582.149292	126.023651	998.136658	-568.227478	-50.187778	1001.871338	-644.195923	155.279175	523.187073	-647.117249	-84.420006	528.183533	-651.493347	163.292542	79.234749	-652.730469	-79.034515	86.525772	-572.078857	240.245865	1465.155762	-523.553955	-137.637619	1455.126099	-506.725952	43.485626	1428.127075	-493.173706	27.717428	1752.652710	-795.883728	327.676331	1264.243164	-674.434265	-311.218964	1259.712524	-664.062256	179.044556	1039.066040	-636.919373	-118.777664	1033.758545	-559.214417	41.270985	1098.662964	577.540894	-40.275040	974.451355	547.452087	216.071259
-582.105408	125.984390	998.128601	-568.164856	-50.246735	1001.872131	-644.162476	155.272675	523.211060	-647.119446	-84.470413	528.291870	-651.452820	163.268280	79.218155	-652.782776	-79.032700	86.532509	-572.120483	240.160736	1465.150146	-523.572327	-137.753479	1455.113159	-506.757782	43.399857	1428.105591	-493.047241	27.993824	1752.820923	-795.860962	327.608307	1264.156860	-674.414673	-311.233093	1259.670532	-664.068604	179.029022	1038.981812	-636.890747	-118.790855	1033.712402	-559.200684	41.225143	1098.665649	577.349304	-40.226582	975.052124	547.861816	216.123154
-582.033020	125.974709	998.147766	-568.116272	-50.232498	1001.868103	-644.124268	155.224487	523.217712	-647.067139	-84.486748	528.339722	-651.478882	163.249512	79.232506	-652.745667	-79.033478	86.533501	-572.174377	240.044540	1465.128906	-523.604736	-137.808960	1455.103271	-506.764191	43.314564	1428.106445	-492.828583	28.492313	1752.780273	-795.871216	327.480774	1264.115112	-674.367798	-311.314026	1259.620483	-664.066162	178.979340	1038.889893	-636.906006	-118.777718	1033.667358	-559.177063	41.209984	1098.679688	577.240295	-40.009247	975.577698	548.308594	216.233475
-582.043884	125.951248	998.140198	-568.150269	-50.267090	1001.862183	-644.087708	155.275040	523.199890	-647.053955	-84.492287	528.326965	-651.451172	163.253311	79.244919	-652.724792	-79.024986	86.556137	-572.200745	239.937180	1465.108643	-523.631897	-137.946854	1455.082520	-506.793579	43.222500	1428.099609	-492.624237	28.979643	1752.741699	-795.839294	327.393219	1264.121216	-674.325562	-311.398224	1259.577393	-664.042419	178.984940	1038.825439	-636.854004	-118.764824	1033.656738	-559.182251	41.180897	1098.670166	577.144043	-39.825565	976.171082	548.757080	216.260193
-582.016846	125.917442	998.151184	-568.103027	-50.306740	1001.868164	-644.036194	155.217590	523.179443	-647.033508	-84.525429	528.293640	-651.414246	163.254730	79.257736	-652.843872	-79.053825	86.577911	-572.216553	239.851044	1465.115356	-523.625488	-138.037781	1455.069092	-506.810822	43.141136	1428.099487	-492.413635	29.504499	1752.648926	-795.837769	327.336609	1264.069824	-674.331055	-311.468384	1259.505615	-664.045166	178.962372	1038.766357	-636.794617	-118.840431	1033.634888	-559.151794	41.142563	1098.679810	576.995789	-39.834824	976.800659	549.164551	216.255051
-582.017151	125.889740	998.144226	-568.129883	-50.349964	1001.864624	-643.994873	155.220993	523.132019	-647.050354	-84.571815	528.385742	-651.431396	163.241547	79.229706	-652.828125	-79.049942	86.579941	-572.261108	239.759705	1465.086670	-523.627563	-138.128860	1455.093262	-506.833435	43.053684	1428.107544	-492.212006	30.009907	1752.643555	-795.825623	327.217896	1264.039795	-674.299011	-311.544037	1259.478638	-664.070679	178.929184	1038.702759	-636.770386	-118.894508	1033.618408	-559.173096	41.105751	1098.675903	577.069458	-39.801651	977.388611	549.730530	216.256790
-582.017578	125.918266	998.135132	-568.151184	-50.362400	1001.834656	-643.988770	155.236374	523.154175	-647.049377	-84.574272	528.356323	-651.429993	163.247345	79.201294	-652.846008	-79.054276	86.582603	-572.254150	239.682281	1465.055542	-523.662598	-138.183807	1455.072144	-506.834442	42.981201	1428.106445	-491.997070	30.548834	1752.620605	-795.848450	327.148346	1264.027466	-674.308838	-311.630127	1259.400879	-664.060974	178.935455	1038.635986	-636.787537	-118.942474	1033.608765	-559.177368	41.099930	1098.655762	577.179138	-39.689590	977.852783	550.330933	216.323746
-582.028503	125.892662	998.122986	-568.131470	-50.391972	1001.800659	-643.998230	155.242889	523.153076	-647.049805	-84.578018	528.299683	-651.428589	163.247375	79.201416	-652.842468	-79.037033	86.545441	-572.257019	239.582443	1465.048462	-523.661682	-138.262329	1455.011597	-506.841431	42.880001	1428.061401	-491.752960	31.305397	1752.421265	-795.867798	327.028107	1264.086426	-674.301575	-311.699188	1259.344116	-664.105774	178.861053	1038.576416	-636.771484	-118.980469	1033.564087	-559.163574	41.063545	1098.631470	577.379578	-39.558109	978.277344	550.932495	216.357208
-582.019348	125.822311	998.130188	-568.093872	-50.406437	1001.777771	-643.955627	155.158279	523.163208	-647.041138	-84.606728	528.296692	-651.423401	163.228287	79.216934	-652.751587	-79.016319	86.505295	-572.271057	239.478745	1465.073853	-523.648987	-138.349655	1454.967529	-506.842041	42.807468	1428.026611	-491.545349	31.901661	1752.377197	-795.883301	326.881714	1264.095947	-674.301880	-311.815735	1259.315918	-664.160461	178.828049	1038.519165	-636.792480	-119.006638	1033.548828	-559.155396	41.006763	1098.626587	577.644958	-39.281319	978.663086	551.523132	216.412582
-581.974365	125.791138	998.115051	-568.067261	-50.472961	1001.779358	-643.969177	155.076309	523.192688	-647.023865	-84.661018	528.329224	-651.434143	163.227112	79.204552	-652.825989	-79.031685	86.548096	-572.265198	239.362442	1465.072510	-523.591980	-138.428665	1454.929565	-506.820374	42.705547	1428.011719	-491.377747	32.220139	1752.653809	-795.896240	326.711853	1264.170898	-674.288696	-311.893555	1259.291504	-664.213562	178.778381	1038.485229	-636.805237	-119.077133	1033.561523	-559.154968	40.962307	1098.625244	578.005493	-39.258255	979.044739	552.271606	216.432053
-582.000427	125.762711	998.141418	-568.072021	-50.469875	1001.783447	-643.989929	155.087524	523.192322	-647.024658	-84.664688	528.331299	-651.454651	163.222412	79.266533	-652.835388	-79.006104	86.537231	-572.224792	239.276413	1465.084961	-523.552917	-138.537643	1454.894409	-506.795197	42.633049	1428.017578	-491.153137	33.007069	1752.467773	-795.901611	326.572296	1264.208374	-674.302551	-311.970306	1259.269165	-664.241516	178.749634	1038.451294	-636.801575	-119.125801	1033.570313	-559.162048	40.940292	1098.639526	578.371277	-39.340710	979.399597	553.080078	216.463638
-582.079651	125.729927	998.171021	-568.132629	-50.516567	1001.794373	-643.966125	155.076660	523.195007	-647.032532	-84.716385	528.355042	-651.407043	163.220123	79.269943	-652.796997	-79.004295	86.538513	-572.187134	239.169312	1465.082764	-523.475159	-138.634583	1454.851807	-506.782684	42.535889	1428.016602	-490.987061	33.563374	1752.374634	-795.881470	326.503052	1264.150757	-674.307068	-312.060638	1259.244019	-664.275574	178.726212	1038.451904	-636.809326	-119.160934	1033.535767	-559.192383	40.894501	1098.653564	578.820984	-39.302212	979.659302	553.827698	216.506439
-582.134521	125.739594	998.175293	-568.231323	-50.558109	1001.806335	-643.974976	155.034134	523.160767	-647.098694	-84.764709	528.400818	-651.422607	163.223541	79.260292	-652.813416	-79.041008	86.588234	-572.157593	239.099289	1465.088257	-523.423401	-138.771866	1454.836914	-506.722534	42.443779	1428.027710	-490.824432	34.142029	1752.376099	-795.874756	326.387726	1264.220825	-674.294067	-312.124207	1259.207153	-664.300354	178.678467	1038.445679	-636.844788	-119.196075	1033.506226	-559.237061	40.880394	1098.656494	579.350525	-39.245804	979.798096	554.762817	216.590546
-582.175476	125.704170	998.181335	-568.260071	-50.640759	1001.805542	-643.969116	155.086060	523.165649	-647.068848	-84.714439	528.365234	-651.426636	163.212097	79.259941	-652.791321	-79.060631	86.622459	-572.095276	239.024399	1465.089844	-523.354370	-138.870682	1454.829102	-506.679626	42.365646	1428.017212	-490.662964	34.691265	1752.385010	-795.885132	326.240448	1264.176514	-674.273193	-312.193695	1259.215698	-664.336304	178.651382	1038.457764	-636.899780	-119.227409	1033.505859	-559.261475	40.818565	1098.657471	579.900452	-39.180645	979.868225	555.690186	216.709824
-582.181213	125.685173	998.171631	-568.247253	-50.639507	1001.770081	-644.021667	154.997971	523.205688	-647.066956	-84.755730	528.387878	-651.429993	163.209549	79.235359	-652.838684	-79.056671	86.602997	-572.035156	238.963943	1465.100708	-523.225586	-138.955307	1454.802612	-506.620667	42.287155	1427.990967	-490.526581	35.231972	1752.361328	-795.903381	326.162903	1264.316772	-674.276978	-312.247498	1259.162964	-664.378296	178.593658	1038.488281	-636.893799	-119.296783	1033.509644	-559.252075	40.797764	1098.634399	580.539124	-39.108273	979.837830	556.645325	216.781982
-582.221680	125.618553	998.173157	-568.265686	-50.679581	1001.739380	-644.051697	154.941513	523.165955	-647.130310	-84.777161	528.304871	-651.427002	163.177231	79.287331	-652.739319	-79.096733	86.594551	-571.962524	238.843689	1465.086426	-523.123047	-139.117157	1454.703613	-506.569275	42.222172	1427.913574	-490.387878	35.789822	1752.428833	-795.921326	326.087646	1264.386597	-674.295959	-312.306244	1259.154053	-664.416626	178.524597	1038.503540	-636.910767	-119.358910	1033.488037	-559.284119	40.728657	1098.620728	581.214355	-39.087036	979.668457	557.667542	217.015274
-582.276917	125.574585	998.183777	-568.284973	-50.713390	1001.715515	-644.115601	154.905792	523.197205	-647.089355	-84.714378	528.257935	-651.443726	163.164688	79.242889	-652.756409	-79.100639	86.590553	-571.873352	238.770142	1465.066284	-522.999634	-139.214478	1454.663574	-506.484985	42.143089	1427.862305	-490.277039	36.347572	1752.359131	-795.923950	325.976257	1264.486084	-674.270935	-312.321838	1259.151611	-664.479370	178.470978	1038.500366	-636.972900	-119.382332	1033.459839	-559.296265	40.675854	1098.610474	581.854309	-39.015572	979.415405	558.598389	217.196198
-582.325867	125.520561	998.164734	-568.305054	-50.744640	1001.699524	-644.131470	154.906799	523.187195	-647.131897	-84.776123	528.255920	-651.437195	163.196381	79.195839	-652.693115	-79.099281	86.595573	-571.781799	238.719376	1465.042603	-522.900452	-139.269913	1454.591309	-506.396942	42.073895	1427.840088	-490.181824	36.856739	1752.389893	-795.923950	325.913300	1264.572144	-674.222290	-312.382813	1259.129395	-664.539429	178.386795	1038.496460	-636.978210	-119.429024	1033.477173	-559.304565	40.639992	1098.588501	582.519775	-39.036320	979.143433	559.660583	217.408539
-582.404175	125.494942	998.159973	-568.370239	-50.839397	1001.718140	-643.922119	154.796219	523.125793	-647.184326	-84.813553	528.263428	-651.239929	163.182404	79.222809	-652.736145	-79.080719	86.561752	-571.684387	238.629913	1465.033813	-522.794800	-139.344727	1454.523071	-506.289978	42.012119	1427.804077	-490.086914	37.384335	1752.491821	-795.900452	325.842804	1264.576660	-674.232483	-312.413147	1259.162964	-664.572693	178.357819	1038.501709	-637.052124	-119.423546	1033.473022	-559.316956	40.597305	1098.585205	583.158264	-38.976849	978.699768	560.634949	217.629013
-582.441711	125.446312	998.192200	-568.400696	-50.861996	1001.724365	-643.877808	154.751984	523.100708	-647.207458	-84.748924	528.223145	-651.156616	163.194977	79.199074	-652.748779	-79.078239	86.552498	-571.569641	238.568481	1464.984009	-522.661560	-139.412140	1454.529053	-506.194885	41.955967	1427.778564	-490.045654	37.890800	1752.410156	-795.865906	325.763367	1264.653076	-674.169312	-312.430176	1259.210571	-664.652588	178.350891	1038.500977	-637.016479	-119.494240	1033.533447	-559.300354	40.552155	1098.596436	583.864136	-38.755203	978.086792	561.713379	217.950089
-582.538879	125.416283	998.188293	-568.492065	-50.932426	1001.737854	-643.932190	154.719986	523.068481	-647.219116	-84.775391	528.262207	-651.117371	163.190903	79.162102	-652.740356	-79.089470	86.553642	-571.473328	238.517685	1464.981934	-522.543457	-139.453262	1454.541870	-506.105194	41.904709	1427.795532	-490.008606	38.390617	1752.547852	-795.828491	325.722260	1264.673950	-674.131287	-312.479034	1259.239380	-664.722961	178.290619	1038.494141	-637.077087	-119.502373	1033.536743	-559.344299	40.515259	1098.592529	584.522461	-38.748756	977.522583	562.858704	218.030060
-582.618469	125.341209	998.193909	-568.584045	-50.968105	1001.739624	-644.033569	154.699036	523.086609	-647.307617	-84.802406	528.253784	-651.160095	163.176453	79.183014	-652.774109	-79.116043	86.585770	-571.383423	238.496002	1464.957520	-522.460693	-139.482452	1454.513428	-505.998077	41.861462	1427.738892	-490.002594	38.814030	1752.538818	-795.797241	325.610870	1264.734009	-674.071838	-312.505890	1259.286499	-664.745117	178.237503	1038.484253	-637.104004	-119.522499	1033.528687	-559.407959	40.459000	1098.592651	585.234558	-38.695492	976.843933	563.973938	218.225067
-582.707336	125.268898	998.200256	-568.629883	-51.022369	1001.726929	-644.120300	154.626282	523.112915	-647.347290	-84.761841	528.180725	-651.174316	163.151108	79.184967	-652.772217	-79.133087	86.566048	-571.277649	238.452667	1464.903687	-522.331055	-139.489532	1454.489502	-505.896637	41.833588	1427.669678	-489.997162	39.235382	1752.587646	-795.786133	325.504852	1264.854492	-674.008789	-312.563599	1259.336426	-664.780579	178.196518	1038.501099	-637.120422	-119.578316	1033.553223	-559.434204	40.392521	1098.582886	585.902710	-38.686863	976.143372	565.160889	218.457794
-582.767883	125.179985	998.177917	-568.638062	-51.098373	1001.700806	-644.184021	154.634491	523.082275	-647.420288	-84.860664	528.250549	-651.125061	163.147339	79.161591	-652.730896	-79.170517	86.595802	-571.155029	238.415176	1464.848755	-522.175964	-139.469025	1454.491699	-505.797760	41.808300	1427.595215	-489.997253	39.660545	1752.598022	-795.765930	325.475494	1264.884277	-673.915405	-312.561768	1259.364868	-664.845886	178.146942	1038.510742	-637.149475	-119.654625	1033.616821	-559.434692	40.315594	1098.552856	586.579468	-38.594704	975.378113	566.263611	218.692917
-582.855835	125.171722	998.166870	-568.747009	-51.153980	1001.703491	-644.269714	154.645126	523.075745	-647.480286	-84.846016	528.193237	-651.177429	163.162170	79.164207	-652.681580	-79.158142	86.562408	-571.037170	238.381042	1464.795898	-522.020752	-139.503540	1454.495361	-505.662292	41.779522	1427.518433	-489.996368	40.088272	1752.739868	-795.766724	325.419861	1264.929688	-673.834412	-312.583008	1259.455200	-664.906067	178.087692	1038.484497	-637.158569	-119.709030	1033.692505	-559.475281	40.292965	1098.538818	587.269958	-38.354206	974.555786	567.408569	218.999435
-582.937073	125.132629	998.159424	-568.807922	-51.203911	1001.722229	-644.344055	154.654419	523.078125	-647.446472	-84.778999	528.130737	-651.176147	163.190475	79.154335	-652.622742	-79.156700	86.551567	-570.882690	238.381653	1464.685059	-521.802368	-139.531799	1454.507324	-505.516632	41.745888	1427.485229	-490.017883	40.462978	1752.793457	-795.737915	325.433807	1264.896240	-673.721802	-312.624054	1259.540771	-664.969543	178.028351	1038.488159	-637.193420	-119.739990	1033.729614	-559.488525	40.269180	1098.534180	587.945251	-38.260948	973.768372	568.679932	219.204788
-583.048218	125.095650	998.166077	-568.861938	-51.258339	1001.748169	-644.412537	154.610611	523.094543	-647.571777	-84.848015	528.131226	-651.200745	163.180542	79.134071	-652.667908	-79.132164	86.475197	-570.725525	238.390625	1464.586060	-521.570190	-139.563782	1454.501099	-505.360687	41.754314	1427.422119	-490.048096	40.845463	1752.739746	-795.708313	325.417603	1264.942749	-673.606384	-312.647766	1259.631836	-665.020081	178.009186	1038.497803	-637.232361	-119.756783	1033.776489	-559.480896	40.246185	1098.534668	588.718140	-37.975330	972.942444	569.951355	219.471970
-583.105042	125.026733	998.155334	-568.897095	-51.336685	1001.781067	-644.512512	154.560760	523.076355	-647.616150	-84.834305	528.169128	-651.187317	163.195984	79.136086	-652.659973	-79.128319	86.467163	-570.576660	238.394440	1464.499146	-521.388855	-139.553101	1454.550903	-505.218536	41.754704	1427.393677	-490.044006	41.200008	1752.781494	-795.657227	325.343658	1265.003784	-673.518005	-312.713226	1259.742432	-665.091248	177.959244	1038.498291	-637.218445	-119.822739	1033.829346	-559.507568	40.200249	1098.541504	589.380737	-37.813316	972.250366	571.247498	219.752960
-583.157227	124.961945	998.168457	-568.932861	-51.396809	1001.806213	-644.615967	154.508682	523.074219	-647.609924	-84.785652	528.135559	-651.230103	163.150192	79.152405	-652.577148	-79.149391	86.502083	-570.457214	238.372849	1464.474243	-521.214355	-139.580048	1454.576904	-505.068695	41.752979	1427.399414	-490.042908	41.514580	1752.842163	-795.631348	325.286682	1265.057251	-673.371460	-312.703094	1259.856689	-665.183289	177.878784	1038.496094	-637.203247	-119.900742	1033.910400	-559.526184	40.148109	1098.556152	590.316833	-37.271271	971.350647	572.703064	220.277100
-583.230164	124.905167	998.190796	-568.974182	-51.448505	1001.817383	-644.700745	154.429840	523.068726	-647.635864	-84.834145	528.183899	-651.194397	163.152451	79.146156	-652.552795	-79.219795	86.551872	-570.311035	238.371643	1464.445068	-521.032593	-139.554001	1454.599976	-504.914093	41.753494	1427.352661	-490.008209	41.848526	1752.963989	-795.582458	325.186340	1265.164429	-673.209167	-312.721466	1259.959717	-665.274109	177.823456	1038.459717	-637.182373	-120.018250	1033.999756	-559.560303	40.092445	1098.568970	591.128662	-36.901440	970.669800	574.192566	220.729248
-583.296021	124.845863	998.168945	-569.012939	-51.481270	1001.813049	-644.816284	154.353363	523.096802	-647.703125	-84.829445	528.157654	-651.200928	163.148087	79.118217	-652.565369	-79.236824	86.549774	-570.129211	238.389008	1464.374878	-520.836975	-139.564865	1454.616943	-504.719879	41.773651	1427.343994	-489.988708	42.161198	1752.950928	-795.525391	325.131958	1265.230957	-673.046875	-312.761993	1260.076050	-665.346252	177.759781	1038.454346	-637.149902	-120.066307	1034.053467	-559.575928	40.062103	1098.549194	592.130005	-36.301109	969.920471	575.792419	221.210052
-583.421143	124.802956	998.158997	-569.159790	-51.535290	1001.831909	-644.867798	154.286575	523.055969	-647.808105	-84.856583	528.117981	-651.192261	163.160736	79.075378	-652.561096	-79.235268	86.550278	-569.985901	238.392029	1464.285156	-520.659607	-139.542404	1454.649780	-504.545105	41.764297	1427.370361	-489.945801	42.428604	1752.950562	-795.452026	325.120575	1265.209106	-672.875671	-312.799377	1260.167358	-665.426392	177.704178	1038.433228	-637.147217	-120.131630	1034.110352	-559.640808	40.032932	1098.541016	593.080627	-35.821774	969.374939	577.381836	221.615494
-583.489014	124.784035	998.137695	-569.225586	-51.600956	1001.838867	-644.919556	154.335083	523.075012	-647.903992	-84.914917	528.139954	-651.177063	163.185776	79.058746	-652.657776	-79.227020	86.515450	-569.793762	238.380951	1464.191650	-520.453796	-139.554993	1454.626709	-504.378815	41.767956	1427.357544	-489.833740	42.687714	1752.884644	-795.391968	325.086090	1265.209473	-672.703552	-312.837219	1260.261841	-665.490173	177.669662	1038.394653	-637.166138	-120.209358	1034.195679	-559.649475	40.010235	1098.523315	594.180542	-35.291088	968.829102	579.056702	222.137955
-583.548523	124.741226	998.112183	-569.226013	-51.666412	1001.860229	-644.988953	154.249786	523.042419	-647.905457	-84.869835	528.064758	-651.177795	163.171570	79.060173	-652.535339	-79.210136	86.475006	-569.623413	238.377335	1464.118774	-520.322388	-139.515701	1454.637451	-504.195007	41.782894	1427.295410	-489.675720	42.980377	1752.807251	-795.327026	325.065613	1265.268677	-672.542542	-312.893036	1260.330078	-665.546082	177.630676	1038.362061	-637.160217	-120.255577	1034.251831	-559.633362	39.990990	1098.512207	595.295959	-34.836830	968.498596	580.838806	222.560867
-583.619568	124.684212	998.130859	-569.243103	-51.644821	1001.821167	-645.047058	154.247498	523.070251	-647.947754	-84.898613	528.070618	-651.187134	163.163010	79.091248	-652.589661	-79.208321	86.471077	-569.484436	238.359955	1464.046387	-520.098022	-139.449570	1454.626709	-504.027740	41.785446	1427.250977	-489.507690	43.254765	1752.649048	-795.295471	325.065918	1265.317871	-672.384766	-312.952087	1260.419800	-665.636047	177.561768	1038.357422	-637.158813	-120.333351	1034.288940	-559.636719	39.950851	1098.495850	596.455017	-34.389923	968.375305	582.589966	222.907394
-583.676208	124.645370	998.109192	-569.292358	-51.728687	1001.860718	-645.132507	154.214981	523.047302	-648.034058	-84.945076	528.086487	-651.222656	163.145782	79.107162	-652.526917	-79.200600	86.479172	-569.351685	238.357880	1463.996338	-519.955627	-139.430649	1454.612183	-503.845856	41.795738	1427.237549	-489.308533	43.523453	1752.628906	-795.253662	325.020142	1265.386108	-672.200195	-312.999451	1260.491821	-665.691284	177.519302	1038.326538	-637.181030	-120.391197	1034.372192	-559.666199	39.925369	1098.499512	597.521301	-34.203236	968.420288	584.261169	223.198288
-583.721130	124.612160	998.129456	-569.322144	-51.707794	1001.834534	-645.170044	154.131775	523.069031	-648.023315	-84.955032	528.121887	-651.241455	163.144241	79.095665	-652.488464	-79.263672	86.512428	-569.202942	238.400116	1463.947021	-519.796021	-139.362564	1454.641724	-503.699585	41.802750	1427.222168	-489.093994	43.811771	1752.590210	-795.177673	324.974121	1265.432373	-672.013855	-313.091797	1260.589722	-665.757446	177.438187	1038.303467	-637.230408	-120.430763	1034.353271	-559.712341	39.895077	1098.499023	598.536682	-34.278713	968.708557	586.011963	223.349747
-583.813721	124.554657	998.150513	-569.424316	-51.792484	1001.887268	-645.190674	154.149521	523.076782	-648.101318	-84.997406	528.071350	-651.250854	163.129456	79.086044	-652.613647	-79.237358	86.475853	-569.099609	238.401779	1463.958496	-519.651062	-139.329971	1454.603760	-503.519379	41.830246	1427.222412	-488.862518	44.130527	1752.532593	-795.113220	324.965027	1265.533813	-671.813477	-313.157654	1260.698853	-665.791565	177.386230	1038.292480	-637.229309	-120.508400	1034.365601	-559.766907	39.843548	1098.527832	599.624512	-34.376030	969.142761	587.812927	223.514557
-583.896423	124.499290	998.216614	-569.474792	-51.847256	1001.932800	-645.188721	154.140625	523.090210	-648.144226	-85.038704	528.057373	-651.230713	163.132553	79.093399	-652.625366	-79.273285	86.482666	-568.964722	238.383072	1463.968140	-519.515503	-139.312225	1454.659302	-503.399078	41.809845	1427.211182	-488.673279	44.420113	1752.489380	-795.002563	324.950867	1265.606689	-671.635437	-313.195923	1260.801392	-665.830566	177.360703	1038.306641	-637.233704	-120.561180	1034.400269	-559.778198	39.784397	1098.574341	601.435974	-32.952522	968.685059	589.870361	224.250916
-584.032410	124.467201	998.260498	-569.554321	-51.905647	1001.970337	-645.157837	154.094330	523.062256	-648.202637	-85.084167	528.109497	-651.217773	163.151901	79.071442	-652.617310	-79.289749	86.531670	-568.863403	238.393600	1463.979126	-519.355408	-139.314850	1454.670044	-503.261963	41.792171	1427.266235	-488.479065	44.714272	1752.447754	-794.919617	324.973175	1265.654175	-671.468689	-313.271088	1260.888550	-665.865601	177.344482	1038.329102	-637.238403	-120.660965	1034.443115	-559.808655	39.746563	1098.601440	601.524841	-34.467262	970.025513	591.369873	223.923584
-584.126221	124.396248	998.293518	-569.632019	-51.938698	1002.021973	-645.100342	154.114395	523.049988	-648.289551	-85.170609	528.185181	-651.198364	163.153961	79.096931	-652.617615	-79.346695	86.624893	-568.740723	238.349518	1463.981689	-519.162354	-139.321930	1454.693115	-503.125031	41.767574	1427.281494	-488.290253	45.037270	1752.390015	-794.826782	324.990143	1265.740723	-671.291992	-313.342712	1260.977173	-665.918884	177.312027	1038.364258	-637.248657	-120.714195	1034.477661	-559.844666	39.711170	1098.634644	603.563171	-32.762356	969.440430	593.415344	224.820068
-584.254700	124.323051	998.302368	-569.697388	-52.050415	1002.069153	-645.119019	154.015137	523.052185	-648.331726	-85.220604	528.223816	-651.164734	163.176010	79.065285	-652.583069	-79.350479	86.636467	-568.632690	238.319931	1464.002808	-518.968323	-139.339890	1454.641846	-502.975586	41.770447	1427.270264	-488.114227	45.374310	1752.335571	-794.716797	324.968689	1265.775635	-671.135437	-313.387390	1261.023682	-665.978394	177.301804	1038.390137	-637.221741	-120.814209	1034.564453	-559.877747	39.650444	1098.650391	605.175720	-31.158056	969.146118	595.265686	225.550949
-584.344421	124.307266	998.307190	-569.704346	-52.060539	1002.059998	-645.096741	154.014633	523.041809	-648.382019	-85.262299	528.210388	-651.182373	163.149246	79.060402	-652.564758	-79.306206	86.586487	-568.507446	238.316650	1463.971191	-518.782959	-139.360901	1454.570923	-502.824432	41.751022	1427.234131	-487.954651	45.697803	1752.306763	-794.690063	324.994598	1265.889893	-670.973633	-313.468872	1261.057251	-666.080261	177.292999	1038.412598	-637.249023	-120.922104	1034.623047	-559.881714	39.641342	1098.640381	606.370422	-30.434608	969.269714	596.851379	226.130905
-584.408569	124.248436	998.310059	-569.742798	-52.100109	1002.037231	-645.079346	153.962799	523.031799	-648.393127	-85.222313	528.091370	-651.220337	163.152206	79.074234	-652.618225	-79.285088	86.539406	-568.389587	238.285767	1463.971313	-518.530029	-139.387192	1454.545288	-502.644440	41.748070	1427.180542	-487.790405	46.040237	1752.264404	-794.675781	324.990967	1266.038696	-670.824646	-313.539185	1261.124268	-666.456116	177.308105	1038.372314	-637.301025	-120.941261	1034.615845	-559.924683	39.581375	1098.629395	607.303406	-30.455454	969.563660	598.342407	226.579346
-584.455688	124.193382	998.303467	-569.719727	-52.082020	1001.966309	-645.092590	153.888489	523.035156	-648.439636	-85.261230	528.013000	-651.225159	163.131775	79.086510	-652.653381	-79.317383	86.502678	-568.249451	238.222412	1463.965210	-518.269226	-139.419678	1454.485962	-502.501770	41.741039	1427.091797	-487.625122	46.360065	1752.248535	-794.635071	324.912109	1266.215210	-670.661682	-313.621735	1261.197998	-666.610229	177.303528	1038.393433	-637.338196	-121.024162	1034.592773	-559.922241	39.536446	1098.589111	608.319275	-30.091576	969.592224	599.792297	227.182953
-584.567078	124.179092	998.323364	-569.783752	-52.139053	1001.946228	-645.148926	153.828629	523.065796	-648.358215	-85.184425	527.921631	-651.257080	163.081940	79.129311	-652.606873	-79.273247	86.408485	-568.096863	238.177063	1463.969849	-518.006348	-139.433899	1454.453125	-502.334045	41.713921	1427.028320	-487.481384	46.687958	1752.241821	-794.573242	324.866943	1266.380249	-670.478027	-313.638641	1261.270752	-666.515991	177.190750	1038.428833	-637.332825	-121.148872	1034.645874	-559.974243	39.485115	1098.583374	608.511353	-31.434523	970.296204	600.869995	227.357391
-584.692078	124.121857	998.369812	-569.876465	-52.192612	1001.994263	-645.203613	153.871658	523.067932	-648.501526	-85.328049	528.012024	-651.244690	163.101624	79.121483	-652.659180	-79.303764	86.474915	-567.920776	238.122665	1463.953247	-517.788269	-139.466599	1454.447144	-502.144073	41.665974	1427.018677	-487.345337	47.032818	1752.241211	-794.488586	324.784943	1266.513306	-670.324097	-313.677521	1261.362793	-666.610901	177.173355	1038.426270	-637.333740	-121.217461	1034.686646	-560.019958	39.438896	1098.619141	609.916626	-30.314915	969.907471	602.359314	228.160400
-584.835510	124.096252	998.391785	-570.021118	-52.257713	1002.059631	-645.215942	153.873291	523.034241	-648.567078	-85.381310	528.155029	-651.155701	163.108337	79.065178	-652.617493	-79.354820	86.590622	-567.742371	238.036911	1463.948120	-517.568420	-139.532211	1454.489258	-501.974304	41.600624	1427.055908	-487.202606	47.368877	1752.243896	-794.410217	324.748596	1266.522339	-670.186218	-313.703827	1261.439331	-666.721741	177.123184	1038.437744	-637.378906	-121.244133	1034.687012	-560.076172	39.423882	1098.646362	611.202209	-29.164272	969.489685	603.756409	228.923904
-584.992188	124.068687	998.430359	-570.178833	-52.353134	1002.159363	-645.289368	153.930878	523.001709	-648.625793	-85.384338	528.197937	-651.174316	163.163620	79.011665	-652.632324	-79.372414	86.640160	-567.552612	238.021103	1463.865845	-517.400391	-139.573792	1454.504395	-501.776947	41.528275	1427.132568	-487.080078	47.705593	1752.226563	-794.327209	324.644714	1266.590088	-670.064514	-313.781555	1261.509766	-666.779419	177.107285	1038.421875	-637.407837	-121.250305	1034.727905	-560.120972	39.404068	1098.694092	612.064758	-28.659361	969.293884	605.042297	229.509232
-585.101807	124.038597	998.415100	-570.225586	-52.412643	1002.153198	-645.300293	153.889450	522.991821	-648.740906	-85.500931	528.236511	-651.102051	163.170380	78.995743	-652.763611	-79.328232	86.637154	-567.347229	237.992996	1463.766113	-517.151917	-139.612823	1454.492554	-501.599457	41.503071	1427.104736	-486.960999	48.047485	1752.196167	-794.264343	324.499237	1266.714722	-669.910217	-313.825989	1261.549194	-666.825134	177.103668	1038.396729	-637.385986	-121.300964	1034.788330	-560.125732	39.375866	1098.669800	612.824341	-28.427837	969.152039	606.162659	230.024857
-585.158386	123.935989	998.411743	-570.301758	-52.456295	1002.137268	-645.376953	153.793182	523.004150	-648.794617	-85.474472	528.198792	-651.135681	163.132019	79.018745	-652.703552	-79.372231	86.597626	-567.169067	237.903122	1463.744995	-516.914795	-139.677780	1454.435547	-501.431549	41.424389	1427.006714	-486.848389	48.375809	1752.181396	-794.256287	324.393005	1266.782959	-669.792053	-313.865326	1261.584473	-666.981262	177.014587	1038.401245	-637.425415	-121.366943	1034.838135	-560.176636	39.296204	1098.657593	613.546204	-27.943768	968.909668	607.153992	230.524506
-585.207825	123.937073	998.390686	-570.267822	-52.437229	1002.031555	-645.447449	153.721146	523.019409	-648.777771	-85.514053	528.129517	-651.226318	163.084824	79.100548	-652.669800	-79.372986	86.538315	-567.012085	237.813477	1463.731567	-516.638184	-139.715454	1454.407959	-501.252869	41.369381	1426.859741	-486.714081	48.706066	1752.182129	-794.253479	324.252808	1266.850830	-669.616455	-313.912262	1261.616211	-667.105591	176.922012	1038.390747	-637.477295	-121.424706	1034.844238	-560.182739	39.267876	1098.595337	614.163208	-27.581934	968.644592	608.194641	231.041046
-585.233948	123.891266	998.378296	-570.274292	-52.439465	1001.937012	-645.521729	153.669571	523.041138	-648.776245	-85.427994	528.015198	-651.278015	163.051697	79.098381	-652.696411	-79.362793	86.466911	-566.854309	237.757202	1463.645264	-516.309265	-139.800049	1454.371094	-501.059784	41.324383	1426.748047	-486.574066	49.057350	1752.123291	-794.294189	324.051270	1267.140869	-669.449158	-313.943848	1261.665039	-667.212219	176.859512	1038.350098	-637.502869	-121.446335	1034.840088	-560.212463	39.199787	1098.545776	614.643799	-27.127680	968.353394	608.978455	231.522751
-585.296875	123.832314	998.366760	-570.276245	-52.457233	1001.901978	-645.581360	153.634674	523.032837	-648.832275	-85.401268	527.911804	-651.242737	163.045685	79.155212	-652.648743	-79.327026	86.385323	-566.680054	237.684204	1463.588867	-515.992554	-139.872299	1454.348022	-500.859070	41.274220	1426.629272	-486.425201	49.393257	1752.097534	-794.260559	323.924561	1267.232788	-669.274780	-313.981323	1261.734009	-667.496216	176.879425	1038.298096	-637.550232	-121.465599	1034.885498	-560.192932	39.159462	1098.513306	615.680420	-25.414446	966.844604	610.394226	232.381332
-585.383484	123.811539	998.384216	-570.379089	-52.527126	1001.968933	-645.618103	153.651428	523.059509	-648.934387	-85.498207	528.041931	-651.211243	163.071472	79.120003	-652.634399	-79.342201	86.428658	-566.508301	237.610840	1463.531616	-515.719360	-139.944382	1454.329590	-500.702271	41.186123	1426.658813	-486.260864	49.727303	1752.088623	-794.185364	323.839966	1267.293091	-669.113892	-314.069794	1261.807495	-667.525024	176.840073	1038.281860	-637.576294	-121.466980	1034.938110	-560.219360	39.144657	1098.542114	617.148987	-22.286089	964.057922	611.983093	233.786987
-585.481079	123.800812	998.394409	-570.527649	-52.644024	1002.053406	-645.672241	153.603928	523.025391	-649.056641	-85.508026	528.098022	-651.149780	163.126648	79.021713	-652.693604	-79.341072	86.518570	-566.319092	237.541046	1463.422241	-515.531738	-140.010010	1454.363037	-500.502411	41.120995	1426.720459	-486.074554	50.059410	1752.053223	-794.109253	323.759613	1267.264282	-668.946960	-314.105499	1261.893677	-667.500793	176.934555	1038.294434	-637.583862	-121.504929	1035.024414	-560.247437	39.122738	1098.570923	618.508118	-19.314144	961.353577	613.565918	235.174866
-585.591370	123.754906	998.413330	-570.644470	-52.720757	1002.121155	-645.747498	153.634872	522.986328	-649.143799	-85.533707	528.148010	-651.110535	163.188034	78.960098	-652.697998	-79.342346	86.545250	-566.168213	237.450363	1463.349976	-515.334839	-140.104218	1454.349609	-500.350769	41.054249	1426.723877	-485.887207	50.391396	1752.023560	-794.039795	323.608551	1267.353638	-668.768188	-314.173737	1261.971313	-667.584656	176.751419	1038.212524	-637.612854	-121.498306	1035.079590	-560.269409	39.094715	1098.596436	619.201050	-17.798882	960.045288	614.729126	235.926544
-585.663879	123.665359	998.420715	-570.710022	-52.760559	1002.114563	-645.791931	153.588394	522.962463	-649.195801	-85.537842	528.191956	-651.108948	163.184372	78.914635	-652.573425	-79.376450	86.595299	-566.052185	237.351013	1463.343750	-515.115967	-140.144241	1454.343628	-500.239136	40.977318	1426.712646	-485.685974	50.657490	1751.992920	-793.992737	323.456085	1267.432739	-668.640991	-314.313263	1261.951416	-667.664246	176.668945	1038.175903	-637.576721	-121.560928	1035.120361	-560.301697	39.026917	1098.590332	619.280334	-17.421921	959.901428	615.384338	236.106308
-585.703491	123.575249	998.392578	-570.732666	-52.819664	1002.034912	-645.865906	153.547348	522.980286	-649.290161	-85.616432	528.247437	-651.211121	163.103668	79.007896	-652.651428	-79.407280	86.622200	-565.941162	237.242386	1463.366699	-514.852051	-140.189468	1454.319336	-500.125885	40.913174	1426.597900	-485.518219	50.873344	1752.004395	-793.997437	323.252625	1267.518555	-668.459717	-314.397491	1261.977661	-667.767883	176.606079	1038.151855	-637.638184	-121.573097	1035.087402	-560.329895	38.926216	1098.536743	619.394714	-16.949579	959.720215	616.104187	236.322906
-585.718933	123.505188	998.385620	-570.691895	-52.845470	1001.937805	-645.867371	153.524216	522.973022	-649.256409	-85.478325	528.120483	-651.232239	163.075867	79.030396	-652.557129	-79.405342	86.487793	-565.824707	237.185242	1463.331543	-514.629822	-140.248657	1454.217529	-499.994293	40.839626	1426.431396	-485.290771	51.140465	1751.926758	-794.051941	323.044342	1267.682251	-668.293335	-314.522095	1261.924072	-667.859802	176.515076	1038.114014	-637.641296	-121.660637	1035.068359	-560.337341	38.833031	1098.490112	619.439941	-16.632961	959.614441	616.723755	236.468018
-585.747925	123.471909	998.357422	-570.662720	-52.836033	1001.827332	-645.829041	153.477768	522.968445	-649.343140	-85.567230	528.023682	-651.282776	163.041595	79.142632	-652.567200	-79.424385	86.371758	-565.719177	237.107727	1463.245728	-514.346985	-140.321030	1454.180664	-499.836456	40.782764	1426.295410	-485.036224	51.430672	1751.840698	-794.052307	322.874634	1267.838623	-668.113098	-314.613312	1261.916260	-667.862183	176.690781	1038.167358	-637.635681	-121.732910	1035.067505	-560.311157	38.784096	1098.417236	619.414429	-16.282583	959.542542	617.264160	236.663254
-585.811157	123.443794	998.354614	-570.690186	-52.900066	1001.802002	-645.800842	153.463425	523.005493	-649.458313	-85.574280	527.924561	-651.291443	163.046768	79.168877	-652.550842	-79.385841	86.294907	-565.582397	237.023087	1463.160156	-514.140503	-140.441742	1454.120605	-499.653931	40.694672	1426.243164	-484.769409	51.713001	1751.780029	-794.052185	322.801147	1267.859741	-667.942139	-314.707703	1261.890625	-667.833923	176.776505	1038.232788	-637.578308	-121.850342	1035.112183	-560.272949	38.735283	1098.388062	619.444641	-15.816403	959.471313	617.829346	236.956009
-585.932556	123.413116	998.355774	-570.780518	-53.017281	1001.890930	-645.729797	153.472946	523.019104	-649.475647	-85.520317	527.933533	-651.254150	163.128265	79.073151	-652.568848	-79.376869	86.306854	-565.445923	236.975540	1463.045410	-513.903503	-140.510864	1454.130493	-499.494537	40.596008	1426.270996	-484.450012	52.005352	1751.840332	-794.016663	322.780212	1267.736206	-667.684692	-314.771545	1261.963501	-667.887939	176.690079	1038.202148	-637.596985	-121.916748	1035.161743	-560.284363	38.719414	1098.413696	619.356812	-15.437594	959.478027	618.366516	237.137756
-586.027222	123.397125	998.400452	-570.894348	-53.082787	1001.969910	-645.626831	153.588608	523.005615	-649.508484	-85.570259	528.039612	-651.257019	163.182907	79.047882	-652.555237	-79.376312	86.398689	-565.298950	236.933151	1462.957886	-513.667480	-140.549149	1454.150757	-499.332062	40.528641	1426.318848	-484.244324	52.275257	1751.723267	-793.996094	322.614105	1267.795776	-667.463684	-314.915619	1262.016479	-667.902222	176.660873	1038.205200	-637.654419	-121.954247	1035.182007	-560.338257	38.698963	1098.465576	619.294922	-15.155555	959.572144	618.961853	237.372421
-586.079224	123.252922	998.445557	-570.910400	-53.161770	1002.009399	-645.472778	153.638962	522.982239	-649.556396	-85.641785	528.174377	-651.198242	163.201782	79.034561	-652.547119	-79.410751	86.548653	-565.191101	236.820786	1462.955811	-513.446838	-140.659378	1454.175659	-499.203705	40.442116	1426.323242	-484.028015	52.500645	1751.746704	-794.000671	322.496155	1267.894409	-667.250977	-314.997314	1262.081543	-668.099243	176.267868	1038.129883	-637.658569	-121.977943	1035.173340	-560.360229	38.590244	1098.505493	619.366882	-14.696371	959.689880	619.574890	237.596848
-586.178711	123.163338	998.481873	-571.009155	-53.234814	1001.990234	-645.341125	153.686829	522.981506	-649.590210	-85.663574	528.186279	-651.287170	163.166779	79.152382	-652.537048	-79.429558	86.592842	-565.101929	236.687088	1462.957886	-513.275452	-140.759811	1454.153320	-499.102478	40.365417	1426.283447	-483.847107	52.718552	1751.755859	-793.976807	322.273376	1267.991455	-667.031555	-315.058685	1262.120117	-668.198120	176.156296	1038.126953	-637.606934	-122.146706	1035.222046	-560.452881	38.478966	1098.513916	619.437927	-14.278111	959.756348	620.203369	237.865646
-586.222961	123.041496	998.496399	-571.029480	-53.283764	1001.930908	-645.189209	153.690689	522.960571	-649.643921	-85.678116	528.148804	-651.335632	163.156891	79.182503	-652.589783	-79.458817	86.546013	-565.024536	236.556610	1462.945557	-513.090698	-140.829498	1454.166626	-498.972504	40.278099	1426.216797	-483.683899	52.971382	1751.875732	-794.029297	322.040039	1268.129150	-666.806763	-315.159668	1262.121826	-668.314392	176.120056	1038.103638	-637.645752	-122.240425	1035.199341	-560.512939	38.354057	1098.498047	619.369019	-14.047737	959.807068	620.743347	238.179718
-586.316223	123.062363	998.497559	-571.122070	-53.325871	1001.867004	-645.013794	153.780441	522.941223	-649.661316	-85.723930	528.079041	-651.390625	163.138306	79.225555	-652.604675	-79.471245	86.462524	-564.881836	236.408981	1462.912354	-512.846313	-140.968201	1454.140869	-498.824921	40.177177	1426.151978	-483.616882	53.251022	1751.746094	-794.054749	321.832611	1268.305908	-666.610962	-315.303589	1262.110474	-668.410400	176.073044	1038.036987	-637.648071	-122.352074	1035.162598	-560.582458	38.307968	1098.463623	619.227844	-13.638738	959.798218	621.169983	238.580338
-586.462097	123.064362	998.523804	-571.244873	-53.291027	1001.823120	-644.772095	153.899872	522.914429	-649.760742	-85.787239	527.930359	-651.466980	163.183380	79.229851	-652.625916	-79.445541	86.370483	-564.711426	236.270096	1462.842163	-512.542664	-141.088791	1454.133545	-498.588501	40.029499	1426.132324	-483.576721	53.597317	1751.767090	-794.050354	321.692902	1268.378296	-666.426819	-315.517151	1262.140625	-668.512268	176.027817	1038.042358	-638.689209	-120.837387	1034.103149	-560.621033	38.298256	1098.438110	619.074036	-13.326344	959.781921	621.706543	238.941376
-586.605835	123.055855	998.571289	-571.353149	-53.336060	1001.866333	-644.521362	154.029022	522.933899	-649.778198	-85.837166	527.913818	-651.447876	163.272797	79.183533	-652.678528	-79.410423	86.310387	-564.490295	236.116623	1462.739746	-512.234131	-141.263718	1454.124756	-498.310425	39.832191	1426.124634	-483.608551	53.997707	1751.824219	-794.025330	321.540955	1268.497437	-666.202881	-315.648926	1262.097168	-668.622925	176.000427	1038.003540	-638.164429	-121.935249	1034.690063	-560.650452	38.280079	1098.465210	618.773865	-13.173029	959.808105	622.077637	239.253418
-586.728760	123.080215	998.624146	-571.494507	-53.379341	1001.896729	-644.212952	154.129868	522.885132	-649.789795	-85.849792	527.927490	-651.457275	163.316010	79.207870	-652.656494	-79.391769	86.383232	-564.263245	235.906052	1462.703735	-511.884918	-141.484192	1454.099487	-498.012482	39.612209	1426.161865	-483.737732	54.447838	1751.928223	-794.014526	321.221405	1268.694580	-665.953430	-315.783936	1262.090576	-668.737183	175.947906	1037.970947	-637.840332	-122.715973	1035.226929	-560.710327	38.260883	1098.493652	618.460022	-13.112917	959.870422	622.544006	239.556320
-586.768311	122.999756	998.699585	-571.551086	-53.387608	1001.911682	-643.881897	154.081863	522.880127	-649.754456	-85.846458	527.988586	-651.448303	163.258286	79.291901	-652.621277	-79.375618	86.435471	-564.005615	235.654938	1462.731567	-511.631531	-141.733276	1454.055176	-497.754578	39.400837	1426.212524	-483.999542	54.893059	1752.126465	-793.976685	320.963104	1268.959839	-665.706970	-315.927368	1262.082397	-668.889221	175.899277	1037.940796	-637.874146	-122.851631	1035.325684	-560.752991	38.182919	1098.538940	618.212219	-12.775409	959.941528	622.966858	239.863968
-586.869141	122.984741	998.808655	-571.686646	-53.331688	1001.880554	-643.663147	154.145096	522.833984	-649.680603	-85.800896	528.034058	-651.513550	163.225769	79.413765	-652.598267	-79.415092	86.498062	-563.739868	235.399292	1462.813965	-511.280640	-142.004410	1454.046631	-497.550262	39.164322	1426.207642	-484.367920	55.352070	1752.289795	-793.915466	320.458984	1269.390625	-665.398438	-316.086060	1262.095947	-669.055298	175.830124	1037.836060	-638.058777	-122.867714	1035.272339	-560.847534	38.125015	1098.576172	617.733093	-12.772575	960.031738	623.423584	240.058395
-586.977051	122.988556	998.883118	-571.995544	-53.387730	1001.901550	-643.481934	154.117020	522.816162	-649.805786	-85.889725	528.044067	-651.585815	163.222733	79.443344	-652.676086	-79.473915	86.575958	-563.517578	235.167053	1462.884033	-510.935669	-142.283157	1454.053955	-497.354431	38.917141	1426.214722	-484.840515	55.856430	1752.443115	-793.870361	319.925323	1269.680664	-665.162354	-316.265076	1262.097778	-668.952454	175.737213	1037.767700	-638.273315	-122.894562	1035.160889	-561.026550	38.049438	1098.619995	617.367310	-12.777222	960.060852	623.892456	240.328064
-587.053833	123.016991	998.962524	-572.214661	-53.452869	1001.947510	-643.302368	154.133240	522.804504	-649.822693	-85.894028	528.021912	-651.636353	163.194153	79.420761	-652.663086	-79.452324	86.510117	-563.278748	234.894913	1462.931641	-510.568542	-142.578995	1454.111450	-497.104340	38.636044	1426.231567	-485.415527	56.435616	1752.594116	-793.890686	319.592163	1269.765381	-664.878662	-316.416718	1262.106201	-669.082825	175.782913	1037.670532	-638.473450	-122.920471	1035.102783	-561.099915	38.001896	1098.669678	617.574036	-11.926322	959.996765	624.213562	240.861465
-587.159485	123.092499	999.042908	-572.474670	-53.472607	1001.947754	-643.110779	154.217361	522.794067	-649.851257	-85.861618	527.933533	-651.661987	163.251740	79.404350	-652.687561	-79.455994	86.476257	-563.005676	234.601044	1463.011108	-510.240753	-142.828629	1454.144287	-496.812103	38.316135	1426.234619	-486.033875	57.018204	1752.709229	-793.916626	319.208984	1269.956665	-664.579468	-316.615692	1262.100098	-669.169678	175.818207	1037.588501	-638.589355	-123.064552	1035.151367	-561.149902	37.977936	1098.686401	616.687134	-12.148144	959.897644	624.432068	241.021881
-587.225159	123.094498	999.097839	-572.724304	-53.468769	1001.964661	-642.902344	154.266098	522.777893	-649.905457	-85.827621	527.857788	-651.637390	163.316742	79.421646	-652.639404	-79.444611	86.439110	-562.708374	234.291809	1462.936279	-509.868225	-143.121475	1454.251465	-496.528503	38.021263	1426.292236	-486.730804	57.675632	1752.834473	-793.962952	318.768188	1270.247681	-664.192810	-316.835968	1262.103394	-669.211731	175.858444	1037.539307	-638.747681	-123.120407	1035.227905	-561.169128	37.951244	1098.696899	616.116699	-11.987776	959.790283	624.695801	241.279022
-587.212891	123.033485	999.195129	-572.850220	-53.474964	1001.992615	-642.684326	154.301758	522.813965	-649.986938	-85.747688	527.817810	-651.635437	163.353653	79.388016	-652.609253	-79.404549	86.441750	-562.495056	234.009705	1462.980469	-509.512177	-143.500107	1454.315674	-496.281525	37.726368	1426.303711	-487.479370	58.319332	1752.952271	-794.087036	318.327118	1270.560913	-663.797668	-317.072754	1262.100342	-669.249451	175.879898	1037.491577	-638.964722	-123.134491	1035.313721	-561.145691	37.871620	1098.745605	616.274475	-11.131628	959.703491	624.951477	241.696274
-587.092712	122.897690	999.273010	-572.848938	-53.471848	1001.975220	-642.492065	154.305191	522.863953	-649.985107	-85.622322	527.836670	-651.700500	163.265152	79.490288	-652.574219	-79.394157	86.452744	-562.297302	233.686707	1463.067139	-509.051483	-143.840378	1454.404175	-496.086243	37.445198	1426.305908	-488.273560	58.851738	1753.173340	-794.205750	317.796936	1270.792725	-663.393921	-317.271667	1262.082397	-669.249390	175.971558	1037.512573	-639.166138	-123.149071	1035.431152	-561.080078	37.742363	1098.776855	615.937317	-10.835373	959.671448	625.108032	241.910355
-587.017761	122.734047	999.380859	-572.921692	-53.470409	1001.952637	-642.336792	154.328735	522.844299	-650.005615	-85.560188	527.875793	-651.741211	163.227036	79.609184	-652.508179	-79.353867	86.484390	-562.164124	233.403687	1463.143433	-508.604095	-144.085907	1454.583130	-495.870331	37.198933	1426.288330	-489.123657	59.477798	1753.352905	-794.334900	317.140076	1271.110962	-662.961426	-317.453033	1262.089600	-669.157410	176.123993	1037.516479	-639.298462	-123.182312	1035.507080	-561.060181	37.577106	1098.818481	615.549927	-10.480859	959.630859	625.364868	242.106461
-586.932617	122.604889	999.465576	-572.925903	-53.553234	1001.963074	-642.166992	154.348984	522.820740	-650.014587	-85.438278	527.843750	-651.739563	163.234955	79.631645	-652.356201	-79.358864	86.466225	-562.039063	233.110367	1463.139038	-508.214355	-144.285278	1454.729004	-495.675079	36.933437	1426.246094	-489.940430	60.045082	1753.459229	-794.468140	316.679657	1271.240356	-662.500977	-317.666901	1262.185303	-669.055298	176.269714	1037.503662	-639.432007	-123.185791	1035.560669	-560.993591	37.422932	1098.862427	615.129211	-10.262395	959.617493	625.561157	242.227341
-586.918518	122.569603	999.547974	-573.149536	-53.683441	1002.028564	-642.102234	154.391571	522.806946	-650.161560	-85.464745	527.869690	-651.813782	163.274826	79.644608	-652.358582	-79.380211	86.443329	-561.931458	232.838379	1463.154785	-507.907471	-144.515533	1454.866943	-495.514862	36.663429	1426.296875	-490.835236	60.600849	1753.593750	-794.626709	316.239380	1271.321655	-662.006104	-317.890656	1262.222290	-668.941956	176.336914	1037.501709	-639.556335	-123.203560	1035.635254	-561.033264	37.308613	1098.924683	614.634094	-10.118018	959.593628	625.671021	242.274689
-586.909729	122.581879	999.634827	-573.332947	-53.775402	1002.062073	-642.000977	154.457184	522.773865	-650.258423	-85.416603	527.869080	-651.801941	163.346802	79.571358	-652.283142	-79.411385	86.452904	-561.913635	232.604507	1463.098755	-507.575989	-144.776825	1455.015503	-495.364502	36.375366	1426.369141	-491.743164	61.159115	1753.729492	-794.798767	315.868744	1271.272217	-661.499573	-318.108826	1262.238159	-669.002869	176.457336	1037.440674	-639.638733	-123.295929	1035.667114	-561.019531	37.224213	1098.966553	614.184509	-9.918586	959.582520	625.747070	242.373550
-586.850952	122.519913	999.712341	-573.441284	-53.860928	1002.099915	-641.896301	154.486618	522.774475	-650.390930	-85.353127	527.796936	-651.723328	163.403168	79.491768	-652.298340	-79.391930	86.385193	-561.880798	232.382492	1463.019653	-507.258972	-145.047028	1455.131226	-495.215240	36.116348	1426.434204	-492.607727	61.688049	1753.729980	-794.982544	315.570557	1271.304810	-660.992981	-318.387939	1262.258301	-668.849365	176.517380	1037.472534	-639.710388	-123.377533	1035.720825	-560.953308	37.116604	1099.007446	612.821167	-10.567430	959.692139	625.610596	242.158279
-586.730408	122.393646	999.809265	-573.447021	-53.949173	1002.119080	-641.789001	154.578156	522.735291	-650.525391	-85.333000	527.792236	-651.740112	163.459290	79.506020	-652.268127	-79.364037	86.363899	-561.962219	232.154785	1462.931519	-506.979095	-145.296021	1455.207520	-495.127869	35.893429	1426.479858	-493.469055	62.188919	1753.803711	-795.187805	315.325043	1271.318237	-660.461487	-318.654541	1262.191040	-668.732422	176.460953	1037.499878	-639.759094	-123.492554	1035.797363	-560.882080	36.953976	1099.064331	613.095642	-9.589284	959.674805	625.760620	242.438721
-586.568726	122.235985	999.823853	-573.321533	-54.016598	1002.040039	-641.773499	154.545898	522.724670	-650.558228	-85.307289	527.865173	-651.789673	163.373978	79.578194	-652.200378	-79.370041	86.375420	-562.101074	231.877518	1462.890625	-506.735901	-145.532043	1455.243286	-495.069611	35.676323	1426.471558	-494.344666	62.588989	1753.934204	-795.388062	315.049896	1271.229004	-659.987671	-318.910248	1262.118774	-668.651855	176.293686	1037.530762	-639.803955	-123.655266	1035.902100	-560.773315	36.784290	1099.040527	611.660950	-10.346488	959.757019	625.538025	242.187485
-586.398499	122.165649	999.826843	-573.270142	-54.042068	1001.964111	-641.778503	154.515259	522.775269	-650.677917	-85.359589	527.891846	-651.902710	163.341766	79.628860	-652.157227	-79.414246	86.411507	-562.308655	231.592285	1462.843628	-506.389252	-145.703751	1455.289795	-495.061676	35.496773	1426.427612	-495.206055	63.004902	1754.017456	-795.596741	314.839905	1271.215698	-659.464050	-319.184326	1262.114624	-668.394958	176.039459	1037.587036	-639.839355	-123.733917	1035.921265	-560.710571	36.676743	1099.015015	610.843872	-10.513378	959.779724	625.417725	242.222946
-586.293579	122.048721	999.845764	-573.161865	-54.141098	1001.905151	-641.803406	154.456650	522.779663	-650.712402	-85.342804	527.896423	-651.944275	163.366425	79.647972	-652.057251	-79.402267	86.372742	-562.558777	231.313293	1462.803223	-506.122437	-145.869202	1455.343750	-495.041473	35.326660	1426.364990	-496.011810	63.410149	1754.053955	-795.769531	314.676056	1271.134277	-658.903503	-319.579376	1262.048462	-668.309753	175.948746	1037.609741	-639.821594	-123.877144	1035.901733	-560.625916	36.524433	1099.000488	610.254944	-10.485396	959.779175	625.406067	242.234451
-586.241638	121.994965	999.871399	-573.210205	-54.200981	1001.877319	-641.850891	154.492935	522.781311	-650.806885	-85.363922	527.891113	-651.983215	163.386093	79.665092	-652.148010	-79.419327	86.345627	-562.833252	231.050125	1462.776611	-505.826691	-146.059616	1455.428711	-495.056152	35.150970	1426.400391	-496.811462	63.770721	1754.134521	-795.885681	314.603699	1271.025269	-658.400879	-319.903046	1261.966553	-668.279785	175.900879	1037.557373	-639.727051	-124.020332	1035.868164	-560.583069	36.429840	1098.992310	609.621521	-10.446012	959.862488	625.308838	242.258926
-586.222839	121.940765	999.889587	-573.228943	-54.391804	1001.922791	-641.877930	154.479187	522.774170	-650.937134	-85.478645	527.895020	-651.919922	163.425568	79.629189	-652.141663	-79.468765	86.341087	-563.163330	230.784973	1462.766479	-505.603485	-146.230270	1455.480225	-495.026672	34.957745	1426.490112	-497.628540	64.146248	1754.144043	-795.987427	314.604004	1270.857666	-657.901917	-320.196716	1261.851929	-668.247375	175.814529	1037.461304	-639.657227	-124.159012	1035.748901	-560.543457	36.319260	1099.016113	609.146301	-10.339673	959.908386	625.249817	242.351212
-586.230835	121.872780	999.884827	-573.228455	-54.513447	1001.930115	-641.969177	154.463593	522.799927	-651.075623	-85.572067	527.881226	-651.910339	163.493149	79.551682	-652.200317	-79.528229	86.316795	-563.490601	230.519928	1462.772705	-505.354462	-146.521103	1455.455444	-495.148560	34.772663	1426.476074	-498.408691	64.478981	1754.155396	-796.055420	314.622803	1270.638062	-657.358887	-320.584656	1261.786987	-668.239929	175.806305	1037.389771	-639.564514	-124.410690	1035.675781	-560.490234	36.235409	1099.005981	608.470398	-10.286212	959.992249	625.082520	242.403702
-586.177734	121.717323	999.899292	-573.130493	-54.575840	1001.886719	-641.994568	154.348877	522.773926	-651.089722	-85.617661	527.845337	-651.902954	163.437332	79.502274	-652.173279	-79.511604	86.284218	-563.832581	230.180740	1462.796997	-505.183716	-146.707001	1455.423950	-495.211731	34.589317	1426.461426	-499.157959	64.772469	1754.184082	-796.117737	314.638824	1270.532593	-656.844238	-320.931427	1261.654175	-668.261292	175.754898	1037.316528	-639.425110	-124.682259	1035.663696	-560.439087	36.098793	1098.996948	608.831665	-9.136347	959.912292	625.104248	242.769119
-586.097717	121.542343	999.881226	-572.915100	-54.634529	1001.804504	-642.091370	154.233566	522.739563	-651.055420	-85.664268	527.855225	-651.935974	163.383698	79.537346	-651.984619	-79.520531	86.266556	-564.213562	229.842834	1462.897217	-504.983398	-146.873306	1455.376587	-495.310272	34.437386	1426.454346	-499.901398	64.977608	1754.243164	-796.192627	314.586700	1270.458374	-656.337463	-321.274200	1261.540649	-668.362061	175.603958	1037.181152	-639.301025	-124.965851	1035.625854	-560.340942	35.959095	1098.957153	606.926392	-10.135231	960.029175	624.545715	242.589264
-586.066772	121.390015	999.833130	-572.785278	-54.725647	1001.728882	-642.109253	154.114685	522.722961	-651.031494	-85.728745	527.863770	-651.937256	163.336304	79.561119	-652.015808	-79.559357	86.299767	-564.590088	229.572083	1462.937744	-504.861816	-147.036484	1455.336670	-495.411224	34.291328	1426.436157	-500.593414	65.189682	1754.263672	-796.262695	314.515228	1270.348999	-655.805359	-321.626831	1261.397705	-668.459961	175.486404	1037.033569	-639.153687	-125.219147	1035.586670	-560.338684	35.827942	1098.910767	605.928406	-10.266255	960.091064	624.131653	242.647995
-586.054016	121.211258	999.777283	-572.586304	-54.802315	1001.627014	-642.200073	153.980301	522.714050	-650.958313	-85.770508	527.841614	-651.976135	163.278625	79.566612	-652.060608	-79.573280	86.301353	-564.948120	229.321503	1463.015259	-504.766510	-147.147766	1455.298340	-495.544373	34.137119	1426.423584	-501.315521	65.403236	1754.288818	-796.303772	314.466400	1270.169067	-655.261780	-321.975647	1261.221069	-668.552429	175.379410	1036.862793	-639.035828	-125.468216	1035.477417	-560.271057	35.693348	1098.839478	606.279663	-9.069744	960.068726	624.037048	243.046722
-586.069336	121.115662	999.760742	-572.427551	-54.970150	1001.584473	-642.237366	153.852631	522.716064	-650.989136	-85.964226	527.823242	-651.895752	163.274567	79.561050	-652.103088	-79.604271	86.279442	-565.257141	229.086929	1463.098511	-504.642792	-147.257355	1455.282959	-495.674347	33.973152	1426.420410	-501.983215	65.579514	1754.273804	-796.330933	314.441223	1270.028076	-654.725464	-322.382965	1261.003540	-668.619751	175.242996	1036.720459	-638.861389	-125.771263	1035.362549	-560.213867	35.563831	1098.812744	605.495972	-8.937591	960.063416	623.658386	243.169296
-586.143372	120.960960	999.755798	-572.352539	-55.162827	1001.611511	-642.302917	153.687317	522.742981	-650.944763	-86.097527	527.797607	-651.818726	163.276688	79.495369	-652.193237	-79.623878	86.266144	-565.565613	228.836258	1463.184570	-504.616852	-147.397659	1455.319580	-495.854858	33.808022	1426.451416	-502.647644	65.743034	1754.280884	-796.344482	314.456451	1269.846191	-654.206421	-322.784882	1260.847290	-668.702332	175.081024	1036.552612	-638.675476	-126.076141	1035.255249	-560.208069	35.423954	1098.821899	603.547058	-10.038771	960.229797	622.983887	243.028122
-586.181824	120.818810	999.755371	-572.190857	-55.364109	1001.628113	-642.312256	153.564880	522.712341	-650.905762	-86.237999	527.789612	-651.761292	163.294205	79.460663	-652.209351	-79.643173	86.284836	-565.895386	228.575317	1463.233887	-504.614594	-147.530334	1455.386108	-496.032318	33.623215	1426.541748	-503.279236	65.871582	1754.305908	-796.377075	314.363098	1269.652100	-653.686279	-323.151703	1260.691528	-668.816040	174.914322	1036.388306	-638.467590	-126.397835	1035.135132	-560.192444	35.278938	1098.838135	604.054688	-8.803639	960.139282	622.920898	243.397415
-586.259888	120.633286	999.741211	-572.033142	-55.567432	1001.639343	-642.393555	153.323090	522.730591	-650.790527	-86.354347	527.750732	-651.733276	163.235306	79.448906	-652.234009	-79.643593	86.297699	-566.196899	228.335052	1463.340942	-504.608398	-147.667816	1455.389160	-496.193146	33.503025	1426.553223	-503.913330	65.945091	1754.364136	-796.413208	314.213562	1269.539307	-653.167236	-323.562225	1260.586792	-669.159790	174.777298	1036.200684	-639.198730	-125.295692	1034.123047	-560.192444	35.120674	1098.843384	603.456238	-8.537579	960.146973	622.607361	243.449326
-586.279297	120.420662	999.742126	-571.767761	-55.730858	1001.574036	-642.445435	153.096909	522.716431	-650.651917	-86.515625	527.707397	-651.697937	163.160614	79.514145	-652.302551	-79.659538	86.300804	-566.527222	228.076111	1463.455811	-504.616333	-147.817673	1455.385620	-496.387817	33.346092	1426.570068	-504.586792	65.766457	1754.435181	-796.487549	314.012512	1269.422241	-652.672852	-323.922577	1260.425537	-669.285034	174.541260	1036.073608	-638.421204	-126.447266	1034.558228	-560.167175	34.919247	1098.830444	602.586304	-8.445293	960.259216	622.178284	243.424301
-586.297974	120.207703	999.709656	-571.555725	-55.898293	1001.529846	-642.492310	152.866745	522.706299	-650.445801	-86.623802	527.686646	-651.644531	163.076202	79.509315	-652.302002	-79.665527	86.351418	-566.886475	227.875992	1463.539307	-504.647430	-147.985214	1455.365112	-496.561646	33.214203	1426.562622	-505.163635	65.784767	1754.452271	-796.612061	313.764343	1269.334106	-652.227173	-324.252869	1260.276733	-669.489136	174.257843	1035.930908	-637.846985	-127.248405	1034.864868	-560.172791	34.739540	1098.811401	601.819519	-8.332066	960.341614	621.734070	243.375427
-586.399597	120.016151	999.673645	-571.373840	-56.073193	1001.471191	-642.544800	152.638824	522.668762	-650.296204	-86.835831	527.761963	-651.639954	163.009003	79.499001	-652.451782	-79.661827	86.375107	-567.207703	227.644470	1463.590698	-504.699890	-148.072723	1455.357788	-496.760406	33.061382	1426.606812	-505.709595	65.850037	1754.462036	-796.753113	313.554443	1269.250000	-651.763428	-324.558807	1260.142578	-669.681641	173.942093	1035.778076	-637.618958	-127.575340	1034.771606	-560.176392	34.570496	1098.772095	600.951294	-8.317375	960.458069	621.194336	243.342499
-586.534119	119.820236	999.644470	-571.230774	-56.303764	1001.467468	-642.570923	152.544449	522.628540	-650.144897	-87.056007	527.735291	-651.592102	163.018204	79.496880	-652.492371	-79.675621	86.334587	-567.548950	227.384628	1463.644531	-504.782013	-148.210602	1455.343750	-496.948517	32.893337	1426.632935	-506.223663	65.884384	1754.461304	-796.901733	313.369415	1269.097168	-651.289856	-325.017303	1260.054688	-669.884644	173.683716	1035.631470	-638.477539	-126.125916	1033.552246	-560.200623	34.397949	1098.759888	600.117798	-8.235342	960.584473	620.659973	243.308334
-586.723206	119.692841	999.665588	-571.184387	-56.484737	1001.494446	-642.625183	152.457535	522.560120	-650.079956	-87.329254	527.799194	-651.542664	163.044159	79.389282	-652.706482	-79.666428	86.358147	-567.887451	227.191696	1463.667969	-504.812286	-148.344437	1455.408936	-497.158539	32.739223	1426.677734	-506.726196	65.933105	1754.455566	-797.049622	313.097656	1268.917969	-650.884094	-325.382019	1259.918335	-670.105469	173.393326	1035.513794	-638.478271	-125.957687	1033.080078	-560.265991	34.271732	1098.782104	599.327026	-8.092716	960.645569	620.057312	243.331268
-586.854370	119.552696	999.651733	-571.067627	-56.687546	1001.482239	-642.657410	152.335007	522.575562	-650.008057	-87.631790	527.823242	-651.450684	163.043411	79.332909	-652.755371	-79.673889	86.366478	-568.231812	226.992462	1463.712524	-504.886597	-148.481247	1455.448730	-497.372955	32.588451	1426.748413	-507.209747	65.971672	1754.488403	-797.323853	312.779480	1268.856567	-650.537292	-325.716736	1259.740723	-670.110413	173.015533	1035.433228	-637.321899	-127.874458	1033.985962	-560.283569	34.125607	1098.770386	598.581543	-8.029694	960.673340	619.505676	243.363525
-586.942322	119.341545	999.685608	-570.903137	-56.830799	1001.489319	-642.746704	152.073822	522.559753	-649.983276	-87.838921	527.879211	-651.360168	163.006790	79.301231	-652.968323	-79.709190	86.431480	-568.622925	226.778503	1463.813721	-504.916046	-148.580322	1455.463867	-497.574554	32.488693	1426.786743	-507.657806	65.955536	1754.519043	-797.643433	312.434967	1268.778809	-650.218994	-326.042297	1259.578125	-670.324219	172.690338	1035.328247	-636.603638	-128.939178	1034.438965	-560.327759	33.953922	1098.806274	597.830444	-7.959201	960.756042	618.931580	243.320862
-587.033264	119.109001	999.670776	-570.651245	-56.969780	1001.424377	-642.880432	151.801880	522.606079	-649.871704	-88.054352	527.940613	-651.417358	162.890503	79.410683	-653.029053	-79.683556	86.441185	-569.050598	226.566605	1463.894775	-504.957642	-148.678726	1455.473145	-497.800079	32.359623	1426.807251	-508.185486	65.799881	1754.677246	-797.977722	311.948883	1268.772095	-649.834045	-326.365509	1259.503540	-670.553772	172.352127	1035.242188	-636.358582	-129.273163	1034.379395	-560.336548	33.769672	1098.783325	597.127991	-7.920579	960.910400	618.383789	243.229584
-587.115295	118.867195	999.665894	-570.453308	-57.084660	1001.365479	-643.041809	151.533142	522.627441	-649.784546	-88.258865	528.014771	-651.426147	162.844894	79.434982	-653.102234	-79.672066	86.520142	-569.483582	226.355835	1463.924561	-505.009888	-148.814529	1455.471558	-498.002258	32.253757	1426.819702	-508.578796	65.742462	1754.673096	-798.371460	311.408722	1268.764160	-649.514893	-326.716980	1259.419922	-670.932434	172.094589	1035.120728	-636.181824	-129.393646	1034.268555	-560.375549	33.583591	1098.769775	596.309509	-7.979192	961.082581	617.827393	243.113556
-587.226868	118.672783	999.656433	-570.282288	-57.255600	1001.344421	-643.133423	151.322205	522.586731	-649.629517	-88.408401	528.006042	-651.372986	162.815491	79.420746	-653.165833	-79.735855	86.572601	-569.937561	226.099731	1463.931274	-505.082855	-148.968277	1455.418701	-498.209991	32.105865	1426.817627	-508.954315	65.680168	1754.664185	-798.857178	310.923920	1268.665527	-649.250732	-326.953247	1259.319702	-671.124573	171.770309	1035.042725	-635.985474	-129.563843	1034.194336	-560.408508	33.418442	1098.765747	595.425659	-8.065997	961.233521	617.231873	243.009415
-587.363464	118.484741	999.625061	-570.153748	-57.388103	1001.283691	-643.207886	151.239349	522.548035	-649.530396	-88.628075	527.981995	-651.330322	162.806702	79.312614	-653.196167	-79.733597	86.530777	-570.419617	225.866837	1463.948242	-505.098022	-149.133194	1455.379639	-498.405457	31.969740	1426.841675	-509.345215	65.836189	1754.570068	-799.279419	310.370819	1268.423950	-648.985046	-327.222992	1259.200562	-671.352722	171.449844	1034.960327	-636.289246	-130.262650	1034.006104	-560.442810	33.267345	1098.725098	594.666443	-8.118958	961.320923	616.691284	242.945267
-587.491638	118.354729	999.621826	-570.024048	-57.590729	1001.296570	-643.277222	151.100906	522.561523	-649.296509	-88.695824	527.852234	-651.208252	162.856796	79.257706	-653.129578	-79.720123	86.463387	-570.854858	225.672241	1463.877808	-505.151764	-149.291641	1455.286865	-498.579987	31.849884	1426.836914	-509.636047	65.729942	1754.500732	-799.808594	309.893860	1268.270264	-648.715515	-327.551147	1259.057251	-671.480713	171.185837	1034.917969	-636.140076	-130.464172	1034.019531	-560.451355	33.134842	1098.730713	593.807007	-8.028913	961.424744	615.926025	243.016632
-587.630066	118.222610	999.570129	-569.957703	-57.754433	1001.257629	-643.357422	150.951294	522.563721	-649.224243	-88.841080	527.764648	-651.140198	162.833954	79.201439	-653.159119	-79.712021	86.416382	-571.382568	225.454376	1463.835083	-505.178131	-149.471039	1455.217896	-498.802216	31.687088	1426.873413	-509.921173	65.586815	1754.458740	-800.339294	309.174469	1268.151733	-648.428284	-327.920441	1258.876587	-671.632690	170.843246	1034.812256	-636.036621	-130.516724	1034.044189	-560.477051	33.015862	1098.682617	593.079102	-8.071364	961.520447	615.393677	242.883972
-587.739502	117.979752	999.574890	-569.801758	-57.975845	1001.276306	-643.439819	150.770859	522.567566	-649.169678	-89.012123	527.823059	-651.097778	162.811798	79.162674	-653.200073	-79.793762	86.439102	-571.962463	225.218445	1463.959717	-505.196045	-149.664841	1455.054077	-499.023560	31.560850	1426.925537	-510.189331	65.425789	1754.454712	-800.948120	308.519196	1268.036865	-648.118286	-328.312805	1258.695068	-671.870056	170.497253	1034.729248	-635.570435	-129.907257	1034.220825	-560.540588	32.810757	1098.709717	592.286926	-8.125041	961.614746	614.716919	242.844940
-587.793884	117.690971	999.579773	-569.500854	-58.178341	1001.238464	-643.514526	150.499374	522.573547	-649.056885	-89.188110	527.902954	-651.054932	162.685913	79.238495	-653.241943	-79.827080	86.496933	-572.538452	224.955765	1463.998047	-505.213654	-149.854050	1454.896729	-499.231873	31.468708	1426.927979	-510.439545	65.265274	1754.441162	-801.578552	307.698334	1268.046143	-647.813171	-328.589081	1258.392090	-672.077820	170.072769	1034.638184	-635.572144	-129.848984	1034.400391	-560.520203	32.568962	1098.712158	591.544861	-8.161753	961.632019	614.078003	242.868988
-587.906677	117.467125	999.547607	-569.326660	-58.375000	1001.239014	-643.628540	150.259888	522.534851	-648.974060	-89.274628	527.926025	-651.105774	162.618164	79.292725	-653.315918	-79.815063	86.530304	-573.091492	224.707779	1463.991943	-505.163086	-149.987747	1454.745117	-499.414459	31.411482	1426.923218	-510.655090	65.113937	1754.437012	-802.193237	306.959930	1268.045654	-647.500305	-328.845825	1258.073608	-672.075623	169.615265	1034.583008	-635.728882	-129.649338	1034.605225	-560.563293	32.399311	1098.708862	590.869568	-8.171391	961.711853	613.508545	242.830200
-588.024048	117.256721	999.536011	-569.171692	-58.554260	1001.249268	-643.750549	150.059479	522.541626	-648.869202	-89.336678	527.974060	-651.040222	162.609558	79.241783	-653.261353	-79.833260	86.598137	-573.708740	224.426117	1464.022827	-505.075989	-150.137482	1454.586548	-499.594727	31.321066	1426.941162	-510.708954	65.048492	1754.274170	-802.852295	306.107178	1267.901855	-647.163757	-329.107513	1257.748047	-672.260498	169.268814	1034.483765	-635.975342	-129.394089	1034.822266	-560.588867	32.240520	1098.715210	590.040405	-8.271505	961.844788	612.901672	242.741898
-588.183594	117.097816	999.499817	-569.107056	-58.767960	1001.254700	-643.858276	149.857239	522.487793	-648.784973	-89.473869	527.982483	-651.010925	162.650696	79.170349	-653.294189	-79.868317	86.602692	-574.305298	224.194244	1464.024902	-504.973816	-150.281128	1454.399658	-499.767822	31.191532	1426.943848	-511.000732	64.753906	1754.350586	-803.492065	305.310547	1267.719360	-646.740051	-329.354370	1257.351807	-672.457764	168.870026	1034.369019	-636.345703	-128.932663	1034.927856	-560.658997	32.097080	1098.702637	589.197937	-8.375364	961.982422	612.256287	242.650970
-588.336792	117.000809	999.501648	-569.048340	-58.971535	1001.270325	-643.944092	149.783096	522.491699	-648.829651	-89.731384	527.969910	-650.930786	162.688889	79.045326	-653.324280	-79.844467	86.523636	-574.911987	223.925980	1463.992798	-504.908508	-150.425323	1454.221436	-499.944244	31.053349	1426.943970	-511.338379	64.326332	1754.187378	-804.152222	304.596466	1267.604614	-646.325378	-329.617096	1256.942871	-672.620605	168.542435	1034.289429	-636.766235	-128.509323	1035.028564	-560.694885	31.975601	1098.708496	588.488831	-8.355935	962.040833	611.625427	242.630615
-588.498718	116.881927	999.488464	-568.967712	-59.124496	1001.218323	-644.051208	149.706024	522.458313	-648.822388	-89.820480	527.861023	-650.871826	162.673309	79.043846	-653.392761	-79.876518	86.443398	-575.535706	223.642960	1464.046387	-504.784637	-150.589340	1453.984253	-500.100647	30.918474	1426.912354	-511.482056	64.102509	1754.111816	-804.906738	303.812073	1267.580444	-645.897522	-329.787476	1256.536743	-672.767212	168.237030	1034.245728	-637.154297	-128.109024	1035.178589	-560.737183	31.842043	1098.676147	587.773682	-8.384196	962.099121	610.997620	242.553757
-588.647827	116.709930	999.488220	-568.864807	-59.246887	1001.138550	-644.155518	149.503799	522.418762	-648.835876	-89.987152	527.820862	-650.864258	162.645248	79.040619	-653.419312	-79.918671	86.419449	-576.157837	223.349319	1464.100098	-504.632965	-150.755280	1453.748291	-500.311768	30.791483	1426.889893	-511.611206	63.764297	1754.089600	-805.637146	302.912323	1267.556152	-645.503662	-329.930542	1256.102661	-673.061584	167.760574	1034.182251	-637.549561	-127.725212	1035.243652	-560.798096	31.672838	1098.643677	587.057983	-8.406595	962.169250	610.307068	242.535553
-588.855530	116.588783	999.489868	-569.074524	-59.276295	1001.043274	-644.310730	149.400681	522.459473	-648.859680	-90.194412	527.818359	-650.910095	162.570358	79.086029	-653.514404	-79.960800	86.452446	-576.846680	223.000397	1464.251099	-504.480408	-150.942261	1453.489502	-500.485474	30.683121	1426.859253	-511.715393	63.523556	1754.061157	-806.382263	301.974426	1267.601807	-645.086487	-330.105042	1255.612915	-673.270996	167.177414	1034.104126	-637.926758	-127.456482	1035.383301	-561.036499	31.541416	1098.604004	586.301392	-8.472981	962.277039	609.694641	242.435364
[truncated: 40 more columns]
