# Supplementary material for: A dyadic stimulus set of audiovisual affective displays for the study of multisensory, emotional, social interactions
Source: Behav Res Methods. 2015 Nov 5;48(4):1285–95. doi: 10.3758/s13428-015-0654-4 (PMC5101291; doi:10.3758/s13428-015-0654-4)
Supplement: Supplementary file 1 — (ZIP 270 MB) [file 13428_2015_654_MOESM1_ESM.zip › supplementary_material_2_stimuli_set_files/G/G14.txt]

-585.959900	93.809708	990.294067	-565.504578	-82.958900	992.120422	-591.843567	132.865372	513.239075	-644.678345	-104.984764	527.119507	-664.562927	155.788605	82.231201	-654.690247	-80.649338	86.843231	-603.536987	192.527802	1455.040771	-523.442261	-180.283966	1440.177124	-516.625122	4.932644	1420.188721	-529.705505	31.999453	1751.349854	-781.819031	230.972351	1207.654297	-621.750305	-265.192535	1180.058960	-585.974792	268.657867	983.680664	-482.562927	-274.869720	899.857422	-562.012390	8.036086	1090.227173	591.978333	16.312887	968.859314	604.423645	269.714996
-585.620850	93.684082	990.284424	-565.248291	-82.960411	992.212097	-591.570007	132.768860	513.156860	-644.509644	-104.889656	527.113098	-664.500366	155.767548	82.222214	-654.605652	-80.634186	86.855965	-603.176208	192.625244	1455.217407	-523.266479	-180.161896	1440.181885	-516.228394	5.032163	1420.288452	-529.664734	31.721123	1751.431885	-781.609375	231.169235	1208.006104	-621.394714	-264.986542	1180.055786	-586.002747	265.528961	981.640198	-482.528931	-275.346832	899.679504	-561.717834	8.024355	1090.267212	591.960938	16.368546	968.825439	604.436340	269.718872
-585.290222	93.619324	990.298035	-565.039307	-82.942566	992.300049	-591.124207	132.505432	513.159363	-644.359253	-104.816818	527.110779	-664.292664	155.710999	82.135765	-654.497742	-80.637733	86.826691	-602.845032	192.686493	1455.436401	-523.052185	-180.057281	1440.137329	-515.825684	5.143478	1420.352173	-529.544922	31.554914	1751.584961	-781.275574	231.327057	1208.254395	-621.021606	-264.773193	1180.006958	-586.114380	264.683990	981.154602	-482.189178	-276.218628	900.676880	-561.442688	8.034992	1090.316406	591.964233	16.386978	968.842773	604.437683	269.732086
-584.974426	93.579941	990.319214	-564.759827	-82.919403	992.393127	-591.012817	132.409256	513.214355	-644.307495	-104.792015	527.074036	-664.263733	155.696365	82.175781	-654.527771	-80.612946	86.808594	-602.501221	192.731583	1455.719238	-522.768860	-179.988098	1440.120361	-515.422974	5.240770	1420.434448	-529.515259	31.525927	1751.534424	-780.911804	231.466934	1208.496704	-620.689941	-264.726257	1179.994507	-586.198425	264.390717	981.064819	-482.145996	-276.624817	900.623291	-561.141296	8.065763	1090.371948	591.994568	16.376516	968.809570	604.536621	269.739044
-584.709473	93.595177	990.346375	-564.553284	-82.832718	992.449158	-591.498474	132.706772	513.259033	-644.134033	-104.645683	527.041382	-664.625977	155.794098	82.254379	-654.355896	-80.572693	86.765427	-602.170959	192.746857	1455.933594	-522.496826	-179.931625	1440.098511	-515.015808	5.318370	1420.525635	-529.355896	31.597672	1751.581909	-780.599121	231.621796	1208.813599	-620.490051	-264.755341	1180.030640	-586.334778	263.911713	980.869751	-482.573700	-276.390564	899.023376	-560.879028	8.132476	1090.409424	591.980164	16.479343	968.766052	604.558594	269.767059
-584.472473	93.580894	990.356812	-564.376404	-82.824364	992.562439	-591.455505	132.666443	513.294678	-644.099854	-104.636032	527.132568	-664.691589	155.801483	82.324989	-654.373779	-80.572815	86.852814	-601.801758	192.758942	1456.167114	-522.252014	-179.883438	1440.016968	-514.629333	5.379425	1420.597534	-529.226318	31.842216	1751.541992	-780.303528	231.670471	1209.101440	-620.228149	-264.729950	1179.981323	-586.505737	263.381317	980.677551	-482.601959	-276.597351	898.785950	-560.666504	8.183497	1090.468994	591.950867	16.344580	968.798950	604.639709	269.711334
-584.247803	93.598679	990.398132	-564.162354	-82.745033	992.640137	-591.334412	132.571884	513.309875	-643.925842	-104.529716	527.177368	-664.704346	155.785522	82.252769	-654.226196	-80.558975	86.869774	-601.364624	192.783127	1456.354126	-522.005737	-179.857452	1439.924683	-514.272217	5.404040	1420.704590	-529.062256	32.119438	1751.434326	-780.037354	231.712494	1209.369995	-619.973083	-264.790710	1179.880493	-586.648193	262.961182	980.557800	-482.586578	-276.789185	898.643127	-560.451538	8.252145	1090.528564	591.910339	16.449823	968.759033	604.617981	269.721649
-584.029419	93.614288	990.456055	-563.945068	-82.668587	992.677551	-591.214233	132.467102	513.349243	-643.879211	-104.531380	527.223389	-664.703064	155.789719	82.280006	-654.241943	-80.555420	86.916306	-600.860107	192.794739	1456.509644	-521.729614	-179.856598	1439.749390	-513.907898	5.410538	1420.748291	-528.805847	32.569195	1751.376221	-779.761292	231.675705	1209.646240	-619.664612	-264.772278	1179.766235	-586.778320	262.519470	980.431335	-482.220428	-277.298035	899.617676	-560.176697	8.293917	1090.568359	591.937927	16.448393	968.762817	604.687744	269.766846
-583.804993	93.669968	990.453613	-563.742615	-82.655334	992.708862	-590.997253	132.373856	513.317566	-643.731323	-104.405861	527.231995	-664.661011	155.801300	82.256668	-654.168884	-80.542343	86.927864	-600.342468	192.762665	1456.651489	-521.490295	-179.917114	1439.689941	-513.550476	5.383608	1420.782227	-528.446411	33.031826	1751.323486	-779.527771	231.573502	1209.954712	-619.399292	-264.845306	1179.683105	-586.915527	262.164734	980.392761	-482.098633	-277.358795	899.554138	-559.918457	8.349942	1090.575928	591.881897	16.473995	968.740417	604.675720	269.805023
-583.529541	93.715317	990.462341	-563.466064	-82.579414	992.708252	-590.960083	132.382065	513.322021	-643.672607	-104.370163	527.290344	-664.718811	155.772232	82.281357	-654.122986	-80.548424	86.964203	-599.806824	192.750717	1456.799805	-521.331482	-179.924683	1439.587036	-513.219116	5.314772	1420.766846	-528.151855	33.555054	1751.222412	-779.314453	231.487732	1210.188599	-619.205994	-264.901154	1179.605103	-587.019165	261.854156	980.377991	-482.083191	-277.321686	899.339417	-559.600891	8.410598	1090.574097	591.917542	16.516857	968.705933	604.787292	269.774933
-583.275208	93.718292	990.473938	-563.276855	-82.578766	992.759827	-590.612793	132.291306	513.218384	-643.590149	-104.253418	527.263245	-664.633240	155.757629	82.271568	-654.136169	-80.515793	86.956322	-599.253662	192.938385	1456.886597	-521.152832	-179.794098	1439.474121	-512.876648	5.178572	1420.770508	-527.747681	34.030922	1751.040283	-779.068359	231.285278	1210.465454	-619.008301	-264.997314	1179.509033	-587.067749	261.642365	980.446899	-481.999237	-277.254303	899.178650	-559.327942	8.435391	1090.597900	591.871216	16.431108	968.705872	604.860962	269.732605
-583.000000	93.638283	990.502625	-563.035095	-82.556908	992.791443	-590.444397	132.222717	513.236145	-643.492798	-104.195740	527.268188	-664.595215	155.762177	82.267242	-654.139587	-80.473068	86.921745	-598.741821	193.323929	1457.057373	-521.038635	-179.536819	1439.459839	-512.498962	5.017710	1420.742310	-527.320129	34.533195	1750.930786	-778.815186	231.083008	1210.756104	-618.817627	-265.102417	1179.381714	-587.094849	261.550293	980.554077	-481.898376	-277.126495	899.001953	-559.020325	8.412409	1090.620972	591.849487	16.525822	968.668762	604.910339	269.817627
-582.778992	93.684196	990.514404	-562.874634	-82.537048	992.764343	-590.259827	132.200836	513.216797	-643.495117	-104.265411	527.334167	-664.605469	155.765900	82.300156	-654.180176	-80.487404	87.033684	-598.252197	193.693710	1457.075439	-520.959229	-179.242706	1439.412964	-512.132019	4.836711	1420.694214	-526.903687	34.990616	1750.790894	-778.564636	230.820847	1210.983032	-618.737366	-265.275055	1179.342773	-587.041748	261.474915	980.683716	-482.175446	-276.473480	897.657104	-558.759827	8.426032	1090.603882	591.851379	16.572844	968.656677	605.006165	269.792664
-582.524414	93.619644	990.505920	-562.734253	-82.555580	992.817993	-590.001770	132.140427	513.111145	-643.386047	-104.203735	527.366760	-664.512146	155.762711	82.248283	-654.107666	-80.489464	87.036057	-597.737488	194.053055	1457.074341	-520.944092	-178.985992	1439.436157	-511.779694	4.655150	1420.685547	-526.520569	35.362606	1750.638794	-778.351074	230.537445	1211.129395	-618.630554	-265.336273	1179.229492	-586.926147	261.377167	980.722656	-482.055756	-276.250061	897.525513	-558.540833	8.413358	1090.622559	591.811523	16.582409	968.633850	605.084045	269.766602
-582.267029	93.632721	990.516235	-562.591553	-82.555344	992.828857	-589.796387	132.113052	513.129150	-643.338867	-104.193672	527.310181	-664.491821	155.731064	82.277336	-654.070618	-80.470192	86.994453	-597.237000	194.296005	1457.035034	-520.860657	-178.857010	1439.374390	-511.399109	4.539862	1420.615356	-525.296509	35.070427	1751.106812	-778.085266	230.244431	1211.224976	-618.547791	-265.364014	1179.178711	-586.790527	261.484528	980.805969	-481.866943	-276.022095	897.495117	-558.297058	8.415745	1090.627075	591.761108	16.515617	968.654236	605.141357	269.743011
-582.026855	93.669373	990.511047	-562.527710	-82.566032	992.813110	-589.624023	132.135101	513.115479	-643.347595	-104.228401	527.278137	-664.433716	155.759491	82.235596	-654.067810	-80.451637	86.956398	-596.781799	194.381836	1456.975098	-520.730164	-178.899017	1439.315186	-510.973022	4.438600	1420.536987	-524.942383	35.626297	1750.873047	-777.817688	229.887451	1211.298462	-618.457092	-265.335663	1179.168579	-586.622498	261.594482	980.863770	-481.613617	-275.708618	897.502380	-558.089355	8.413922	1090.609131	591.732788	16.603712	968.607605	605.209656	269.774933
-581.817444	93.709641	990.495422	-562.438293	-82.591385	992.781494	-589.451416	132.084793	513.097717	-643.256836	-104.233070	527.296204	-664.473022	155.770111	82.241058	-654.034241	-80.447891	86.954422	-596.364990	194.426254	1456.927856	-520.604553	-179.016907	1439.299194	-510.511536	4.382415	1420.492432	-524.617798	35.854332	1750.817993	-777.554260	229.503540	1211.322632	-618.328735	-265.249023	1179.120605	-586.434875	261.760956	980.888123	-481.020416	-275.588379	898.713623	-557.873535	8.408908	1090.576294	591.718628	16.617380	968.601318	605.305847	269.749023
-581.577026	93.684296	990.480469	-562.395203	-82.639557	992.836548	-589.271790	132.156052	513.049561	-643.229614	-104.247917	527.342834	-664.492004	155.765381	82.318138	-654.046326	-80.482368	87.025757	-596.011963	194.454605	1456.911499	-520.441223	-179.115326	1439.301147	-510.130981	4.383411	1420.429443	-524.279907	35.966251	1750.791260	-777.288452	229.163589	1211.304321	-618.362244	-265.211945	1179.159180	-586.219543	261.963623	980.872070	-481.167877	-275.087006	897.750488	-557.690674	8.399481	1090.589600	591.707825	16.655130	968.580994	605.399048	269.755127
-581.336609	93.632629	990.485413	-562.299622	-82.661636	992.827271	-589.154724	132.145142	513.019409	-643.232788	-104.304710	527.394836	-664.469604	155.796326	82.313522	-654.039734	-80.473541	87.050278	-595.656982	194.469437	1456.935547	-520.149963	-179.178909	1439.277344	-509.731934	4.395288	1420.396484	-523.983154	36.007038	1750.817749	-777.028748	228.899750	1211.286499	-618.336548	-265.101166	1179.258789	-585.995483	262.204926	980.906555	-480.998383	-274.683624	897.815735	-557.475830	8.348307	1090.581055	591.669983	16.696388	968.579590	605.447449	269.757629
-581.123962	93.572647	990.445740	-562.271057	-82.652893	992.794617	-589.028137	132.212769	513.001892	-643.206726	-104.368805	527.392273	-664.505920	155.810623	82.337685	-654.104492	-80.475235	87.056122	-595.295837	194.590561	1456.962646	-519.769836	-179.189255	1439.295044	-509.250244	4.428373	1420.331665	-523.685974	35.989113	1750.872192	-776.770264	228.658188	1211.283813	-618.300903	-264.980438	1179.356323	-585.729431	262.449188	980.891052	-480.773499	-274.248840	898.065186	-557.253113	8.323513	1090.530029	591.625244	16.689053	968.586121	605.509827	269.760925
-580.904724	93.566002	990.422241	-562.253479	-82.705986	992.819458	-588.924683	132.244965	513.020142	-643.104919	-104.258408	527.339844	-664.524963	155.831223	82.338921	-653.966431	-80.464378	86.998695	-594.920410	194.778275	1456.922974	-519.379517	-179.186646	1439.272705	-508.794525	4.458324	1420.271362	-523.370850	35.913849	1750.888672	-776.510010	228.483887	1211.269043	-618.284729	-264.849884	1179.502441	-585.474731	262.544556	980.839355	-480.606842	-273.769714	898.266785	-557.067993	8.310434	1090.520508	591.517151	16.699213	968.606018	605.530457	269.774994
-580.679504	93.579224	990.382629	-562.198730	-82.755096	992.817078	-588.797668	132.295776	512.963806	-643.059387	-104.197174	527.305237	-664.536011	155.827026	82.332291	-653.885620	-80.520920	87.021347	-594.543213	194.993073	1456.952271	-518.908081	-179.124451	1439.313354	-508.368073	4.482100	1420.216431	-523.078613	35.745289	1750.952026	-776.239990	228.377533	1211.286865	-618.259888	-264.731354	1179.677490	-585.211182	262.538910	980.797424	-480.481079	-273.237823	898.456482	-556.855225	8.305766	1090.488403	591.487488	16.753532	968.594116	605.575439	269.799133
-580.491943	93.559601	990.359619	-562.170166	-82.767174	992.820129	-588.729675	132.372849	512.959412	-643.082825	-104.223793	527.270142	-664.602112	155.840149	82.363426	-653.822998	-80.508125	86.990967	-594.143555	195.173660	1457.056641	-518.430542	-179.047043	1439.406250	-507.889008	4.566877	1420.154053	-522.769470	35.508591	1751.085693	-775.912231	228.330505	1211.302612	-618.215515	-264.580902	1179.894653	-585.250854	263.253052	981.454651	-480.450134	-272.758759	898.669006	-556.675659	8.298778	1090.467529	591.421753	16.764109	968.585876	605.580933	269.873352
-580.279785	93.581276	990.362244	-562.113098	-82.810219	992.826355	-588.655945	132.404816	513.006348	-643.092651	-104.183174	527.270325	-664.607666	155.841187	82.412247	-653.749634	-80.470306	86.933220	-593.942688	194.599564	1457.083618	-518.166504	-179.805649	1439.433472	-507.372864	4.844915	1420.307129	-522.464172	35.220814	1751.230225	-775.692810	228.391541	1211.340332	-618.096130	-264.437592	1180.174805	-584.721985	262.411407	980.777344	-480.469513	-272.214996	898.889404	-556.450378	8.285340	1090.458618	591.376160	16.802870	968.585815	605.634216	269.861084
-580.031311	93.544960	990.361572	-562.028442	-82.851219	992.886536	-588.552795	132.436539	513.011047	-643.151367	-104.202988	527.368713	-664.645081	155.839172	82.436165	-653.784119	-80.523514	87.012589	-593.619507	194.581497	1457.175171	-517.791931	-179.873871	1439.537476	-506.957367	5.028640	1420.325806	-522.160156	34.909676	1751.383789	-775.424316	228.579742	1211.447754	-617.980774	-264.372101	1180.389893	-584.525391	261.935242	980.620300	-479.835114	-270.573761	900.156982	-556.243835	8.271002	1090.481689	591.359558	16.770044	968.598267	605.720825	269.853607
-579.790344	93.544815	990.349182	-561.936707	-82.871750	992.946167	-588.453857	132.459030	512.989319	-643.118835	-104.199272	527.435730	-664.613647	155.856506	82.440979	-653.628418	-80.601639	87.116570	-592.897522	195.566650	1457.319336	-517.101868	-178.921875	1439.609009	-506.585907	5.021757	1420.117676	-521.873230	34.517605	1751.607666	-774.879150	228.810181	1211.614502	-617.881409	-264.311035	1180.607300	-584.660095	263.401733	982.129456	-479.853088	-269.993927	900.397461	-556.012268	8.294595	1090.494507	591.330383	16.705893	968.639893	605.771851	269.820984
-579.528809	93.513596	990.364380	-561.761292	-82.846588	992.962219	-588.391724	132.457230	512.996704	-643.074890	-104.113007	527.445862	-664.645874	155.872650	82.509071	-653.534851	-80.588928	87.013206	-591.986023	196.171707	1457.470703	-516.246643	-178.331802	1439.712402	-506.220154	5.115360	1420.051758	-521.533325	33.863071	1751.930542	-774.528870	229.155975	1211.951416	-617.692200	-264.219269	1180.838379	-584.452576	262.924591	982.241760	-479.822693	-269.419403	900.561523	-555.721313	8.292886	1090.499146	591.269409	16.700909	968.648621	605.820557	269.818329
-579.242676	93.490501	990.424072	-561.585266	-82.857819	993.036072	-588.335327	132.411896	513.067932	-643.087158	-104.122269	527.461426	-664.652893	155.857803	82.523972	-653.452637	-80.618752	87.026779	-591.651489	195.455124	1457.562012	-516.086975	-179.055908	1439.771729	-505.750275	5.513903	1420.196655	-521.224487	33.719566	1751.974854	-774.276611	229.591705	1212.149658	-617.468201	-264.109039	1181.079712	-584.159241	262.857605	982.239502	-479.826080	-268.829376	900.655212	-555.457581	8.277761	1090.560913	591.197815	16.660246	968.675903	605.846680	269.820129
-578.977600	93.491745	990.473328	-561.435059	-82.817932	993.088135	-588.315125	132.333984	513.119629	-643.073364	-104.083496	527.452393	-664.632813	155.809616	82.495689	-653.362915	-80.633324	87.020271	-591.525330	194.819427	1457.642334	-516.203552	-179.694351	1439.902710	-505.244873	5.892342	1420.270142	-520.903198	33.280170	1752.121216	-774.147400	230.157776	1212.523926	-617.228271	-263.969757	1181.281982	-584.281372	260.075531	981.321655	-479.833679	-268.283142	900.751587	-555.223267	8.293372	1090.607666	591.166565	16.753366	968.660278	605.871887	269.872192
-578.698486	93.508522	990.496948	-561.297302	-82.789429	993.128601	-588.308777	132.329132	513.108582	-643.044006	-104.034546	527.458252	-664.697693	155.811295	82.580711	-653.262573	-80.661980	86.998451	-590.215210	195.967911	1457.776123	-515.256287	-178.613251	1439.967651	-504.995392	5.862334	1420.171021	-520.596558	32.806259	1752.266846	-773.778259	230.682175	1213.111084	-616.923767	-263.802002	1181.397705	-584.235474	258.833618	981.157959	-479.455963	-268.269653	902.097839	-554.975037	8.317495	1090.633667	591.131470	16.737928	968.663574	605.905518	269.853577
-578.452454	93.563255	990.514221	-561.156311	-82.749855	993.165344	-588.330139	132.274231	513.177856	-643.003052	-103.987190	527.450195	-664.692322	155.797318	82.603264	-653.202148	-80.686714	87.007080	-589.125916	197.211151	1457.900879	-514.606201	-177.337372	1440.058716	-504.662598	5.787436	1419.993530	-520.265686	32.312717	1752.377686	-773.286804	231.208069	1213.633057	-616.754211	-263.798218	1181.560303	-584.170105	259.418549	982.041443	-479.706940	-267.200562	900.952576	-554.742493	8.370074	1090.654541	591.054199	16.681061	968.669434	605.938599	269.876465
-578.127136	93.586823	990.529480	-560.960510	-82.741096	993.216736	-588.497437	132.295380	513.197266	-643.039001	-104.053421	527.529175	-664.782898	155.779709	82.632370	-653.181519	-80.701668	87.007652	-588.664856	196.459198	1457.908691	-514.597412	-178.140732	1440.095215	-504.154999	6.170896	1420.160400	-519.934509	31.864189	1752.579102	-773.178528	231.857697	1214.045898	-616.433167	-263.631866	1181.724854	-584.421570	257.693390	982.073425	-479.574982	-266.584808	900.866516	-554.478455	8.395473	1090.687012	590.964600	16.670618	968.705933	605.916931	269.877014
-577.801331	93.577705	990.555420	-560.752930	-82.714157	993.280457	-588.534241	132.228867	513.230713	-642.984009	-104.111450	527.642883	-664.788513	155.691055	82.696228	-653.089661	-80.755394	87.072922	-588.439026	195.711380	1457.893555	-515.019165	-178.917221	1440.146484	-503.612427	6.524138	1420.231079	-519.589111	31.328808	1752.757813	-773.198425	232.534851	1214.511719	-616.138855	-263.492310	1181.795532	-584.399292	254.535233	980.689636	-479.379547	-266.049194	900.958801	-554.233948	8.413995	1090.734985	590.954529	16.645111	968.692017	606.002014	269.808105
-577.440430	93.645477	990.567444	-560.580322	-82.629425	993.298828	-588.667358	132.112091	513.315979	-642.875122	-104.049690	527.642395	-664.829163	155.610703	82.789497	-653.068237	-80.759384	87.081306	-587.032776	196.904251	1457.945435	-514.230957	-177.788574	1440.086304	-503.378265	6.423370	1420.159668	-519.215393	30.817886	1752.902100	-772.887390	233.018051	1215.049438	-615.893250	-263.358856	1181.832886	-584.830566	254.520340	981.809143	-479.097015	-265.495209	900.950562	-554.002563	8.474721	1090.756104	590.897278	16.658119	968.692810	606.000244	269.835999
-577.140808	93.709480	990.545532	-560.417236	-82.544685	993.250671	-588.815491	132.048416	513.407288	-642.772766	-104.001175	527.599182	-664.859619	155.550400	82.788628	-652.965027	-80.739449	87.035812	-585.861938	198.255661	1457.973755	-513.702759	-176.508682	1440.121216	-503.072479	6.288850	1419.949463	-518.805054	30.326242	1753.030762	-772.663635	233.457489	1215.659546	-615.678040	-263.182281	1181.777222	-585.026428	252.860672	981.460144	-478.769135	-264.905853	900.918396	-553.774231	8.522837	1090.722168	590.805054	16.548473	968.743469	606.009033	269.788879
-576.769958	93.771095	990.532104	-560.225891	-82.473831	993.249756	-588.862305	131.917191	513.459839	-642.653870	-104.003853	527.673706	-664.812744	155.534607	82.813782	-652.968628	-80.727081	87.054474	-585.404724	197.406509	1457.824219	-513.955750	-177.476364	1440.094971	-502.615662	6.642653	1420.137695	-518.387451	29.820827	1753.168457	-772.671814	233.879074	1215.977051	-615.399658	-262.866333	1181.789917	-585.400879	252.103561	981.902588	-478.417969	-264.365814	900.934509	-553.548340	8.575939	1090.723877	590.698547	16.608032	968.721436	605.960266	269.825897
-576.395142	93.869255	990.493042	-560.063965	-82.440895	993.301819	-588.923889	131.729233	513.510620	-642.615540	-104.031715	527.785400	-664.820496	155.466812	82.813293	-652.954407	-80.739365	87.142700	-585.269836	196.590546	1457.733521	-514.576782	-178.391876	1440.066650	-502.102051	6.975240	1420.222412	-517.917480	29.302372	1753.284790	-772.765137	234.239792	1216.256470	-615.174744	-262.585266	1181.754761	-585.876282	250.469986	981.825745	-478.092194	-263.837372	900.875000	-553.358887	8.666284	1090.741455	590.619690	16.652025	968.731934	605.921448	269.811829
-576.017212	93.989868	990.463379	-559.939148	-82.406738	993.308167	-589.008362	131.636246	513.631714	-642.445740	-103.892334	527.765747	-664.829712	155.459610	82.796707	-652.887878	-80.699928	87.108170	-583.806763	197.933090	1457.634033	-513.895569	-177.227661	1440.055054	-501.939026	6.839729	1420.144775	-517.434875	28.788563	1753.321289	-772.666077	234.435654	1216.791626	-615.003052	-262.328705	1181.657471	-586.383789	248.838699	981.732666	-477.747772	-263.295807	900.870789	-553.153320	8.737020	1090.736938	590.559509	16.716667	968.718506	605.900024	269.854279
-575.618286	94.087135	990.426208	-559.832092	-82.315163	993.309509	-589.006775	131.454865	513.737488	-642.296570	-103.808105	527.713013	-664.734070	155.440277	82.770065	-652.891052	-80.685272	87.117058	-582.592041	199.396484	1457.383179	-513.456360	-175.878571	1440.057007	-501.710663	6.661607	1419.949585	-516.895874	28.292980	1753.359619	-772.587708	234.542831	1217.279663	-614.867126	-262.013245	1181.530518	-586.899048	247.109787	981.481750	-477.347443	-262.788361	900.899231	-552.957336	8.823442	1090.727783	590.463135	16.672739	968.719910	605.878601	269.819611
-575.186707	94.135735	990.440674	-559.680115	-82.207191	993.284058	-589.117859	131.427994	513.812012	-642.101074	-103.707924	527.667969	-664.721436	155.425873	82.831879	-652.858826	-80.643379	87.113319	-582.250549	198.489532	1457.144897	-513.907654	-176.985199	1439.972046	-501.270111	7.035239	1420.149414	-516.332581	27.763113	1753.347778	-772.840332	234.612640	1217.509888	-614.697144	-261.615326	1181.497314	-587.484253	244.106430	980.328308	-476.995178	-262.240845	900.872253	-552.741577	8.850459	1090.735107	590.396362	16.702599	968.697205	605.890259	269.798035
-574.814270	94.256355	990.400879	-559.597290	-82.140747	993.309082	-589.363525	131.444855	513.985901	-641.972778	-103.635445	527.692261	-664.865601	155.610397	82.740524	-652.848999	-80.586479	87.147583	-582.177551	197.724548	1456.929565	-514.597168	-177.930725	1439.941650	-500.781464	7.361063	1420.217163	-515.751831	27.256292	1753.445313	-772.893372	234.445587	1217.563354	-614.558472	-261.227020	1181.386475	-588.140442	244.439728	981.029724	-476.614410	-261.716858	900.851807	-552.554504	8.951885	1090.733521	590.344299	16.651266	968.729492	605.891907	269.738281
-574.445374	94.423439	990.415771	-559.469849	-82.017296	993.290466	-589.421204	131.516312	514.031677	-641.774902	-103.527039	527.704773	-664.819031	155.517975	82.836395	-652.753174	-80.567902	87.206520	-580.892517	199.075195	1456.787476	-514.001892	-176.770569	1439.917236	-500.620117	7.207650	1420.151733	-515.122864	26.767052	1753.424927	-772.802063	234.151779	1217.831177	-614.517517	-260.833069	1181.263306	-588.671814	243.825562	980.931824	-476.319733	-261.216736	900.836731	-552.343445	9.054540	1090.738403	590.291748	16.685865	968.722168	605.874268	269.710022
-574.090637	94.554459	990.407837	-559.384949	-81.947121	993.354065	-589.575012	131.581192	514.132141	-641.641785	-103.449997	527.719116	-664.832092	155.516235	82.889191	-652.807129	-80.510590	87.277054	-580.298035	199.367310	1456.664917	-513.999756	-176.651337	1439.896362	-500.372833	7.306273	1420.201660	-514.489258	26.224581	1753.477417	-772.775208	233.704376	1217.976685	-614.441101	-260.379425	1181.152954	-589.085693	243.479614	980.798157	-476.010071	-260.726837	900.872681	-552.164673	9.168601	1090.771851	590.204407	16.684063	968.740173	605.814880	269.717590
-573.700806	94.628883	990.457703	-559.270752	-81.838417	993.412903	-589.675171	131.703110	514.190552	-641.516724	-103.395721	527.782898	-664.868286	155.545975	82.935692	-652.780945	-80.468300	87.351089	-579.806824	199.655380	1456.574341	-514.057007	-176.557739	1439.893188	-500.144501	7.392921	1420.217285	-513.837830	25.713806	1753.427979	-772.737305	233.207474	1218.056763	-614.454529	-259.953186	1181.081543	-589.362427	243.483292	980.638123	-475.795105	-260.276367	900.928162	-551.973816	9.238142	1090.835815	590.165344	16.749775	968.720703	605.744934	269.752014
-573.343018	94.730522	990.464661	-559.208801	-81.708405	993.411560	-590.239380	132.120300	514.307617	-641.268311	-103.197075	527.751099	-665.118713	155.613663	83.009407	-652.643188	-80.410751	87.373802	-579.395752	199.935715	1456.485718	-514.065979	-176.491119	1439.862915	-499.873322	7.508896	1420.251343	-513.152222	25.193480	1753.457642	-772.637634	232.678940	1218.035034	-614.461243	-259.504028	1180.981812	-589.555542	243.807388	980.508484	-475.609955	-259.818970	900.947876	-551.783264	9.323977	1090.842407	590.072998	16.723557	968.729187	605.692017	269.715637
-572.987549	94.779640	990.513672	-559.049438	-81.629852	993.459656	-590.671570	132.468018	514.425781	-641.116821	-103.078285	527.809021	-665.287781	155.693695	83.051147	-652.622742	-80.326355	87.348862	-579.050964	200.247223	1456.504150	-514.054321	-176.367294	1439.840088	-499.633881	7.637896	1420.243042	-512.441711	24.722643	1753.511963	-772.491333	232.156250	1218.045410	-614.490356	-259.001770	1180.918701	-589.644104	244.359604	980.395813	-475.491547	-259.405884	900.935059	-551.544373	9.370215	1090.894043	590.001038	16.698835	968.719604	605.659546	269.697021
-572.646790	94.897797	990.549438	-558.956909	-81.509445	993.483459	-590.943054	132.695847	514.495300	-641.018433	-102.988632	527.838806	-665.337646	155.745193	83.110916	-652.657288	-80.299797	87.364738	-578.815674	200.529648	1456.592529	-514.022278	-176.230301	1439.825439	-499.451752	7.761156	1420.293091	-511.749756	24.256289	1753.463013	-772.294495	231.634186	1218.029053	-614.493103	-258.591400	1180.861572	-589.609314	245.073547	980.322693	-475.378326	-258.982758	900.947083	-551.341370	9.461445	1090.926758	589.925354	16.723680	968.719543	605.603149	269.710663
-572.128296	94.506973	990.369080	-558.881409	-81.502220	993.550903	-590.983276	132.694244	514.538147	-640.944763	-102.958664	527.988098	-665.278625	155.716003	83.159279	-652.634521	-80.258919	87.400002	-578.542236	200.752487	1456.690186	-513.895264	-176.162262	1439.793701	-499.313721	7.904656	1420.447754	-511.075562	23.804779	1753.564453	-772.058838	231.209930	1217.954102	-614.565552	-258.151031	1180.824463	-589.458984	245.814621	980.323547	-475.295166	-258.607880	901.047913	-551.009583	9.381257	1090.861938	589.862183	16.749775	968.713867	605.522705	269.727448
-571.782837	94.607277	990.396851	-558.788940	-81.385178	993.626526	-591.122131	132.805801	514.602478	-640.759521	-102.767677	528.003845	-665.256775	155.709732	83.162926	-652.621643	-80.196915	87.454559	-578.480957	200.973160	1456.821289	-513.917480	-176.002213	1439.776733	-499.166321	8.043813	1420.428223	-510.431000	23.363457	1753.533203	-771.817017	230.854019	1217.904541	-614.625061	-257.703735	1180.755127	-589.129822	246.604736	980.348022	-475.294952	-258.234253	901.035400	-550.820251	9.494123	1090.917847	589.793152	16.825493	968.696899	605.435974	269.750610
-571.429932	94.733398	990.451111	-558.613586	-81.243584	993.652588	-591.234009	132.854462	514.680481	-640.611816	-102.569099	528.056091	-665.237244	155.734772	83.168587	-652.591919	-80.131142	87.439217	-578.356995	201.180237	1457.000488	-513.842773	-175.873291	1439.785278	-499.021912	8.199870	1420.473022	-509.744568	22.915781	1753.623413	-771.546631	230.604980	1217.844482	-614.652588	-257.283600	1180.710571	-588.771118	247.441437	980.478760	-475.310120	-257.869202	900.993469	-550.565308	9.597158	1090.960327	589.665344	16.714540	968.751465	605.273254	269.804382
-571.083130	94.836983	990.499573	-558.455139	-81.108063	993.689819	-591.305115	132.896912	514.767761	-640.461365	-102.380676	528.079163	-665.200134	155.740845	83.205986	-652.526184	-80.104347	87.481918	-578.235535	201.393570	1457.139160	-513.732056	-175.753815	1439.755249	-498.912140	8.348203	1420.479126	-509.171570	22.528978	1753.584351	-771.235168	230.443634	1217.766113	-614.738831	-256.876648	1180.659058	-588.308350	248.345078	980.650635	-475.353302	-257.552063	900.972778	-550.333679	9.694031	1091.006836	589.565613	16.657360	968.768066	605.153320	269.846649
-570.798096	94.964447	990.497864	-558.320496	-80.961052	993.708740	-591.443237	132.988174	514.822998	-640.323059	-102.242462	528.122009	-665.188110	155.764877	83.197708	-652.561401	-80.044586	87.477623	-578.135681	201.571762	1457.303223	-513.682068	-175.600220	1439.699585	-498.796295	8.479430	1420.540161	-508.577209	22.155476	1753.669922	-771.091614	230.467575	1217.798462	-614.789917	-256.526825	1180.570557	-587.754089	246.995590	979.604187	-475.389313	-257.244354	900.965637	-550.105469	9.832084	1091.012695	589.500671	16.649645	968.769775	605.049622	269.848297
-570.533264	95.125481	990.544128	-558.135132	-80.799683	993.705200	-591.550476	133.109329	514.864075	-640.170410	-102.043419	528.177612	-665.198914	155.799240	83.173935	-652.497864	-80.047699	87.494415	-578.009155	201.726944	1457.420776	-513.633789	-175.496490	1439.666016	-498.674164	8.611658	1420.606445	-508.055786	21.842968	1753.689453	-770.781006	230.527817	1217.809204	-614.838074	-256.179291	1180.496094	-587.243958	247.462753	979.569519	-475.464203	-256.879761	900.875977	-549.873291	9.959252	1091.034058	589.424316	16.621571	968.783875	604.961853	269.845856
-570.332031	95.304550	990.573364	-557.964478	-80.574043	993.676758	-591.606995	133.193863	514.924316	-640.064880	-101.842194	528.118042	-665.160645	155.804855	83.165428	-652.493225	-79.986275	87.480659	-577.870911	201.862747	1457.563843	-513.542236	-175.386765	1439.590698	-498.569977	8.720886	1420.626099	-507.601685	21.550455	1753.648193	-770.403687	230.762329	1217.795410	-614.887878	-255.859085	1180.395020	-586.692871	248.472473	979.863953	-475.535889	-256.529205	900.771790	-549.655823	10.129555	1091.030640	589.339111	16.579119	968.796997	604.881287	269.851135
-570.112732	95.462090	990.635803	-557.774536	-80.380882	993.671509	-591.696716	133.315384	514.979248	-639.972290	-101.709930	528.179565	-665.207886	155.836243	83.215912	-652.506531	-79.969513	87.499382	-577.704651	201.940994	1457.694214	-513.457947	-175.300537	1439.508057	-498.461212	8.825985	1420.643921	-507.181030	21.312160	1753.731201	-770.083008	231.125259	1217.826782	-614.935608	-255.560913	1180.292114	-586.199951	249.236786	980.061951	-475.583710	-256.227783	900.683960	-549.445313	10.265387	1091.059570	589.221313	16.529516	968.815918	604.772644	269.845062
-569.917114	95.676163	990.664124	-557.619751	-80.181816	993.679993	-591.743591	133.414932	515.020386	-639.851013	-101.556358	528.182068	-665.214539	155.836288	83.236053	-652.517761	-79.963341	87.542641	-577.536926	202.036850	1457.831299	-513.454407	-175.232956	1439.422852	-498.327728	8.926210	1420.697754	-506.788452	21.135366	1753.756836	-769.716003	231.681366	1217.902466	-615.003723	-255.249100	1180.143555	-585.728027	249.927841	980.217529	-475.626984	-255.900940	900.593323	-549.252502	10.458388	1091.075684	589.098816	16.392708	968.887085	604.668335	269.805267
-569.748047	95.930748	990.669067	-557.469910	-79.985054	993.696289	-591.785645	133.488785	515.075928	-639.758179	-101.427956	528.209717	-665.224670	155.906586	83.224236	-652.524292	-79.940323	87.560768	-577.277649	202.091339	1457.957153	-513.387695	-175.175415	1439.273315	-498.204926	9.001232	1420.704346	-506.503174	21.005323	1753.743164	-769.301758	232.226517	1218.021362	-615.029541	-254.959091	1179.988647	-585.523621	251.455902	981.124512	-475.641571	-255.564041	900.424866	-549.089600	10.688207	1091.085693	588.983459	16.394135	968.881104	604.584351	269.770233
-569.623840	96.146484	990.712952	-557.314331	-79.761543	993.712830	-591.787048	133.619766	515.100342	-639.633057	-101.257477	528.171936	-665.208496	155.909348	83.241249	-652.526428	-79.923149	87.508148	-577.020630	202.112000	1458.080078	-513.326904	-175.117081	1439.109619	-498.062561	9.053638	1420.674683	-506.271637	21.005566	1753.747314	-768.827942	232.898926	1218.086792	-615.021545	-254.751541	1179.804321	-584.854187	253.586166	981.925964	-475.644806	-255.205643	900.216003	-548.946655	10.895383	1091.115845	588.879822	16.385742	968.884644	604.464661	269.787964
-569.518860	96.383812	990.698181	-557.172546	-79.584610	993.718079	-592.098999	133.871613	515.171997	-639.534058	-101.162376	528.142944	-665.402893	156.006790	83.256065	-652.421814	-79.916191	87.557175	-576.718567	202.127960	1458.164063	-513.290222	-175.091583	1438.971436	-497.873199	9.087994	1420.701782	-506.081299	21.075747	1753.793701	-768.506470	233.700729	1218.327881	-615.029785	-254.521225	1179.619141	-584.312195	252.222473	981.027710	-475.620819	-254.850159	900.027039	-548.808655	11.116832	1091.108521	588.786438	16.373549	968.910400	604.361572	269.815643
-569.416748	96.551491	990.749084	-557.008484	-79.365608	993.702576	-591.876587	133.790833	515.152832	-639.434448	-101.019218	528.057312	-665.170593	155.945206	83.194534	-652.447754	-79.879128	87.523987	-576.376343	202.098389	1458.359863	-513.281677	-175.092529	1438.770508	-497.680054	9.104319	1420.688477	-505.924194	21.199673	1753.810425	-768.160400	234.481277	1218.560303	-615.031616	-254.296463	1179.374634	-583.795288	252.322144	981.002808	-475.591339	-254.506943	899.840820	-548.678284	11.278587	1091.127441	588.671204	16.321671	968.929871	604.252014	269.751282
-569.340576	96.732002	990.727295	-556.861450	-79.184105	993.698792	-591.930908	133.912689	515.203369	-639.379761	-100.977081	528.099121	-665.197998	155.982040	83.198112	-652.492676	-79.876114	87.516136	-575.987000	202.086090	1458.506592	-513.236328	-175.110428	1438.578613	-497.508759	9.101775	1420.648438	-505.770630	21.444502	1753.799927	-767.677673	235.313675	1218.878174	-615.023376	-254.112457	1179.140991	-583.320557	252.978592	981.366882	-475.546753	-254.136261	899.571655	-548.541626	11.477314	1091.110596	588.563721	16.298645	968.952087	604.152405	269.780029
-569.287231	96.860733	990.775635	-556.755127	-79.025482	993.692871	-592.006531	134.028503	515.217224	-639.317749	-100.915459	528.085205	-665.202393	156.046524	83.193481	-652.587219	-79.843925	87.513275	-575.599487	202.043076	1458.746338	-513.189148	-175.114746	1438.404907	-497.302979	9.099440	1420.638794	-505.642609	21.701696	1753.757935	-767.223450	236.082825	1219.171387	-614.988708	-253.907166	1178.872437	-582.804077	253.514633	981.678955	-475.541870	-253.780106	899.296875	-548.437683	11.596985	1091.128906	588.460693	16.305340	968.958374	604.052734	269.791565
-569.235107	97.076889	990.820068	-556.650635	-78.836052	993.685669	-591.897766	134.044617	515.237732	-639.284546	-100.874908	528.129822	-665.122864	156.034760	83.165291	-652.562256	-79.865654	87.584694	-575.190979	201.979507	1458.992554	-513.157654	-175.165405	1438.214722	-497.126221	9.039074	1420.609863	-505.514679	22.068619	1753.747803	-766.755188	236.899994	1219.488770	-614.957092	-253.690781	1178.623657	-582.242249	254.023224	982.002136	-475.550385	-253.419876	899.049377	-548.340698	11.775972	1091.145386	588.322632	16.245724	969.000671	603.929993	269.753937
-569.159485	97.308769	990.871582	-556.563477	-78.623863	993.671692	-592.212708	134.257828	515.279480	-639.234863	-100.869247	528.165222	-665.260254	156.058914	83.166359	-652.612244	-79.821327	87.587868	-574.807068	201.918533	1459.265503	-513.109253	-175.222855	1438.010742	-496.984161	8.965448	1420.619507	-505.401672	22.511835	1753.794678	-766.273254	237.674347	1219.883667	-614.940186	-253.495712	1178.353394	-581.721252	254.519913	982.373962	-475.560303	-253.043808	898.752014	-548.265747	11.961405	1091.166016	588.205505	16.203424	968.984131	603.810913	269.706726
-569.128479	97.531616	990.928467	-556.458252	-78.384911	993.619507	-592.387695	134.390457	515.365112	-639.124390	-100.750519	528.156433	-665.320496	156.099884	83.166168	-652.576355	-79.799774	87.544182	-574.412048	201.789612	1459.568481	-513.010254	-175.286530	1437.813599	-496.829224	8.858519	1420.592651	-505.321747	22.967064	1753.796021	-765.766541	238.461853	1220.226685	-614.887268	-253.281738	1178.100708	-581.197205	255.049423	982.790710	-475.562805	-252.694077	898.440796	-548.154175	12.140457	1091.163330	588.038696	16.215221	969.013977	603.642212	269.712402
-569.284851	98.282799	991.177673	-556.325134	-78.163719	993.601501	-592.683960	134.638260	515.468933	-639.012695	-100.632553	528.123535	-665.442627	156.247833	83.164658	-652.589233	-79.732063	87.490036	-573.917297	201.613205	1459.874390	-512.838074	-175.395096	1437.588257	-496.707153	8.759492	1420.677124	-505.235657	23.481804	1753.686646	-765.175659	239.164291	1220.582886	-614.792236	-253.095581	1177.834839	-580.952820	257.157562	984.417358	-475.606964	-252.385788	898.122192	-548.195984	12.491081	1091.286865	587.959961	16.286215	968.993408	603.548950	269.720215
-569.223267	98.529808	991.267273	-556.254028	-77.907188	993.592041	-592.786133	134.760345	515.518066	-638.853333	-100.422119	528.118103	-665.447388	156.135666	83.245827	-652.489807	-79.727135	87.569946	-573.588257	201.519211	1460.196289	-512.873169	-175.455765	1437.432251	-496.564819	8.650461	1420.632690	-505.136536	24.105040	1753.678101	-764.625793	239.924881	1220.949219	-614.716919	-252.928192	1177.544067	-580.194214	258.095886	984.749634	-475.668152	-252.040985	897.767517	-548.112183	12.689521	1091.325562	587.850952	16.311077	968.980225	603.429443	269.746124
-569.182495	98.737679	991.337280	-556.232056	-77.706497	993.604675	-592.901794	134.815979	515.542786	-638.734070	-100.248322	528.178833	-665.438599	156.136078	83.241562	-652.547119	-79.688187	87.567818	-573.312683	201.420303	1460.627686	-512.850342	-175.543808	1437.310547	-496.451660	8.535360	1420.677856	-505.070038	24.682775	1753.601318	-764.119263	240.670273	1221.312866	-614.601868	-252.765564	1177.266357	-579.636841	258.578522	985.105042	-475.734741	-251.680222	897.416199	-548.054321	12.861864	1091.363770	587.728149	16.304602	969.013794	603.305359	269.708740
-569.150757	98.921967	991.394165	-556.176941	-77.501892	993.577576	-592.999023	134.789352	515.668335	-638.686157	-100.138474	528.183167	-665.442444	156.258316	83.163445	-652.581665	-79.693108	87.594841	-572.963684	201.212830	1460.873169	-512.788025	-175.635635	1437.133179	-496.359375	8.429262	1420.682861	-504.989929	25.380278	1753.527832	-763.662903	241.381302	1221.702637	-614.494446	-252.560654	1176.989014	-579.095886	259.092651	985.490479	-475.768433	-251.366684	897.010559	-547.966187	13.014709	1091.373047	587.617981	16.287359	969.023254	603.169861	269.696960
-569.094971	99.120598	991.447449	-556.150818	-77.317268	993.585693	-593.141113	134.823700	515.700867	-638.535217	-99.860413	528.098083	-665.406067	156.222244	83.145401	-652.487671	-79.668182	87.598511	-572.760254	201.038559	1461.181274	-512.726013	-175.712234	1436.972168	-496.276520	8.313222	1420.697876	-504.902496	26.040058	1753.458252	-763.184448	242.138870	1221.996948	-614.386658	-252.357315	1176.743652	-578.543945	259.603333	985.913391	-475.827515	-251.077667	896.658142	-547.887573	13.181071	1091.398682	587.483765	16.374533	968.984497	603.019287	269.719177
-569.031067	99.276947	991.534729	-556.092651	-77.086021	993.565369	-593.277466	134.829025	515.783386	-638.475830	-99.730362	528.125427	-665.397278	156.260544	83.098297	-652.454834	-79.613701	87.592957	-572.574585	200.895508	1461.471802	-512.749329	-175.808884	1436.860352	-496.220306	8.208886	1420.706787	-504.809387	26.704079	1753.456299	-762.773254	242.852982	1222.352295	-614.304626	-252.162384	1176.490234	-577.944397	260.106934	986.342957	-475.922913	-250.789352	896.319031	-547.809998	13.316211	1091.431030	587.335693	16.326889	969.027954	602.872253	269.686035
-568.948853	99.461334	991.639343	-556.051392	-76.881035	993.588196	-593.478333	134.894409	515.862427	-638.427307	-99.608307	528.104980	-665.422241	156.282791	83.119827	-652.488892	-79.611404	87.580193	-572.411011	200.749893	1461.760986	-512.726868	-175.903030	1436.685181	-496.151947	8.114937	1420.741821	-504.723846	27.394491	1753.352051	-762.368835	243.625641	1222.570435	-614.144775	-251.892532	1176.206543	-577.321777	260.723755	986.817017	-475.663727	-251.060959	897.243164	-547.740112	13.462440	1091.494629	587.219238	16.374117	968.983398	602.765930	269.674103
-568.889404	99.657112	991.670288	-556.030640	-76.715897	993.578125	-593.653503	135.047348	515.968628	-638.362976	-99.399101	528.059631	-665.474121	156.281158	83.148285	-652.382019	-79.538536	87.563705	-572.274231	200.569260	1462.023926	-512.697876	-176.021622	1436.557983	-496.094879	8.029869	1420.755005	-504.610596	28.055443	1753.230713	-761.982849	244.316406	1222.806396	-614.044678	-251.733871	1175.966797	-576.711914	261.057678	987.041077	-475.678040	-250.862610	897.089722	-547.676453	13.618001	1091.502075	587.093201	16.425989	968.967407	602.638000	269.704437
-568.853821	99.833412	991.724487	-556.005737	-76.542671	993.561157	-593.800903	135.157181	516.004089	-638.273804	-99.205467	528.031067	-665.412659	156.317734	83.115097	-652.429260	-79.541740	87.612106	-572.162354	200.482727	1462.145020	-512.651428	-176.102600	1436.457520	-496.063782	7.960219	1420.763794	-504.505310	28.666618	1753.142578	-761.655334	244.960419	1222.956055	-614.058594	-251.649002	1175.804810	-576.081116	261.561127	987.373230	-476.126831	-250.000641	895.387634	-547.624634	13.753472	1091.518311	586.966248	16.505579	968.928162	602.504211	269.721436
-568.552002	99.552628	991.589172	-555.950684	-76.405937	993.590820	-587.703857	131.574066	515.486023	-638.240601	-99.105438	528.102112	-661.474976	155.459625	82.154549	-652.412598	-79.489792	87.649979	-572.102417	200.366364	1462.296021	-512.658997	-176.169464	1436.347534	-496.022766	7.879797	1420.788086	-504.437683	29.267693	1752.978271	-761.265686	245.633163	1223.042358	-614.001953	-251.472198	1175.602173	-575.512695	262.353271	987.831116	-476.210510	-249.729477	895.090454	-547.410034	13.760929	1091.458374	586.824280	16.448780	968.974976	602.371094	269.698853
-568.449829	99.713623	991.617798	-555.901123	-76.257462	993.599976	-588.113464	131.856445	515.514526	-638.243530	-99.020721	528.136841	-661.661987	155.457474	82.231743	-652.496582	-79.457764	87.659126	-572.044739	200.258102	1462.415894	-512.615479	-176.223770	1436.248779	-495.969543	7.833308	1420.769531	-504.347748	29.860184	1752.858887	-760.961365	246.202545	1223.145752	-613.956238	-251.289993	1175.449585	-574.881226	262.882660	988.173340	-476.216583	-249.487228	894.920044	-547.338928	13.899799	1091.478271	586.689514	16.480196	968.957214	602.218384	269.714874
-568.397583	99.903435	991.684509	-555.845947	-76.027443	993.515198	-594.071411	135.583145	516.069946	-638.196960	-98.863449	528.090942	-665.338867	156.312515	83.101456	-652.382263	-79.404808	87.618034	-571.983765	200.177551	1462.485962	-512.527649	-176.239487	1436.137329	-495.934174	7.830526	1420.771484	-504.274323	30.352886	1752.775635	-760.690186	246.741852	1223.217407	-613.901245	-251.124710	1175.327026	-574.297913	263.372253	988.488281	-476.271301	-249.229858	894.728760	-547.275879	14.025978	1091.469727	586.534851	16.459932	968.959534	602.056396	269.696838
-568.324158	100.048981	991.710754	-555.799683	-75.867912	993.521912	-594.185486	135.746109	516.086670	-638.118042	-98.772194	528.065430	-665.324097	156.346573	83.115463	-652.411072	-79.381363	87.600983	-571.945435	200.120438	1462.559570	-512.463135	-176.226563	1436.051514	-495.868744	7.810215	1420.776489	-504.144592	30.815434	1752.739990	-760.424072	247.248169	1223.274048	-613.879761	-250.993118	1175.219727	-573.910156	263.562988	988.743469	-476.319672	-248.987762	894.534668	-547.217407	14.165336	1091.486694	586.369629	16.420855	968.997803	601.873535	269.681213
-568.258606	100.166595	991.743286	-555.762268	-75.729271	993.548706	-594.233154	135.846252	516.065979	-638.192749	-98.792862	528.163574	-665.322998	156.329803	83.083252	-652.584473	-79.389534	87.649841	-571.903198	200.093536	1462.583862	-512.455261	-176.216003	1435.982422	-495.826874	7.812900	1420.779541	-504.079803	31.229605	1752.601563	-760.159180	247.717392	1223.236572	-613.853088	-250.882889	1175.117310	-573.351746	264.075806	988.942749	-476.415131	-248.771591	894.416321	-547.194946	14.286063	1091.520752	586.214783	16.396011	968.996338	601.707703	269.671082
-568.200195	100.334084	991.763916	-555.752075	-75.604507	993.557922	-593.921143	135.669571	516.030518	-638.171875	-98.685516	528.177429	-665.027222	156.260834	83.001877	-652.577026	-79.407150	87.679031	-571.870667	200.096573	1462.604248	-512.364929	-176.187317	1435.915283	-495.758575	7.847471	1420.796021	-504.024292	31.618038	1752.541138	-759.957153	248.094955	1223.233521	-613.846191	-250.783325	1175.057617	-572.651733	264.538666	988.945801	-476.523621	-248.558899	894.285339	-547.171143	14.420466	1091.537598	586.085632	16.356865	969.007813	601.567017	269.703400
-568.132507	100.503128	991.764771	-555.706116	-75.443222	993.515076	-593.993591	135.800583	516.023438	-638.109924	-98.583397	528.119080	-665.010010	156.287918	83.039108	-652.483521	-79.347229	87.669662	-571.817627	200.107788	1462.620850	-512.268494	-176.116226	1435.874512	-495.687256	7.898930	1420.783569	-503.977295	31.987793	1752.465088	-759.730835	248.430679	1223.221191	-613.803040	-250.660782	1175.020630	-572.240540	265.113678	989.390869	-476.595154	-248.353210	894.189026	-547.106445	14.559752	1091.515869	585.936279	16.413374	968.938049	601.414185	269.724823
-568.141724	100.674156	991.759827	-555.699219	-75.332733	993.477234	-594.079346	135.926208	516.022034	-638.137390	-98.552856	528.147095	-665.049438	156.314743	83.008141	-652.582397	-79.361977	87.702995	-571.752136	200.187073	1462.592407	-512.167053	-176.029022	1435.867798	-495.608215	7.970548	1420.782227	-503.943237	32.281391	1752.413818	-759.510254	248.737854	1223.182495	-613.764160	-250.568924	1175.017334	-571.611572	265.479279	989.346069	-476.645721	-248.141571	894.150757	-547.071045	14.685223	1091.489380	585.792236	16.391361	968.941772	601.262695	269.747528
-568.060181	100.755943	991.776184	-555.671021	-75.252434	993.524231	-594.118286	135.989410	516.036926	-638.132019	-98.550797	528.164490	-665.032166	156.305618	83.001572	-652.576843	-79.363396	87.703575	-571.699524	200.251846	1462.584961	-512.074890	-175.944122	1435.839600	-495.540436	8.063369	1420.792847	-503.897217	32.526253	1752.367798	-759.305115	248.998352	1223.100220	-613.767700	-250.452042	1175.008423	-571.330383	265.869049	989.690186	-476.719543	-247.965576	894.092590	-547.057068	14.776132	1091.526978	585.611816	16.417341	968.919739	601.054688	269.783508
-568.244385	101.373871	991.924316	-555.607300	-75.099228	993.479492	-594.387817	136.167084	516.104492	-638.165527	-98.496880	528.130615	-665.156677	156.390472	83.018539	-652.521912	-79.333427	87.667900	-571.631409	200.333282	1462.600342	-511.942352	-175.805069	1435.794800	-495.518372	8.165391	1420.768921	-503.875427	32.709614	1752.349976	-759.101990	249.167923	1223.078125	-613.757324	-250.381516	1175.057739	-570.875549	266.308289	989.889282	-476.790466	-247.789185	894.028870	-547.156616	15.066343	1091.586426	585.436096	16.352137	968.935059	600.865356	269.798523
-568.252258	101.471497	991.935608	-555.600769	-75.006058	993.501221	-594.438904	136.233719	516.138184	-638.143250	-98.439552	528.072815	-665.137329	156.371704	83.020447	-652.569519	-79.340042	87.702248	-571.554504	200.439880	1462.605469	-511.873901	-175.658157	1435.803223	-495.494415	8.304373	1420.724854	-503.878906	32.884262	1752.348999	-758.949280	249.313202	1223.029785	-613.724548	-250.330246	1175.082031	-570.485718	266.312805	989.902649	-476.858398	-247.640778	894.023560	-547.147583	15.169425	1091.601318	585.288574	16.472776	968.859497	600.713623	269.844482
-568.245972	101.568100	991.929382	-555.578125	-74.889023	993.507507	-594.170959	136.104813	516.088074	-638.105347	-98.376999	528.112427	-664.956299	156.312439	82.979523	-652.599182	-79.298431	87.704681	-571.490540	200.580276	1462.619995	-511.803345	-175.539795	1435.810669	-495.484680	8.415703	1420.713989	-503.869446	33.029846	1752.369507	-758.797913	249.407288	1222.936279	-613.714783	-250.255188	1175.143188	-570.103210	266.849457	990.226196	-476.938202	-247.502853	894.074768	-547.114929	15.286155	1091.598389	585.104431	16.426762	968.866150	600.533569	269.860229
-568.254211	101.717781	991.915161	-555.574219	-74.812759	993.543762	-594.227600	136.161880	516.116211	-638.164917	-98.356087	528.155334	-664.994385	156.329376	82.962944	-652.657166	-79.286583	87.723114	-571.436707	200.702408	1462.587646	-511.764984	-175.407288	1435.848267	-495.464935	8.536883	1420.726196	-503.880005	33.146324	1752.404663	-758.658569	249.522964	1222.854736	-613.721985	-250.205261	1175.210449	-569.737000	267.134705	990.366882	-477.024658	-247.389282	894.122375	-547.111389	15.427993	1091.608032	584.924438	16.357666	968.892639	600.316589	269.894226
-568.272278	101.786583	991.917297	-555.562988	-74.727951	993.549744	-594.259033	136.195068	516.138000	-638.088196	-98.246162	528.138977	-664.996765	156.336899	82.962021	-652.595154	-79.285728	87.712250	-571.384216	200.861542	1462.579956	-511.709351	-175.250946	1435.878418	-495.436768	8.682323	1420.709229	-503.883423	33.268276	1752.500488	-758.513550	249.562225	1222.752319	-613.701599	-250.158585	1175.293945	-569.384216	267.411102	990.499390	-477.072388	-247.282394	894.179749	-547.075073	15.512400	1091.606079	584.788818	16.403473	968.837830	600.176880	269.912750
-568.316895	101.885147	991.879150	-555.594788	-74.670410	993.567566	-594.255432	136.200058	516.103088	-638.181396	-98.263435	528.120911	-664.969543	156.352722	82.916061	-652.625366	-79.258896	87.697914	-571.320740	201.038834	1462.559326	-511.679413	-175.091858	1435.926758	-495.396637	8.844197	1420.701782	-503.904877	33.340961	1752.533813	-758.404724	249.558960	1222.674194	-613.675049	-250.109711	1175.369751	-569.115662	267.597504	990.548828	-477.093781	-247.173798	894.213684	-547.068420	15.625586	1091.588379	584.625549	16.334700	968.849731	599.999084	269.917389
-568.355164	101.943832	991.882324	-555.630432	-74.616058	993.588440	-594.233215	136.228867	516.112366	-638.128357	-98.147621	528.103699	-664.999939	156.332993	82.898933	-652.603333	-79.266846	87.769379	-571.294739	201.182419	1462.567017	-511.706543	-174.905319	1435.973511	-495.370392	8.988832	1420.695801	-503.938507	33.373257	1752.578369	-758.299011	249.554550	1222.549805	-613.683533	-250.057022	1175.409668	-568.873230	267.765259	990.593079	-477.126678	-247.102219	894.261169	-547.093567	15.693000	1091.598389	584.482361	16.364906	968.828918	599.812378	269.944122
-568.411072	101.994705	991.860779	-555.673645	-74.577682	993.596375	-594.195801	136.273254	516.088074	-638.092957	-98.102760	528.123962	-664.978394	156.290359	82.900444	-652.593323	-79.271332	87.770203	-571.148010	201.371460	1462.511475	-511.587433	-174.746307	1435.976074	-495.390381	9.171118	1420.762207	-503.945984	33.380112	1752.654785	-758.186951	249.524048	1222.409302	-613.675720	-250.009369	1175.505127	-568.610596	267.952789	990.657593	-477.178986	-247.031967	894.284241	-547.085815	15.759128	1091.582520	584.319214	16.390474	968.765991	599.619751	269.973267
-568.484070	102.029488	991.843079	-555.734558	-74.519905	993.628662	-594.192383	136.286148	516.072266	-638.121033	-98.086113	528.122375	-664.995300	156.328262	82.918854	-652.537659	-79.270271	87.775490	-571.194336	201.608688	1462.514893	-511.646027	-174.546219	1435.994995	-495.362579	9.352446	1420.656860	-503.934753	33.403843	1752.706787	-758.064087	249.425751	1222.318237	-613.664429	-249.952774	1175.544312	-568.280151	268.415436	990.635010	-477.177826	-246.984573	894.275513	-547.108582	15.837757	1091.582397	584.175659	16.384762	968.744324	599.424438	270.006439
-568.598511	102.085220	991.813416	-555.802429	-74.546738	993.623840	-594.158936	136.365295	516.049683	-638.149231	-98.129517	528.109985	-665.048767	156.343323	82.937119	-652.508179	-79.267410	87.780296	-571.140564	201.855881	1462.449463	-511.593597	-174.313782	1436.028687	-495.378082	9.528275	1420.652710	-503.929443	33.390297	1752.790527	-758.001160	249.390350	1222.251221	-613.634399	-249.872208	1175.593872	-568.235107	268.267914	990.645752	-477.164764	-246.936920	894.373718	-547.134583	15.873715	1091.554810	583.975098	16.393032	968.749512	599.203674	270.069489
-568.637573	102.053406	991.791809	-555.884888	-74.552269	993.703735	-594.062439	136.396622	516.001038	-638.207458	-98.162125	528.176514	-665.061890	156.354813	82.940498	-652.601807	-79.288071	87.820915	-571.133362	202.056534	1462.389648	-511.609833	-174.185669	1436.050049	-495.388794	9.684966	1420.605225	-503.911377	33.350975	1752.784180	-757.891479	249.389862	1222.009521	-613.631836	-249.784424	1175.631226	-567.887024	268.642303	990.534058	-477.174194	-246.953049	894.376404	-547.195251	15.908478	1091.582764	583.814209	16.410673	968.722961	599.003540	270.085693
-568.711426	102.063164	991.783508	-555.950378	-74.511375	993.716675	-593.939453	136.413086	515.992126	-638.153809	-98.046097	528.134094	-665.073669	156.387802	82.929802	-652.534668	-79.271996	87.774483	-571.105164	202.218338	1462.320679	-511.623230	-174.016525	1436.076782	-495.390137	9.852589	1420.582642	-503.868713	33.315357	1752.851318	-757.831482	249.361938	1221.879639	-613.607239	-249.718506	1175.681641	-567.718445	268.703552	990.471313	-477.181396	-246.929657	894.447144	-547.224548	15.949650	1091.578613	583.654175	16.454960	968.690308	598.812073	270.152679
-568.817871	102.090408	991.738770	-556.055542	-74.561310	993.744995	-593.675049	136.341446	515.936829	-638.132935	-98.039894	528.070801	-664.989136	156.394012	82.938713	-652.485596	-79.279419	87.761894	-571.059326	202.419724	1462.228271	-511.621582	-173.847168	1436.110352	-495.420685	10.008495	1420.569336	-503.792847	33.280846	1752.887085	-757.719055	249.355118	1221.688354	-613.577209	-249.572464	1175.739502	-567.546814	268.703857	990.389771	-477.165771	-246.931488	894.487732	-547.286804	15.981377	1091.562744	583.455383	16.558826	968.648804	598.568909	270.215759
-568.895142	102.075569	991.710632	-556.136108	-74.547775	993.801697	-593.448730	136.294708	515.890137	-638.268555	-98.184669	528.185181	-664.976440	156.378937	82.953316	-652.449646	-79.321632	87.801620	-571.081909	202.575714	1462.119507	-511.667114	-173.692245	1436.174316	-495.450317	10.179971	1420.536621	-503.684540	33.233311	1752.892944	-757.652222	249.371872	1221.518677	-613.542664	-249.437943	1175.802979	-567.321045	268.647034	990.265381	-477.144897	-246.943634	894.518982	-547.345398	16.029684	1091.572876	583.217407	16.583506	968.626709	598.295837	270.293976
-569.024414	102.074921	991.693848	-556.271118	-74.554749	993.802795	-593.241394	136.283783	515.832764	-638.301758	-98.180954	528.227722	-664.959595	156.317627	82.982674	-652.293518	-79.359161	87.842682	-571.108276	202.758621	1462.048828	-511.713654	-173.558090	1436.219116	-495.489410	10.324827	1420.500366	-503.561584	33.169842	1752.910522	-757.606079	249.375824	1221.339966	-613.504700	-249.325516	1175.850464	-567.115540	268.231659	989.951782	-477.152374	-246.991852	894.528992	-547.446533	16.037447	1091.559937	583.003540	16.596748	968.617004	597.995972	270.394531
-569.114319	102.055199	991.654358	-556.384888	-74.553223	993.827759	-593.020264	136.204132	515.793945	-638.371643	-98.194839	528.248108	-664.986267	156.309326	82.994568	-652.317139	-79.416618	87.804855	-571.137085	202.937729	1461.934937	-511.753113	-173.402802	1436.310669	-495.549316	10.473179	1420.443726	-503.395966	33.118465	1752.914307	-757.538513	249.407227	1221.135132	-613.469238	-249.197723	1175.876221	-566.896973	268.114227	989.809448	-477.135681	-247.046112	894.584900	-547.525940	16.064238	1091.548340	582.800415	16.638212	968.590881	597.746277	270.463776
-569.215637	102.055336	991.620056	-556.498596	-74.551437	993.835571	-592.741455	136.069794	515.704224	-638.462280	-98.203331	528.235718	-664.898132	156.280167	83.017990	-652.265015	-79.425743	87.779030	-571.142700	203.090973	1461.858154	-511.778839	-173.261978	1436.393433	-495.604095	10.619622	1420.410522	-503.211182	33.054806	1752.901123	-757.469116	249.442230	1220.936768	-613.405884	-249.055634	1175.960815	-566.744629	267.974304	989.639771	-477.110687	-247.097260	894.595886	-547.599609	16.090073	1091.529297	582.598206	16.662302	968.590332	597.464844	270.535919
-569.327820	102.059402	991.552551	-556.643188	-74.595757	993.855774	-592.486267	135.960770	515.652588	-638.603088	-98.259842	528.292114	-664.857666	156.276520	82.965744	-652.218811	-79.468925	87.757401	-571.255493	203.369492	1461.752563	-511.914032	-172.998779	1436.482300	-495.654083	10.704594	1420.478638	-502.947388	33.033195	1752.942993	-757.394653	249.488190	1220.765381	-613.366821	-248.939774	1175.979492	-566.783508	267.551575	989.536255	-477.082275	-247.145828	894.600342	-547.681213	16.118818	1091.497314	582.354675	16.668383	968.596863	597.181519	270.596252
-569.436646	102.028374	991.519775	-556.792053	-74.658073	993.861389	-592.245789	135.831528	515.562744	-638.690735	-98.246269	528.273804	-664.856079	156.239792	82.992188	-652.177612	-79.483955	87.723396	-571.225342	203.362198	1461.621704	-511.899017	-173.016922	1436.484497	-495.720154	10.860055	1420.374146	-502.693237	33.014454	1752.834839	-757.299011	249.521667	1220.510620	-613.316956	-248.832321	1176.023438	-566.465942	267.686951	989.318726	-477.054138	-247.216476	894.606995	-547.790405	16.091064	1091.480225	582.155884	16.690729	968.610840	596.900635	270.671173
-569.515808	101.989029	991.462280	-556.952515	-74.686440	993.879333	-591.930359	135.659073	515.510437	-638.767883	-98.229675	528.268860	-664.860962	156.193283	82.975716	-652.043335	-79.515717	87.684532	-571.261108	203.507690	1461.529053	-511.961334	-172.880203	1436.523804	-495.800812	10.972228	1420.341797	-502.381897	33.034756	1752.745728	-757.191101	249.534103	1220.316528	-613.280090	-248.744110	1176.065796	-566.381958	267.819458	989.331787	-476.986450	-247.267456	894.617615	-547.871460	16.095150	1091.453491	581.869568	16.701750	968.639954	596.532288	270.763306
-569.626770	101.967682	991.403259	-557.104248	-74.765358	993.916504	-591.713928	135.578598	515.468994	-638.911743	-98.290337	528.285034	-664.876160	156.142883	83.009254	-652.090210	-79.523430	87.643272	-571.367249	203.763367	1461.446655	-512.097046	-172.604553	1436.615723	-495.838684	11.046638	1420.403931	-502.033325	33.025345	1752.679932	-757.073914	249.567932	1220.115479	-613.212524	-248.692032	1176.076172	-566.276550	267.641296	989.158630	-476.878662	-247.303131	894.659912	-547.972351	16.096525	1091.436523	581.638611	16.757029	968.639465	596.193359	270.868958
-569.727966	101.899788	991.354065	-557.243469	-74.811745	993.951660	-591.493713	135.454712	515.445007	-639.088440	-98.339348	528.336182	-664.879089	156.070602	82.996811	-652.095093	-79.604355	87.721512	-571.365723	203.719131	1461.349121	-512.107483	-172.630081	1436.643433	-495.964508	11.162556	1420.283936	-501.642639	33.022202	1752.614746	-757.016541	249.549805	1219.917603	-613.165161	-248.605377	1176.133911	-566.171204	267.404419	988.904846	-476.816132	-247.365158	894.727295	-548.070068	16.085009	1091.424805	581.436157	16.848663	968.626404	595.863892	270.967957
-569.804504	101.830109	991.349121	-557.380005	-74.861389	993.958130	-591.202515	135.397034	515.371216	-639.302307	-98.354851	528.324341	-664.891968	155.988785	82.992874	-652.129089	-79.619797	87.728691	-571.429016	203.822647	1461.228516	-512.213135	-172.537720	1436.696045	-496.046906	11.257022	1420.238647	-501.189331	33.047375	1752.629761	-756.923157	249.582123	1219.677124	-613.133606	-248.545654	1176.177368	-566.042908	267.098297	988.636780	-476.708740	-247.392303	894.821655	-548.174500	16.026968	1091.425171	581.194153	16.935806	968.620911	595.471985	271.092285
-569.906555	101.746208	991.273621	-557.519409	-74.927399	993.960754	-590.885742	135.268402	515.278137	-639.407349	-98.347771	528.306824	-664.439819	155.719284	82.532585	-652.083618	-79.657501	87.643463	-571.477905	203.907959	1461.128784	-512.304871	-172.481934	1436.739502	-496.121368	11.316947	1420.219604	-500.719360	33.090118	1752.522217	-756.846497	249.588013	1219.494873	-613.085022	-248.508560	1176.196777	-565.907104	266.817932	988.394287	-476.601898	-247.455276	894.866211	-548.249939	15.995731	1091.380493	580.994934	16.918562	968.598816	595.143799	271.207855
-570.027283	101.692276	991.205444	-557.691528	-74.985001	993.931091	-590.556213	135.094452	515.211914	-639.616882	-98.378326	528.224731	-664.409302	155.712799	82.513405	-652.060669	-79.666298	87.619263	-571.513245	203.958115	1460.983765	-512.372986	-172.382416	1436.792114	-496.210754	11.365285	1420.154907	-500.250732	33.134602	1752.292969	-756.768066	249.619446	1219.294067	-613.040100	-248.520218	1176.247681	-565.997375	266.264801	988.214844	-476.476349	-247.499802	894.915100	-548.349304	15.960078	1091.323730	580.796570	17.038088	968.532654	594.847778	271.350952
-569.957947	101.141899	990.966309	-557.947205	-75.105469	993.970337	-590.096130	134.865356	515.007141	-639.820251	-98.383896	528.192322	-664.259644	155.683685	82.488579	-652.021912	-79.733696	87.604630	-571.596985	204.032669	1460.877686	-512.533875	-172.292755	1436.847656	-496.300354	11.430571	1420.127075	-499.748352	33.175396	1752.139893	-756.658264	249.654373	1218.996094	-613.028931	-248.521103	1176.279541	-565.712830	266.393982	988.047852	-476.349609	-247.566879	895.029358	-548.365723	15.763372	1091.208008	580.617493	17.073769	968.492737	594.517761	271.410950
-570.260559	101.552536	991.085693	-558.127075	-75.169922	993.996094	-590.010315	134.862869	514.981628	-639.914307	-98.313950	528.113037	-664.356506	155.670822	82.492561	-651.942078	-79.738701	87.535423	-571.667114	204.123627	1460.752441	-512.648926	-172.204300	1436.925415	-496.394775	11.476999	1420.132568	-499.242432	33.228615	1751.997192	-756.598267	249.616211	1218.788208	-613.015686	-248.519501	1176.314819	-565.657104	266.171814	987.808411	-476.231689	-247.609024	895.167969	-548.661438	15.884011	1091.290527	580.404663	17.021700	968.439331	594.166748	271.458679
-570.383057	101.479340	991.052856	-558.325989	-75.240921	993.981567	-589.782776	134.761749	514.927002	-640.003174	-98.229446	528.007813	-664.386536	155.683228	82.531563	-651.804504	-79.735413	87.519257	-571.746765	204.160797	1460.651611	-512.770996	-172.131287	1436.993896	-496.495453	11.514432	1420.088867	-498.720703	33.319481	1751.864502	-756.574524	249.640045	1218.627563	-612.891541	-248.467575	1176.306519	-565.760132	265.227386	987.409973	-475.671661	-248.260849	896.666931	-548.796326	15.817160	1091.262695	580.198975	17.110363	968.347900	593.758972	271.607086
-570.487915	101.397942	991.012634	-558.526001	-75.303574	994.024841	-589.490051	134.568649	514.953613	-640.206848	-98.317169	528.033875	-664.314575	155.647217	82.485115	-651.816223	-79.793472	87.485855	-571.835815	204.188248	1460.570679	-512.907959	-172.070190	1437.057007	-496.599884	11.548844	1420.063599	-498.213043	33.395401	1751.703003	-756.478577	249.584549	1218.393066	-612.889221	-248.476257	1176.368896	-565.448853	265.467468	987.304077	-475.446167	-248.380035	897.002625	-548.954834	15.783276	1091.264038	579.963928	17.153921	968.275452	593.348816	271.714600
-570.590332	101.270821	990.973999	-558.735107	-75.400711	994.049316	-589.293152	134.439529	514.951050	-640.357971	-98.285988	528.015930	-664.309509	155.625793	82.498367	-651.729858	-79.811165	87.516052	-571.929382	204.238373	1460.457886	-513.078796	-172.033325	1437.107056	-496.727325	11.571917	1420.027344	-497.681824	33.444145	1751.561157	-756.450989	249.560806	1218.213257	-612.914734	-248.555084	1176.446777	-565.297913	265.106720	987.110596	-475.363281	-248.406174	897.089966	-549.110779	15.697478	1091.256348	579.708069	17.173033	968.198120	592.951904	271.845001
-570.721985	101.215477	990.937500	-558.977478	-75.464592	994.033752	-589.094482	134.334503	514.919189	-640.469910	-98.258698	528.015076	-664.320618	155.604202	82.542198	-651.659363	-79.854759	87.466530	-572.007080	204.270676	1460.323120	-513.220337	-172.021469	1437.174927	-496.820862	11.593070	1420.009399	-497.157410	33.535664	1751.389893	-756.417297	249.530640	1218.023804	-613.049438	-248.715561	1176.591309	-565.173096	264.816772	986.903809	-475.605621	-247.865631	895.826294	-549.273010	15.641252	1091.226318	579.473755	17.183592	968.085327	592.539490	271.944397
-570.834045	101.105789	990.893311	-559.188171	-75.556656	994.073730	-588.917358	134.186295	514.904663	-640.717896	-98.432838	528.090149	-664.290466	155.605515	82.510735	-651.742493	-79.855095	87.378136	-572.079224	204.313370	1460.213623	-513.347290	-172.004349	1437.223022	-496.929718	11.595119	1420.000732	-496.637207	33.641453	1751.226929	-756.400818	249.502365	1217.857300	-613.105774	-248.763062	1176.667114	-565.087158	264.606323	986.755798	-475.511810	-247.914856	895.943604	-549.425476	15.579545	1091.221680	579.223389	17.221500	967.960205	592.095886	272.051270
-570.975708	101.047829	990.878479	-559.442627	-75.598061	994.056946	-588.721619	134.105652	514.807800	-640.910889	-98.511116	528.097351	-664.267700	155.589371	82.494408	-651.665649	-79.907684	87.439507	-572.156799	204.335709	1460.109131	-513.515625	-171.989502	1437.307861	-497.043762	11.567268	1419.989014	-496.110107	33.762802	1751.072754	-756.380005	249.458893	1217.706299	-613.160522	-248.864563	1176.734741	-564.976624	264.430145	986.674255	-475.362152	-248.027359	896.193054	-549.600952	15.520481	1091.202515	578.963623	17.162338	967.890503	591.742920	272.133881
-571.089111	100.988388	990.827820	-559.732605	-75.773964	994.134460	-588.614868	134.031448	514.716614	-641.224121	-98.721252	528.173706	-664.258972	155.603561	82.514145	-651.729492	-79.968407	87.443062	-572.265381	204.346191	1460.020996	-513.690613	-172.009933	1437.385376	-497.160431	11.549487	1419.960815	-495.590759	33.863518	1750.904541	-756.394653	249.398621	1217.533203	-613.258179	-248.942749	1176.801025	-564.846924	264.214996	986.586914	-475.243134	-248.125351	896.430298	-549.817505	15.456072	1091.216797	578.683105	17.142500	967.816101	591.307983	272.147186
-571.209900	100.927063	990.818176	-559.989624	-75.853401	994.154846	-588.532654	133.912735	514.745667	-641.350342	-98.794029	528.180969	-664.267700	155.505035	82.530899	-651.694031	-80.008888	87.471008	-572.325562	204.347595	1459.890991	-513.853760	-172.003586	1437.440552	-497.244324	11.541945	1419.942749	-495.085144	33.948570	1750.750366	-756.418823	249.318604	1217.451904	-613.359192	-249.039764	1176.902222	-564.678772	263.666931	986.298645	-475.126678	-248.239151	896.640015	-550.006348	15.390162	1091.222046	578.407776	17.206594	967.696716	590.852661	272.178711
-571.343811	100.843620	990.797607	-560.248962	-75.934402	994.138611	-588.536743	133.849594	514.748291	-641.562866	-98.844460	528.131653	-664.291199	155.478439	82.527107	-651.708008	-80.019463	87.416420	-572.388733	204.340927	1459.804443	-513.966125	-172.001694	1437.520874	-497.341339	11.502956	1419.907227	-494.605164	34.050407	1750.578491	-756.418457	249.206924	1217.318359	-613.469849	-249.153625	1177.002319	-564.553894	263.459290	986.201294	-475.028778	-248.341171	896.804810	-550.180481	15.300664	1091.200317	578.092163	17.243584	967.612610	590.410278	272.228027
-571.506714	100.815132	990.768127	-560.503967	-76.038124	994.093201	-588.594666	133.780273	514.742310	-641.669495	-98.883347	528.056091	-664.343872	155.502975	82.514526	-651.622864	-80.009239	87.374596	-572.442871	204.337799	1459.684692	-514.114807	-172.013336	1437.578735	-497.411987	11.480995	1419.869019	-494.168854	34.173504	1750.408569	-756.462646	249.109787	1217.197876	-613.595642	-249.259048	1177.108398	-564.488831	263.280914	986.101624	-474.931610	-248.467453	896.988220	-550.362915	15.217911	1091.159180	577.800354	17.204618	967.553467	589.955017	272.289825
-571.647766	100.740356	990.751526	-560.765625	-76.091652	994.055847	-588.596313	133.755051	514.664490	-641.778076	-98.896599	528.021301	-664.366760	155.503433	82.510109	-651.585388	-80.059326	87.376381	-572.467712	204.333466	1459.557373	-514.235107	-172.055527	1437.625244	-497.490662	11.436112	1419.861206	-493.746948	34.300163	1750.306274	-756.476501	249.020172	1217.048706	-613.719971	-249.363449	1177.221680	-564.442505	263.083984	986.032166	-474.871887	-248.579071	897.176697	-550.542297	15.133124	1091.129272	577.494507	17.339550	967.427795	589.505920	272.326080
-571.803040	100.666428	990.718445	-560.973877	-76.227089	994.013916	-588.706543	133.727097	514.680115	-641.832153	-98.891556	527.942261	-664.438843	155.500320	82.559616	-651.518250	-80.077553	87.372566	-572.504028	204.305695	1459.467041	-514.364441	-172.074127	1437.714111	-497.574646	11.368956	1419.839111	-493.363312	34.426014	1750.199341	-756.500244	248.906387	1216.982544	-613.857483	-249.450623	1177.374756	-564.427368	262.807526	985.947327	-474.827911	-248.703308	897.436035	-550.690063	15.019822	1091.086548	577.216492	17.424435	967.342590	589.082214	272.359070
-571.936523	100.581139	990.696350	-561.221863	-76.336517	994.022705	-588.779724	133.734863	514.646362	-641.961670	-98.957481	527.970276	-664.418274	155.483170	82.567383	-651.505859	-80.082047	87.314133	-572.494934	204.276459	1459.378174	-514.469116	-172.131958	1437.819702	-497.637878	11.285244	1419.812866	-493.027649	34.548141	1750.088379	-756.520325	248.808472	1216.898193	-614.005554	-249.560577	1177.511841	-564.452576	262.878693	986.139648	-474.819397	-248.844604	897.643494	-550.864990	14.930055	1091.077148	576.902588	17.474052	967.297424	588.602783	272.427063
-572.100281	100.458191	990.685181	-561.484680	-76.490105	994.067627	-588.949829	133.681000	514.653809	-642.124268	-99.024345	527.967834	-664.436279	155.563812	82.473373	-651.561157	-80.094795	87.352844	-572.465149	204.220627	1459.294434	-514.577454	-172.196671	1437.912720	-497.723297	11.225012	1419.816406	-492.692993	34.684696	1749.997437	-756.583862	248.668137	1216.850952	-614.146057	-249.677963	1177.621338	-564.391418	262.272339	985.921509	-474.827942	-249.013733	897.946533	-551.074036	14.814056	1091.092773	576.558960	17.474234	967.285645	588.117065	272.428284
-572.224121	100.314941	990.719666	-561.756470	-76.642334	994.164063	-589.119751	133.661530	514.667480	-642.220947	-99.036438	527.966797	-664.493042	155.528229	82.503098	-651.572449	-80.104263	87.312881	-572.450500	204.201416	1459.224121	-514.707031	-172.244766	1438.019287	-497.758911	11.126332	1419.819824	-492.416168	34.796314	1749.909912	-756.619629	248.528503	1216.831055	-614.319336	-249.819885	1177.749878	-564.387146	261.967529	985.907837	-474.861572	-249.186264	898.205994	-551.295471	14.686257	1091.161377	576.229553	17.458303	967.267212	587.671753	272.397827
-572.414551	100.178909	990.748413	-562.015869	-76.747406	994.141418	-589.345703	133.688446	514.686523	-642.332947	-99.070892	527.912415	-664.573547	155.591034	82.518761	-651.494446	-80.084938	87.262093	-572.409424	204.139038	1459.175293	-514.824890	-172.310730	1438.099854	-497.822510	11.047235	1419.804443	-492.187286	34.913723	1749.851807	-756.661804	248.357346	1216.828857	-614.485107	-249.965683	1177.914185	-564.579163	261.800140	986.210449	-474.900513	-249.369080	898.415161	-551.478821	14.533715	1091.158813	575.863525	17.465170	967.245789	587.199402	272.424622
-572.590698	100.027321	990.776184	-562.247192	-76.846046	994.174927	-589.588318	133.641983	514.722229	-642.461426	-99.079536	527.870728	-664.583740	155.605392	82.464287	-651.565857	-80.115334	87.231079	-572.348877	204.093475	1459.122192	-514.880127	-172.389481	1438.177246	-497.861816	10.954388	1419.770508	-491.972595	35.049965	1749.792725	-756.690674	248.176697	1216.852295	-614.666443	-250.076355	1178.102295	-564.576477	261.541626	986.238464	-474.931335	-249.555557	898.699341	-551.650024	14.409550	1091.184204	575.544983	17.566158	967.173218	586.698242	272.510345
-572.795593	99.895691	990.788940	-562.544617	-77.011925	994.264648	-589.846191	133.613495	514.755615	-642.602844	-99.161430	527.925964	-664.704102	155.608200	82.500519	-651.575317	-80.133125	87.275772	-572.287903	204.023087	1459.090820	-515.008423	-172.484039	1438.277344	-497.885376	10.845612	1419.817627	-491.785248	35.189171	1749.745605	-756.712219	247.949829	1216.858765	-614.868042	-250.223831	1178.258301	-564.395325	261.542633	986.234192	-475.047333	-249.740005	898.903992	-551.877319	14.296247	1091.230591	575.143494	17.636362	967.113953	586.164917	272.553894
-573.010803	99.820671	990.828308	-562.877075	-77.146408	994.338013	-590.101379	133.650040	514.699768	-642.744568	-99.178459	527.893433	-664.711426	155.549637	82.524422	-651.619080	-80.151077	87.315323	-572.222412	203.956406	1459.065430	-515.094116	-172.583908	1438.387695	-497.937866	10.712052	1419.813843	-491.609100	35.338184	1749.716797	-756.762268	247.790833	1216.879395	-615.043945	-250.362701	1178.432007	-564.595581	261.106598	986.267151	-475.157135	-249.943817	899.176147	-552.120605	14.200676	1091.281738	574.819702	17.685741	967.053345	585.687622	272.563171
-573.202026	99.697166	990.868530	-563.133545	-77.280144	994.411255	-590.334412	133.621094	514.738953	-642.916809	-99.293571	527.929626	-664.705627	155.630310	82.454254	-651.703369	-80.135513	87.294411	-572.096008	203.835663	1459.045532	-515.108582	-172.705338	1438.479126	-497.965454	10.596785	1419.893433	-491.476715	35.494476	1749.690308	-756.769531	247.537323	1216.949829	-615.241272	-250.530045	1178.618652	-564.461975	261.102051	986.264221	-475.302948	-250.154678	899.317932	-552.312195	14.086216	1091.332886	574.438721	17.716911	966.984863	585.184326	272.620392
-573.419983	99.664581	990.912903	-563.409058	-77.363792	994.414795	-590.588867	133.542236	514.782654	-642.974060	-99.317139	527.919617	-664.697632	155.524567	82.507675	-651.585571	-80.147713	87.286613	-572.038574	203.753372	1459.053589	-515.159241	-172.820557	1438.586914	-497.994110	10.490211	1419.905151	-491.347015	35.648376	1749.661865	-756.788818	247.371460	1216.979370	-615.420410	-250.663864	1178.790405	-564.698303	260.623077	986.278381	-475.499695	-250.389023	899.481812	-552.507507	14.002091	1091.349365	573.989502	17.589426	967.040222	584.624573	272.592804
-573.626709	99.581306	990.980896	-563.650940	-77.450310	994.422546	-590.827820	133.450607	514.789978	-643.151611	-99.341042	527.917480	-664.729736	155.605667	82.422379	-651.755615	-80.163719	87.327408	-571.967102	203.664383	1459.008789	-515.220825	-172.927795	1438.669189	-497.988586	10.352141	1419.915771	-491.254700	35.785786	1749.643188	-756.781128	247.158157	1216.997681	-615.608582	-250.887268	1178.939453	-564.594604	260.569000	986.254761	-475.717651	-250.586731	899.642151	-552.693237	13.882458	1091.381958	573.565430	17.598118	967.001038	584.114624	272.595367
-573.876526	99.483452	991.019897	-563.918213	-77.567467	994.447937	-591.109741	133.432602	514.830322	-643.212402	-99.369164	527.932922	-664.761230	155.595352	82.394402	-651.763855	-80.147537	87.313820	-571.904419	203.569077	1458.983032	-515.269287	-173.046829	1438.747803	-497.987091	10.238154	1419.931152	-491.177704	35.919025	1749.639648	-756.828369	247.004425	1217.045044	-615.801514	-251.075607	1179.099609	-564.812378	259.756348	986.061523	-475.930359	-250.804077	899.748779	-552.891602	13.768717	1091.404663	573.068237	17.539980	966.991760	583.543945	272.568115
-574.143494	99.419304	991.072144	-564.208130	-77.666245	994.443909	-591.369202	133.352158	514.860718	-643.272583	-99.346581	527.874390	-664.748535	155.591019	82.346184	-651.720032	-80.137360	87.313309	-571.881653	203.535645	1458.960449	-515.340820	-173.121567	1438.823730	-497.970703	10.097455	1419.890503	-491.128540	36.060959	1749.624390	-756.788940	246.818787	1217.031250	-615.961670	-251.270889	1179.226929	-564.664673	259.754547	985.975220	-476.183411	-251.012375	899.883667	-553.079041	13.658091	1091.414795	572.559753	17.487425	966.968140	582.932556	272.567261
-574.441650	99.332260	991.100525	-564.484009	-77.775887	994.450256	-591.631470	133.263550	514.921204	-643.312073	-99.330070	527.836792	-664.781555	155.582733	82.342545	-651.704041	-80.130722	87.272232	-571.834473	203.422928	1458.938477	-515.326538	-173.201523	1438.878906	-497.947357	9.985460	1419.920776	-491.120911	36.197227	1749.610107	-756.789124	246.597473	1217.064575	-616.099121	-251.448227	1179.366333	-564.709167	259.541351	985.986572	-476.444061	-251.210663	900.010498	-553.280457	13.553691	1091.418335	572.110474	17.427748	966.981323	582.369324	272.542694
-574.704529	99.209908	991.145935	-564.761902	-77.886948	994.501587	-591.850342	133.168671	514.949951	-643.391968	-99.315865	527.832642	-664.790222	155.602448	82.318420	-651.772705	-80.154259	87.282814	-571.784485	203.300323	1458.904785	-515.367310	-173.333282	1438.937012	-497.955688	9.847377	1419.920044	-491.154358	36.341225	1749.618286	-756.804077	246.421036	1217.068726	-616.274963	-251.660217	1179.510132	-564.750793	259.397339	985.990356	-476.737854	-251.473160	900.159546	-553.496948	13.441967	1091.457642	571.685120	17.450897	966.916626	581.884705	272.474792
-574.809326	98.586823	990.960571	-565.041992	-78.033669	994.492310	-591.851379	132.939865	514.924927	-643.492798	-99.389999	527.790466	-664.657532	155.561844	82.234680	-651.750916	-80.142532	87.259933	-571.748657	203.182663	1458.889771	-515.346008	-173.446289	1438.972168	-497.944061	9.743136	1419.918457	-491.188293	36.442089	1749.628418	-756.815857	246.219940	1217.078613	-616.428101	-251.850067	1179.647339	-565.008484	259.059967	986.026245	-477.024994	-251.722076	900.231873	-553.536194	13.154672	1091.332275	571.204224	17.483915	966.863037	581.238892	272.468201
-575.262329	98.944176	991.243591	-565.253296	-78.041046	994.462952	-592.182068	132.977325	515.006348	-643.523499	-99.399376	527.726746	-664.788940	155.608749	82.280807	-651.732666	-80.123589	87.219963	-571.688171	203.046814	1458.872681	-515.298645	-173.565720	1439.005859	-497.923431	9.603524	1419.857300	-491.263947	36.563286	1749.640869	-756.757202	245.970627	1217.093750	-616.551514	-252.054184	1179.801147	-565.083862	259.219330	986.228394	-477.309387	-251.962387	900.241760	-553.847107	13.173315	1091.459961	570.616272	17.486895	966.842346	580.532471	272.465393
-575.536621	98.832268	991.283997	-565.546265	-78.143799	994.479126	-592.457153	132.873276	515.047791	-643.675720	-99.504433	527.693176	-664.851563	155.595352	82.254089	-651.862671	-80.131332	87.209099	-571.653931	202.898697	1458.843628	-515.222412	-173.694305	1439.050781	-497.897522	9.461305	1419.849243	-491.396240	36.586182	1749.702881	-756.741028	245.753876	1217.058472	-616.660522	-252.268921	1179.930664	-565.124207	259.077209	986.211304	-477.625977	-252.218719	900.272888	-554.050110	13.055202	1091.475098	570.078186	17.388674	966.862244	579.897217	272.377899
-575.847839	98.714821	991.298035	-565.787292	-78.267639	994.493774	-592.548279	132.747192	515.038391	-643.673889	-99.483940	527.605774	-664.819336	155.576660	82.241425	-651.782532	-80.146683	87.200645	-571.623047	202.746399	1458.800659	-515.143860	-173.843735	1439.031250	-497.855774	9.320026	1419.815918	-491.571381	36.648144	1749.787231	-756.710022	245.472748	1217.018677	-616.809937	-252.463379	1180.038086	-565.002075	259.202026	986.153076	-478.016632	-252.444366	900.178467	-554.233582	12.946324	1091.473633	569.508972	17.183527	966.936768	579.227417	272.202179
-576.190796	98.589348	991.358643	-566.098267	-78.397438	994.548889	-592.621582	132.607910	515.081787	-643.833862	-99.567886	527.528198	-664.859802	155.590912	82.250557	-651.883301	-80.210854	87.184471	-571.578918	202.623276	1458.762695	-515.096008	-173.967056	1439.095215	-497.791870	9.174817	1419.805542	-491.793274	36.695450	1749.860596	-756.682373	245.241425	1216.984131	-616.902283	-252.642960	1180.133057	-565.018311	259.135986	986.116272	-478.400757	-252.716187	900.152710	-554.462280	12.823848	1091.514771	568.922546	17.065643	966.942322	578.568787	272.119507
-576.556702	98.504639	991.394165	-566.413879	-78.494781	994.551514	-592.689331	132.486191	515.153442	-643.926880	-99.663399	527.464600	-664.789917	155.588882	82.255173	-651.877686	-80.209564	87.150528	-571.511475	202.483475	1458.719849	-514.969177	-174.113647	1439.128662	-497.725739	9.030850	1419.798340	-492.060669	36.728344	1749.978149	-756.632141	244.969070	1216.985352	-616.952942	-252.891800	1180.243652	-565.049072	259.112579	986.111145	-478.839355	-252.973175	900.036926	-554.653137	12.727176	1091.508423	568.375610	17.136774	966.840759	577.879395	272.150757
-576.927734	98.361977	991.510925	-566.697937	-78.630852	994.614319	-592.706482	132.375732	515.184631	-644.063782	-99.810196	527.445801	-664.795593	155.522217	82.330360	-651.988037	-80.263573	87.152855	-571.485107	202.320129	1458.698853	-514.942078	-174.270279	1439.209229	-497.674957	8.872712	1419.795898	-492.393616	36.730972	1750.126221	-756.617126	244.693085	1216.979736	-617.007507	-253.095535	1180.311157	-565.257019	258.895996	986.075928	-479.262238	-253.244125	899.977112	-554.860046	12.572785	1091.578003	567.803894	17.074678	966.802979	577.186462	272.020325
-577.310974	98.320412	991.617798	-567.057373	-78.757996	994.713257	-592.742859	132.352142	515.218506	-644.195129	-99.927605	527.383728	-664.790955	155.620682	82.315468	-652.005798	-80.350838	87.172363	-571.429871	202.159790	1458.662842	-514.864807	-174.420853	1439.254395	-497.591400	8.715007	1419.782959	-492.766907	36.714684	1750.286377	-756.594421	244.406769	1216.965210	-617.057007	-253.278351	1180.394409	-565.108276	258.820953	985.784363	-479.648895	-253.537888	899.914856	-555.097046	12.492329	1091.657593	567.164734	16.944056	966.821960	576.419983	271.882141
-577.709412	98.230843	991.723572	-567.376587	-78.833710	994.768494	-592.734314	132.211227	515.309448	-644.297180	-100.083916	527.301880	-664.729675	155.616501	82.316650	-652.064941	-80.394402	87.114929	-571.387756	201.981033	1458.655396	-514.755005	-174.558578	1439.285034	-497.479767	8.563641	1419.774780	-493.163635	36.679646	1750.427246	-756.533813	244.095718	1216.935181	-617.054626	-253.461792	1180.484009	-565.170227	259.172333	985.959351	-480.026184	-253.804291	899.797668	-555.270508	12.399691	1091.706055	566.466858	16.874252	966.822510	575.586060	271.823486
-578.139954	98.116890	991.854980	-567.724121	-78.912254	994.822632	-592.726929	132.147110	515.334290	-644.403381	-100.202087	527.229980	-664.709473	155.676056	82.272194	-652.108582	-80.402710	87.045921	-571.217773	201.885361	1458.679688	-514.521545	-174.646988	1439.331421	-497.243134	8.457122	1419.766968	-493.602264	36.610115	1750.573486	-756.491089	243.833740	1216.921143	-617.056519	-253.633957	1180.565430	-565.346985	258.708038	985.734741	-480.447388	-254.063339	899.615967	-555.472778	12.279566	1091.766479	565.851074	16.775145	966.809204	574.830261	271.726532
-578.524841	98.012001	991.984253	-568.003418	-79.018875	994.871704	-592.741516	132.063797	515.375244	-644.455933	-100.205406	527.175903	-664.642334	155.692444	82.280090	-652.174133	-80.472275	87.038322	-571.202271	201.693375	1458.721069	-514.392883	-174.861954	1439.345825	-497.128540	8.276912	1419.775757	-494.103577	36.556271	1750.750366	-756.376343	243.512726	1216.890869	-617.059021	-253.806870	1180.650635	-565.212708	259.317535	985.822449	-480.916138	-254.327637	899.459900	-555.633728	12.149302	1091.825806	565.217285	16.729202	966.767456	573.980103	271.632629
-578.912292	97.934860	992.102966	-568.313904	-79.089508	994.907776	-592.718445	132.051407	515.386597	-644.538025	-100.274178	527.148926	-664.590515	155.713181	82.239952	-652.147400	-80.497841	87.044037	-571.153992	201.485672	1458.717041	-514.243774	-175.075668	1439.401245	-497.009857	8.110992	1419.794067	-494.607574	36.452595	1750.944092	-756.296204	243.188934	1216.852661	-617.026062	-254.005371	1180.757202	-565.203430	259.431824	985.788086	-481.366425	-254.586121	899.312744	-555.810181	12.047086	1091.872803	564.561279	16.521536	966.737488	573.189758	271.539459
-579.286133	97.827820	992.236572	-568.632507	-79.209793	994.991028	-592.708618	132.046021	515.408936	-644.626892	-100.311447	527.064148	-664.546875	155.820221	82.199532	-652.176941	-80.537529	86.970940	-571.124695	201.258942	1458.769287	-514.046814	-175.273438	1439.432251	-496.881073	7.893334	1419.790894	-495.164276	36.311981	1751.141113	-756.177490	242.866211	1216.834717	-616.974670	-254.198837	1180.808105	-565.215637	259.522797	985.716858	-481.720734	-254.836990	899.155762	-555.972412	11.921331	1091.948120	563.837219	16.456326	966.730713	572.295898	271.503571
-579.703430	97.720062	992.369019	-569.035828	-79.300728	995.083008	-592.668152	132.081894	515.412415	-644.680298	-100.264442	526.961426	-664.503052	155.844421	82.228729	-652.065247	-80.520470	86.924637	-571.087524	201.014740	1458.795410	-513.827637	-175.471252	1439.471191	-496.740540	7.698218	1419.757446	-495.707092	36.160892	1751.333496	-756.076416	242.525528	1216.812378	-616.887024	-254.408173	1180.883301	-565.204834	259.642456	985.687439	-482.094269	-255.086441	898.987671	-556.181396	11.812778	1092.023560	563.106262	16.333145	966.721436	571.340088	271.416626
-580.104858	97.557678	992.496277	-569.381836	-79.418800	995.166260	-592.677002	132.109497	515.385193	-644.851501	-100.251389	526.931519	-664.506348	155.953049	82.239891	-652.064392	-80.527565	86.917755	-571.041748	200.738297	1458.856812	-513.667725	-175.652283	1439.500977	-496.605713	7.486718	1419.760742	-496.307922	35.973526	1751.539795	-755.954773	242.171280	1216.825684	-616.808899	-254.614944	1180.937500	-565.208618	259.759735	985.605713	-482.540161	-255.388260	898.735657	-556.384460	11.664303	1092.097290	562.449951	16.118418	966.705017	570.766602	271.013062
-580.489258	97.348534	992.592346	-569.760010	-79.607826	995.267212	-592.627258	132.160583	515.399353	-645.037964	-100.357079	526.985657	-664.464539	155.976074	82.194328	-652.080933	-80.591759	86.927620	-571.017151	200.507156	1458.899658	-513.458984	-175.873825	1439.475220	-496.466034	7.268952	1419.723267	-496.896057	35.755783	1751.746216	-755.874817	241.828217	1216.833008	-616.702332	-254.815857	1180.983398	-565.187073	259.869598	985.558838	-482.897186	-255.655075	898.546082	-556.611023	11.477822	1092.166504	561.734680	16.099220	966.632935	569.524780	271.269989
-580.902161	97.167084	992.694275	-570.119568	-79.738007	995.290894	-592.569153	132.206650	515.393127	-645.204041	-100.311668	526.911743	-664.428040	156.063492	82.214989	-652.138489	-80.582390	86.827461	-570.942810	200.249023	1458.920654	-513.182068	-176.106461	1439.465942	-496.329193	7.054793	1419.681763	-497.502258	35.484463	1751.926758	-755.754456	241.519318	1216.843506	-616.569397	-255.038467	1181.017212	-565.156616	259.966431	985.513062	-483.213196	-255.877808	898.365723	-556.812744	11.295631	1092.195068	560.993225	15.999800	966.633972	568.493042	271.230408
-581.274353	96.921349	992.791687	-570.460571	-79.924232	995.368469	-592.468689	132.285995	515.389221	-645.531738	-100.501709	526.945923	-664.347168	156.142319	82.222519	-652.228271	-80.614235	86.881500	-570.874451	199.957947	1458.970337	-512.912109	-176.317978	1439.492065	-496.199829	6.833175	1419.653564	-498.102509	35.214539	1752.088745	-755.635437	241.208206	1216.865601	-616.408997	-255.279465	1181.047485	-565.104004	260.080292	985.468628	-483.579468	-256.091125	898.136108	-557.022827	11.081346	1092.254395	560.337646	15.945119	966.600708	567.910706	270.804657
-581.679810	96.633240	992.855225	-570.788269	-80.194489	995.448242	-592.253296	132.330276	515.298401	-645.791565	-100.556267	526.924500	-664.299805	156.198776	82.225410	-652.298523	-80.623688	86.838730	-570.831055	199.692200	1458.997192	-512.649658	-176.545242	1439.506226	-496.064606	6.586695	1419.620361	-498.691559	34.919483	1752.248535	-755.561096	240.910355	1216.860596	-616.266724	-255.536377	1181.053223	-565.069336	260.168518	985.450500	-483.938782	-256.310791	897.905823	-557.233887	10.828854	1092.295410	559.550293	15.662665	966.607788	566.664246	270.957092
-582.100525	96.437309	992.899902	-571.168701	-80.398979	995.447205	-592.010803	132.433105	515.196228	-646.048035	-100.714584	526.916199	-664.261414	156.312164	82.186348	-652.358887	-80.631859	86.828384	-570.787781	199.368088	1459.040527	-512.451050	-176.778320	1439.448364	-495.936890	6.340487	1419.579834	-499.273132	34.645145	1752.396973	-755.462341	240.599289	1216.880249	-616.133118	-255.806381	1181.055420	-564.963074	259.951050	985.203125	-484.216675	-256.520386	897.690247	-557.458069	10.617919	1092.283203	558.778015	15.676018	966.519958	565.657532	270.888336
-582.507263	96.240555	992.944458	-571.520996	-80.635353	995.505005	-591.730591	132.540695	515.147949	-646.201843	-100.693161	526.824280	-664.244446	156.356750	82.241402	-652.431824	-80.622742	86.744240	-570.816650	199.140518	1459.060425	-512.299927	-176.934036	1439.408081	-495.815552	6.071410	1419.566650	-499.868835	34.296745	1752.514893	-755.324097	240.281738	1216.877930	-615.949646	-256.063477	1181.062622	-564.935425	260.036713	985.163879	-484.430725	-256.746552	897.481201	-557.674805	10.423629	1092.301880	558.103027	15.475698	966.475708	564.994080	270.391357
-582.971191	95.988937	992.986084	-571.929810	-80.864578	995.519531	-591.333252	132.667099	514.931885	-646.409302	-100.837173	526.839294	-664.159607	156.382431	82.243828	-652.383118	-80.629112	86.730766	-570.711914	198.774109	1459.093994	-511.992126	-177.266891	1439.353149	-495.707489	5.819598	1419.453613	-500.428528	33.927193	1752.620117	-755.236511	239.950882	1216.899902	-615.747803	-256.362122	1181.075317	-565.078003	259.846985	985.196594	-484.603882	-256.963684	897.321289	-557.949585	10.184148	1092.297852	557.360291	15.325371	966.495056	564.040710	270.207031
-583.417114	95.683975	993.008484	-572.356323	-81.189873	995.556702	-590.869263	132.814224	514.709961	-646.618408	-100.936615	526.790894	-664.127197	156.389954	82.333565	-652.412903	-80.701080	86.770454	-570.685974	198.430374	1459.126709	-511.745209	-177.554459	1439.291748	-495.610229	5.544798	1419.360962	-500.934174	33.558323	1752.713745	-755.110535	239.667923	1216.852905	-615.582764	-256.635773	1181.046631	-564.796021	260.190125	985.153625	-484.750732	-257.179565	897.174683	-558.264038	9.886332	1092.302979	556.555847	14.998982	966.567688	562.973694	270.035095
-583.787598	95.363960	993.001038	-572.728577	-81.552330	995.652283	-590.407349	133.030273	514.546631	-646.799866	-101.000587	526.700439	-664.051758	156.369949	82.361885	-652.440552	-80.705597	86.677620	-570.723450	198.127853	1459.132324	-511.575134	-177.755615	1439.248169	-495.521942	5.241181	1419.295166	-501.443878	33.133579	1752.792603	-755.024231	239.378159	1216.870117	-615.428650	-256.964844	1181.006958	-564.716492	260.252899	985.150330	-484.883514	-257.379120	896.982239	-558.553467	9.606194	1092.328857	555.810730	15.002525	966.460815	562.024353	269.908752
-584.256897	95.062057	992.982605	-573.214661	-81.765785	995.595520	-589.935181	133.289780	514.443115	-647.065918	-101.161148	526.555786	-664.048401	156.465683	82.441864	-652.540649	-80.724274	86.657997	-570.699585	197.759537	1459.137085	-511.333038	-178.034180	1439.139282	-495.466492	4.957586	1419.177856	-501.899872	32.704117	1752.824463	-754.950745	239.075745	1216.904907	-615.227356	-257.290741	1180.949829	-564.654419	260.284210	985.175232	-484.975708	-257.546478	896.737549	-558.860596	9.336915	1092.257202	555.158875	14.727428	966.536133	561.119873	269.614044
-584.675964	94.741882	992.912354	-573.630127	-82.110573	995.603516	-589.394531	133.629776	514.251648	-647.233521	-101.294533	526.477478	-664.043274	156.559875	82.524826	-652.536499	-80.758171	86.658508	-570.675171	197.424606	1459.118896	-511.175751	-178.321259	1439.041382	-495.421112	4.630916	1419.065674	-502.309082	32.294769	1752.835327	-754.854004	238.796600	1216.883057	-615.053223	-257.674622	1180.864746	-564.595398	260.325165	985.168213	-485.048676	-257.706177	896.502075	-559.178894	9.053630	1092.204590	554.456360	14.537965	966.546265	560.199341	269.383301
-585.158630	94.419128	992.865662	-574.091492	-82.511879	995.631958	-588.860962	133.990509	514.110840	-647.575684	-101.617561	526.524353	-664.015869	156.718582	82.582222	-652.638916	-80.783806	86.654716	-570.653931	197.054993	1459.092773	-511.030914	-178.640518	1438.925049	-495.375275	4.318784	1418.944824	-502.690308	31.874823	1752.849731	-754.814331	238.542328	1216.857056	-614.861694	-258.047516	1180.752197	-564.509888	260.333221	985.191711	-485.072601	-257.875244	896.329834	-559.544312	8.740703	1092.172241	553.702026	14.395921	966.573486	559.127014	269.222595
-585.588806	93.966591	992.799316	-574.514221	-82.932457	995.627136	-588.234070	134.473404	513.906982	-647.942566	-101.959709	526.549561	-664.026855	156.863602	82.662071	-652.719788	-80.815254	86.583542	-570.652954	196.642334	1459.068604	-510.883118	-178.933517	1438.790283	-495.332214	3.968940	1418.812012	-503.040436	31.404562	1752.844971	-754.800415	238.299332	1216.853882	-614.715576	-258.399689	1180.669434	-564.638062	260.059601	985.301270	-485.015717	-258.039673	896.147583	-559.878601	8.345004	1092.116455	553.022278	14.148890	966.637939	558.242798	269.051422
-586.036560	93.543991	992.750122	-574.981750	-83.340424	995.576416	-587.457642	135.166473	513.590637	-648.178162	-102.218819	526.468872	-663.947815	157.041946	82.783379	-652.838318	-80.813591	86.498703	-570.657288	196.209000	1459.080200	-510.752899	-179.261719	1438.662598	-495.327545	3.591962	1418.682861	-503.346863	30.940485	1752.794678	-754.729675	238.008911	1216.887695	-614.545959	-258.824921	1180.589844	-564.568604	260.068634	985.351990	-484.949524	-258.199982	895.950623	-560.228882	7.933217	1092.044312	552.379822	13.967111	966.679871	557.307861	268.843994
-586.479736	93.075699	992.705261	-575.387512	-83.804153	995.529785	-586.758911	135.811844	513.325317	-648.404358	-102.515114	526.507690	-664.002502	157.191010	82.922585	-652.917419	-80.873848	86.539726	-570.666687	195.787186	1459.040039	-510.619324	-179.659500	1438.485962	-495.315765	3.206280	1418.541870	-503.601105	30.491306	1752.744995	-754.705261	237.701981	1216.879761	-614.408752	-259.215729	1180.506592	-564.525024	260.038574	985.404663	-484.857513	-258.357300	895.835754	-560.569397	7.475568	1091.980835	551.756775	13.806353	966.785217	556.341064	268.649048
-586.986267	92.658585	992.613525	-575.867004	-84.259743	995.474304	-585.980652	136.416229	513.229004	-648.612793	-102.817497	526.471497	-664.098511	157.351181	83.104874	-652.911377	-80.921631	86.537140	-570.697266	195.396515	1458.991577	-510.597565	-180.049957	1438.341187	-495.359161	2.823035	1418.406738	-503.817841	29.985413	1752.699707	-754.675842	237.409500	1216.846924	-614.275452	-259.619293	1180.321899	-564.505920	260.002380	985.430054	-484.761597	-258.533051	895.722168	-560.962891	7.067671	1091.885742	551.268616	13.541928	966.845032	555.607178	268.373810
-587.414917	92.152786	992.561707	-576.267090	-84.730370	995.392822	-585.187927	137.293472	512.924988	-648.782410	-102.994896	526.286621	-664.109436	157.609406	83.232452	-652.938660	-80.950813	86.488731	-570.733948	194.874222	1458.996582	-510.544159	-180.430649	1438.144653	-495.381775	2.429316	1418.253296	-503.974731	29.463356	1752.618408	-754.678162	237.113861	1216.823730	-614.152466	-260.057861	1180.146240	-564.498291	259.985229	985.453247	-484.614380	-258.709106	895.545837	-561.292603	6.571972	1091.801514	550.590332	13.279759	966.971375	554.655823	268.135895
-587.725708	91.107368	992.244629	-576.742188	-85.304634	995.333496	-584.131653	138.120438	512.596680	-649.064758	-103.345146	526.236511	-663.906860	157.862137	83.305328	-653.086792	-80.987976	86.456955	-570.753235	194.443085	1458.918457	-510.537109	-180.814026	1437.996460	-495.447968	2.010543	1418.077515	-504.089966	28.951483	1752.477905	-754.680542	236.802094	1216.824829	-614.045044	-260.506744	1179.978027	-564.666931	259.693878	985.346252	-484.424835	-258.888123	895.425171	-561.531433	5.902525	1091.576538	549.978333	13.001832	967.112549	553.809265	267.921906
-588.406616	91.089111	992.364441	-577.196472	-85.765442	995.218079	-583.497498	139.079712	512.329224	-649.293640	-103.750793	526.234985	-664.057617	158.184509	83.443665	-653.201660	-81.043587	86.436699	-570.765747	193.992645	1458.857544	-510.574463	-181.216217	1437.823486	-495.574249	1.570047	1417.901855	-504.166565	28.388168	1752.341797	-754.698975	236.513229	1216.786987	-613.988037	-260.923248	1179.829590	-564.636475	259.683807	985.408752	-484.239014	-259.087433	895.310120	-562.081909	5.553015	1091.578491	549.469543	12.620539	967.314636	553.121216	267.509125
-588.713745	90.112419	991.967834	-577.661560	-86.384956	995.139954	-582.545471	139.875275	512.114746	-649.514893	-104.173508	526.205200	-663.978271	158.506866	83.476234	-653.334839	-81.110832	86.399017	-570.790466	193.499603	1458.757446	-510.601410	-181.639404	1437.635010	-495.651367	1.147141	1417.703125	-504.195007	27.864147	1752.152100	-754.769653	236.199799	1216.771606	-613.964478	-261.366150	1179.652954	-564.667847	259.620026	985.400146	-484.051819	-259.297638	895.233948	-562.330933	4.926648	1091.306763	548.938354	12.568958	967.431274	552.262390	267.386108
-589.390747	89.982986	992.025024	-578.070740	-86.941948	995.065735	-581.718323	140.753601	511.797638	-649.728699	-104.626968	526.114624	-663.932373	158.820343	83.590561	-653.362610	-81.170914	86.365913	-570.802002	193.008957	1458.622314	-510.640350	-182.078964	1437.401367	-495.765472	0.662478	1417.468628	-504.187042	27.330587	1751.948486	-754.837830	235.862045	1216.736328	-613.888062	-261.833923	1179.456909	-564.751831	259.563049	985.396973	-483.794128	-259.525055	895.095154	-562.880981	4.534588	1091.301147	548.507935	12.258303	967.617981	551.619568	267.057770
-589.898987	89.461494	991.860535	-578.497437	-87.512505	994.967712	-580.713867	141.428238	511.541992	-649.955383	-104.983269	526.003296	-663.762512	159.069016	83.644958	-653.458679	-81.218658	86.317963	-570.876099	192.639725	1458.528320	-510.732422	-182.418579	1437.170532	-495.908722	0.203047	1417.273682	-504.138245	26.763790	1751.710327	-754.909241	235.534821	1216.672363	-613.868713	-262.285278	1179.194946	-564.805664	259.856689	985.649353	-483.498230	-259.704468	895.018860	-563.312622	4.036211	1091.160889	548.100464	11.988533	967.826721	550.960022	266.706390
-590.378906	88.918190	991.668030	-578.954651	-88.098167	994.894104	-579.792908	141.981750	511.367920	-650.098267	-105.324287	525.863953	-663.698364	159.320694	83.754242	-653.459778	-81.305023	86.288910	-570.910095	192.106018	1458.362915	-510.866852	-182.982574	1436.943481	-496.081055	-0.266612	1416.961670	-504.053772	26.210707	1751.432251	-755.047546	235.227234	1216.572144	-613.859436	-262.809937	1178.922852	-564.721497	259.733704	985.337036	-483.205688	-259.940094	894.875732	-563.753357	3.540984	1091.019653	547.475281	11.728575	968.130981	549.999939	266.463928
-590.883667	88.314774	991.439392	-579.391846	-88.743393	994.773804	-578.602539	142.714828	511.048645	-650.284546	-105.819748	525.788208	-663.521667	159.493378	83.988869	-653.491760	-81.393509	86.263359	-570.980042	191.578247	1458.248413	-510.977325	-183.437973	1436.671997	-496.253021	-0.758842	1416.708984	-503.925873	25.625761	1751.202881	-755.211670	234.888809	1216.515869	-613.887573	-263.263092	1178.709351	-565.097717	259.255341	985.292542	-482.936523	-260.231628	894.680725	-564.188171	2.985867	1090.835205	547.047729	11.373507	968.438049	549.336975	266.108856
-591.448792	87.784760	991.199524	-579.867432	-89.341820	994.672668	-577.472839	143.328888	510.803009	-650.608154	-106.431450	525.628479	-663.326233	159.656097	84.164337	-653.726807	-81.439651	86.241112	-571.036987	191.137650	1458.061157	-511.121002	-183.840500	1436.433472	-496.475006	-1.221416	1416.469849	-503.755219	25.047958	1750.924316	-755.298706	234.521683	1216.409302	-613.876526	-263.750641	1178.435303	-565.143250	259.694885	985.364136	-482.655334	-260.478546	894.537415	-564.648987	2.511131	1090.648926	546.599426	11.206113	968.688416	548.543640	265.983978
-591.962036	87.269707	990.941956	-580.263245	-89.953590	994.544983	-576.353943	143.743179	510.610840	-650.773193	-106.880005	525.523315	-663.079407	159.823761	84.369820	-653.724243	-81.517059	86.238945	-571.135803	190.630402	1457.909058	-511.346405	-184.342239	1436.154175	-496.686768	-1.686046	1416.254639	-503.557312	24.486654	1750.670044	-755.454102	234.156143	1216.339844	-613.924072	-264.260376	1178.151611	-565.383240	259.533691	985.257874	-482.346985	-260.670776	894.539368	-565.057739	2.034205	1090.443481	546.011536	11.271727	968.949341	547.490784	266.065735
-592.450317	86.709160	990.801392	-580.721619	-90.471855	994.361511	-575.321838	144.196014	510.449188	-650.966248	-107.201698	525.428894	-662.881348	159.922150	84.578484	-653.756592	-81.596481	86.212982	-571.225586	190.141174	1457.729004	-511.613098	-184.846527	1435.911133	-496.973999	-2.183002	1416.016357	-503.348877	23.876781	1750.440552	-755.672913	233.706345	1216.311157	-613.968811	-264.751831	1177.794922	-565.812439	259.028473	985.134033	-482.030396	-260.951508	894.472229	-565.479797	1.478711	1090.270996	545.470276	11.116329	969.237305	546.602966	266.151184
-592.722961	85.601807	990.468323	-581.163330	-91.137421	994.333069	-574.202942	144.438751	510.387848	-651.115723	-107.565567	525.396545	-662.588135	160.019699	84.766884	-653.860107	-81.664238	86.245804	-571.354675	189.653030	1457.553955	-511.816345	-185.300003	1435.652344	-497.227264	-2.663024	1415.807129	-503.060638	23.279438	1750.173340	-755.868835	233.301590	1216.214233	-614.005310	-265.230927	1177.484863	-566.164551	258.812744	984.974426	-481.669739	-261.219910	894.407532	-565.771729	0.752642	1090.070435	545.002502	11.040722	969.480591	545.782104	266.093475
-593.289673	85.095261	990.317200	-581.662476	-91.661011	994.209473	-573.274658	144.886124	510.368439	-651.374084	-108.054642	525.341431	-662.398743	160.130676	85.131607	-654.005981	-81.680855	86.194206	-571.466431	189.233200	1457.401855	-512.053711	-185.805588	1435.436890	-497.509888	-3.157425	1415.584961	-502.774780	22.669811	1749.915039	-756.068665	232.879517	1216.173828	-614.054565	-265.739288	1177.222168	-566.525208	258.545837	984.837952	-481.333252	-261.549225	894.316589	-566.198608	0.266974	1089.908936	544.561096	10.838288	969.763123	545.045288	265.904480
-593.901245	84.528542	990.231140	-582.125122	-92.247818	994.108765	-572.508301	145.555862	510.283813	-651.655518	-108.564537	525.286011	-662.286499	160.253586	85.529282	-654.126648	-81.767334	86.239708	-571.641907	188.695984	1457.255249	-512.374329	-186.345642	1435.152344	-497.779968	-3.641816	1415.427368	-502.479553	22.064934	1749.661255	-756.300171	232.475647	1216.039063	-614.127930	-266.168671	1176.976807	-566.728333	258.618317	984.718384	-481.046783	-261.884125	894.189453	-566.663757	-0.295915	1089.799438	544.173645	10.666105	969.994568	544.417114	265.850647
-594.380371	83.891563	990.157715	-582.549866	-92.931747	994.118530	-571.600708	146.158585	510.211029	-651.840454	-109.027458	525.212891	-662.093079	160.345657	85.964188	-654.175415	-81.792328	86.238113	-571.840088	188.207047	1457.127563	-512.667786	-186.832916	1434.946655	-498.062042	-4.147688	1415.241333	-502.139587	21.403389	1749.419312	-756.602905	231.991959	1216.018311	-614.247314	-266.667084	1176.685669	-567.230286	258.099762	984.598999	-480.771820	-262.221588	894.045593	-567.085693	-0.902971	1089.759033	543.819824	10.545007	970.191406	543.817200	265.803192
-595.131836	83.755852	990.322205	-582.994446	-93.522392	994.092590	-570.806702	146.875671	510.282471	-652.060791	-109.397522	525.118042	-662.071472	160.525482	86.502701	-654.269226	-81.819115	86.206337	-572.051086	187.729858	1457.013306	-512.962646	-187.355820	1434.796753	-498.327972	-4.687199	1415.076416	-501.788757	20.762566	1749.177002	-756.898682	231.550018	1216.008301	-614.301392	-267.158142	1176.402832	-567.643555	257.687317	984.506531	-480.475800	-262.567841	893.888245	-567.692993	-1.343854	1089.833130	543.550476	10.423079	970.336975	543.348816	265.613220
-595.679260	83.085106	990.270447	-583.495056	-94.170036	994.099365	-569.828613	147.535431	510.395935	-652.246765	-109.749733	525.000488	-661.888306	160.733994	86.989937	-654.266724	-81.866409	86.197777	-572.271301	187.221878	1456.896484	-513.291870	-187.897110	1434.602539	-498.621124	-5.197574	1414.922485	-501.453064	20.118366	1748.970093	-757.162476	231.113983	1215.961792	-614.373352	-267.561340	1176.171143	-567.922546	257.519928	984.393738	-480.165924	-262.888489	893.931641	-568.147278	-1.960254	1089.793823	543.342163	10.374100	970.416931	542.993164	265.330902
-596.198242	82.368271	990.166809	-583.967468	-94.896935	994.111816	-568.795044	148.139801	510.366302	-652.541870	-110.358292	525.156616	-661.729736	160.979584	87.513664	-654.412415	-81.897682	86.240242	-572.328613	186.216415	1456.822144	-513.383789	-188.874817	1434.439697	-498.956238	-5.620967	1414.831543	-501.101746	19.433872	1748.765381	-757.502014	230.676270	1215.883789	-614.459412	-267.954651	1176.066040	-568.282471	257.132538	984.297180	-479.901978	-263.281250	893.954712	-568.589600	-2.609424	1089.733765	543.120239	10.178762	970.513489	542.715759	264.996338
-596.821777	81.653976	990.082275	-584.450867	-95.649643	994.130127	-567.675171	148.746521	510.363525	-652.902344	-111.018974	525.291992	-661.589783	161.291504	88.022781	-654.482056	-81.976105	86.311905	-572.509827	185.628830	1456.715820	-513.620300	-189.476654	1434.351074	-499.278137	-6.148467	1414.702393	-500.756042	18.752211	1748.528564	-757.867798	230.173203	1215.862915	-614.552124	-268.370697	1175.901611	-568.975037	256.356201	984.144470	-479.661713	-263.648529	894.044006	-569.080444	-3.266109	1089.683960	542.968506	10.018867	970.526428	542.574219	264.662109
-597.357605	80.928909	989.980835	-585.002625	-96.320869	994.054932	-566.572327	149.352203	510.473175	-653.145325	-111.428444	525.204346	-661.284424	161.583389	88.439110	-654.535583	-82.047318	86.345619	-572.758606	185.100662	1456.607788	-513.891907	-189.974350	1434.194336	-499.581116	-6.676687	1414.542725	-500.422150	18.057316	1748.317139	-758.220154	229.700150	1215.822021	-614.670349	-268.776459	1175.728882	-569.477905	255.629272	983.830322	-479.425659	-264.055450	894.111694	-569.525635	-3.944262	1089.572998	542.980347	9.675082	970.443604	542.911255	263.881378
-597.980652	80.219200	989.906799	-585.557739	-97.034416	993.964600	-565.238892	149.860245	510.561737	-653.501221	-111.934319	525.110596	-660.914429	161.833679	88.909882	-654.529419	-82.111137	86.320053	-573.018860	184.575943	1456.477295	-514.154236	-190.499878	1434.030396	-499.844360	-7.186309	1414.406616	-500.103363	17.389425	1748.077881	-758.602844	229.197144	1215.804810	-614.749512	-269.276733	1175.561035	-570.071960	255.224762	983.644226	-479.231934	-264.451965	894.053467	-570.019653	-4.650483	1089.469482	542.804871	9.539390	970.345398	542.770752	263.662628
-598.543396	79.459618	989.783752	-586.102661	-97.774544	993.927979	-564.403076	150.816483	510.599487	-653.762207	-112.410004	525.009094	-660.840027	162.145844	89.500443	-654.542725	-82.149773	86.291176	-573.293762	184.066513	1456.350098	-514.382568	-191.053391	1433.912476	-500.134613	-7.748172	1414.218506	-499.785156	16.669783	1747.836426	-759.008545	228.624756	1215.754272	-614.888977	-269.713470	1175.374634	-570.738586	254.801804	983.434143	-479.081696	-264.907471	893.931702	-570.486206	-5.344553	1089.367920	542.648315	9.382785	970.210388	542.586670	263.542908
-599.132019	78.671669	989.647217	-586.668823	-98.620209	993.914429	-562.867615	151.509552	510.607300	-654.009460	-112.971336	524.945496	-660.401184	162.373001	90.098824	-654.489136	-82.214760	86.278252	-573.566406	183.475327	1456.215576	-514.588501	-191.592484	1433.789551	-500.398224	-8.291715	1414.040894	-499.501831	15.969314	1747.598633	-759.549500	228.090546	1215.763672	-615.008362	-270.196350	1175.185669	-571.282959	252.705261	981.917542	-478.960205	-265.395203	893.718567	-570.970276	-6.086201	1089.269043	542.485046	9.266907	970.011719	542.396179	263.454987
-599.553894	77.370796	989.265320	-587.325623	-99.480476	993.903320	-561.910645	152.581146	510.662140	-654.247375	-113.427055	524.845337	-660.239380	162.580154	90.920937	-654.419373	-82.266815	86.206032	-573.883240	182.947632	1456.055908	-514.759583	-192.104462	1433.603394	-500.657745	-8.832471	1413.814453	-499.233948	15.271980	1747.398071	-759.857178	227.449860	1215.618042	-615.081299	-270.692810	1175.002930	-572.174866	254.212280	983.173462	-478.803467	-265.819183	893.642883	-571.338196	-6.971211	1089.025879	542.317078	9.027373	969.818237	542.278381	263.270874
-600.114990	76.561096	989.132202	-587.886353	-100.308495	993.880493	-560.543823	153.357895	511.045807	-654.666016	-114.062752	524.657715	-659.860535	162.897675	91.537781	-654.388184	-82.346390	86.202271	-574.142700	182.389877	1455.837646	-514.957886	-192.658722	1433.416382	-500.861359	-9.360315	1413.636841	-498.982422	14.578882	1747.162354	-760.305908	226.826202	1215.598999	-615.202271	-271.193878	1174.840210	-572.801514	254.081406	982.958374	-478.699066	-266.263275	893.513428	-571.811279	-7.724199	1088.925049	542.079895	8.835492	969.591553	542.095276	263.141754
-600.700073	75.789589	989.051880	-588.340759	-101.129486	993.866272	-559.387268	154.105896	511.144012	-655.064392	-114.627258	524.568237	-659.516113	163.211838	92.153244	-654.424500	-82.433029	86.158516	-574.398315	181.793701	1455.614502	-515.153198	-193.241455	1433.287231	-501.133575	-9.929753	1413.417603	-498.732544	13.868721	1746.961670	-760.781799	226.242767	1215.502808	-615.323853	-271.741547	1174.750488	-573.665955	253.321198	982.609680	-478.668274	-266.719666	893.410461	-572.288269	-8.466173	1088.865723	541.862671	8.652990	969.332764	541.955322	263.028442
-601.242920	74.906372	988.907410	-588.879211	-101.969711	993.878235	-558.548096	155.166931	511.220337	-655.478027	-115.199173	524.590576	-659.517578	163.641327	92.870514	-654.328186	-82.553070	86.145439	-574.660583	181.240646	1455.386230	-515.287231	-193.751160	1433.129272	-501.369354	-10.466101	1413.225708	-498.492432	13.125520	1746.744995	-761.235352	225.625122	1215.412476	-615.449585	-272.255524	1174.610474	-574.527283	252.791412	982.242310	-478.587128	-267.088287	893.531006	-572.783203	-9.237368	1088.785034	541.644043	8.490795	969.035278	541.833008	262.878815
-601.838257	74.207115	988.746155	-589.367004	-102.734016	993.735596	-557.556152	156.212082	511.424835	-655.864807	-115.671280	524.492371	-659.084290	163.994492	93.538521	-654.336304	-82.629066	86.081512	-574.964233	180.666550	1455.164429	-515.427917	-194.274857	1433.010864	-501.612915	-11.012848	1412.999512	-498.285797	12.492391	1746.531250	-761.748596	224.974350	1215.354370	-615.549255	-272.819763	1174.484863	-575.378418	251.942078	981.674927	-478.569214	-267.520691	893.613586	-573.203369	-9.939219	1088.604004	541.372803	8.325519	968.738342	541.715576	262.673584
-602.415649	73.488380	988.595459	-589.843811	-103.465637	993.594666	-556.632996	157.330399	511.511078	-656.227661	-116.156464	524.355530	-658.834900	164.331177	94.296684	-654.215332	-82.757759	86.045380	-575.270691	180.080399	1454.957153	-515.559021	-194.832245	1432.893066	-501.878113	-11.561651	1412.842773	-498.099976	11.801888	1746.294922	-762.210327	224.321411	1215.245972	-615.630737	-273.395966	1174.346069	-576.245789	251.418015	981.314026	-478.624817	-267.982635	893.483521	-573.650574	-10.641485	1088.438721	541.028442	8.058503	968.500061	541.469788	262.534607
-602.993225	72.848045	988.490234	-590.295593	-104.140038	993.391541	-555.507202	158.132004	511.632233	-656.542358	-116.552856	524.259155	-658.387817	164.678528	94.801697	-654.080261	-82.883881	86.010162	-575.620972	179.463196	1454.749878	-515.629639	-195.405533	1432.700806	-502.161926	-12.124008	1412.606201	-497.915894	11.104399	1746.069092	-762.764771	223.610428	1215.156982	-615.739136	-274.038971	1174.218140	-577.155273	250.842911	981.004150	-478.703644	-268.444122	893.257385	-574.089355	-11.332564	1088.268555	540.747070	7.888766	968.218506	541.326599	262.381836
-603.570313	72.257774	988.354614	-590.761169	-104.809906	993.216858	-549.161133	156.265289	511.963318	-656.848206	-116.847855	524.061890	-655.124573	164.525986	94.413071	-653.963013	-82.976990	85.927849	-576.016663	178.861313	1454.544312	-515.770813	-195.985779	1432.514648	-502.468262	-12.696568	1412.413818	-497.757629	10.432876	1745.835938	-763.266663	222.937485	1215.091309	-615.801819	-274.647369	1174.086792	-578.023071	250.235977	980.655945	-478.744659	-268.937286	893.093567	-574.522461	-11.966002	1088.093018	540.450806	7.753021	967.910767	541.176208	262.215424
-604.122375	71.545906	988.246094	-591.194031	-105.418777	993.073853	-542.970520	155.073486	512.430969	-657.232971	-117.251541	523.790710	-652.034241	164.561188	94.274651	-653.960449	-83.047745	85.764328	-576.344238	178.242203	1454.361694	-515.835693	-196.563629	1432.362427	-502.709015	-13.229190	1412.197754	-497.591248	9.790809	1745.619751	-763.819519	222.200195	1215.024658	-615.861023	-275.304810	1173.937134	-578.911682	249.672485	980.268433	-478.778259	-269.404938	893.015381	-574.936951	-12.622365	1087.948853	540.101501	7.597455	967.683899	540.987793	262.042206
-604.669250	70.994049	988.142090	-591.660278	-106.097824	992.958374	-544.457336	156.656189	512.633057	-657.795654	-117.845276	523.716125	-652.957703	164.920059	95.368782	-654.082397	-83.140137	85.761299	-576.776794	177.636871	1454.175537	-515.945313	-197.086945	1432.252686	-502.967896	-13.806616	1411.996948	-497.445129	9.135440	1745.394409	-764.328369	221.493881	1214.933594	-615.915100	-275.920013	1173.865234	-579.775391	249.068527	979.934692	-478.875214	-269.842224	892.883179	-575.350891	-13.230677	1087.817139	539.763123	7.303457	967.504883	540.850342	261.760071
-605.349487	70.715218	988.147949	-592.080200	-106.743172	992.917114	-551.259399	160.934219	512.721558	-658.313843	-118.422089	523.760559	-656.631165	165.847458	96.976990	-654.128174	-83.256775	85.752419	-577.185852	177.035019	1453.959473	-516.063660	-197.614960	1432.140869	-503.231812	-14.366312	1411.853638	-497.294067	8.506103	1745.162598	-764.915161	220.749207	1214.809204	-616.006042	-276.592743	1173.834717	-580.640686	248.419891	979.581116	-479.022949	-270.358459	892.656860	-575.889893	-13.693285	1087.796875	539.290894	7.210450	967.357056	540.493713	261.662262
-605.818970	70.001907	988.061523	-592.484070	-107.271866	992.814453	-550.530457	161.591599	512.980774	-658.762085	-118.790611	523.704895	-656.449951	165.990616	97.758392	-654.007568	-83.313972	85.738380	-577.587646	176.451797	1453.762451	-516.085327	-198.177521	1432.026855	-503.471527	-14.897618	1411.694214	-497.191589	7.879791	1744.946045	-765.397278	219.963074	1214.651611	-616.034607	-277.257416	1173.755371	-581.454956	248.210312	979.436890	-479.188080	-270.877167	892.498352	-576.256653	-14.305482	1087.685547	538.874878	7.049161	967.235168	540.299744	261.458649
-606.309326	69.530945	987.982666	-592.883484	-107.848557	992.723083	-549.806091	162.284470	513.207214	-659.234192	-119.275200	523.567993	-656.114807	166.299591	98.290581	-654.037720	-83.395042	85.748230	-578.029907	175.852005	1453.575928	-516.143555	-198.653061	1431.923706	-503.729919	-15.428401	1411.531006	-497.098755	7.270692	1744.758545	-766.005798	219.122406	1214.557861	-616.049683	-277.964050	1173.669800	-582.231323	247.325989	978.864624	-479.321198	-271.238617	892.591919	-576.625977	-14.821724	1087.582275	538.451294	6.800549	967.192871	540.114014	261.149231
-606.841003	69.047089	987.960327	-593.288818	-108.358627	992.599976	-548.985596	162.674667	513.480042	-659.656494	-119.693924	523.536865	-655.766724	166.474960	98.807869	-653.876953	-83.452568	85.740265	-578.494202	175.308578	1453.449829	-516.184753	-199.174606	1431.807251	-504.011383	-15.965213	1411.386963	-497.041016	6.710149	1744.567627	-766.571777	218.266708	1214.513306	-616.052917	-278.660370	1173.510010	-583.285278	246.183136	978.534973	-479.500183	-271.641235	892.629456	-577.030029	-15.353648	1087.495850	537.992859	6.506273	967.194458	539.932861	260.733337
-607.292969	68.502350	987.926147	-593.649780	-108.823990	992.488708	-548.264404	162.999344	513.788208	-660.003052	-120.010750	523.520325	-655.417480	166.581696	99.405449	-653.891907	-83.521286	85.705574	-579.018738	174.703705	1453.321045	-516.275574	-199.690903	1431.641235	-504.275848	-16.454489	1411.251953	-496.971497	6.062036	1744.416992	-767.159363	217.360596	1214.419922	-616.074219	-279.363159	1173.373535	-584.010803	245.932297	978.211304	-479.704041	-272.216553	892.236511	-577.405762	-15.884999	1087.416992	537.541443	6.136005	967.227356	539.838379	260.236450
-607.735046	68.076584	987.891357	-593.999512	-109.235146	992.334900	-547.523254	163.266861	514.071899	-660.339050	-120.335938	523.385498	-655.188721	166.775787	100.052635	-653.808044	-83.543770	85.638176	-579.487122	174.135941	1453.178711	-516.303223	-200.191910	1431.445557	-504.491760	-16.928850	1411.099854	-496.905762	5.497240	1744.222778	-767.751282	216.437210	1214.327148	-616.108826	-280.041168	1173.274414	-585.041992	245.449051	978.273071	-479.862366	-272.730774	891.981628	-577.706482	-16.349503	1087.302124	536.998291	5.672921	967.374390	539.651001	259.748993
-608.211426	67.630081	987.870972	-594.321411	-109.697205	992.252258	-546.807678	163.499298	514.398193	-660.718323	-120.651466	523.229553	-654.666443	166.887405	100.463364	-653.902283	-83.573013	85.582756	-579.980957	173.599426	1453.056030	-516.351501	-200.716751	1431.298462	-504.765778	-17.420509	1410.957520	-496.891235	4.933321	1744.096191	-768.328796	215.472092	1214.276245	-616.099487	-280.722473	1173.213501	-585.951904	244.801178	978.009094	-480.114685	-273.169952	891.727905	-578.033630	-16.812874	1087.233765	536.417847	5.152976	967.557861	539.496033	259.282684
-608.673767	67.154762	987.856995	-594.662659	-110.163010	992.256775	-546.096741	163.718170	514.613342	-661.034973	-120.928795	523.145325	-654.240540	167.033722	100.731674	-653.934265	-83.588913	85.538689	-580.458496	173.052383	1452.963379	-516.420959	-201.184601	1431.153198	-505.048676	-17.877405	1410.869873	-496.918243	4.389906	1743.981567	-768.942383	214.493210	1214.149048	-616.108826	-281.413055	1173.103638	-586.865051	244.061417	977.691956	-480.424011	-273.765808	891.340027	-578.397461	-17.254473	1087.218628	535.865112	4.572391	967.816956	539.354614	258.677490
-609.061707	66.738602	987.915588	-594.909485	-110.522575	992.234558	-545.238159	163.696747	514.758911	-661.310669	-121.124077	523.142761	-653.792480	167.104004	101.212708	-653.889038	-83.652885	85.589005	-580.974976	172.558746	1452.878052	-516.436096	-201.611755	1431.019653	-505.276550	-18.287188	1410.788696	-496.942871	3.881159	1743.877441	-769.564636	213.499146	1214.080566	-616.073364	-282.106934	1172.975952	-587.743835	243.308487	977.410828	-480.637787	-274.301605	891.194885	-578.707581	-17.666183	1087.236206	535.421814	4.089861	968.002014	539.317200	258.040924
-609.524597	66.330818	987.960815	-595.212646	-110.832100	992.152832	-544.524963	163.646790	515.006287	-661.561279	-121.356491	523.120361	-653.497253	167.096497	101.794937	-653.991150	-83.664116	85.560532	-581.489685	172.087128	1452.853882	-516.449463	-202.049805	1430.914917	-505.511658	-18.739946	1410.697388	-496.997559	3.283901	1743.816528	-770.146057	212.504517	1214.048096	-616.021973	-282.750854	1172.845337	-588.499146	242.919617	977.171387	-480.979340	-274.823090	890.866699	-579.020630	-18.065842	1087.202881	534.892151	3.505844	968.317444	539.281799	257.493164
-610.070129	66.046158	988.017883	-595.509277	-111.150917	992.074646	-543.900696	163.444336	515.322815	-661.803650	-121.581306	523.093445	-653.304077	167.106628	102.231506	-653.980957	-83.656609	85.518471	-581.990295	171.566635	1452.836060	-516.405090	-202.476532	1430.783325	-505.769226	-19.144590	1410.625610	-497.067200	2.713904	1743.781372	-770.757385	211.436676	1214.022583	-615.980591	-283.344147	1172.768066	-589.370300	242.219650	976.953369	-481.268250	-275.356659	890.674133	-579.348572	-18.402540	1087.171387	534.320923	2.823021	968.671143	539.233582	256.960632
-610.256287	65.458130	987.997498	-595.753113	-111.422806	992.061951	-543.383911	163.207962	515.553101	-662.040100	-121.818687	523.181458	-653.116577	167.160507	102.617531	-654.034607	-83.721519	85.567215	-582.517212	171.098618	1452.829468	-516.385620	-202.869980	1430.666016	-506.031128	-19.509447	1410.597778	-497.194763	2.152296	1743.774536	-771.341492	210.365372	1213.997070	-615.960510	-283.943909	1172.695190	-590.345154	241.287613	976.710754	-481.592957	-275.982086	890.380920	-579.562256	-18.828438	1087.154419	533.800659	2.278536	968.940674	539.196716	256.379150
-610.669434	65.129196	988.094421	-595.998596	-111.638657	991.999146	-543.035400	162.955872	515.814453	-662.191650	-121.990654	523.188782	-652.998657	167.242767	103.014107	-654.085754	-83.720711	85.548683	-583.056519	170.642471	1452.890625	-516.358276	-203.243240	1430.593384	-506.234924	-19.860468	1410.588379	-497.356689	1.602348	1743.794312	-771.948730	209.321014	1213.956909	-615.921326	-284.621063	1172.709961	-591.234863	240.542465	976.517944	-481.930511	-276.441345	890.310486	-579.853455	-19.160662	1087.164795	533.312256	1.619913	969.220520	539.202881	255.791000
-611.055664	64.902504	988.160828	-596.218811	-111.839607	991.969543	-542.781433	162.698975	516.041199	-662.328064	-122.057793	523.089172	-652.928040	167.324097	103.388977	-654.015625	-83.710167	85.494408	-583.594360	170.206848	1452.914307	-516.282715	-203.581970	1430.470581	-506.444427	-20.192644	1410.562744	-497.546967	1.089293	1743.836914	-772.562073	208.228394	1214.008789	-615.861694	-285.170685	1172.690918	-592.231201	239.243256	976.017700	-482.339203	-276.946350	890.074585	-580.130188	-19.402483	1087.177979	532.864075	1.059686	969.482422	539.213867	255.298065
-611.417542	64.675705	988.274475	-596.431458	-112.005730	991.926208	-542.571960	162.551193	516.074890	-662.545227	-122.268799	523.082275	-652.833557	167.439911	103.652794	-654.089111	-83.710999	85.510086	-584.105469	169.778641	1452.964600	-516.234558	-203.936188	1430.454712	-506.656799	-20.504168	1410.574707	-497.771118	0.554890	1743.882813	-773.094910	207.137955	1214.001831	-615.797729	-285.672638	1172.696899	-593.026672	239.161621	975.956299	-482.746826	-277.480133	889.801086	-580.398499	-19.662441	1087.211182	532.386475	0.447841	969.749756	539.223816	254.709244
-611.682495	64.458702	988.382141	-596.547119	-112.162239	991.997131	-542.481201	162.163986	516.260254	-662.600891	-122.370377	523.052124	-652.829041	167.532410	103.910973	-654.035645	-83.735291	85.528969	-584.640686	169.419174	1453.006958	-516.192017	-204.271103	1430.402954	-506.826019	-20.792063	1410.635376	-498.059357	0.002682	1744.007080	-773.634644	206.074997	1213.974487	-615.779236	-286.180725	1172.711182	-593.758179	238.755005	975.900940	-483.111298	-277.930176	889.514221	-580.607300	-19.849602	1087.304932	531.982239	-0.182387	969.943298	539.268433	254.062027
-611.969788	64.335838	988.540161	-596.701355	-112.233948	991.964294	-542.545776	161.767181	516.541260	-662.685242	-122.459511	523.017883	-653.003235	167.627151	104.206490	-653.954590	-83.708763	85.516090	-585.142639	169.092422	1453.196777	-516.088501	-204.543564	1430.392456	-507.041748	-21.077391	1410.655640	-498.391449	-0.533635	1744.181641	-774.355591	205.049484	1214.170654	-615.726379	-286.535187	1172.693359	-594.601135	235.821823	974.330383	-483.453491	-278.347839	889.483582	-580.799194	-20.030569	1087.363892	531.695618	-0.789844	970.086609	539.380188	253.518494
-612.241760	64.222206	988.725464	-596.769165	-112.233589	991.890869	-542.642151	161.329498	516.738220	-662.709045	-122.467949	522.958679	-653.071533	167.683044	104.424850	-653.951904	-83.706467	85.514687	-585.618835	168.660736	1453.231201	-515.937012	-204.796158	1430.377197	-507.248566	-21.330563	1410.691162	-498.760590	-1.097868	1744.353760	-774.950195	204.029175	1214.213379	-615.626709	-286.963654	1172.730225	-595.435913	234.755844	973.937805	-483.797058	-278.858032	889.298096	-580.944580	-20.197725	1087.418335	531.417603	-1.416421	970.239563	539.475403	253.000366
-612.469910	64.127884	988.872131	-596.869934	-112.364967	991.992981	-542.626282	160.884628	516.860046	-662.764038	-122.599136	523.005859	-653.237305	167.713928	104.558449	-654.019409	-83.708824	85.526184	-586.137146	168.294998	1453.330200	-515.839111	-205.089325	1430.420166	-507.409912	-21.524240	1410.790039	-499.183624	-1.666242	1744.598877	-775.420776	202.947098	1214.242188	-615.546692	-287.537201	1172.836182	-596.533875	235.365570	974.846985	-484.194580	-279.344177	889.043457	-581.113708	-20.319267	1087.544189	531.147705	-2.150249	970.352112	539.604370	252.304001
-612.874695	64.556313	989.271118	-596.900513	-112.363754	991.979736	-542.876282	160.535843	516.942871	-662.729797	-122.571556	523.002808	-653.335815	167.665100	104.659744	-654.081848	-83.734848	85.536781	-586.634399	167.972870	1453.517944	-515.766907	-205.334961	1430.449829	-507.599854	-21.765533	1410.934937	-499.613220	-2.232674	1744.870483	-775.971985	201.901657	1214.293701	-615.498230	-287.945038	1172.953247	-597.392578	234.919235	974.794678	-484.589050	-279.857269	889.093567	-581.385803	-20.294668	1087.757446	530.863892	-2.984943	970.446350	539.679749	251.637802
-612.872559	64.002449	989.218872	-597.008240	-112.422127	992.043701	-542.848511	159.941620	517.038330	-662.709167	-122.600258	523.010132	-653.249878	167.552963	104.588280	-654.101379	-83.736832	85.540779	-587.103821	167.703491	1453.627197	-515.652771	-205.554016	1430.498047	-507.745331	-21.962572	1411.065552	-500.109283	-2.796578	1745.122314	-776.461121	200.938629	1214.350708	-615.432556	-288.323059	1173.074951	-598.024841	234.453354	974.509338	-484.997803	-280.412903	889.093994	-581.366333	-20.535109	1087.743408	530.717285	-3.693172	970.445313	539.813477	250.966980
-613.232361	64.447884	989.589478	-597.000549	-112.445869	992.089905	-543.296448	159.478210	517.248657	-662.642456	-122.536484	522.955811	-653.316467	167.455444	104.523064	-654.105591	-83.680740	85.471939	-587.548645	167.449905	1453.706177	-515.513428	-205.775238	1430.558228	-507.863617	-22.153734	1411.179321	-500.582672	-3.322084	1745.375244	-776.898376	199.997513	1214.400513	-615.390808	-288.669617	1173.161987	-598.798279	235.071716	975.129578	-485.398743	-280.985138	888.837097	-581.596802	-20.467869	1087.970337	530.591675	-4.493564	970.402527	539.934998	250.206848
-613.325317	64.387192	989.752869	-596.992554	-112.473701	992.205933	-543.524292	158.894623	517.394775	-662.589050	-122.500351	522.894531	-653.083252	167.207214	104.288513	-654.023743	-83.671104	85.525894	-587.997925	167.139511	1453.865723	-515.375427	-205.977814	1430.617676	-507.968994	-22.312830	1411.346680	-501.102295	-3.844582	1745.684082	-777.485291	199.175049	1214.540649	-615.318726	-289.049194	1173.303711	-599.690857	233.889816	975.082764	-485.788483	-281.628052	888.702881	-581.669189	-20.526720	1088.117798	530.358215	-5.291103	970.275513	539.534363	250.058273
-613.169861	63.810265	989.714233	-596.957336	-112.525597	992.235657	-543.525757	158.288147	517.331726	-662.510315	-122.448952	522.901855	-652.802246	166.971786	104.000305	-654.060181	-83.675194	85.527237	-588.420654	166.884232	1454.000854	-515.263611	-206.168716	1430.699219	-508.086029	-22.469307	1411.480591	-501.673096	-4.397176	1745.950684	-778.174744	198.415222	1214.771484	-615.268555	-289.322449	1173.409424	-600.266541	231.153152	973.691956	-486.101074	-282.201782	888.807495	-581.550049	-20.806908	1088.106323	530.278564	-5.995887	970.076782	539.489502	249.448242
-613.223877	63.718189	989.913269	-596.894592	-112.507057	992.273621	-543.906433	157.876587	517.310181	-662.362061	-122.343552	522.901978	-652.748047	166.751373	103.785843	-654.109497	-83.658630	85.478546	-588.836548	166.671677	1454.128906	-515.137085	-206.326675	1430.798096	-508.167480	-22.607206	1411.590698	-502.212219	-4.879147	1746.203369	-778.647888	197.668152	1214.931396	-615.180969	-289.659760	1173.548950	-601.139099	230.682648	974.152161	-486.473816	-282.806519	888.615173	-581.554871	-20.915445	1088.229614	530.281067	-6.807615	969.855896	539.561462	248.739273
-613.296570	63.685501	990.081238	-596.877869	-112.480896	992.338440	-544.157288	157.272049	517.395691	-662.301331	-122.257240	522.815430	-652.769531	166.499390	103.554070	-654.093445	-83.648163	85.503693	-589.207825	166.472412	1454.299805	-515.024719	-206.468567	1430.893799	-508.251678	-22.714481	1411.721802	-502.775024	-5.391197	1746.454712	-779.147888	196.974243	1215.089966	-615.053955	-289.984619	1173.707764	-601.669495	229.571426	973.857544	-486.853760	-283.537872	888.269409	-581.595398	-20.963596	1088.350708	530.289673	-7.976176	969.635620	539.631409	247.928360
-613.565674	64.202942	990.524414	-596.767761	-112.382736	992.333130	-544.973755	156.995972	517.483154	-662.189758	-122.187706	522.849060	-652.727905	166.338242	103.256660	-654.146179	-83.626579	85.509453	-589.592529	166.254440	1454.474243	-514.959717	-206.597748	1431.049316	-508.344788	-22.850128	1411.902588	-503.329285	-5.896330	1746.734375	-779.608582	196.299377	1215.236694	-614.953064	-290.307892	1173.851685	-602.334656	228.583160	973.728577	-487.106781	-284.102631	888.423401	-581.736389	-20.865852	1088.591675	530.285095	-8.987353	969.402588	539.532898	247.245728
-613.416748	63.693810	990.409912	-596.680969	-112.449852	992.417603	-545.523010	156.611908	517.435364	-662.139038	-122.134491	522.881836	-652.758728	166.262787	102.972641	-654.271790	-83.628090	85.500557	-589.929565	166.049026	1454.639893	-514.860718	-206.733185	1431.159424	-508.393860	-22.956739	1412.045898	-503.824585	-6.349526	1746.947998	-780.038635	195.681442	1215.364258	-614.804382	-290.608795	1173.982910	-603.041504	227.777878	973.646973	-487.386200	-284.727081	888.321594	-581.601746	-21.042887	1088.568848	530.301514	-10.108816	969.108154	539.574280	246.302597
-613.509766	63.655422	990.524536	-596.596191	-112.451782	992.443176	-546.190857	156.345428	517.492004	-662.052185	-122.014900	522.782715	-652.844971	166.220444	102.728943	-654.321289	-83.611702	85.452789	-590.238159	165.849274	1454.821655	-514.702454	-206.827072	1431.281860	-508.448242	-23.046438	1412.165283	-504.294373	-6.765057	1747.119873	-780.332520	195.006790	1215.392944	-614.644287	-290.931671	1174.114258	-604.003113	228.879654	974.949036	-487.593689	-285.278351	888.296753	-581.595032	-21.086790	1088.637085	530.458008	-11.218688	968.795471	539.663208	245.384293
-613.560303	63.664459	990.670471	-596.427246	-112.433594	992.523132	-546.822327	155.910477	517.566650	-661.982422	-121.967255	522.770691	-652.891052	166.208313	102.468224	-654.404785	-83.584274	85.429115	-590.528748	165.663513	1454.966064	-514.513489	-206.938843	1431.396362	-508.505219	-23.145321	1412.313477	-504.733124	-7.165514	1747.307739	-780.745728	194.490631	1215.528931	-614.471741	-291.239960	1174.235596	-604.395813	226.909149	973.833496	-487.760956	-285.820190	888.309814	-581.562622	-21.082712	1088.756836	530.684387	-12.493305	968.530701	539.821533	244.155609
-613.864929	64.187309	991.014221	-596.217712	-112.347237	992.496582	-547.477173	155.724060	517.630798	-661.805420	-121.839684	522.761230	-653.091309	166.233017	102.290535	-654.381287	-83.593788	85.499756	-590.849365	165.466248	1455.178955	-514.367065	-207.049042	1431.494019	-508.602417	-23.228977	1412.454956	-505.110779	-7.517013	1747.499512	-781.103271	193.894272	1215.653931	-614.326843	-291.529205	1174.374756	-604.982178	225.839340	973.482422	-487.960052	-286.333496	888.095764	-581.668579	-20.927502	1088.934448	530.813721	-13.682594	968.301758	539.905823	243.160995
-613.926086	64.122284	991.187988	-596.023132	-112.321289	992.605347	-548.017944	155.484360	517.661804	-661.758850	-121.797562	522.754761	-653.274231	166.286789	102.176163	-654.448303	-83.619957	85.507317	-591.187317	165.281509	1455.386230	-514.248108	-207.146347	1431.572510	-508.704224	-23.322927	1412.610840	-505.420410	-7.830162	1747.679688	-781.392395	193.386337	1215.708618	-614.103821	-291.877747	1174.465088	-605.520020	225.512253	973.451416	-488.106262	-286.774139	887.910828	-581.648438	-20.951960	1089.087158	531.067749	-14.865067	968.083008	540.074524	242.015228
-613.977356	64.090424	991.349854	-595.826599	-112.225716	992.649963	-548.417725	155.268127	517.817200	-661.734802	-121.835213	522.784912	-653.346069	166.258179	102.097130	-654.469482	-83.555321	85.467903	-591.478760	165.102173	1455.609375	-514.080261	-207.220673	1431.630493	-508.821442	-23.388639	1412.723755	-505.680237	-8.114770	1747.814453	-781.593872	192.937698	1215.805664	-613.804565	-292.173004	1174.574951	-605.999451	225.188187	973.435608	-488.166992	-287.182831	887.805115	-581.590637	-20.951159	1089.194946	531.347168	-16.287359	967.964661	540.250549	240.626434
-614.073425	64.136467	991.488342	-595.646484	-112.131516	992.661377	-548.824646	155.329010	517.896057	-661.693909	-121.855614	522.831787	-653.310913	166.337830	101.993729	-654.578552	-83.560432	85.501541	-591.799866	164.949326	1455.775513	-513.918335	-207.283478	1431.720215	-508.952820	-23.451084	1412.856934	-505.889771	-8.348811	1747.934448	-781.791077	192.552368	1215.859619	-613.538269	-292.343292	1174.564941	-606.371521	224.860413	973.414429	-488.143768	-287.484222	887.916748	-581.557068	-20.914604	1089.272949	531.759338	-17.488585	967.792847	540.462585	239.548523
-614.140686	64.133934	991.642761	-595.440430	-112.050301	992.695374	-549.139587	155.412964	517.998047	-661.596436	-121.857056	522.855469	-653.344910	166.410950	101.959862	-654.651489	-83.566193	85.505463	-592.167847	164.766159	1455.956299	-513.846191	-207.360413	1431.833740	-509.102997	-23.530943	1412.999512	-506.046326	-8.555803	1748.046631	-781.956787	192.256882	1215.859497	-613.212585	-292.651489	1174.619385	-606.641052	224.724930	973.414795	-488.110809	-287.786133	887.699463	-581.514709	-20.906889	1089.374634	532.270569	-18.606102	967.663452	540.818237	238.321228
-614.218323	64.136192	991.793396	-595.227173	-111.951904	992.710693	-549.381958	155.633865	518.162598	-661.414490	-121.796211	522.901062	-653.253052	166.448883	101.944611	-654.758179	-83.515739	85.466461	-592.602539	164.544098	1456.193481	-513.731384	-207.423676	1431.917847	-509.267487	-23.600056	1413.163696	-506.155273	-8.745882	1748.130127	-782.082886	192.043900	1215.838257	-612.853333	-292.931213	1174.637817	-606.820435	224.650269	973.469421	-487.999176	-287.955170	887.700073	-581.460449	-20.892635	1089.462036	532.694397	-19.724051	967.648438	540.964111	237.320038
-614.304260	64.103874	991.979248	-595.037964	-111.811256	992.731506	-549.498352	155.879013	518.395386	-661.312439	-121.792625	522.934875	-652.987610	166.401108	101.970024	-654.805481	-83.487198	85.446457	-593.005127	164.353241	1456.369995	-513.635742	-207.459991	1432.006836	-509.408081	-23.667458	1413.292847	-506.204376	-8.920688	1748.182373	-782.241638	191.893982	1215.782593	-612.454895	-293.238708	1174.623535	-606.960999	224.534912	973.488892	-487.847534	-288.130707	887.533264	-581.422485	-20.891754	1089.570190	533.059448	-20.719646	967.678467	541.061096	236.345703
-614.399109	64.031944	992.110352	-594.828918	-111.758736	992.760254	-549.562561	156.383987	518.524170	-661.110596	-121.760315	522.974609	-652.796936	166.226868	102.075356	-654.929138	-83.514015	85.515030	-593.490967	164.177231	1456.511230	-513.606140	-207.468277	1432.065308	-509.562897	-23.752239	1413.450562	-506.198608	-9.071337	1748.195068	-782.342529	191.773117	1215.737671	-612.002380	-293.690704	1174.709961	-607.074463	224.470474	973.504456	-487.624054	-288.232819	887.375488	-581.412781	-20.921028	1089.662109	533.404114	-21.665266	967.802490	541.085999	235.624680
-614.524963	64.008049	992.235840	-594.740234	-111.691544	992.788574	-549.649170	157.019730	518.693848	-660.929077	-121.791519	523.051514	-652.629700	166.081421	102.165169	-654.950134	-83.497353	85.554565	-593.912537	163.957611	1456.612915	-513.556702	-207.549881	1432.118286	-509.784058	-23.827732	1413.553467	-506.179291	-9.219124	1748.213379	-782.492920	191.733337	1215.627197	-611.558655	-293.923462	1174.687744	-607.102539	224.443863	973.485229	-487.387024	-288.293762	887.224976	-581.469604	-20.927608	1089.748901	533.792603	-22.320526	967.876892	541.019775	234.939316
-614.597168	63.900799	992.342773	-594.617798	-111.705467	992.853699	-549.569458	157.873550	518.881897	-660.691650	-121.816437	522.988098	-652.459839	165.807312	102.429565	-655.000977	-83.468567	85.570335	-594.330139	163.771500	1456.705688	-513.513489	-207.621582	1432.146484	-510.052490	-23.904476	1413.634644	-506.093933	-9.341815	1748.153320	-782.619568	191.753342	1215.496704	-611.175476	-294.142670	1174.698853	-607.150024	224.436691	973.454468	-487.060913	-288.341522	886.937073	-581.520508	-20.992693	1089.853149	534.228455	-22.978079	967.994690	541.048889	234.300171
-614.685425	63.817585	992.364258	-594.562561	-111.718445	992.860352	-549.564697	158.678604	519.249939	-660.465271	-121.846672	522.926514	-652.294739	165.449432	102.686806	-654.993713	-83.422020	85.506760	-594.702148	163.641190	1456.724976	-513.468506	-207.643738	1432.152466	-510.306976	-23.961592	1413.693848	-505.945251	-9.445555	1748.034790	-782.741760	191.782867	1215.385376	-610.750610	-294.137268	1174.535522	-607.229370	224.556778	973.449646	-486.689423	-288.340759	886.734863	-581.572388	-21.033001	1089.875488	534.687866	-23.700489	968.143250	541.115784	233.602814
-614.733948	63.652897	992.345703	-594.468872	-111.822128	992.866333	-549.308472	159.787354	519.334106	-660.252991	-121.881790	522.842102	-651.955933	164.980423	103.045204	-655.031982	-83.377274	85.528160	-595.025818	163.535736	1456.680420	-513.442566	-207.696991	1432.175781	-510.581879	-24.047033	1413.724365	-505.769806	-9.518833	1747.895630	-782.908997	191.841156	1215.261353	-610.273621	-294.288391	1174.422974	-607.326233	224.618683	973.391113	-486.314423	-288.289551	886.544861	-581.606873	-21.140465	1089.881836	535.188354	-24.457556	968.308655	541.359192	232.903595
-614.747864	63.488590	992.281189	-594.454102	-111.993446	992.927124	-548.966736	161.019196	519.348572	-660.154419	-122.084442	522.908997	-651.576721	164.596039	103.387428	-655.147522	-83.374580	85.556763	-595.265564	163.446365	1456.562866	-513.445679	-207.755692	1432.163940	-510.866150	-24.100979	1413.743042	-505.542053	-9.561630	1747.703613	-783.091187	191.902573	1215.128662	-609.807312	-294.505981	1174.241821	-607.413513	224.765213	973.358826	-485.826477	-288.132294	886.477173	-581.709473	-21.246948	1089.902344	535.624695	-25.178671	968.522888	541.526917	232.205475
-614.812439	63.296581	992.163452	-594.479980	-112.208031	992.891785	-548.692444	162.199829	519.520508	-659.958191	-122.228050	522.936951	-651.227661	164.412491	103.822273	-655.160767	-83.384224	85.611313	-595.470764	163.395447	1456.454468	-513.470947	-207.773956	1432.137329	-511.158447	-24.155081	1413.725952	-505.287109	-9.618775	1747.463501	-783.301880	191.959763	1214.968140	-609.359924	-294.649628	1174.109497	-607.466553	224.762833	973.233948	-485.339172	-288.002747	886.269470	-581.801086	-21.405264	1089.835327	536.026184	-25.955154	968.773865	541.593933	231.538651
-614.860779	63.077179	992.005859	-594.461426	-112.392700	992.759460	-548.262512	163.460678	519.611694	-659.736328	-122.370911	522.883972	-650.825928	164.349548	104.225220	-655.138611	-83.331276	85.601036	-595.623657	163.344482	1456.311401	-513.472717	-207.788483	1432.078247	-511.491669	-24.220797	1413.603394	-504.950989	-9.673117	1747.187622	-783.526306	192.002716	1214.842896	-608.873901	-294.933228	1174.041992	-607.502991	225.008148	973.312195	-484.693207	-287.696045	886.314758	-581.867920	-21.589933	1089.702026	536.431641	-26.497074	968.945496	541.661560	230.982925
-614.858521	62.788986	991.807251	-594.494019	-112.661957	992.706482	-547.731567	164.750946	519.651001	-659.636719	-122.629929	522.893250	-650.463379	164.437714	104.640968	-655.308044	-83.336304	85.606071	-595.766785	163.314743	1456.126221	-513.589539	-207.839539	1432.009521	-511.782196	-24.300047	1413.493774	-504.605103	-9.702823	1746.899292	-783.659119	192.058029	1214.560913	-608.461243	-295.075958	1173.827148	-607.540466	226.912491	974.347290	-484.080109	-287.496429	886.168335	-581.989563	-21.804352	1089.599121	536.988159	-27.178974	969.101318	542.003296	230.241043
-614.863159	62.530731	991.571167	-594.496704	-112.919823	992.592773	-547.221863	165.911835	519.861572	-659.471069	-122.837364	522.851990	-650.270447	164.612000	104.998001	-655.345825	-83.349442	85.666550	-595.877625	163.255692	1455.910034	-513.738220	-207.890991	1431.936890	-512.078125	-24.385296	1413.336060	-504.218323	-9.694111	1746.527588	-784.002197	192.167831	1214.460205	-608.080139	-295.200470	1173.572144	-607.485107	225.845123	973.708984	-483.444641	-287.196106	885.930725	-582.070801	-22.003166	1089.440308	537.542786	-27.980572	969.277344	542.321655	229.584274
-614.896912	62.270126	991.351135	-594.544983	-113.176483	992.476135	-546.650391	167.204269	519.941467	-659.328247	-123.092209	522.787537	-650.088623	164.912491	105.490822	-655.438660	-83.337875	85.631088	-595.960144	163.241486	1455.667236	-513.886719	-207.931824	1431.800171	-512.372681	-24.477581	1413.166260	-503.742859	-9.688429	1746.152222	-784.268250	192.275742	1214.258301	-607.694763	-295.079376	1173.206299	-607.398376	225.723907	973.567810	-482.776825	-286.947937	885.595093	-582.142029	-22.209703	1089.277222	538.038147	-28.533981	969.385315	542.622925	228.894623
-614.885620	62.003193	991.069824	-594.537903	-113.400078	992.314331	-545.903687	168.555801	519.965088	-659.077454	-123.258934	522.700623	-649.772156	165.388809	105.959900	-655.282104	-83.384819	85.633263	-596.039063	163.216766	1455.390869	-514.142700	-207.978195	1431.698608	-512.675537	-24.570648	1413.000122	-503.233185	-9.646146	1745.732910	-784.466858	192.414536	1214.071289	-607.322571	-295.129272	1172.930176	-607.255859	226.137268	973.771301	-482.059967	-286.661255	885.333374	-582.175903	-22.393299	1089.063599	538.539917	-29.346121	969.620361	542.979126	228.206894
-614.862610	61.783958	990.803345	-594.582520	-113.647491	992.221130	-545.171570	169.667938	520.064880	-658.954407	-123.564430	522.689758	-649.600464	166.035858	106.422882	-655.263489	-83.390091	85.667091	-596.173096	163.218628	1455.094116	-514.501160	-208.033920	1431.569580	-512.964417	-24.656122	1412.857788	-502.711731	-9.620164	1745.311523	-784.606567	192.529968	1213.833496	-606.995850	-295.198090	1172.606201	-607.265991	227.012573	974.475159	-481.206268	-286.206757	885.416321	-582.260742	-22.548134	1088.898193	539.056885	-30.106945	969.783020	543.396179	227.495575
-614.736206	61.564552	990.554016	-594.517212	-113.912476	992.173706	-544.388306	170.830170	520.008118	-658.862671	-123.788879	522.706787	-649.293945	166.666580	106.812752	-655.271912	-83.386650	85.693153	-596.424255	163.504608	1454.851563	-514.953979	-207.772659	1431.509766	-513.241394	-24.808432	1412.695313	-502.142334	-9.629399	1744.872070	-784.644531	192.681320	1213.584351	-606.711914	-295.280548	1172.252075	-606.913940	229.009201	975.444153	-480.346375	-285.754547	885.661011	-582.289307	-22.701052	1088.775269	539.575500	-30.753527	969.897705	543.860352	226.789536
-614.621094	61.351036	990.348083	-594.480713	-114.112564	992.083435	-543.786011	171.884094	520.044128	-658.683594	-123.950996	522.628174	-649.070129	167.342697	107.105850	-655.175049	-83.391312	85.751152	-596.601929	163.495407	1454.693970	-515.356689	-207.815445	1431.389404	-513.532410	-24.872013	1412.544678	-501.680725	-9.653418	1744.469727	-784.889099	192.923660	1213.461426	-606.451538	-295.255035	1171.991821	-607.001221	228.269012	975.221069	-479.468689	-285.392548	885.588074	-582.304565	-22.863623	1088.646362	540.078735	-31.276356	970.001526	544.270874	226.304321
-614.475891	61.137688	990.143250	-594.378174	-114.330452	992.012817	-543.356384	172.684204	520.284973	-658.582886	-124.041481	522.598694	-648.969727	168.095154	107.362740	-655.158081	-83.338448	85.701630	-596.804504	163.482361	1454.520630	-515.735840	-207.850464	1431.304321	-513.815125	-24.909866	1412.451050	-501.238525	-9.695599	1744.093506	-785.054504	193.113998	1213.265991	-606.265869	-295.220032	1171.714478	-606.950623	228.428802	975.056763	-478.559875	-285.016205	885.564270	-582.262939	-23.019468	1088.525269	540.534363	-31.784918	970.098083	544.748718	225.661957
-614.329041	60.908367	989.931274	-594.362732	-114.599388	991.958862	-542.729675	173.621796	520.186096	-658.393799	-124.067993	522.584778	-649.020508	168.838181	107.699516	-655.084473	-83.388550	85.764938	-597.023315	163.500366	1454.340942	-516.162537	-207.884705	1431.155029	-514.076965	-24.941296	1412.351929	-500.923401	-9.823392	1743.807373	-785.172302	193.254395	1213.022583	-606.111694	-295.146362	1171.404907	-606.853088	229.106644	975.207642	-477.580902	-284.666199	885.540710	-582.257202	-23.206667	1088.407104	540.961975	-32.395164	970.162415	545.223816	225.051117
-614.177368	60.731682	989.698853	-594.314331	-114.810715	991.896606	-542.073303	174.251389	520.288452	-658.282532	-124.146515	522.560486	-648.801147	169.525436	108.010315	-654.989746	-83.369492	85.729858	-597.173340	163.547897	1454.134521	-516.631531	-207.903427	1431.010498	-514.299438	-24.950907	1412.197021	-500.731476	-9.900117	1743.571167	-785.325500	193.386551	1212.796021	-605.992065	-295.055725	1171.115967	-606.860962	229.494080	975.093262	-476.662659	-284.302460	885.547729	-582.226318	-23.327597	1088.272705	541.361023	-32.850574	970.214783	545.679749	224.574997
-614.030090	60.498943	989.483643	-594.251343	-114.991241	991.783691	-541.269592	174.898041	520.443359	-658.177429	-124.260612	522.470581	-648.570435	170.084427	108.214439	-654.948364	-83.328430	85.713989	-597.245117	163.579041	1453.894531	-516.932983	-207.930878	1430.899292	-514.460999	-24.940569	1412.134644	-500.682587	-10.027578	1743.424927	-785.456665	193.475418	1212.627686	-605.916992	-295.089752	1170.952393	-606.978577	229.665009	974.739075	-475.676941	-283.845642	885.921387	-582.158386	-23.490971	1088.115356	541.659241	-33.191269	970.258545	546.024048	224.192734
-613.903015	60.302216	989.242920	-594.237122	-115.224167	991.745300	-540.564331	175.815979	520.487061	-658.202332	-124.483498	522.496094	-648.361023	170.659805	108.450653	-654.965637	-83.329582	85.733284	-597.338013	163.680542	1453.632202	-517.349976	-207.937439	1430.741699	-514.610596	-24.928080	1412.002563	-500.748596	-10.159855	1743.351563	-785.539307	193.558594	1212.398560	-605.891357	-294.903259	1170.672974	-607.195740	230.314728	974.757629	-474.690338	-283.426208	886.162964	-582.140869	-23.614193	1087.984131	542.015381	-33.517658	970.261169	546.495789	223.668488
-613.522583	59.594337	988.822632	-594.202393	-115.490494	991.732605	-539.892578	176.626984	520.405945	-658.199158	-124.675941	522.553528	-648.212830	171.182648	108.650330	-655.036316	-83.351357	85.787193	-597.452393	163.840256	1453.447632	-517.755981	-207.904556	1430.626831	-514.683105	-24.895752	1411.842529	-500.935364	-10.352022	1743.361084	-785.673401	193.600998	1212.207397	-605.928955	-294.720764	1170.426636	-607.374634	230.859055	974.509460	-473.817383	-283.075104	886.372192	-581.947144	-23.909515	1087.763062	542.357727	-33.839878	970.281616	546.977722	223.203018
-613.608643	59.900928	988.817627	-594.178650	-115.660240	991.648743	-539.833984	177.560226	520.519836	-658.172424	-124.899910	522.606506	-648.273438	171.598495	108.927856	-655.016541	-83.393631	85.837410	-597.481201	163.985901	1453.221558	-518.040710	-207.841309	1430.539185	-514.725830	-24.852053	1411.746460	-501.238037	-10.609035	1743.476685	-785.799500	193.625381	1212.085083	-605.996460	-294.481293	1170.194580	-607.719482	231.078751	974.200134	-472.886169	-282.676453	886.663391	-582.043701	-23.889095	1087.735229	542.661926	-34.109203	970.287415	547.483154	222.787918
-613.496277	59.716110	988.612549	-594.114380	-115.873917	991.609375	-539.738281	178.096588	520.616455	-658.152405	-125.076385	522.579590	-648.301086	172.005371	109.164139	-655.040039	-83.353363	85.845833	-597.387756	164.084579	1453.069580	-518.175415	-207.834641	1430.401978	-514.749329	-24.783607	1411.667969	-501.624847	-10.853756	1743.658813	-785.838989	193.663834	1211.967041	-606.063538	-294.065521	1169.896606	-607.868713	231.920410	974.141541	-472.086304	-282.380096	886.634338	-581.963989	-24.003981	1087.611450	542.846680	-34.261662	970.323181	547.687195	222.704758
-613.145752	58.992805	988.280884	-594.093018	-116.149269	991.632141	-539.397461	178.559784	520.641846	-658.187317	-125.250450	522.647095	-648.197876	172.327560	109.316460	-655.119446	-83.344231	85.865746	-597.354431	164.235092	1452.965332	-518.391113	-207.778061	1430.289673	-514.687927	-24.697443	1411.612427	-502.141998	-11.069375	1743.855591	-785.867432	193.677048	1211.879517	-606.192444	-293.795074	1169.705078	-608.109009	232.466858	973.924927	-471.238220	-281.911469	887.222595	-581.769470	-24.335865	1087.447998	543.099426	-34.450989	970.374695	548.128113	222.354950
-612.966125	58.741295	988.121582	-594.026306	-116.349113	991.634155	-539.230896	179.036102	520.695374	-658.117065	-125.372559	522.666870	-648.235901	172.561081	109.467270	-655.210754	-83.354729	85.932587	-597.270142	164.403687	1452.879395	-518.547180	-207.731125	1430.197632	-514.613953	-24.604969	1411.587402	-502.692871	-11.311567	1744.119629	-785.840393	193.740952	1211.792480	-606.335754	-293.511017	1169.569336	-608.322327	233.046555	973.594360	-470.550018	-281.657562	887.396240	-581.687927	-24.488926	1087.375366	543.432068	-34.593586	970.357849	548.672302	221.892258
-612.841431	58.543175	987.972656	-593.991577	-116.566437	991.661682	-539.392700	179.134338	520.610046	-658.191040	-125.563675	522.677063	-648.450439	172.752563	109.654434	-655.330994	-83.350647	85.916771	-597.205688	164.581177	1452.804321	-518.672180	-207.627304	1430.144043	-514.510803	-24.527193	1411.514526	-503.341797	-11.568385	1744.418579	-785.753906	193.858582	1211.743530	-606.485168	-293.201813	1169.487793	-608.624756	233.674988	973.305786	-469.917206	-281.325439	887.565002	-581.625122	-24.611912	1087.314819	543.672729	-34.746758	970.384644	549.084045	221.638000
-612.689880	58.401432	987.908447	-593.908325	-116.726044	991.686707	-539.178528	179.419250	520.612488	-658.056274	-125.613976	522.635437	-648.412354	172.882660	109.811356	-655.290283	-83.330063	85.872131	-596.987183	164.682556	1452.780273	-518.668457	-207.588242	1430.122559	-514.394531	-24.442863	1411.554932	-504.080444	-11.800042	1744.709961	-785.601135	193.995834	1211.763916	-606.566345	-293.026733	1169.537354	-608.993713	234.132462	973.143677	-469.264923	-280.887115	887.985657	-581.532471	-24.724401	1087.298950	543.749512	-34.730820	970.448669	549.289612	221.502045
-612.558655	58.230419	987.855591	-593.836182	-116.872345	991.741333	-538.870605	180.017227	520.673645	-658.071045	-125.775787	522.632385	-648.310547	173.021118	109.929573	-655.403870	-83.345787	85.923744	-596.847900	164.822525	1452.784790	-518.787476	-207.491959	1430.164429	-514.282104	-24.392887	1411.554688	-504.816772	-12.022053	1745.041016	-785.416748	194.167374	1211.796021	-606.719360	-292.711761	1169.524658	-609.147034	234.481567	972.667175	-468.675140	-280.500275	888.460876	-581.466064	-24.833567	1087.305420	543.853333	-34.819675	970.520142	549.612427	221.322708
-612.470947	58.155689	987.810242	-593.760315	-116.995529	991.772095	-538.793945	180.223541	520.714111	-657.990601	-125.848480	522.636108	-648.399597	173.141510	110.025108	-655.549072	-83.373581	85.969978	-596.612610	164.956207	1452.809692	-518.809448	-207.442490	1430.193237	-514.126953	-24.318108	1411.597412	-505.597992	-12.271940	1745.368286	-785.152710	194.381927	1211.864258	-606.832581	-292.380157	1169.504150	-609.527527	234.939468	972.577209	-468.174377	-280.155090	888.726807	-581.374878	-24.891979	1087.294189	543.918274	-34.839989	970.596741	549.852417	221.199692
-612.355652	58.062675	987.831543	-593.625244	-117.038322	991.773743	-538.595337	180.249115	520.778442	-657.876709	-125.918831	522.640686	-648.392944	173.192612	110.127769	-655.628723	-83.353340	85.948326	-596.348999	165.037933	1452.914063	-518.740051	-207.396988	1430.226929	-514.002686	-24.256783	1411.616089	-506.419250	-12.471784	1745.697754	-784.841858	194.670471	1211.924927	-606.888000	-292.032227	1169.574585	-609.700439	235.320831	972.114502	-467.683990	-279.807037	888.894348	-581.243530	-24.966433	1087.304565	543.981323	-34.867355	970.679749	550.078918	221.103348
-612.250427	57.998688	987.873108	-593.565002	-117.079170	991.858154	-538.498474	180.175217	520.823181	-657.662537	-125.792603	522.584473	-648.376099	173.298218	110.150154	-655.551575	-83.338379	85.939072	-596.080017	165.076981	1453.025146	-518.679565	-207.389328	1430.337036	-513.854431	-24.233166	1411.678223	-507.223755	-12.686762	1746.061646	-784.448792	195.024765	1212.045288	-606.914795	-291.554352	1169.501831	-610.003479	235.808197	971.921997	-467.204803	-279.352936	889.481995	-581.173462	-25.001284	1087.369629	544.044495	-34.848583	970.776062	550.331848	221.061935
-612.155457	57.959526	987.957153	-593.485352	-117.083199	991.944763	-538.343384	179.998108	520.912659	-657.632813	-125.859062	522.661255	-648.393127	173.406189	110.153366	-655.633789	-83.382591	85.987122	-595.841248	165.132935	1453.134888	-518.604919	-207.360809	1430.468018	-513.701416	-24.207483	1411.778198	-508.055328	-12.855753	1746.425781	-784.064453	195.414398	1212.187134	-606.933044	-291.248688	1169.566040	-610.201538	236.081985	971.518250	-466.821045	-279.016785	889.536682	-581.102051	-25.024055	1087.458496	544.099426	-34.944668	970.893799	550.583435	220.940109
-612.037720	57.959827	988.014648	-593.341919	-117.073441	992.018066	-538.256653	179.813126	520.944275	-657.570007	-125.860954	522.659241	-648.465271	173.377853	110.236862	-655.713196	-83.405754	86.088470	-595.553833	165.164703	1453.232910	-518.517334	-207.337585	1430.597656	-513.536560	-24.205858	1411.882324	-508.888428	-12.967651	1746.755005	-783.637695	195.853714	1212.281006	-606.895874	-290.966522	1169.628418	-610.403442	236.282410	971.076172	-466.436066	-278.527893	889.880554	-580.986755	-25.008350	1087.526855	544.181458	-34.930035	970.938843	550.890259	220.869125
-611.966431	58.045822	988.136230	-593.260681	-116.961517	992.047241	-538.183655	179.613327	521.009460	-657.510986	-125.764481	522.688232	-648.547180	173.382919	110.248634	-655.776367	-83.352386	86.070015	-595.267273	165.174774	1453.321167	-518.354126	-207.332474	1430.747192	-513.367432	-24.215462	1411.983887	-509.669220	-13.082314	1747.039673	-783.166687	196.356995	1212.409546	-606.798584	-290.678314	1169.710815	-610.544800	236.499252	970.638245	-466.083679	-278.034515	890.127075	-580.885925	-24.956396	1087.598877	544.223450	-35.031551	971.024963	551.167603	220.820206
-611.830200	58.096085	988.267639	-593.161743	-116.886475	992.134766	-538.183167	179.415054	521.035767	-657.442993	-125.631912	522.646790	-648.565186	173.327911	110.215263	-655.774719	-83.287605	85.985924	-595.026855	165.142044	1453.517944	-518.215088	-207.317703	1430.896606	-513.213745	-24.246990	1412.103516	-510.414673	-13.161390	1747.370483	-782.673279	196.881058	1212.464722	-606.656921	-290.387329	1169.792358	-610.547302	236.650787	970.100220	-465.697815	-277.505524	890.343506	-580.778809	-24.923244	1087.712036	544.271118	-35.062248	971.110718	551.425293	220.768982
-611.680786	58.170357	988.392517	-593.107300	-116.789070	992.197876	-538.224060	179.182693	520.976135	-657.500122	-125.551979	522.705017	-648.578735	173.149216	110.205399	-655.825562	-83.305786	86.083481	-594.816589	165.092010	1453.664063	-518.127319	-207.355515	1431.065552	-513.062317	-24.282068	1412.247070	-511.140930	-13.242776	1747.649536	-782.204529	197.376999	1212.541504	-606.509888	-290.161346	1169.861572	-610.623596	236.769394	969.683350	-465.375275	-276.987762	890.431396	-580.670166	-24.882290	1087.806641	544.319824	-35.090061	971.172058	551.690002	220.764801
-611.745178	58.697937	988.676636	-593.082825	-116.643288	992.261108	-538.733948	179.364334	520.875977	-657.676758	-125.561981	522.787781	-648.808777	173.036667	110.219566	-655.895142	-83.314781	86.138420	-594.601074	165.009018	1453.812988	-518.012451	-207.373810	1431.217163	-512.910950	-24.319036	1412.363281	-511.774811	-13.303943	1747.914429	-781.739319	197.940475	1212.670410	-606.287476	-290.119904	1170.021851	-610.752441	235.834106	968.493347	-464.965759	-276.411682	890.601685	-580.709778	-24.668966	1087.990234	544.367554	-35.147404	971.299927	551.931580	220.742905
-611.601868	58.847660	988.798584	-593.015137	-116.478531	992.304932	-538.929321	179.309006	520.917236	-657.816650	-125.526505	522.810913	-648.838135	172.795258	110.188332	-655.982727	-83.274345	86.149017	-594.426880	164.920776	1453.959839	-517.871033	-207.402618	1431.365845	-512.773254	-24.365025	1412.450317	-512.337402	-13.265840	1748.119995	-781.246338	198.455505	1212.740234	-606.025940	-289.850525	1169.968140	-610.783447	235.884720	967.928406	-464.603821	-275.812744	890.628662	-580.581848	-24.561884	1088.070190	544.414307	-35.121883	971.405457	552.198975	220.701599
-611.472168	58.990475	988.886780	-592.965271	-116.387688	992.350159	-539.367249	179.367310	520.940002	-658.074951	-125.592262	522.923462	-648.997070	172.577591	110.154488	-656.161377	-83.224518	86.218483	-594.268677	164.802109	1454.106079	-517.727356	-207.417328	1431.493896	-512.685486	-24.439150	1412.574951	-512.819946	-13.198310	1748.321045	-780.656433	198.962646	1212.732178	-605.723022	-289.684784	1170.027588	-610.767700	236.116257	967.644714	-464.222992	-275.037994	890.825012	-580.459351	-24.476757	1088.131104	544.508972	-35.182697	971.553833	552.506897	220.673996
-611.343872	59.091007	989.009277	-592.959229	-116.303101	992.468994	-539.050903	179.118027	520.912048	-658.497498	-125.865044	523.078857	-648.748840	172.285385	109.962364	-656.502625	-83.266533	86.297867	-594.154175	164.687302	1454.201416	-517.643738	-207.486954	1431.662720	-512.566406	-24.520010	1412.707031	-513.218018	-13.107874	1748.460571	-780.050781	199.422272	1212.683838	-605.423157	-289.583130	1170.068848	-610.585754	237.326447	967.949036	-463.908508	-274.487671	890.839111	-580.405640	-24.403095	1088.255493	544.633301	-35.220383	971.750061	552.828003	220.640274
-611.244141	59.234974	989.101746	-592.916382	-116.133110	992.413696	-539.411316	179.129532	520.909424	-658.921936	-126.125351	523.210327	-648.887634	172.116898	109.909256	-656.792969	-83.219833	86.359848	-594.039978	164.544510	1454.318359	-517.523132	-207.546844	1431.775757	-512.471375	-24.611816	1412.805420	-513.505859	-12.983292	1748.564575	-779.482178	199.901047	1212.617188	-605.088318	-289.498047	1170.070190	-610.506409	237.481766	967.348145	-463.579498	-273.838928	890.828064	-580.248413	-24.326038	1088.258301	544.746155	-35.075256	971.986694	553.098450	220.693893
-611.075867	59.430458	989.195068	-592.882385	-115.972313	992.437622	-539.577759	179.009094	520.880371	-659.145325	-126.185089	523.255920	-648.956116	171.926834	109.799294	-656.898682	-83.192184	86.351151	-593.998230	164.385330	1454.478516	-517.412903	-207.602509	1431.846924	-512.401611	-24.732582	1412.877197	-513.715454	-12.816229	1748.602173	-778.908142	200.269302	1212.594238	-604.738831	-289.467499	1170.055786	-610.534485	237.480545	966.790344	-463.289246	-273.164825	890.686951	-580.133789	-24.202608	1088.316284	544.879089	-35.078529	972.279358	553.366760	220.735687
-610.925476	59.591904	989.296692	-592.862000	-115.795113	992.482605	-539.768799	178.938995	520.853577	-659.390320	-126.258675	523.297485	-649.048828	171.780640	109.688103	-657.094299	-83.169678	86.371964	-593.933472	164.206879	1454.588379	-517.356201	-207.688721	1431.917847	-512.397888	-24.857258	1412.965454	-513.837036	-12.603348	1748.584106	-778.360107	200.657883	1212.450439	-604.327698	-289.449097	1169.986572	-610.485046	237.567154	966.215210	-462.986267	-272.527222	890.639160	-580.041504	-24.079914	1088.389893	545.020935	-34.977547	972.585693	553.650574	220.660355
-610.726624	59.680046	989.362915	-592.792114	-115.661743	992.523193	-539.842834	178.890594	520.761719	-659.648438	-126.390602	523.464722	-649.039124	171.713135	109.507019	-657.286072	-83.182556	86.466667	-593.939392	164.041077	1454.722778	-517.371826	-207.796356	1431.992188	-512.369324	-24.990913	1413.054565	-513.896729	-12.400141	1748.554688	-777.779480	200.909164	1212.290039	-603.946045	-289.648529	1169.965332	-610.423523	237.675049	965.555054	-462.652924	-271.879913	890.523804	-579.919922	-23.999672	1088.447510	545.210571	-34.822384	972.892090	553.875732	220.805893
-610.580872	59.839977	989.428772	-592.765625	-115.517288	992.506470	-539.937988	178.934982	520.671265	-659.771973	-126.419792	523.508667	-649.062805	171.662094	109.348763	-657.291748	-83.134239	86.513954	-593.928345	163.840973	1454.834106	-517.354309	-207.924179	1432.017578	-512.393799	-25.159986	1413.122681	-513.823486	-12.072107	1748.486572	-777.207825	201.070465	1212.077148	-603.557068	-289.697937	1169.878052	-610.423767	237.850708	964.920654	-462.341156	-271.207520	890.320251	-579.819092	-23.907125	1088.471191	545.450623	-34.738796	973.319519	554.206055	220.767120
-610.435730	59.951202	989.398376	-592.726074	-115.357613	992.454102	-539.986572	179.106354	520.617798	-660.023438	-126.560326	523.574707	-649.102112	171.728897	109.256660	-657.446472	-83.154594	86.592979	-593.959839	163.665619	1455.028564	-517.389465	-208.046646	1432.033569	-512.412415	-25.317448	1413.167114	-513.651428	-11.751044	1748.325684	-776.623047	201.156952	1211.875366	-603.191223	-289.576691	1169.646851	-610.232910	238.189514	964.093140	-462.059601	-270.619232	890.121582	-579.690857	-23.792461	1088.422607	545.755432	-34.528839	973.736816	554.540161	220.829926
-610.292725	60.067715	989.454407	-592.692322	-115.243279	992.429138	-539.979675	179.273392	520.577881	-660.312622	-126.753456	523.659363	-649.155762	171.842819	109.185913	-657.643433	-83.106201	86.583946	-594.004395	163.503708	1455.071655	-517.495667	-208.195175	1431.996704	-512.502686	-25.503384	1413.204834	-513.411560	-11.455442	1748.152466	-776.123535	201.149353	1211.638428	-602.827759	-289.643646	1169.440063	-610.303467	238.386276	963.576721	-461.756500	-270.051971	889.982544	-579.599915	-23.735477	1088.439819	546.120544	-34.552540	974.169434	554.996094	220.645050
-610.181946	60.196133	989.468567	-592.700317	-115.160835	992.461487	-539.750061	179.465240	520.576965	-660.520142	-126.861671	523.732239	-649.054016	172.035538	109.072388	-657.781067	-83.132065	86.617607	-594.107056	163.313583	1455.203125	-517.678528	-208.378784	1431.946167	-512.625793	-25.698294	1413.230957	-513.072571	-11.129642	1747.941895	-775.594971	201.129227	1211.252563	-602.515808	-289.701416	1169.179565	-610.166016	238.826675	962.963196	-461.501740	-269.535583	889.754456	-579.566406	-23.637514	1088.467407	546.541565	-34.592548	974.550781	555.500732	220.660660
-610.106262	60.324692	989.528320	-592.700806	-114.986694	992.399780	-539.684326	179.734680	520.587585	-660.756470	-127.056664	523.715942	-649.053406	172.292847	109.097496	-657.874329	-83.124107	86.605362	-594.157898	163.076111	1455.104858	-517.844849	-208.541626	1431.840332	-512.780823	-25.884558	1413.210327	-512.672424	-10.739738	1747.670776	-775.001465	200.950531	1210.870483	-602.214111	-289.799591	1168.942993	-610.106018	239.250626	962.339722	-461.191193	-269.029907	889.408691	-579.512939	-23.560610	1088.465820	546.962219	-34.527534	974.923706	555.920227	220.562393
-610.063843	60.466076	989.568054	-592.690247	-114.825722	992.342407	-539.592957	180.231598	520.611389	-660.867920	-127.048218	523.695801	-648.983521	172.586334	109.103630	-658.077271	-83.108070	86.570023	-594.277954	162.926544	1455.130859	-518.020691	-208.685699	1431.756226	-512.905884	-26.073580	1413.204102	-512.199646	-10.376029	1747.364502	-774.512817	200.680283	1210.583252	-601.948914	-290.029388	1168.817627	-610.025513	239.680145	961.671143	-460.906372	-268.556610	889.060974	-579.480591	-23.466438	1088.457886	547.351807	-34.452919	975.302063	556.308960	220.519638
-610.031982	60.561924	989.569397	-592.709778	-114.731422	992.327881	-539.739014	180.934219	520.524353	-661.061951	-127.217957	523.776855	-649.014404	172.842804	109.200142	-658.118469	-83.137131	86.655540	-594.443359	162.760010	1455.163574	-518.268860	-208.877609	1431.642334	-513.062134	-26.281145	1413.183960	-511.631653	-10.042724	1747.032227	-773.998413	200.408630	1210.151978	-601.723999	-289.906616	1168.356567	-609.911377	240.175552	961.018677	-460.366516	-267.731689	889.007690	-579.498657	-23.388947	1088.457397	547.820740	-34.488049	975.632263	556.837341	220.427811
-610.047729	60.702972	989.588501	-592.697571	-114.629196	992.326233	-539.778442	181.592682	520.496460	-661.322815	-127.489052	523.826843	-648.990112	173.175537	109.293724	-658.315613	-83.162949	86.713493	-594.622803	162.567871	1455.120117	-518.593567	-209.129944	1431.496216	-513.206177	-26.473488	1413.191650	-511.031006	-9.655954	1746.655640	-773.509827	200.084686	1209.721191	-601.578613	-289.938721	1167.998657	-609.885010	240.743164	960.262146	-460.013336	-267.272003	888.852112	-579.526062	-23.278603	1088.472290	548.289368	-34.598248	975.951416	557.341492	220.365616
-610.121094	60.896667	989.607788	-592.693542	-114.411606	992.190002	-538.877380	181.910934	520.629822	-661.395142	-127.523781	523.831177	-648.445068	173.468842	109.255455	-658.353638	-83.154167	86.678116	-594.823914	162.365906	1455.093750	-518.822083	-209.339920	1431.348022	-513.365295	-26.657108	1413.162964	-510.420715	-9.349965	1746.257080	-773.011719	199.735458	1209.240601	-601.456055	-289.972229	1167.683716	-609.904114	241.306732	959.658203	-459.685150	-266.918365	888.600464	-579.548035	-23.148067	1088.413696	548.808899	-34.643902	976.231873	557.851685	220.254669
-610.173218	61.031410	989.595154	-592.629822	-114.288506	992.131714	-539.248718	182.767288	520.725098	-661.565491	-127.661263	523.828186	-648.753418	173.801987	109.546799	-658.458313	-83.167587	86.682480	-595.058716	162.179688	1455.053833	-519.118958	-209.545471	1431.188599	-513.500732	-26.846342	1413.094360	-509.799683	-9.073739	1745.828857	-772.572205	199.376083	1208.733032	-601.439636	-289.931458	1167.374268	-609.902344	241.924469	958.907898	-459.347900	-266.599762	888.401489	-579.575867	-23.033577	1088.386353	549.320068	-34.684212	976.456909	558.377136	220.235718
-610.276489	61.227806	989.608154	-592.649719	-114.161926	992.055847	-539.181091	183.351929	520.909790	-661.674622	-127.713394	523.850159	-648.770081	174.114838	109.751892	-658.589783	-83.197754	86.708931	-595.265076	162.032822	1454.991699	-519.430908	-209.761383	1430.978882	-513.692688	-27.037268	1413.036255	-509.242004	-8.825833	1745.435181	-772.207336	198.921341	1208.249023	-601.493408	-290.086975	1167.169556	-609.925354	242.577225	958.291809	-459.054230	-266.377869	888.281250	-579.684143	-22.917099	1088.366943	549.875061	-34.812351	976.632507	558.882019	220.160675
-610.247192	60.948524	989.398193	-592.694214	-114.032547	991.945129	-538.698914	183.972580	520.869690	-654.648010	-120.197884	522.723022	-648.520142	174.412598	109.869766	-653.419312	-82.698463	86.097984	-595.468384	161.889313	1454.908813	-519.657043	-209.969574	1430.767822	-513.849731	-27.189009	1412.960449	-508.738739	-8.634253	1745.069092	-771.902771	198.457489	1207.788940	-601.576416	-289.961884	1166.681763	-610.005920	243.171127	957.715088	-458.818909	-266.179474	888.131836	-579.665588	-22.935114	1088.198730	550.381653	-35.015934	976.800476	559.503540	219.995773
-610.415283	61.150555	989.366943	-592.700867	-113.806358	991.742920	-538.292297	184.570236	520.863708	-653.738098	-119.354698	522.534912	-648.271057	174.685196	110.036415	-652.870850	-82.659973	86.012543	-595.651672	161.782349	1454.819824	-519.827881	-210.149765	1430.460205	-513.966431	-27.322008	1412.816772	-508.325836	-8.504627	1744.763916	-771.652710	197.965622	1207.423950	-601.700073	-289.963257	1166.296631	-610.105286	243.864639	957.198730	-458.640167	-266.017975	887.924561	-579.759705	-22.796276	1088.086304	550.906372	-35.149666	976.981567	560.067139	219.887085
-610.628113	61.352139	989.329224	-592.747253	-113.620178	991.604004	-537.968506	185.075577	520.933289	-654.130249	-119.616669	522.569702	-648.147339	174.896622	110.265358	-653.023010	-82.662865	86.036057	-595.818420	161.670364	1454.708130	-519.978271	-210.313736	1430.167725	-514.051208	-27.439737	1412.706787	-508.019714	-8.439326	1744.533203	-771.446350	197.466019	1207.040527	-601.917297	-290.065063	1166.107544	-610.246826	244.533493	956.876587	-458.536774	-265.995728	887.790649	-579.923157	-22.641768	1088.006958	551.406616	-35.379261	977.113037	560.732239	219.733276
-610.904663	61.647991	989.267334	-592.800903	-113.386650	991.443237	-537.788208	185.447083	521.006348	-654.332336	-119.691620	522.639771	-648.074097	175.133606	110.379814	-653.095703	-82.674927	86.021210	-595.974609	161.583481	1454.591431	-520.068848	-210.467422	1429.869507	-514.148010	-27.510216	1412.565430	-507.828613	-8.436397	1744.354370	-771.319275	196.965485	1206.694702	-602.184265	-290.021851	1165.803833	-610.376465	245.262131	956.565430	-458.538666	-266.024261	887.647949	-580.095825	-22.406424	1087.898315	551.940063	-35.696892	977.234558	561.373962	219.535248
-611.373169	62.315910	989.429260	-592.822815	-113.148293	991.252075	-537.789490	185.909729	521.053467	-654.364685	-119.544197	522.580200	-648.085510	175.291107	110.564896	-653.081665	-82.673370	86.006508	-596.087585	161.494583	1454.506226	-520.078674	-210.589401	1429.591675	-514.172180	-27.567665	1412.411255	-507.703369	-8.469038	1744.235596	-771.282532	196.471268	1206.415894	-602.474915	-289.964325	1165.538818	-610.455017	245.954514	956.264282	-458.614349	-266.107147	887.557922	-580.394531	-22.108154	1087.901001	552.503235	-35.788147	977.194763	562.032227	219.512985
-611.456726	62.049934	989.189758	-592.924805	-112.986084	991.093323	-537.517090	186.196899	521.092407	-654.412964	-119.473099	522.543518	-647.911316	175.374420	110.681168	-653.017273	-82.669746	85.958908	-596.186035	161.433792	1454.396240	-520.018799	-210.669067	1429.334595	-514.201904	-27.591984	1412.249268	-507.679260	-8.525053	1744.176514	-771.420044	196.063736	1206.306519	-602.832275	-289.788818	1165.217041	-610.834717	245.062103	955.220398	-458.776855	-266.275940	887.406067	-580.407227	-22.100941	1087.682007	553.005371	-35.958401	977.218262	562.669556	219.406052
-611.718323	62.289009	989.132080	-592.991394	-112.825264	990.985779	-537.365662	186.457184	521.107971	-654.545959	-119.408508	522.560608	-647.713013	175.547073	110.625710	-653.088257	-82.654137	85.944252	-596.254333	161.435532	1454.431152	-519.925781	-210.725571	1429.135010	-514.191711	-27.607721	1412.153931	-507.716095	-8.635830	1744.168457	-771.437317	195.599869	1206.149902	-603.190796	-289.756927	1165.037109	-611.106628	247.095108	956.484375	-459.082764	-266.505585	887.330200	-580.550598	-21.903885	1087.594849	553.578796	-35.934788	977.135864	563.444397	219.290222
-612.172241	63.054295	989.342590	-593.024658	-112.598320	990.935974	-537.527466	186.674377	521.163391	-654.626709	-119.307381	522.612976	-647.793213	175.389359	110.736923	-653.135376	-82.661751	86.002045	-596.296814	161.358246	1454.325928	-519.801575	-210.784180	1428.884521	-514.142944	-27.592033	1412.082642	-507.839661	-8.784087	1744.212402	-771.720398	195.227783	1206.152710	-603.576233	-289.740936	1164.881836	-611.505249	247.071472	956.476501	-459.489655	-266.804443	887.299805	-580.856262	-21.517023	1087.692749	554.110596	-36.113598	977.079285	564.162292	219.113190
-612.460266	63.344189	989.377869	-593.127869	-112.325226	990.839722	-537.523560	186.827805	521.130981	-654.826965	-119.344368	522.649841	-647.719727	175.318253	110.758492	-653.207642	-82.617607	85.943573	-596.314880	161.332306	1454.337891	-519.606812	-210.847977	1428.662354	-514.066833	-27.547617	1412.004150	-508.046753	-8.918507	1744.280884	-772.027344	194.916702	1206.195313	-603.972229	-289.711426	1164.814575	-611.716614	248.134354	956.987854	-459.932526	-267.091309	887.225647	-581.011658	-21.281622	1087.654785	554.653381	-36.270054	976.996155	564.871948	219.029861
-612.536804	63.478931	989.386597	-592.550232	-111.743599	990.675110	-537.569031	186.922440	521.164673	-654.629944	-118.971985	522.639587	-647.643494	175.234756	110.749512	-653.078064	-82.593887	85.934921	-596.332581	161.325043	1454.361084	-519.369629	-210.850250	1428.424438	-513.986755	-27.511490	1411.929321	-508.286194	-9.101473	1744.370117	-772.625488	194.742065	1206.472046	-604.315002	-289.748657	1164.666260	-612.180481	246.593048	956.213501	-460.467133	-267.418335	887.046448	-580.730408	-20.926991	1087.570190	555.258667	-36.264088	976.800781	565.630188	218.992371
-612.649414	63.537346	989.463501	-592.424377	-111.497078	990.806091	-537.669373	186.922211	521.144287	-654.771362	-118.889130	522.713013	-647.548218	175.173874	110.625343	-653.170898	-82.596573	85.929657	-596.360291	161.337540	1454.402222	-519.136902	-210.860352	1428.266968	-513.837646	-27.459339	1411.910034	-508.571442	-9.314351	1744.494751	-773.168945	194.620178	1206.742554	-604.670471	-289.941650	1164.689209	-612.660095	247.718475	957.709229	-461.009705	-267.783752	886.868042	-580.782959	-20.717970	1087.685425	555.835999	-36.346607	976.676697	566.404846	218.860397
-612.790100	63.682819	989.517517	-592.446289	-111.532455	991.106995	-537.852661	186.804428	521.221252	-654.902649	-118.798882	522.843750	-647.472778	175.084976	110.573555	-653.161804	-82.540878	85.960922	-596.375549	161.329483	1454.528564	-518.883179	-210.838684	1428.052124	-513.698669	-27.396191	1411.893188	-508.880371	-9.502407	1744.654419	-773.801697	194.542038	1207.064575	-605.010803	-289.941010	1164.623169	-612.878906	248.785141	959.299194	-461.825684	-268.604218	886.500549	-580.952209	-20.524166	1087.877686	556.339844	-36.327370	976.541504	566.943176	218.961700
-612.903442	63.743488	989.649231	-592.526123	-111.578194	991.501404	-538.000488	186.631149	521.271729	-655.069336	-118.598396	522.890869	-647.436951	174.952011	110.524124	-653.285767	-82.502022	85.925369	-596.409119	161.298248	1454.729492	-518.535522	-210.820450	1427.887451	-513.565247	-27.324398	1411.883911	-509.213593	-9.718278	1744.812134	-774.722534	194.580933	1207.718994	-605.291748	-289.963165	1164.580566	-613.331543	247.256470	959.245667	-462.385193	-268.919678	886.365601	-581.156799	-20.380777	1088.159912	557.000061	-36.475365	976.335449	567.946533	218.684998
-612.993530	63.871773	989.780151	-592.568420	-111.719147	991.993530	-538.221924	186.485962	521.262756	-655.194153	-118.369621	522.896973	-647.433105	174.815857	110.447670	-653.320374	-82.422867	85.935425	-596.471924	161.250519	1454.993164	-518.190063	-210.779694	1427.738159	-513.425049	-27.221035	1411.922363	-509.558990	-9.924829	1745.018555	-775.527649	194.706909	1208.398071	-605.558716	-290.020142	1164.538086	-613.555298	247.970428	961.186646	-463.063416	-269.264404	886.139648	-581.376526	-20.203434	1088.498413	557.724976	-36.373619	975.994202	568.748840	218.634964
-613.319519	64.199730	989.908020	-592.921265	-111.485321	992.106262	-538.676819	186.317734	521.280701	-655.389771	-118.227188	522.953735	-647.509827	174.776901	110.304558	-653.406494	-82.427582	85.978706	-596.516602	161.210556	1455.315430	-517.879639	-210.719315	1427.574463	-513.307739	-27.108038	1411.965454	-509.894745	-10.121260	1745.230713	-776.429443	194.921280	1209.128418	-605.784180	-290.052795	1164.508179	-613.448608	248.003342	962.214417	-463.702454	-269.682587	885.976746	-581.655701	-19.929413	1088.605713	558.303589	-36.696926	975.795471	569.542480	218.553726
-614.141541	65.092827	990.129944	-593.660828	-110.175850	990.866211	-539.485535	186.257767	521.306091	-655.344299	-117.909660	522.834717	-647.852783	174.787598	110.168816	-653.380432	-82.368965	85.962593	-596.588745	161.159637	1455.704956	-517.614014	-210.651947	1427.405029	-513.187927	-27.010452	1412.047729	-510.232513	-10.259588	1745.422363	-777.462036	195.254944	1210.063965	-605.996948	-290.084747	1164.501709	-613.450989	246.207993	962.700439	-464.372894	-270.061981	885.713928	-581.793335	-19.548635	1087.977783	558.996826	-36.731056	975.428772	570.424988	218.504318
-614.405396	65.379166	990.321899	-593.729919	-109.831604	990.854797	-539.930237	185.993271	521.389954	-655.250610	-117.571175	522.844849	-647.963867	174.694550	109.949051	-653.363098	-82.322800	85.973572	-596.654358	161.095123	1456.135254	-517.295532	-210.537323	1427.271729	-513.076050	-26.894869	1412.102539	-510.521149	-10.385550	1745.565796	-778.361938	195.647568	1211.021606	-606.127869	-290.148499	1164.492310	-613.532166	246.338318	964.818787	-465.079712	-270.466400	885.399963	-581.881714	-19.311769	1088.052612	559.642090	-36.644283	974.999146	571.215942	218.533524
-614.620972	65.590126	990.501892	-593.743652	-109.495598	990.928955	-540.303284	185.841354	521.316467	-655.258911	-117.341415	522.858826	-648.076843	174.636505	109.751114	-653.345215	-82.279938	85.989220	-596.757324	160.998474	1456.639160	-516.962463	-210.411606	1427.193481	-512.999146	-26.765034	1412.208984	-510.803650	-10.477474	1745.703979	-779.327759	196.123413	1212.073120	-606.240356	-290.194031	1164.482422	-613.107300	245.221817	965.878174	-465.735382	-270.790619	885.133667	-581.956970	-19.064856	1088.171509	560.327576	-36.703960	974.580078	572.102417	218.522552
-614.829102	65.830132	990.687683	-593.731079	-109.170799	990.984680	-540.719543	185.573669	521.305542	-655.156677	-117.108894	522.931580	-648.226563	174.521072	109.551353	-653.346252	-82.242966	85.966576	-596.874939	160.922546	1457.087524	-516.638367	-210.317184	1427.103760	-512.944092	-26.645771	1412.294434	-511.053894	-10.553657	1745.867065	-780.153137	196.725357	1213.118896	-606.308228	-290.243958	1164.457397	-612.817383	244.505173	967.463196	-466.440979	-271.145386	884.910461	-582.025452	-18.821953	1088.286743	561.062378	-36.994961	974.162537	573.057129	218.429916
-615.063416	66.171097	990.874390	-593.751587	-108.770432	991.011169	-541.197327	185.355316	521.317322	-655.175171	-116.922546	522.949219	-648.415466	174.389771	109.382225	-653.340027	-82.208847	85.960556	-597.012817	160.826111	1457.591431	-516.301819	-210.217819	1426.888794	-512.881775	-26.530706	1412.355347	-511.273102	-10.586961	1746.000000	-780.921814	197.278610	1214.120605	-606.319702	-290.348145	1164.375000	-612.419800	244.961441	969.825623	-467.159912	-271.587494	884.358276	-582.113220	-18.507530	1088.385864	561.779053	-36.994904	973.642944	573.838501	218.570908
-615.338196	66.573273	991.087708	-593.773315	-108.315247	991.019958	-541.688477	185.103226	521.322693	-655.045898	-116.579178	522.847229	-648.570190	174.322556	109.236198	-653.280334	-82.178093	85.915199	-597.162720	160.729507	1458.165405	-515.997803	-210.125092	1426.694946	-512.851929	-26.407858	1412.434448	-511.448059	-10.574120	1746.090820	-781.582336	197.975616	1215.126587	-606.280396	-290.408905	1164.307983	-611.963135	245.380234	972.300842	-467.672516	-271.827820	884.089111	-582.235352	-18.156477	1088.493164	562.433716	-37.211941	973.234802	574.740295	218.591827
-615.588074	66.903969	991.296204	-593.785767	-107.916763	991.018616	-541.383911	184.492630	521.299255	-654.993347	-116.334244	522.820129	-648.309814	174.142746	108.873680	-653.300964	-82.162613	85.896370	-597.307495	160.584396	1458.654663	-515.706177	-210.002167	1426.474731	-512.875916	-26.319626	1412.502808	-511.624756	-10.542887	1746.180908	-782.359131	198.670181	1216.229614	-606.172302	-290.458557	1164.195313	-611.597046	243.515610	973.526428	-468.275238	-272.073517	883.715454	-582.347839	-17.875143	1088.594727	563.090393	-37.012562	972.750854	575.415039	218.930466
-615.847046	67.181633	991.475037	-593.837463	-107.517052	991.006409	-542.043884	184.266769	521.154907	-655.031921	-116.152756	522.804749	-648.501038	174.000534	108.562958	-653.394470	-82.139809	85.888901	-597.493469	160.438583	1459.071899	-515.470947	-209.905060	1426.292236	-512.922302	-26.228840	1412.587524	-511.781342	-10.516440	1746.255127	-783.104797	199.410400	1217.247437	-606.085632	-290.534454	1164.093262	-610.849426	241.967697	974.458252	-468.828247	-272.302795	883.327698	-582.479675	-17.611691	1088.674683	563.877319	-36.918964	972.290710	576.320435	219.007309
-616.088135	67.541718	991.625977	-593.826721	-107.068275	991.000977	-542.773804	184.009979	521.092834	-654.874084	-115.877121	522.790283	-648.762695	173.781708	108.282845	-653.320313	-82.111839	85.890228	-597.716675	160.256287	1459.588867	-515.216003	-209.779617	1426.108276	-512.968323	-26.134060	1412.653564	-511.921936	-10.448228	1746.316284	-783.543701	200.098892	1218.005859	-605.917603	-290.616913	1163.969360	-610.269104	243.344574	977.746338	-469.360687	-272.483643	882.827454	-582.593628	-17.260836	1088.748535	564.505127	-36.962730	972.020203	577.079407	219.163116
-616.404907	67.930489	991.816528	-593.843445	-106.679413	991.015747	-542.942688	183.363876	521.052551	-654.797546	-115.687798	522.751160	-648.701599	173.589050	107.866562	-653.349854	-82.043053	85.845360	-597.973389	160.120361	1460.041260	-515.008606	-209.656586	1425.917358	-513.017456	-26.031164	1412.705811	-512.104553	-10.360750	1746.332764	-784.079041	200.747238	1218.823364	-605.722351	-290.682434	1163.783081	-609.574219	242.423843	979.248108	-469.851532	-272.609039	882.457336	-582.762024	-16.931910	1088.853149	565.248535	-36.853840	971.789124	577.843994	219.386185
-616.678955	68.226776	991.947876	-593.849792	-106.355751	991.021362	-543.541626	182.908218	520.930481	-654.797729	-115.561607	522.787537	-648.864746	173.311951	107.499031	-653.394775	-82.055901	85.874596	-598.202454	159.999847	1460.354248	-514.820679	-209.549850	1425.730591	-513.042114	-25.915401	1412.753296	-512.265381	-10.264435	1746.340454	-784.561890	201.348053	1219.564087	-605.482117	-290.782806	1163.599976	-608.748840	242.082703	980.818542	-470.349213	-272.807343	881.960876	-582.921570	-16.659962	1088.927002	566.063538	-36.781334	971.699585	578.679321	219.468826
-616.918335	68.515480	992.052795	-593.836975	-106.025642	991.009033	-544.097351	182.396118	520.822449	-654.830200	-115.476990	522.848938	-649.016846	173.168427	107.061615	-653.519775	-82.062729	85.901108	-598.503601	159.878418	1460.657715	-514.710205	-209.446167	1425.531006	-513.096313	-25.809822	1412.800293	-512.437927	-10.138633	1746.386719	-785.170349	201.913971	1220.200439	-605.261230	-290.855286	1163.383423	-608.174744	240.447968	981.683289	-470.867371	-273.051849	881.367798	-583.060852	-16.386654	1088.980225	566.819824	-36.740883	971.783936	579.447876	219.431534
-617.195190	68.860161	992.179077	-593.814575	-105.672142	991.046326	-544.845093	181.873993	520.734680	-654.671631	-115.216797	522.846130	-649.192810	172.776260	106.764297	-653.418274	-82.042938	85.914955	-598.814453	159.781494	1460.939575	-514.555664	-209.301895	1425.280273	-513.131592	-25.694223	1412.800537	-512.592224	-9.973496	1746.412109	-785.604248	202.308121	1220.697876	-605.022766	-290.677765	1163.055542	-607.276123	240.569351	983.307983	-471.316223	-273.310760	880.723816	-583.224670	-16.053810	1089.070679	567.574219	-36.668568	972.002563	580.241943	219.426834
-617.559814	69.277893	992.310181	-593.933716	-105.291901	990.999023	-545.555115	181.284332	520.749207	-654.641663	-115.047447	522.805664	-649.349304	172.301575	106.436653	-653.477417	-81.966492	85.831291	-599.142029	159.735168	1461.224121	-514.348267	-209.187622	1425.025024	-513.202698	-25.574184	1412.804932	-512.737366	-9.801439	1746.416870	-786.084106	202.590500	1221.192505	-604.740112	-290.641174	1162.844971	-606.686890	239.830978	984.606873	-471.730988	-273.481110	880.008728	-583.433044	-15.719033	1089.106445	568.423767	-36.463322	972.317810	581.148987	219.390533
-617.864746	69.614510	992.412109	-594.003235	-104.970581	991.043640	-546.318970	180.660004	520.698303	-654.643860	-114.875664	522.758118	-649.525635	171.864716	106.071495	-653.520996	-81.962379	85.848236	-599.481689	159.673920	1461.448364	-514.245850	-209.060043	1424.783203	-513.246521	-25.450455	1412.827026	-512.925171	-9.630057	1746.449341	-786.627136	202.852310	1221.672729	-604.403442	-290.802032	1162.725464	-606.037964	238.009735	984.674683	-472.167755	-273.699127	879.206177	-583.629517	-15.393448	1089.181885	569.228455	-36.481659	972.750977	582.004700	219.308105
-618.224915	69.940926	992.558289	-594.110535	-104.584747	991.025269	-547.015076	180.179947	520.437622	-654.655762	-114.681633	522.727234	-649.556763	171.313583	105.671997	-653.542664	-81.955299	85.856934	-599.825439	159.642471	1461.695190	-514.098206	-208.939056	1424.569824	-513.307190	-25.334229	1412.853394	-513.132568	-9.442453	1746.462646	-787.010498	202.941925	1221.968994	-604.117859	-290.574280	1162.341064	-605.380127	237.240921	985.380676	-472.543335	-273.961456	878.481445	-583.851746	-15.094521	1089.244507	570.087891	-36.287823	973.175171	582.911499	219.296265
-618.655029	70.280563	992.688965	-594.255188	-104.190147	990.982178	-547.199158	179.287140	520.391785	-654.612305	-114.433319	522.721069	-649.353149	170.782928	105.128029	-653.479553	-81.921875	85.858284	-600.177429	159.601074	1461.890869	-513.951782	-208.818817	1424.388062	-513.360474	-25.184864	1412.879883	-513.290588	-8.869933	1746.336426	-787.268250	202.828278	1222.130249	-603.784058	-290.495361	1162.170898	-604.752502	238.852631	987.941223	-472.851288	-274.091553	878.104431	-584.105713	-14.782509	1089.281860	570.951416	-36.064041	973.593872	583.775879	219.314728
-619.038147	70.509064	992.756775	-594.335144	-103.882278	990.951111	-547.973755	178.930344	520.079041	-654.582214	-114.275955	522.723816	-649.393677	170.288162	104.805275	-653.469299	-81.850960	85.874619	-600.499146	159.610992	1462.061890	-513.782410	-208.639191	1424.248169	-513.443848	-25.030817	1412.895020	-513.547302	-8.634898	1746.376587	-787.664917	202.672775	1222.380615	-603.435181	-290.380585	1161.989258	-604.215881	238.330460	988.635925	-473.142609	-274.231171	877.598572	-584.329346	-14.528601	1089.298828	571.923706	-35.911785	973.965820	584.876770	219.283646
-619.404114	70.793381	992.834961	-594.426331	-103.653526	990.946533	-549.102844	178.459000	519.878418	-654.668213	-114.213280	522.805237	-649.667419	169.721863	104.461769	-653.522095	-81.865204	85.902557	-600.915466	159.606888	1462.235107	-513.701050	-208.489990	1424.118774	-513.584961	-24.851662	1412.895874	-513.877441	-8.452636	1746.437378	-787.997070	202.435425	1222.483643	-603.103821	-290.185303	1161.812988	-603.582825	238.601425	989.751038	-473.395905	-274.388794	877.213135	-584.551331	-14.282820	1089.334351	572.798279	-35.876526	974.329529	585.826660	219.298599
-619.802185	71.081841	992.910461	-594.499756	-103.419571	990.939209	-550.254761	178.008240	519.650452	-654.669434	-114.119797	522.863953	-649.994690	169.103592	104.225105	-653.574402	-81.852791	85.946053	-601.290527	159.632111	1462.396729	-513.574402	-208.311676	1423.984985	-513.704163	-24.687279	1412.853638	-514.228577	-8.362184	1746.511719	-788.325623	202.049225	1222.562866	-602.761047	-290.020355	1161.648193	-603.001099	238.563400	990.629089	-473.665466	-274.600555	876.648682	-584.778687	-14.025643	1089.366577	573.716797	-35.664761	974.610107	586.620361	219.512451
-620.225159	71.376701	992.959900	-594.589294	-103.165138	990.860046	-551.463562	177.540298	519.462463	-654.609985	-114.012856	522.895203	-650.290222	168.414383	103.873535	-653.483948	-81.779861	85.850334	-601.684204	159.674210	1462.522949	-513.400818	-208.113571	1423.807251	-513.810303	-24.483944	1412.773926	-514.464478	-8.056236	1746.662598	-788.641663	201.631561	1222.552246	-602.384460	-290.047638	1161.615723	-602.388123	238.599426	991.463745	-473.889099	-274.821747	876.010620	-585.001709	-13.775637	1089.344604	574.516968	-35.632915	974.859253	587.578308	219.550476
-620.619141	71.585312	992.997742	-594.708496	-102.876450	990.808777	-552.745483	177.183914	519.182007	-654.510864	-113.765839	522.840271	-650.714905	167.667892	103.526917	-653.470764	-81.735214	85.775345	-602.094238	159.731873	1462.604004	-513.191956	-207.895752	1423.646729	-513.920166	-24.249586	1412.698608	-514.841492	-7.896916	1746.667969	-788.934509	201.143158	1222.470093	-602.018494	-289.850800	1161.477417	-601.709961	238.883163	992.233032	-474.078857	-275.006226	875.500977	-585.252075	-13.539511	1089.336670	575.466125	-35.439789	974.862122	588.405273	219.927734
-621.015991	71.855408	992.983948	-594.803101	-102.614838	990.768860	-554.075439	176.728836	518.900391	-654.602966	-113.776833	522.930847	-651.249084	166.962082	103.148048	-653.462830	-81.757858	85.851089	-602.542236	159.801514	1462.697876	-512.981384	-207.614075	1423.494507	-514.001221	-23.993908	1412.670654	-515.228394	-7.766424	1746.633545	-789.236267	200.605515	1222.301147	-601.656494	-289.664459	1161.382202	-601.133911	239.023254	993.052917	-474.345764	-275.120880	874.842896	-585.507935	-13.251062	1089.311768	576.490784	-35.198425	974.830200	589.399292	220.175201
-621.472473	72.221535	992.937927	-594.947449	-102.298569	990.637817	-554.490601	175.873001	518.611572	-654.661987	-113.731270	522.994751	-651.249390	166.174805	102.496017	-653.451599	-81.739731	85.882164	-602.961182	159.940613	1462.677490	-512.756104	-207.321533	1423.384766	-514.085022	-23.716984	1412.613892	-515.621887	-7.639956	1746.628174	-789.553345	200.029495	1222.115967	-601.327454	-289.336884	1161.213989	-600.488586	239.461990	993.912842	-474.571625	-275.036072	874.489075	-585.785706	-12.914383	1089.218018	577.407288	-35.135452	974.835144	590.298889	220.411484
-621.830383	72.508804	992.827393	-595.037964	-102.000168	990.512085	-554.100464	174.543884	518.290039	-654.687988	-113.665550	523.005493	-650.676697	165.309464	101.492142	-653.500732	-81.744087	85.828285	-603.355652	160.113602	1462.602051	-512.491455	-206.956970	1423.282104	-514.184021	-23.386541	1412.536499	-516.034668	-7.494555	1746.549927	-789.906860	199.353928	1221.895630	-600.916260	-289.262512	1161.120605	-600.087524	238.996567	994.291992	-474.827118	-274.875244	874.216980	-586.011658	-12.595814	1089.099731	578.450562	-35.184231	974.734863	591.379883	220.728500
-622.066772	72.676315	992.688660	-595.059082	-101.715309	990.397278	-554.090942	173.536911	517.767395	-654.773315	-113.682800	523.077332	-650.418762	164.526154	100.497360	-653.461426	-81.757057	85.861290	-603.825562	160.335281	1462.512451	-512.213928	-206.593002	1423.178467	-514.312012	-22.975031	1412.411865	-516.458069	-7.404153	1746.462280	-790.224365	198.701904	1221.536743	-600.420288	-289.367920	1161.125977	-599.434631	239.775162	995.564270	-475.085938	-274.665375	873.821472	-586.192139	-12.335282	1088.984131	579.508667	-35.031540	974.580566	592.456604	221.026306
-622.322815	72.959145	992.542297	-595.070251	-101.512230	990.327393	-555.174316	172.708374	517.155884	-655.018982	-113.815857	523.120667	-650.794678	163.688950	99.690475	-653.545471	-81.778542	85.912361	-604.304810	160.574615	1462.370483	-511.984955	-206.173767	1423.035400	-514.491211	-22.533691	1412.257690	-516.844238	-7.264097	1746.378296	-790.648865	198.017670	1221.148071	-599.983154	-289.323853	1161.031738	-598.711365	240.123718	996.304749	-475.379730	-274.361450	873.406189	-586.402100	-12.031337	1088.892090	580.570740	-34.767181	974.396240	593.524231	221.336472
-622.648376	73.258781	992.333374	-595.083252	-101.289063	990.167969	-556.333740	171.968124	516.460449	-655.137634	-113.826813	523.131409	-651.162842	162.880310	98.777908	-653.485474	-81.770248	85.875008	-604.802002	160.853806	1462.249756	-511.715912	-205.694427	1422.801270	-514.648987	-22.074867	1412.044067	-517.200012	-7.136276	1746.211914	-791.099976	197.402832	1220.681519	-599.528137	-289.068329	1160.821289	-598.016174	240.470825	997.319763	-475.626434	-273.930847	872.904602	-586.580078	-11.704752	1088.708374	581.782043	-34.609844	974.228088	594.662354	221.737610
-622.829773	73.459259	992.034241	-595.056091	-101.116798	990.070740	-557.500854	171.036331	515.799133	-655.359741	-113.918594	523.068665	-651.436218	162.082367	97.746841	-653.493835	-81.816727	85.841644	-605.367188	161.241425	1462.010498	-511.436523	-205.118042	1422.537842	-514.750854	-21.551849	1411.856445	-517.543945	-6.994727	1746.018799	-791.621277	196.775848	1220.278564	-598.990845	-288.995758	1160.692749	-597.376892	240.055344	997.598999	-475.814575	-273.358093	872.364624	-586.704468	-11.387016	1088.517822	582.821594	-34.618000	974.188110	595.689209	222.021500
-622.975708	73.683235	991.715820	-594.997986	-100.945358	989.909607	-558.598328	170.253693	515.036072	-655.476807	-113.946838	523.054871	-651.728516	161.414642	96.744881	-653.473694	-81.820038	85.782692	-605.895325	161.738007	1461.647583	-511.208496	-204.486954	1422.277832	-514.971069	-20.954590	1411.599976	-517.861816	-6.830773	1745.818848	-792.059143	196.236145	1219.660400	-598.447144	-288.919983	1160.482422	-596.672302	240.574295	998.654907	-475.894531	-272.746155	872.028259	-586.775696	-11.080688	1088.281494	583.893616	-34.374493	974.072083	596.722351	222.336807
-623.134583	73.940231	991.403564	-594.919800	-100.698181	989.738159	-559.625061	169.284439	514.268433	-655.626587	-113.998260	523.033203	-651.994446	160.746033	95.856506	-653.476196	-81.894348	85.748505	-606.529602	162.154922	1461.311401	-511.098785	-203.797760	1422.047974	-515.163513	-20.340445	1411.411011	-518.153748	-6.648341	1745.655518	-792.580933	195.676926	1219.052979	-597.863708	-288.821259	1160.273804	-595.849365	240.995865	999.626587	-475.971008	-272.020111	871.520569	-586.817078	-10.720166	1088.036987	584.999146	-34.114159	974.020447	597.773071	222.631958
-623.268311	74.344902	991.119690	-594.814636	-100.402756	989.573059	-560.692200	168.265442	513.803528	-655.706970	-113.992271	522.971130	-652.337219	160.331863	94.766983	-653.463257	-81.952042	85.709053	-607.131042	162.763550	1460.966309	-510.881592	-203.111771	1421.814819	-515.316162	-19.666731	1411.190674	-518.369873	-6.412226	1745.526367	-793.190186	195.331985	1218.467041	-597.282959	-288.943268	1160.276245	-594.911804	241.118484	1000.510315	-475.957733	-271.215332	871.045410	-586.853271	-10.278740	1087.814941	586.018005	-33.865536	974.026428	598.773499	222.927826
-623.362793	74.738815	990.882263	-594.713196	-100.096535	989.447144	-561.520630	167.310379	513.208984	-655.834717	-114.039886	522.927795	-652.557617	159.690903	94.020378	-653.427063	-82.011650	85.631523	-607.761963	163.359177	1460.600342	-510.709778	-202.361084	1421.557373	-515.461548	-18.982004	1411.058594	-518.570740	-6.142022	1745.438477	-793.599060	194.822281	1217.842041	-596.631470	-288.697266	1160.090698	-593.980774	241.042038	1000.864746	-475.868011	-270.313171	870.735840	-586.880615	-9.848128	1087.637939	587.047913	-33.520325	973.973938	599.710144	223.339310
-623.501038	75.092278	990.668823	-594.633118	-99.713547	989.363037	-562.123291	166.069107	512.752930	-656.037903	-114.178055	522.979614	-652.661621	159.229691	93.092621	-653.501526	-82.071281	85.640564	-608.424316	163.898575	1460.342529	-510.572510	-201.639771	1421.394165	-515.713745	-18.203861	1410.913940	-518.754028	-5.864600	1745.390381	-794.237915	194.489883	1217.289673	-596.076599	-288.232330	1159.689697	-593.274414	240.848862	1001.883484	-475.653595	-269.392883	870.483704	-586.899292	-9.377881	1087.483765	588.035950	-33.052971	973.961914	600.458557	223.662704
-623.616150	75.433456	990.441772	-594.528015	-99.348587	989.351318	-563.031494	165.036621	512.327271	-656.082275	-114.160751	523.016724	-653.024597	158.886292	92.244316	-653.475769	-82.164757	85.642601	-609.135376	164.540848	1460.073975	-510.482483	-200.850494	1421.169067	-515.918396	-17.489534	1410.826294	-518.878906	-5.526514	1745.351440	-794.504456	194.128067	1216.567993	-595.459106	-287.881653	1159.538940	-592.247009	241.945267	1004.224365	-475.432007	-268.421692	870.252258	-586.947571	-8.883610	1087.369873	588.926941	-32.725746	974.096069	601.220764	223.956528
-623.748657	75.864182	990.354858	-594.375854	-98.912582	989.291138	-563.728149	163.985565	511.883240	-656.150085	-114.099945	522.974976	-653.181885	158.485458	91.617477	-653.470093	-82.183388	85.572441	-609.885010	165.094589	1459.899536	-510.426483	-200.042877	1421.076782	-516.126770	-16.694649	1410.781372	-518.973267	-5.092141	1745.314087	-794.961548	193.921082	1216.093384	-594.902466	-287.492767	1159.431885	-591.392334	241.941254	1005.225830	-475.129181	-267.441071	869.918701	-586.960693	-8.403112	1087.300049	589.888367	-32.373611	974.131653	601.971863	224.315765
-623.876587	76.258789	990.322876	-594.143799	-98.496918	989.317688	-564.461426	162.831619	511.534790	-656.261353	-114.063683	522.929871	-653.406677	158.203308	90.805473	-653.534729	-82.228462	85.524841	-610.632996	165.703308	1459.793579	-510.236328	-199.226151	1421.001099	-516.394226	-15.890662	1410.724121	-519.000427	-4.625710	1745.319092	-795.405640	193.741119	1215.625977	-594.336243	-287.155670	1159.634766	-590.330261	242.084854	1005.449707	-474.720734	-266.431915	869.790771	-586.984985	-7.932508	1087.312500	590.830811	-31.775761	974.100342	602.658936	224.644669
-624.022095	76.587288	990.330261	-593.882141	-98.068626	989.372620	-565.318909	161.626190	511.259186	-656.238708	-113.928688	522.917786	-653.795349	157.892639	89.989166	-653.534912	-82.236526	85.508598	-611.316101	166.292206	1459.639282	-510.194763	-198.475327	1421.024048	-516.616943	-15.123981	1410.770508	-518.987183	-4.147141	1745.288818	-795.929138	193.689941	1215.203613	-593.836487	-286.561737	1159.612305	-589.540100	241.155853	1005.914673	-474.294922	-265.364471	869.788818	-587.030457	-7.492366	1087.364990	591.732788	-31.213617	974.121826	603.251831	224.978104
-624.221375	76.807625	990.323730	-593.621460	-97.657547	989.443848	-566.047607	160.399353	511.018982	-656.260559	-113.795746	522.975708	-654.106018	157.491272	89.313393	-653.471375	-82.234398	85.496269	-611.994873	166.873901	1459.561523	-510.008270	-197.715012	1421.031982	-516.672729	-14.385053	1410.881958	-518.929871	-3.598710	1745.252930	-796.321655	193.644806	1214.803467	-593.407410	-285.909668	1159.624512	-588.554932	241.130844	1006.829346	-473.831207	-264.252777	869.827576	-587.108582	-7.091037	1087.418823	592.605957	-30.862705	974.152466	603.869995	225.361633
-624.573059	77.114990	990.466248	-593.425598	-97.132278	989.496338	-566.934631	159.180206	510.696106	-656.147583	-113.476524	522.925903	-654.528687	157.000610	88.670227	-653.355225	-82.238823	85.412117	-612.677368	167.464554	1459.598755	-509.828644	-196.873077	1421.136963	-516.983887	-13.544436	1410.984985	-518.846680	-2.974959	1745.242310	-796.612305	193.651184	1214.448120	-592.940613	-285.131226	1159.710571	-587.474670	242.039398	1009.451172	-473.318268	-263.133087	869.957703	-587.299438	-6.672754	1087.541504	593.618469	-30.329992	974.143311	604.518311	225.759369
-624.710083	77.603889	990.493591	-593.274719	-96.607384	989.588562	-567.481750	157.688293	510.487183	-656.112549	-113.233109	522.928711	-654.579529	156.416748	87.936371	-653.408752	-82.230309	85.449394	-613.472229	168.092957	1459.638550	-509.777771	-196.017502	1421.326416	-517.297607	-12.747385	1411.095947	-518.715027	-2.318175	1745.274658	-797.001038	193.724060	1214.186035	-592.529114	-284.093170	1159.570435	-586.491150	242.120224	1010.733887	-472.744171	-261.963135	870.130859	-587.368774	-6.106794	1087.616089	594.514526	-29.989422	974.195923	605.096802	226.140686
-624.810974	78.101524	990.571106	-593.128296	-96.002449	989.659668	-568.100769	156.116974	510.449219	-656.103760	-112.977943	522.967834	-654.807434	155.903152	87.395584	-653.422974	-82.246727	85.466133	-614.318298	168.629059	1459.721191	-509.764862	-195.261368	1421.566162	-517.689758	-11.958401	1411.270264	-518.558228	-1.579511	1745.308105	-797.504944	193.890472	1213.961060	-592.145752	-283.245941	1159.676025	-585.512146	242.032547	1011.140259	-472.190125	-260.786957	870.474060	-587.445374	-5.544484	1087.712036	595.485840	-29.552008	974.122925	605.738464	226.500290
-625.003418	78.514778	990.583191	-592.952271	-95.510391	989.746155	-569.482849	155.040131	510.145081	-656.032837	-112.699585	523.003113	-655.080994	155.509415	86.746277	-653.404419	-82.243752	85.502663	-615.077698	169.315201	1459.816162	-509.668335	-194.396957	1421.809204	-517.954163	-11.075834	1411.429688	-518.318665	-0.842086	1745.418579	-798.005249	194.099670	1213.803101	-591.776672	-282.408295	1159.855225	-584.477661	241.229858	1011.591064	-471.677979	-259.563751	870.745728	-587.521484	-5.015562	1087.773560	596.529846	-28.917450	974.006958	606.434998	227.000610
-625.204285	78.819061	990.607544	-592.837097	-95.148659	989.901978	-570.299438	153.575729	510.033783	-655.954590	-112.424072	523.043213	-655.247681	154.933487	86.245415	-653.399658	-82.236435	85.525124	-615.978821	169.932877	1459.846191	-509.756409	-193.510651	1422.124268	-518.263428	-10.292831	1411.623779	-518.056702	-0.000708	1745.516724	-798.407166	194.384521	1213.573975	-591.415222	-281.694031	1160.324463	-583.550354	241.202560	1012.814819	-471.021240	-258.282806	871.133606	-587.602905	-4.575843	1087.868286	597.432617	-28.625889	974.000549	607.048157	227.428818
-625.250977	79.204773	990.739380	-592.606750	-94.630013	990.121582	-571.291016	151.965439	510.198395	-656.295532	-112.550972	523.226196	-655.513489	154.417267	85.763824	-653.897278	-82.176956	85.522903	-616.793396	170.518234	1460.003540	-509.723541	-192.690338	1422.454346	-518.620789	-9.515526	1411.897095	-517.705383	0.841496	1745.634277	-798.723022	194.733505	1213.299927	-591.055115	-280.783539	1160.575928	-582.650818	241.967377	1014.981018	-470.408691	-257.018433	871.485779	-587.658752	-4.065350	1088.074097	598.429321	-28.346947	973.983154	607.688843	227.888092
-625.359253	79.719856	990.932678	-592.538269	-94.101303	990.313293	-572.417297	150.738831	510.077209	-656.140381	-112.119690	523.296326	-655.712646	153.979584	85.287888	-653.855225	-82.113586	85.517708	-617.574280	171.138123	1460.078125	-509.718170	-191.930573	1422.853882	-519.031006	-8.773730	1412.184814	-517.334106	1.756087	1745.750488	-799.144409	195.074081	1213.145996	-590.718628	-279.855286	1160.860596	-581.703430	241.858353	1016.987915	-469.761597	-255.542358	871.785400	-587.775879	-3.540895	1088.287598	599.471924	-27.882236	973.918884	608.309937	228.404114
-625.516052	80.365211	991.119324	-592.419800	-93.467918	990.381409	-573.370972	149.176285	510.297699	-655.639832	-111.204239	523.169312	-655.893372	153.599213	84.894356	-653.643616	-82.028236	85.480690	-618.437988	171.685883	1460.196655	-509.665863	-191.184280	1423.237183	-519.159180	-7.864760	1412.587524	-516.953491	2.707101	1745.824463	-799.570618	195.501770	1213.028442	-590.317261	-278.917053	1161.196655	-580.891052	241.774216	1018.399597	-469.066864	-254.303726	872.346497	-587.862915	-2.947780	1088.431396	600.392761	-27.644732	973.973389	608.911438	228.872086
-625.604492	80.920662	991.384827	-592.418518	-92.728821	990.604980	-574.329529	147.884521	510.365540	-655.379456	-110.518326	523.070435	-656.151428	153.145248	84.647079	-653.560791	-81.950157	85.430702	-619.224121	172.208206	1460.353516	-509.688324	-190.342194	1423.695190	-519.578186	-7.123892	1412.893555	-516.509644	3.663148	1745.948730	-800.029785	195.918182	1212.964600	-589.881165	-277.770355	1161.244141	-579.882202	241.360275	1018.177612	-468.385864	-252.937286	872.829346	-588.033203	-2.333720	1088.704468	601.391235	-27.163048	973.859985	609.528015	229.429703
-625.657837	81.549339	991.605164	-592.324524	-92.097687	990.759460	-575.357727	146.344330	510.691986	-655.442383	-110.224159	523.251831	-656.306030	152.740555	84.374092	-653.690186	-81.865646	85.527924	-619.976074	172.837433	1460.536011	-509.672760	-189.534805	1424.274414	-520.254517	-6.506727	1413.151123	-516.123718	4.638338	1746.100464	-800.328003	196.357376	1212.840332	-589.467102	-276.806488	1161.659912	-579.180664	241.992737	1020.737793	-467.552521	-251.507828	873.513489	-588.135925	-1.746811	1088.919800	602.525757	-26.311674	973.601563	610.212097	230.007614
-625.678711	82.230247	991.873962	-592.190491	-91.418343	990.952087	-576.349976	145.085739	510.783508	-655.330505	-109.703117	523.378174	-656.512451	152.357376	84.168098	-653.607544	-81.770042	85.540787	-620.781250	173.354965	1460.723877	-509.727386	-188.766907	1424.815918	-520.723633	-5.831831	1413.492188	-515.721924	5.614956	1746.174561	-800.823914	196.902603	1212.774780	-589.076843	-275.889984	1162.085815	-578.344543	242.030655	1022.094971	-466.675903	-249.987534	874.246155	-588.247742	-1.123645	1089.188354	603.364746	-26.259159	973.822937	610.701111	230.394882
-625.747131	82.848358	992.102661	-592.220276	-90.762512	991.145569	-577.520996	143.703827	511.137268	-655.141235	-108.995354	523.405518	-656.760742	151.932251	83.925064	-653.645752	-81.633888	85.542198	-621.530396	173.924973	1460.934570	-509.707275	-187.998825	1425.335938	-521.170227	-5.094230	1413.840820	-515.362427	6.592705	1746.330078	-801.143921	197.285187	1212.773193	-588.673767	-275.218781	1162.847168	-577.650269	241.836945	1021.869751	-465.764587	-248.405075	874.917175	-588.421387	-0.525354	1089.427124	604.380920	-25.801838	973.781616	611.275635	230.914749
-625.833374	83.670670	992.367981	-592.333984	-89.981155	991.270630	-578.837097	142.542511	511.346008	-655.003601	-108.449829	523.459106	-656.979797	151.575500	83.670296	-653.648865	-81.502129	85.529984	-622.186035	174.557251	1461.071533	-509.624451	-187.134659	1425.880859	-521.526428	-4.389323	1414.194092	-515.036987	7.552229	1746.489990	-801.636963	197.757202	1212.880859	-588.175049	-274.284454	1163.195801	-576.888855	240.018356	1021.156982	-464.416748	-247.011276	876.339355	-588.611389	0.175908	1089.644531	605.421997	-25.227816	973.747192	611.894592	231.452988
-625.811523	84.381577	992.621399	-592.379211	-89.319122	991.506165	-580.270935	141.414566	511.694244	-655.360291	-108.332802	523.594910	-657.258118	151.186676	83.499565	-653.929871	-81.419411	85.580872	-622.943848	175.110672	1461.269287	-509.761688	-186.413025	1426.446899	-521.983643	-3.670519	1414.572632	-514.792542	8.467236	1746.695679	-802.018982	198.183777	1212.855225	-587.768066	-273.473053	1163.715454	-576.407715	240.041382	1021.967041	-463.363220	-245.059097	876.912415	-588.807312	0.807744	1089.929321	606.236328	-24.777683	973.774048	612.407166	231.904816
-625.749390	85.042229	992.896118	-592.437622	-88.682526	991.756653	-581.752747	140.331665	512.005920	-655.182495	-107.608849	523.530029	-657.484131	150.919250	83.238655	-653.977356	-81.315857	85.631233	-623.576538	175.721832	1461.420044	-509.897369	-185.621063	1427.004395	-522.423035	-3.023010	1414.922607	-514.644775	9.391979	1746.925415	-802.422729	198.574707	1212.862671	-587.389404	-272.594604	1164.159546	-576.010681	240.715897	1023.129028	-462.223969	-243.546814	878.062744	-588.961060	1.398127	1090.225952	607.196716	-24.227903	973.703796	613.001343	232.375458
-625.717407	85.789131	993.179565	-592.496643	-87.992241	991.869263	-583.294434	139.315781	512.345764	-654.783936	-106.821800	523.567017	-657.676758	150.667221	83.067909	-653.880798	-81.182640	85.599892	-624.207153	176.392120	1461.661865	-509.907532	-184.745743	1427.523926	-522.778442	-2.280825	1415.242188	-514.579102	10.302852	1747.126465	-802.800720	198.931351	1212.892700	-586.955017	-271.826233	1164.642212	-575.700134	241.538330	1024.157715	-461.054596	-241.640808	878.880676	-589.068359	1.990801	1090.447266	608.132874	-23.562414	973.709656	613.619324	232.695526
-625.637268	86.422012	993.428345	-592.557312	-87.383591	992.072693	-584.887207	138.213425	512.766357	-654.405212	-106.011742	523.639587	-657.955811	150.571182	82.871208	-653.701721	-81.050171	85.590591	-624.759949	177.007599	1461.767090	-510.014069	-183.964081	1428.063965	-523.137878	-1.605779	1415.576050	-514.582886	11.176266	1747.389526	-802.919128	199.126343	1212.773315	-586.605957	-271.029144	1165.161987	-575.800476	244.988693	1027.182861	-459.847473	-239.628036	879.606689	-589.194580	2.543227	1090.703247	608.929382	-23.254835	973.765503	614.288086	232.915802
-625.560730	87.130875	993.749573	-592.692444	-86.837616	992.311218	-586.418091	137.405441	513.011292	-654.235413	-105.329422	523.611328	-658.322510	150.507568	82.717239	-653.687805	-80.973129	85.614830	-625.344238	177.695480	1461.918701	-510.224304	-183.199356	1428.625122	-523.513123	-0.905562	1415.944336	-514.630981	12.067486	1747.745361	-803.322571	199.359238	1212.794800	-586.258240	-270.311615	1165.700195	-575.869934	245.909836	1027.997314	-458.630829	-237.743561	880.619690	-589.334900	3.075836	1091.008545	609.751465	-22.785410	973.776550	614.731995	233.424286
-625.486816	87.886002	994.034973	-592.958740	-86.187881	992.534485	-587.613159	136.463440	513.425720	-654.216370	-104.865959	523.696594	-658.458374	150.500031	82.581169	-653.816406	-80.836510	85.617699	-625.858704	178.354950	1462.050781	-510.396576	-182.410400	1429.149658	-523.842712	-0.209298	1416.297729	-514.694946	12.940405	1747.982910	-803.739685	199.581406	1212.895996	-585.899231	-269.664490	1166.164185	-576.129944	247.135727	1028.548340	-457.386200	-235.834244	881.739502	-589.542419	3.681826	1091.288086	610.658936	-22.099924	973.677551	615.208252	233.903961
-625.365051	88.545570	994.288757	-593.218994	-85.584579	992.729431	-589.135010	135.665207	513.918884	-654.036438	-104.306625	523.754028	-658.717102	150.501602	82.445824	-653.870667	-80.686470	85.593903	-626.284790	179.065536	1462.190552	-510.504395	-181.683533	1429.692505	-524.104431	0.489280	1416.665405	-514.846436	13.813522	1748.312500	-804.177856	199.685059	1212.980835	-585.546387	-268.967072	1166.735474	-576.416382	248.688385	1029.000366	-456.106232	-233.914993	882.818115	-589.670044	4.225148	1091.526611	611.375488	-21.659557	973.699402	615.670532	234.305695
-625.207886	89.148758	994.523987	-593.293701	-85.030998	992.908691	-590.664368	135.135056	514.249756	-653.690735	-103.502983	523.713257	-659.063293	150.540039	82.307808	-653.704529	-80.604362	85.669785	-626.695618	179.727875	1462.324463	-510.718506	-180.983368	1430.233154	-524.424133	1.179232	1417.027832	-515.034912	14.681228	1748.617188	-804.548401	199.738754	1212.975220	-585.197327	-268.260040	1167.223511	-577.031616	250.485504	1029.187256	-454.568115	-231.982803	884.308105	-589.688782	4.734019	1091.747803	612.117737	-21.325939	973.815613	616.147034	234.680115
-624.997437	89.804802	994.804932	-593.333496	-84.455284	993.112244	-592.077637	134.366394	514.659119	-653.453430	-102.820816	523.836853	-659.309509	150.496124	82.226395	-653.734314	-80.491348	85.686134	-627.049438	180.476822	1462.337158	-510.952393	-180.212280	1430.768311	-524.735901	1.861119	1417.407715	-515.349365	15.513693	1748.905396	-804.979675	199.786362	1213.048950	-584.942444	-267.655792	1167.767578	-577.748840	252.434036	1029.243530	-453.538300	-230.155823	885.162170	-589.730774	5.253641	1092.017944	612.948608	-20.794012	973.727173	616.704529	235.078201
-624.837158	90.472862	995.061340	-593.472778	-83.830330	993.248901	-593.632019	133.749252	514.987671	-653.486694	-102.474533	523.971436	-659.620300	150.400238	82.101814	-653.743896	-80.426590	85.737976	-627.388916	181.214523	1462.333618	-511.200439	-179.518036	1431.353027	-525.003906	2.559964	1417.729370	-515.578064	16.377266	1749.229614	-805.390808	199.791672	1213.102051	-584.754395	-267.065063	1168.283691	-578.573181	254.534363	1029.240112	-452.491089	-228.333176	885.941162	-589.809509	5.782466	1092.235107	613.678528	-20.143145	973.607544	617.139404	235.551285
-624.727112	91.151840	995.294617	-593.688477	-83.174751	993.404236	-595.150818	133.333771	515.285645	-653.330017	-101.930634	523.929749	-659.775024	150.269470	81.999321	-653.709351	-80.336952	85.752792	-627.679321	181.964554	1462.311768	-511.449310	-178.859329	1431.889404	-525.345398	3.268722	1418.020996	-515.890686	17.219604	1749.482910	-805.792542	199.875046	1213.090454	-584.502563	-266.423828	1168.776001	-579.391541	256.589050	1028.828979	-451.516327	-227.002884	885.880798	-589.902893	6.362063	1092.439575	614.315369	-19.628317	973.621460	617.497864	236.012634
-624.519592	91.905853	995.557129	-593.755005	-82.501617	993.575562	-596.646423	132.993286	515.531799	-653.073242	-101.134933	523.836731	-659.945313	150.191437	81.946480	-653.507324	-80.217598	85.726738	-628.079407	182.735077	1462.313599	-511.813080	-178.109482	1432.397217	-525.725098	3.934173	1418.296387	-516.213257	18.075623	1749.778809	-806.181519	200.102661	1213.071411	-584.331116	-265.846436	1169.174072	-580.386719	258.604340	1028.433716	-450.546387	-225.805542	886.824158	-589.911438	6.978803	1092.674316	614.931335	-19.292704	973.680725	617.859070	236.430328
-624.319092	92.543755	995.773376	-593.781433	-81.960724	993.791077	-598.132446	132.543167	515.759766	-653.047241	-100.598679	523.886536	-660.141296	150.119659	81.791290	-653.558228	-80.155632	85.747543	-628.365784	183.478409	1462.186401	-512.169067	-177.472351	1432.939697	-525.969849	4.597650	1418.651489	-516.599548	18.944447	1750.069458	-806.517883	200.451492	1212.944946	-584.214294	-265.227478	1169.732788	-581.334534	260.710602	1027.917358	-449.953430	-224.488525	887.909363	-589.915405	7.525352	1092.909058	615.561584	-18.911505	973.671265	618.285217	236.825195
-624.103821	93.204224	995.952515	-593.829651	-81.349579	993.949829	-599.700378	132.222305	516.076050	-652.865601	-100.086655	523.961853	-660.275085	150.029739	81.708771	-653.405273	-80.103073	85.748154	-628.589050	184.210129	1462.094604	-512.496948	-176.803894	1433.516479	-526.273132	5.243162	1418.889648	-516.948181	19.754253	1750.363037	-807.035950	200.987778	1212.692017	0	0	0	-582.535461	261.860077	1027.106567	0	0	0	-589.917603	8.105120	1093.095825	616.268738	-18.191996	973.577698	618.667175	237.257904
-623.941040	93.879578	996.138062	-593.874023	-80.649490	994.035339	-601.137695	131.879242	516.494751	-652.655029	-99.516106	523.932007	-660.334717	149.910278	81.690910	-653.233887	-80.020386	85.736862	-628.889465	184.930710	1462.073730	-512.760925	-176.151154	1434.061890	-526.523499	5.856691	1419.133179	-517.346924	20.665508	1750.623169	-807.313782	201.593231	1212.516357	-583.879822	-263.983765	1170.608154	-583.627197	263.228455	1026.456665	-446.455658	-219.413757	890.753784	-589.858948	8.714157	1093.233276	616.782288	-17.835577	973.580872	618.966125	237.674988
-623.690063	94.640228	996.313782	-593.881592	-79.928345	994.149231	-602.575745	131.623856	516.843262	-652.546448	-98.928085	523.900024	-660.427124	149.821564	81.613701	-653.136963	-79.977997	85.742302	-629.148438	185.621109	1461.960205	-513.148315	-175.506836	1434.598145	-526.821289	6.478221	1419.405151	-517.688232	21.511847	1750.910400	-807.398010	202.204285	1212.473389	-583.828430	-263.376617	1171.107056	-584.692993	263.829803	1025.341553	-445.266815	-217.695572	891.989929	-589.813965	9.378307	1093.394531	617.302002	-17.445089	973.647888	619.251282	238.141495
[truncated: 40 more columns]
