# Supplementary material for: A dyadic stimulus set of audiovisual affective displays for the study of multisensory, emotional, social interactions
Source: Behav Res Methods. 2015 Nov 5;48(4):1285–95. doi: 10.3758/s13428-015-0654-4 (PMC5101291; doi:10.3758/s13428-015-0654-4)
Supplement: Supplementary file 1 — (ZIP 270 MB) [file 13428_2015_654_MOESM1_ESM.zip › supplementary_material_2_stimuli_set_files/G/G15.txt]

-596.377136	111.777367	993.900452	-577.767090	-64.442520	995.841797	-650.570679	137.804062	522.448669	-648.902222	-89.434174	526.467590	-661.078369	150.022720	79.154549	-650.533203	-80.392532	85.730049	-589.139832	219.087418	1465.710449	-525.971741	-155.194550	1450.757935	-518.413757	27.162716	1424.203125	-521.259949	14.532138	1757.226563	-788.930542	311.696442	1245.838501	-651.034668	-290.820831	1227.424805	-634.073120	201.652557	1011.979309	-567.621887	-160.918869	960.210144	-571.905396	26.357666	1093.677734	572.119385	-20.562469	971.865723	594.852844	233.576828
-596.270264	111.729904	993.900024	-577.644958	-64.484360	995.865601	-650.496277	137.759399	522.460999	-648.823425	-89.436195	526.440063	-661.038757	149.945068	79.161201	-650.530945	-80.378052	85.726967	-589.049255	219.121628	1465.653809	-525.794434	-155.147263	1450.833008	-518.312988	27.183140	1424.158081	-521.139404	14.593637	1757.119019	-788.909851	311.657104	1245.795776	-650.909912	-290.696350	1227.461792	-633.971191	201.635239	1011.984314	-567.506348	-160.721832	960.254395	-571.787231	26.328335	1093.688354	572.008667	-20.441502	971.861023	594.731750	233.696747
-596.134521	111.731667	993.881775	-577.471008	-64.514740	995.866943	-650.425232	137.697769	522.443665	-648.773438	-89.447350	526.471069	-661.021667	149.937851	79.189941	-650.553772	-80.388168	85.782356	-588.995178	219.116852	1465.603271	-525.662109	-155.140106	1450.856567	-518.197693	27.221298	1424.172729	-520.990051	14.657207	1757.231812	-788.894958	311.615448	1245.775146	-650.755737	-290.639618	1227.480225	-634.009521	201.598465	1012.171265	-567.399048	-160.522263	960.305908	-571.618164	26.329292	1093.677246	571.919006	-20.307339	971.830078	594.644226	233.804199
-595.970398	111.688728	993.871643	-577.293579	-64.544037	995.920288	-650.319153	137.645187	522.438354	-648.715149	-89.469673	526.480042	-661.027527	149.925934	79.215454	-650.554443	-80.381844	85.749512	-588.954529	219.123978	1465.574341	-525.529419	-155.160751	1450.906738	-518.106567	27.215147	1424.179810	-520.898865	14.467499	1757.330566	-788.899597	311.570435	1245.713867	-650.661560	-290.588776	1227.499756	-633.923279	201.586716	1012.175293	-567.334290	-160.375473	960.337952	-571.481934	26.326508	1093.703247	571.785095	-20.292852	971.867554	594.516235	233.868011
-595.841614	111.678963	993.878601	-577.112427	-64.551262	995.910217	-650.248413	137.642776	522.489685	-648.670044	-89.546577	526.596619	-661.019287	149.909546	79.234154	-650.614929	-80.360931	85.758171	-588.872498	219.157639	1465.536865	-525.325073	-155.144485	1450.922607	-517.987915	27.248283	1424.188965	-520.723633	14.770457	1757.129028	-788.883667	311.496948	1245.673462	-650.539063	-290.527435	1227.497803	-633.828918	201.563904	1012.186279	-567.202148	-160.243073	960.354126	-571.315430	26.314234	1093.700073	571.692505	-20.204830	971.870972	594.408325	233.966644
-595.723145	111.667465	993.847351	-576.945679	-64.560547	995.869202	-650.204407	137.631577	522.481079	-648.582886	-89.482803	526.565002	-660.956360	149.940460	79.185867	-650.608398	-80.375328	85.746208	-588.797363	219.152206	1465.518066	-525.211975	-155.135696	1450.961914	-517.846924	27.250071	1424.168213	-520.633240	14.609744	1757.323120	-788.864258	311.466583	1245.667725	-650.378052	-290.468994	1227.475830	-633.756836	201.547638	1012.194336	-567.050842	-160.155472	960.365784	-571.164856	26.303391	1093.662720	571.553467	-20.153629	971.879028	594.304688	234.054504
-595.556763	111.633842	993.835999	-576.761475	-64.569267	995.918274	-650.135742	137.619873	522.485657	-648.525696	-89.501457	526.584961	-660.950989	149.986343	79.164604	-650.660339	-80.358414	85.754288	-588.733276	219.163040	1465.521484	-525.029053	-155.110809	1450.966064	-517.677063	27.282228	1424.163696	-520.504089	14.643475	1757.326782	-788.833374	311.348297	1245.648193	-650.265137	-290.401154	1227.452637	-633.526367	201.553680	1012.034302	-566.922180	-160.102234	960.327881	-571.000916	26.316807	1093.682373	571.439575	-20.062914	971.865295	594.179749	234.094696
-595.398926	111.651527	993.834534	-576.556763	-64.592979	995.886047	-650.064941	137.548828	522.495667	-648.474976	-89.550049	526.594604	-660.960449	149.940048	79.173439	-650.570435	-80.372200	85.798210	-588.630066	219.185867	1465.501465	-524.889832	-155.121460	1451.011475	-517.543762	27.309435	1424.161743	-520.381226	14.719832	1757.331909	-788.825623	311.288788	1245.622803	-650.109863	-290.408905	1227.435913	-633.458557	201.553345	1012.043701	-566.783081	-160.124832	960.288696	-570.829773	26.298889	1093.667480	571.343628	-20.002516	971.876465	594.072144	234.171646
-595.253906	111.663345	993.840088	-576.386902	-64.562492	995.864014	-650.007874	137.598282	522.482666	-648.348877	-89.503189	526.592651	-660.945374	149.936783	79.178879	-650.530701	-80.386253	85.773911	-588.512878	219.206772	1465.526367	-524.760559	-155.097260	1450.994263	-517.401428	27.333582	1424.131226	-520.241394	14.804358	1757.343628	-788.802979	311.183411	1245.657349	-649.943420	-290.358459	1227.408081	-633.374573	201.554291	1012.045227	-566.589905	-160.146729	960.268433	-570.652039	26.309145	1093.656494	571.238892	-19.883007	971.838562	593.985229	234.214798
-595.062256	111.634781	993.810303	-576.202454	-64.584503	995.901733	-649.901489	137.558655	522.466064	-648.264099	-89.501846	526.614746	-660.904114	149.936417	79.179153	-650.545837	-80.387169	85.786461	-588.370300	219.238724	1465.520264	-524.585205	-155.073776	1451.013428	-517.224670	27.334486	1424.128784	-520.130432	14.886650	1757.332397	-788.750671	311.088409	1245.687988	-649.735291	-290.320892	1227.356812	-633.271362	201.559341	1012.065613	-566.369141	-160.120010	960.210693	-570.481750	26.319284	1093.662231	571.152466	-19.822382	971.848572	593.875183	234.312225
-595.001404	111.640068	993.874084	-576.178040	-64.579903	996.002563	-649.883423	137.554382	522.469727	-648.303711	-89.619965	526.683044	-660.875916	150.008102	79.103165	-650.678040	-80.364571	85.806305	-588.221924	219.263748	1465.525757	-524.393738	-155.076523	1451.037476	-517.095886	27.363190	1424.139404	-519.981384	15.256490	1757.137085	-788.714722	310.968781	1245.709473	-649.550537	-290.322784	1227.373169	-633.204773	201.566315	1012.071960	-566.151245	-160.153702	960.163818	-570.354492	26.350727	1093.730713	571.033386	-19.681978	971.812195	593.765808	234.416214
-594.838501	111.622314	993.856934	-576.020203	-64.606682	996.014954	-649.788513	137.573120	522.469727	-648.262451	-89.628746	526.716614	-660.901672	149.951675	79.177109	-650.658569	-80.365349	85.806290	-588.102600	219.292480	1465.531616	-524.206909	-155.064651	1451.020874	-516.972839	27.362137	1424.114624	-519.860413	15.342454	1757.166626	-788.671570	310.837494	1245.743286	-649.337646	-290.331146	1227.403076	-633.109436	201.575317	1012.091736	-565.973694	-160.222198	960.125061	-570.207886	26.342983	1093.729980	570.910706	-19.684610	971.847839	593.661194	234.424469
-594.720154	111.683655	993.858032	-575.913574	-64.554825	995.975098	-649.765259	137.582733	522.483154	-648.114258	-89.591156	526.699158	-660.940002	149.943497	79.200050	-650.659546	-80.365318	85.801628	-587.920471	219.333206	1465.533203	-524.021423	-155.079971	1451.086792	-516.824463	27.362617	1424.107056	-519.755310	15.403316	1757.166992	-788.625549	310.743347	1245.811279	-648.907898	-290.430145	1227.032837	-632.974854	201.564056	1012.122803	-565.763672	-160.275864	960.088257	-570.071167	26.378036	1093.707520	570.812012	-19.667200	971.844727	593.603088	234.477264
-594.583801	111.709648	993.877075	-575.783020	-64.517532	995.963257	-649.704224	137.594803	522.487305	-648.033752	-89.593948	526.711060	-660.918030	149.983017	79.166122	-650.608398	-80.362267	85.742432	-587.777954	219.356201	1465.567139	-523.840515	-155.058624	1451.100952	-516.683044	27.381735	1424.099609	-519.647278	15.484259	1757.186890	-788.554077	310.661285	1245.805298	-648.812195	-290.354706	1227.372681	-632.835815	201.586960	1012.190430	-565.572937	-160.304733	960.001282	-569.922180	26.393673	1093.709229	570.721863	-19.580425	971.836792	593.506165	234.506653
-594.458557	111.749168	993.883118	-575.652283	-64.473846	995.931213	-649.608398	137.645142	522.493835	-647.966309	-89.602097	526.687988	-660.873474	149.920670	79.223053	-650.624939	-80.365593	85.797424	-587.619751	219.356812	1465.597412	-523.653381	-155.047531	1451.113037	-516.523987	27.382147	1424.114502	-519.542419	15.558542	1757.179077	-788.466980	310.532501	1245.807373	-648.542114	-290.329102	1227.394287	-632.698364	201.579727	1012.230042	-565.413879	-160.380371	959.967529	-569.779663	26.415989	1093.694458	570.644958	-19.466143	971.804382	593.444397	234.548050
-594.264526	111.773766	993.869812	-575.489197	-64.445488	995.942444	-649.500549	137.635101	522.485840	-647.952576	-89.665634	526.715088	-660.878052	149.975769	79.166862	-650.663147	-80.366058	85.809410	-587.456909	219.378143	1465.606079	-523.484863	-155.055618	1451.170288	-516.346924	27.392408	1424.098999	-519.419922	15.633273	1757.290283	-788.386902	310.424255	1245.823975	-648.282776	-290.331512	1227.409668	-632.531799	201.583069	1012.292419	-565.250854	-160.394714	959.904480	-569.620239	26.451588	1093.696167	570.535156	-19.415247	971.829956	593.337341	234.596390
-594.147156	111.824539	993.873962	-575.401917	-64.417175	995.944702	-649.445435	137.723434	522.463318	-647.842407	-89.619957	526.688049	-660.882874	149.942963	79.219879	-650.654480	-80.365936	85.802917	-587.268860	219.376312	1465.641724	-523.289063	-155.046585	1451.178467	-516.183838	27.399298	1424.109009	-519.324097	15.691507	1757.298828	-788.286560	310.299988	1245.876831	-648.009277	-290.365784	1227.452637	-632.343323	201.584335	1012.348633	-565.087402	-160.445663	959.903687	-569.499451	26.489037	1093.696533	570.446045	-19.384129	971.851990	593.260071	234.634933
-593.990540	111.900040	993.856567	-575.223083	-64.357506	995.907715	-649.355347	137.758194	522.464600	-647.718750	-89.579918	526.691040	-660.918396	149.936905	79.204041	-650.655396	-80.365524	85.797859	-587.083984	219.379929	1465.686523	-523.134583	-155.070847	1451.177002	-515.994690	27.402254	1424.103882	-519.202026	15.741172	1757.317749	-788.193726	310.243469	1245.933716	-647.708313	-290.360199	1227.450562	-632.169617	201.594208	1012.371826	-564.848816	-160.484543	959.891479	-569.303162	26.550325	1093.665161	570.329285	-19.388180	971.905396	593.178589	234.617294
-593.824951	111.943497	993.863037	-575.099548	-64.327972	995.904480	-649.295105	137.774551	522.486877	-647.655884	-89.569511	526.692200	-660.930725	149.962982	79.206696	-650.614197	-80.368408	85.796112	-586.906738	219.384369	1465.717285	-522.948608	-155.026688	1451.191406	-515.804138	27.414244	1424.100464	-519.076172	15.786086	1757.347412	-788.062500	310.135590	1245.962646	-647.419861	-290.439819	1227.420654	-631.998169	201.594788	1012.404785	-564.631775	-160.510651	959.869934	-569.133423	26.580120	1093.662964	570.267822	-19.302814	971.925903	593.108521	234.686432
-593.633362	111.960442	993.864075	-574.913757	-64.269295	995.879761	-649.183167	137.849731	522.503662	-647.576660	-89.565628	526.728760	-660.887024	149.911087	79.223541	-650.606384	-80.368958	85.795097	-586.737854	219.402969	1465.731934	-522.713135	-154.985123	1451.212646	-515.592834	27.444794	1424.120117	-518.970520	15.832377	1757.354248	-787.934326	310.030640	1245.993652	-647.101318	-290.476715	1227.392700	-631.830322	201.610703	1012.419800	-564.437866	-160.506470	959.821472	-568.951904	26.602945	1093.652710	570.211914	-19.231318	971.926270	593.039551	234.709488
-593.439941	112.000000	993.875977	-574.731262	-64.196869	995.825684	-649.103149	137.846024	522.539246	-647.511047	-89.588089	526.740051	-660.880127	149.907562	79.269196	-650.599243	-80.352013	85.760201	-586.548950	219.383606	1465.786987	-522.491516	-154.962448	1451.227417	-515.377563	27.455685	1424.097656	-518.848511	15.887968	1757.376709	-787.813354	309.970276	1246.081177	-646.773926	-290.546295	1227.387573	-631.639709	201.656189	1012.465759	-564.225769	-160.494217	959.784668	-568.733032	26.624716	1093.627808	570.145935	-19.222443	971.972412	593.017090	234.670563
-593.257263	112.070183	993.876953	-574.581238	-64.101242	995.787292	-648.988708	137.892014	522.511475	-647.388062	-89.471077	526.706909	-660.858704	149.929138	79.258118	-650.507385	-80.356430	85.744415	-586.360413	219.394897	1465.852905	-522.291321	-154.940720	1451.245850	-515.157410	27.495972	1424.114136	-518.747620	15.942413	1757.376099	-787.659119	309.892944	1246.100220	-646.470886	-290.617249	1227.389771	-631.512939	201.749496	1012.388611	-564.025574	-160.443954	959.739441	-568.537109	26.686178	1093.605103	570.077026	-19.180611	971.965759	593.007629	234.683395
-593.042297	112.073166	993.876282	-574.410889	-64.112083	995.800903	-648.886780	137.966934	522.546814	-647.440491	-89.518196	526.730225	-660.930359	149.882828	79.307510	-650.647400	-80.364792	85.788208	-586.193787	219.383636	1465.875732	-522.033997	-154.921356	1451.284302	-514.953308	27.494183	1424.123779	-518.632385	15.959517	1757.406128	-787.530334	309.878571	1246.067627	-646.132629	-290.680878	1227.439941	-631.343994	201.814453	1012.418152	-563.869873	-160.420532	959.689941	-568.349182	26.685688	1093.612183	570.047485	-19.119331	971.984375	592.993713	234.659531
-592.824158	112.104927	993.878174	-574.228149	-64.115417	995.844666	-648.764282	137.990524	522.538696	-647.300964	-89.477829	526.755615	-660.916626	149.922867	79.252739	-650.548157	-80.380005	85.825928	-585.972900	219.359863	1465.913696	-521.790161	-154.918015	1451.262695	-514.748657	27.515049	1424.141235	-518.520874	15.972193	1757.316772	-787.376648	309.781158	1246.161743	-645.757385	-290.695587	1227.475464	-631.069885	201.850403	1012.565369	-563.702271	-160.462448	959.646606	-568.153870	26.719200	1093.635254	569.936768	-19.134140	972.035583	592.916016	234.673492
-592.633728	112.176010	993.883911	-574.061096	-64.011864	995.799011	-648.637878	138.009567	522.559753	-647.252563	-89.420715	526.773071	-660.900269	149.925705	79.257660	-650.486084	-80.385422	85.821548	-585.792847	219.348450	1465.978638	-521.564148	-154.918213	1451.288086	-514.500854	27.516348	1424.166138	-518.389099	15.993033	1757.321533	-787.220337	309.752045	1246.212280	-645.413635	-290.698486	1227.508911	-630.896729	201.912170	1012.590088	-563.486450	-160.438065	959.627014	-567.930298	26.780813	1093.609009	569.830627	-19.116213	972.105164	592.821472	234.739746
-592.396851	112.188934	993.870056	-573.861938	-64.028145	995.819031	-648.531799	138.020340	522.563293	-647.207458	-89.346336	526.745483	-660.900696	149.940598	79.254059	-650.492432	-80.374733	85.834465	-585.598938	219.371384	1466.001465	-521.364380	-154.898148	1451.332397	-514.284119	27.526060	1424.189209	-518.273010	15.990509	1757.357788	-787.048401	309.674744	1246.296753	-644.882751	-290.772308	1227.119995	-630.717346	201.966019	1012.586243	-563.301514	-160.450119	959.622620	-567.728333	26.792715	1093.614258	569.839417	-19.082600	972.113708	592.892944	234.674179
-592.143616	112.220627	993.862183	-573.678955	-64.062538	995.878174	-648.460571	138.066116	522.590454	-647.191406	-89.374138	526.808289	-660.947388	149.961090	79.244926	-650.452026	-80.376221	85.837334	-585.414368	219.364410	1466.063721	-521.079712	-154.897278	1451.400146	-514.038086	27.527521	1424.232910	-518.166199	15.992500	1757.385986	-786.909363	309.673584	1246.358398	-644.659973	-290.729614	1227.442993	-630.556946	202.030838	1012.624268	-563.094177	-160.474304	959.565369	-567.525452	26.820177	1093.641479	569.806580	-19.056801	972.141846	592.879333	234.690323
-591.882690	112.266701	993.893433	-573.445679	-63.982811	995.859314	-648.307373	138.084167	522.603149	-647.138428	-89.328018	526.779724	-660.906738	149.957504	79.246513	-650.417542	-80.391121	85.810226	-585.187012	219.344269	1466.155396	-520.777832	-154.886063	1451.459839	-513.759338	27.515711	1424.243286	-518.045227	15.980616	1757.411377	-786.722046	309.657654	1246.406494	-644.285583	-290.721619	1227.425903	-630.391663	202.105103	1012.651917	-562.926758	-160.511414	959.527466	-567.280518	26.852915	1093.648804	569.781433	-19.062630	972.187988	592.894592	234.667358
-591.635559	112.363289	993.890869	-573.264526	-63.936665	995.867859	-648.202820	138.141510	522.611633	-646.996216	-89.189735	526.745056	-660.899475	149.935791	79.301781	-650.399780	-80.390327	85.794563	-584.937500	219.354767	1466.172852	-520.471802	-154.842407	1451.526123	-513.536499	27.518265	1424.265015	-517.974731	15.725439	1757.642334	-786.529724	309.639740	1246.526367	-643.922668	-290.724640	1227.426147	-630.263916	202.192657	1012.556519	-562.699463	-160.527725	959.524719	-567.043579	26.926287	1093.648193	569.695496	-19.090031	972.241394	592.843750	234.704880
-591.415100	112.424751	993.899048	-573.086060	-63.881859	995.835205	-648.172974	138.189941	522.638428	-646.905090	-89.133652	526.746582	-660.882751	149.949203	79.304886	-650.317871	-80.382050	85.794006	-584.737976	219.362183	1466.238647	-520.212402	-154.804077	1451.544067	-513.269653	27.535814	1424.294189	-517.824036	15.960465	1757.450806	-786.306519	309.613708	1246.567139	-643.611328	-290.775085	1227.535156	-630.029724	202.260422	1012.649292	-562.507813	-160.512527	959.528503	-566.837158	26.958469	1093.635620	569.670532	-19.081869	972.284119	592.837402	234.714935
-591.149109	112.484970	993.895874	-572.858337	-63.873455	995.880371	-648.031128	138.191025	522.643433	-646.866150	-89.095650	526.765198	-660.867798	149.985901	79.257584	-650.332397	-80.397850	85.826378	-584.510010	219.368713	1466.283203	-519.924683	-154.796188	1451.619751	-513.001221	27.540497	1424.321167	-517.718018	15.956236	1757.463257	-786.082947	309.594635	1246.625732	-643.219299	-290.824371	1227.606201	-629.859070	202.324188	1012.649719	-562.321106	-160.510620	959.549805	-566.606079	27.014122	1093.658447	569.639648	-19.031681	972.292053	592.834045	234.731995
-590.937012	112.533882	993.918152	-572.659363	-63.805321	995.844849	-648.008911	138.264954	522.680115	-646.774353	-89.086800	526.778503	-660.913025	150.025345	79.265572	-650.267090	-80.405006	85.827103	-584.253357	219.368790	1466.350586	-519.669983	-154.786514	1451.662842	-512.702332	27.596014	1424.351318	-517.626282	15.928918	1757.478271	-785.866638	309.567566	1246.787476	-642.825378	-290.851288	1227.667236	-629.740479	202.393692	1012.643188	-562.131775	-160.457413	959.555481	-566.366028	27.042948	1093.647217	569.611206	-18.957874	972.303955	592.812988	234.756149
-590.658142	112.586517	993.896912	-572.468201	-63.745659	995.836487	-647.888123	138.291794	522.672424	-646.670288	-88.991966	526.713135	-660.904968	149.994324	79.341103	-650.219849	-80.395615	85.795540	-583.959229	219.382324	1466.434082	-519.413635	-154.744827	1451.714233	-512.413147	27.596323	1424.361694	-517.538147	15.898395	1757.484497	-785.647827	309.613251	1246.863770	-642.397949	-290.936035	1227.691040	-629.607178	202.485367	1012.621155	-562.049255	-160.369537	959.572632	-566.121643	27.099697	1093.630981	569.624329	-18.892675	972.313660	592.815979	234.824799
-590.364319	112.624641	993.912598	-572.234436	-63.710373	995.872498	-647.768311	138.300339	522.668701	-646.610474	-88.970062	526.786682	-660.940063	149.981110	79.352051	-650.216614	-80.360252	85.799461	-583.685059	219.354355	1466.503296	-519.087585	-154.705917	1451.753174	-512.073975	27.637609	1424.406006	-517.439636	15.849202	1757.515869	-785.428650	309.558075	1247.056152	-641.959473	-291.048676	1227.683472	-629.534119	202.536499	1012.600464	-562.157959	-160.100540	959.646545	-565.859680	27.142313	1093.656982	569.568848	-18.909998	972.352356	592.788940	234.823105
-590.055603	112.637505	993.913574	-571.999634	-63.691792	995.887512	-647.646545	138.354599	522.688477	-646.520813	-88.990669	526.799744	-660.917358	149.997574	79.346283	-650.311829	-80.369324	85.838005	-583.362610	219.371674	1466.556885	-518.777039	-154.664032	1451.763184	-511.796936	27.638298	1424.453857	-517.337463	15.816600	1757.638550	-785.201416	309.593079	1247.222778	-641.550842	-291.188354	1227.696533	-629.535278	202.609024	1012.620789	-562.402283	-159.617905	959.795166	-565.595703	27.158716	1093.666138	569.577148	-18.943983	972.400330	592.830933	234.773575
-589.757629	112.676598	993.930786	-571.764648	-63.643364	995.883118	-647.555603	138.390305	522.691589	-646.437317	-88.965088	526.780273	-660.899475	149.999207	79.354149	-650.259277	-80.376038	85.837822	-583.019165	219.377228	1466.638916	-518.396545	-154.615829	1451.813110	-511.451660	27.670691	1424.475708	-517.254395	15.771790	1757.671753	-784.965759	309.603577	1247.440552	-641.151428	-291.354004	1227.671143	-629.566895	202.700775	1012.592957	-562.752869	-159.118622	960.017029	-565.307373	27.187197	1093.669556	569.579468	-18.852205	972.406372	592.806519	234.879440
-589.464905	112.686180	993.951721	-571.515808	-63.611786	995.897034	-647.419128	138.430878	522.697449	-646.240967	-88.936661	526.784363	-660.908447	149.999771	79.359726	-650.186035	-80.365227	85.795326	-582.690735	219.363602	1466.760864	-518.034241	-154.591522	1451.788696	-511.088379	27.676132	1424.512817	-517.181091	15.721803	1757.667236	-784.743408	309.697784	1247.608154	-640.756592	-291.491638	1227.715576	-629.641479	202.798981	1012.585266	-563.149414	-158.650055	960.286011	-565.018066	27.202190	1093.684204	569.602356	-18.751394	972.391724	592.847168	234.922516
-589.135681	112.784515	993.932251	-571.243225	-63.538383	995.879272	-647.290344	138.476730	522.715332	-646.096252	-88.862717	526.755005	-660.893188	149.998169	79.364792	-650.120728	-80.390137	85.860161	-582.353882	219.347275	1466.842651	-517.641724	-154.539459	1451.821167	-510.719208	27.663984	1424.577148	-517.122681	15.643696	1757.549805	-784.511353	309.817139	1247.835938	-640.363831	-291.673370	1227.786499	-629.799011	202.855957	1012.544861	-563.553101	-158.107956	960.599915	-564.690369	27.286356	1093.661499	569.605713	-18.809998	972.447815	592.885742	234.844025
-588.805115	112.822617	993.955933	-570.907959	-63.526337	995.873657	-647.157776	138.461868	522.739807	-645.943542	-88.810974	526.793274	-660.873047	150.041138	79.331635	-650.092285	-80.396744	85.860893	-581.979736	219.320648	1467.011719	-517.193481	-154.537842	1451.785156	-510.334442	27.671770	1424.631836	-517.039063	15.529572	1757.836426	-784.281921	309.873810	1248.152222	-640.027527	-291.768158	1227.873291	-630.048096	202.879150	1012.511719	-563.932678	-157.612473	960.900330	-564.359924	27.294800	1093.671265	569.592163	-18.789951	972.456604	592.862915	234.914703
-588.469360	112.904434	993.994629	-570.651489	-63.437790	995.847534	-647.026123	138.513168	522.691956	-645.790833	-88.698868	526.736938	-660.827209	150.061569	79.317680	-650.039429	-80.382065	85.809837	-581.563171	219.314362	1467.143311	-516.751282	-154.576416	1451.786987	-509.973206	27.664198	1424.668701	-516.990234	15.427867	1757.936646	-784.063782	309.976196	1248.441895	-639.721497	-291.762756	1227.967285	-630.363037	202.911560	1012.444519	-564.270569	-157.212051	961.094788	-564.040771	27.339102	1093.675049	569.627258	-18.699820	972.450745	592.913574	234.926178
-588.162476	112.906639	994.067322	-570.404541	-63.435097	995.907776	-646.915466	138.520569	522.710693	-645.701416	-88.745590	526.750366	-660.801575	150.050690	79.356400	-650.062073	-80.368919	85.770874	-581.141724	219.342529	1467.283691	-516.372437	-154.585922	1451.855957	-509.600922	27.650074	1424.760498	-516.913330	15.395149	1757.965332	-783.819397	310.081909	1248.841431	-639.497620	-291.687500	1228.083374	-630.842651	202.837662	1012.620911	-564.488953	-156.838928	961.379822	-563.776306	27.328087	1093.743896	569.667847	-18.646091	972.457397	592.966553	234.967377
-587.780823	112.952759	994.119873	-570.075012	-63.375336	995.933838	-646.774658	138.606339	522.723145	-645.392273	-88.587769	526.750916	-660.681458	150.020645	79.359627	-649.889648	-80.400162	85.786110	-580.607239	219.366486	1467.394653	-516.042419	-154.636459	1451.923706	-509.186066	27.614464	1424.923462	-516.879883	15.300923	1758.026245	-783.565674	310.168518	1249.210693	-639.317627	-291.538574	1228.159424	-631.193726	202.685959	1012.459595	-564.654358	-156.461899	961.642578	-563.436707	27.360249	1093.786255	569.691833	-18.657995	972.467590	593.006897	234.971420
-587.413574	112.984009	994.207031	-569.789856	-63.356007	995.997253	-646.636719	138.617493	522.730042	-645.340637	-88.621742	526.823425	-660.443665	149.948227	79.409065	-649.841125	-80.416176	85.831833	-580.052795	219.363861	1467.551880	-515.685120	-154.725693	1452.083496	-508.743408	27.570469	1425.062866	-516.856812	15.277184	1758.114014	-783.333435	310.170197	1249.584961	-639.219055	-291.388184	1228.277222	-631.806335	202.656006	1012.664063	-564.639221	-156.044189	961.892700	-563.127808	27.363161	1093.864746	569.735168	-18.620136	972.483337	593.055786	235.006424
-587.063354	113.007751	994.267578	-569.508850	-63.329178	996.102844	-646.492798	138.641312	522.786072	-645.159363	-88.610733	526.824646	-660.332214	149.892471	79.498306	-649.785522	-80.418861	85.831879	-579.432556	219.391708	1467.698975	-515.414612	-154.812973	1452.222046	-508.291870	27.485542	1425.212646	-516.854675	15.231623	1758.139404	-783.097229	310.168701	1250.009155	-639.155273	-291.211121	1228.425415	-632.302612	202.550934	1012.669861	-564.603455	-155.613052	962.264709	-562.794434	27.409330	1093.944580	569.757690	-18.612461	972.505005	593.117432	235.029877
-586.657593	113.055458	994.395630	-569.187439	-63.226791	996.145081	-646.219543	138.563599	522.823669	-644.977844	-88.576836	526.830811	-660.238647	149.954987	79.516060	-649.730225	-80.422958	85.825119	-578.757935	219.413513	1467.934326	-515.043030	-154.919495	1452.466309	-507.879700	27.398922	1425.335693	-516.867737	15.221396	1758.209595	-782.831909	310.123535	1250.561401	-639.125061	-291.061890	1228.613525	-632.924744	202.444672	1012.586914	-564.410034	-155.166901	962.690186	-562.420471	27.430742	1094.029419	569.801636	-18.580490	972.505981	593.177856	235.058517
-586.297791	113.038475	994.505554	-568.912842	-63.215706	996.292114	-645.909485	138.505005	522.813354	-644.839844	-88.523918	526.824280	-660.240173	149.965271	79.541092	-649.787964	-80.420776	85.817902	-578.124390	219.406219	1468.103149	-514.726257	-155.001205	1452.795044	-507.402863	27.326130	1425.546753	-516.906616	15.271290	1758.440430	-782.572632	310.080200	1251.023560	-639.115417	-290.842682	1228.796753	-633.415588	202.347107	1012.583679	-564.124207	-154.799911	963.065796	-562.134338	27.438454	1094.162476	569.836975	-18.603956	972.526733	593.240601	235.037491
-585.935059	113.066429	994.648804	-568.612061	-63.097176	996.349487	-645.540344	138.481995	522.843811	-644.651062	-88.468803	526.865967	-660.150513	149.996857	79.554375	-649.709473	-80.427734	85.809624	-577.430176	219.411758	1468.289917	-514.412354	-155.110519	1453.096069	-506.948883	27.257881	1425.750000	-516.943604	15.310326	1758.589111	-782.278259	309.962860	1251.531006	-639.081543	-290.649200	1228.987183	-634.202332	202.282135	1012.424438	-563.701172	-154.448593	963.474915	-561.797668	27.459909	1094.263428	569.890808	-18.564726	972.538452	593.306152	235.080368
-585.577148	113.131264	994.785767	-568.298218	-63.005627	996.447693	-645.206421	138.442398	522.877441	-644.545959	-88.386749	526.872681	-660.135010	149.964005	79.600540	-649.677124	-80.409538	85.773438	-576.727417	219.372101	1468.496216	-514.153076	-155.201355	1453.330566	-506.497314	27.185396	1425.899170	-516.987061	15.357218	1758.666626	-781.974060	309.792603	1251.960083	-639.004578	-290.423004	1229.230713	-634.536499	202.184448	1012.469055	-563.210266	-154.170105	963.914551	-561.463684	27.512720	1094.381836	569.931885	-18.525805	972.550354	593.362366	235.084686
-585.227966	113.271912	994.877380	-567.969116	-62.897247	996.536621	-644.743408	138.512100	522.912048	-644.436523	-88.354156	526.922546	-660.099792	149.957504	79.675743	-649.667664	-80.398048	85.789124	-576.093140	219.371140	1468.695923	-513.946411	-155.295532	1453.544312	-505.997375	27.113239	1426.071289	-517.032898	15.412683	1758.823853	-781.666199	309.672668	1252.473877	-638.859436	-290.229797	1229.445313	-635.167542	202.113312	1012.231323	-562.699585	-153.959381	964.271912	-561.116150	27.634281	1094.470947	569.967407	-18.560701	972.557617	593.442078	235.100327
-584.873474	113.337067	994.952576	-567.654114	-62.799412	996.643005	-644.240662	138.576096	522.875610	-644.322266	-88.293503	526.958923	-660.027893	150.081757	79.604340	-649.618958	-80.426979	85.861122	-575.468506	219.374725	1468.903931	-513.741943	-155.370972	1453.743896	-505.459656	27.042250	1426.228638	-517.058044	15.494705	1758.976807	-781.318604	309.559998	1252.934204	-638.744812	-290.063873	1229.608398	-635.513000	201.933945	1012.192139	-562.075500	-153.698715	964.683228	-560.764954	27.731876	1094.558716	570.030579	-18.528904	972.572632	593.520569	235.109634
-584.474792	113.382050	995.046997	-567.253601	-62.680080	996.723633	-643.799194	138.479965	522.898987	-644.293762	-88.259781	526.991211	-659.984619	150.053116	79.670273	-649.686829	-80.415611	85.869568	-574.849670	219.361603	1469.094727	-513.456848	-155.474686	1453.968872	-504.971436	26.981619	1426.358276	-517.077393	15.560257	1759.056030	-781.055420	309.484985	1253.425171	-638.560852	-289.932770	1229.767334	-635.769836	201.913361	1012.170959	-561.428711	-153.544754	965.046570	-560.364380	27.807570	1094.646240	570.076782	-18.563496	972.585083	593.625732	235.074600
-584.101990	113.427711	995.157715	-566.915466	-62.501999	996.756775	-643.311523	138.388046	522.903992	-644.185730	-88.207039	526.984985	-659.920349	150.037292	79.686424	-649.621948	-80.416092	85.860939	-574.209717	219.379135	1469.293579	-513.182190	-155.499191	1454.159546	-504.479340	26.971607	1426.474365	-517.089355	15.648448	1759.140381	-780.692566	309.368805	1253.850830	-638.410156	-289.798309	1229.864624	-636.100159	202.027679	1011.891785	-560.858215	-153.437210	965.318359	-559.983948	27.877100	1094.715332	570.092651	-18.546926	972.603943	593.666565	235.162674
-583.704895	113.450180	995.229126	-566.527466	-62.406757	996.822266	-642.789307	138.430740	522.893250	-644.066467	-88.130592	527.036804	-659.827942	150.023941	79.743507	-649.638794	-80.417740	85.851357	-573.627441	219.389496	1469.472412	-512.849060	-155.509628	1454.293823	-503.983521	26.942560	1426.588013	-517.070007	15.725207	1759.136963	-780.351990	309.320740	1254.178589	-638.176758	-289.716888	1229.934937	-636.221497	202.015198	1011.860596	-560.219360	-153.322250	965.650269	-559.594543	27.932512	1094.784302	570.124023	-18.522610	972.601990	593.738770	235.150299
-583.288635	113.521217	995.269531	-566.188904	-62.309982	996.854370	-642.340149	138.469086	522.862671	-643.936035	-88.081352	527.104614	-659.811096	150.027954	79.775047	-649.713440	-80.418343	85.913544	-573.071960	219.415451	1469.581665	-512.508789	-155.515808	1454.430786	-503.470306	26.982803	1426.716431	-517.055176	15.848154	1759.201294	-779.988464	309.242493	1254.417236	-637.922485	-289.697174	1230.059814	-636.252075	202.024841	1011.790771	-559.674561	-153.309402	965.752136	-559.213562	28.005600	1094.820313	570.210083	-18.438574	972.574585	593.835083	235.150497
-582.793274	113.636703	995.292236	-565.831787	-62.195023	996.912415	-641.982605	138.583694	522.864136	-643.740173	-87.974335	527.151306	-659.792053	150.026123	79.795242	-649.607788	-80.421738	85.951042	-572.592896	219.454819	1469.671875	-512.219543	-155.464111	1454.488770	-502.969666	26.972963	1426.785522	-517.182495	15.686019	1759.661865	-779.582581	309.258362	1254.687012	-637.571411	-289.668762	1230.104614	-636.120605	202.005966	1011.942627	-559.160645	-153.355927	965.913147	-558.798767	28.127386	1094.862305	570.247864	-18.461994	972.581299	593.910095	235.145569
-582.405579	113.706894	995.300232	-565.464844	-62.078423	996.882324	-641.768738	138.673080	522.901611	-643.504700	-87.832825	527.087769	-659.864990	150.004471	79.876152	-649.512329	-80.409546	85.899628	-572.070068	219.501999	1469.772217	-511.838013	-155.412018	1454.498169	-502.487579	26.991377	1426.769409	-517.150146	15.776869	1759.756348	-779.197815	309.229401	1254.888672	-637.184937	-289.670776	1230.110352	-636.019775	202.057465	1011.861450	-558.517944	-153.229065	965.694763	-558.384583	28.201687	1094.845947	570.294922	-18.531919	972.638062	594.002625	235.108856
-581.969910	113.799171	995.342712	-565.115723	-62.003868	996.881958	-641.560791	138.808212	522.922241	-643.330017	-87.803871	527.131592	-659.876648	150.025894	79.867561	-649.473938	-80.415962	85.931030	-571.575256	219.544235	1469.868530	-511.435242	-155.324707	1454.472168	-502.017456	27.038624	1426.813477	-516.952820	16.231689	1759.434937	-778.773804	309.125854	1255.041870	-636.763428	-289.670227	1230.079590	-635.894592	202.130051	1011.743958	-557.972534	-153.132950	965.599731	-557.994629	28.252907	1094.868164	570.326782	-18.575373	972.648682	594.084045	235.096252
-581.498169	113.912323	995.324219	-564.776794	-61.953049	996.894104	-641.377747	138.800705	522.985718	-643.180786	-87.762856	527.172363	-659.905701	150.013916	79.887970	-649.489014	-80.406227	85.952209	-571.113281	219.574219	1469.947510	-510.994873	-155.273895	1454.366821	-501.554932	27.081924	1426.813599	-516.977295	15.957323	1759.874756	-778.367859	309.086578	1255.148071	-636.248291	-289.607971	1230.002319	-635.803101	202.297989	1011.382751	-557.783447	-153.510895	965.777405	-557.587769	28.339668	1094.864624	570.393738	-18.575684	972.649231	594.208923	235.051788
-581.026917	113.950836	995.339050	-564.427734	-61.893253	996.905273	-641.160278	138.827484	523.024048	-642.975037	-87.653465	527.155334	-659.933411	150.005264	79.962090	-649.418274	-80.398399	85.944641	-570.656250	219.615051	1470.041626	-510.581787	-155.185349	1454.294067	-501.109711	27.160349	1426.817993	-516.825134	16.010763	1759.975342	-777.971375	309.096985	1255.230591	-635.549683	-289.720673	1229.547119	-635.569885	202.433014	1011.238586	-557.489807	-153.660034	965.700500	-557.181946	28.375841	1094.878540	570.458435	-18.541296	972.625366	594.287170	235.085251
-580.555237	114.026978	995.332581	-564.121948	-61.831753	996.936279	-640.966736	138.947479	523.048401	-642.829102	-87.571854	527.140198	-659.924683	150.049866	80.017731	-649.345276	-80.406609	85.982735	-570.246643	219.670975	1470.078857	-510.200500	-155.092453	1454.195801	-500.660248	27.238947	1426.808716	-516.641541	16.115023	1760.083008	-777.517822	309.067780	1255.232544	-634.936401	-289.778839	1229.418945	-635.295837	202.594345	1011.059021	-557.128174	-153.639160	965.520569	-556.777405	28.452305	1094.888184	570.478943	-18.558523	972.628601	594.380005	235.079483
-580.061462	114.108910	995.307373	-563.750427	-61.760403	996.929260	-640.830505	139.007248	523.088501	-642.779663	-87.558823	527.201416	-659.928589	150.108719	80.009186	-649.363831	-80.414436	86.044899	-569.842590	219.745407	1470.087158	-509.830109	-154.943024	1454.089111	-500.227081	27.335800	1426.798340	-516.441284	16.185326	1760.206543	-777.107666	309.031799	1255.185425	-634.488525	-289.669983	1229.659912	-634.845886	202.726425	1011.046570	-556.789368	-153.647614	965.255554	-556.324951	28.530010	1094.868896	570.544312	-18.599102	972.620850	594.489258	235.067749
-579.519165	114.178719	995.263306	-563.357666	-61.688072	996.901428	-640.693542	139.185883	523.107544	-642.675842	-87.504456	527.277710	-659.879700	150.170456	79.981697	-649.359131	-80.439735	86.118752	-569.496521	219.812698	1470.057373	-509.494659	-154.817993	1454.005981	-499.832458	27.389992	1426.823364	-516.209412	16.250320	1760.330444	-776.710693	309.023163	1255.106445	-633.903259	-289.630432	1229.585449	-634.591919	202.951843	1010.640625	-556.519470	-153.789429	965.042969	-555.853394	28.597336	1094.832397	570.609314	-18.594744	972.619507	594.596252	235.049561
-579.073303	114.242859	995.250793	-563.030212	-61.631680	996.857849	-640.641968	139.319336	523.191345	-642.623779	-87.488007	527.330139	-659.944641	150.278183	79.984978	-649.322754	-80.387917	86.170692	-569.157898	219.864761	1470.005859	-509.141327	-154.694427	1453.880859	-499.368317	27.480606	1426.811646	-515.967041	16.300316	1760.414307	-776.280151	308.977509	1255.013916	-633.297485	-289.537415	1229.405029	-634.184204	203.129898	1010.457825	-556.165771	-153.883667	964.639893	-555.441040	28.631874	1094.800903	570.600342	-18.607277	972.645874	594.621277	235.078751
-578.561829	114.345886	995.199219	-562.693298	-61.530563	996.809631	-640.564575	139.454803	523.246338	-642.500549	-87.367615	527.360474	-659.930542	150.289612	80.126205	-649.277649	-80.376076	86.190323	-568.876831	219.899063	1469.935181	-508.880676	-154.524124	1453.742310	-498.889893	27.603992	1426.800049	-515.695496	16.350222	1760.504150	-775.934082	308.941315	1254.911255	-632.721924	-289.443817	1229.162964	-633.708069	203.347702	1010.265259	-555.724670	-154.041992	964.279541	-554.981018	28.723503	1094.745605	570.669373	-18.646534	972.640503	594.708801	235.062012
-578.040283	114.381821	995.209167	-562.339172	-61.485378	996.820435	-640.532959	139.590439	523.281067	-642.493469	-87.326485	527.437988	-659.908264	150.356812	80.141319	-649.176880	-80.361893	86.255013	-568.598694	219.965866	1469.865112	-508.551147	-154.366501	1453.624146	-498.411835	27.730797	1426.816772	-515.260681	16.221767	1760.698853	-775.644592	308.945892	1254.813232	-632.102661	-289.304688	1228.926880	-633.240662	203.605881	1010.072083	-555.268860	-154.245102	963.976929	-554.551514	28.749050	1094.757690	570.773315	-18.591400	972.609253	594.808289	235.051895
-577.523621	114.305634	995.211670	-561.945007	-61.527233	996.852295	-640.542786	139.671097	523.353821	-642.508240	-87.311928	527.565002	-659.878967	150.396805	80.181076	-649.146362	-80.390060	86.342514	-568.311279	220.061996	1469.747803	-508.282806	-154.195847	1453.437622	-497.923920	27.878305	1426.833618	-514.850037	16.156487	1760.893677	-775.313782	308.954468	1254.691284	-631.598267	-289.207703	1228.719849	-632.878784	203.949081	1009.899231	-554.741150	-154.387131	963.593384	-554.119080	28.694044	1094.778320	570.780701	-18.656044	972.652588	594.843262	235.023758
-576.991577	114.298546	995.176758	-561.546509	-61.539295	996.858765	-640.708923	139.891678	523.444397	-642.420898	-87.235237	527.620178	-659.933960	150.477997	80.254570	-649.015259	-80.383324	86.365097	-568.026733	220.159027	1469.589355	-508.030731	-154.068787	1453.257202	-497.395050	28.015984	1426.826904	-514.527954	16.073608	1761.056030	-774.979736	309.014404	1254.501587	-631.192810	-289.149811	1228.574707	-632.329895	204.231705	1009.738159	-554.113342	-154.648300	963.133728	-553.638367	28.697130	1094.761475	570.854004	-18.652536	972.637390	594.941650	235.035049
-576.469299	114.275948	995.150024	-561.177490	-61.545559	996.907898	-640.844604	140.058960	523.510315	-642.474609	-87.231552	527.744751	-659.976746	150.576843	80.232643	-648.919373	-80.392738	86.403694	-567.769165	220.239304	1469.487061	-507.794739	-153.880692	1453.061157	-496.875885	28.162867	1426.867065	-514.225098	15.977031	1761.222412	-774.631226	308.949707	1254.277832	-630.665039	-289.049805	1228.364868	-631.812256	204.469604	1009.485168	-553.557739	-154.811203	962.779236	-553.180908	28.712902	1094.770020	570.885803	-18.612698	972.625061	595.037048	235.063660
-576.028625	114.189041	995.101257	-560.900391	-61.598080	996.974670	-641.000061	140.220459	523.578674	-642.500244	-87.235313	527.865967	-659.970520	150.698669	80.228027	-648.877991	-80.406219	86.472374	-567.469543	220.363358	1469.368774	-507.630402	-153.683121	1452.849121	-496.402985	28.316116	1426.915894	-513.990417	15.851087	1761.379028	-774.256104	308.855194	1254.028687	-630.231323	-288.900970	1228.095947	-631.247681	204.745483	1009.215332	-552.965881	-155.091232	962.401794	-552.788818	28.696754	1094.772461	570.983643	-18.621300	972.636108	595.110229	235.026825
-575.527466	114.035301	995.100647	-560.602905	-61.614784	997.083862	-641.100342	140.247437	523.659729	-642.425964	-87.143051	527.903442	-659.981567	150.727997	80.272995	-648.837280	-80.396751	86.499741	-567.148560	220.495834	1469.303345	-507.433716	-153.496124	1452.700562	-495.927887	28.454250	1426.911011	-513.956909	16.288534	1761.166870	-773.923035	308.812134	1253.825562	-629.842041	-288.786163	1227.957153	-630.642456	205.021912	1009.026001	-552.348999	-155.273239	961.965515	-552.398743	28.656214	1094.827148	571.021973	-18.596710	972.602661	595.199951	235.004761
-575.092285	113.973389	995.106934	-560.352844	-61.581081	997.158508	-641.220215	140.214035	523.764465	-642.380859	-87.134239	527.953125	-659.978027	150.785400	80.285591	-648.742126	-80.407692	86.496674	-566.786011	220.696350	1469.186890	-507.222626	-153.267166	1452.572754	-495.400238	28.641691	1426.917969	-513.927002	16.770973	1760.905029	-773.586365	308.734894	1253.696045	-629.506775	-288.619080	1227.764404	-630.100098	205.282349	1008.790405	-551.696960	-155.481659	961.635010	-552.032532	28.667248	1094.863281	571.095276	-18.647028	972.621277	595.282104	235.016037
-574.649231	113.971352	995.078430	-560.083130	-61.620739	997.229919	-641.409973	140.217438	523.843933	-642.382690	-87.134087	527.964050	-659.964417	150.850754	80.278923	-648.765747	-80.409027	86.495102	-566.390808	220.954575	1469.081787	-507.085022	-153.076416	1452.440063	-494.907410	28.788876	1426.920288	-513.917053	17.194263	1760.672852	-773.189026	308.718170	1253.509644	-629.154358	-288.419281	1227.621460	-629.499817	205.563843	1008.565735	-551.110168	-155.657654	961.305969	-551.634521	28.689959	1094.876953	571.169556	-18.618010	972.614502	595.363159	235.043579
-574.238281	113.895607	995.016296	-559.831360	-61.640583	997.248169	-641.556580	140.186462	523.872192	-642.380005	-87.169640	528.070740	-659.947449	150.907257	80.252724	-648.650513	-80.460358	86.522568	-565.970642	221.160645	1469.005371	-506.955414	-152.939484	1452.352783	-494.464172	28.963558	1426.933838	-513.658936	17.051905	1760.669067	-772.737488	308.649445	1253.255127	-628.683716	-288.266632	1227.074951	-628.750000	205.768372	1008.304932	-550.534790	-155.800171	960.972046	-551.236389	28.679197	1094.843384	571.246826	-18.590258	972.585571	595.444153	234.995041
-573.837463	113.798737	994.980164	-559.610657	-61.649891	997.276489	-641.739136	140.173416	523.938904	-642.386230	-87.150742	528.107849	-659.966492	150.912460	80.302811	-648.506226	-80.497993	86.528351	-565.495117	221.392258	1468.913696	-506.840485	-152.782883	1452.258301	-493.961060	29.147284	1426.965332	-513.415894	17.027931	1760.556885	-772.300537	308.516266	1253.080566	-628.570496	-287.935059	1227.306396	-628.184631	206.029572	1008.080872	-549.916260	-155.963913	960.656860	-550.869873	28.651844	1094.829956	571.297424	-18.561911	972.551941	595.521606	235.002686
-573.487183	113.757080	994.953918	-559.405640	-61.655231	997.298828	-641.937012	140.076401	524.007507	-642.402161	-87.127968	528.090698	-659.979980	150.978607	80.273346	-648.495239	-80.511696	86.524986	-565.000977	221.608093	1468.827271	-506.778259	-152.623306	1452.186401	-493.453827	29.295977	1426.969238	-513.229858	16.669170	1760.717896	-771.842712	308.487396	1252.954712	-628.189026	-287.732330	1226.813965	-627.624268	206.271790	1007.867432	-549.290710	-156.046173	960.457764	-550.503967	28.650005	1094.813232	571.369385	-18.506107	972.543335	595.609497	235.021530
-573.173462	113.679138	994.922302	-559.215942	-61.701920	997.333435	-642.113953	140.038193	524.064148	-642.428955	-87.142128	528.154358	-659.999023	151.054077	80.228745	-648.448975	-80.580193	86.590843	-564.470154	221.830246	1468.775269	-506.647095	-152.436813	1452.147583	-492.993958	29.463295	1426.953125	-512.993774	16.610435	1760.598267	-771.324463	308.571960	1252.816162	-628.112793	-287.338654	1227.005859	-627.097107	206.480026	1007.726074	-548.723389	-156.072037	960.218628	-550.181274	28.619600	1094.802368	571.401367	-18.593180	972.592957	595.643677	235.037033
-572.863159	113.622414	994.853088	-559.050842	-61.816544	997.433167	-642.342590	139.914978	524.108765	-642.567322	-87.206909	528.247864	-659.977112	151.079422	80.149033	-648.377869	-80.593124	86.603600	-563.904114	222.052917	1468.722656	-506.449341	-152.318481	1452.130737	-492.500122	29.617943	1426.950195	-512.829407	16.222294	1760.829590	-770.741638	308.624786	1252.720093	-627.821533	-287.108276	1226.636230	-626.593018	206.668518	1007.487000	-547.544250	-155.098236	959.215515	-549.894348	28.618536	1094.807251	571.488403	-18.605146	972.577087	595.770325	234.999893
-572.597961	113.546494	994.804993	-558.862976	-61.892838	997.487244	-642.496460	139.860901	524.175781	-642.574707	-87.177078	528.295227	-659.997803	151.150711	80.180611	-648.247803	-80.657959	86.614372	-563.320679	222.287552	1468.675049	-506.235199	-152.175186	1452.076660	-491.993408	29.741179	1426.938232	-512.590210	16.224251	1760.704102	-770.134949	308.714233	1252.609863	-627.662231	-286.827667	1226.540527	-626.139709	206.828796	1007.229248	-546.863464	-154.988266	959.005676	-549.579041	28.599512	1094.794189	571.524109	-18.544865	972.540710	595.807983	235.005173
-572.352844	113.479004	994.791565	-558.734314	-61.964615	997.551819	-642.663269	139.799789	524.230957	-642.707703	-87.204514	528.298279	-660.050720	151.113312	80.181496	-648.158875	-80.691307	86.666565	-562.689209	222.480515	1468.641602	-506.064484	-152.018036	1452.067871	-491.545563	29.860010	1426.866821	-512.433105	15.845454	1760.915161	-769.459045	308.811035	1252.507080	-627.525879	-286.491364	1226.549072	-625.698730	206.940628	1007.052490	-546.196838	-154.962570	958.975647	-549.328735	28.567703	1094.808228	571.603210	-18.551191	972.543335	595.902039	234.975220
-572.115845	113.360558	994.750671	-558.623779	-62.026905	997.607788	-642.796997	139.750595	524.278687	-642.772949	-87.173119	528.347778	-660.045654	151.149231	80.163513	-648.112122	-80.758583	86.728485	-562.030151	222.709396	1468.608643	-504.077515	-151.299835	1453.820679	-491.103088	29.992359	1426.842773	-512.187805	15.930298	1760.733398	-768.772339	309.095093	1252.547729	-627.283630	-286.028320	1226.560425	-625.320923	207.006683	1006.892334	-546.168152	-156.092667	959.873657	-549.085144	28.526176	1094.802979	571.660889	-18.604771	972.561829	595.966492	234.979660
-571.857361	113.250114	994.731201	-558.471252	-62.104469	997.693237	-642.890320	139.691681	524.292664	-642.956848	-87.214333	528.408386	-660.110107	151.170517	80.165253	-648.031128	-80.808037	86.723427	-561.379578	222.869446	1468.563110	-503.862579	-151.137543	1453.883789	-490.633942	30.104624	1426.789551	-512.044556	15.622890	1760.904297	-768.088684	309.331879	1252.543091	-627.157532	-285.694763	1226.592041	-625.015747	207.061249	1006.752258	-545.690002	-156.251282	959.925171	-548.841492	28.484652	1094.828125	571.743530	-18.628635	972.558899	596.052551	234.983139
-571.690979	113.165276	994.708801	-558.432922	-62.163723	997.747620	-643.018921	139.639252	524.389771	-643.054443	-87.157471	528.388794	-660.180298	151.183853	80.195602	-647.904846	-80.846634	86.684845	-560.707703	222.990677	1468.527832	-503.603149	-151.006760	1453.934570	-490.194916	30.203260	1426.729858	-511.796448	15.735020	1760.717896	-767.315186	309.624054	1252.514526	-626.981750	-285.341736	1226.626221	-624.839539	207.169083	1006.603088	-545.043701	-156.081818	959.947815	-548.666382	28.449564	1094.830933	571.771912	-18.675962	972.552734	596.140991	234.914825
-571.594604	113.110130	994.699402	-558.398743	-62.200085	997.750549	-643.091553	139.645401	524.387024	-643.249512	-87.183182	528.374451	-660.196106	151.203384	80.153503	-647.921143	-80.821663	86.618782	-559.992126	223.163025	1468.451172	-503.339508	-150.833664	1453.969116	-489.787445	30.280956	1426.700684	-511.650940	15.443830	1760.924805	-766.580322	310.015320	1252.541138	-626.776367	-284.972839	1226.642944	-624.602051	207.213257	1006.474304	-544.540344	-156.034348	959.974426	-548.507751	28.411993	1094.811890	571.832764	-18.614603	972.534546	596.195862	234.968842
-571.487000	113.049171	994.682373	-558.364380	-62.251080	997.774475	-643.117432	139.640594	524.380554	-643.431213	-87.287674	528.512756	-660.179504	151.239578	80.147171	-647.936096	-80.897026	86.685883	-559.359802	223.309799	1468.403564	-503.133392	-150.721680	1454.009399	-489.360321	30.360315	1426.653198	-511.403076	15.594268	1760.722778	-765.861877	310.375824	1252.588379	-626.609131	-284.654266	1226.729004	-624.433594	207.243546	1006.262817	-543.976990	-155.925232	960.076050	-548.371948	28.376980	1094.803833	571.896240	-18.660847	972.552002	596.266113	234.958862
-571.353516	112.967422	994.666809	-558.340881	-62.334721	997.809753	-643.128723	139.598984	524.402283	-643.568481	-87.286530	528.513794	-660.255737	151.244843	80.182755	-647.884766	-80.902031	86.645340	-558.683228	223.501694	1468.335571	-502.929596	-150.632278	1454.059814	-488.951843	30.440050	1426.597656	-511.185425	15.554262	1760.750488	-765.129456	310.702911	1252.563599	-626.457275	-284.402405	1226.833740	-624.263672	207.326340	1006.045349	-543.525696	-155.824509	960.140015	-548.240234	28.316244	1094.804077	571.982361	-18.691492	972.560913	596.377075	234.906082
-571.257813	112.906700	994.640076	-558.362061	-62.387341	997.819092	-643.117126	139.587479	524.456604	-643.731018	-87.343338	528.565430	-660.244202	151.246582	80.186699	-647.905273	-80.967583	86.653976	-558.074463	223.642731	1468.213745	-502.674530	-150.521164	1454.151733	-488.548981	30.493855	1426.539551	-510.927979	15.535458	1760.765991	-764.387329	311.105438	1252.502930	-626.341309	-284.163208	1226.933716	-624.149292	207.365372	1005.810669	-543.012268	-155.728958	960.296692	-548.117310	28.274940	1094.780396	572.062561	-18.652239	972.544128	596.461426	234.918854
-571.168091	112.837326	994.611267	-558.406799	-62.480221	997.867493	-643.066406	139.570251	524.454468	-643.943481	-87.425751	528.612183	-660.242432	151.256577	80.171013	-647.933472	-80.977959	86.662498	-557.454834	223.769424	1468.151001	-502.437469	-150.396637	1454.252930	-488.146820	30.557032	1426.474731	-510.640991	15.533118	1760.760254	-763.721313	311.474884	1252.530151	-626.360229	-283.836884	1227.325439	-624.086487	207.458908	1005.548401	-542.578918	-155.661377	960.367554	-548.032715	28.228329	1094.778564	572.103577	-18.670769	972.557739	596.486938	234.950882
-571.063843	112.729065	994.542480	-558.440735	-62.556534	997.872498	-642.938232	139.543091	524.406006	-644.176331	-87.586647	528.661621	-660.262695	151.245392	80.179604	-647.954102	-81.038551	86.641563	-556.840454	223.885208	1468.018066	-502.262878	-150.294769	1454.277832	-487.766754	30.632374	1426.378662	-510.343842	15.540797	1760.761597	-763.063904	311.841797	1252.426880	-626.225281	-283.598572	1227.380371	-624.041443	207.570480	1005.287292	-542.175049	-155.650970	960.419312	-547.930298	28.169460	1094.734253	572.183105	-18.612047	972.513000	596.583435	234.968384
-570.969116	112.669907	994.522644	-558.489258	-62.620674	997.872253	-642.848206	139.544434	524.376038	-644.293213	-87.611084	528.618958	-660.262268	151.243820	80.181129	-647.980530	-81.036758	86.603485	-556.233093	224.003677	1467.935669	-502.064880	-150.165848	1454.304443	-487.387573	30.681021	1426.324097	-510.061005	15.283780	1760.977783	-762.456543	312.144531	1252.410522	-626.075684	-283.369385	1227.471924	-624.014038	207.698975	1004.997925	-541.761780	-155.645996	960.553894	-547.814148	28.111332	1094.708130	572.250671	-18.666374	972.515747	596.656006	234.979828
-570.925903	112.605515	994.520508	-558.571655	-62.685692	997.871643	-642.803101	139.536774	524.397400	-644.274292	-87.548897	528.610352	-660.247437	151.253845	80.183990	-647.873169	-81.043839	86.549812	-555.641602	224.160950	1467.810303	-501.807953	-150.011520	1454.383057	-487.054047	30.775724	1426.241821	-509.718811	15.277950	1761.002686	-761.885071	312.514648	1252.407959	-625.883972	-283.133392	1227.534302	-623.834106	207.812225	1004.657776	-541.405396	-155.621048	960.597107	-547.731445	28.042185	1094.689331	572.302612	-18.592003	972.512695	596.686646	235.016998
-570.884949	112.552292	994.501892	-558.662964	-62.753929	997.900391	-642.772278	139.546051	524.382263	-644.384583	-87.538261	528.550903	-660.310364	151.225693	80.218254	-647.884094	-81.091080	86.553246	-555.110596	224.279251	1467.642334	-501.564209	-149.883499	1454.401733	-486.720551	30.855137	1426.173584	-509.369720	15.332156	1760.947144	-761.328125	312.839600	1252.360718	-625.687988	-282.894501	1227.635620	-623.781128	207.965042	1004.326111	-541.054810	-155.659668	960.616394	-547.705872	27.998367	1094.685059	572.372864	-18.651581	972.554077	596.744568	235.024139
-570.799683	112.488281	994.460449	-558.730896	-62.826237	997.921936	-642.760254	139.509506	524.389832	-644.425293	-87.547226	528.592773	-660.343262	151.203751	80.269806	-647.904297	-81.124886	86.548271	-554.626099	224.383286	1467.459473	-501.386017	-149.756927	1454.424438	-486.421295	30.928856	1426.108521	-508.944702	15.651088	1760.680908	-760.761780	313.006165	1252.212158	-625.503174	-282.668671	1227.747559	-623.867920	208.276520	1003.900085	-540.766418	-155.702103	960.633545	-547.645569	27.953856	1094.665405	572.435730	-18.672693	972.553772	596.812866	235.038971
-570.772034	112.412575	994.447876	-558.854919	-62.889339	997.925476	-642.776672	139.527985	524.378540	-644.422852	-87.482193	528.555664	-660.386963	151.191299	80.289963	-647.812622	-81.137184	86.540138	-554.166626	224.531372	1467.297363	-501.238861	-149.646759	1454.450073	-486.064331	30.994469	1426.043091	-508.589478	15.645917	1760.627930	-760.215271	313.231903	1251.987427	-625.362549	-282.539063	1227.829956	-623.853210	208.554520	1003.524719	-540.501282	-155.711578	960.649536	-547.634338	27.882788	1094.650513	572.525452	-18.665855	972.530518	596.913635	235.003830
-570.704590	112.390686	994.416016	-558.929016	-62.962013	997.938965	-642.789063	139.562363	524.410217	-644.489136	-87.489151	528.534424	-660.411804	151.228836	80.262733	-647.876587	-81.147804	86.472717	-553.666809	224.680267	1467.117554	-501.064270	-149.536072	1454.454468	-485.727356	31.037146	1426.004395	-508.205750	15.648215	1760.556030	-759.761963	313.454010	1251.875488	-625.202454	-282.412811	1227.919556	-623.780334	208.830429	1003.156555	-540.342224	-155.732681	960.640015	-547.609497	27.847961	1094.636108	572.581299	-18.827156	972.597534	596.986633	234.979462
-570.655090	112.375450	994.371338	-559.033691	-62.984791	997.906250	-642.864319	139.601440	524.432190	-644.502808	-87.462006	528.554504	-660.455322	151.333008	80.144478	-647.749146	-81.163933	86.464622	-553.247803	224.785522	1466.937012	-500.872803	-149.434937	1454.498291	-485.416504	31.116358	1425.944580	-507.808319	15.662897	1760.499268	-759.366394	313.648010	1251.847046	-625.072571	-282.287689	1228.017700	-623.573425	209.067413	1002.730347	-540.178223	-155.743942	960.656677	-547.580566	27.823954	1094.587646	572.644287	-18.739445	972.565002	597.030945	235.029144
-570.584778	112.291664	994.328064	-559.146545	-63.061436	997.913391	-642.847839	139.667419	524.402832	-644.581177	-87.443237	528.549194	-660.497559	151.239410	80.234756	-647.721069	-81.210938	86.508583	-552.885620	224.919647	1466.751221	-500.751404	-149.328171	1454.554932	-485.095032	31.216299	1425.884277	-507.402863	15.664775	1760.465210	-758.997070	313.717682	1251.724365	-624.906982	-282.181702	1228.099976	-623.578186	209.481201	1002.275818	-540.036682	-155.778885	960.668091	-547.575806	27.755747	1094.564575	572.722412	-18.842930	972.591553	597.110962	235.008636
-570.492615	112.248268	994.273682	-559.236389	-63.119507	997.923523	-642.897156	139.648056	524.428345	-644.530579	-87.349403	528.528870	-660.561829	151.265442	80.233719	-647.679871	-81.178261	86.425072	-552.484070	225.057571	1466.546753	-500.576050	-149.188339	1454.569946	-484.822327	31.299341	1425.796509	-506.985199	15.673297	1760.396240	-758.603149	313.831482	1251.528931	-624.748108	-282.072510	1228.189453	-623.354614	209.825974	1001.840454	-539.868958	-155.912735	960.708191	-547.541809	27.725019	1094.536133	572.826416	-18.846348	972.572937	597.210083	234.969116
-570.438660	112.223511	994.225342	-559.379639	-63.157078	997.923523	-642.989868	139.696487	524.463379	-644.651123	-87.405388	528.547729	-660.624573	151.276886	80.252525	-647.682312	-81.171844	86.422844	-552.141785	225.183289	1466.419189	-500.403931	-149.084900	1454.597046	-484.528503	31.393902	1425.744263	-506.572388	15.428087	1760.600586	-758.251343	313.920197	1251.394165	-624.626465	-281.945557	1228.274170	-623.372742	210.292374	1001.482300	-539.702148	-156.028946	960.739929	-547.544922	27.703707	1094.504272	572.917908	-18.918304	972.593567	597.316040	234.951645
-570.371277	112.154739	994.185730	-559.457642	-63.181282	997.952209	-643.029114	139.700714	524.457581	-644.599915	-87.294403	528.476624	-660.650757	151.289886	80.232475	-647.578979	-81.188354	86.413330	-551.832336	225.352737	1466.422607	-500.283386	-148.963593	1454.611206	-484.277588	31.481138	1425.685303	-506.130127	15.415592	1760.604858	-757.928894	314.036621	1251.233398	-624.299744	-281.977936	1228.169678	-623.131409	210.587280	1001.054749	-539.572998	-156.175598	960.792297	-547.520691	27.683651	1094.492676	572.979370	-18.860254	972.579590	597.333984	234.962387
-570.263550	112.156723	994.133240	-559.525391	-63.217644	997.962769	-643.061157	139.730072	524.455383	-644.672363	-87.298706	528.450745	-660.692993	151.284607	80.238899	-647.564392	-81.190994	86.415367	-551.545715	225.542267	1466.329712	-500.163422	-148.807098	1454.696289	-484.047852	31.606850	1425.693115	-505.665161	15.462977	1760.528931	-757.614441	314.065552	1251.117310	-624.160400	-281.887604	1228.265747	-622.982361	210.950409	1000.594299	-539.454468	-156.273804	960.778259	-547.488525	27.684443	1094.468994	573.088318	-18.960022	972.590332	597.457458	234.924362
-570.196228	112.180176	994.100403	-559.650452	-63.204491	997.967896	-643.040344	139.730560	524.463623	-644.704407	-87.282326	528.469482	-660.668274	151.281281	80.227333	-647.531738	-81.209969	86.401459	-551.285461	225.604141	1466.029907	-500.011627	-148.648788	1454.753296	-483.804840	31.691462	1425.665283	-505.202148	15.465880	1760.413940	-757.289856	314.089844	1250.915649	-624.046082	-281.822540	1228.418579	-622.904846	211.312744	1000.205444	-539.307922	-156.366516	960.742554	-547.473755	27.707262	1094.447266	573.198242	-18.973516	972.580933	597.610046	234.877792
-570.125916	112.226173	994.020264	-559.737732	-63.253357	997.970337	-643.065979	139.733276	524.412415	-644.779846	-87.274918	528.471313	-660.661072	151.286514	80.198868	-647.519470	-81.217575	86.343864	-551.018555	225.816956	1466.113403	-499.838776	-148.493271	1454.807495	-483.622192	31.780636	1425.633667	-504.766113	15.527182	1760.440674	-756.991333	314.147766	1250.736938	-624.062805	-281.619537	1228.755127	-622.841431	211.701721	999.776489	-539.129944	-156.494415	960.696289	-547.438416	27.737122	1094.399658	573.269287	-19.023506	972.586548	597.656921	234.868835
-570.064941	112.229919	993.995789	-559.816956	-63.253815	997.976013	-643.154053	139.731003	524.435730	-644.824829	-87.273682	528.453796	-660.730286	151.290970	80.196365	-647.531372	-81.277962	86.405144	-550.805359	225.876343	1465.838989	-499.739594	-148.377151	1454.859863	-483.404572	31.873322	1425.618652	-504.324066	15.619266	1760.391968	-756.721802	314.170654	1250.614502	-623.941772	-281.560089	1228.864746	-622.742065	212.047668	999.353577	-539.002136	-156.617889	960.706543	-547.423035	27.742912	1094.385742	573.371338	-19.023979	972.577148	597.764893	234.836792
-569.965515	112.247925	993.961914	-559.860229	-63.252636	997.992126	-643.157776	139.713669	524.443726	-644.843506	-87.283470	528.501343	-660.748596	151.243729	80.239563	-647.464172	-81.288208	86.409279	-550.585510	226.007599	1465.776123	-499.646332	-148.262161	1454.883789	-483.220825	31.973436	1425.582275	-503.812134	15.983768	1760.083008	-756.443542	314.167999	1250.443848	-623.838928	-281.547729	1228.952637	-622.808350	212.374542	998.970947	-538.814331	-156.684235	960.710510	-547.385986	27.766459	1094.374878	573.461426	-19.102755	972.587830	597.870361	234.784653
-569.913086	112.282440	993.942078	-559.924011	-63.219151	997.979919	-643.244141	139.767914	524.480408	-644.945984	-87.288391	528.503174	-660.833862	151.249283	80.262627	-647.518921	-81.279099	86.372421	-550.390442	226.095673	1465.722412	-499.504639	-148.142410	1454.854492	-483.035126	32.053658	1425.529785	-503.375183	16.094059	1760.056396	-756.187988	314.196106	1250.424561	-623.705322	-281.528168	1228.993530	-622.756958	212.668564	998.602600	-538.672852	-156.720673	960.749268	-547.355164	27.795057	1094.352417	573.557007	-19.059076	972.557190	597.926514	234.793396
-569.884766	112.283783	993.910645	-559.991211	-63.243263	998.002136	-643.313721	139.783707	524.441101	-644.940735	-87.265816	528.481689	-660.834290	151.237991	80.250397	-647.425232	-81.285683	86.322227	-550.196777	226.199570	1465.648926	-499.393097	-148.050842	1454.856812	-482.842834	32.157215	1425.509888	-502.957092	16.171591	1760.000244	-755.944824	314.244720	1250.306885	-623.684753	-281.778687	1229.410767	-622.771301	212.881165	998.242615	-538.544678	-156.772858	960.794556	-547.347168	27.805109	1094.342163	573.652649	-19.081232	972.562988	598.045410	234.754623
-569.825378	112.337654	993.867249	-560.038025	-63.236458	998.022888	-643.361572	139.844421	524.454529	-645.008484	-87.249420	528.475342	-660.844116	151.278946	80.237015	-647.459473	-81.298843	86.357819	-549.993774	226.317291	1465.523804	-499.283417	-147.967911	1454.835327	-482.689240	32.232876	1425.483887	-502.566284	16.295086	1760.030396	-755.692688	314.299561	1250.171997	-623.436218	-281.477753	1229.070557	-622.782349	213.079895	997.923035	-538.491516	-156.811676	960.785583	-547.315430	27.861181	1094.325439	573.753235	-19.140537	972.551147	598.158752	234.695511
-569.767517	112.344978	993.847046	-560.071472	-63.252918	998.078735	-643.371826	139.874176	524.422546	-645.046814	-87.214973	528.465881	-660.902222	151.283600	80.226616	-647.391296	-81.312080	86.359299	-549.819214	226.469772	1465.670044	-499.185974	-147.892593	1454.839478	-482.553284	32.311565	1425.484741	-502.145905	16.403252	1759.930054	-755.467102	314.338928	1250.059326	-623.359436	-281.450989	1229.125610	-622.706360	213.150375	997.613586	-538.471497	-156.871841	960.741089	-547.294189	27.890045	1094.340576	573.867126	-19.056641	972.514160	598.245056	234.678711
-569.719543	112.369049	993.837585	-560.095642	-63.211395	998.082031	-643.458191	139.855682	524.444214	-644.998169	-87.175148	528.476440	-660.967346	151.320374	80.205223	-647.321777	-81.358482	86.319878	-549.634033	226.479614	1465.411255	-499.043213	-147.774948	1454.870728	-482.430389	32.373108	1425.432617	-501.839783	16.305483	1760.219727	-755.276611	314.401917	1250.006348	-623.234924	-281.412506	1229.162231	-622.733582	213.257126	997.361450	-538.450562	-156.966553	960.674438	-547.262146	27.924082	1094.333862	573.945068	-19.078556	972.503052	598.359558	234.648193
-569.674866	112.395134	993.848267	-560.121094	-63.160526	998.082642	-643.450562	139.860062	524.443054	-645.085449	-87.184250	528.475220	-660.951477	151.307892	80.218880	-647.375854	-81.383133	86.352310	-549.463135	226.550690	1465.338013	-498.912201	-147.676788	1454.869873	-482.336548	32.451118	1425.416992	-501.490356	16.433640	1760.282471	-755.082642	314.445831	1249.977905	-623.176331	-281.374847	1229.224365	-622.772339	213.353882	997.150146	-538.496155	-157.123672	960.536377	-547.232727	27.951338	1094.336304	574.017395	-19.138279	972.516296	598.403870	234.640350
-569.650940	112.447586	993.841553	-560.171692	-63.164425	998.116272	-643.502502	139.936737	524.473511	-645.100525	-87.177971	528.500366	-660.976624	151.298447	80.264481	-647.376770	-81.381187	86.314522	-549.344543	226.617035	1465.296021	-498.799957	-147.585510	1454.864990	-482.242249	32.508095	1425.364014	-501.196869	16.575598	1760.271973	-754.929260	314.482941	1249.931030	-623.144592	-281.339905	1229.279541	-622.861877	213.402237	996.953064	-538.626953	-157.311417	960.373901	-547.226685	27.990591	1094.345825	574.102966	-19.108181	972.507874	598.475403	234.626511
-569.639160	112.433105	993.846130	-560.179932	-63.092903	998.061768	-643.519165	139.944870	524.445557	-645.169678	-87.160278	528.524414	-660.967712	151.300735	80.243011	-647.361633	-81.397835	86.352623	-549.190125	226.671463	1465.177368	-498.680756	-147.523331	1454.870483	-482.152863	32.564030	1425.311890	-500.921143	16.688885	1760.252197	-754.784424	314.564880	1249.857910	-623.096863	-281.289032	1229.315430	-623.053711	213.514374	996.831909	-538.688660	-157.496140	960.168579	-547.182922	27.987724	1094.314331	574.173340	-19.141432	972.481934	598.556580	234.579025
-569.601990	112.503311	993.841309	-560.203674	-63.062290	998.102478	-643.535583	140.039108	524.469421	-645.219116	-87.151138	528.553162	-660.985962	151.290604	80.259071	-647.412537	-81.380913	86.255074	-549.105469	226.742844	1465.136963	-498.553284	-147.429947	1454.835815	-482.051453	32.641590	1425.268311	-500.666260	16.856665	1760.299561	-754.677795	314.631927	1249.838867	-623.056763	-281.175049	1229.340576	-623.097473	213.524506	996.682678	-538.678040	-157.718048	960.011414	-547.150818	28.057955	1094.327026	574.281067	-19.143507	972.440674	598.683899	234.578690
-569.572327	112.548569	993.813171	-560.243164	-63.035881	998.107971	-643.577576	140.148361	524.424805	-645.227539	-87.082603	528.521973	-661.030701	151.355057	80.260078	-647.303406	-81.397087	86.280373	-549.003845	226.819702	1465.058960	-498.419556	-147.356613	1454.804199	-481.958923	32.715599	1425.254761	-500.458435	16.996773	1760.307617	-754.601990	314.685242	1249.780273	-623.081543	-281.055023	1229.389160	-623.006714	213.477661	996.503052	-538.541626	-157.919418	959.824280	-547.122192	28.106930	1094.309204	574.362000	-19.125881	972.442383	598.737854	234.571243
-569.523254	112.612717	993.779724	-560.245728	-63.006172	998.112976	-643.740051	140.284256	524.453735	-645.267212	-87.059937	528.575195	-661.129883	151.394653	80.202492	-647.392700	-81.413078	86.340050	-548.930237	226.896271	1465.015991	-498.298584	-147.289551	1454.743164	-481.874420	32.771652	1425.227295	-500.267090	17.127254	1760.315552	-754.551331	314.707397	1249.700195	-623.143433	-280.934967	1229.397461	-623.177246	213.559799	996.392700	-538.374512	-158.164185	959.631775	-547.074097	28.170719	1094.289917	574.448608	-19.168331	972.439392	598.807922	234.513260
-569.480591	112.640594	993.788147	-560.256104	-62.969727	998.108887	-643.749146	140.308197	524.452515	-645.382629	-87.064461	528.600342	-661.153381	151.393265	80.209854	-647.375549	-81.386879	86.314125	-548.862122	226.986435	1464.946289	-498.194946	-147.263794	1454.691406	-481.760986	32.837143	1425.180664	-500.051392	17.502357	1760.136719	-754.519165	314.754730	1249.713379	-623.216614	-280.825684	1229.400635	-623.214050	213.574005	996.290527	-538.186951	-158.271378	959.529724	-547.045288	28.191256	1094.290161	574.574707	-19.212324	972.450623	598.924316	234.474487
-569.457336	112.670052	993.778320	-560.288757	-62.936775	998.116089	-643.730530	140.281723	524.482910	-645.386475	-87.000381	528.623657	-661.160156	151.370407	80.236473	-647.353821	-81.399551	86.296173	-548.789124	227.038162	1464.916748	-498.062775	-147.230255	1454.630005	-481.656952	32.888260	1425.153564	-499.924683	17.658436	1760.166504	-754.477173	314.677002	1249.717896	-623.317261	-280.726196	1229.380615	-623.161865	213.571609	996.072937	-538.089111	-158.346741	959.495544	-547.033630	28.227194	1094.285767	574.628052	-19.229273	972.437256	598.988342	234.470337
-569.397888	112.708252	993.771790	-560.252563	-62.868156	998.106995	-643.656616	140.310257	524.425232	-645.504578	-87.066551	528.672852	-661.149231	151.417999	80.258461	-647.385925	-81.402222	86.349808	-548.714966	227.112534	1464.905396	-497.947113	-147.200424	1454.540649	-481.540710	32.926334	1425.125244	-499.838074	17.780052	1760.217529	-754.452759	314.647766	1249.702515	-623.385986	-280.681976	1229.360229	-623.340942	213.638458	996.037170	-538.064026	-158.267807	959.495422	-546.986694	28.277338	1094.278198	574.711243	-19.200388	972.420105	599.055359	234.443954
-569.336121	112.746040	993.784058	-560.242737	-62.839512	998.111511	-643.577759	140.283951	524.436340	-645.577698	-87.011787	528.693481	-661.138123	151.410233	80.258453	-647.431030	-81.410927	86.382736	-548.668213	227.143463	1464.897949	-497.891235	-147.213226	1454.515015	-481.444946	32.979385	1425.139893	-499.808075	17.744562	1760.443848	-754.416626	314.571594	1249.659302	-623.452576	-280.675262	1229.386597	-623.450134	213.670822	995.893494	-538.118103	-158.134064	959.568909	-546.945923	28.300978	1094.286011	574.776978	-19.247395	972.439331	599.111755	234.433334
-569.286621	112.813957	993.764160	-560.236633	-62.804512	998.113708	-643.576965	140.329758	524.436707	-645.530273	-86.959381	528.667236	-661.140320	151.414871	80.259598	-647.381226	-81.384995	86.343544	-548.601929	227.178635	1464.917603	-497.822327	-147.210938	1454.481689	-481.324463	32.988716	1425.145386	-499.738281	17.841187	1760.489624	-754.365723	314.492889	1249.674561	-623.474121	-280.622437	1229.389648	-623.582214	213.716812	995.760315	-538.170654	-157.859741	959.712585	-546.903992	28.360420	1094.274292	574.848633	-19.280998	972.423340	599.156311	234.404236
-569.241516	112.888107	993.745239	-560.212097	-62.794212	998.124329	-643.566711	140.345169	524.442444	-645.536316	-86.887924	528.636841	-661.122620	151.424759	80.255234	-647.390564	-81.381226	86.331795	-548.529663	227.193008	1464.945190	-497.731018	-147.206421	1454.456177	-481.224243	33.003948	1425.127075	-499.681488	17.966774	1760.479492	-754.312866	314.360748	1249.743286	-623.460571	-280.564667	1229.370117	-623.728821	213.778015	995.600891	-538.250793	-157.549881	959.872498	-546.858704	28.416365	1094.267822	574.889404	-19.298599	972.429565	599.210266	234.410736
-569.174561	112.960388	993.744690	-560.181396	-62.720318	998.123108	-643.544189	140.337189	524.458740	-645.472229	-86.818275	528.671509	-661.127502	151.411804	80.267952	-647.347290	-81.387596	86.325302	-548.459351	227.212601	1465.001709	-497.690308	-147.182800	1454.473389	-481.117493	33.016151	1425.174438	-499.615997	18.088116	1760.475220	-754.235779	314.270538	1249.801147	-623.461243	-280.467834	1229.355347	-623.945435	213.859055	995.346313	-538.327820	-157.193726	960.078003	-546.801208	28.485830	1094.265503	574.947693	-19.407047	972.447693	599.237610	234.386993
-569.110779	113.008766	993.759338	-560.127319	-62.651821	998.101196	-643.523193	140.386520	524.500671	-645.435974	-86.742493	528.648499	-661.155457	151.439606	80.272980	-647.287903	-81.387825	86.340385	-548.413208	227.219574	1465.101318	-497.649658	-147.182678	1454.499023	-481.036987	33.023716	1425.212769	-499.548218	18.205856	1760.527710	-754.152283	314.114136	1249.835571	-623.475586	-280.376709	1229.385132	-624.234009	213.896606	995.118774	-538.455933	-156.864395	960.206726	-546.733826	28.523598	1094.260986	575.021179	-19.470247	972.439026	599.315674	234.310638
-569.042725	113.065872	993.792297	-560.080078	-62.615425	998.165466	-643.523254	140.392807	524.509949	-645.524109	-86.735031	528.692627	-661.174255	151.463272	80.298119	-647.307617	-81.385094	86.342377	-548.336426	227.207016	1465.195801	-497.611816	-147.202377	1454.599121	-480.963837	33.033871	1425.239380	-499.479401	18.332405	1760.608887	-754.034119	313.988129	1249.905762	-623.499634	-280.238068	1229.375122	-624.578430	213.928085	994.807739	-538.487427	-156.520111	960.323242	-546.698669	28.584324	1094.313232	575.022278	-19.530542	972.471069	599.289246	234.344345
-568.973328	113.158348	993.845703	-560.029724	-62.512924	998.143066	-643.502075	140.434204	524.559692	-645.470276	-86.704597	528.717224	-661.171387	151.480026	80.303535	-647.298401	-81.397034	86.315193	-548.270996	227.202118	1465.315430	-497.574280	-147.188782	1454.684692	-480.913666	33.026024	1425.272095	-499.424316	18.430920	1760.652466	-753.916138	313.945618	1249.965210	-623.496948	-280.113129	1229.395386	-625.011169	213.967590	994.451843	-538.520996	-156.285843	960.463989	-546.626892	28.638203	1094.328003	575.053101	-19.489418	972.442200	599.299011	234.391647
-568.870728	113.232025	993.872498	-559.959412	-62.473251	998.172363	-643.448425	140.479645	524.557312	-645.549072	-86.693741	528.766418	-661.138367	151.491928	80.287148	-647.348755	-81.396210	86.411621	-548.196350	227.172562	1465.385986	-497.561157	-147.228714	1454.746582	-480.868805	32.990143	1425.313965	-499.428558	18.479759	1760.789551	-753.741699	313.873901	1249.958130	-623.487244	-279.969818	1229.418823	-625.532104	213.996902	994.020142	-538.527527	-156.070404	960.620544	-546.563782	28.691275	1094.360474	575.107605	-19.512930	972.447144	599.336792	234.325317
-568.821594	113.329765	993.881042	-559.921753	-62.426941	998.171631	-643.402039	140.495499	524.537903	-645.501099	-86.687920	528.801025	-661.166138	151.508682	80.263451	-647.323181	-81.413284	86.395302	-548.082886	227.166885	1465.446655	-497.577942	-147.258682	1454.816650	-480.848206	32.948868	1425.387939	-499.373047	18.629250	1760.741943	-753.564392	313.843781	1249.924316	-623.499084	-279.887115	1229.447266	-626.094482	214.018616	993.607300	-538.530396	-155.854111	960.685486	-546.506775	28.756622	1094.362061	575.123413	-19.514109	972.421448	599.332886	234.342468
-568.726746	113.435448	993.900024	-559.870422	-62.351898	998.183899	-643.358887	140.540573	524.589539	-645.477905	-86.619576	528.759521	-661.156494	151.568878	80.249344	-647.401550	-81.386055	86.366547	-547.993347	227.135880	1465.474365	-497.587372	-147.308212	1454.850952	-480.819946	32.924129	1425.449951	-499.337280	18.761551	1760.706299	-753.383667	313.840729	1250.035645	-623.510071	-279.751129	1229.415283	-626.683838	214.052811	993.120667	-538.486206	-155.700912	960.762207	-546.444580	28.837730	1094.380005	575.130920	-19.569519	972.432922	599.317139	234.344437
-568.645325	113.532501	993.962097	-559.774719	-62.252567	998.187683	-643.312195	140.614685	524.596130	-645.406921	-86.542297	528.696411	-661.139587	151.552994	80.283798	-647.342651	-81.373848	86.317421	-547.894958	227.096649	1465.534912	-497.624115	-147.323486	1454.891968	-480.828674	32.881355	1425.496094	-499.263062	18.886736	1760.757935	-753.180115	313.868988	1250.085327	-623.552063	-279.720093	1229.435791	-627.352905	214.102234	992.659546	-538.433594	-155.531158	960.849915	-546.369385	28.904247	1094.416382	575.125000	-19.564402	972.433167	599.295288	234.396484
-568.571045	113.614426	993.979919	-559.735901	-62.197395	998.184448	-643.263855	140.668686	524.614990	-645.331604	-86.478737	528.723083	-661.148865	151.542435	80.298676	-647.269470	-81.393143	86.353363	-547.851196	227.072632	1465.540894	-497.709686	-147.381287	1454.951782	-480.878387	32.823383	1425.542480	-499.216461	18.999926	1760.855713	-753.002991	313.886017	1250.065308	-623.397095	-279.781616	1229.142456	-628.033630	214.141495	992.261963	-538.434937	-155.429535	960.846375	-546.339233	28.955723	1094.429077	575.133118	-19.524141	972.423035	599.237549	234.395584
-568.464111	113.664070	994.015686	-559.626648	-62.114147	998.174561	-643.208496	140.702408	524.643005	-645.226929	-86.404732	528.699707	-661.175720	151.525742	80.318741	-647.230408	-81.396965	86.345192	-547.814087	227.035797	1465.537720	-497.874481	-147.444443	1455.015747	-480.940155	32.763981	1425.609375	-499.190552	19.124165	1760.954712	-752.786621	313.950439	1249.977295	-623.493835	-279.893890	1229.280151	-628.721558	213.993362	991.720642	-538.418091	-155.365616	960.884216	-546.280334	28.995195	1094.451782	575.133728	-19.506416	972.419006	599.174072	234.428925
-568.367432	113.739799	994.035156	-559.537048	-62.037632	998.143372	-643.147888	140.752609	524.658997	-645.114746	-86.303932	528.652161	-661.162354	151.527161	80.329010	-647.248474	-81.392868	86.332214	-547.811340	227.007202	1465.534790	-498.039276	-147.535767	1455.062866	-481.005859	32.683403	1425.660645	-499.141418	19.427731	1760.819702	-752.555786	314.068451	1249.856323	-623.400879	-279.727783	1229.014404	-629.320313	214.254578	991.123535	-538.329346	-155.309052	960.898621	-546.215027	29.041033	1094.451904	575.140076	-19.512041	972.418152	599.137451	234.435303
-568.290100	113.786598	994.041260	-559.415283	-62.016922	998.136047	-643.082520	140.805664	524.619751	-645.081238	-86.274040	528.661865	-661.112305	151.576920	80.356079	-647.206177	-81.344727	86.348763	-547.793335	226.983093	1465.522583	-498.228577	-147.631882	1455.140991	-481.070526	32.598507	1425.729370	-499.179626	19.587898	1760.851563	-752.348389	314.081238	1249.786865	-623.517944	-279.859314	1229.153198	-629.941406	214.395950	990.612244	-538.231079	-155.225067	960.854065	-546.151917	29.069613	1094.458008	575.096680	-19.486856	972.452026	599.010925	234.473785
-568.222778	113.864349	994.068970	-559.333252	-61.978317	998.166809	-642.985535	140.864502	524.640076	-645.097351	-86.299561	528.698853	-661.121582	151.620178	80.347099	-647.336670	-81.330513	86.413216	-547.774048	226.948700	1465.495605	-498.434570	-147.727112	1455.177246	-481.144318	32.497269	1425.796265	-499.208618	19.763844	1760.907715	-752.150146	314.153168	1249.685425	-623.567017	-279.894867	1229.109253	-630.534119	214.555374	990.042114	-538.167847	-155.232254	960.807068	-546.138733	29.127398	1094.498291	575.068848	-19.471054	972.444214	598.919861	234.510162
-568.164551	113.967560	994.050232	-559.251160	-61.897720	998.084473	-643.150818	141.050247	524.705627	-644.973389	-86.208076	528.650391	-661.240601	151.582657	80.381584	-647.254517	-81.347755	86.406479	-547.747803	226.925079	1465.489746	-498.596802	-147.832932	1455.200928	-481.196594	32.427776	1425.833740	-499.315399	19.788754	1761.084717	-751.953979	314.186188	1249.607544	-623.518982	-279.683014	1228.750366	-631.053284	214.758301	989.484619	-538.034668	-155.267303	960.755981	-546.077393	29.185324	1094.450439	574.985962	-19.482441	972.457642	598.788940	234.511185
-568.100037	114.011475	994.095886	-559.152588	-61.821495	998.075928	-643.077209	141.103363	524.715149	-644.975159	-86.169235	528.609924	-661.218323	151.588425	80.386902	-647.277039	-81.341675	86.405762	-547.716125	226.883820	1465.487549	-498.718811	-147.915115	1455.233521	-481.240265	32.332829	1425.875732	-499.380981	19.929226	1761.114136	-751.781128	314.228760	1249.572388	-623.565247	-279.673950	1228.601685	-631.558716	214.856796	988.961609	-537.899719	-155.299759	960.667664	-546.039429	29.217041	1094.477783	574.936768	-19.380289	972.437317	598.628418	234.573929
-568.035339	114.090523	994.128784	-559.055725	-61.735497	998.051086	-643.046082	141.160339	524.682556	-644.948547	-86.180450	528.621277	-661.244873	151.569244	80.418541	-647.307251	-81.315224	86.365334	-547.676819	226.849487	1465.476929	-498.857178	-147.989288	1455.227295	-481.307648	32.262657	1425.897949	-499.495667	20.094799	1761.113037	-751.638062	314.252411	1249.469238	-623.819702	-279.568878	1228.767944	-632.064087	215.066864	988.452087	-537.789612	-155.414429	960.583862	-545.997437	29.268806	1094.489746	574.886475	-19.341871	972.415527	598.507385	234.605621
-567.967773	114.098312	994.149048	-558.947021	-61.713554	998.053772	-642.943481	141.182251	524.679565	-644.936646	-86.186577	528.640930	-661.248169	151.565781	80.417351	-647.287720	-81.319450	86.360519	-547.665588	226.800201	1465.505859	-498.968964	-148.064255	1455.163940	-481.358948	32.184940	1425.942383	-499.597015	20.280336	1761.150146	-751.483093	314.184509	1249.397095	-623.871155	-279.587616	1228.693848	-632.451721	215.514175	987.901611	-537.699890	-155.503220	960.513977	-545.966248	29.275471	1094.511597	574.792725	-19.317759	972.434509	598.261841	234.641708
-567.956543	114.177574	994.134094	-558.961304	-61.662064	998.045105	-642.885498	141.242264	524.640137	-644.932068	-86.173203	528.628784	-661.234253	151.573502	80.416183	-647.340698	-81.299194	86.367470	-547.655579	226.764648	1465.527832	-499.094025	-148.112061	1455.147827	-481.399445	32.140186	1425.980591	-499.729675	20.450359	1761.208740	-751.349182	314.157715	1249.386597	-623.948914	-279.621429	1228.614868	-632.931091	215.648682	987.452148	-537.638489	-155.638733	960.464722	-546.001526	29.339760	1094.505737	574.697754	-19.255541	972.415833	598.033203	234.734741
-567.900940	114.264137	994.142090	-558.887939	-61.600483	998.012390	-642.832581	141.283188	524.664185	-644.897095	-86.111412	528.557251	-661.204956	151.588211	80.418114	-647.257751	-81.321220	86.406555	-547.628540	226.766861	1465.620239	-499.190369	-148.181076	1455.116211	-481.412567	32.105301	1425.985107	-499.820892	20.763252	1761.067261	-751.195129	314.131836	1249.331787	-623.959351	-279.605011	1228.518066	-633.238708	216.121826	987.044495	-537.543762	-155.733612	960.414673	-545.962219	29.391233	1094.498535	574.607605	-19.236668	972.435059	597.811462	234.805573
-567.852783	114.303421	994.150208	-558.821777	-61.556068	998.002686	-642.752441	141.334854	524.660217	-644.940613	-86.112640	528.609375	-661.123474	151.584122	80.415802	-647.281860	-81.319756	86.411278	-547.622864	226.745712	1465.679565	-499.296539	-148.219971	1455.095337	-481.443329	32.064106	1426.039185	-499.981903	20.929001	1761.110352	-751.065674	314.043060	1249.327759	-624.005371	-279.660706	1228.498291	-633.606628	216.431458	986.663391	-537.500488	-155.827225	960.418152	-545.951538	29.422749	1094.506348	574.485779	-19.195213	972.466370	597.513794	234.900604
-567.773376	114.374947	994.162292	-558.756042	-61.538628	998.006165	-642.678894	141.337112	524.653015	-644.972412	-86.151436	528.692383	-661.113403	151.579895	80.410995	-647.428711	-81.292297	86.442039	-547.636414	226.714157	1465.768555	-499.410156	-148.254333	1455.117188	-481.523651	32.005440	1426.075928	-500.113922	21.072750	1761.141724	-750.958130	313.977295	1249.317383	-624.053101	-279.709656	1228.459229	-633.934082	216.777664	986.301086	-537.480286	-155.921829	960.413879	-545.926697	29.457901	1094.522827	574.406921	-19.122908	972.447449	597.302124	234.927063
-567.731445	114.403351	994.181335	-558.706238	-61.463821	997.985229	-642.649780	141.319901	524.670898	-644.887085	-86.076744	528.650635	-661.099548	151.566788	80.417747	-647.296875	-81.311462	86.464958	-547.633911	226.702835	1465.873291	-499.518280	-148.297012	1455.152588	-481.574677	31.961863	1426.093506	-500.300537	21.059418	1761.309326	-750.859924	313.878265	1249.401245	-624.260010	-279.967773	1228.810791	-634.227112	217.124680	985.911804	-537.478271	-156.018372	960.470520	-545.897644	29.487892	1094.525513	574.282349	-19.114553	972.448364	597.068176	234.952988
-567.682983	114.460434	994.207886	-558.668213	-61.408596	997.977783	-642.674133	141.307724	524.680664	-644.895874	-86.001160	528.625305	-661.087219	151.564072	80.432571	-647.385864	-81.244576	86.425285	-547.638855	226.692261	1465.969971	-499.573486	-148.318878	1455.163696	-481.631317	31.953655	1426.155884	-500.420074	21.176311	1761.344116	-750.774719	313.829742	1249.411743	-624.269287	-280.026550	1228.844849	-634.489258	217.433838	985.579895	-537.486694	-156.071960	960.510925	-545.882080	29.522688	1094.540527	574.135925	-18.987970	972.456360	596.779968	235.025452
-567.646667	114.484329	994.219910	-558.647156	-61.378010	997.985962	-642.508362	141.190445	524.622681	-644.888306	-86.009155	528.682800	-660.917114	151.567291	80.404350	-647.349304	-81.282234	86.449127	-547.639832	226.679001	1466.075317	-499.661865	-148.334946	1455.218140	-481.721771	31.913294	1426.192261	-500.557739	21.286480	1761.387207	-750.706909	313.780792	1249.452515	-624.299927	-280.071594	1228.863403	-634.729004	217.770157	985.269531	-537.493713	-156.126099	960.526733	-545.876526	29.545284	1094.554810	573.989136	-18.871960	972.414124	596.490906	235.100296
-567.589478	114.567673	994.231445	-558.620667	-61.277576	997.938110	-642.672668	141.336197	524.671021	-644.895386	-86.018692	528.682129	-660.995728	151.557297	80.433640	-647.335083	-81.279373	86.505081	-547.672302	226.677582	1466.139893	-499.771606	-148.351334	1455.265625	-481.818085	31.883297	1426.217773	-500.645081	21.386070	1761.434448	-750.645691	313.747162	1249.477905	-624.332275	-280.120758	1228.869263	-635.001648	218.187805	984.963379	-537.531616	-156.207703	960.576477	-545.838562	29.601030	1094.538452	573.830017	-18.912561	972.445801	596.195435	235.122238
-567.545288	114.571259	994.267944	-558.593079	-61.248917	997.965637	-642.758118	141.292740	524.713806	-644.834595	-85.881516	528.669312	-661.026062	151.620346	80.433815	-647.301819	-81.225967	86.425598	-547.704956	226.682495	1466.232788	-499.832214	-148.359863	1455.299805	-481.901794	31.868240	1426.255859	-500.719116	21.482342	1761.442871	-750.595642	313.772400	1249.509888	-624.323730	-280.171997	1228.927979	-635.234924	218.511703	984.746277	-537.552307	-156.289581	960.630066	-545.819519	29.610109	1094.573608	573.665649	-18.873404	972.460449	595.900879	235.174500
-567.507263	114.622040	994.288086	-558.596069	-61.241833	997.987183	-642.816162	141.297638	524.739380	-644.812195	-85.883408	528.700012	-660.936157	151.631165	80.424942	-647.187256	-81.241867	86.457314	-547.755737	226.674377	1466.309692	-499.928925	-148.368744	1455.411865	-482.012756	31.852726	1426.297241	-500.793823	21.562561	1761.475708	-750.546814	313.766235	1249.567871	-624.143188	-280.291840	1228.646240	-635.449646	218.838730	984.526611	-537.554749	-156.375656	960.747620	-545.811890	29.634623	1094.596313	573.510925	-18.786377	972.439941	595.605774	235.309937
-567.449463	114.652328	994.297852	-558.597351	-61.262695	998.060181	-642.902283	141.307129	524.781311	-644.887817	-85.915955	528.777710	-660.946350	151.657532	80.419151	-647.271973	-81.241676	86.528992	-547.838257	226.707565	1466.377075	-500.046783	-148.351486	1455.541260	-482.135712	31.833231	1426.356323	-500.816803	21.602087	1761.487549	-750.503113	313.865234	1249.525269	-624.189819	-280.348083	1228.694946	-635.714111	219.194626	984.268433	-537.563782	-156.471664	960.810242	-545.829407	29.665911	1094.644897	573.319214	-18.669235	972.441101	595.211975	235.497681
-567.417847	114.676590	994.320129	-558.612671	-61.249214	998.067810	-642.966309	141.322449	524.814148	-644.989990	-85.935234	528.876709	-660.926697	151.747986	80.365860	-647.341614	-81.240860	86.583313	-547.927368	226.700012	1466.418701	-500.159698	-148.374634	1455.636841	-482.266296	31.836992	1426.390015	-500.838379	21.623535	1761.485107	-750.474915	313.885803	1249.483032	-624.277893	-280.475281	1228.846069	-635.875061	219.494507	984.003052	-537.613953	-156.585800	960.847290	-545.827942	29.671532	1094.661499	573.198486	-18.651619	972.467407	594.880920	235.591248
-567.414001	114.674995	994.356506	-558.627441	-61.208992	998.060303	-643.075989	141.340881	524.827942	-644.949524	-85.872360	528.845337	-660.926636	151.732681	80.394577	-647.260681	-81.267418	86.571129	-548.013733	226.682632	1466.445435	-500.278809	-148.344681	1455.704224	-482.367859	31.844000	1426.413574	-500.767059	21.796846	1761.305664	-750.457031	313.984070	1249.480957	-624.285400	-280.521484	1228.896362	-635.994690	219.806290	983.814758	-537.571838	-156.659683	960.907593	-545.813416	29.666105	1094.673096	572.962463	-18.647051	972.480408	594.442383	235.731140
-567.396790	114.668999	994.356934	-558.658569	-61.223396	998.057617	-643.183472	141.260880	524.880249	-644.975281	-85.842911	528.842224	-660.959656	151.749741	80.423569	-647.252014	-81.254768	86.573219	-548.145508	226.689285	1466.467407	-500.339508	-148.322815	1455.746338	-482.492523	31.850782	1426.404175	-500.698364	21.782173	1761.263306	-750.445496	314.087433	1249.424561	-624.486389	-280.461700	1229.272705	-636.137268	220.148926	983.610168	-537.588196	-156.808212	960.945374	-545.817017	29.649445	1094.671631	572.798706	-18.572739	972.453064	594.134033	235.781647
-567.408752	114.683014	994.357910	-558.720032	-61.206245	998.068970	-643.259399	141.275711	524.858643	-644.939148	-85.812576	528.854858	-660.981628	151.766495	80.405022	-647.210388	-81.260597	86.569328	-548.263855	226.688232	1466.440674	-500.476440	-148.291016	1455.806885	-482.622009	31.881090	1426.422852	-500.579529	21.733740	1761.236938	-750.457458	314.184937	1249.356201	-624.554382	-280.596527	1229.376221	-636.210327	220.495255	983.415527	-537.636292	-156.911652	960.965149	-545.855591	29.665991	1094.678101	572.632813	-18.461325	972.465881	593.703003	235.896851
-567.390137	114.677017	994.351929	-558.784058	-61.266193	998.119995	-643.316040	141.269318	524.875916	-644.957153	-85.805161	528.822571	-660.987244	151.792847	80.401924	-647.205872	-81.247810	86.530716	-548.422424	226.709030	1466.439087	-500.632751	-148.284576	1455.869507	-482.781250	31.898041	1426.404297	-500.429413	21.665482	1761.181519	-750.466064	314.321198	1249.234253	-624.651917	-280.721710	1229.476196	-636.245728	220.796005	983.210388	-537.664673	-157.024750	960.993347	-545.901611	29.654837	1094.704102	572.479736	-18.339014	972.432312	593.315613	236.085312
-567.439697	114.688171	994.335938	-558.860291	-61.279808	998.105713	-643.415833	141.306900	524.913147	-645.012634	-85.830635	528.826904	-660.979248	151.805801	80.401604	-647.260559	-81.237297	86.531036	-548.579224	226.728073	1466.385132	-500.708374	-148.229843	1455.883179	-482.903473	31.934698	1426.371826	-500.251709	21.584938	1761.086060	-750.503723	314.491577	1249.140137	-624.517700	-280.489166	1229.137085	-636.230286	221.084259	983.042114	-537.687866	-157.137894	961.030029	-545.949768	29.652189	1094.686401	572.268860	-18.212231	972.425232	592.867249	236.316101
-567.447388	114.668480	994.291992	-558.916870	-61.277309	998.096008	-643.486450	141.259018	524.892639	-645.029175	-85.812981	528.823181	-660.915405	152.004089	80.238785	-647.317627	-81.223198	86.516838	-548.776001	226.782150	1466.306030	-500.826569	-148.184235	1455.879761	-483.042542	31.982292	1426.380371	-500.097839	21.285019	1761.242432	-750.556458	314.603455	1249.037842	-624.564453	-280.551697	1229.210083	-636.199646	221.395462	982.885376	-537.750610	-157.267075	961.061829	-545.985901	29.658207	1094.659790	572.092407	-18.192329	972.450684	592.503052	236.427841
-567.510437	114.633942	994.244324	-558.994873	-61.349590	998.101624	-643.617126	141.259903	524.904236	-645.135071	-85.870743	528.870178	-660.985168	151.875809	80.330513	-647.273621	-81.266907	86.566292	-548.966736	226.820114	1466.258545	-501.006012	-148.130432	1455.939209	-483.209076	32.011425	1426.370361	-499.919281	21.129234	1761.190308	-750.589722	314.679199	1248.808105	-624.684387	-280.638763	1229.264648	-636.129150	221.671295	982.705139	-537.861389	-157.415817	961.070679	-546.065857	29.632040	1094.639648	571.919861	-18.104559	972.435059	592.145264	236.532669
-567.558228	114.617065	994.212524	-559.073486	-61.370224	998.095093	-643.721375	141.197693	524.905090	-645.166016	-85.843712	528.862366	-660.930176	151.991592	80.193336	-647.231323	-81.277115	86.569038	-549.151733	226.874420	1466.193848	-501.163696	-148.080292	1455.942871	-483.384796	32.037510	1426.324219	-499.706268	20.995201	1761.080444	-750.673218	314.731506	1248.646484	-624.820251	-280.723022	1229.370605	-636.046814	221.948944	982.507813	-537.951965	-157.559357	961.105286	-546.140259	29.623882	1094.622070	571.693298	-17.900919	972.425598	591.652710	236.751907
-567.627686	114.604187	994.179688	-559.167053	-61.379459	998.079285	-643.819397	141.202026	524.899597	-645.241821	-85.922859	528.861328	-661.000610	151.863358	80.332062	-647.263367	-81.242027	86.562897	-549.365601	226.920715	1466.127441	-501.259613	-148.010284	1455.953735	-483.542328	32.076710	1426.294067	-499.482819	20.826832	1760.997070	-750.746216	314.816925	1248.447266	-624.902893	-280.763153	1229.426880	-635.956177	222.254669	982.334595	-538.048889	-157.655533	961.121216	-546.222412	29.620028	1094.597656	571.440613	-17.777103	972.407471	591.110474	236.960587
-567.733459	114.581886	994.142883	-559.267090	-61.400654	998.032349	-643.983582	141.176117	524.923401	-645.333801	-85.928680	528.863220	-661.051392	151.836990	80.329918	-647.226929	-81.256432	86.539864	-549.594177	226.963608	1466.057373	-501.414063	-147.939011	1455.988770	-483.739716	32.119411	1426.263184	-499.261017	20.601299	1760.896484	-750.855652	314.783020	1248.345093	-625.054138	-280.807037	1229.468506	-635.833069	222.539734	982.145264	-538.228149	-157.827896	961.082947	-546.301453	29.594229	1094.551636	571.201782	-17.608734	972.378052	590.614075	237.089066
-567.830750	114.562859	994.084473	-559.382202	-61.437889	998.008972	-644.045105	141.151901	524.857239	-645.404297	-85.974892	528.898254	-661.003174	151.972046	80.172707	-647.358459	-81.252144	86.542694	-549.807251	227.009338	1465.996338	-501.591217	-147.885559	1455.986694	-483.881714	32.163124	1426.256470	-498.950806	20.656315	1760.601196	-750.957458	314.814728	1248.121582	-625.162598	-280.794281	1229.485474	-635.693604	222.807098	981.922974	-538.393555	-157.966339	961.074463	-546.404785	29.583767	1094.509766	570.942444	-17.515341	972.364746	590.104187	237.168488
-567.948486	114.554352	994.045959	-559.512634	-61.465973	998.018372	-644.161194	141.192673	524.871460	-645.350464	-85.904762	528.835571	-661.023621	151.984924	80.166710	-647.295349	-81.262436	86.535431	-550.035400	227.085953	1465.915649	-501.735992	-147.836426	1455.989746	-484.084961	32.218166	1426.231812	-498.748505	20.243698	1760.670166	-751.056885	314.826324	1247.937012	-625.293945	-280.797089	1229.564087	-635.578003	223.031616	981.719604	-538.578308	-158.116165	961.064453	-546.529236	29.590670	1094.494507	570.619812	-17.435137	972.359375	589.484924	237.399170
-568.031799	114.491493	994.017090	-559.617615	-61.535202	998.047913	-644.215393	141.149597	524.878296	-645.503540	-86.032082	528.911316	-661.026428	151.856583	80.294746	-647.294373	-81.225204	86.505684	-550.260925	227.141266	1465.830933	-501.925201	-147.785751	1456.070557	-484.274109	32.293262	1426.232178	-498.484955	19.973856	1760.529785	-751.150818	314.779205	1247.767334	-625.485474	-280.768677	1229.625610	-635.525696	223.241714	981.515625	-538.755676	-158.269394	961.067322	-546.634521	29.554579	1094.495850	570.317627	-17.331507	972.337585	588.922363	237.574753
-568.147461	114.461655	994.000916	-559.766846	-61.525845	998.065491	-644.292419	141.156387	524.857239	-645.491089	-86.011375	528.875244	-660.992981	151.978775	80.164825	-647.225769	-81.273979	86.583801	-550.486816	227.202637	1465.754028	-502.107452	-147.750046	1456.109985	-484.484894	32.338341	1426.221313	-498.164642	19.974979	1760.201660	-751.307678	314.740601	1247.567871	-625.680542	-280.722778	1229.666382	-635.444763	223.472290	981.264587	-538.958740	-158.372513	961.038818	-546.792969	29.559467	1094.500610	570.097839	-17.157932	972.277466	588.422974	237.673492
-568.274780	114.412247	993.983582	-559.922485	-61.595364	998.092041	-644.356262	141.116959	524.864319	-645.592102	-86.122574	528.903381	-661.022461	151.977249	80.116783	-647.312683	-81.266815	86.605995	-550.718445	227.254654	1465.642944	-502.355133	-147.727692	1456.140869	-484.672577	32.368172	1426.240967	-497.887634	19.742245	1760.063721	-751.423950	314.658875	1247.345947	-625.864868	-280.681305	1229.761475	-635.415894	223.598465	981.013977	-539.195801	-158.519485	961.019653	-546.948181	29.520823	1094.506958	569.791016	-17.030920	972.247742	587.824951	237.826141
-568.414795	114.302032	993.967041	-560.047791	-61.642029	998.072632	-644.392151	141.054565	524.823303	-645.608582	-86.124847	528.937195	-661.042786	151.848679	80.243622	-647.339966	-81.256943	86.562828	-550.927246	227.298050	1465.522461	-502.542206	-147.666306	1456.180786	-484.875183	32.420574	1426.198608	-497.639252	19.283945	1760.150879	-751.542480	314.611664	1247.115234	-626.093079	-280.640900	1229.846191	-635.359680	223.679779	980.811951	-539.347839	-158.637054	961.017151	-547.085327	29.443123	1094.489746	569.439392	-17.000078	972.270691	587.175598	238.011169
-568.566284	114.257965	993.938538	-560.208191	-61.707706	998.111572	-644.501038	141.050507	524.877441	-645.692993	-86.123169	528.894104	-661.094543	151.839188	80.257591	-647.312500	-81.225349	86.556664	-551.127808	227.343079	1465.453979	-502.731262	-147.634872	1456.253906	-485.086487	32.460823	1426.178711	-497.386169	19.034157	1760.042480	-751.680603	314.534790	1246.933472	-626.299011	-280.595123	1229.918945	-635.409607	223.726349	980.673584	-539.505981	-158.725113	961.002686	-547.257385	29.424034	1094.496582	569.048767	-16.996817	972.307922	586.446838	238.211212
-568.728882	114.210243	993.898376	-560.390686	-61.795288	998.107910	-644.525574	141.029907	524.847656	-645.735168	-86.207085	528.929077	-661.094238	151.852814	80.214294	-647.344849	-81.253258	86.568695	-551.318298	227.370651	1465.344971	-502.893127	-147.611130	1456.309326	-485.296326	32.481503	1426.186646	-497.077209	19.034193	1759.696289	-751.828125	314.463867	1246.739624	-626.600403	-280.542084	1229.997437	-635.489319	223.735703	980.482910	-539.622314	-158.782715	961.050842	-547.423035	29.374439	1094.473022	568.750916	-16.964079	972.304321	585.844421	238.283081
-568.903503	114.104485	993.863098	-560.580688	-61.861034	998.126526	-644.579407	140.998138	524.836548	-645.820190	-86.248306	528.927002	-661.076904	151.967224	80.107735	-647.375610	-81.250885	86.575974	-551.528503	227.416092	1465.251587	-503.083740	-147.616043	1456.347656	-485.490662	32.505322	1426.202881	-496.806061	18.856522	1759.557617	-751.984802	314.406067	1246.563599	-626.837585	-280.442566	1230.018311	-635.624023	223.459961	980.331177	-539.785095	-158.882431	961.001160	-547.617126	29.317524	1094.465698	568.420898	-16.619160	972.174805	585.133179	238.575333
-569.081238	113.997452	993.855530	-560.744995	-61.974792	998.161377	-644.611450	140.995453	524.810608	-645.884827	-86.280777	528.887085	-661.113098	151.891464	80.134941	-647.388367	-81.210999	86.535576	-551.720276	227.478622	1465.141968	-503.266449	-147.580795	1456.401001	-485.665649	32.529160	1426.185181	-496.635254	18.380905	1759.542236	-752.120239	314.324799	1246.366333	-627.139160	-280.328064	1230.027954	-635.763611	223.388336	980.162231	-539.921265	-158.924545	961.011780	-547.790649	29.231926	1094.479004	568.080627	-16.422344	972.105591	584.450867	238.799545
-569.273865	113.935219	993.828125	-560.942627	-62.011314	998.141235	-644.678223	140.977356	524.785889	-645.912354	-86.304314	528.892700	-661.136597	151.842133	80.160477	-647.385559	-81.208122	86.533531	-551.929504	227.506821	1465.077637	-503.448029	-147.578812	1456.408813	-485.872467	32.527847	1426.142090	-496.320038	18.432600	1759.179321	-752.287903	314.361053	1246.256836	-627.417053	-280.186066	1230.026855	-635.903564	223.295532	980.075012	-540.032166	-158.959335	961.047546	-547.977722	29.186924	1094.453735	567.643799	-16.281784	972.076782	583.743958	238.948105
-569.481384	113.830421	993.813965	-561.168213	-62.151455	998.176514	-644.701904	140.944016	524.725525	-646.024292	-86.390877	528.937622	-661.173584	151.933762	80.083748	-647.380615	-81.210297	86.545128	-552.094238	227.565002	1465.061768	-503.698334	-147.597000	1456.427734	-486.095459	32.526672	1426.125366	-496.092957	18.271666	1759.177002	-752.450134	314.267639	1246.137085	-627.741211	-280.087708	1230.080078	-636.109497	223.138351	979.984680	-540.209534	-159.036636	960.954895	-548.196411	29.089592	1094.463745	567.232422	-16.097881	972.048889	583.003113	239.129227
-569.652161	113.713692	993.773193	-561.373413	-62.261219	998.203674	-644.706970	140.931915	524.729370	-646.098877	-86.418236	528.932678	-661.244873	151.819229	80.177177	-647.405334	-81.216583	86.590584	-552.265869	227.593582	1464.983276	-503.942078	-147.606842	1456.462524	-486.308594	32.499466	1426.078613	-495.896484	18.086327	1759.079346	-752.624451	314.214386	1246.056519	-628.105469	-280.046722	1230.152954	-636.307678	222.957275	979.938782	-540.441528	-159.127869	960.909424	-548.407593	29.010164	1094.459839	566.758240	-15.959555	972.044067	582.277222	239.233368
-569.817383	113.641525	993.753418	-561.584045	-62.372284	998.250366	-644.740356	140.907074	524.722107	-646.186279	-86.490913	528.956909	-661.236938	151.930405	80.060028	-647.406677	-81.214417	86.560837	-552.421753	227.617432	1464.915283	-504.176575	-147.631271	1456.497437	-486.518372	32.487705	1426.067505	-495.686157	17.949402	1758.982422	-752.772766	314.205719	1245.960083	-628.436340	-279.982971	1230.172119	-636.452332	222.737244	979.902649	-540.685974	-159.256119	960.844482	-548.609131	28.949976	1094.474731	566.210754	-15.744822	972.037781	581.370605	239.519089
-570.015747	113.535912	993.716675	-561.846069	-62.479820	998.292847	-644.721252	140.845505	524.664673	-646.328735	-86.594467	528.942993	-661.258606	151.787979	80.174751	-647.470947	-81.221519	86.606201	-552.613281	227.568054	1464.732544	-504.390411	-147.643845	1456.506836	-486.722534	32.449120	1426.038696	-495.470825	17.817301	1758.767456	-752.930298	314.159424	1245.867676	-628.728088	-279.934113	1230.198486	-636.591553	222.495117	979.912354	-540.897766	-159.330734	960.817810	-548.853760	28.880848	1094.478760	565.677856	-15.627223	972.084656	580.514771	239.740463
-570.187195	113.455795	993.684875	-562.087219	-62.575981	998.330688	-644.769226	140.772659	524.672607	-646.388123	-86.661011	528.963501	-661.257446	151.903915	80.029205	-647.361145	-81.247116	86.608475	-552.790527	227.570190	1464.615479	-504.624878	-147.684326	1456.542358	-486.947021	32.419342	1426.022095	-495.276337	17.700541	1758.658813	-753.093018	314.160583	1245.718018	-629.028198	-279.853760	1230.245850	-636.741089	222.189774	979.885742	-541.163940	-159.491470	960.738892	-549.075378	28.823982	1094.483398	565.168213	-15.423820	972.045471	579.661499	239.904877
-570.389221	113.338264	993.699707	-562.298035	-62.672527	998.324585	-644.596985	140.614532	524.612122	-646.429199	-86.689796	528.977295	-661.168823	151.893066	80.037132	-647.382690	-81.244125	86.575027	-552.964111	227.524261	1464.543579	-504.869873	-147.756653	1456.569092	-487.143433	32.362144	1426.014648	-495.055969	17.630306	1758.667114	-753.304016	314.078979	1245.699097	-629.183044	-279.929260	1230.056641	-636.882629	221.851273	979.977112	-541.425476	-159.640320	960.684448	-549.286743	28.704556	1094.489014	564.646851	-15.185401	972.024353	578.835083	240.209686
-570.600586	113.237198	993.704895	-562.512512	-62.736660	998.281616	-644.657654	140.528915	524.628540	-646.523071	-86.709923	528.886963	-661.256897	151.768036	80.159843	-647.412415	-81.220856	86.534286	-553.138489	227.475922	1464.505249	-505.110413	-147.817749	1456.533203	-487.379089	32.310581	1425.964478	-494.896851	17.286728	1758.820557	-753.477844	313.995056	1245.654785	-629.486633	-279.854675	1230.026367	-636.990479	221.513779	980.031189	-541.716797	-159.788803	960.559509	-549.481445	28.596172	1094.467896	564.047668	-14.803252	971.948669	577.891663	240.490936
-570.782959	113.109421	993.720581	-562.711182	-62.835346	998.253662	-644.700378	140.513123	524.593323	-646.460693	-86.648117	528.812378	-661.185547	151.865982	80.039589	-647.281372	-81.289742	86.529633	-553.283325	227.439240	1464.414307	-505.392914	-147.869095	1456.484131	-487.607758	32.258789	1425.924561	-494.672028	17.516056	1758.329834	-753.661499	313.861115	1245.636841	-629.919739	-279.599396	1230.159058	-637.099182	221.124420	980.153992	-542.016968	-159.902679	960.362671	-549.679688	28.457207	1094.463989	563.343384	-14.722722	972.055420	576.798096	240.765732
-571.022034	112.993935	993.695557	-563.005981	-62.950920	998.245483	-645.039307	140.569962	524.655945	-646.581543	-86.711029	528.820374	-661.406982	151.866074	80.034042	-647.251709	-81.335320	86.585197	-553.447571	227.363449	1464.356201	-505.651642	-147.928375	1456.460815	-487.869781	32.189217	1425.895630	-494.482239	17.487606	1758.208862	-753.870178	313.755096	1245.574097	-630.258850	-279.561951	1230.099121	-637.247559	220.748886	980.200806	-542.313904	-160.039230	960.190979	-549.939575	28.346006	1094.445923	562.756470	-14.634408	972.042114	575.944214	240.917557
-571.227905	112.898132	993.686218	-563.245667	-63.044201	998.233704	-645.137085	140.544815	524.647644	-646.701965	-86.751465	528.778015	-661.473389	151.735397	80.130394	-647.218689	-81.332619	86.509232	-553.626892	227.287201	1464.292603	-505.877045	-148.000763	1456.455444	-488.099030	32.095711	1425.854004	-494.295715	17.486696	1758.089844	-754.085327	313.617096	1245.548096	-630.562073	-279.510956	1230.022827	-637.360291	220.372101	980.262634	-542.574951	-160.151550	960.015381	-550.152710	28.247231	1094.433838	562.123718	-14.470839	971.968994	575.006165	241.196793
-571.424805	112.877090	993.656860	-563.509094	-63.164703	998.218628	-645.216553	140.476288	524.666748	-646.822327	-86.825958	528.729553	-661.508545	151.731949	80.137573	-647.242615	-81.323914	86.509583	-553.802673	227.214081	1464.221924	-506.156006	-148.107971	1456.403320	-488.340668	32.015072	1425.833496	-494.100830	17.532764	1757.964355	-754.274170	313.438873	1245.410034	-630.909546	-279.463776	1229.949829	-637.468018	220.040604	980.302185	-542.894226	-160.366043	959.783203	-550.376953	28.176361	1094.410645	561.451599	-14.156161	971.864380	574.012695	241.505676
-571.614868	112.780373	993.642395	-563.760010	-63.269264	998.216431	-645.316040	140.463287	524.681152	-646.965393	-86.886902	528.675537	-661.556458	151.686172	80.164658	-647.290955	-81.353966	86.535881	-553.986633	227.121323	1464.197388	-506.468384	-148.216461	1456.340698	-488.589020	31.872334	1425.789795	-493.941132	17.566050	1757.852539	-754.478333	313.246307	1245.295776	-631.259033	-279.402008	1229.860596	-637.599243	219.757813	980.272705	-543.208984	-160.576370	959.533142	-550.603699	28.076275	1094.403320	560.710876	-13.999366	971.836243	572.964294	241.708344
-571.792175	112.697243	993.622253	-563.942322	-63.351406	998.184509	-645.096558	140.182663	524.598511	-646.987305	-86.905090	528.646362	-661.335266	151.814194	79.970573	-647.257202	-81.338142	86.461105	-554.168091	227.033386	1464.102173	-506.776642	-148.319061	1456.268555	-488.834473	31.745708	1425.750000	-493.777283	17.633556	1757.740967	-754.720032	312.999359	1245.225220	-631.591492	-279.347137	1229.809692	-637.730286	219.462128	980.311340	-543.439453	-160.810028	959.338379	-550.795166	27.986132	1094.379639	559.961853	-13.926906	971.888428	571.884827	242.003906
-571.984497	112.585526	993.630676	-564.178284	-63.518944	998.217041	-645.374268	140.286163	524.627808	-647.117920	-86.960892	528.605286	-661.558594	151.678909	80.115471	-647.253723	-81.334160	86.461060	-554.360352	226.920898	1464.100708	-507.052826	-148.448410	1456.198120	-489.057098	31.617493	1425.710693	-493.603729	17.728083	1757.663086	-754.935974	312.732513	1245.078491	-631.908875	-279.235474	1229.655396	-637.863892	219.212143	980.290222	-543.757080	-161.051331	959.011047	-551.052002	27.853020	1094.407227	559.266113	-13.769550	971.872437	570.819458	242.333511
-572.211670	112.462311	993.614258	-564.421875	-63.621868	998.174316	-645.504517	140.192398	524.629150	-647.192200	-86.993965	528.577209	-661.607117	151.615952	80.106537	-647.292236	-81.349174	86.397545	-554.576538	226.824844	1464.060913	-507.358521	-148.572159	1456.123657	-489.275818	31.499977	1425.648682	-493.453430	17.819550	1757.572266	-755.227539	312.405975	1245.107300	-632.254517	-279.187378	1229.490234	-637.989258	218.955246	980.281860	-544.077637	-161.221771	958.619995	-551.286255	27.724092	1094.378052	558.476501	-13.339078	971.764343	569.640259	242.645340
-572.453735	112.308594	993.625427	-564.683044	-63.748413	998.207153	-645.536133	140.146927	524.600891	-647.383789	-87.126060	528.616821	-661.613525	151.587860	80.118950	-647.286926	-81.354408	86.413612	-554.793884	226.712875	1464.016724	-507.697021	-148.711731	1456.002563	-489.503662	31.359859	1425.639648	-493.320282	17.932491	1757.505615	-755.514832	312.089661	1245.084106	-632.613892	-279.141724	1229.300293	-638.147278	218.739777	980.288757	-544.393372	-161.489212	958.256653	-551.564209	27.593683	1094.404175	557.569763	-13.090843	971.777222	568.382080	243.000244
-572.694031	112.182419	993.601135	-564.953125	-63.883492	998.180664	-645.568481	140.031815	524.565613	-647.509094	-87.203217	528.582153	-661.636414	151.579071	80.083809	-647.261536	-81.368721	86.409225	-555.031799	226.591354	1463.970215	-508.006287	-148.842911	1455.910400	-489.724365	31.228321	1425.599854	-493.190277	18.038980	1757.424683	-755.799805	311.763611	1245.001587	-632.981934	-279.055542	1229.082275	-638.287109	218.515640	980.241638	-544.786438	-161.804199	957.874695	-551.833191	27.458227	1094.381470	556.659241	-12.831110	971.715698	567.116760	243.379593
-572.926514	112.130707	993.574646	-565.173035	-63.975269	998.130554	-645.424683	139.849518	524.523132	-647.633484	-87.275772	528.576172	-661.492188	151.531769	80.021210	-647.388672	-81.388657	86.403877	-555.282104	226.466766	1463.945801	-508.252411	-148.997162	1455.800659	-489.958344	31.080465	1425.552734	-493.041840	18.142307	1757.319092	-756.084351	311.423523	1244.931885	-633.259827	-278.973907	1228.870605	-638.424316	218.331161	980.171448	-545.189453	-162.182220	957.481018	-552.056519	27.373865	1094.343018	555.800598	-12.587555	971.635010	565.885132	243.764816
-573.150513	112.025360	993.586609	-565.399597	-64.050087	998.089478	-645.474365	139.765762	524.477722	-647.725586	-87.311005	528.554626	-661.500366	151.527191	80.026611	-647.311462	-81.416809	86.395615	-555.483093	226.368759	1463.885864	-508.518799	-149.154831	1455.683472	-490.206177	30.906506	1425.525635	-492.956818	18.257582	1757.233398	-756.409790	311.061249	1244.864502	-633.554932	-278.878937	1228.679077	-638.552979	218.160385	980.135071	-545.475220	-162.423645	957.140259	-552.287781	27.254211	1094.330444	554.747375	-12.093088	971.579285	564.479919	244.306885
-573.355408	111.896194	993.567139	-565.617859	-64.196144	998.099365	-645.737366	139.825180	524.516357	-647.867493	-87.428246	528.599792	-661.656921	151.471481	80.024895	-647.334656	-81.403778	86.362778	-555.733093	226.248184	1463.816040	-508.801910	-149.330750	1455.542358	-490.451385	30.743690	1425.468140	-492.833679	18.381308	1757.132324	-756.746216	310.741577	1244.841187	-633.881104	-278.842468	1228.492310	-638.705383	217.973053	980.115845	-545.882385	-162.716888	956.663513	-552.533203	27.130068	1094.331055	553.722168	-12.026180	971.636292	563.161987	244.553772
-573.625244	111.835434	993.560120	-565.904602	-64.293373	998.076965	-645.822510	139.757629	524.489502	-648.067993	-87.567917	528.654358	-661.735046	151.420090	80.051765	-647.425537	-81.430626	86.384865	-556.042175	226.111115	1463.774780	-509.061096	-149.499893	1455.448608	-490.674286	30.591415	1425.466553	-492.743652	18.494856	1757.051758	-757.093689	310.430054	1244.734741	-634.211609	-278.799469	1228.309326	-638.845154	217.813965	980.080017	-546.272644	-163.124374	956.212524	-552.814453	27.040051	1094.317261	552.695923	-11.505733	971.542175	561.585449	245.254150
-573.880493	111.692360	993.557556	-566.144531	-64.377693	998.058105	-645.839355	139.675629	524.464233	-648.108704	-87.512321	528.535461	-661.677979	151.383118	80.054932	-647.430786	-81.416176	86.304672	-556.330322	225.982605	1463.697998	-509.296417	-149.661896	1455.333618	-490.910706	30.440027	1425.413086	-492.631714	18.620441	1757.058105	-757.440674	310.031708	1244.662476	-634.546814	-278.767334	1228.117676	-638.946106	217.686813	980.075500	-546.644897	-163.473251	955.852783	-553.066406	26.919674	1094.307495	551.703796	-11.168902	971.467712	560.317139	245.751999
-574.110901	111.646355	993.547729	-566.340210	-64.426979	998.006348	-645.891418	139.620239	524.389709	-648.229492	-87.597580	528.554260	-661.686340	151.350266	80.043320	-647.473389	-81.424416	86.301491	-556.612976	225.831802	1463.673096	-509.530609	-149.845871	1455.179688	-491.147919	30.284655	1425.380615	-492.541229	18.718208	1756.955811	-757.791077	309.659119	1244.596924	-634.871094	-278.771362	1227.973267	-639.042419	217.571075	980.038330	-546.970825	-163.671707	955.518005	-553.287170	26.851551	1094.278687	550.563843	-10.941374	971.429993	558.910950	246.151474
-574.373596	111.603546	993.559631	-566.611023	-64.462570	997.924255	-646.051025	139.601669	524.380432	-648.382385	-87.696953	528.483887	-661.754333	151.345337	80.006737	-647.538818	-81.431679	86.263626	-556.952576	225.669266	1463.636597	-509.732819	-149.990448	1454.982910	-491.363800	30.148321	1425.322144	-492.432007	18.796478	1756.893799	-758.151855	309.309479	1244.476318	-635.189514	-278.837799	1227.850586	-638.956055	217.430130	980.026428	-547.219849	-163.844681	955.365479	-553.545166	26.759533	1094.243896	549.574158	-10.603304	971.327942	557.545227	246.583359
-574.627441	111.508942	993.532715	-566.833618	-64.515877	997.882690	-646.046448	139.546585	524.338379	-648.417786	-87.700630	528.483643	-661.671997	151.282898	79.980232	-647.522949	-81.433319	86.262016	-557.315918	225.515991	1463.595093	-509.892090	-150.140533	1454.799316	-491.608887	29.974552	1425.269165	-492.324341	18.875637	1756.780273	-758.522705	309.027954	1244.415894	-635.546509	-279.016357	1227.714966	-639.309387	217.363266	979.931824	-547.355591	-163.819336	955.406189	-553.779480	26.681257	1094.209106	548.596313	-10.304794	971.236511	556.249512	246.910629
-574.883545	111.479927	993.536621	-567.056030	-64.550919	997.829285	-646.143677	139.510544	524.316223	-648.456970	-87.680061	528.401367	-661.687988	151.290176	79.971352	-647.483643	-81.450409	86.239197	-557.655090	225.377182	1463.603516	-510.013031	-150.300827	1454.577148	-491.876740	29.838655	1425.206299	-492.233032	18.913490	1756.641724	-758.888123	308.664001	1244.454712	-635.982971	-279.285645	1227.575684	-639.445313	217.258835	979.916504	-547.367126	-163.613754	955.722717	-554.004517	26.620895	1094.182739	547.494873	-9.899463	971.183044	554.877380	247.447479
-575.172913	111.446121	993.536499	-567.289246	-64.596626	997.784485	-646.244080	139.449768	524.315430	-648.566040	-87.718254	528.363892	-661.704895	151.220154	79.968910	-647.534363	-81.438484	86.202522	-558.044250	225.201035	1463.622559	-510.140411	-150.516754	1454.327515	-492.124176	29.720018	1425.177612	-492.126923	18.964476	1756.591064	-759.288208	308.351990	1244.442749	-636.466309	-279.664429	1227.520386	-639.599609	217.198822	979.881653	-547.220825	-163.161072	956.368103	-554.279053	26.560837	1094.163208	546.468262	-9.722139	971.160034	553.502747	247.869156
-575.432251	111.397354	993.555115	-567.494812	-64.641830	997.759521	-646.316650	139.395187	524.286255	-648.763855	-87.845566	528.377869	-661.709656	151.178009	79.914703	-647.591003	-81.460686	86.246506	-558.435730	225.018158	1463.631470	-510.304291	-150.706604	1454.012939	-492.366821	29.583418	1425.121460	-492.042908	18.930962	1756.487427	-759.655212	308.040649	1244.395874	-636.977356	-280.252930	1227.609741	-639.790405	217.134277	979.829285	-546.869324	-162.380325	957.310364	-554.529358	26.493988	1094.163818	545.471985	-9.233319	970.975281	552.163696	248.404419
-575.706970	111.379089	993.545044	-567.691528	-64.705551	997.717896	-646.360474	139.332794	524.231018	-648.847717	-87.923294	528.394653	-661.682495	151.161499	79.912445	-647.632690	-81.468117	86.237000	-558.851563	224.806152	1463.648560	-510.422150	-150.908096	1453.787109	-492.619995	29.452682	1425.091553	-491.923096	18.982309	1756.510254	-760.009277	307.721771	1244.344727	-637.495544	-280.923828	1227.637695	-639.966187	217.099182	979.795837	-546.420044	-161.574799	958.512207	-554.786987	26.441135	1094.142090	544.386719	-8.978228	970.900635	550.817627	248.761276
-576.038452	111.355888	993.530945	-567.895203	-64.730156	997.650696	-646.497559	139.316528	524.185059	-648.822632	-87.873222	528.308289	-661.697327	151.115189	79.895134	-647.601074	-81.447975	86.149925	-559.227051	224.595627	1463.707642	-510.528107	-151.128433	1453.606812	-492.862640	29.307840	1425.006592	-491.820709	18.982090	1756.384766	-760.368164	307.337372	1244.337769	-638.016357	-281.495483	1227.675659	-640.138245	217.074966	979.766357	-545.730774	-160.633362	959.852905	-555.035645	26.400578	1094.098755	543.305420	-8.639682	970.848267	549.386902	249.278870
-576.314575	111.350067	993.519958	-568.117676	-64.806877	997.625549	-646.584167	139.228806	524.153931	-649.015442	-87.983337	528.300110	-661.708801	151.088181	79.870216	-647.710388	-81.429047	86.152725	-559.599060	224.385284	1463.714966	-510.703339	-151.334122	1453.457153	-493.131195	29.161736	1424.941528	-491.751038	18.942848	1756.280273	-760.723389	307.002289	1244.317871	-638.660217	-282.279510	1227.867432	-640.337952	217.081024	979.711426	-544.884277	-159.691833	961.444824	-555.295044	26.354870	1094.082520	542.309570	-8.257812	970.735229	548.042480	249.787231
-576.585266	111.345909	993.523254	-568.307678	-64.847427	997.572937	-646.697388	139.195206	524.145508	-649.147766	-88.038414	528.288452	-661.670715	151.056900	79.837448	-647.728455	-81.457878	86.145790	-559.994446	224.170746	1463.753784	-510.937714	-151.520035	1453.366943	-493.405212	29.006144	1424.912964	-491.781921	18.758402	1755.964844	-761.079895	306.763306	1244.315674	-639.132751	-282.905548	1228.082642	-640.529602	217.093887	979.724915	-543.966919	-158.731918	963.021729	-555.548523	26.307402	1094.062622	541.232544	-7.730664	970.651672	546.622742	250.306702
-576.827332	111.316460	993.523804	-568.489014	-64.900627	997.547058	-646.770386	139.196579	524.112793	-649.161987	-88.011528	528.235718	-661.617188	151.018036	79.823227	-647.725098	-81.514198	86.124504	-560.330933	223.968384	1463.781372	-511.195496	-151.714401	1453.340576	-493.694977	28.837107	1424.867065	-491.704865	18.677008	1755.865723	-761.483948	306.478119	1244.331177	-639.599854	-283.606720	1228.287720	-640.555359	217.119995	979.714600	-542.974304	-157.775360	964.673889	-555.792969	26.255280	1094.055908	540.128845	-7.492952	970.638550	545.174744	250.612610
-577.096375	111.283020	993.534912	-568.695007	-64.907356	997.494751	-646.926208	139.128891	524.129517	-649.295410	-88.051933	528.224731	-661.628540	151.003540	79.831528	-647.774109	-81.501534	86.129570	-560.643738	223.762466	1463.815918	-511.431519	-151.875671	1453.416138	-494.005493	28.674168	1424.828125	-491.648590	18.564114	1755.782471	-761.866638	306.158051	1244.440918	-640.080444	-284.263000	1228.534790	-640.981445	217.143173	979.676880	-541.910156	-156.915985	966.357788	-556.041870	26.205782	1094.038086	539.147766	-7.057240	970.487488	543.847290	251.089523
-577.332031	111.189339	993.532654	-568.876770	-64.958405	997.470276	-647.003723	139.075378	524.084229	-649.413391	-88.102692	528.205444	-661.565125	150.948410	79.811081	-647.792175	-81.504150	86.136726	-560.987427	223.552399	1463.827271	-511.627380	-152.052734	1453.504639	-494.308716	28.498013	1424.831055	-491.598145	18.479942	1755.707886	-762.235474	305.866547	1244.537476	-640.422241	-284.861511	1228.776611	-641.223999	217.178177	979.683838	-540.790100	-156.136108	967.961426	-556.270386	26.126001	1094.028320	538.034973	-6.699232	970.422485	542.467590	251.542633
-577.574951	111.113243	993.551208	-569.070862	-65.030312	997.487488	-647.062439	139.015793	524.059753	-649.551208	-88.174957	528.227295	-661.537781	151.044250	79.719971	-647.816223	-81.500710	86.145416	-561.294861	223.353241	1463.799927	-511.877533	-152.228714	1453.613892	-494.597290	28.339615	1424.861328	-491.554199	18.349985	1755.644653	-762.596985	305.623688	1244.490601	-640.759033	-285.405121	1229.089722	-641.489075	217.445618	979.646912	-539.888000	-155.519974	969.483032	-556.537415	26.053812	1094.054443	537.006958	-6.268207	970.373047	541.080811	252.000366
-577.817444	111.062462	993.581848	-569.242065	-65.075996	997.519043	-647.153259	138.978943	524.026184	-649.696655	-88.231087	528.234558	-661.524109	150.909073	79.772247	-647.829895	-81.498703	86.152847	-561.592529	223.151993	1463.802490	-512.094421	-152.406097	1453.762329	-494.895172	28.174088	1424.852051	-491.544464	18.184130	1755.600342	-762.986267	305.312958	1244.561768	-641.021301	-285.957275	1229.364136	-641.532776	217.374191	979.694763	-539.132324	-154.850082	970.800415	-556.781311	26.011320	1094.091675	536.068420	-6.000327	970.351624	539.790161	252.232147
-578.097900	111.005020	993.592712	-569.498718	-65.170586	997.583618	-647.262024	138.970490	524.035339	-649.835266	-88.351028	528.257629	-661.484497	151.002182	79.721260	-647.861328	-81.494095	86.166153	-561.890564	222.943100	1463.805542	-512.277100	-152.520569	1453.916870	-495.144806	28.016827	1424.881104	-491.567352	18.005539	1755.552979	-763.331604	305.061035	1244.635254	-641.138916	-286.351990	1229.560425	-641.765137	217.648712	979.667236	-538.525879	-154.373123	972.131958	-557.063293	25.966354	1094.130737	535.113708	-5.485631	970.286682	538.618835	252.533264
-578.407288	111.015190	993.616882	-569.782898	-65.224998	997.581909	-647.323730	138.952560	524.029419	-649.833862	-88.282745	528.191406	-661.454407	151.002335	79.716492	-647.791443	-81.503258	86.159920	-562.161804	222.776199	1463.766113	-512.437988	-152.656967	1454.025269	-495.422577	27.855145	1424.925049	-491.609894	17.822048	1755.511108	-763.690674	304.846893	1244.658447	-641.220764	-286.859344	1229.817261	-642.026550	217.764313	979.619873	-538.037781	-153.779938	972.737183	-557.365479	25.930784	1094.143311	534.121582	-5.214581	970.347656	537.303528	252.908844
-578.719299	111.040573	993.670227	-570.053284	-65.280777	997.578918	-647.403076	138.922256	523.989014	-650.051147	-88.366997	528.202271	-661.484558	150.953247	79.678215	-647.904236	-81.498253	86.148010	-562.456482	222.615555	1463.711792	-512.622314	-152.771317	1454.127808	-495.696045	27.702892	1424.934204	-491.662964	17.636961	1755.469238	-764.032288	304.633575	1244.630127	-641.214050	-287.425629	1230.056274	-642.524963	217.870941	979.558899	-538.046631	-153.899826	973.623840	-557.671753	25.885977	1094.171997	533.211670	-4.705042	970.292053	535.925598	253.380142
-579.028503	111.029694	993.710999	-570.367615	-65.283676	997.556824	-647.473938	138.944611	523.981140	-650.174744	-88.368385	528.178223	-661.489746	150.970367	79.706146	-647.914124	-81.492592	86.107887	-562.730530	222.439529	1463.720825	-512.766541	-152.892242	1454.230591	-495.961273	27.569502	1424.917725	-491.737518	17.441124	1755.449951	-764.355408	304.386200	1244.643188	-641.091370	-287.833984	1230.221802	-642.848267	217.987183	979.438965	-538.108154	-154.010925	974.009277	-557.960693	25.844700	1094.178467	532.596130	-4.517881	970.259460	535.634155	252.770355
-579.342651	111.015984	993.748047	-570.651733	-65.303650	997.515503	-647.573547	138.968414	523.986023	-650.263245	-88.277618	528.124451	-661.516418	150.935944	79.707039	-647.929504	-81.492439	86.138596	-563.011841	222.274307	1463.667969	-512.905884	-153.006958	1454.308105	-496.205933	27.456768	1424.924316	-491.854675	17.222488	1755.447266	-764.633606	304.135010	1244.652588	-640.954224	-288.082855	1230.328125	-642.989502	218.161011	979.300659	-538.215393	-154.113495	974.198242	-558.258911	25.786863	1094.177368	531.475220	-4.021151	970.372192	533.796814	253.629593
-579.600830	110.987251	993.755676	-570.934814	-65.302940	997.482788	-647.694519	138.931946	523.958557	-650.409302	-88.275497	528.102600	-661.544189	150.922821	79.679573	-647.937073	-81.489815	86.104431	-563.302917	222.115356	1463.637085	-513.043518	-153.106430	1454.397705	-496.451111	27.325495	1424.917603	-491.964233	17.005781	1755.430786	-764.959839	303.970459	1244.659790	-640.755615	-288.372528	1230.425659	-643.555908	218.326172	979.120972	-538.405762	-154.345184	974.187744	-558.525330	25.748638	1094.164917	530.815369	-4.051422	970.572510	533.155212	253.240585
-579.881409	110.910057	993.762939	-571.218323	-65.363403	997.452332	-647.795654	138.973129	523.913025	-650.511292	-88.273643	528.113770	-661.562439	150.930084	79.659172	-647.910950	-81.497520	86.101913	-563.594238	221.958069	1463.596680	-513.215271	-153.219193	1454.465454	-496.678101	27.212538	1424.918091	-492.161438	16.495296	1755.658325	-765.241638	303.812836	1244.591431	-640.562073	-288.532837	1230.437378	-643.960083	218.534500	978.915710	-538.592834	-154.838242	973.974854	-558.800171	25.659039	1094.152710	529.861023	-3.497349	970.748047	531.536133	254.053513
-580.176453	110.858261	993.775391	-571.557434	-65.404770	997.428650	-647.883484	138.974686	523.867493	-650.741516	-88.301880	528.145569	-661.534546	150.938324	79.621315	-647.909485	-81.481720	86.131088	-563.893127	221.788666	1463.602661	-513.324402	-153.301102	1454.548218	-496.920990	27.081635	1424.896851	-492.290222	16.561897	1755.427002	-765.487427	303.644012	1244.606079	-640.190125	-288.780914	1230.312500	-644.163635	218.715164	978.731812	-538.720520	-155.365280	973.650330	-559.094177	25.589296	1094.143799	529.039734	-3.159699	971.034241	530.374329	254.312057
-580.459900	110.748405	993.787354	-571.874939	-65.447876	997.416016	-647.964050	138.964111	523.854004	-650.890137	-88.281738	528.119751	-661.524048	150.908447	79.634705	-647.905640	-81.464821	86.126984	-564.154541	221.630920	1463.606323	-513.446106	-153.385223	1454.581787	-497.145599	26.973074	1424.880737	-492.504578	16.370396	1755.417236	-765.747070	303.522919	1244.634155	-640.064148	-288.684906	1230.345581	-644.704346	218.949738	978.492126	-538.764526	-155.997711	973.148071	-559.387085	25.497236	1094.142578	528.502869	-3.156025	971.319702	529.898193	253.924850
-580.719788	110.659431	993.786560	-572.172852	-65.514122	997.385925	-648.016113	138.969650	523.805359	-650.993164	-88.269440	528.126282	-661.516052	150.911346	79.569855	-647.884338	-81.478172	86.118790	-564.402649	221.491684	1463.569458	-513.584167	-153.483185	1454.579468	-497.378143	26.847509	1424.872803	-492.724976	16.163948	1755.436523	-766.013428	303.321991	1244.630737	-639.862793	-288.710876	1230.240845	-645.079895	219.251877	978.284180	-538.778320	-156.680923	972.483154	-559.643188	25.401058	1094.123779	527.870056	-2.947916	971.688293	529.029175	254.106628
-580.961853	110.582542	993.775635	-572.481140	-65.565598	997.384399	-648.070251	138.889038	523.746521	-651.185303	-88.350639	528.116455	-661.561096	150.846786	79.584366	-647.895386	-81.504616	86.168312	-564.662720	221.359695	1463.562744	-513.741577	-153.579834	1454.597900	-497.595520	26.745756	1424.859863	-492.940002	15.962626	1755.461792	-766.235718	303.162811	1244.509155	-639.635010	-288.705139	1230.050537	-645.283508	219.552414	978.006531	-538.716003	-157.388168	971.758911	-559.903503	25.336891	1094.114990	527.058472	-2.717351	972.197632	527.846924	254.256531
-581.239990	110.526894	993.794067	-572.816040	-65.650131	997.377930	-648.109863	138.864044	523.713074	-651.327454	-88.297348	528.022949	-661.512268	150.851654	79.576881	-647.872070	-81.496117	86.067688	-564.934143	221.275085	1463.537109	-513.873962	-153.677032	1454.562256	-497.796143	26.669653	1424.841553	-493.212708	15.514119	1755.802124	-766.473022	302.961761	1244.479614	-639.358215	-288.598480	1229.783691	-645.785522	219.799194	977.647034	-538.400879	-158.098175	971.066528	-560.194763	25.247677	1094.119019	526.467712	-2.420377	972.659180	527.001648	254.404831
-581.456055	110.404655	993.802063	-573.114075	-65.777206	997.452087	-648.170593	138.784546	523.677246	-651.453613	-88.331406	528.035889	-661.585388	150.810898	79.580353	-647.864319	-81.492287	86.063698	-565.176819	221.194885	1463.531372	-514.041992	-153.762970	1454.533813	-498.012390	26.559416	1424.843018	-493.483276	15.297956	1755.732544	-766.677917	302.768005	1244.428467	-639.130920	-288.511658	1229.526855	-646.157166	220.106018	977.283691	-538.194824	-158.869064	970.288818	-560.474487	25.151089	1094.163086	525.812561	-2.322333	973.316589	526.009460	254.555206
-581.715393	110.318237	993.795044	-573.422180	-65.863663	997.421387	-648.188477	138.716965	523.662720	-651.638855	-88.391853	528.042419	-661.616638	150.823746	79.534599	-647.767151	-81.565208	86.080742	-565.429810	221.097412	1463.532104	-514.290527	-153.894714	1454.483276	-498.197235	26.475330	1424.837769	-493.751404	15.162121	1755.751465	-766.933533	302.684418	1244.542847	-638.884460	-288.440887	1229.209839	-646.489807	220.454407	976.961365	-538.100525	-159.683563	969.217346	-560.757202	25.046814	1094.144653	525.230957	-2.226986	974.032227	525.215820	254.548904
-581.958069	110.202087	993.799683	-573.720337	-65.989609	997.461426	-648.265686	138.625702	523.617676	-651.747681	-88.440979	528.014221	-661.650208	150.771866	79.534210	-647.758484	-81.580269	86.042686	-565.649902	221.006866	1463.513550	-514.557678	-153.999344	1454.419312	-498.364349	26.387924	1424.861694	-493.960571	15.245538	1755.566406	-767.177856	302.485474	1244.515991	-638.624390	-288.273163	1228.861938	-646.846497	220.790939	976.689575	-537.752991	-160.282135	968.194885	-561.025940	24.940161	1094.166260	524.600037	-2.095335	974.808716	524.243408	254.601959
-582.204712	110.071541	993.842773	-574.038147	-66.066841	997.493652	-648.305603	138.575409	523.590210	-652.021790	-88.578262	527.996521	-661.661072	150.748123	79.497589	-647.826355	-81.576530	86.032402	-565.880249	220.919724	1463.564453	-514.773193	-154.085403	1454.346313	-498.552185	26.280369	1424.873901	-494.281372	14.870116	1755.805176	-767.403503	302.348236	1244.596313	-638.315857	-288.012482	1228.418579	-647.171021	221.124893	976.436584	-537.473389	-161.025131	967.246765	-561.314514	24.824022	1094.205322	524.111633	-2.040360	975.713806	523.623962	254.583679
-582.471619	109.953224	993.843018	-574.350342	-66.165733	997.483948	-648.395630	138.523727	523.551270	-652.132568	-88.560753	527.990723	-661.690430	150.735779	79.477013	-647.876160	-81.592018	86.030037	-566.099609	220.803513	1463.624878	-514.971191	-154.185135	1454.324585	-498.735504	26.183031	1424.893799	-494.473755	14.956019	1755.605591	-767.549866	302.166443	1244.521484	-638.051331	-287.864899	1228.089844	-647.475037	221.398102	976.142578	-537.163147	-161.658249	966.156250	-561.576172	24.707010	1094.196045	523.584900	-1.989745	976.640930	522.733948	254.638947
-582.664368	109.879211	993.832642	-574.629517	-66.259605	997.484741	-648.437622	138.474686	523.553833	-652.243591	-88.630623	528.024109	-661.747498	150.738953	79.469521	-647.804016	-81.656822	86.060089	-566.358337	220.671783	1463.696899	-515.239868	-154.273392	1454.296875	-498.915253	26.081615	1424.911255	-494.747437	14.597559	1755.817993	-767.661316	301.950470	1244.394897	-637.789490	-287.605103	1227.651978	-647.838989	221.579025	975.916199	-536.792175	-162.302414	965.266602	-561.812744	24.620750	1094.191406	523.059692	-1.839562	977.682861	522.002502	254.633209
-582.891724	109.817886	993.822144	-574.954834	-66.403381	997.496948	-648.508484	138.414764	523.544739	-652.405151	-88.673523	527.973877	-661.798706	150.713913	79.493645	-647.818848	-81.683968	86.045120	-566.542175	220.622849	1463.863403	-515.477844	-154.381592	1454.234131	-499.127045	25.985125	1424.943970	-494.924377	14.698034	1755.631592	-767.795837	301.957916	1244.548706	-637.452454	-287.269043	1227.171387	-648.158752	221.768250	975.663025	-536.509888	-162.938385	964.305908	-562.065857	24.521179	1094.188232	522.596436	-1.693931	978.790344	521.311768	254.651489
-583.091187	109.694389	993.842773	-575.190063	-66.493919	997.485474	-648.586426	138.335419	523.553040	-652.504150	-88.678360	527.912109	-661.861694	150.695618	79.466331	-647.813599	-81.663902	86.006165	-566.786316	220.440216	1463.842529	-515.719849	-154.490891	1454.179810	-499.348145	25.885357	1424.959473	-495.123047	14.606692	1755.600464	-767.914307	301.959900	1244.615723	-637.114807	-286.867493	1226.711548	-648.446045	221.927139	975.472961	-536.273254	-163.558884	963.289551	-562.285400	24.393208	1094.193848	522.082458	-1.539763	979.877625	520.591553	254.812622
-583.306458	109.512817	993.845825	-575.475342	-66.624702	997.501953	-648.614563	138.255188	523.507629	-652.517517	-88.632652	527.828552	-661.846863	150.693726	79.456863	-647.663452	-81.725067	86.027550	-566.962219	220.310333	1463.916626	-515.989685	-154.593353	1454.128174	-499.608856	25.777308	1424.955933	-495.387390	14.261518	1755.810059	-767.941406	301.833862	1244.466064	-636.815063	-286.510590	1226.270630	-648.726868	222.071350	975.276367	-536.138611	-164.160019	962.111084	-562.541077	24.238415	1094.204468	521.693054	-1.548492	981.046021	520.084351	254.767639
-583.538757	109.373909	993.844360	-575.753967	-66.748734	997.507813	-648.716492	138.171555	523.510620	-652.616821	-88.663292	527.841614	-661.923157	150.711456	79.431694	-647.755859	-81.726692	85.972984	-567.164307	220.178268	1463.950562	-516.229980	-154.664185	1454.129395	-499.849243	25.667749	1424.969116	-495.603241	14.128518	1755.812500	-768.061523	301.905334	1244.615845	-636.469055	-286.093384	1225.750000	-649.020447	222.195419	975.140991	-536.150696	-164.911362	960.937073	-562.794678	24.106936	1094.206299	521.263062	-1.513689	982.328308	519.478149	254.732788
-583.741455	109.261375	993.856323	-575.987244	-66.898315	997.502136	-648.743408	138.114410	523.476440	-652.792053	-88.738396	527.810730	-661.791687	150.766388	79.351906	-647.741150	-81.739731	85.971138	-567.308350	220.167404	1464.137207	-516.448059	-154.768524	1454.096680	-500.059753	25.545513	1424.975708	-495.804565	14.028381	1755.819824	-768.084839	301.794495	1244.494263	-636.357422	-286.047729	1225.783325	-649.065674	222.336548	975.005005	-536.193970	-165.554642	959.582336	-563.011353	23.962584	1094.209595	520.778748	-1.455296	983.571655	518.826721	254.819489
-583.970764	109.133308	993.859009	-576.254639	-66.953484	997.468628	-648.861023	138.010742	523.499573	-652.857117	-88.804482	527.802979	-662.017212	150.683105	79.435593	-647.685242	-81.749817	85.980469	-567.505737	220.041321	1464.238159	-516.693542	-154.872040	1454.065918	-500.291504	25.442137	1424.991943	-496.014832	13.936680	1755.817139	-768.208679	301.962189	1244.692627	-636.133667	-285.613129	1225.355225	-649.444824	222.484192	974.871338	-536.297119	-166.317581	958.287598	-563.248840	23.848637	1094.192993	520.418518	-1.294231	984.797729	518.284424	254.945313
-584.170654	108.992737	993.846924	-576.471680	-67.090683	997.497681	-648.938171	137.956802	523.486267	-653.009888	-88.928596	527.835571	-662.019836	150.639420	79.404099	-647.662903	-81.760101	85.995773	-567.741760	219.848083	1464.141724	-516.928406	-154.951553	1454.012451	-500.472290	25.342491	1425.013062	-496.200195	14.067524	1755.627808	-768.282410	301.953400	1244.717773	-635.754150	-284.761627	1224.400513	-649.569458	222.602020	974.794800	-536.353210	-166.910263	957.148010	-563.468445	23.730730	1094.202759	519.975769	-1.475353	986.069153	517.882996	254.882965
-584.352417	108.845070	993.868835	-576.657288	-67.227249	997.501404	-649.030518	137.900604	523.456970	-653.073669	-88.986458	527.810303	-662.077148	150.623093	79.407478	-647.700562	-81.773529	86.039803	-567.917175	219.720840	1464.153198	-517.161255	-155.050842	1453.954102	-500.684448	25.243603	1425.052368	-496.453156	13.927738	1755.642578	-768.367004	301.979828	1244.694702	-635.586243	-284.383667	1223.998291	-649.506531	222.711639	974.727783	-536.585754	-167.623444	955.829651	-563.682373	23.577045	1094.221069	519.624390	-1.417999	987.221375	517.450745	254.862976
-584.570190	108.714516	993.859131	-576.884888	-67.375725	997.538452	-649.058105	137.776443	523.459656	-653.180359	-89.140053	527.833801	-662.006470	150.625092	79.382622	-647.732727	-81.797089	85.984207	-568.098694	219.624634	1464.170410	-517.325439	-155.146225	1453.869873	-500.886810	25.146477	1425.069580	-496.700867	13.841410	1755.754517	-768.458557	302.017761	1244.704834	-635.522949	-284.053772	1223.680054	-649.786621	222.802963	974.660645	-536.844055	-168.205902	954.632996	-563.918701	23.461885	1094.236450	519.174316	-1.321713	988.391479	516.911560	254.884705
-584.775085	108.570587	993.870056	-577.082153	-67.554214	997.576233	-649.180298	137.666183	523.450317	-653.298096	-89.258362	527.852783	-662.046448	150.651703	79.423882	-647.796387	-81.784843	85.991074	-568.242737	219.634567	1464.367676	-517.533020	-155.258316	1453.766235	-501.115997	25.064466	1425.047363	-497.013855	13.523754	1755.956299	-768.531189	302.017090	1244.704834	-635.443604	-283.599823	1223.272583	-649.901978	222.838379	974.588440	-537.134521	-168.909256	953.538147	-564.138794	23.315144	1094.263672	518.848450	-1.203682	989.389404	516.485657	254.949661
-584.975830	108.451096	993.868896	-577.253662	-67.680389	997.585815	-649.278015	137.559265	523.456116	-653.397095	-89.400993	527.811218	-662.051697	150.585129	79.366333	-647.818420	-81.792686	85.979309	-568.448242	219.513794	1464.421265	-517.771851	-155.356110	1453.672485	-501.326782	24.979853	1425.057007	-497.298950	13.389412	1755.985352	-768.620667	302.004883	1244.667236	-635.360168	-283.195709	1222.813843	-650.035889	222.886948	974.506348	-537.514526	-169.494125	952.383850	-564.344299	23.200188	1094.270874	518.423889	-1.313650	990.447266	516.087036	254.841736
-585.177063	108.313896	993.861450	-577.384644	-67.829666	997.584229	-649.333435	137.426773	523.445496	-653.475220	-89.531990	527.824219	-662.068665	150.562256	79.361557	-647.833191	-81.822075	85.991516	-568.663574	219.315689	1464.271606	-517.992310	-155.479431	1453.550415	-501.537262	24.887943	1425.044067	-497.572906	13.468725	1755.714844	-768.695496	301.952209	1244.465576	-635.230530	-283.040070	1222.255371	-650.170532	222.905624	974.423767	-537.996704	-170.125107	951.260620	-564.537537	23.065607	1094.270752	518.160400	-1.330202	991.328979	515.831543	254.785629
-585.384644	108.193779	993.855103	-577.531006	-67.926765	997.589844	-649.407898	137.257599	523.438721	-653.501770	-89.577530	527.719727	-662.049561	150.560822	79.344994	-647.868225	-81.858154	85.961273	-568.864380	219.210831	1464.288574	-518.171692	-155.581131	1453.441040	-501.731995	24.801733	1425.018799	-497.881287	13.346717	1755.741943	-768.821533	301.930359	1244.495483	-635.417725	-282.596649	1222.073608	-650.300964	222.904800	974.357178	-538.474121	-170.720520	950.322388	-564.714355	22.969896	1094.270020	517.754761	-1.298123	992.117676	515.464844	254.786209
-585.609680	108.048225	993.844177	-577.707397	-68.054512	997.596619	-649.502136	137.218765	523.438354	-653.565063	-89.687965	527.684326	-662.027039	150.527878	79.335190	-647.891052	-81.841454	85.933426	-569.056702	219.115616	1464.276733	-518.334839	-155.652740	1453.323975	-501.896271	24.741863	1424.976440	-498.215942	13.210023	1755.772095	-768.896118	301.873474	1244.424316	-635.529297	-282.317505	1221.789429	-650.195679	222.936096	974.287598	-539.101807	-171.382217	949.109253	-564.921631	22.847759	1094.268555	517.456665	-1.310533	992.823425	515.182800	254.747635
-585.808716	107.930573	993.843079	-577.794678	-68.151466	997.563599	-649.575256	137.108276	523.458191	-653.577698	-89.725517	527.669678	-662.055481	150.511520	79.328537	-647.888611	-81.839539	85.934273	-569.260620	219.036301	1464.303833	-518.505554	-155.736435	1453.225586	-502.059845	24.651184	1424.991333	-498.553375	13.049050	1755.836060	-768.996338	301.806000	1244.379883	-635.637268	-282.055328	1221.550293	-650.287415	222.940002	974.181030	-539.738281	-172.065445	948.039063	-565.066528	22.733511	1094.252075	517.085327	-1.449087	993.475525	514.781799	254.736938
-586.030396	107.837952	993.837646	-577.973755	-68.258461	997.547668	-649.634216	137.011215	523.400513	-653.687866	-89.860031	527.691345	-662.013489	150.528793	79.291443	-647.872131	-81.919106	86.020554	-569.436035	218.952362	1464.324951	-518.705200	-155.847534	1453.090088	-502.245636	24.567806	1424.978760	-498.936951	12.703274	1756.091431	-769.111633	301.779449	1244.430176	-635.755371	-281.794678	1221.305786	-650.338562	222.940903	974.112671	-540.379395	-172.622604	947.189636	-565.255981	22.632095	1094.239502	516.717529	-1.594957	994.057007	514.340027	254.662140
-586.244995	107.758781	993.826538	-578.088989	-68.366409	997.529907	-649.686707	136.965927	523.388306	-653.669067	-89.878868	527.647400	-662.002991	150.511765	79.303970	-647.839355	-81.918655	85.986130	-569.613220	218.865219	1464.355103	-518.872803	-155.929749	1452.968628	-502.413513	24.493511	1424.933105	-499.272583	12.516668	1756.168091	-769.205200	301.655548	1244.389648	-635.863464	-281.571686	1221.067139	-650.365723	222.952286	974.001404	-541.027466	-173.190613	946.551758	-565.402710	22.544569	1094.221802	516.392517	-1.681423	994.468994	513.977234	254.592850
-586.453979	107.650055	993.825745	-578.217163	-68.423500	997.498169	-649.796509	136.937897	523.369568	-653.679321	-89.924622	527.637207	-662.013123	150.512527	79.301041	-647.841675	-81.915123	85.978973	-569.783752	218.790405	1464.352539	-518.986450	-156.018921	1452.879272	-502.557922	24.432022	1424.936401	-499.638153	12.380836	1756.199951	-769.290710	301.492126	1244.309692	-636.046143	-281.362518	1220.857300	-650.382935	222.893494	973.936218	-541.768494	-173.874756	945.641418	-565.559937	22.453392	1094.203857	516.103394	-1.605363	994.705566	513.664551	254.540390
-586.654663	107.513580	993.789307	-578.344543	-68.561317	997.517517	-649.794556	136.861938	523.335083	-653.817139	-90.008232	527.643738	-661.938477	150.470306	79.282921	-648.017700	-81.912285	86.024956	-569.940430	218.800507	1464.444702	-519.079529	-156.062164	1452.781006	-502.709747	24.349293	1424.921143	-499.968689	12.230244	1756.340088	-769.378418	301.320953	1244.176270	-636.274597	-281.166229	1220.645874	-650.391235	222.875778	973.837036	-542.642517	-174.528305	944.496033	-565.724426	22.354359	1094.194336	515.851563	-1.597696	994.856873	513.350464	254.463470
-586.824341	107.420090	993.786499	-578.419067	-68.641495	997.487427	-649.896423	136.774170	523.333252	-653.836914	-90.047523	527.627014	-661.914734	150.467087	79.272476	-648.032715	-81.918991	85.969368	-570.132446	218.713287	1464.404907	-519.219238	-156.163147	1452.679443	-502.862701	24.302889	1424.917236	-500.322540	12.038956	1756.406250	-769.496887	301.176666	1244.057739	-636.379089	-281.098480	1220.260376	-650.375793	222.843185	973.771057	-543.560242	-175.342636	943.460815	-565.844177	22.261650	1094.177612	515.565735	-1.748809	994.934204	513.025818	254.355209
-587.034302	107.328629	993.781982	-578.549377	-68.737411	997.480042	-649.949768	136.763489	523.304504	-653.905457	-90.099251	527.574890	-661.926819	150.452438	79.284546	-648.023865	-81.898773	85.932289	-570.313965	218.658112	1464.382813	-519.325012	-156.264496	1452.568115	-503.033722	24.213978	1424.860352	-500.672516	11.846466	1756.454590	-769.611389	301.038757	1243.987549	-636.773193	-280.701721	1220.240479	-650.368347	222.823166	973.689575	-544.458435	-175.977097	942.524841	-566.006592	22.174210	1094.170166	515.315552	-1.791222	994.893127	512.638733	254.307800
-587.200500	107.266472	993.773987	-578.639099	-68.791321	997.466736	-650.048645	136.700516	523.304504	-653.877502	-90.117645	527.545044	-661.920105	150.460434	79.264412	-648.070007	-81.895912	85.931953	-570.485107	218.569687	1464.331543	-519.451355	-156.328476	1452.464600	-503.180695	24.138601	1424.837891	-500.988586	11.835474	1756.323242	-769.778809	300.855652	1243.941895	-637.035156	-280.457092	1220.083374	-650.313721	222.791138	973.588440	-545.300964	-176.645981	941.747681	-566.129761	22.120861	1094.158569	515.087830	-1.850056	994.790039	512.234131	254.239502
-587.395508	107.166710	993.789490	-578.748901	-68.892159	997.466736	-650.135681	136.583099	523.306091	-653.956055	-90.152992	527.537903	-661.941711	150.452286	79.247696	-648.116882	-81.889786	85.937515	-570.686096	218.483246	1464.302490	-519.588196	-156.452255	1452.375610	-503.344727	24.064356	1424.811523	-501.408936	11.502328	1756.562988	-769.886597	300.633392	1243.829956	-637.287842	-280.264343	1219.971924	-650.286072	222.750931	973.494568	-546.417297	-177.289993	940.724915	-566.277710	22.020191	1094.165649	514.812683	-1.938466	994.620667	511.907135	254.164734
-587.525574	107.092964	993.787903	-578.842224	-68.970963	997.480896	-650.217285	136.528748	523.321655	-653.995300	-90.233185	527.562744	-661.928833	150.401672	79.281075	-648.084534	-81.889404	85.946030	-570.884033	218.378601	1464.252441	-519.735840	-156.560486	1452.321167	-503.479126	23.980274	1424.800171	-501.802551	11.261646	1756.546875	-770.027405	300.401062	1243.750000	-637.535645	-280.154175	1219.915527	-650.266541	222.702728	973.416138	-547.364319	-177.887863	940.090515	-566.395325	21.955877	1094.172485	514.634094	-2.039714	994.360962	511.593384	254.066818
-587.686707	107.045441	993.791748	-578.985107	-69.020050	997.474731	-650.310181	136.443802	523.287231	-654.076660	-90.282181	527.572571	-661.905273	150.438889	79.251266	-648.088928	-81.888741	85.951912	-571.038635	218.291595	1464.203491	-519.863953	-156.668594	1452.293091	-503.600494	23.917780	1424.809814	-502.120636	11.234655	1756.437744	-770.139709	300.108704	1243.637085	-637.769348	-280.025879	1219.837036	-650.211609	222.689865	973.316833	-548.196655	-178.362320	939.598816	-566.537903	21.904093	1094.169922	514.385742	-2.095947	993.991516	511.117523	254.025055
-587.806885	107.015686	993.777832	-579.068542	-69.127029	997.505554	-650.377930	136.462082	523.290527	-654.153198	-90.400063	527.648682	-661.901428	150.421875	79.200676	-648.149780	-81.898552	86.000999	-571.235840	218.187988	1464.189941	-519.969116	-156.766266	1452.226807	-503.763336	23.820593	1424.784668	-502.528931	10.876713	1756.681763	-770.280090	299.870483	1243.505249	-638.020752	-279.981049	1219.773315	-650.212524	222.695923	973.202148	-549.140686	-178.936569	938.955261	-566.650146	21.862520	1094.179321	514.129700	-2.113302	993.534119	510.632843	254.090744
-587.914307	106.927986	993.779297	-579.131775	-69.177620	997.465698	-650.453369	136.356842	523.261353	-654.187378	-90.397408	527.599548	-661.951233	150.423553	79.186012	-648.229065	-81.918205	85.967979	-571.444824	218.095566	1464.156006	-520.067200	-156.880035	1452.211792	-503.896179	23.715057	1424.786743	-502.875427	10.639009	1756.759033	-770.396973	299.518036	1243.237061	-638.271667	-279.877014	1219.656494	-650.190735	222.672577	973.069214	-550.141418	-179.508438	938.314880	-566.721619	21.775707	1094.158325	513.967041	-2.288654	993.009460	510.279266	253.978561
-588.023132	106.875740	993.779236	-579.225708	-69.227203	997.442627	-650.527405	136.368561	523.268799	-654.220398	-90.374817	527.553833	-661.941589	150.419342	79.182480	-648.238281	-81.883026	85.932037	-571.628906	218.003860	1464.108887	-520.184998	-157.003510	1452.122925	-504.039429	23.625538	1424.739136	-503.224884	10.423796	1756.832886	-770.516907	299.248291	1243.105957	-638.525879	-279.757416	1219.507446	-650.186707	222.688248	972.944641	-551.197876	-180.117401	937.506531	-566.820129	21.713552	1094.146606	513.693115	-2.423440	992.393127	509.803040	253.983780
-588.151306	106.853653	993.795105	-579.309021	-69.231346	997.377747	-650.600891	136.335464	523.246094	-654.237976	-90.439102	527.508362	-661.954102	150.408325	79.191406	-648.135986	-81.885887	85.893982	-571.802246	217.902771	1464.061279	-520.285645	-157.113434	1452.064697	-504.172882	23.540918	1424.720947	-503.529602	10.428296	1756.683594	-770.641235	298.991547	1243.035400	-638.669739	-279.742218	1219.164429	-650.158569	222.672775	972.795959	-552.158264	-180.739517	936.890747	-566.896851	21.661207	1094.118286	513.477661	-2.436586	991.719238	509.278076	254.042648
-588.199219	106.825211	993.792725	-579.380188	-69.288872	997.369812	-650.612854	136.269287	523.238647	-654.223877	-90.409042	527.503418	-661.954346	150.388733	79.199135	-648.124878	-81.886963	85.889595	-571.966064	217.802475	1464.041138	-520.383911	-157.236069	1451.998413	-504.293915	23.420040	1424.703369	-503.918915	10.095256	1756.918457	-770.750610	298.709290	1242.884644	-639.108887	-279.511810	1219.328613	-650.146606	222.691422	972.649414	-553.057068	-181.261215	936.263184	-566.964661	21.612009	1094.114624	513.286682	-2.480741	990.913025	508.800354	254.039368
-588.279846	106.785301	993.776917	-579.491638	-69.333542	997.349792	-650.721802	136.258316	523.272156	-654.343689	-90.470886	527.506287	-662.009583	150.419006	79.202728	-648.250732	-81.883820	85.893936	-572.146118	217.677414	1463.988159	-520.560974	-157.368378	1451.962158	-504.463837	23.330355	1424.700684	-504.246643	9.879949	1756.989380	-770.892578	298.507721	1242.843262	-639.412964	-279.428345	1219.299438	-650.147888	222.672745	972.449341	-553.969116	-181.906067	935.730835	-567.054871	21.564640	1094.095947	513.089539	-2.487709	990.067017	508.263000	254.155960
-588.322815	106.738419	993.782227	-579.546143	-69.402718	997.363647	-650.782471	136.241638	523.226746	-654.386169	-90.460556	527.548340	-662.022034	150.400467	79.226173	-648.223694	-81.927200	85.920326	-572.346069	217.567078	1463.942993	-520.713806	-157.479675	1451.895752	-504.590637	23.224134	1424.704712	-504.585785	9.691037	1757.038574	-770.989929	298.204315	1242.627563	-639.628113	-279.347809	1219.212036	-650.130310	222.666412	972.244080	-554.826172	-182.438843	935.121948	-567.116455	21.509293	1094.107544	512.953491	-2.393159	989.219482	507.674469	254.258438
-588.368042	106.678360	993.759094	-579.626709	-69.489204	997.381042	-650.816833	136.234314	523.213989	-654.529358	-90.614861	527.631531	-661.983032	150.451477	79.175621	-648.228760	-81.894279	85.954338	-572.531860	217.472336	1463.906860	-520.847839	-157.597504	1451.869507	-504.764099	23.114832	1424.673340	-504.907776	9.515852	1757.199463	-771.074707	297.982666	1242.447021	-639.838013	-279.244995	1219.117188	-650.117615	222.674332	972.045593	-555.669128	-183.117859	934.519897	-567.192566	21.454302	1094.106445	512.726685	-2.479373	988.416870	507.157745	254.255432
-588.429749	106.621979	993.746460	-579.777222	-69.510239	997.369812	-650.891907	136.249847	523.179932	-654.565552	-90.576065	527.620117	-661.992188	150.477600	79.117714	-648.255432	-81.888054	85.949501	-572.705627	217.357193	1463.837646	-521.014771	-157.699966	1451.828125	-504.920532	22.990799	1424.688354	-505.201233	9.329237	1757.234131	-771.159668	297.675079	1242.287598	-640.041016	-279.156647	1219.007202	-650.113586	222.675415	971.814148	-556.470642	-183.598358	933.835510	-567.285461	21.409077	1094.092529	512.482605	-2.474397	987.601318	506.468079	254.406464
-588.477356	106.620087	993.736816	-579.883484	-69.607262	997.362915	-650.959351	136.298813	523.167114	-654.633606	-90.601730	527.597839	-662.013855	150.446060	79.152596	-648.182495	-81.899498	85.953491	-572.884216	217.233154	1463.835571	-521.172119	-157.827896	1451.771973	-505.083649	22.865679	1424.649780	-505.472046	9.149565	1757.279053	-771.258667	297.439392	1242.176025	-640.274353	-279.047424	1218.852783	-650.105713	222.648285	971.626099	-557.267456	-184.227264	933.253540	-567.371521	21.353600	1094.085938	512.398315	-2.403740	986.785400	505.971924	254.401031
-588.521118	106.545418	993.750000	-579.977417	-69.664909	997.315613	-651.017944	136.294983	523.171875	-654.654846	-90.593803	527.552856	-662.010864	150.422516	79.140327	-648.188721	-81.875801	85.874962	-573.060425	217.127930	1463.824097	-521.390625	-157.967712	1451.664673	-505.249756	22.727278	1424.637207	-505.725372	8.996077	1757.300903	-771.338135	297.289856	1242.121948	-640.478333	-278.929199	1218.637329	-650.101257	222.642517	971.452271	-557.981567	-184.708374	932.657227	-567.419189	21.250084	1094.066284	512.248413	-2.228026	985.993591	505.282013	254.478928
-588.543701	106.464142	993.766602	-580.065430	-69.687874	997.299133	-651.037048	136.262039	523.194702	-654.614075	-90.546623	527.531616	-662.033813	150.404724	79.161964	-648.172546	-81.884918	85.841461	-573.211731	216.989838	1463.784790	-521.599976	-158.133209	1451.597900	-505.424774	22.603291	1424.599609	-505.972748	8.814240	1757.320679	-771.357483	297.074371	1241.963013	-640.705139	-278.778168	1218.410156	-650.062622	222.613312	971.229614	-558.699890	-185.301575	932.037720	-567.467651	21.174465	1094.065796	512.093933	-2.276787	985.307190	504.802521	254.444244
-588.536804	106.390366	993.783630	-580.130737	-69.761101	997.316772	-651.050659	136.193436	523.178528	-654.691467	-90.599052	527.565796	-662.029175	150.398621	79.174042	-648.140991	-81.891090	85.849281	-573.403687	216.854691	1463.762817	-521.819519	-158.309708	1451.555786	-505.622894	22.466347	1424.614014	-506.151611	8.791261	1757.172119	-771.366333	296.742401	1241.673340	-640.936768	-278.671570	1218.246948	-650.074707	222.599396	970.976135	-559.354614	-185.881836	931.398132	-567.528259	21.093031	1094.088867	511.916656	-2.377698	984.773499	504.137115	254.425842
-588.575439	106.331253	993.777405	-580.303894	-69.818352	997.314209	-651.069946	136.205215	523.205200	-654.802856	-90.688774	527.627869	-662.038452	150.415787	79.157387	-648.108826	-81.915833	85.898399	-573.578064	216.702179	1463.709106	-522.052002	-158.475723	1451.553955	-505.808838	22.311163	1424.618286	-506.418365	8.431436	1757.381348	-771.309937	296.460205	1241.305298	-641.397522	-278.698029	1218.438354	-650.027466	222.593094	970.719788	-559.962708	-186.392197	930.791870	-567.616211	21.024887	1094.081543	511.861145	-2.483744	984.317993	503.594360	254.264175
-588.586426	106.226158	993.797974	-580.382141	-69.891068	997.317017	-651.093445	136.112961	523.188293	-654.807129	-90.659920	527.618347	-662.022156	150.446106	79.095680	-648.159058	-81.923744	85.957466	-573.724609	216.593826	1463.651001	-522.249573	-158.622421	1451.526367	-505.985077	22.150017	1424.647217	-506.599182	8.236103	1757.413818	-771.262939	296.264740	1241.081421	-641.328308	-278.473694	1217.972046	-649.976013	222.577576	970.409424	-560.607544	-187.021027	930.140930	-567.677246	20.919456	1094.096558	511.828705	-2.413279	983.833435	503.156219	254.210571
-588.588013	106.194183	993.783508	-580.487976	-69.925308	997.260254	-651.108826	136.127930	523.222473	-654.745850	-90.625954	527.611755	-662.094421	150.407333	79.162605	-648.061401	-81.910271	85.920021	-573.878052	216.435745	1463.613403	-522.530151	-158.827957	1451.427979	-506.171783	21.991301	1424.625610	-506.769226	8.029425	1757.415894	-771.233276	296.159576	1240.875610	-641.684692	-278.433350	1218.109131	-649.943970	222.565582	970.109741	-561.108704	-187.494400	929.468689	-567.719177	20.853207	1094.059814	511.772858	-2.356806	983.454712	502.631165	254.125412
-588.604675	106.105492	993.780701	-580.602600	-70.037331	997.278076	-651.093994	136.084122	523.205566	-654.829590	-90.714264	527.620728	-662.084229	150.417923	79.147934	-648.006226	-81.916077	85.925697	-574.011047	216.257385	1463.538696	-522.824341	-158.994049	1451.393433	-506.378204	21.808483	1424.588135	-506.925446	7.849387	1757.412964	-771.211182	295.992493	1240.692993	-641.603577	-278.271606	1217.620972	-649.931641	222.536224	969.830017	-561.648621	-188.118607	928.778992	-567.802734	20.753908	1094.070435	511.772827	-2.365625	983.140625	502.267456	254.008423
-588.602783	106.027367	993.752991	-580.680542	-70.123131	997.239929	-651.106567	136.053726	523.227051	-654.823364	-90.724785	527.578491	-662.141968	150.400742	79.166756	-648.040344	-81.917091	85.927208	-574.157776	216.103851	1463.528320	-523.079895	-159.163727	1451.313843	-506.596680	21.626472	1424.550903	-507.067230	7.643643	1757.428955	-771.199951	295.839874	1240.588135	-641.773804	-278.115265	1217.342529	-649.895569	222.516876	969.593140	-562.166626	-188.718262	928.045410	-567.854065	20.657816	1094.040161	511.709290	-2.481243	982.921814	501.797974	253.916763
-588.624634	105.960510	993.781982	-580.771118	-70.177330	997.208923	-651.113098	136.003036	523.224548	-654.776428	-90.715096	527.519531	-662.169861	150.399216	79.167923	-647.967712	-81.920189	85.866936	-574.290649	215.951767	1463.462769	-523.366760	-159.342087	1451.218262	-506.770721	21.454313	1424.519287	-507.174805	7.481655	1757.414673	-771.088928	295.696533	1240.376831	-641.785461	-277.999756	1216.700806	-649.824890	222.475418	969.346558	-562.680847	-189.362640	927.357239	-567.903503	20.557697	1094.039063	511.673767	-2.554369	982.811951	501.466888	253.844940
-588.629883	105.946815	993.774231	-580.881409	-70.262749	997.161926	-651.118286	136.012726	523.247314	-654.855530	-90.720634	527.551880	-662.216003	150.404648	79.169991	-647.939026	-81.922508	85.864738	-574.411438	215.826508	1463.394775	-523.672424	-159.528641	1451.110352	-506.976685	21.282705	1424.491699	-507.272400	7.301806	1757.413208	-770.997681	295.579041	1240.259155	-642.114807	-277.699188	1216.681885	-649.756531	222.484619	969.065369	-563.159607	-189.970871	926.610413	-567.963745	20.474970	1094.012939	511.661438	-2.678345	982.809448	501.265045	253.793839
-588.644958	105.853630	993.756775	-581.005188	-70.373573	997.196533	-651.083435	136.013489	523.229248	-654.916016	-90.781258	527.577942	-662.202332	150.385818	79.150642	-647.995483	-81.933693	85.910065	-574.528564	215.671097	1463.353760	-523.996765	-159.705795	1451.069336	-507.188263	21.080673	1424.500122	-507.385620	7.099449	1757.415039	-770.878296	295.496918	1240.021606	-642.267273	-277.547424	1216.424072	-649.637512	222.483521	968.838196	-563.661743	-190.712280	925.898743	-568.054260	20.390617	1094.024658	511.645966	-2.723065	982.861450	501.048065	253.664444
-588.659668	105.764389	993.753906	-581.095947	-70.490074	997.216309	-651.084045	135.969681	523.240051	-654.871887	-90.795929	527.573364	-662.216309	150.389908	79.103882	-647.926392	-81.935997	85.943558	-574.646484	215.495514	1463.287598	-524.294250	-159.930023	1450.998657	-507.384460	20.889482	1424.500977	-507.488159	6.886075	1757.401855	-770.752319	295.376953	1239.798340	-642.663757	-277.434692	1216.453369	-649.479553	222.465988	968.526184	-564.144287	-191.352966	925.212036	-568.131104	20.291800	1094.037109	511.621490	-2.713606	982.980530	500.812500	253.685913
-588.706665	105.703728	993.750671	-581.199646	-70.595535	997.186584	-651.096985	135.968582	523.224670	-654.952087	-90.870010	527.569397	-662.178040	150.396332	79.103752	-647.964355	-81.929741	85.951630	-574.767151	215.335953	1463.245239	-524.616333	-160.146317	1450.914673	-507.590424	20.700529	1424.477295	-507.562866	6.663875	1757.383057	-770.606506	295.244720	1239.593750	-642.487305	-277.171173	1215.856323	-649.346680	222.465027	968.187805	-564.566162	-192.009674	924.439453	-568.197083	20.188259	1094.019653	511.639221	-2.659932	983.119629	500.675659	253.688110
-588.716980	105.614983	993.746155	-581.321716	-70.729546	997.197449	-651.082947	135.904739	523.226013	-655.006531	-90.930069	527.587891	-662.216980	150.381317	79.113991	-647.999512	-81.930046	85.950439	-574.867310	215.154327	1463.195801	-524.903259	-160.340805	1450.815186	-507.809509	20.503485	1424.468628	-507.634888	6.438852	1757.382324	-770.382935	294.983429	1239.186279	-642.583313	-276.945496	1215.494995	-649.211182	222.506317	967.811646	-565.026855	-192.681335	923.659790	-568.283508	20.073389	1094.026367	511.720306	-2.639291	983.335999	500.640656	253.741898
-588.712097	105.509270	993.740540	-581.381592	-70.839233	997.186279	-651.120239	135.836502	523.213379	-655.089844	-91.042633	527.627319	-662.261108	150.361038	79.130806	-648.004272	-81.986824	86.025070	-574.996582	214.936966	1463.124146	-525.226440	-160.530869	1450.757935	-508.038116	20.304119	1424.461060	-507.700226	6.200568	1757.373291	-770.186279	294.796387	1238.887451	-642.701843	-276.808167	1215.186035	-648.977539	222.594330	967.493286	-565.469971	-193.297165	922.853882	-568.330444	19.955652	1094.021484	511.801422	-2.606102	983.583313	500.629700	253.751022
-588.750305	105.352333	993.739624	-581.472473	-70.944572	997.154297	-651.129944	135.831909	523.199646	-655.071228	-91.069290	527.623474	-662.274475	150.341339	79.186745	-647.950562	-82.010590	86.012550	-575.100647	214.750000	1463.097534	-525.578003	-160.737961	1450.610718	-508.270630	20.079510	1424.415405	-507.689789	6.157419	1757.162842	-770.022522	294.693451	1238.721924	-642.877869	-276.726501	1214.871338	-648.736389	222.688110	967.147522	-565.370422	-192.418381	921.313049	-568.403564	19.802586	1094.007080	511.868469	-2.582142	983.933228	500.683228	253.725235
-588.795044	105.264603	993.715088	-581.605530	-71.037796	997.096497	-651.169617	135.770386	523.205566	-655.087769	-91.087944	527.554993	-662.295532	150.343994	79.182091	-648.003845	-81.948303	85.953705	-575.201782	214.630310	1463.117432	-525.886841	-160.902481	1450.511108	-508.474579	19.861399	1424.367554	-507.728546	5.957127	1757.142944	-769.772888	294.521851	1238.420532	-643.010803	-276.504852	1214.536377	-648.423279	222.857590	966.726929	-565.772461	-192.933868	920.446350	-568.462646	19.686203	1093.961548	511.959106	-2.564925	984.288513	500.761261	253.745316
-588.814331	105.157394	993.700134	-581.750366	-71.157166	997.077209	-651.172485	135.736847	523.202148	-655.072510	-91.122192	527.565369	-662.274902	150.370193	79.145218	-647.990540	-81.945786	85.950668	-575.297363	214.473679	1463.058960	-526.175964	-161.132416	1450.416016	-508.670990	19.675463	1424.340698	-507.742340	5.700472	1757.125488	-769.531128	294.356476	1238.136719	-643.137329	-276.253296	1214.200928	-648.110901	222.979309	966.367432	-566.269836	-193.760513	919.556519	-568.546570	19.558340	1093.945068	512.037964	-2.514854	984.723022	500.860748	253.748489
-588.840332	105.040680	993.705811	-581.881226	-71.274902	997.041809	-651.185852	135.774185	523.175232	-655.043762	-91.189400	527.563232	-662.304260	150.375366	79.096413	-647.988037	-81.982468	86.008675	-575.417480	214.258591	1462.996094	-526.576782	-161.387650	1450.284424	-508.883514	19.421076	1424.343506	-507.812805	5.288875	1757.286133	-769.219910	294.126282	1237.687500	-643.237793	-276.023529	1213.871216	-647.835327	223.158951	965.868652	-566.680603	-194.352676	918.793457	-568.619202	19.408421	1093.930054	512.206970	-2.520702	985.155151	501.011322	253.678299
-588.828430	104.901901	993.678528	-582.000000	-71.446686	997.082764	-651.163147	135.739868	523.145630	-655.061707	-91.280373	527.557861	-662.310669	150.372467	79.125710	-647.986328	-81.961838	85.984901	-575.501465	214.006958	1462.846191	-526.906738	-161.606827	1450.189941	-509.083130	19.185146	1424.300415	-507.812744	5.031178	1757.180786	-768.936218	293.966461	1237.437378	-643.593811	-275.739777	1213.775269	-647.523010	223.353714	965.351624	-567.109070	-194.981583	917.930420	-568.694153	19.277613	1093.939941	512.374878	-2.342324	985.526306	501.220612	253.743530
-588.851074	104.732208	993.679626	-582.097900	-71.586403	997.084045	-651.149414	135.626205	523.152344	-655.075867	-91.418671	527.595825	-662.278137	150.360443	79.134666	-648.028870	-81.946068	85.992203	-575.643555	213.829514	1462.983154	-527.203369	-161.826859	1450.119263	-509.284302	18.920473	1424.292236	-507.726593	4.958379	1757.052246	-768.576904	293.777313	1237.168579	-643.684875	-275.541107	1213.430664	-647.235474	223.533890	964.865906	-567.571960	-195.705078	917.221985	-568.772827	19.115662	1093.944458	512.527832	-2.273479	985.967834	501.431458	253.797241
-588.894226	104.580109	993.675659	-582.271484	-71.712868	997.089783	-651.197266	135.531891	523.130859	-655.164063	-91.533318	527.609314	-662.307373	150.362198	79.128769	-648.063965	-81.960251	86.035667	-575.780518	213.556305	1462.866943	-527.543091	-162.100098	1449.964966	-509.498016	18.691513	1424.263916	-507.670898	4.687927	1757.037476	-768.158813	293.568390	1236.819702	-643.818665	-275.314911	1213.037842	-646.888489	223.761200	964.317810	-568.036621	-196.334412	916.348572	-568.879761	18.969883	1093.945313	512.726685	-2.188445	986.417908	501.617432	253.809540
-588.908508	104.408157	993.673035	-582.362793	-71.894592	997.095764	-651.200806	135.468384	523.142090	-655.209595	-91.616570	527.588379	-662.332336	150.338852	79.147354	-648.111328	-81.984077	86.061417	-575.925537	213.329514	1462.718994	-527.891785	-162.326599	1449.844971	-509.710541	18.454077	1424.217163	-507.592834	4.419942	1756.981445	-767.649109	293.150848	1236.223267	-643.685303	-275.183685	1212.416138	-646.511169	223.993942	963.729248	-568.565796	-197.103806	915.615295	-568.959534	18.789507	1093.951660	512.919495	-2.046302	986.843018	501.784180	253.773224
-588.957947	104.278687	993.642456	-582.494812	-72.010193	997.060974	-651.236938	135.435333	523.148621	-655.208923	-91.680580	527.549561	-662.347839	150.335968	79.140244	-648.130127	-81.963570	86.031044	-576.042053	213.115051	1462.639893	-528.187256	-162.558365	1449.690430	-509.898895	18.190809	1424.178345	-507.546936	3.990125	1756.979736	-767.082581	292.734314	1235.656006	-643.753662	-274.853668	1211.926147	-646.119568	224.286026	963.007202	-569.494812	-199.333603	915.478088	-569.031311	18.657633	1093.915894	513.029602	-2.053966	987.258545	501.891357	253.822739
-589.017761	104.166550	993.623962	-582.601929	-72.115387	996.980957	-651.217163	135.427765	523.092590	-655.043335	-91.625015	527.492310	-662.362915	150.322464	79.145874	-647.976318	-81.966141	85.984177	-576.137329	212.908447	1462.586426	-528.562988	-162.805573	1449.569580	-510.122589	17.952852	1424.152832	-507.430084	3.709792	1756.943726	-766.582031	292.621216	1235.307495	-643.868958	-274.631226	1211.556763	-645.763000	224.700607	962.244080	-570.046387	-200.262070	914.806885	-569.083252	18.511257	1093.862305	513.137329	-2.024389	987.689941	502.002106	253.829193
-589.030945	103.948570	993.605408	-582.680054	-72.323593	997.032654	-651.191772	135.306396	523.055176	-655.076172	-91.729126	527.492676	-662.375549	150.331589	79.117538	-648.042908	-81.954582	85.991791	-576.227356	212.652435	1462.567383	-528.913696	-163.084244	1449.464966	-510.327759	17.688606	1424.135620	-507.286163	3.447829	1756.964111	-765.963440	292.111206	1234.744873	-643.971619	-274.399323	1211.232910	-645.401550	225.162445	961.320923	-570.492004	-200.897171	913.950867	-569.151367	18.330669	1093.881836	513.317566	-2.113957	988.090210	502.219452	253.797256
-589.111633	103.793388	993.612122	-582.849915	-72.493324	997.047913	-651.184875	135.279022	523.054688	-655.026001	-91.778152	527.486389	-662.407104	150.329803	79.113976	-647.989563	-81.947914	86.019943	-576.341492	212.377640	1462.601807	-529.238647	-163.379028	1449.325439	-510.554932	17.384956	1424.115112	-507.109406	3.173953	1756.890137	-765.209167	291.385071	1233.946899	-644.444397	-274.116730	1211.129639	-645.064270	225.774750	960.214050	-570.944336	-201.647964	913.233643	-569.275696	18.164335	1093.892822	513.496826	-2.269944	988.482727	502.398102	253.707138
-589.222778	103.581024	993.609741	-582.989990	-72.692345	997.005737	-651.228333	135.139343	523.078064	-655.030762	-91.847771	527.457886	-662.440247	150.337372	79.105728	-647.952393	-81.957985	86.069511	-576.443909	212.091949	1462.674438	-529.592590	-163.645050	1449.197266	-510.780487	17.096239	1424.075073	-506.836609	3.036189	1756.626953	-764.396423	290.599457	1233.407959	-644.612549	-273.903290	1210.729248	-644.699463	226.468887	958.905273	-571.391357	-202.379364	912.393738	-569.382690	17.934502	1093.867920	513.719116	-2.341419	988.779724	502.691498	253.689667
-589.344116	103.378906	993.626709	-583.155518	-72.873825	996.987000	-651.264038	135.023453	523.060547	-655.010803	-91.938744	527.441895	-662.469971	150.314911	79.133545	-648.001160	-81.967278	86.076492	-576.576355	211.834091	1462.731934	-529.903076	-163.913513	1449.106934	-510.968689	16.824615	1424.064209	-506.643982	2.588282	1756.715820	-763.480774	289.674957	1232.667114	-644.790710	-273.656799	1210.260864	-644.358582	227.165146	957.510193	-571.766907	-203.092972	911.681580	-569.524963	17.718836	1093.867432	513.968689	-2.386619	988.962524	503.021484	253.653137
-589.456543	103.150162	993.642334	-583.316650	-73.066475	996.972595	-651.235657	134.938675	523.005981	-655.069031	-92.061165	527.491577	-662.435974	150.320892	79.115295	-648.034180	-81.991173	86.101875	-576.737671	211.568146	1462.773071	-530.273987	-164.246506	1448.938232	-511.204315	16.494471	1424.050171	-506.376587	2.236957	1756.527832	-762.487244	288.663849	1231.669312	-645.038086	-273.501953	1209.917725	-643.924866	227.865875	956.037170	-572.260742	-203.753555	910.887939	-569.651794	17.487556	1093.866943	514.192078	-2.479446	989.069092	503.239624	253.692352
-589.552795	102.999138	993.637695	-583.428040	-73.283928	996.956848	-651.222839	134.858734	523.006775	-655.077576	-92.132004	527.490540	-662.465210	150.321640	79.104141	-647.931702	-82.021652	86.117805	-576.905579	211.291824	1462.746460	-530.647095	-164.573990	1448.767334	-511.408630	16.180840	1424.044678	-506.052673	1.961144	1756.496948	-761.543640	287.891541	1230.919434	-644.928650	-273.462128	1209.379150	-643.532471	228.763214	954.486694	-572.654724	-204.466507	910.150146	-569.765625	17.294451	1093.858643	514.450867	-2.591313	989.095215	503.432251	253.710587
-589.644165	102.829979	993.666260	-583.524841	-73.490723	996.938660	-651.211670	134.694931	523.004272	-655.096313	-92.260063	527.418884	-662.385864	150.336746	79.095856	-647.968262	-82.011253	86.087173	-577.088928	210.970398	1462.715454	-530.936462	-164.903061	1448.589478	-511.596405	15.854677	1424.022827	-505.667267	1.670339	1756.355347	-760.461060	287.011841	1230.011353	-645.104797	-273.267212	1208.951416	-643.157776	229.537186	952.881409	-573.087952	-205.230011	909.456360	-569.839172	17.079971	1093.860962	514.663391	-2.652010	989.000549	503.669617	253.685669
-589.581421	102.523689	993.653503	-583.260498	-73.845879	997.009827	-651.135498	134.487747	523.016235	-655.032471	-92.310616	527.421692	-662.357849	150.324097	79.061638	-647.917053	-81.994232	86.009056	-577.287964	210.670563	1462.654175	-531.287048	-165.237595	1448.427734	-511.788208	15.527068	1424.007813	-505.282776	1.337675	1756.124512	-759.443420	286.202637	1229.196411	-645.357544	-273.105621	1208.550537	-642.693726	230.376572	951.196106	-573.453003	-205.847809	908.791931	-569.737976	16.812532	1093.899170	514.880127	-2.869453	988.837341	503.974426	253.631409
-589.560608	102.234879	993.648376	-583.181396	-74.150101	997.043640	-651.099182	134.250931	523.016235	-655.052856	-92.417023	527.471436	-662.328552	150.312531	79.079758	-647.908081	-82.041428	86.082253	-577.514648	210.381866	1462.588257	-531.622925	-165.583923	1448.273560	-512.021606	15.172364	1423.997681	-504.844574	1.014482	1756.141846	-758.340393	285.337830	1228.075073	-645.655090	-272.976349	1208.217407	-642.184692	230.982864	949.697266	-573.946228	-206.541824	908.111084	-569.732117	16.541655	1093.920410	515.092896	-2.967853	988.601379	504.274353	253.566055
-589.605408	101.957077	993.675171	-583.209167	-74.394875	997.029968	-651.164612	134.142105	523.022278	-655.076233	-92.530655	527.484558	-662.356873	150.336395	79.051620	-647.957092	-82.036362	86.061394	-577.754028	210.103180	1462.480225	-531.954651	-165.971558	1448.147827	-512.250732	14.859081	1424.000000	-504.388275	0.668808	1755.882202	-757.347717	284.658020	1227.221436	-646.146301	-272.768677	1207.943237	-641.719360	231.538651	948.204895	-574.397766	-207.170013	907.484009	-569.789246	16.259094	1093.931030	515.237732	-3.034052	988.305542	504.462006	253.595047
-589.629272	101.694916	993.711121	-583.274048	-74.648590	997.031189	-651.226196	133.976990	523.068481	-655.106506	-92.598618	527.446228	-662.357300	150.348892	79.066833	-647.961243	-82.032814	86.056091	-577.995056	209.788971	1462.335449	-532.317932	-166.330368	1448.033569	-512.466003	14.500935	1423.974609	-503.875458	0.499997	1755.539063	-756.406067	283.955139	1226.494751	-646.435059	-272.625885	1207.655762	-641.312683	232.120438	946.647888	-574.818604	-207.764069	906.886780	-569.837402	15.977916	1093.950806	515.499084	-3.027833	987.836670	504.751862	253.657562
-589.644287	101.394890	993.718018	-583.326233	-74.947914	997.058716	-651.239441	133.851227	523.039001	-655.202515	-92.776863	527.482300	-662.311951	150.341370	79.056992	-647.915161	-82.040672	86.075203	-578.222107	209.495255	1462.204956	-532.653320	-166.667160	1447.946655	-512.710388	14.107653	1423.986694	-503.436584	-0.014133	1755.636230	-755.394653	283.233093	1225.534180	-646.823975	-272.527588	1207.560425	-640.939758	232.699646	945.165894	-575.244568	-208.330063	906.361267	-569.889709	15.685665	1093.970947	515.778992	-2.977636	987.249023	504.978302	253.751907
-589.719116	101.230339	993.721313	-583.483765	-75.180588	997.028809	-651.291260	133.729538	523.055176	-655.287292	-92.908333	527.484619	-662.341125	150.346359	79.054596	-647.961853	-82.063057	86.103867	-578.473206	209.148773	1462.049072	-533.036133	-167.075516	1447.877319	-512.917847	13.737627	1423.974243	-502.951996	-0.390238	1755.320435	-754.493225	282.484894	1224.542725	-647.184265	-272.497894	1207.309326	-640.939514	233.412262	943.724426	-575.698608	-208.960541	905.935181	-570.004333	15.459812	1093.958130	515.942383	-3.225320	986.740234	505.180542	253.749863
-589.755920	100.977623	993.755920	-583.599487	-75.438583	997.034607	-651.342041	133.634903	523.063660	-655.313660	-93.006660	527.447998	-662.328552	150.400528	78.980698	-647.900085	-82.074898	86.116341	-578.662231	208.826294	1461.860718	-533.420959	-167.509506	1447.851440	-513.139221	13.354130	1423.934570	-502.490601	-0.738846	1755.125977	-753.566223	281.778534	1223.637695	-647.479797	-272.423126	1207.031250	-640.188477	233.809082	942.418762	-576.105164	-209.546295	905.477173	-570.084290	15.180758	1093.979492	516.121460	-3.335771	986.100586	505.454987	253.698364
-589.791138	100.699486	993.760010	-583.749939	-75.744881	997.048889	-651.479370	133.519012	523.077637	-655.480164	-93.176338	527.442749	-662.354858	150.434998	78.972153	-647.953247	-82.067009	86.090675	-578.839111	208.483063	1461.670044	-533.760681	-167.888412	1447.839600	-513.361572	12.935099	1423.911865	-502.000549	-1.114118	1754.920166	-752.752808	281.269745	1222.851318	-647.452271	-272.664551	1206.755615	-640.304871	234.321075	941.054871	-576.530884	-210.143082	905.087097	-570.179504	14.882967	1093.989136	516.328552	-3.380468	985.324890	505.744751	253.759705
-589.767944	100.343353	993.771851	-583.773438	-76.140091	997.100281	-651.543274	133.376740	523.095398	-655.519958	-93.295723	527.397339	-662.359436	150.421082	79.000755	-647.920837	-82.095840	86.042793	-578.970337	208.092957	1461.526123	-534.154968	-168.335632	1447.839233	-513.582275	12.528655	1423.875977	-501.561096	-1.477770	1754.718018	-751.980591	280.595123	1222.220093	-647.741150	-272.642761	1206.593872	-640.020264	234.825516	939.801147	-576.950745	-210.719162	904.758301	-570.225586	14.523041	1094.028076	516.550903	-3.414519	984.565247	506.054993	253.763779
-589.746521	99.953873	993.795288	-583.780334	-76.461029	997.086243	-651.565979	133.113785	523.067993	-655.468445	-93.354622	527.381409	-662.352661	150.393326	78.971077	-647.869934	-82.104004	86.046486	-579.067505	207.694000	1461.344116	-534.556885	-168.773560	1447.835449	-513.777588	12.098864	1423.843262	-501.104492	-1.842530	1754.514404	-751.180603	279.911987	1221.401978	-648.409912	-272.469360	1206.578003	-639.216919	235.043610	938.760742	-577.372803	-211.351746	904.396667	-570.226257	14.144912	1094.034790	516.657288	-3.501947	983.818909	506.230713	253.730957
-589.748108	99.687088	993.799622	-583.865173	-76.824181	997.067383	-651.656433	133.022369	523.049866	-655.499268	-93.468704	527.312195	-662.383118	150.380890	79.011368	-647.837646	-82.090981	86.022522	-579.130066	207.342697	1461.166382	-534.872803	-169.219788	1447.827881	-513.973511	11.658494	1423.802490	-500.568024	-2.064773	1754.215820	-750.492737	279.391083	1220.828735	-648.780151	-272.521210	1206.379272	-639.354492	235.668564	937.668884	-577.777832	-211.904160	904.110718	-570.277527	13.807677	1094.029297	516.909058	-3.432274	982.920898	506.539551	253.746811
-589.786133	99.427605	993.779053	-583.956909	-77.074387	996.953430	-651.754456	132.882401	523.059631	-655.536011	-93.600883	527.288696	-662.404968	150.392761	78.989937	-647.889465	-82.126831	85.995697	-579.108765	207.000748	1460.985840	-535.155396	-169.667343	1447.837402	-514.159302	11.202807	1423.737793	-500.245117	-2.580906	1754.101074	-749.775757	278.829895	1220.258545	-649.119934	-272.602020	1206.282959	-639.026123	236.113708	936.736816	-578.153198	-212.395020	903.845825	-570.286987	13.497451	1093.954102	517.111572	-3.249332	982.049988	506.724060	253.804123
-589.736633	99.114883	993.757263	-583.984009	-77.512131	996.987976	-651.753418	132.814362	523.011780	-655.618469	-93.799644	527.322632	-662.341553	150.419739	78.927559	-647.939026	-82.134773	86.002686	-579.077087	206.574768	1460.826050	-535.491821	-170.077774	1447.835327	-514.334473	10.721209	1423.724243	-499.847229	-2.986799	1753.920654	-749.112305	278.432312	1219.657715	-649.501038	-272.786224	1206.260132	-638.822266	236.391006	935.854126	-578.553101	-212.861206	903.671692	-570.298218	13.144132	1093.963745	517.280212	-3.367426	981.335205	507.002655	253.800446
-589.715210	98.804916	993.725403	-584.142822	-77.956551	997.015991	-651.757568	132.677567	522.981506	-655.735962	-94.065132	527.335571	-662.298218	150.426971	78.898689	-647.985535	-82.177261	86.009682	-579.033813	206.251236	1460.715698	-535.801575	-170.516464	1447.847168	-514.470581	10.236879	1423.713257	-499.479919	-3.351159	1753.755493	-748.477051	277.927155	1219.181763	-649.913513	-272.976318	1206.283081	-638.613098	236.693024	935.122498	-578.960571	-213.364594	903.542358	-570.382019	12.781258	1093.963989	517.501587	-3.400086	980.506165	507.356720	253.804749
-589.711304	98.457825	993.732971	-584.268860	-78.324554	997.018738	-651.762085	132.568130	522.996765	-655.784546	-94.231911	527.313171	-662.290283	150.436829	78.906326	-648.082520	-82.170097	85.962059	-578.984558	205.863190	1460.616577	-536.088806	-170.952362	1447.872681	-514.601929	9.777283	1423.706787	-499.106476	-3.693238	1753.584351	-747.852051	277.608032	1218.793945	-650.302002	-273.185272	1206.223633	-638.385803	236.877014	934.391724	-579.341125	-213.749008	903.512756	-570.421326	12.409191	1093.965820	517.775696	-3.374531	979.711914	507.765137	253.815979
-589.715881	98.109390	993.727173	-584.359436	-78.546585	996.873840	-651.818542	132.305298	523.026855	-655.707642	-94.399887	527.298462	-662.303223	150.427353	78.896729	-648.030518	-82.210442	85.956848	-578.867188	205.427444	1460.534546	-536.380066	-171.426300	1447.890869	-514.725952	9.277805	1423.667969	-498.768616	-4.128031	1753.412964	-747.286194	277.224365	1218.556152	-650.671814	-273.395386	1206.168457	-638.233704	236.926834	933.807068	-579.706543	-214.173752	903.429443	-570.440979	12.040718	1093.887695	517.960876	-3.433494	979.011230	508.180176	253.719421
-589.685059	97.661201	993.740051	-584.402222	-78.897659	996.814941	-651.825378	132.117599	523.065796	-655.664063	-94.563507	527.316040	-662.409912	150.340927	78.954285	-648.029968	-82.212845	85.973877	-578.769348	204.992569	1460.476074	-536.668701	-171.869858	1447.876953	-514.848755	8.807127	1423.615601	-498.445221	-4.502754	1753.301392	-746.748474	276.861603	1218.291870	-651.065247	-273.658997	1206.083862	-638.053467	236.937729	933.367615	-580.109375	-214.664703	903.367615	-570.434387	11.595695	1093.863647	518.303833	-3.289059	978.252136	508.622467	253.614532
-589.706909	97.271454	993.715820	-584.518616	-79.297768	996.792786	-651.884338	131.847092	523.074707	-655.653992	-94.789200	527.317444	-662.460815	150.324615	78.956863	-648.068970	-82.206993	85.994919	-578.671997	204.551392	1460.426636	-536.951660	-172.343369	1447.879150	-514.941467	8.366797	1423.613770	-498.155518	-4.872182	1753.169678	-746.244934	276.574799	1218.043213	-651.099121	-274.175537	1206.005615	-637.834351	236.892685	932.955322	-580.492798	-215.140045	903.390991	-570.486389	11.193326	1093.837769	518.642090	-3.129677	977.541016	509.005127	253.592773
-589.738159	96.890182	993.730530	-584.660278	-79.663040	996.776306	-651.904846	131.718170	523.069824	-655.628418	-95.000587	527.250183	-662.469299	150.305206	78.960388	-647.982971	-82.235451	85.997902	-578.531372	204.167786	1460.385742	-537.171692	-172.804688	1447.869019	-515.051514	7.876700	1423.573242	-497.880676	-5.231785	1753.061768	-745.742493	276.225800	1217.791870	-651.480347	-274.566956	1206.080566	-637.665466	236.792633	932.551758	-580.823547	-215.454849	903.385010	-570.564026	10.792700	1093.835938	518.972046	-3.217574	976.980652	509.453339	253.488968
-589.728577	96.536194	993.699280	-584.824829	-80.123985	996.790894	-651.953735	131.444153	523.130676	-655.609314	-95.243042	527.249634	-662.528687	150.358810	78.886604	-647.978271	-82.279732	85.998428	-578.421143	203.752457	1460.399902	-537.411499	-173.232712	1447.878418	-515.123474	7.401826	1423.530762	-497.587769	-5.648503	1752.920532	-745.339844	275.908600	1217.660034	-652.194214	-274.687439	1206.196655	-637.484009	236.658340	932.221741	-581.138916	-215.751633	903.377930	-570.620483	10.393639	1093.823853	519.413757	-3.180436	976.295593	509.962799	253.483444
-589.706360	96.097427	993.687744	-584.973022	-80.564011	996.779114	-651.949402	131.237930	523.118469	-655.621704	-95.471504	527.251282	-662.602356	150.327057	78.872932	-648.097534	-82.283363	86.015717	-578.253540	203.282654	1460.421143	-537.644714	-173.713043	1447.911987	-515.204529	6.900401	1423.520020	-497.293945	-6.041776	1752.932129	-744.905151	275.562378	1217.367432	-652.657471	-275.173096	1206.280762	-637.292297	236.528000	931.926636	-581.477783	-216.091217	903.440247	-570.659546	9.938555	1093.808594	519.881226	-3.169774	975.710327	510.547455	253.382095
-589.660767	95.613457	993.658020	-585.115234	-81.043617	996.817322	-651.886902	130.942581	523.090393	-655.572754	-95.737450	527.260925	-662.549316	150.302567	78.863701	-648.214722	-82.283951	86.075211	-578.111572	202.865265	1460.400024	-537.867065	-174.203400	1447.860840	-515.289124	6.383327	1423.527222	-497.066132	-6.404191	1752.722168	-744.541565	275.080658	1217.261719	-653.052185	-275.576904	1206.278320	-637.123352	236.318649	931.694153	-581.801331	-216.521454	903.534058	-570.703308	9.477130	1093.811523	520.424683	-3.024209	975.102478	511.116486	253.390411
-589.645813	95.165161	993.659424	-585.239868	-81.518661	996.865295	-651.866943	130.685898	523.049377	-655.420471	-95.943542	527.274780	-662.593811	150.289520	78.872437	-648.096802	-82.284439	86.100853	-577.958313	202.432648	1460.418701	-538.067627	-174.659470	1447.835815	-515.328857	5.913436	1423.475464	-496.831543	-6.826330	1752.656006	-744.279785	274.668304	1217.218384	-653.364563	-275.934021	1206.275513	-636.975769	236.052277	931.543030	-582.087769	-216.920120	903.641174	-570.755310	9.027966	1093.835449	521.036133	-2.958850	974.535767	511.671936	253.399963
-589.632202	94.728149	993.661743	-585.413330	-81.939758	996.867737	-651.840942	130.470566	523.013367	-655.277710	-96.245926	527.306030	-662.588257	150.238495	78.864639	-648.210938	-82.305222	86.151939	-577.793152	201.998276	1460.360107	-538.278198	-175.095917	1447.820801	-515.418274	5.397014	1423.433472	-496.608551	-7.245440	1752.551392	-744.042236	274.179016	1217.252197	-653.732361	-276.383789	1206.356201	-636.823181	235.686890	931.433960	-582.377686	-217.325607	903.712952	-570.817383	8.581882	1093.835205	521.732849	-3.200804	974.105896	512.345642	253.209183
-589.641296	94.256706	993.666687	-585.574158	-82.428963	996.869324	-651.859009	130.246735	522.994934	-655.033630	-96.598030	527.366394	-662.691223	150.184662	78.917778	-648.220520	-82.351151	86.179749	-577.645081	201.419571	1460.128906	-538.482117	-175.627274	1447.818359	-515.447144	4.901691	1423.446167	-496.394928	-7.659708	1752.481201	-743.863892	273.674194	1217.189453	-654.097351	-276.845337	1206.384644	-636.587402	235.350540	931.339111	-582.688660	-217.732208	903.764404	-570.881714	8.085548	1093.835327	522.605713	-3.135488	973.533936	513.166077	252.982819
-589.651184	93.835670	993.648010	-585.852478	-82.849289	996.880737	-651.915466	130.090805	522.999268	-654.746765	-96.886696	527.287964	-662.762146	150.130478	78.931969	-648.233093	-82.344849	86.195366	-577.462463	201.113831	1460.287598	-538.637512	-176.099533	1447.732056	-515.487183	4.394653	1423.409180	-496.186035	-8.073288	1752.427124	-743.597473	273.069244	1217.029907	-654.468079	-277.247375	1206.360352	-636.286499	234.979874	931.253357	-582.937195	-218.065002	903.748352	-570.959961	7.657451	1093.820679	523.427795	-3.234471	973.144775	513.840454	252.816437
-589.643982	93.324478	993.637756	-586.042419	-83.404510	996.977905	-651.871887	129.812424	522.962097	-654.381836	-97.027618	527.172852	-662.779968	150.100098	78.952965	-648.212341	-82.355965	86.153717	-577.286316	200.668549	1460.250000	-538.844238	-176.598297	1447.757813	-515.519470	3.868168	1423.403931	-496.026947	-8.507185	1752.395020	-743.388977	272.502197	1216.829102	-654.809509	-277.661957	1206.360718	-635.993591	234.597382	931.121155	-583.176514	-218.500275	903.819336	-571.031860	7.165193	1093.859985	524.356689	-3.434632	972.746887	514.559753	252.742981
-589.721069	92.824844	993.629089	-586.303040	-83.894127	996.952759	-651.815613	129.520599	522.997681	-654.061768	-97.250916	527.059448	-662.710510	150.102051	78.885551	-648.241882	-82.389549	86.186935	-577.103149	200.198807	1460.199829	-539.052002	-177.085175	1447.753418	-515.501831	3.334535	1423.415894	-495.878876	-8.989437	1752.345459	-743.196472	271.913055	1216.734741	-655.135498	-278.112030	1206.480591	-635.655457	234.108994	931.026184	-583.425659	-218.896133	903.908325	-571.147339	6.644934	1093.834473	525.335571	-3.665638	972.470154	515.529968	252.388992
-589.762268	92.318062	993.656616	-586.562683	-84.390556	996.968445	-651.750305	129.245407	522.923584	-653.754883	-97.509026	527.058350	-662.736938	150.060608	78.883728	-648.275330	-82.391815	86.251404	-576.939880	199.723938	1460.141235	-539.294617	-177.614395	1447.794312	-515.496582	2.757782	1423.424683	-495.709747	-9.453390	1752.303955	-742.938904	271.240509	1216.584717	-655.437683	-278.452454	1206.512695	-635.366150	233.639328	930.924438	-583.658081	-219.333405	903.984985	-571.303162	6.115928	1093.857666	526.406494	-3.918800	972.175232	516.350769	252.078842
-589.777405	91.757736	993.686279	-586.769165	-84.923286	996.981689	-651.730103	128.887299	522.926270	-653.438660	-97.838043	527.064270	-662.763245	149.988312	78.868660	-648.147156	-82.430267	86.336365	-576.785217	199.252823	1460.125854	-539.478455	-178.111420	1447.806763	-515.520264	2.200745	1423.399414	-495.566162	-9.917152	1752.281494	-742.689697	270.525970	1216.453125	-655.697021	-278.847504	1206.495239	-635.002014	233.059311	930.842285	-583.836243	-219.742920	904.052368	-571.433044	5.542072	1093.882935	527.352173	-4.369488	972.060791	517.122925	251.766144
-589.762634	91.107086	993.680481	-586.955139	-85.526337	997.028381	-651.626709	128.560287	522.861816	-653.152527	-98.109917	527.006470	-662.810364	149.947006	78.917389	-648.182739	-82.413063	86.359398	-576.605286	198.783493	1460.085693	-539.635742	-178.648544	1447.817383	-515.535950	1.648639	1423.335083	-495.462402	-10.415645	1752.272217	-742.425842	269.912048	1216.389648	-655.939392	-279.178375	1206.449097	-634.649780	232.333694	930.796448	-583.999207	-220.089325	904.124023	-571.541931	4.925640	1093.907104	528.422424	-4.856993	971.880005	518.119995	251.330719
-589.827271	90.615829	993.661499	-587.255310	-86.095886	997.055115	-651.553955	128.254486	522.830139	-653.002991	-98.498062	527.055664	-662.851013	149.939758	78.891426	-648.201233	-82.379639	86.417740	-576.432007	198.239807	1459.998657	-539.824463	-179.195328	1447.824097	-515.552124	1.093053	1423.302490	-495.372437	-10.904446	1752.281128	-742.106018	269.182281	1216.164429	-656.237427	-279.544342	1206.505249	-634.220459	231.624695	930.698669	-584.221741	-220.489227	904.125732	-571.729309	4.397303	1093.911743	529.415405	-5.301318	971.773315	519.024597	250.835297
-589.934631	90.087440	993.644714	-587.489014	-86.724915	997.087524	-651.438232	128.079132	522.792175	-652.925476	-98.855553	527.078491	-662.947021	149.839645	78.978798	-648.258484	-82.312096	86.484741	-576.245178	197.793167	1459.869873	-540.033142	-179.750275	1447.871338	-515.544739	0.518341	1423.288330	-495.317261	-11.418999	1752.318359	-741.758240	268.349457	1215.843384	-656.545837	-279.937927	1206.539307	-633.798828	230.952942	930.530945	-584.444580	-220.921692	904.126343	-571.920410	3.832566	1093.922852	530.399109	-5.639533	971.734558	519.802490	250.533020
-590.038147	89.545189	993.609985	-587.742432	-87.326027	997.088318	-651.340088	127.805695	522.774109	-652.765259	-99.092514	527.062561	-663.051697	149.776459	79.012352	-648.294617	-82.301308	86.505371	-576.088379	197.293808	1459.768311	-540.177551	-180.309601	1447.879272	-515.534241	-0.086156	1423.289551	-495.242188	-11.920157	1752.306396	-741.363586	267.373352	1215.554932	-656.797668	-280.322144	1206.583740	-633.427490	230.238983	930.303650	-584.625244	-221.315918	904.185913	-572.114258	3.265566	1093.908325	531.377075	-6.175669	971.710754	520.737915	249.962875
-590.132202	89.027786	993.603394	-588.018188	-87.876923	997.085144	-651.231384	127.479378	522.745239	-652.549377	-99.312355	527.095337	-663.075378	149.755386	79.010170	-648.249390	-82.275688	86.533913	-575.915466	196.787888	1459.646240	-540.349609	-180.873474	1447.921753	-515.553345	-0.639308	1423.257690	-495.181274	-12.422071	1752.278687	-740.999207	266.481323	1215.311523	-657.040771	-280.684387	1206.613159	-633.087463	229.567032	930.000122	-584.858276	-221.737457	904.199707	-572.310730	2.715630	1093.905762	532.235840	-6.596794	971.721313	521.530701	249.445740
-590.157532	88.308464	993.578186	-588.133240	-88.605576	997.161743	-651.027893	126.985733	522.725708	-652.483459	-99.632820	527.163574	-663.063965	149.687088	79.008476	-648.341858	-82.263138	86.563354	-575.766174	196.257111	1459.582031	-540.460205	-181.399277	1447.909180	-515.591797	-1.254102	1423.249146	-495.156891	-12.971522	1752.305542	-740.584961	265.450317	1215.031250	-657.289490	-281.128113	1206.705811	-632.751526	228.865204	929.689575	-585.111572	-222.138611	904.256409	-572.448303	2.039159	1093.941895	533.159912	-7.152756	971.749451	522.518799	249.001953
-590.285950	87.750916	993.575012	-588.338928	-89.181496	997.159729	-650.873474	126.613846	522.718079	-652.478394	-100.054504	527.211609	-663.093994	149.656540	78.999611	-648.354187	-82.275749	86.600449	-575.598633	195.721848	1459.487549	-540.628479	-182.043182	1447.909424	-515.607544	-1.853173	1423.211304	-495.155273	-13.526073	1752.331055	-740.174500	264.378174	1214.609009	-657.547485	-281.488342	1206.709717	-632.452209	228.198593	929.311768	-585.377625	-222.520172	904.248291	-572.635315	1.465397	1093.942871	534.024597	-7.533541	971.736633	523.352539	248.533554
-590.433472	87.192863	993.600342	-588.564514	-89.734482	997.150696	-650.738464	126.317451	522.743286	-652.344482	-100.456581	527.214417	-663.146484	149.595398	79.017105	-648.463440	-82.288872	86.627678	-575.422852	195.134094	1459.354614	-540.709229	-182.571823	1447.892212	-515.599243	-2.454244	1423.171631	-495.150452	-14.076767	1752.358521	-739.747437	263.073334	1214.233521	-657.772583	-281.835785	1206.627319	-632.091064	227.595413	928.870544	-585.603882	-222.938354	904.267578	-572.830261	0.883389	1093.953003	534.917236	-7.972252	971.731140	524.477478	247.927567
-590.555847	86.558960	993.621155	-588.769714	-90.339783	997.111633	-650.495850	125.940392	522.683533	-652.352600	-100.907158	527.211609	-663.168152	149.524719	79.060364	-648.543945	-82.285538	86.648827	-575.297424	194.643875	1459.267334	-540.787781	-183.185455	1447.881104	-515.586243	-3.099838	1423.129150	-495.128448	-14.626965	1752.344116	-739.342896	261.826080	1213.933960	-657.726257	-282.542084	1206.566772	-631.777039	226.998856	928.335449	-585.916931	-223.345016	904.306824	-573.010010	0.222873	1093.947388	535.683777	-8.527106	971.772888	525.370361	247.600189
-590.598267	85.543304	993.371338	-589.063232	-91.013969	997.110840	-650.059875	125.548065	522.500549	-652.340027	-101.325012	527.182129	-663.091858	149.396942	79.083237	-648.596497	-82.345184	86.757111	-575.160645	194.084030	1459.104858	-540.892273	-183.787415	1447.861938	-515.599915	-3.713965	1423.083496	-495.107025	-15.186783	1752.330811	-738.953857	260.576416	1213.462646	-657.943909	-282.976532	1206.607544	-631.473267	226.446518	927.776245	-586.207336	-223.750046	904.331604	-573.092041	-0.502212	1093.804932	536.531189	-8.888950	971.644958	526.449158	247.168808
-590.722351	84.876419	993.304382	-589.251465	-91.800888	997.186951	-649.653625	125.250282	522.356506	-652.279175	-101.649139	527.134888	-663.082092	149.366562	79.063904	-648.606934	-82.399582	86.748657	-575.019348	193.490768	1458.929443	-540.957031	-184.423019	1447.821289	-515.610229	-4.332934	1423.038818	-495.127838	-15.743792	1752.314087	-738.567322	259.337402	1212.863770	-658.152466	-283.470490	1206.673218	-631.063477	225.921326	927.119324	-586.453064	-224.127289	904.338867	-573.258789	-1.156981	1093.809692	537.266174	-9.230432	971.506226	527.390808	246.763199
-590.895752	84.260078	993.269897	-589.475098	-92.310890	997.104004	-649.316772	125.050713	522.279114	-652.304993	-102.001038	527.068298	-663.132629	149.329651	79.118149	-648.743225	-82.449509	86.746895	-574.931091	192.940277	1458.780273	-541.006348	-185.079590	1447.788086	-515.609863	-4.955077	1422.971924	-495.135193	-16.322044	1752.301758	-738.196533	258.090332	1212.413818	-658.334778	-283.888550	1206.651489	-630.781799	225.455734	926.533264	-586.705200	-224.546188	904.342285	-573.406128	-1.750339	1093.742920	537.963440	-9.865376	971.437134	528.578125	246.210358
-591.078674	83.667877	993.263611	-589.617554	-92.922569	997.082214	-648.975586	124.824417	522.204834	-652.235718	-102.348808	527.025208	-663.182068	149.304749	79.066185	-648.813477	-82.482811	86.691971	-574.901062	192.411255	1458.596436	-541.062805	-185.697876	1447.763062	-515.578979	-5.595763	1422.915161	-495.136627	-16.905926	1752.294189	-737.357605	255.972473	1212.180176	-658.574890	-284.448425	1206.699951	-630.568970	224.900650	925.790833	-586.362305	-223.331146	903.626160	-573.562988	-2.357303	1093.728027	538.775452	-10.265237	971.219788	529.713562	245.904266
-591.319336	82.967766	993.281616	-589.876648	-93.641975	997.119202	-648.556030	124.498451	522.143494	-652.348877	-102.781281	527.032288	-663.247498	149.243622	79.098915	-648.859497	-82.517548	86.727180	-574.840942	191.794693	1458.363647	-541.106018	-186.349258	1447.739136	-515.597961	-6.263551	1422.830933	-495.137115	-17.482773	1752.287109	-736.988770	254.649933	1211.724731	-658.808777	-284.904846	1206.668335	-630.329285	224.360764	925.108704	-586.534058	-223.671005	903.557800	-573.808044	-3.058459	1093.754517	539.569031	-10.598529	970.935547	530.903015	245.633850
-591.691772	82.935150	993.557800	-590.001221	-94.070801	997.001038	-648.208313	124.260857	522.117432	-652.376343	-103.167625	526.982971	-663.384583	149.228516	79.091583	-648.994202	-82.523148	86.689796	-574.818298	191.215927	1458.210938	-541.115112	-187.010071	1447.673950	-515.601074	-6.898512	1422.759033	-495.136475	-18.094929	1752.313477	-736.707275	253.539169	1211.249023	-659.063416	-285.411865	1206.675171	-630.146973	223.806259	924.484192	-586.689453	-224.078751	903.547546	-574.122559	-3.490639	1093.849121	540.313660	-11.069118	970.751038	532.193420	245.253326
-591.746216	81.882652	993.277222	-590.268860	-94.723038	996.926514	-647.533020	123.855774	521.943604	-652.401367	-103.465950	526.898621	-663.334229	149.126587	79.144905	-648.969971	-82.592644	86.724174	-574.795471	190.584198	1458.019531	-541.107056	-187.701019	1447.699707	-515.585815	-7.586745	1422.673950	-495.161194	-18.677639	1752.299438	-736.396912	252.429688	1210.832153	-659.492188	-285.568390	1206.726440	-629.953003	223.250824	923.914368	-586.775024	-224.586548	903.584778	-574.132324	-4.242792	1093.643677	541.046997	-11.632418	970.560791	533.356628	244.888382
-592.039185	81.164070	993.243042	-590.526123	-95.390656	996.890564	-647.042725	123.768661	521.867126	-652.573425	-103.880371	526.875488	-663.507507	149.128677	79.141418	-649.100037	-82.631554	86.751389	-574.782043	189.953476	1457.788940	-541.099731	-188.436447	1447.714355	-515.586792	-8.249837	1422.602905	-495.205475	-19.291443	1752.335938	-736.116821	251.319229	1210.380615	-659.416687	-286.326843	1206.759277	-629.770386	222.575729	923.274414	-586.915588	-225.136337	903.740906	-574.338745	-4.932510	1093.596680	541.866638	-11.971979	970.241638	534.630798	244.537460
-592.223206	80.544739	993.279480	-590.716980	-95.992867	996.870117	-646.325256	123.425613	521.728027	-652.750488	-104.298607	526.939392	-663.484741	149.124863	79.108055	-649.175415	-82.704582	86.745178	-574.802490	189.329880	1457.579102	-541.136536	-189.103806	1447.713013	-515.599915	-8.973766	1422.574341	-495.247437	-19.871515	1752.355957	-735.912598	250.366394	1210.023193	-659.593445	-286.849243	1206.781738	-629.788940	221.939865	922.842957	-586.968628	-225.695145	903.797424	-574.513672	-5.575407	1093.603271	542.613647	-12.465338	970.066223	535.975281	244.074127
-592.386108	79.884872	993.242188	-590.875671	-96.685387	996.882080	-645.627930	123.083794	521.558472	-652.861084	-104.709045	526.972351	-663.487671	149.140549	79.089874	-649.206360	-82.772797	86.788803	-574.606323	188.730179	1457.376099	-540.973633	-189.755692	1447.738770	-515.453796	-9.603512	1422.556274	-495.256592	-20.454311	1752.362793	-735.643188	249.418518	1209.699951	-659.992371	-286.978058	1206.806763	-629.628357	221.291702	922.444275	-586.909424	-226.152084	903.742981	-574.632629	-6.223881	1093.582764	543.342224	-12.982371	969.959473	537.168701	243.634903
-592.794128	79.722023	993.497681	-591.025940	-97.339943	996.882751	-644.839966	122.903221	521.412048	-652.857788	-104.933517	526.888855	-663.521667	149.152176	79.086693	-649.175293	-82.772934	86.732529	-574.533447	188.039093	1457.198486	-540.896118	-190.516739	1447.754517	-515.428040	-10.314322	1422.473877	-495.302856	-21.048254	1752.403564	-735.499695	248.642029	1209.423340	-660.155151	-287.358337	1206.708252	-629.461975	220.504196	922.169067	-586.907288	-226.757156	903.724365	-574.952515	-6.755911	1093.720581	544.206665	-13.467446	969.801453	538.501282	243.292694
-593.123047	79.068336	993.525574	-591.296753	-97.950188	996.851013	-644.011169	122.626305	521.250488	-652.976074	-105.188774	526.765503	-663.588074	149.079132	79.151878	-649.095093	-82.824081	86.717773	-574.518616	187.324951	1457.033691	-540.850647	-191.246185	1447.758789	-515.443970	-11.029125	1422.418701	-495.382111	-21.654171	1752.464478	-735.348755	247.699799	1209.124756	-660.245422	-287.891998	1206.698120	-629.459595	219.789948	921.837585	-586.887451	-227.377747	903.765869	-575.186401	-7.414499	1093.707764	545.010132	-13.838882	969.681946	539.695557	242.918015
-593.182861	77.835472	993.380310	-591.534180	-98.702164	996.887695	-642.905579	122.016251	521.065491	-653.192261	-105.566765	526.718140	-663.382751	148.983902	79.128708	-649.201904	-82.878609	86.716400	-574.504211	186.632950	1456.858398	-540.848877	-192.006897	1447.780518	-515.437317	-11.764851	1422.339600	-495.453186	-22.240107	1752.525024	-735.204102	246.781403	1208.935181	-660.313293	-288.406616	1206.629028	-629.418274	219.027557	921.582703	-586.792114	-227.898758	903.733887	-575.231201	-8.316422	1093.633667	545.807922	-14.480480	969.742554	540.931458	242.330719
-593.415039	77.175224	993.384888	-591.745422	-99.402786	996.896118	-642.235168	121.804146	520.996704	-653.396423	-105.969536	526.727966	-663.581482	148.907745	79.257538	-649.196167	-82.962547	86.750755	-574.441223	185.885895	1456.739014	-540.780823	-192.762985	1447.753174	-515.402954	-12.482845	1422.311890	-495.497437	-22.656239	1752.396973	-735.128296	245.914734	1208.828003	-660.119202	-289.322998	1206.702759	-629.218140	218.247787	921.353577	-586.740295	-228.575714	903.791504	-575.397278	-8.992830	1093.630371	546.612183	-15.163308	969.875793	542.191406	241.730606
-593.742249	76.418419	993.432861	-592.036316	-100.068985	996.879517	-641.137695	121.278694	520.861633	-653.652893	-106.450989	526.770691	-663.389221	148.851349	79.206970	-649.292786	-83.008347	86.708176	-574.368835	185.168411	1456.640869	-540.649170	-193.529663	1447.721436	-515.360901	-13.231493	1422.235229	-495.570251	-23.212507	1752.413696	-735.010681	244.975052	1208.669434	-660.100586	-289.909607	1206.718506	-629.117310	217.464386	921.239075	-586.613525	-229.258469	903.795410	-575.632996	-9.735295	1093.633911	547.441223	-15.530711	969.904846	543.285583	241.368698
-594.066040	75.696068	993.429871	-592.330994	-100.778763	996.877136	-640.213745	121.007950	520.720093	-653.820190	-106.843010	526.728821	-663.471619	148.791153	79.281464	-649.276001	-83.087746	86.706726	-574.287170	184.391724	1456.605957	-540.538147	-194.306213	1447.740845	-515.321106	-13.961349	1422.177979	-495.678253	-23.813530	1752.483398	-734.942810	244.175858	1208.524292	-660.131775	-290.557648	1206.691284	-628.957458	216.644562	921.143738	-586.478455	-229.842148	903.807068	-575.852844	-10.447451	1093.615356	548.257507	-16.038324	970.114136	544.455261	240.667114
-594.390564	75.066269	993.395081	-592.696533	-101.429077	996.844543	-639.090881	122.313980	520.656433	-654.060425	-107.265915	526.672241	-663.746826	148.636749	79.491997	-649.338318	-83.163033	86.716866	-574.225769	183.634018	1456.513794	-540.416565	-195.085953	1447.756714	-515.296570	-14.735473	1422.161377	-495.853851	-24.582539	1752.704590	-734.902039	243.292755	1208.408569	-660.345703	-290.822021	1206.596191	-628.734985	215.799500	921.073181	-586.386169	-230.555649	903.748779	-576.085022	-11.089850	1093.561768	549.112000	-16.536890	970.292114	545.708984	239.971725
-594.752625	74.336159	993.458496	-593.026794	-102.065071	996.785522	-637.990662	122.007309	520.540588	-654.219177	-107.597244	526.493530	-663.771301	148.436798	79.701927	-649.452148	-83.200989	86.614906	-574.170349	182.855820	1456.498901	-540.205872	-195.881149	1447.655762	-515.266113	-15.477458	1422.126587	-495.912170	-24.961992	1752.545654	-734.886414	242.258804	1208.353882	-660.263062	-291.464508	1206.510620	-628.562866	215.004120	921.082581	-586.261475	-231.230591	903.668518	-576.339539	-11.836384	1093.549072	549.865051	-17.155146	970.571533	546.662415	239.465622
-595.296753	73.974564	993.602539	-593.364197	-102.709663	996.784302	-636.767517	121.782455	520.239685	-654.414978	-107.908287	526.312195	-663.882874	148.225739	79.909279	-649.537537	-83.198982	86.434334	-574.165466	182.086655	1456.462158	-539.989197	-196.653961	1447.573608	-515.203003	-16.232813	1422.052734	-496.091431	-25.725935	1752.779419	-734.872253	241.320282	1208.318237	-659.935852	-292.432281	1206.439331	-628.324646	214.114929	921.219421	-586.082764	-231.883759	903.538574	-576.712646	-12.402551	1093.609619	550.749878	-17.529541	970.738708	547.941772	238.765793
-595.460388	72.923950	993.539001	-593.679443	-103.367607	996.821777	-635.312500	121.173477	520.109985	-654.705261	-108.433220	526.258667	-663.920227	147.983078	80.106575	-649.650085	-83.312042	86.434875	-574.225159	181.205566	1456.486816	-539.794617	-197.462952	1447.524780	-515.175903	-16.975471	1421.977173	-496.191711	-26.183773	1752.663818	-734.882629	240.225830	1208.368164	-659.864624	-293.077148	1206.371948	-628.039246	213.186768	921.290405	-585.944885	-232.684036	903.383850	-576.828369	-13.210400	1093.573364	551.600159	-17.971191	970.952637	548.965271	238.221207
-595.854004	72.274933	993.578125	-594.068054	-104.057251	996.822510	-633.814331	120.539925	519.833801	-655.010193	-108.979797	526.146545	-663.869995	147.659454	80.313988	-649.813843	-83.384186	86.359291	-574.318176	180.348816	1456.494995	-539.512207	-198.267334	1447.327393	-515.162720	-17.718203	1421.897583	-496.372589	-26.961052	1752.901733	-734.909973	239.102463	1208.405518	-659.952209	-293.433960	1206.177246	-627.758423	212.283554	921.522705	-585.723694	-233.437515	903.204712	-577.086975	-13.900197	1093.569824	552.440063	-18.504845	971.210449	549.968689	237.702988
-596.263184	71.633308	993.657288	-594.473572	-104.595169	996.755432	-632.440308	119.831543	519.875427	-655.169556	-109.406380	526.047913	-663.995667	147.444016	80.498077	-649.873413	-83.443718	86.254265	-574.402161	179.542099	1456.568115	-539.242249	-199.032974	1447.175171	-515.131226	-18.457155	1421.824829	-496.465759	-27.375980	1752.741455	-734.949463	238.088806	1208.405396	-659.527100	-294.269684	1206.024902	-627.431763	211.436462	921.721130	-585.444946	-234.397675	903.008179	-577.351440	-14.569060	1093.551270	553.247559	-19.133503	971.444031	551.173096	236.969025
-596.555115	70.959862	993.740662	-594.851868	-105.222725	996.799927	-631.047974	119.244919	519.852051	-655.379822	-109.741142	525.891418	-663.952881	147.326645	80.656860	-650.007874	-83.527657	86.166527	-574.544006	178.736282	1456.701172	-538.966797	-199.822220	1447.044678	-515.107300	-19.222267	1421.823608	-496.628754	-27.984079	1752.800781	-734.966614	237.002151	1208.430542	-659.531433	-294.656799	1205.766846	-627.137756	210.552551	921.822754	-585.054443	-235.288513	902.665894	-577.594055	-15.248968	1093.598877	554.053345	-19.455421	971.512695	552.156555	236.592377
-596.889343	70.356888	993.721802	-595.211060	-105.865685	996.854797	-629.576477	118.682083	519.655457	-655.787476	-110.242462	525.853210	-663.754822	147.116302	80.788780	-650.060608	-83.622131	86.219322	-574.741577	177.893967	1456.849121	-538.716309	-200.638412	1446.865845	-515.084900	-19.988611	1421.829956	-496.800812	-28.560780	1752.854980	-735.033936	235.901062	1208.422119	-659.124146	-295.423035	1205.495605	-626.766602	209.680099	921.942566	-584.755981	-236.349380	902.407349	-577.827576	-15.833102	1093.595215	554.986572	-19.976694	971.574890	553.305542	236.072922
-597.154175	69.661812	993.831055	-595.540710	-106.473648	996.928284	-628.265198	118.052124	519.587158	-656.133606	-110.754860	525.842896	-663.648010	146.847153	81.019958	-650.122620	-83.724144	86.173553	-574.976624	177.074875	1457.040405	-538.473083	-201.444199	1446.675293	-515.091370	-20.736944	1421.801270	-497.045044	-29.378447	1753.099121	-735.090820	234.656479	1208.524292	-658.847839	-296.183716	1205.261108	-626.450500	208.876785	922.008972	-584.427612	-237.394440	902.053345	-578.089233	-16.510120	1093.680420	555.779541	-20.425198	971.637695	554.351379	235.595734
-597.462036	69.016800	993.871887	-595.904236	-107.050972	996.903687	-627.099548	117.358040	519.572510	-656.390259	-111.078247	525.744263	-663.594360	146.627823	81.150360	-650.117371	-83.776329	86.137054	-575.224670	176.173416	1457.256714	-538.136658	-202.288239	1446.396851	-515.125244	-21.500090	1421.749390	-497.191895	-29.766228	1752.909058	-735.188965	233.551590	1208.521851	-658.768799	-296.440094	1204.876831	-626.088745	208.038345	922.155640	-584.061584	-238.344574	901.537354	-578.339966	-17.162348	1093.673462	556.586792	-20.999928	971.673340	555.477417	235.125671
-597.691345	68.295921	993.922791	-596.249390	-107.609077	996.884766	-626.144775	116.741653	519.478699	-656.671387	-111.403381	525.656067	-663.580078	146.436417	81.290733	-650.103699	-83.842979	86.055092	-575.492493	175.317627	1457.476929	-537.946960	-203.061462	1446.100952	-515.121521	-22.287045	1421.682617	-497.455261	-30.633921	1753.151123	-735.257141	232.343826	1208.571289	-658.372864	-297.106445	1204.446289	-625.680603	207.233871	922.332886	-583.736450	-239.309937	901.007263	-578.604370	-17.851089	1093.686157	557.504822	-21.387161	971.569458	556.627258	234.851974
-597.932373	67.740425	993.943481	-596.671692	-108.138031	996.864563	-625.315186	116.445145	519.338135	-656.867065	-111.619629	525.516968	-663.688171	146.350037	81.415611	-649.979614	-83.920410	86.045425	-575.819702	174.441711	1457.688721	-537.749390	-203.958420	1445.794922	-515.151428	-23.096199	1421.599854	-497.592285	-31.029936	1752.933350	-735.308594	231.159470	1208.541504	-657.742676	-298.063751	1204.029053	-625.369812	206.533585	922.446960	-583.476074	-240.235107	900.475220	-578.897034	-18.434671	1093.679932	558.302917	-21.760487	971.479431	557.638306	234.507904
-598.144104	67.098419	993.911194	-596.995422	-108.642067	996.738892	-624.473816	116.113480	519.144836	-657.192688	-112.005440	525.381470	-663.776245	146.299591	81.469254	-650.010925	-83.994484	86.025032	-576.133362	173.531250	1457.857422	-537.551025	-204.841415	1445.432861	-515.205811	-23.861383	1421.522705	-497.807831	-31.671440	1752.923218	-735.329529	230.035645	1208.582520	-657.567566	-298.581848	1203.598022	-624.979797	205.794693	922.540100	-583.174133	-241.147232	899.836365	-579.117249	-19.070076	1093.593140	559.082336	-22.406004	971.469604	558.829468	234.045609
-598.422974	66.569710	993.914063	-597.649658	-109.044357	996.588928	-623.901611	116.114937	518.927429	-657.582642	-112.384995	525.243469	-664.011292	146.395737	81.582649	-650.042419	-84.085571	86.006035	-576.378174	172.661545	1458.056274	-537.395569	-205.672256	1445.048096	-515.270203	-24.684639	1421.438110	-498.010468	-32.320847	1752.912842	-735.340088	228.796524	1208.598389	-656.917725	-299.560425	1203.028076	-624.599426	205.051025	922.652771	-582.860596	-241.893127	899.280701	-579.495300	-19.659128	1093.505005	559.860657	-22.603197	971.253784	559.817993	233.845825
-598.837708	66.248444	993.855103	-598.635498	-109.475266	996.420105	-623.446167	115.988808	518.840942	-658.002075	-112.808754	525.131592	-664.262878	146.464996	81.654396	-650.060547	-84.138771	85.956688	-576.689575	171.691681	1458.279541	-537.310913	-206.552322	1444.703125	-515.343628	-25.543442	1421.396484	-498.205811	-32.939953	1752.888306	-735.372314	227.791168	1208.612915	-656.476868	-300.433716	1202.493530	-624.221558	204.422531	922.796448	-582.600952	-242.602448	898.650574	-580.054504	-20.158081	1093.366211	560.614624	-22.990154	971.130127	560.948181	233.547913
-598.990479	65.638939	993.787109	-599.100647	-110.104454	996.434998	-623.024841	115.786003	518.681030	-658.416199	-113.218102	525.163635	-664.432190	146.539993	81.694489	-650.049316	-84.218452	85.959938	-576.975830	170.852188	1458.529053	-537.192810	-207.418671	1444.398193	-515.431702	-26.425228	1421.336548	-498.497192	-33.905197	1753.121582	-735.369202	226.619553	1208.652832	-656.035950	-301.242462	1201.944946	-623.789185	203.662430	922.960388	-582.402649	-243.312622	897.912659	-580.370422	-20.764473	1093.340820	561.205017	-23.290516	971.032349	561.839233	233.354172
-599.161987	64.976616	993.791870	-599.473694	-110.714523	996.343567	-622.696777	115.575272	518.649536	-658.725037	-113.530449	525.088928	-664.580017	146.591232	81.706863	-650.019104	-84.289337	85.954613	-577.215332	169.930313	1458.752075	-537.094482	-208.304077	1444.008423	-515.560791	-27.271460	1421.229980	-498.666656	-34.361172	1752.884644	-735.356384	225.416351	1208.663452	-655.672913	-301.839722	1201.283813	-623.379700	202.878220	923.138855	-582.141113	-243.866318	897.267578	-580.610291	-21.475552	1093.292358	561.891357	-23.664474	970.871338	562.903687	233.097504
-599.288574	64.254364	993.775330	-599.900757	-111.357063	996.346741	-622.254822	115.047714	518.626587	-658.995361	-113.748604	524.893982	-664.646118	146.557358	81.776657	-649.980225	-84.362793	85.887047	-577.453796	168.924393	1458.924927	-536.953308	-209.220016	1443.625244	-515.648682	-28.144279	1421.128784	-498.894562	-35.085903	1752.873291	-735.367493	224.405426	1208.682129	-654.936707	-302.734283	1200.587280	-622.943481	202.188065	923.311279	-581.898926	-244.457062	896.525940	-580.882629	-22.178322	1093.285156	562.522034	-23.965931	970.744446	563.879272	232.852081
-599.457214	63.675396	993.790710	-600.352905	-111.900162	996.244324	-621.978271	114.591515	518.599915	-659.289185	-114.139061	524.788330	-664.712280	146.561005	81.787041	-650.034241	-84.468803	85.816422	-577.645447	167.981918	1459.160278	-536.889099	-210.128189	1443.179199	-515.744507	-29.076439	1421.011597	-499.122192	-35.835030	1752.868164	-735.333496	223.278961	1208.715454	-654.410217	-303.618744	1200.071045	-622.464539	201.428558	923.515137	-581.724915	-245.086502	895.873169	-581.151306	-22.835485	1093.234985	563.136597	-24.221550	970.618103	564.871216	232.530960
-599.629944	63.082321	993.763062	-600.800232	-112.551231	996.207642	-621.653442	114.375748	518.433899	-659.551086	-114.589149	524.870850	-664.770813	146.518616	81.799065	-650.110962	-84.524971	85.807701	-577.883972	167.058823	1459.380371	-536.916687	-211.060120	1442.832764	-515.822510	-29.983278	1420.972412	-499.358032	-36.591988	1752.858643	-735.235474	222.134644	1208.733154	-654.027039	-304.119324	1199.270630	-621.937439	200.612823	923.798462	-581.370422	-245.364059	894.893188	-581.434448	-23.492607	1093.198120	563.617493	-24.570400	970.581482	565.719604	232.201172
-599.875244	62.564983	993.745728	-601.310059	-113.097359	996.106201	-621.278381	114.077156	518.332886	-659.847778	-115.014931	524.824524	-664.790833	146.447678	81.837685	-650.161804	-84.584305	85.716225	-578.007019	165.996933	1459.477051	-536.875610	-211.974548	1442.425659	-515.950256	-30.934158	1420.919067	-499.612427	-37.664562	1753.067383	-735.180847	221.103317	1208.795654	-653.341553	-304.990662	1198.620117	-621.577698	199.985153	923.933777	-581.393799	-245.985748	894.191406	-581.721741	-24.100801	1093.122314	564.090881	-24.805246	970.497192	566.582397	231.963943
-600.110657	61.968170	993.747192	-601.832092	-113.743637	996.145935	-620.796448	113.454117	518.270020	-660.054077	-115.348221	524.729065	-664.678589	146.371277	81.821632	-650.165100	-84.660767	85.708778	-578.070984	165.029877	1459.642944	-536.832581	-212.898956	1442.102295	-516.020996	-31.911404	1420.817871	-499.779541	-38.188488	1752.829590	-735.086243	220.015213	1208.899536	-652.733093	-305.885284	1198.022217	-621.187256	199.278961	924.190063	-581.600342	-246.621414	893.586548	-582.052429	-24.732653	1093.133789	564.613342	-25.034174	970.419373	567.462280	231.714874
-600.260498	61.216991	993.808228	-602.192505	-114.361893	996.199707	-620.343506	112.898361	518.277527	-660.112793	-115.563957	524.593628	-664.693787	146.306686	81.817123	-650.191162	-84.722977	85.659485	-578.178955	164.030014	1459.891357	-536.852966	-213.852875	1441.768066	-516.117310	-32.905415	1420.770630	-500.007996	-39.023254	1752.789429	-734.993591	218.926117	1209.040161	-652.448303	-306.289185	1197.461792	-620.752319	198.598648	924.640137	-581.912659	-247.286484	892.916809	-582.305969	-25.443283	1093.191162	565.096863	-25.205853	970.379822	568.267273	231.461975
-600.572937	60.643517	993.842773	-602.650269	-114.926247	996.100891	-619.752991	112.338768	518.162170	-660.359802	-115.956093	524.484375	-664.692078	146.230011	81.846802	-650.176636	-84.803802	85.661392	-578.198303	162.992035	1460.073608	-536.856628	-214.767548	1441.436279	-516.248230	-33.853889	1420.651611	-500.290314	-40.200916	1752.995239	-734.933716	218.080063	1209.163696	-651.869141	-306.959808	1196.837646	-620.345825	197.859726	924.876465	-582.392639	-247.972198	892.244995	-582.610962	-26.103485	1093.144653	565.396790	-25.217392	970.345276	568.601624	231.737595
-600.851624	60.029819	993.939575	-603.039795	-115.563759	996.077087	-619.059021	111.736282	518.047546	-660.490845	-116.334831	524.478027	-664.577209	146.055984	81.902733	-650.177368	-84.876686	85.636475	-578.229004	161.960068	1460.302124	-536.891785	-215.734818	1441.074829	-516.379456	-34.840050	1420.526123	-500.487854	-40.815979	1752.750488	-734.829895	216.989716	1209.302246	-651.232849	-307.919189	1196.370728	-620.195007	196.753815	924.855225	-582.797302	-248.653488	891.754883	-582.925964	-26.808960	1093.178223	565.783020	-25.359251	970.345459	569.296875	231.635361
-601.203857	59.499924	993.994873	-603.484863	-116.081238	995.983643	-618.378174	111.397011	517.902466	-660.513489	-116.620224	524.361938	-664.552795	145.984711	81.986015	-650.048096	-84.952942	85.591423	-578.232239	161.000412	1460.518066	-536.924866	-216.685669	1440.740112	-516.434998	-35.833706	1420.402954	-500.732849	-41.729572	1752.693237	-734.641235	215.980301	1209.391846	-650.706787	-308.537231	1195.626831	-619.744141	196.467346	925.375122	-583.171631	-249.673935	891.365295	-583.225952	-27.427320	1093.140869	566.218323	-25.621380	970.311829	570.144348	231.330734
-601.575073	58.907330	994.048462	-603.914917	-116.730453	995.911804	-617.557922	111.001259	517.643311	-660.581970	-116.921745	524.306274	-664.479309	145.877365	81.992973	-650.035461	-84.959190	85.496826	-578.163269	160.032150	1460.717896	-536.974487	-217.627365	1440.423950	-516.549011	-36.848099	1420.281006	-500.961487	-42.679382	1752.639038	-734.518066	215.109680	1209.566040	-650.675049	-308.737823	1195.072998	-619.474426	195.739304	925.525391	-583.556763	-251.051712	891.058960	-583.540833	-28.126284	1093.115723	566.613098	-25.948307	970.350159	570.871948	231.197952
-601.843201	58.122753	994.054871	-604.112366	-117.501343	995.915894	-616.638062	110.439926	517.508850	-660.648804	-117.119316	524.190002	-664.423401	145.842560	82.019653	-650.001953	-85.037384	85.467064	-578.192932	158.970139	1460.781494	-537.049927	-218.599350	1440.065308	-516.648926	-37.811836	1420.185913	-501.193665	-43.632244	1752.582642	-734.402283	214.301544	1209.743164	-650.398438	-309.314728	1194.477661	-619.353455	194.547470	925.445801	-583.626343	-251.763336	890.691406	-583.710938	-28.898447	1093.108521	567.030945	-26.226501	970.336487	571.736816	230.890564
-602.304810	57.676014	994.037476	-604.764709	-118.012764	995.786072	-615.766968	109.992149	517.539246	-660.758362	-117.374504	524.088074	-664.377869	145.742889	82.110146	-650.029480	-85.022598	85.419235	-578.172974	158.009918	1460.898804	-537.145569	-219.524414	1439.716309	-516.738586	-38.812065	1420.072510	-501.415710	-44.608006	1752.496582	-734.252808	213.547028	1209.866211	-650.175964	-309.717468	1193.886475	-619.168152	193.775238	925.587952	-583.545044	-252.432983	890.383484	-584.100525	-29.464205	1093.002686	567.496704	-26.414759	970.308105	572.692810	230.470291
-602.731079	56.956013	994.092102	-605.206909	-118.661659	995.683594	-614.802368	109.408943	517.472229	-660.822754	-117.652885	523.999268	-664.319946	145.665054	82.187477	-649.912659	-85.098579	85.403969	-578.104431	157.081177	1461.085815	-537.243713	-220.504974	1439.350586	-516.808472	-39.791027	1419.920532	-501.599609	-45.634544	1752.435059	-734.171265	212.806946	1210.039185	-650.141296	-310.243591	1193.423706	-618.899658	193.118225	925.737366	-583.343140	-252.971512	890.226318	-584.417908	-30.239721	1092.956055	567.918823	-26.651770	970.307190	573.669128	230.103668
-603.078979	56.227940	994.188232	-605.520630	-119.274033	995.615967	-613.869507	108.978500	517.369324	-660.945496	-118.054703	523.997375	-664.264282	145.559341	82.251236	-649.871826	-85.122986	85.442703	-578.184021	156.119339	1461.287354	-537.358032	-221.486313	1439.051758	-516.910339	-40.692085	1419.816162	-501.812317	-46.728035	1752.415771	-734.008118	212.002258	1210.039063	-649.955811	-311.099762	1192.904297	-618.164490	192.800430	926.233276	-583.008972	-253.423935	890.016724	-584.695007	-30.998106	1092.960083	568.304321	-26.893700	970.317322	574.620789	229.826416
-603.456543	55.541672	994.163513	-605.933167	-120.030167	995.577942	-612.800598	108.483818	517.288574	-661.231873	-118.521935	523.955750	-664.052429	145.385376	82.303185	-649.997742	-85.169121	85.446968	-578.239014	155.140060	1461.418579	-537.577698	-222.457718	1438.746338	-517.004395	-41.699421	1419.668091	-502.038300	-47.802902	1752.332275	-733.886230	211.102051	1210.156860	-650.042114	-311.652435	1192.409668	-618.003235	192.053040	926.349731	-582.600769	-253.905487	889.843079	-585.011353	-31.732071	1092.913086	568.663025	-27.139524	970.339661	575.497314	229.517151
-603.848267	54.806419	994.155334	-606.228455	-120.732315	995.453125	-611.947449	108.242195	517.266785	-661.272583	-118.795891	523.850159	-664.105286	145.332153	82.401077	-649.911499	-85.202225	85.373299	-578.280579	154.100769	1461.363525	-537.775818	-223.382629	1438.388916	-517.081116	-42.662666	1419.520142	-502.228058	-48.852188	1752.196045	-733.803162	210.401001	1210.203003	-650.231384	-312.122070	1191.882935	-617.878967	191.509186	926.410522	-581.542236	-252.622559	888.934692	-585.263489	-32.506386	1092.828491	569.012146	-27.457939	970.358154	576.482971	229.170380
-604.216187	54.185265	994.088867	-606.560730	-121.491394	995.317261	-610.919739	108.138283	517.058472	-661.339600	-119.120796	523.815796	-664.112793	145.296860	82.523659	-649.971069	-85.267754	85.334366	-578.320740	153.227203	1461.533569	-537.977905	-224.390182	1438.085205	-517.210083	-43.578552	1419.352417	-502.404755	-49.968884	1752.063965	-733.690186	209.714691	1210.286255	-650.520264	-312.701904	1191.386230	-617.744080	191.143723	926.465515	-580.332031	-250.624130	887.754944	-585.526062	-33.232857	1092.709717	569.367493	-27.759958	970.362183	577.361145	228.857925
-604.479065	53.460350	993.980835	-606.902954	-122.229042	995.236938	-609.911499	107.888344	516.818420	-661.621704	-119.714622	523.821960	-664.115540	145.222046	82.603127	-649.998718	-85.316528	85.324539	-578.455383	152.208740	1461.483521	-538.190491	-225.359726	1437.765991	-517.329895	-44.545406	1419.201294	-502.560974	-51.078426	1751.934692	-733.639771	209.085144	1210.292114	-650.716980	-313.214142	1190.968140	-617.596680	190.935852	926.497742	-579.639709	-250.689240	887.557190	-585.798584	-33.958141	1092.609497	569.727600	-28.226593	970.383606	578.385132	228.404541
-604.800293	52.802422	993.897034	-607.252502	-122.930878	995.112488	-609.066895	107.742477	516.701294	-661.880188	-120.305870	523.820007	-664.197083	145.241180	82.738464	-650.146057	-85.344933	85.296928	-578.929749	150.287582	1461.435791	-538.890991	-227.316101	1437.467529	-517.309204	-45.288521	1419.211914	-502.714111	-52.159916	1751.780762	-733.696045	208.418579	1210.267334	-651.071472	-313.437286	1190.482178	-617.504333	190.510254	926.465210	-578.933716	-250.897339	887.383179	-586.066345	-34.665039	1092.491699	570.048584	-28.542683	970.394226	579.214905	228.131577
-605.042480	52.058014	993.778076	-607.505371	-123.685951	995.001709	-607.971741	107.467216	516.472290	-662.172485	-120.756248	523.727173	-664.130310	145.210587	82.826820	-650.245972	-85.408249	85.252663	-578.822632	149.631226	1461.418213	-538.842957	-227.917130	1437.185425	-517.470520	-46.272236	1419.102905	-502.873016	-53.271065	1751.601563	-733.698792	207.618103	1210.361816	-651.293091	-314.003601	1190.073486	-617.304565	190.458221	926.595642	-578.240906	-251.066193	887.306885	-586.277039	-35.412022	1092.369263	570.355286	-28.724358	970.368408	580.091431	227.909592
-605.191223	51.433056	993.701050	-607.684753	-124.409554	994.878357	-607.042725	107.072563	516.406555	-662.262207	-121.034019	523.658997	-664.159424	145.179077	82.894646	-650.173157	-85.489212	85.247398	-578.904419	148.701904	1461.459106	-538.966553	-228.860138	1436.883911	-517.620178	-47.150578	1418.929810	-502.963409	-54.422012	1751.475586	-733.797974	206.902847	1210.369995	-651.303833	-314.788849	1189.733276	-617.101563	190.504791	926.801392	-577.495544	-251.230057	887.272827	-586.445313	-36.115784	1092.270020	570.588867	-28.936720	970.379578	580.824585	227.713638
-605.349182	50.661575	993.646362	-607.893677	-125.187775	994.805237	-606.032593	106.732895	516.317627	-662.726929	-121.708580	523.794434	-664.137939	145.124832	82.980263	-650.273315	-85.560806	85.311272	-579.006409	147.595062	1461.414429	-539.182434	-229.944687	1436.613770	-517.790283	-48.019581	1418.737793	-503.094177	-55.558033	1751.314697	-733.947266	206.163559	1210.382324	-651.572021	-315.162415	1189.273682	-616.963013	190.566467	926.989807	-576.788025	-251.447205	887.090576	-586.661438	-36.906166	1092.212891	570.764587	-29.052181	970.367981	581.493225	227.608154
-605.518982	50.014439	993.535767	-608.052124	-125.895401	994.654602	-605.101196	106.369461	516.123779	-663.128418	-122.272057	523.733887	-664.128479	145.100266	83.066559	-650.300781	-85.601585	85.295670	-579.184509	146.757233	1461.369507	-539.371521	-230.740829	1436.347168	-517.913757	-48.916504	1418.651489	-503.227905	-56.686317	1751.145996	-734.062195	205.306015	1210.431274	-651.708923	-315.718842	1188.902344	-616.840393	190.753128	927.111450	-575.988953	-251.626099	887.031372	-586.816528	-37.604839	1092.080566	570.904297	-29.332167	970.429321	582.100464	227.474136
-605.630432	49.408440	993.401550	-608.235535	-126.611664	994.462463	-604.223755	106.063385	515.946106	-663.518677	-122.703255	523.549500	-664.114685	145.079971	83.165886	-650.251038	-85.664314	85.241776	-579.425781	146.060806	1461.383423	-539.515808	-231.456360	1436.095703	-518.050720	-49.800106	1418.612305	-503.293030	-57.758228	1750.956787	-734.244629	204.506271	1210.395630	-651.796021	-316.243439	1188.424194	-616.757629	190.967484	927.257141	-575.187256	-251.858963	886.951843	-586.936646	-38.307003	1091.911865	571.052917	-29.638802	970.513855	582.821228	227.286087
-605.660339	48.754208	993.245667	-608.407288	-127.276711	994.333984	-603.236694	105.793182	515.680115	-663.941406	-123.073723	523.473755	-663.953308	145.007996	83.205597	-650.207153	-85.777168	85.258034	-579.567932	145.311783	1461.310913	-539.696899	-232.251053	1435.814575	-518.191711	-50.668213	1418.733765	-503.377014	-58.839497	1750.771484	-734.448425	203.571152	1210.487061	-651.960632	-316.701965	1187.973755	-616.717468	191.275101	927.391296	-574.288269	-252.030640	886.968445	-587.049011	-38.967331	1091.772095	571.150635	-29.966146	970.578064	583.506836	227.143814
-605.659973	48.201668	993.061157	-608.482727	-127.972755	994.144775	-602.477844	105.531090	515.470642	-664.292847	-123.417892	523.447693	-663.985413	145.023895	83.278755	-650.123169	-85.864174	85.254906	-579.780762	144.829498	1461.288330	-539.850403	-232.619247	1435.511230	-518.347046	-51.656185	1418.940552	-503.494568	-59.883198	1750.531860	-734.690430	202.663437	1210.580078	-652.036560	-317.270355	1187.501831	-616.740234	191.709763	927.620605	-573.508118	-252.302353	886.866577	-587.088074	-39.603046	1091.585571	571.109680	-30.315023	970.709656	584.003235	226.978699
-605.275330	46.788773	992.655151	-608.542236	-128.670593	994.000977	-601.357788	104.930588	515.209778	-664.924622	-123.942894	523.472961	-663.686646	144.873062	83.269608	-650.087708	-85.909157	85.190735	-579.962585	144.116791	1461.344604	-539.948914	-233.360001	1435.260254	-518.493896	-52.498447	1418.894409	-503.548706	-60.929989	1750.346680	-734.995605	201.766464	1210.660156	-651.869568	-318.040649	1187.126221	-616.589966	191.940216	927.870056	-572.754211	-252.585175	886.729858	-586.883667	-40.562263	1091.301758	571.053040	-30.556408	970.816284	584.467957	226.828812
-605.504578	46.814442	992.893188	-608.467651	-129.267212	993.856934	-600.893188	104.764229	515.139099	-665.510376	-124.362549	523.496338	-663.781616	144.829010	83.396057	-650.053955	-85.978119	85.190491	-580.247925	143.195999	1461.302856	-540.044067	-234.238815	1434.958496	-518.691833	-53.266121	1418.685059	-503.613678	-61.956429	1750.168213	-735.247131	200.672180	1210.622803	-651.823303	-318.634735	1186.687988	-615.496643	193.070648	929.717712	-572.134094	-253.051941	886.583374	-587.118530	-41.024296	1091.381348	570.973633	-30.839344	970.949829	585.009888	226.636642
-605.463135	46.131775	992.800110	-608.478394	-129.973221	993.733337	-600.245544	104.319809	515.075684	-665.895752	-124.595398	523.536438	-663.775696	144.767120	83.433830	-649.856812	-86.091415	85.188309	-580.512451	142.392502	1461.418579	-540.219116	-235.110870	1434.692383	-518.859741	-54.032967	1418.567749	-503.705353	-63.000362	1749.978027	-735.625122	199.783142	1210.695068	-651.832947	-319.273499	1186.347900	-615.315186	193.344452	930.193604	-571.468140	-253.492828	886.451843	-587.160828	-41.740471	1091.284790	570.955505	-31.191412	971.115723	585.579102	226.479492
-604.821838	44.035580	992.039063	-608.563293	-130.671585	993.588928	-598.951172	103.450668	514.814880	-666.488464	-124.953300	523.508972	-663.314392	144.606323	83.339119	-649.954285	-86.185501	85.221886	-580.773315	141.564713	1461.435181	-540.374207	-235.876495	1434.441772	-519.040649	-54.839951	1418.423096	-503.756531	-63.985786	1749.803955	-736.067505	198.784332	1210.735840	-651.868835	-319.733673	1185.930420	-615.336548	193.693253	930.207520	-570.847229	-253.868240	886.136230	-586.704041	-42.876865	1090.794922	570.870911	-31.385315	971.257690	586.024719	226.344193
-604.779846	43.529160	991.903564	-608.608948	-131.268631	993.410645	-598.473755	103.198441	514.770813	-667.013245	-125.245834	523.408508	-663.453369	144.603516	83.384247	-649.921204	-86.273140	85.148621	-581.012024	140.744339	1461.437866	-540.498901	-236.638947	1434.157471	-519.192078	-55.610561	1418.304443	-503.820801	-64.903633	1749.577515	-736.489441	197.938965	1210.744751	-651.628906	-320.289032	1185.393677	-615.232971	193.946991	930.445068	-570.281982	-254.336014	885.840271	-586.715088	-43.462605	1090.640137	570.750061	-31.546068	971.359314	586.438843	226.247787
-604.834290	43.443596	991.947449	-608.568909	-131.918716	993.262329	-597.947754	103.015854	514.668457	-667.319275	-125.492874	523.423035	-663.521973	144.668442	83.434021	-649.783569	-86.353485	85.091896	-581.264038	139.961121	1461.378052	-540.558044	-237.489471	1433.816772	-519.350342	-56.383663	1418.165039	-503.902771	-65.862076	1749.379028	-736.922546	197.060532	1210.734497	-651.427612	-320.972900	1184.915161	-614.994934	194.222076	930.803833	-569.724548	-254.780212	885.720764	-586.814819	-43.926258	1090.607056	570.656311	-31.751711	971.490784	586.882996	226.179459
-604.684448	42.788235	991.813049	-608.549072	-132.614212	993.179199	-597.255920	102.741081	514.454895	-667.826782	-125.877762	523.579956	-663.497986	144.683823	83.369698	-649.673584	-86.455475	85.137764	-581.550049	139.121155	1461.338257	-540.679504	-238.283554	1433.497803	-519.524780	-57.127842	1418.039917	-503.956512	-66.795479	1749.184570	-737.400818	196.236618	1210.739502	-651.177917	-321.640747	1184.467651	-614.708435	194.339142	931.201965	-569.104797	-255.233582	885.706970	-586.792114	-44.586376	1090.510742	571.544617	-30.305004	970.602356	587.720703	226.641388
-604.552002	42.186825	991.665222	-608.517029	-133.335312	993.075562	-596.630371	102.572678	514.343323	-668.135010	-126.204994	523.679260	-663.529053	144.683304	83.376160	-649.613037	-86.532394	85.096588	-581.881042	138.351990	1461.294189	-540.768250	-239.058228	1433.147949	-519.685852	-57.874947	1417.913574	-504.020508	-67.650658	1748.967285	-737.911804	195.481506	1210.783203	-650.818176	-322.315430	1183.872314	-614.431335	194.403946	931.600220	-568.747742	-255.849960	885.008118	-586.768799	-45.233109	1090.396973	570.452332	-31.802320	971.628113	587.654419	226.140213
-604.548340	41.744652	991.564209	-608.495239	-133.875519	992.883728	-596.005493	102.393188	514.159058	-668.310669	-126.430756	523.612061	-663.544006	144.679596	83.399284	-649.618774	-86.547997	85.070572	-582.167908	137.506577	1461.221069	-540.815735	-239.809448	1432.789307	-519.803894	-58.622192	1417.747681	-504.083588	-68.558121	1748.762695	-738.408813	194.828857	1210.795166	-650.590515	-322.691467	1183.311768	-614.030945	194.443954	932.080688	-568.326538	-256.505798	884.215576	-586.788391	-45.772343	1090.257202	571.196228	-30.832890	970.923706	588.336914	226.510620
-604.537659	41.195881	991.472046	-608.539734	-134.455002	992.695984	-595.349243	102.201576	513.983826	-668.403076	-126.624458	523.515564	-663.584229	144.777237	83.402885	-649.507263	-86.624474	85.050323	-582.484314	136.607056	1461.108765	-540.936157	-240.589050	1432.396851	-519.908020	-59.379162	1417.543579	-504.112427	-69.391533	1748.561523	-738.925476	194.138397	1210.793457	-650.276917	-323.349396	1182.842163	-613.721008	194.470627	932.571899	-567.920837	-257.153839	883.527710	-586.842041	-46.395184	1090.124756	571.559570	-29.926849	970.551025	588.936218	226.690460
-604.497559	40.630245	991.317505	-608.605347	-135.100769	992.571533	-594.648926	102.236771	513.646179	-668.627686	-127.057961	523.584167	-663.681274	144.812027	83.405304	-649.529602	-86.707993	85.157318	-582.809570	135.451797	1460.994385	-541.037964	-241.650253	1431.961060	-520.052490	-60.014153	1417.142090	-504.177063	-70.242294	1748.316284	-739.488892	194.096497	1210.823242	-649.858337	-323.845673	1182.121460	-613.431213	194.362854	933.090881	-567.507019	-257.739288	883.019165	-586.890320	-46.995167	1089.992310	571.582764	-29.641062	970.459717	589.363159	226.747772
-604.419128	40.038700	991.136780	-608.554688	-135.776611	992.448975	-593.939270	102.143997	513.397034	-668.722595	-127.393288	523.577942	-663.664856	144.850861	83.362030	-649.504822	-86.753906	85.123779	-583.059753	134.914352	1460.879272	-541.022095	-242.151031	1431.583984	-520.174011	-60.779167	1417.162109	-504.232971	-71.053825	1748.082031	-739.968872	193.515808	1210.843994	-649.410889	-324.623627	1181.517700	-613.101135	194.312424	933.600769	-567.023071	-258.268311	882.453308	-586.868713	-47.598568	1089.849243	571.411438	-29.733688	970.567261	589.667419	226.770905
-604.342346	39.449474	990.944214	-608.570801	-136.438293	992.314758	-593.068604	102.132675	513.120300	-668.727173	-127.719582	523.578125	-663.551758	144.911346	83.314232	-649.492126	-86.739151	85.107201	-583.317627	134.244278	1460.825806	-541.002136	-242.792175	1431.141602	-520.290283	-61.511349	1417.057861	-504.294464	-71.849106	1747.836548	-740.409973	193.012589	1210.854614	-649.104309	-325.001678	1180.812378	-612.808533	194.166962	934.076965	-566.561707	-258.858032	882.033813	-586.864258	-48.201324	1089.691040	571.224121	-29.871840	970.679199	589.952271	226.814835
-604.303894	38.852612	990.747864	-608.635803	-137.168427	992.254517	-592.212708	102.194649	512.791260	-668.717102	-128.030655	523.564514	-663.609985	144.960556	83.364021	-649.537231	-86.742683	85.110069	-583.573425	133.472290	1460.758179	-540.991150	-243.546555	1430.643066	-520.407288	-62.208900	1416.869629	-504.330811	-72.565567	1747.589355	-740.876160	192.422195	1210.898682	-648.676331	-325.472809	1180.164917	-612.610046	193.967453	934.437195	-566.069580	-259.401489	881.196167	-586.947998	-48.798897	1089.576538	571.069092	-29.765751	970.692139	590.266724	226.848648
-604.300232	38.314499	990.545776	-608.701843	-137.754532	992.125793	-591.235535	102.064362	512.453613	-668.628601	-128.350311	523.615479	-663.646057	145.004883	83.313782	-649.454102	-86.799202	85.193115	-583.841797	132.651978	1460.705322	-541.003540	-244.258698	1430.201538	-520.506348	-62.903385	1416.658569	-504.362244	-72.970825	1747.324097	-741.296082	191.898773	1210.979614	-648.222717	-326.062714	1179.589722	-612.495239	193.671677	934.850769	-565.626709	-260.002197	880.776733	-587.043030	-49.326214	1089.423584	570.972168	-29.424246	970.663269	590.484436	227.038239
-604.314453	37.818382	990.349060	-608.731018	-138.331955	991.941162	-590.360901	102.083191	512.241821	-668.599915	-128.777206	523.603394	-663.744995	145.004471	83.402191	-649.547729	-86.802422	85.207230	-584.115845	131.606842	1460.674194	-540.988037	-245.156219	1429.695435	-520.599121	-63.501400	1416.248901	-504.391724	-73.678329	1746.995605	-741.733093	191.380615	1211.053101	-647.659119	-326.699188	1178.909912	-612.395386	193.212799	935.119324	-565.268311	-260.728577	879.760620	-587.113953	-49.856766	1089.242676	570.780579	-29.251459	970.726013	590.661011	227.149872
-604.368164	37.284912	990.163818	-608.730469	-138.873520	991.731628	-589.324829	102.040924	511.893127	-668.607788	-129.268234	523.656799	-663.718262	145.047409	83.422577	-649.520935	-86.863205	85.266418	-584.342285	131.009827	1460.676758	-540.902893	-245.673035	1429.238525	-520.707275	-64.170647	1416.115112	-504.376709	-74.390770	1746.685791	-742.070557	190.860764	1211.181274	-647.240723	-327.155090	1178.176514	-612.295532	192.731125	935.419495	-564.808105	-261.257324	878.861389	-587.185364	-50.400688	1089.054199	570.619629	-29.120245	970.737061	590.947205	227.230255
-604.389343	36.723042	989.904480	-608.668457	-139.469879	991.567688	-588.113831	101.952797	511.491730	-668.540527	-129.710953	523.644775	-663.569702	145.013763	83.417732	-649.573303	-86.844437	85.266144	-584.596252	130.313812	1460.635254	-540.852722	-246.272720	1428.718140	-520.834778	-64.830284	1415.907593	-504.402527	-75.108521	1746.376953	-742.370361	190.328354	1211.269653	-646.855530	-327.400513	1177.416504	-612.247253	192.315781	935.313965	-564.395569	-261.788025	878.210449	-587.201843	-50.916649	1088.849609	570.430298	-29.073242	970.814026	591.176270	227.310867
-604.415039	36.159367	989.596008	-608.630310	-140.167130	991.372009	-586.891724	101.907387	511.155609	-668.439331	-130.136261	523.674683	-663.449890	144.997772	83.441971	-649.505859	-86.887184	85.286560	-584.797363	129.608398	1460.656006	-540.772522	-246.920975	1428.222656	-520.952332	-65.464081	1415.661865	-504.437317	-75.775383	1746.080688	-742.657593	189.792404	1211.328491	-646.379639	-327.989777	1176.805420	-612.232361	191.658752	935.747803	-563.972534	-262.439392	877.444702	-587.242920	-51.476471	1088.606445	568.736145	-31.395849	972.237793	590.832214	226.715836
-604.472290	35.577728	989.277283	-608.558533	-140.790680	991.149475	-585.613831	101.814911	510.743042	-668.338928	-130.558029	523.607117	-663.452820	145.069748	83.441612	-649.549866	-86.918480	85.289513	-584.958069	128.855835	1460.604980	-540.692261	-247.481903	1427.668945	-521.036560	-66.083000	1415.409912	-504.478180	-76.460258	1745.763672	-742.877319	189.241898	1211.368286	-645.795837	-328.558838	1176.124756	-612.191650	191.232880	935.869507	-563.497375	-262.975189	876.628113	-587.292419	-52.010147	1088.346558	569.514526	-29.982235	971.327454	591.426575	227.319870
-604.507141	35.027897	988.999451	-608.432617	-141.318710	990.895569	-584.329773	101.870125	510.338226	-668.245117	-131.007477	523.614075	-663.295105	145.027298	83.462158	-649.580017	-86.913391	85.296402	-585.115356	128.146790	1460.556152	-540.653809	-248.098969	1427.161621	-521.152222	-66.692520	1415.122681	-504.471069	-77.095642	1745.394653	-743.124207	188.651871	1211.386230	-645.284119	-328.899902	1175.347656	-612.135681	190.666870	936.028809	-563.602356	-264.950562	876.591797	-587.323303	-52.516289	1088.095459	570.028320	-28.183681	970.644592	591.859253	227.863220
-604.595093	34.528851	988.692261	-608.416992	-141.896088	990.651245	-583.078552	101.771561	509.899506	-668.227051	-131.492966	523.623596	-663.153992	145.001541	83.483612	-649.716675	-86.953659	85.400574	-585.299133	127.421211	1460.553345	-540.609131	-248.670166	1426.565308	-521.281982	-67.264595	1414.807983	-504.446777	-77.728806	1745.034546	-743.357666	188.014954	1211.395020	-644.848633	-329.204437	1174.485962	-612.106995	190.125717	936.153198	-563.209534	-265.725403	876.150391	-587.412476	-53.007320	1087.829712	569.876892	-27.672894	970.536621	592.009399	228.094574
-604.621826	33.909607	988.312805	-608.276855	-142.571564	990.434753	-581.959656	101.774536	509.628815	-668.240356	-131.969208	523.652588	-663.123657	144.958939	83.511009	-649.744385	-87.044067	85.460739	-585.513123	126.765038	1460.553345	-540.583130	-249.257736	1426.025269	-521.401917	-67.804489	1414.504272	-504.393463	-78.324631	1744.660156	-743.573975	187.286240	1211.442383	-644.522339	-329.581360	1173.798584	-611.964417	189.611435	936.285156	-562.774475	-266.315979	875.025879	-587.463013	-53.543747	1087.551636	569.486145	-27.744848	970.672302	592.035339	228.241043
-604.650269	33.211174	987.934326	-608.085754	-143.211090	990.220520	-580.608887	101.638977	509.161377	-668.030334	-132.227768	523.604980	-662.983948	144.917068	83.497993	-649.736145	-87.027985	85.399162	-585.703308	126.086555	1460.506714	-540.511475	-249.821518	1425.400146	-521.499756	-68.356827	1414.180786	-504.363068	-78.941429	1744.250122	-743.820801	186.594818	1211.396484	-644.079163	-329.924469	1173.017212	-611.826233	189.067230	936.288330	-562.279663	-266.899658	874.108032	-587.482605	-54.095203	1087.273804	569.148132	-27.820946	970.798767	592.179871	228.314117
-604.645142	32.548367	987.552673	-607.817810	-143.894852	989.983154	-579.450012	101.655731	508.814911	-667.869934	-132.490677	523.510925	-662.889893	144.937424	83.503098	-649.620850	-87.035835	85.415947	-585.878906	125.471825	1460.418945	-540.490479	-250.366135	1424.784424	-521.591309	-68.883919	1413.869873	-504.335144	-79.504486	1743.817139	-744.105164	185.911621	1211.347168	-643.660034	-330.321594	1172.273804	-612.096130	188.246796	935.431030	-561.734497	-267.271210	873.384399	-587.453491	-54.657997	1086.983765	568.908875	-27.586401	970.810364	592.265015	228.577087
-604.633484	31.961235	987.147278	-607.570374	-144.611298	989.736633	-578.209106	101.819992	508.293915	-667.813232	-132.864014	523.511230	-662.805298	144.928925	83.461197	-649.623169	-87.049957	85.430107	-586.018188	124.836716	1460.240112	-540.477356	-250.925613	1424.111572	-521.655457	-69.426132	1413.573975	-504.296906	-80.058983	1743.426514	-744.300232	185.146072	1211.111572	-643.200439	-330.942719	1171.494507	-611.872070	187.922913	935.476196	-560.672546	-266.365784	871.773804	-587.437561	-55.194901	1086.678223	568.661743	-27.290089	970.779175	592.389099	228.740051
-604.649048	31.322693	986.737183	-607.324219	-145.193558	989.439392	-576.983948	101.877243	507.892822	-667.776489	-133.317337	523.531799	-662.728516	144.985825	83.462662	-649.558533	-87.085922	85.464737	-586.188721	124.281685	1460.119995	-540.479614	-251.419907	1423.467896	-521.735474	-69.908607	1413.287720	-504.148621	-80.481125	1743.058838	-744.528564	184.290710	1210.949707	-642.920959	-331.253113	1170.628174	-611.685059	187.553268	935.568359	-560.072266	-266.697266	870.752136	-587.428162	-55.712532	1086.343506	568.452881	-26.877928	970.711609	592.481201	229.028030
-604.686279	30.700994	986.339905	-607.023193	-145.847122	989.173889	-575.785400	102.041153	507.464935	-667.670593	-133.718246	523.563782	-662.653015	144.959290	83.513626	-649.552795	-87.074318	85.465752	-586.401245	123.667015	1459.969604	-540.524536	-252.007309	1422.760986	-521.800781	-70.399605	1412.856445	-504.064392	-80.980461	1742.747681	-744.703064	183.414047	1210.736816	-642.510742	-331.529877	1169.762207	-611.438904	187.186264	935.544373	-559.487183	-267.294952	870.067993	-587.376770	-56.240250	1086.025879	568.148926	-26.649790	970.700378	592.532227	229.265930
-604.730469	30.039547	985.905457	-606.783936	-146.516541	988.870422	-574.439453	102.175407	506.958221	-667.499207	-134.018997	523.512512	-662.492859	144.973007	83.501228	-649.443420	-87.122833	85.515297	-586.673401	123.126968	1459.896362	-540.551575	-252.454559	1422.118408	-521.848022	-70.869431	1412.542969	-504.014313	-81.450882	1742.314453	-744.916138	182.503769	1210.504395	-642.185303	-331.842010	1168.971069	-611.213196	186.794464	935.473877	-558.887024	-267.697266	869.524597	-587.361938	-56.801933	1085.670898	567.807251	-26.321188	970.714783	592.279663	229.781769
-604.784363	29.331469	985.467407	-606.523560	-147.298096	988.669556	-573.010315	102.408699	506.388947	-667.492371	-134.462814	523.563110	-662.415833	144.977203	83.572105	-649.504456	-87.168640	85.646347	-586.911621	122.607925	1459.753540	-540.545471	-252.954529	1421.481323	-521.891846	-71.343933	1412.225098	-503.923370	-81.863914	1741.930298	-745.116516	181.574600	1210.249756	-642.016357	-332.075500	1168.124512	-611.048035	186.501755	935.413025	-558.314575	-268.351196	868.403198	-587.387695	-57.380997	1085.372925	567.427307	-26.191097	970.783386	592.183533	230.058121
-604.892151	28.601385	985.002197	-606.321594	-147.975555	988.415161	-571.393738	102.559769	505.721039	-667.371887	-134.995972	523.517151	-662.154480	144.921661	83.568764	-649.522949	-87.169609	85.661079	-587.077515	122.061760	1459.553101	-540.520752	-253.464218	1420.694824	-521.966309	-71.804878	1411.805054	-503.875793	-82.295471	1741.443237	-745.264160	180.622330	1209.909180	-641.783936	-332.377625	1167.329102	-610.861755	186.131287	935.371277	-557.686218	-268.646118	867.789734	-587.429504	-57.933910	1085.027100	567.134705	-25.953413	970.829956	592.161621	230.341019
-604.961182	27.876793	984.511230	-606.099731	-148.711792	988.205872	-569.893433	102.732033	505.217133	-667.345520	-135.684128	523.543518	-661.972717	144.951416	83.606651	-649.602539	-87.192711	85.678680	-587.328979	121.558228	1459.296875	-540.503235	-253.932266	1420.021606	-521.991638	-72.243896	1411.421143	-503.844269	-82.755836	1740.905518	-745.408752	179.649124	1209.598755	-641.437256	-332.491608	1166.356812	-610.671631	185.820557	935.178894	-557.077759	-269.193695	866.897400	-587.454712	-58.476696	1084.692139	566.921143	-25.427670	970.730835	592.194885	230.651855
-605.055786	27.230608	984.035706	-605.945374	-149.521606	988.047424	-568.182922	102.805954	504.524628	-667.145447	-136.281738	523.544189	-661.626160	144.903427	83.642021	-649.564514	-87.222305	85.663948	-587.554077	121.067680	1459.060547	-540.455383	-254.401810	1419.321655	-522.001953	-72.679451	1410.997559	-503.761475	-83.149330	1740.467285	-745.563965	178.709885	1209.208984	-641.247009	-332.788025	1165.590332	-610.483032	185.535431	934.933105	-556.445251	-269.690369	866.094116	-587.511536	-59.003899	1084.386841	565.088806	-27.548107	972.134949	591.552185	230.262192
-605.145508	26.522757	983.525635	-605.733765	-150.225937	987.774231	-566.594360	102.924339	504.028473	-666.986938	-136.833527	523.481750	-661.387329	144.923538	83.663536	-649.642822	-87.266579	85.732529	-587.742798	120.587708	1458.774414	-540.424377	-254.848633	1418.568970	-522.039001	-73.084702	1410.552490	-503.741394	-83.547256	1739.933105	-745.708374	177.816391	1208.773804	-640.973145	-333.038239	1164.656616	-610.323120	185.243469	934.710327	-555.839844	-270.141998	865.278564	-587.533325	-59.546940	1084.006714	566.383972	-24.722589	970.594666	592.198425	231.287766
-605.205444	25.876896	982.981506	-605.472168	-150.880371	987.429077	-565.158752	103.174896	503.566467	-666.896118	-137.561813	523.508118	-661.193115	144.915512	83.725670	-649.890747	-87.277710	85.734413	-587.986938	120.118736	1458.515625	-540.308044	-255.287750	1417.819824	-522.064636	-73.471840	1410.085693	-503.721619	-83.948090	1739.322754	-745.879700	176.909882	1208.370117	-640.754517	-333.292938	1163.940186	-610.126099	184.939713	934.567261	-555.213745	-270.502014	864.469116	-587.487488	-60.053646	1083.568604	566.402832	-23.930729	970.464905	592.241577	231.645844
-605.337646	25.189705	982.476624	-605.235474	-151.497772	987.067627	-563.743835	103.259789	503.083130	-666.706238	-138.203094	523.408997	-660.936340	144.880829	83.760902	-649.960815	-87.261497	85.689133	-588.207092	119.662270	1458.243042	-540.222351	-255.679642	1417.147339	-522.094910	-73.867325	1409.579956	-503.688049	-84.302162	1738.814697	-746.008179	175.909622	1207.959839	-640.487305	-333.521606	1163.024414	-609.843262	184.521622	934.361511	-554.675598	-270.861969	863.704651	-587.484009	-60.587746	1083.141235	565.905273	-24.025003	970.672424	592.088440	231.815552
-605.413025	24.507236	981.996948	-604.909424	-152.285034	986.795349	-562.548767	103.456116	502.635895	-666.472839	-138.719849	523.353394	-660.761108	144.842743	83.787033	-649.973755	-87.329460	85.732819	-588.447083	119.167564	1457.973633	-540.134094	-256.112152	1416.424683	-522.141907	-74.192764	1409.102539	-503.638062	-84.598984	1738.375854	-746.160217	175.091278	1207.505371	-640.266785	-333.778137	1162.173706	-609.572388	184.123642	934.246277	-554.192627	-271.252960	862.858398	-587.468994	-61.168201	1082.781006	565.571289	-23.780203	970.724487	592.008972	232.052200
-605.466187	23.846912	981.499146	-604.642395	-153.036194	986.585205	-561.364136	103.605522	502.242737	-666.336670	-139.325424	523.314270	-660.633118	144.826691	83.845528	-650.016663	-87.385056	85.813095	-588.676270	118.713005	1457.675171	-540.027527	-256.523590	1415.733521	-522.184143	-74.517799	1408.671631	-503.598846	-84.918320	1737.913086	-746.363647	174.277756	1207.061035	-640.033142	-333.954193	1161.468018	-609.337280	183.747131	933.974304	-553.757935	-271.606537	862.338196	-587.460266	-61.683449	1082.439209	565.351196	-23.304829	970.644226	591.979370	232.294724
-605.536377	23.103979	980.923584	-604.373901	-153.779419	986.361816	-560.324951	103.681496	501.827179	-666.262573	-139.955307	523.306580	-660.494934	144.816177	83.884979	-650.136536	-87.396271	85.866455	-588.892883	118.282761	1457.328369	-539.842346	-256.885468	1415.097656	-522.243042	-74.830124	1408.223999	-503.521545	-85.224785	1737.481689	-746.558289	173.479904	1206.576050	-639.677673	-334.097595	1160.719727	-609.099487	183.360962	933.711731	-553.271729	-272.006958	861.329102	-587.440002	-62.197182	1082.046753	564.968933	-23.253716	970.754028	591.848328	232.576447
-605.570496	22.509367	980.448181	-604.125061	-154.418930	986.136780	-559.352783	103.734337	501.536072	-666.094177	-140.499222	523.207214	-660.231995	144.783737	83.889732	-650.087708	-87.451607	85.880722	-589.108643	117.897591	1457.004272	-539.685974	-257.243713	1414.556396	-522.293640	-75.125282	1407.826294	-503.499512	-85.482033	1737.065552	-746.682983	172.746262	1206.121460	-639.367249	-334.377838	1160.094482	-608.858643	182.850708	933.487549	-552.849243	-272.332581	860.680664	-587.411194	-62.648159	1081.705078	564.671875	-22.942488	970.818848	591.740356	232.883133
-605.554749	21.822624	980.060547	-603.643066	-155.215668	985.924866	-558.655640	103.879219	501.321899	-667.955872	-142.602463	523.357300	-660.126953	144.784561	83.924362	-651.363831	-87.348175	86.007103	-589.390259	117.554085	1456.658447	-539.502136	-257.594666	1414.013672	-522.331909	-75.395966	1407.485596	-503.568909	-85.843559	1736.536743	-746.861206	172.012848	1205.639404	-639.050232	-334.482483	1159.373413	-608.677063	182.350418	933.237610	-552.418091	-272.480194	860.410156	-587.256287	-63.248966	1081.416992	562.884521	-24.946943	972.193665	591.032715	232.525146
-605.585449	21.095263	979.718140	-603.256653	-155.853317	985.661133	-558.063965	103.955246	501.113953	-667.898132	-143.101074	523.333374	-660.068481	144.799194	83.961563	-651.464966	-87.390266	85.983078	-589.674866	117.251373	1456.509155	-539.388245	-257.880127	1413.594238	-522.384155	-75.699127	1407.243774	-503.539551	-86.051888	1736.191895	-747.114563	171.280960	1205.202637	-638.749268	-334.692352	1158.848267	-608.638733	181.578079	932.774170	-552.067505	-272.898865	859.563782	-587.121521	-63.845539	1081.118530	562.515259	-24.826239	972.339844	590.883057	232.692154
-605.589233	20.291283	979.466492	-602.818115	-156.451675	985.469727	-557.590820	104.007408	500.925415	-667.714905	-143.545578	523.299561	-659.890930	144.793030	83.994606	-651.363159	-87.412567	85.962189	-589.980835	117.004448	1456.296997	-539.222534	-258.110168	1413.192139	-522.431213	-75.993423	1407.002563	-503.503845	-86.241653	1735.879883	-747.310486	170.621613	1204.845581	-638.367676	-334.880859	1158.324707	-608.292480	181.402252	933.014893	-551.752197	-273.205658	859.262634	-586.984314	-64.466606	1080.908081	563.602539	-22.469330	971.057068	591.340759	233.594574
-605.553894	19.576582	979.202332	-602.387695	-157.051834	985.293762	-557.224915	104.032433	500.806427	-667.587097	-143.983322	523.223755	-659.862976	144.819031	84.031342	-651.355103	-87.483849	85.972679	-590.275818	116.743828	1455.985474	-539.055847	-258.310364	1412.891235	-522.472107	-76.270485	1406.846313	-503.493713	-86.384865	1735.623047	-747.594666	170.013962	1204.504761	-637.937805	-334.979095	1157.909424	-608.058228	180.733337	932.860901	-551.479248	-273.532745	858.780334	-586.807129	-65.034805	1080.694458	563.927551	-21.129509	970.567322	591.475525	234.129913
-605.477905	18.988396	979.030884	-601.929871	-157.745071	985.212036	-556.979370	104.050964	500.715057	-667.466614	-144.493561	523.251404	-659.777649	144.820358	84.012680	-651.443054	-87.491837	85.985901	-590.573059	116.568466	1455.808472	-538.910095	-258.470520	1412.718262	-522.529419	-76.526466	1406.794312	-503.455292	-86.530678	1735.456665	-747.841980	169.399689	1204.152588	-637.605042	-335.051910	1157.642578	-607.975647	180.363861	932.831543	-551.291382	-273.975189	857.883606	-586.609924	-65.591736	1080.576782	563.654175	-21.020441	970.664124	591.367004	234.335495
-605.345886	18.353216	978.913147	-601.457397	-158.312851	985.133728	-556.949097	104.059258	500.718201	-667.334290	-144.947952	523.196899	-659.729736	144.783066	83.990868	-651.493164	-87.545280	86.016525	-590.895996	116.405930	1455.677856	-538.779602	-258.652679	1412.670898	-522.571350	-76.799110	1406.831543	-503.442200	-86.640923	1735.360107	-748.248474	168.819550	1203.899292	-637.203857	-335.251343	1157.539673	-607.733948	179.701004	932.750366	-551.116882	-274.278473	857.589294	-586.377502	-66.138023	1080.488770	563.274719	-21.002453	970.810669	591.201965	234.527679
-605.226074	17.748466	978.806030	-600.986633	-158.845932	985.047974	-557.102478	104.129463	500.788269	-667.232483	-145.339188	523.110779	-659.669556	144.771896	83.982407	-651.479797	-87.584831	86.044693	-591.157654	116.199455	1455.379639	-538.618164	-258.795776	1412.743530	-522.590149	-77.046173	1406.895874	-503.408478	-86.694550	1735.334351	-748.589844	168.322296	1203.670898	-636.681519	-335.223145	1157.362793	-607.580566	179.191727	932.828918	-551.575195	-275.998688	858.511536	-586.114746	-66.660309	1080.396118	562.991882	-20.741440	970.865906	591.062500	234.806915
-605.003662	17.155056	978.776123	-600.414063	-159.401718	985.021179	-557.392761	104.147224	500.901367	-667.106689	-145.739975	523.140442	-659.618530	144.788773	84.003342	-651.446716	-87.625053	86.017265	-591.402832	116.058685	1455.210205	-538.460571	-258.966888	1412.915649	-522.622437	-77.294792	1407.030029	-503.429016	-86.714905	1735.386230	-749.014648	167.812042	1203.492432	-636.209900	-335.303497	1157.373901	-607.425415	178.547043	933.070984	-551.485596	-276.419464	858.480408	-585.768188	-67.199738	1080.375122	562.919739	-20.090481	970.722168	591.035706	235.173904
-604.701294	16.422907	978.819885	-599.855164	-160.047516	985.186707	-557.779724	104.180351	501.007568	-666.955200	-146.097427	523.152039	-659.531433	144.754715	83.979523	-651.397278	-87.644875	86.068069	-591.743286	115.871704	1455.101318	-538.339539	-259.136780	1413.149414	-522.611389	-77.532768	1407.213745	-503.429474	-86.666725	1735.499878	-749.469727	167.328354	1203.334839	-635.853882	-335.408783	1157.578735	-607.335449	178.054184	933.296265	-550.796448	-275.150085	857.687500	-585.461548	-67.796951	1080.497314	562.793701	-19.644138	970.661011	590.895386	235.459595
-604.472839	15.789896	978.902466	-599.348206	-160.524460	985.131836	-558.411682	104.315308	501.231537	-666.667297	-146.295364	523.138000	-659.398926	144.804703	83.938591	-651.230164	-87.721313	86.085960	-592.018799	115.658806	1455.010254	-538.198669	-259.361908	1413.495361	-522.615112	-77.752899	1407.451660	-503.460358	-86.622414	1735.670654	-750.026062	166.870010	1203.265869	-635.443848	-335.393494	1157.738037	-607.208679	177.283142	933.526001	-550.673523	-275.339813	857.667908	-585.121399	-68.399147	1080.517822	562.507263	-19.511600	970.709656	590.691345	235.723160
-604.192810	15.222732	979.074707	-598.859741	-161.014481	985.178345	-559.301758	104.540176	501.534790	-666.355713	-146.437378	523.023926	-659.496948	144.926636	83.982895	-651.182190	-87.737572	86.154411	-592.284668	115.416664	1454.958496	-537.954712	-259.561005	1413.937134	-522.592346	-77.999710	1407.679443	-503.485077	-86.496101	1735.873047	-750.584656	166.418365	1203.282715	-635.017151	-335.414551	1158.033203	-607.003113	176.578400	934.017639	-550.536194	-275.675323	857.803589	-584.795349	-68.977798	1080.639038	562.735901	-18.164408	968.598572	591.147217	236.701569
-603.889709	14.782311	979.237488	-598.383362	-161.511414	985.238220	-560.263916	104.847260	501.871002	-666.140869	-146.560165	523.019226	-659.437439	145.041794	83.926086	-651.217773	-87.659576	86.137802	-592.523926	115.208961	1454.905640	-537.710571	-259.786682	1414.435791	-522.572510	-78.220482	1407.970703	-503.526062	-86.313194	1736.111938	-751.168701	165.991150	1203.313599	-634.567017	-335.444763	1158.496094	-607.220581	175.867081	934.003479	-550.343750	-275.920441	858.087646	-584.455627	-69.489990	1080.760620	563.437073	-15.837650	964.994385	592.102417	238.245499
-603.534363	14.261865	979.462097	-597.871460	-162.063126	985.357117	-561.460815	105.155434	502.262665	-665.961853	-146.743256	523.152710	-659.573853	145.246765	83.902016	-651.206665	-87.638939	86.213936	-592.806885	114.976631	1454.861084	-537.477783	-260.069580	1415.006348	-522.540222	-78.456139	1408.304810	-503.612976	-86.003914	1736.460693	-751.767395	165.560669	1203.356201	-634.202637	-335.505585	1159.022949	-607.195679	175.260468	934.334473	-550.229065	-276.262054	858.285034	-584.112854	-70.073380	1080.949585	563.854980	-14.265143	962.833618	592.648926	239.279190
-603.134644	13.702210	979.717957	-597.352722	-162.469421	985.437012	-562.673035	105.477341	502.686432	-665.711365	-146.868942	523.222961	-659.608215	145.430435	83.840530	-651.187927	-87.626335	86.297241	-593.023682	114.708817	1454.816772	-537.189819	-260.362366	1415.658691	-522.499268	-78.696388	1408.667480	-503.711945	-85.900871	1736.729614	-752.385254	165.107544	1203.401855	-633.828857	-335.605286	1159.664551	-607.272888	174.800659	934.751831	-550.033264	-276.491089	858.904907	-583.742920	-70.642548	1081.135742	563.772888	-13.938719	962.795410	592.523010	239.606262
-602.745239	13.141595	979.923279	-596.792908	-163.015106	985.614258	-563.994812	105.838799	503.318939	-665.321228	-146.880310	523.264893	-659.721497	145.673218	83.820053	-651.120789	-87.552277	86.333717	-593.257751	114.453339	1454.826172	-536.871826	-260.585052	1416.394897	-522.437073	-78.946892	1408.993774	-503.723145	-85.385666	1737.040161	-752.967163	164.653656	1203.510010	-633.477234	-335.766754	1160.401855	-607.415405	174.328094	935.166687	-549.830444	-276.745575	859.597656	-583.337158	-71.197075	1081.338623	563.646729	-13.659037	962.783386	592.356934	239.926285
-602.436035	12.590955	980.153809	-596.384277	-163.547272	985.855774	-565.425049	106.258194	503.857178	-665.092407	-147.064697	523.347900	-659.905090	145.908829	83.833145	-651.125549	-87.493423	86.386681	-593.496765	114.167374	1454.815430	-536.528931	-260.857910	1417.136841	-522.387817	-79.170372	1409.371338	-503.799438	-85.041138	1737.399658	-753.642944	164.146317	1203.623413	-633.160706	-335.963348	1161.157471	-607.548035	173.902069	935.594177	-549.686401	-277.068420	860.212402	-583.059753	-71.725060	1081.587646	563.464294	-13.260262	962.781921	592.161011	240.235901
-602.018921	12.090571	980.496704	-595.896118	-163.999603	986.059814	-566.688965	106.490288	504.354462	-664.629395	-147.115387	523.388916	-660.008362	146.163177	83.783066	-650.971619	-87.484787	86.458191	-593.753723	113.873497	1454.813965	-536.138123	-261.124725	1417.886108	-522.308167	-79.410484	1409.749268	-503.898743	-84.608696	1737.768433	-754.285889	163.651566	1203.789917	-632.881470	-336.182098	1161.919556	-607.589478	173.452927	936.175232	-549.487549	-277.189087	861.085999	-582.741699	-72.275436	1081.886108	563.338623	-13.014885	962.775208	592.004395	240.531067
-601.692810	11.690497	980.825073	-595.388428	-164.349197	986.179199	-568.025269	106.653908	504.988861	-664.254211	-147.228424	523.381592	-660.316223	146.435486	83.884399	-650.911682	-87.458488	86.496483	-593.637146	113.358971	1454.796509	-535.369873	-261.655334	1418.609619	-522.397583	-79.500511	1408.823853	-504.009094	-84.093925	1738.138916	-754.922241	163.149414	1203.927734	-632.479309	-336.513580	1162.784058	-607.904846	173.720306	936.909973	-549.228149	-277.302795	861.835388	-582.399292	-72.751724	1082.125977	563.235718	-12.694447	962.764771	591.856689	240.785278
-601.478577	11.365057	981.098206	-594.988953	-164.672531	986.270630	-569.211243	106.874985	505.430756	-663.959778	-147.412445	523.318787	-660.482605	146.673370	83.905502	-650.903748	-87.402206	86.540001	-593.892151	113.039558	1454.818970	-534.969910	-261.925049	1419.345825	-522.312805	-79.743507	1409.144287	-504.119812	-83.534889	1738.490967	-755.505371	162.664154	1203.998901	-632.237183	-336.933197	1163.555298	-608.016357	173.643906	938.061890	-548.947998	-277.552032	862.441711	-582.115295	-73.161522	1082.315063	563.111023	-12.424070	962.775330	591.678711	241.037704
-601.222656	10.970273	981.309387	-594.556091	-165.098450	986.431458	-570.069153	106.934258	505.682220	-663.637573	-147.530884	523.263184	-660.406128	146.856918	83.854774	-650.913147	-87.426254	86.595543	-595.163879	110.442421	1454.734741	-535.409485	-264.479828	1419.942505	-521.951355	-79.483292	1409.693359	-504.278748	-82.941612	1738.957153	-756.411133	162.237000	1203.892578	-631.891052	-337.259033	1164.429443	-608.334595	173.361206	938.406555	-548.674561	-277.802002	863.291870	-581.828369	-73.586380	1082.510986	564.209473	-9.794493	962.953979	591.653320	241.537003
-601.002747	10.569402	981.708557	-594.190063	-165.383881	986.639832	-571.007629	107.034180	505.924561	-663.322327	-147.777130	523.304321	-660.353882	147.105804	83.768425	-651.063660	-87.404808	86.622093	-595.489502	110.138298	1454.660767	-534.973145	-264.751678	1420.587036	-521.817749	-79.770416	1410.052368	-504.364960	-82.277840	1739.201416	-757.131836	161.799576	1203.984619	-631.603088	-337.721191	1165.229370	-608.760193	173.080780	938.636963	-548.378418	-278.123779	863.960754	-581.584351	-74.022476	1082.825928	564.136475	-9.443499	962.932556	591.459961	241.841110
-600.698792	10.289429	981.942261	-593.646606	-165.583344	986.689758	-571.922668	106.999496	506.214264	-663.013611	-147.962448	523.335388	-660.259583	147.205048	83.698334	-651.099792	-87.392052	86.651428	-595.834839	109.717583	1454.651489	-534.457703	-265.088226	1421.254150	-521.689819	-79.990082	1410.341064	-504.544800	-81.582138	1739.544189	-757.799805	161.269333	1204.149658	-631.320374	-338.303986	1165.881104	-609.054199	172.774673	939.266602	-548.030396	-278.380859	864.754822	-581.304138	-74.346954	1082.993774	564.010498	-9.186985	962.908142	591.269104	242.086029
-600.539063	10.077900	982.218689	-593.208862	-165.777115	986.755615	-572.883667	106.989624	506.580627	-662.775635	-148.081924	523.313538	-660.298706	147.373901	83.722054	-651.191040	-87.375969	86.668777	-596.244690	109.293449	1454.697998	-533.934814	-265.368011	1421.859863	-521.549622	-80.211845	1410.582275	-504.675323	-80.826508	1739.821045	-758.490479	160.775177	1204.264282	-631.034668	-338.981689	1166.570435	-609.505188	172.584076	939.296387	-547.603210	-278.376678	866.115540	-581.053467	-74.644089	1083.175781	563.893250	-8.954298	962.911316	591.082153	242.333694
-600.414307	9.819941	982.446228	-592.777588	-165.988739	986.866455	-573.798218	106.881363	507.013336	-662.673645	-148.371109	523.373840	-660.480774	147.495819	83.716721	-651.314453	-87.347725	86.713562	-596.663391	108.865486	1454.760376	-533.348938	-265.678131	1422.414917	-521.458130	-80.454620	1410.833618	-504.854675	-80.026047	1740.063599	-759.206909	160.191833	1204.498779	-630.427612	-339.936768	1167.407959	-609.953979	172.348587	939.597839	-547.804443	-280.097046	867.610352	-580.839844	-74.918442	1083.356567	563.766968	-8.649553	962.895142	590.849670	242.630264
-600.294250	9.636778	982.692139	-592.242188	-166.190247	986.946411	-574.695923	106.875343	507.224976	-662.292603	-148.532104	523.351074	-660.362915	147.584641	83.631882	-651.120239	-87.383675	86.750587	-595.837585	109.920494	1454.808350	-531.536316	-264.478058	1422.918457	-521.638245	-80.981941	1411.018555	-504.970215	-79.171944	1740.271240	-759.728577	159.581589	1204.783325	-630.176086	-340.600861	1168.081177	-610.407471	172.156631	939.827942	-547.442017	-280.618500	868.432861	-580.591980	-75.170349	1083.534058	563.573914	-8.349571	962.891724	590.585510	242.967194
-600.211792	9.469818	982.935364	-591.739136	-166.291916	986.956543	-575.553833	106.843704	507.568390	-662.045532	-148.626312	523.329956	-660.251221	147.682907	83.572701	-651.113831	-87.389847	86.768265	-597.525818	108.181931	1454.819702	-532.086853	-266.101898	1423.353394	-521.213135	-80.874283	1411.228271	-505.158356	-78.320175	1740.510864	-760.654968	159.014786	1204.753418	-629.785461	-341.477142	1168.645508	-610.906921	171.975174	940.076111	-547.064697	-280.917175	868.914917	-580.354248	-75.399307	1083.672363	562.278625	-10.327021	962.630981	590.255859	243.059891
-600.172424	9.425745	983.148499	-591.204773	-166.333176	986.840759	-576.459534	106.743690	507.730194	-661.764465	-148.598755	523.228577	-660.200195	147.732925	83.478271	-651.145020	-87.390434	86.764572	-598.048096	107.739632	1454.846069	-531.424072	-266.354126	1423.727051	-521.099609	-81.029472	1411.403198	-505.274200	-77.399490	1740.628418	-761.363281	158.350784	1204.888428	-629.318848	-342.596954	1169.340210	-611.440796	171.857834	940.383240	-545.951721	-279.516449	869.196106	-580.062439	-75.582329	1083.724487	562.136658	-10.203521	962.596008	590.074219	243.334290
-600.136536	9.369320	983.375549	-590.706177	-166.448730	986.868896	-577.216614	106.681786	507.923431	-661.534302	-148.580017	523.195190	-660.170166	147.728424	83.424591	-651.190613	-87.385941	86.760216	-597.205200	108.805740	1454.879395	-529.394531	-265.070557	1424.056519	-521.262634	-81.504089	1411.550903	-505.456970	-76.511169	1740.811157	-761.978149	157.701889	1205.177856	-628.810120	-343.375702	1169.825806	-611.810425	171.668457	940.513733	-545.474670	-279.705353	870.040100	-579.847290	-75.742493	1083.862427	562.109009	-9.916234	962.582886	589.917053	243.662033
-600.138489	9.284551	983.512756	-590.284363	-166.558411	986.880371	-578.210266	106.652878	508.215881	-661.343140	-148.671829	523.245972	-660.322876	147.751541	83.387947	-651.216736	-87.367218	86.758598	-597.712769	108.448158	1454.874634	-528.696167	-265.231354	1424.351807	-521.145081	-81.641922	1411.671753	-505.608002	-75.600708	1740.921753	-762.778076	156.934128	1205.330811	-628.347961	-344.266815	1170.338501	-612.395447	171.543503	940.813477	-545.015320	-280.086884	870.598572	-579.685608	-75.875679	1083.945313	562.018250	-9.671419	962.543945	589.699524	243.930603
-600.167786	9.180045	983.684570	-589.781006	-166.698013	986.899109	-578.669495	106.417206	508.369873	-661.284973	-148.836655	523.320740	-660.251892	147.785004	83.318527	-651.322632	-87.339165	86.730064	-598.269897	108.030327	1454.963135	-527.893616	-265.328552	1424.615601	-521.015869	-81.762680	1411.766602	-505.720093	-74.651817	1740.998291	-763.580872	156.188797	1205.522217	-627.728088	-345.233002	1170.777100	-613.264893	171.555267	941.172485	-544.421143	-280.476929	871.110657	-579.488037	-76.039421	1084.047974	561.946594	-9.489813	962.502075	589.569214	244.184708
-600.244080	9.055790	983.856323	-589.283997	-166.699768	986.838562	-579.265076	106.256218	508.508972	-661.207703	-148.991013	523.340454	-660.284668	147.843964	83.247154	-651.346985	-87.332832	86.815880	-598.846985	107.613815	1455.064575	-527.065491	-265.447296	1424.793945	-520.892395	-81.871315	1411.860107	-505.852600	-73.716026	1741.112549	-764.394897	155.434662	1205.693970	-626.724121	-346.545380	1171.243408	-613.972839	171.472717	941.321411	-543.969666	-281.044006	871.492554	-579.301270	-76.181900	1084.109497	561.877869	-9.218651	962.478638	589.338135	244.494751
-600.353149	8.952162	983.982605	-588.793640	-166.769241	986.791931	-579.787170	106.181152	508.710876	-661.057373	-149.102753	523.430603	-660.380981	147.929276	83.205864	-651.443970	-87.371521	86.876350	-599.418701	107.244675	1455.106689	-526.230225	-265.578888	1424.965332	-520.794800	-81.950668	1411.932617	-505.973236	-72.769783	1741.131836	-765.307068	154.679901	1205.840210	-626.161926	-347.158417	1171.616211	-614.876892	171.355026	941.624084	-543.455261	-281.715240	871.810913	-579.102356	-76.311882	1084.149170	562.933228	-6.688376	962.717224	589.247070	244.938354
-600.498840	8.883603	984.105347	-588.329956	-166.813599	986.703613	-580.511414	106.360832	508.802765	-660.889282	-149.188995	523.421936	-660.623962	148.060638	83.162132	-651.555481	-87.363991	86.872559	-600.046143	106.865646	1455.132080	-525.451843	-265.675049	1425.118042	-520.647217	-81.997383	1412.008179	-506.079102	-71.818588	1741.156006	-766.339355	153.911041	1206.063843	-625.041748	-348.340973	1171.843994	-615.089661	170.397232	941.768738	-542.879456	-282.281219	872.144409	-578.912781	-76.430855	1084.163208	561.767151	-8.676947	962.465576	588.924927	245.028595
-600.598389	8.772524	984.181274	-587.913757	-166.877319	986.699951	-580.780518	106.396156	508.836609	-660.666687	-149.258453	523.347961	-660.690552	148.182388	83.138466	-651.531921	-87.355133	86.884125	-600.666260	106.505760	1455.168335	-524.514526	-265.713654	1425.243408	-520.524353	-82.075066	1412.070801	-506.166199	-70.888245	1741.145264	-767.144226	153.064774	1206.123169	-624.282776	-348.965515	1172.094727	-616.950256	170.912674	941.869019	-542.248962	-282.975006	872.598450	-578.776978	-76.518410	1084.202881	561.639282	-8.636926	962.444092	588.753296	245.255936
-600.717957	8.708405	984.263245	-587.490540	-166.933105	986.719482	-580.991699	106.456825	508.867920	-660.563477	-149.444489	523.370850	-660.681824	148.362885	83.061211	-651.706299	-87.351395	86.876396	-601.368774	106.159599	1455.242798	-523.631775	-265.761414	1425.336792	-520.377686	-82.101784	1412.118530	-506.250275	-69.935074	1741.121094	-768.080383	152.264847	1206.254272	-623.090942	-350.151093	1172.461792	-618.330444	171.049316	942.087830	-541.574158	-283.643463	872.905945	-578.673706	-76.569069	1084.260986	561.545776	-8.371955	962.436157	588.530823	245.516220
[truncated: 40 more columns]
