# Supplementary material for: A dyadic stimulus set of audiovisual affective displays for the study of multisensory, emotional, social interactions
Source: Behav Res Methods. 2015 Nov 5;48(4):1285–95. doi: 10.3758/s13428-015-0654-4 (PMC5101291; doi:10.3758/s13428-015-0654-4)
Supplement: Supplementary file 1 — (ZIP 270 MB) [file 13428_2015_654_MOESM1_ESM.zip › supplementary_material_2_stimuli_set_files/G/G16.txt]

-622.289795	128.827362	997.600769	-604.471680	-46.801422	1000.000000	-666.595825	151.649597	521.865784	-659.933716	-78.356636	525.441101	-663.547546	151.103851	79.078278	-649.973145	-80.667458	84.995697	-618.062927	239.857254	1464.370850	-547.073975	-133.004623	1453.271484	-539.630676	48.080006	1425.825073	-543.485107	37.207523	1758.572510	-834.890015	302.204437	1247.843140	-666.909058	-275.528076	1233.329834	-671.775330	211.402496	1014.405640	-597.768921	-194.776001	937.886353	-594.655396	44.253906	1096.978027	560.609131	-14.198953	974.574219	565.457397	241.903290
-622.059875	128.859909	997.583557	-604.377991	-46.789570	999.974426	-666.487976	151.655853	521.864136	-663.044373	-81.056450	526.046997	-663.573853	151.103455	79.076553	-652.002258	-80.471764	85.234871	-617.870300	240.609070	1464.301514	-547.146118	-132.303360	1453.222778	-539.471436	47.842258	1426.990479	-543.896484	37.135300	1758.412109	-834.788330	302.159424	1247.962769	-666.965271	-275.315002	1233.136475	-671.640381	211.534698	1014.426147	-597.066895	-194.968063	937.737488	-594.493530	44.256523	1096.957275	559.835022	-13.741931	974.439819	564.414856	242.204086
-621.855774	128.912445	997.560852	-604.342285	-46.771366	999.957520	-666.373779	151.671021	521.839050	-663.193420	-81.143509	526.103760	-663.587402	151.254318	78.929893	-652.057495	-80.475632	85.302994	-617.703857	240.574646	1464.247070	-547.165161	-132.335541	1453.177734	-539.325317	47.797089	1427.021362	-544.314636	36.788624	1758.474121	-834.716675	302.121002	1248.012939	-667.036377	-275.061676	1232.945190	-671.547729	211.641510	1014.402893	-596.460754	-195.247406	937.556213	-594.384705	44.275528	1096.940186	559.043945	-13.451616	974.362305	563.307800	242.535843
-621.680054	128.931519	997.540222	-604.274048	-46.725925	999.902100	-666.270691	151.647171	521.872253	-663.176575	-81.041862	526.119568	-663.624084	151.252090	78.925316	-651.936340	-80.468201	85.262192	-617.544128	240.590149	1464.222534	-547.218994	-132.356201	1453.090942	-539.200623	47.747803	1427.028809	-544.692810	36.470543	1758.534424	-834.622803	302.086029	1248.102905	-667.101257	-274.813446	1232.721924	-671.447510	211.767532	1014.389954	-595.881409	-195.501312	937.327820	-594.270020	44.276676	1096.904541	558.333435	-13.142989	974.267822	562.694946	242.298782
-621.529602	128.925522	997.551941	-604.240662	-46.720791	999.924011	-666.119568	151.671997	521.839172	-663.192505	-81.033150	526.118774	-663.700256	151.100494	79.092819	-651.898071	-80.454941	85.263802	-617.406189	240.545959	1464.163940	-547.265198	-132.439606	1453.002319	-539.069641	47.724937	1427.001343	-545.039795	36.139896	1758.599731	-834.538330	302.023804	1248.170898	-667.135193	-274.520569	1232.501709	-671.321533	211.943680	1014.328552	-595.315369	-195.672653	937.062561	-594.206787	44.266903	1096.927124	557.317932	-12.611464	974.173340	561.127686	243.117371
-621.513855	128.927353	997.628296	-604.302673	-46.679291	999.979004	-666.002380	151.649246	521.830688	-663.202942	-80.963707	526.117188	-663.767944	151.098618	79.127029	-651.879883	-80.417221	85.232368	-617.268433	240.511414	1464.100708	-547.279663	-132.481903	1452.920288	-538.938660	47.686501	1427.010376	-545.368896	35.834587	1758.669067	-834.403137	302.009033	1248.167603	-667.209595	-274.210449	1232.219727	-671.174683	212.120422	1014.289246	-594.795227	-195.895187	936.857727	-594.136353	44.278015	1096.975220	556.417236	-12.268093	974.040527	559.986389	243.486465
-621.411560	128.942368	997.627625	-604.229065	-46.711815	999.958679	-665.803894	151.663193	521.818298	-663.222717	-80.976433	526.153320	-663.779358	151.076675	79.118607	-651.935303	-80.410614	85.229202	-617.145020	239.651520	1464.018799	-547.350098	-133.416672	1452.834717	-538.811462	47.852337	1425.815674	-545.651245	35.553165	1758.711792	-834.328491	302.033752	1248.070557	-667.259827	-273.737854	1231.929810	-671.003113	212.334351	1014.176880	-594.373535	-196.177872	936.553040	-594.049438	44.254234	1096.965454	555.513550	-11.939878	973.899841	558.948364	243.830841
-621.313965	128.965912	997.608704	-604.210327	-46.685707	999.954651	-665.580566	151.658188	521.792114	-663.222900	-80.981407	526.155334	-663.761230	151.073059	79.121635	-651.942566	-80.409996	85.236252	-616.733643	239.592087	1463.963623	-545.298218	-132.886749	1454.391968	-538.744751	47.786247	1426.274170	-545.893127	35.276848	1758.751465	-834.142517	301.983063	1248.044800	-667.268677	-273.205322	1231.639282	-670.791138	212.603043	1014.022766	-593.863892	-196.299988	936.255310	-593.990112	44.279140	1096.953735	554.490784	-11.363788	973.674011	557.749695	244.248398
-621.247986	128.999222	997.584778	-604.234009	-46.696217	999.956665	-665.375427	151.644592	521.784729	-663.236938	-80.965775	526.139343	-663.772461	151.069290	79.123856	-651.998840	-80.375969	85.250786	-616.861511	239.575577	1463.901611	-545.553528	-132.941986	1454.293213	-538.589355	47.744423	1425.787842	-546.124207	35.002144	1758.764648	-833.956726	301.951538	1247.942383	-667.307556	-272.855164	1230.863403	-670.551147	212.913620	1013.805359	-593.348022	-196.413116	935.915588	-593.987305	44.292912	1096.946289	553.532288	-11.040350	973.541077	556.651428	244.586670
-621.191895	128.995148	997.587341	-604.227966	-46.694023	999.917297	-665.145691	151.630447	521.742310	-663.197998	-80.947098	526.130127	-663.791138	151.059921	79.140892	-651.954834	-80.378136	85.249481	-616.765503	239.502228	1463.906982	-545.599976	-133.041550	1454.138062	-538.468201	47.704166	1425.751587	-546.329956	34.714947	1758.806396	-833.742798	301.818176	1247.899536	-667.653381	-272.421082	1230.920776	-670.288208	213.214203	1013.590088	-592.965515	-196.605331	935.607117	-593.964294	44.262596	1096.930298	552.476868	-10.578404	973.416382	555.486206	244.923050
-621.087463	128.987778	997.579651	-604.194580	-46.636909	999.919617	-664.883423	151.559982	521.727905	-663.185303	-80.986511	526.166443	-663.748169	150.981293	79.152550	-651.958069	-80.392441	85.325821	-616.672913	239.449890	1463.888916	-545.608032	-133.137329	1453.951782	-538.390198	47.660824	1425.720581	-546.503174	34.446865	1758.835815	-833.483643	301.649384	1247.805542	-667.843933	-272.069275	1230.670776	-670.216187	213.569580	1013.293701	-592.622864	-196.700912	935.255127	-593.953735	44.281151	1096.938965	551.303955	-10.173801	973.270142	554.274780	245.289352
-621.039368	128.986938	997.543335	-604.141296	-46.578140	999.851440	-664.621948	151.546844	521.696594	-663.012817	-80.849762	526.151550	-663.767395	151.024612	79.131302	-651.914124	-80.396339	85.330475	-616.558960	239.382278	1463.895020	-545.601624	-133.220505	1453.730225	-538.287964	47.636005	1425.659424	-546.630127	34.197189	1758.822266	-833.132813	301.444458	1247.630249	-667.966370	-271.623474	1230.301270	-670.045105	214.315033	1012.819031	-592.323364	-196.666412	934.908020	-593.925415	44.291813	1096.891479	550.220215	-9.967677	973.131287	553.164734	245.639069
-621.035278	129.027405	997.519714	-604.162415	-46.520943	999.783142	-664.377319	151.554657	521.711060	-662.997192	-80.860863	526.148743	-663.805298	150.979645	79.203285	-651.920532	-80.365868	85.313301	-616.477478	239.335114	1463.892456	-545.649597	-133.302292	1453.532349	-538.195801	47.564987	1425.619873	-546.730225	33.964348	1758.822876	-832.814087	301.260956	1247.390991	-668.287537	-271.566559	1230.376831	-669.758606	214.816986	1012.384521	-592.098755	-196.722366	934.508301	-593.925110	44.314091	1096.844727	548.940063	-9.715297	973.046326	552.036987	245.853867
-621.024292	129.057449	997.503235	-604.193848	-46.487865	999.801270	-664.088562	151.600494	521.681030	-662.930420	-80.845779	526.105713	-663.812744	150.995178	79.195496	-651.892151	-80.362938	85.302460	-616.367310	239.326492	1463.870605	-545.694214	-133.390549	1453.322998	-538.106445	47.523254	1425.605469	-546.804382	33.732124	1758.794189	-832.524353	301.041779	1247.211792	-668.246460	-270.835358	1229.553223	-668.849182	214.869446	1012.146729	-591.878906	-196.689346	934.097168	-593.941772	44.359974	1096.846313	548.018982	-9.676200	972.896545	551.213745	246.008530
-621.045837	129.137283	997.516296	-604.209412	-46.469318	999.769653	-663.834290	151.642776	521.701538	-662.911438	-80.873535	526.100220	-663.803711	151.011261	79.185562	-651.889099	-80.364830	85.272774	-616.233337	239.305328	1463.881470	-545.706055	-133.494247	1453.141357	-538.015076	47.470547	1425.598022	-546.855652	33.508301	1758.809082	-832.150024	300.691437	1246.964600	-668.375427	-270.392181	1229.087769	-668.339539	215.373230	1011.703491	-591.609314	-196.630569	933.787659	-593.943359	44.385311	1096.834595	546.661682	-9.304894	972.836426	549.933838	246.457535
-621.088379	129.173721	997.516724	-604.195740	-46.448421	999.734314	-663.611572	151.589020	521.708679	-662.902771	-80.888588	526.071106	-663.809448	150.986923	79.182159	-651.992554	-80.308296	85.216156	-616.135254	239.289413	1463.907959	-545.706482	-133.625519	1453.020264	-537.949890	47.417713	1425.556030	-546.895996	33.011814	1759.020752	-831.614075	300.113464	1246.584839	-668.591736	-269.808441	1228.624756	-668.872375	217.079254	1010.483887	-591.278931	-196.627136	933.383423	-593.932007	44.402149	1096.812500	545.316528	-8.884799	972.673462	548.621582	246.941254
-621.096619	129.156952	997.521301	-604.206848	-46.424458	999.746277	-663.340759	151.526764	521.658630	-662.873596	-80.934212	526.071838	-663.752808	150.966034	79.228012	-652.031860	-80.301430	85.214218	-616.015442	239.267075	1463.957397	-545.646362	-133.764435	1452.900635	-537.869995	47.338634	1425.551147	-546.882690	32.753578	1759.051270	-831.230530	299.486084	1246.331787	-668.796692	-269.055084	1228.222656	-668.022949	217.646332	1010.293945	-590.882019	-196.623688	933.012268	-593.964233	44.408150	1096.825073	543.897217	-8.608145	972.648132	547.322205	247.401642
-621.102051	129.173996	997.530212	-604.206909	-46.405659	999.767334	-663.143799	151.477661	521.677307	-662.861816	-80.959557	526.072205	-663.763855	150.945969	79.203773	-651.970703	-80.385300	85.291077	-615.900146	239.235168	1464.041626	-545.578918	-133.916779	1452.900391	-537.795227	47.253090	1425.573975	-546.802979	32.808636	1758.819824	-830.838623	298.698242	1246.059326	-668.933960	-268.438232	1227.602905	-667.261414	218.727661	1009.682861	-590.426758	-196.582642	932.801208	-594.002747	44.430103	1096.846680	542.483521	-8.208797	972.585083	546.073608	247.932510
-621.112427	129.149872	997.555054	-604.179382	-46.350880	999.760315	-662.925354	151.414154	521.668884	-662.844971	-80.943718	526.067017	-663.762390	150.893997	79.237587	-651.954041	-80.393059	85.298241	-615.728333	239.201797	1464.131592	-545.429810	-134.121124	1452.930054	-537.701233	47.161793	1425.577881	-546.789001	32.367390	1759.014893	-830.377014	297.602936	1245.687622	-669.568665	-267.321655	1227.531616	-666.705139	220.174362	1008.990234	-589.924011	-196.503281	932.584412	-593.999146	44.432556	1096.856934	541.134094	-7.822058	972.551270	544.876526	248.325912
-621.139099	129.162811	997.580322	-604.174805	-46.333641	999.774719	-662.766724	151.447784	521.627869	-662.867493	-80.964622	526.069763	-663.792847	150.883011	79.283409	-652.026062	-80.388718	85.295799	-615.541382	239.189346	1464.226196	-545.235168	-134.361771	1453.095947	-537.654358	47.069897	1425.569824	-546.685303	32.435680	1758.787109	-829.977966	296.293182	1245.256714	-670.383911	-266.347290	1227.573608	-665.916199	221.759827	1008.362366	-589.432373	-196.401413	932.329834	-594.029602	44.443119	1096.880615	539.722473	-7.183602	972.385925	543.559814	248.917648
-621.152344	129.161072	997.578186	-604.140198	-46.320328	999.803162	-662.595886	151.473953	521.652954	-662.840576	-80.917900	526.066467	-663.777832	150.874344	79.283371	-651.958984	-80.389542	85.291466	-615.273743	239.195541	1464.339111	-545.036133	-134.532120	1453.323853	-537.581360	46.966618	1425.607300	-546.620117	32.262688	1758.762207	-829.627991	294.576172	1244.821411	-670.805420	-264.651184	1226.879028	-664.963318	223.648346	1007.763000	-588.851990	-196.182999	932.261047	-594.014648	44.471752	1096.892212	538.137268	-6.484826	972.303589	542.190857	249.672668
-621.198486	129.182114	997.589783	-604.151123	-46.324116	999.804626	-662.439941	151.518021	521.646423	-662.883057	-80.960052	526.110046	-663.734680	150.864426	79.270500	-651.991089	-80.390747	85.295723	-614.969055	239.229965	1464.535156	-544.844604	-134.758698	1453.621582	-537.495178	46.882954	1425.597534	-546.541931	32.074657	1758.739746	-829.318542	292.447998	1244.413208	-671.568298	-263.084778	1226.780273	-663.877991	225.854736	1007.169922	-588.327942	-195.811096	932.227539	-594.027771	44.479496	1096.895874	536.901733	-6.359484	972.260254	541.208801	249.923981
-621.222412	129.195755	997.609192	-604.147522	-46.298637	999.805176	-662.328735	151.597824	521.667786	-662.891418	-80.935455	526.108704	-663.760010	150.885925	79.257278	-651.946106	-80.390594	85.293953	-614.642334	239.274780	1464.746338	-544.617493	-134.928055	1453.962524	-537.392517	46.775784	1425.593994	-546.458740	31.929197	1758.845581	-829.025146	289.814972	1244.001587	-672.883850	-261.465546	1227.067017	-662.647278	228.237732	1006.560181	-587.815247	-195.238342	932.309753	-594.038452	44.491592	1096.906250	535.542786	-5.924663	972.190552	540.052795	250.500046
-620.974121	128.848679	997.560791	-603.453552	-46.576256	999.997437	-662.055420	151.536148	521.636108	-662.759949	-80.816185	526.158997	-663.652771	150.854401	79.278755	-651.917725	-80.352081	85.261658	-614.373901	239.324600	1464.995239	-544.458435	-135.110153	1454.260376	-537.248962	46.701736	1425.610352	-546.432678	31.787373	1758.874756	-828.824768	286.832642	1243.511108	-674.009216	-259.620911	1226.941895	-661.399841	230.792999	1006.071411	-587.304321	-194.567413	932.500916	-593.713623	44.348186	1097.000366	534.084229	-5.359332	972.069885	538.813965	251.016220
-620.974976	128.782898	997.567566	-603.385620	-46.621922	1000.023071	-661.917664	151.494675	521.623962	-662.786987	-80.824211	526.209656	-663.633118	150.864456	79.265068	-651.923401	-80.389534	85.280197	-614.127869	239.383667	1465.246826	-544.371338	-135.321014	1454.476440	-537.082458	46.594879	1425.621460	-546.472229	31.438517	1759.122314	-828.702026	283.576385	1243.032959	-675.315552	-257.848846	1226.937378	-659.982117	233.540161	1005.362671	-586.848511	-193.729355	932.878418	-593.700928	44.308632	1097.020020	532.645874	-4.689616	971.984741	537.545837	251.535553
-620.987183	128.780609	997.570801	-603.389893	-46.623089	1000.009277	-661.819092	151.501831	521.606323	-662.688110	-80.750008	526.186218	-663.639221	150.865768	79.266708	-651.851257	-80.358109	85.257561	-613.964722	239.467041	1465.502686	-544.318481	-135.540588	1454.665283	-536.887024	46.509857	1425.679199	-546.496765	31.360056	1759.183960	-828.566833	280.121918	1242.533447	-676.598816	-256.041992	1226.931763	-658.809204	236.037491	1004.851135	-586.412903	-192.699203	933.275574	-593.712219	44.297905	1097.015625	531.267090	-4.275428	971.972961	536.360107	252.110672
-621.050415	128.726212	997.596680	-603.445740	-46.607090	1000.013672	-661.746948	151.546783	521.613098	-662.708740	-80.762650	526.204773	-663.692505	150.885178	79.297249	-651.854614	-80.339584	85.276161	-613.936096	239.526215	1465.641724	-544.203674	-135.801178	1454.782715	-536.601196	46.407990	1425.673096	-546.537659	31.320341	1759.219727	-828.383362	276.644836	1241.870605	-678.069885	-254.241882	1226.786743	-657.634033	238.528809	1004.392700	-585.854980	-191.483673	933.827271	-593.715454	44.274284	1097.020264	529.893738	-3.780809	971.901794	535.260803	252.587784
-621.082825	128.656723	997.617432	-603.501892	-46.624512	1000.023193	-661.598816	151.558319	521.579224	-662.680176	-80.701187	526.193665	-663.670898	150.882355	79.301086	-651.842163	-80.341629	85.272514	-614.061340	239.647919	1465.783325	-544.109314	-136.117798	1454.836182	-536.326965	46.308037	1425.699097	-546.602173	31.337254	1759.273315	-828.129883	273.174713	1241.115479	-679.323608	-252.683701	1226.645142	-656.363586	241.073898	1004.016235	-585.421631	-190.148895	934.413269	-593.740967	44.224819	1097.032104	528.577209	-3.339180	971.876770	534.150452	253.158936
-621.123291	128.628235	997.633545	-603.543396	-46.725224	1000.092896	-661.538391	151.651520	521.533997	-662.671509	-80.772766	526.225464	-663.692444	150.900406	79.293419	-651.829895	-80.342743	85.279419	-614.357727	239.740723	1465.907471	-544.036011	-136.456497	1454.815674	-536.049988	46.199223	1425.709473	-546.655762	31.542267	1759.148193	-827.872192	269.817261	1240.247559	-681.206909	-250.594757	1226.451050	-655.111084	243.478485	1003.745544	-584.891602	-188.616104	934.883667	-593.736511	44.193226	1097.065308	527.241943	-2.516198	971.769836	533.017334	253.768433
-621.139648	128.588181	997.662109	-603.591553	-46.810871	1000.107483	-661.487854	151.736252	521.551270	-662.664856	-80.748306	526.168884	-663.676758	150.953537	79.286865	-651.827942	-80.344315	85.271713	-614.777039	239.846466	1465.917358	-543.984924	-136.827896	1454.667236	-535.773010	46.125446	1425.761841	-546.772339	31.569410	1759.240356	-827.563660	266.598022	1239.241333	-682.839905	-248.781387	1226.300171	-653.965820	245.583511	1003.383850	-584.416687	-187.086197	935.559692	-593.733215	44.121784	1097.080444	526.026184	-2.406850	971.839783	532.020142	254.164108
-621.176147	128.511673	997.701782	-603.686157	-46.851048	1000.101746	-661.481628	151.715118	521.551270	-662.628540	-80.799011	526.150574	-663.722717	150.986771	79.287674	-651.745178	-80.354897	85.323296	-615.312012	239.888290	1465.972046	-543.938049	-137.182541	1454.489990	-535.494995	46.065891	1425.729736	-546.916321	31.583118	1759.227539	-827.168213	263.568268	1238.166870	-684.376831	-247.165115	1225.955444	-652.737915	247.623611	1003.074341	-583.955933	-185.494766	936.116699	-593.741211	44.038101	1097.087280	524.850586	-1.894343	971.781433	531.112549	254.689331
-621.189026	128.438782	997.743713	-603.737976	-46.935455	1000.090027	-661.468445	151.747665	521.523499	-662.680481	-80.809456	526.122009	-663.680786	150.977524	79.298286	-651.765991	-80.356873	85.322510	-615.921509	239.934311	1465.971313	-543.938721	-137.540421	1454.246582	-535.223206	46.012993	1425.704346	-547.041382	31.662586	1759.417480	-826.715210	260.633636	1237.079346	-686.055847	-245.283798	1225.598511	-651.518799	249.564575	1002.810669	-583.534485	-183.978195	936.648376	-593.708313	43.931416	1097.090820	523.488464	-1.536613	971.925964	529.988892	255.162247
-621.178406	128.335800	997.763794	-603.796936	-47.043411	1000.145447	-661.505432	151.685196	521.534668	-662.673706	-80.825462	526.122131	-663.716858	150.970627	79.258957	-651.720154	-80.361908	85.329689	-616.550659	239.953476	1465.871460	-544.020508	-137.927673	1453.966309	-534.961548	45.971165	1425.665283	-547.194641	31.694456	1759.413086	-826.237183	257.801636	1235.847412	-687.659851	-243.575180	1225.277710	-650.271179	251.414063	1002.551392	-583.170715	-182.472931	937.167236	-593.677246	43.843510	1097.117432	522.413757	-1.082410	971.871521	529.066528	255.627838
-621.227600	128.277542	997.778564	-603.964294	-47.061001	1000.119873	-661.605042	151.663132	521.515137	-662.645020	-80.863258	526.127075	-663.721741	150.999451	79.232170	-651.701233	-80.360916	85.327278	-617.104492	239.974686	1465.712646	-544.049011	-138.306290	1453.665405	-534.751038	45.911510	1425.612793	-547.360352	31.751125	1759.483398	-825.711121	255.172653	1234.554688	-689.101318	-241.744446	1224.736328	-648.996521	253.234756	1002.373901	-583.415527	-182.399582	938.201660	-593.683044	43.780910	1097.093140	521.249207	-0.803327	971.959106	528.168396	256.043823
-621.203857	128.215912	997.797546	-604.025452	-47.137459	1000.134094	-661.662781	151.651459	521.492981	-662.652100	-80.899147	526.132019	-663.763855	151.008072	79.253128	-651.766296	-80.349861	85.289116	-617.605652	239.947861	1465.498535	-544.090088	-138.663757	1453.340698	-534.536316	45.818542	1425.576172	-547.546448	31.645302	1759.711670	-825.081726	252.674469	1233.321777	-690.475525	-240.007553	1224.323120	-647.741455	254.929337	1002.165894	-583.228149	-181.039795	938.585693	-593.625305	43.707043	1097.095215	520.161865	-0.213195	971.970215	527.297485	256.523987
-621.148438	128.064804	997.789734	-604.048218	-47.227303	1000.161255	-661.738159	151.652435	521.509094	-662.725647	-80.909653	526.084473	-663.729614	150.976334	79.245186	-651.762268	-80.329468	85.248611	-618.001038	239.951370	1465.265625	-544.144470	-139.002823	1452.992310	-534.360229	45.753323	1425.516602	-547.665771	31.718172	1759.883545	-824.438782	250.345947	1232.159424	-691.852783	-238.378708	1223.854614	-646.419739	256.625214	1001.965088	-582.940613	-179.401016	938.786133	-593.544739	43.604889	1097.091797	519.037781	0.090754	972.134460	526.422852	256.849335
-621.116089	127.922050	997.770142	-604.084229	-47.324757	1000.158447	-661.841797	151.565994	521.517639	-662.704956	-80.906334	526.054016	-663.726563	150.979080	79.232803	-651.687378	-80.333809	85.248138	-618.351990	239.916748	1465.037842	-544.231384	-139.366776	1452.648193	-534.182861	45.645432	1425.424072	-547.736755	32.021412	1759.707642	-823.609680	247.983215	1230.932861	-692.975220	-236.708115	1223.387207	-645.125000	258.183319	1001.796936	-582.772766	-177.895569	938.919800	-593.495239	43.492435	1097.070313	517.917114	0.414116	972.309265	525.519958	257.167053
-621.069153	127.818703	997.795227	-604.134705	-47.371071	1000.135315	-661.994690	151.505280	521.526245	-662.749939	-80.960632	526.056091	-663.722168	150.976944	79.228729	-651.763245	-80.329048	85.253387	-618.605652	239.884247	1464.811279	-544.351013	-139.702240	1452.340698	-534.006226	45.530296	1425.352051	-547.881226	31.903637	1759.937622	-822.738037	245.829529	1229.774536	-694.125793	-235.180359	1222.909302	-643.783081	259.693268	1001.631958	-582.065552	-175.340652	938.289673	-593.443787	43.386036	1097.062012	516.795288	0.899639	972.438721	524.688049	257.599548
-621.024048	127.662804	997.802002	-604.111511	-47.506165	1000.159912	-662.155823	151.463440	521.512390	-662.813538	-81.015457	526.091125	-663.759460	150.966812	79.227333	-651.736023	-80.342079	85.237915	-618.717896	239.830017	1464.597778	-544.470459	-139.992050	1452.011230	-533.881226	45.392357	1425.284912	-547.980225	31.980110	1759.869629	-821.789490	243.887054	1228.644165	-694.966248	-233.692078	1222.514038	-642.397949	261.105591	1001.462952	-582.105469	-174.014221	938.208130	-593.376892	43.251568	1097.070923	515.808960	1.002388	972.600037	523.961670	257.971130
-620.984924	127.557503	997.772766	-604.092957	-47.645802	1000.163208	-662.231567	151.364929	521.527527	-662.800842	-81.014999	526.095825	-663.713074	150.964035	79.213135	-651.683228	-80.374687	85.286514	-618.760498	239.768219	1464.359131	-544.593323	-140.277573	1451.789551	-533.761780	45.258686	1425.193604	-548.053223	32.083595	1759.894897	-820.948975	242.205063	1227.388062	-695.744873	-232.204880	1222.000488	-641.010803	262.358978	1001.315735	-582.675720	-173.838211	938.724487	-593.314758	43.147537	1097.050781	514.823853	1.623864	972.651306	523.199341	258.234467
-621.020935	127.450279	997.751526	-604.178223	-47.744213	1000.125488	-662.395691	151.252243	521.565674	-662.808350	-81.060982	526.130127	-663.748352	150.959259	79.173798	-651.721680	-80.365120	85.285561	-618.739258	239.707123	1464.128784	-544.778076	-140.572052	1451.603760	-533.691650	45.101791	1425.134155	-548.106384	32.208786	1759.909180	-819.690186	240.513153	1226.557251	-696.404785	-230.830719	1221.512085	-639.582092	263.390930	1001.093750	-582.260742	-171.734604	937.868591	-593.301453	43.037159	1097.007080	513.707031	1.950892	972.898621	522.343872	258.581665
-621.004883	127.331367	997.715881	-604.194397	-47.900688	1000.113647	-662.511475	151.201813	521.526428	-662.846252	-81.104225	526.166016	-663.731079	150.965454	79.159348	-651.701294	-80.359550	85.349182	-618.654968	239.637344	1463.895874	-544.960999	-140.863876	1451.441528	-533.614014	44.927883	1425.068481	-548.096130	32.524323	1759.748535	-818.759888	239.254715	1225.263794	-696.811096	-229.614014	1221.062988	-638.122986	264.301239	1000.928162	-582.337280	-170.520538	937.470825	-593.262146	42.912220	1096.975098	512.833862	2.359345	972.989685	521.645630	258.931885
-620.961487	127.166939	997.680664	-604.120789	-48.101002	1000.129517	-662.635132	151.142441	521.550171	-662.881958	-81.170868	526.143677	-663.740173	150.998352	79.153175	-651.729858	-80.345551	85.258804	-618.526489	239.553558	1463.711182	-545.158264	-141.130127	1451.310181	-533.590576	44.753246	1425.024292	-548.152893	32.471046	1759.981201	-817.576294	238.093689	1224.260010	-697.094849	-228.346832	1220.576904	-636.608276	265.048981	1000.738953	-582.659180	-169.571533	936.951965	-593.189392	42.762444	1096.961548	511.792725	2.613900	973.280518	521.018188	259.104736
-620.948975	126.973747	997.690002	-604.121948	-48.321293	1000.157776	-662.737610	151.044067	521.556824	-662.947510	-81.235519	526.137756	-663.747498	150.999847	79.157898	-651.763428	-80.319023	85.215981	-618.385315	239.455078	1463.576294	-545.361084	-141.431183	1451.264160	-533.581848	44.554470	1424.976685	-548.139709	32.566608	1760.034912	-816.183044	236.987289	1223.725464	-697.240356	-227.318558	1220.123657	-635.035278	265.616638	1000.503540	-582.946472	-168.580917	936.352295	-593.171082	42.565453	1096.977539	510.867676	2.962590	973.442871	520.330017	259.361023
-620.930847	126.844528	997.682129	-604.133423	-48.498283	1000.142883	-662.845215	150.937988	521.534790	-663.008789	-81.339806	526.116821	-663.731445	150.995377	79.144493	-651.780090	-80.306435	85.247856	-618.230347	239.364609	1463.460083	-545.605530	-141.707581	1451.303101	-533.578064	44.321804	1424.983398	-548.100647	32.723156	1760.165894	-815.107849	236.278183	1222.589966	-697.277588	-226.372925	1219.664917	-633.452454	265.965240	1000.314392	-583.343079	-167.742172	935.711365	-593.168884	42.404133	1096.966675	509.932556	3.166190	973.628906	519.583618	259.687073
-620.918945	126.697365	997.666077	-604.136719	-48.667370	1000.115051	-662.927612	150.854172	521.533081	-663.000977	-81.436913	526.153687	-663.669189	151.003296	79.129295	-651.764099	-80.330025	85.261131	-618.037109	239.233337	1463.395020	-545.853516	-141.965210	1451.334595	-533.591553	44.089458	1424.983276	-548.001038	33.026855	1759.946289	-813.929993	235.732025	1221.821777	-697.170715	-225.510651	1219.243042	-631.801147	266.227844	1000.153137	-584.384155	-168.092484	935.485962	-593.145569	42.239147	1096.941284	509.016998	3.323296	973.813232	518.986267	259.952209
-620.919861	126.553055	997.658569	-604.188354	-48.824329	1000.121948	-663.039246	150.753571	521.558289	-663.072083	-81.595581	526.166016	-663.666565	150.956863	79.127663	-651.850647	-80.324936	85.275467	-617.782898	239.094971	1463.347412	-546.047974	-142.220398	1451.442383	-533.602722	43.850079	1424.996704	-547.931946	32.986877	1760.252319	-812.680298	235.299744	1221.035278	-696.924133	-224.721161	1218.809326	-630.098572	266.248230	999.962219	-584.972717	-167.604141	934.756226	-593.151917	42.092567	1096.936768	508.163696	3.635300	973.955017	518.451538	260.277191
-620.853821	126.303917	997.650635	-604.193176	-49.029381	1000.156189	-663.047363	150.663132	521.497437	-663.081421	-81.723427	526.199341	-663.546509	150.948608	79.115234	-651.752014	-80.337708	85.329460	-617.557373	238.969864	1463.247803	-546.270325	-142.523804	1451.642334	-533.648865	43.571045	1425.052490	-547.849304	33.105019	1760.315918	-811.566895	235.113068	1220.396118	-696.629883	-224.049820	1218.480225	-628.347961	266.184296	999.882019	-585.548218	-167.009262	933.965088	-593.134216	41.880836	1096.952026	507.239563	3.895388	974.132690	517.862000	260.515564
-620.818542	126.120552	997.611511	-604.243286	-49.242149	1000.180481	-663.108154	150.617737	521.464233	-663.035828	-81.851738	526.234741	-663.505066	150.908539	79.121254	-651.737427	-80.354042	85.382866	-617.286865	238.841431	1463.190796	-546.466248	-142.810089	1451.884766	-533.681763	43.274921	1425.115479	-547.709839	33.241783	1760.362183	-810.484192	235.023773	1219.833130	-696.350525	-223.563995	1218.324219	-626.509338	265.989166	999.850342	-585.564209	-165.083374	932.444031	-593.142212	41.708172	1096.943848	506.438904	4.180187	974.302002	517.380493	260.643951
-620.764465	125.936615	997.595154	-604.312744	-49.481140	1000.230896	-663.158691	150.466476	521.480347	-663.031799	-82.052177	526.238342	-663.463928	150.857574	79.109955	-651.758789	-80.342438	85.409958	-616.994690	238.678406	1463.130371	-546.687500	-143.061584	1452.180420	-533.720703	43.013638	1425.171265	-547.563965	33.408909	1760.426880	-809.464417	235.133163	1219.318115	-695.914368	-223.108566	1218.095093	-624.640320	265.591614	999.830444	-586.143433	-164.384003	931.684998	-593.162109	41.518242	1096.962646	505.659546	4.343443	974.449463	516.830994	260.923584
-620.721680	125.705177	997.617920	-604.390930	-49.687702	1000.247559	-663.275818	150.360352	521.449463	-662.938721	-82.159279	526.263489	-663.462769	150.864716	79.069901	-651.737366	-80.322594	85.380005	-616.866699	238.566559	1463.096802	-547.020874	-143.259033	1452.480469	-533.934204	42.767597	1425.247192	-547.344116	33.754532	1760.299316	-808.457581	235.291000	1218.817139	-695.503723	-222.706436	1217.836548	-622.686829	265.114990	999.898743	-586.822754	-163.869614	930.988892	-593.197571	41.281326	1096.986450	504.806122	4.475202	974.661377	516.301697	261.092529
-620.633057	125.463028	997.626526	-604.460815	-49.916451	1000.292114	-663.413452	150.324402	521.490417	-662.795898	-82.272484	526.241272	-663.560486	150.846664	79.144028	-651.746277	-80.319771	85.386093	-616.508240	238.326767	1463.054199	-547.147034	-143.545410	1452.802368	-533.930176	42.442562	1425.321045	-547.153687	33.938255	1760.350342	-807.548706	235.586029	1218.371948	-695.040039	-222.317886	1217.693726	-620.669800	264.573639	1000.052307	-587.506592	-163.341171	930.294556	-593.226196	41.045338	1097.020508	504.038208	4.640720	974.796509	515.850586	261.255402
-620.558044	125.249519	997.619507	-604.519470	-50.217068	1000.395630	-663.611572	150.302872	521.547241	-662.760071	-82.457115	526.278198	-663.656616	150.861801	79.137901	-651.726563	-80.305290	85.366638	-616.139771	238.102463	1462.987549	-547.264221	-143.830933	1453.119019	-533.950867	42.113659	1425.404053	-546.977661	33.925632	1760.584839	-806.733582	235.981903	1217.954590	-694.575684	-222.019318	1217.530518	-618.601379	263.905945	1000.243164	-588.112061	-162.762802	929.640808	-593.258667	40.830090	1097.075439	503.359344	4.698650	974.845703	515.372742	261.536591
-620.473389	125.070793	997.640259	-604.617737	-50.464886	1000.463196	-663.090759	149.792618	521.501160	-662.566406	-82.474480	526.230225	-663.353760	150.834213	79.077713	-651.631470	-80.325935	85.371040	-615.795715	237.879547	1462.923950	-547.402161	-144.050430	1453.371338	-533.991455	41.793251	1425.448975	-546.726013	34.088329	1760.552124	-805.894775	236.337997	1217.560059	-693.958252	-221.756790	1217.402588	-616.462097	263.162445	1000.458435	-589.396606	-163.816284	929.709900	-593.272095	40.621021	1097.120728	502.624634	4.763430	974.946960	515.016907	261.667664
-620.372192	124.845367	997.656311	-604.691284	-50.742008	1000.558228	-662.872986	149.466187	521.474365	-662.427368	-82.535362	526.218384	-663.263611	150.797684	79.048752	-651.558167	-80.322350	85.376289	-615.446960	237.697296	1462.813232	-547.494080	-144.307892	1453.621582	-534.034058	41.470451	1425.529175	-546.476318	34.367592	1760.661011	-805.152954	236.762375	1217.278076	-693.452759	-221.698608	1217.384521	-614.301208	262.292358	1000.737793	-590.068604	-163.558685	929.281433	-593.272339	40.392460	1097.178223	501.967529	4.905511	974.977234	514.624207	261.824738
-620.236084	124.591553	997.645203	-604.747864	-51.060326	1000.653320	-662.715027	149.208817	521.480591	-662.295105	-82.580452	526.209106	-663.260376	150.815842	79.030182	-651.556946	-80.321770	85.379181	-615.124878	237.441177	1462.730713	-547.632690	-144.594696	1453.883789	-534.078735	41.162670	1425.592285	-546.217224	34.653778	1760.687744	-804.264099	237.098648	1217.139648	-693.010437	-221.705811	1217.345337	-612.062927	261.421143	1001.069519	-590.553711	-162.954300	928.808777	-593.251892	40.141682	1097.222778	501.399628	4.953869	974.989136	514.353760	261.937744
-620.105835	124.271683	997.629761	-604.770142	-51.424248	1000.732788	-662.558044	149.000381	521.491394	-662.161926	-82.680687	526.245667	-663.307678	150.774719	79.049896	-651.533142	-80.340668	85.426712	-614.838379	237.196136	1462.653931	-547.786499	-144.861069	1454.125122	-534.149170	40.809525	1425.649902	-545.934753	34.968872	1760.714966	-803.605103	237.525864	1216.818481	-692.669128	-221.761948	1217.286743	-609.846497	260.482697	1001.469116	-590.362732	-160.785751	927.734436	-593.224487	39.832951	1097.258911	500.810699	5.032913	974.966003	514.079102	262.019592
-620.015442	124.043846	997.635010	-604.888428	-51.660580	1000.704407	-662.417175	148.931793	521.507446	-662.036621	-82.725327	526.197998	-663.427734	150.750290	79.080338	-651.549377	-80.348579	85.410286	-614.542969	236.913589	1462.600952	-547.945618	-145.134750	1454.308350	-534.225647	40.471069	1425.660278	-545.635132	35.300064	1760.727783	-802.981873	237.913864	1216.506348	-692.269104	-221.797272	1217.147583	-607.587341	259.393219	1001.836121	-590.677185	-160.350479	927.380615	-593.241455	39.558926	1097.249390	500.133087	5.031870	974.956360	513.750183	262.080414
-619.894409	123.730293	997.651917	-604.933228	-51.955070	1000.704895	-662.041809	148.819458	521.497009	-661.909302	-82.853279	526.188721	-663.431946	150.737503	79.093269	-651.502075	-80.345406	85.380676	-614.248779	236.641098	1462.514038	-548.106873	-145.402023	1454.486328	-534.319397	40.077999	1425.715698	-545.332703	35.611843	1760.625977	-802.369446	238.265060	1216.188965	-691.958496	-221.926132	1217.071045	-605.353149	258.223663	1002.246338	-590.969238	-160.165863	927.092407	-593.233826	39.225464	1097.265015	499.521729	4.925484	974.949829	513.463562	262.081055
-619.753540	123.466888	997.713074	-604.923523	-52.240868	1000.741089	-661.713013	148.709244	521.513184	-661.780396	-82.941277	526.230103	-663.453308	150.686356	79.126579	-651.446594	-80.411812	85.418854	-614.033936	236.335190	1462.450317	-548.247192	-145.721481	1454.561523	-534.392090	39.706177	1425.723999	-544.985413	36.059208	1760.664185	-801.807129	238.607040	1215.880371	-691.636719	-222.048035	1216.890137	-603.098633	257.006897	1002.649353	-591.075867	-160.074432	926.783325	-593.221497	38.917080	1097.327148	499.044739	5.039479	974.796509	513.281921	262.122986
-619.627136	123.225899	997.727478	-604.968384	-52.592342	1000.788818	-661.370789	148.610001	521.548157	-661.856506	-83.196068	526.295471	-663.540649	150.702667	79.146545	-651.431641	-80.399971	85.450821	-613.836975	236.043076	1462.323364	-548.426086	-146.060898	1454.579590	-534.428833	39.344093	1425.756104	-544.569824	36.687752	1760.441895	-801.260620	238.857681	1215.621338	-691.347778	-222.120148	1216.640259	-600.852905	255.716934	1003.021667	-591.124939	-160.051682	926.476318	-593.204773	38.616840	1097.363037	498.579193	5.092434	974.629578	513.193359	262.010712
-619.489380	122.987434	997.742554	-604.973877	-52.941635	1000.813538	-661.280579	148.659088	521.573730	-661.790100	-83.305046	526.298523	-663.764771	150.678909	79.200188	-651.357239	-80.379341	85.381851	-613.659790	235.713425	1462.215210	-548.581848	-146.414703	1454.558350	-534.464722	38.929268	1425.768188	-544.170898	36.917160	1760.442139	-800.699829	239.073456	1215.292603	-691.159912	-222.233582	1216.392822	-598.636841	254.339828	1003.407654	-591.053284	-160.146088	926.210754	-593.184631	38.307083	1097.392334	498.070862	5.063025	974.473206	512.951416	262.137817
-619.417053	122.716980	997.768677	-605.072510	-53.154823	1000.779907	-661.284973	148.815292	521.576172	-661.905884	-83.501266	526.366699	-664.067688	150.721817	79.220772	-651.455627	-80.383469	85.380836	-613.527283	235.371475	1462.097534	-548.741394	-146.795258	1454.519409	-534.505981	38.541195	1425.813843	-543.711060	37.385582	1760.363037	-800.132385	239.245224	1214.961060	-691.065796	-222.401520	1216.246338	-596.433228	252.904709	1003.744995	-590.908386	-160.342484	925.930786	-593.209534	38.013599	1097.392700	497.542297	4.915343	974.325256	512.807068	262.082458
-619.310303	122.493866	997.775330	-605.203796	-53.383022	1000.737915	-660.723755	148.621536	521.565491	-661.942261	-83.601830	526.369446	-664.042480	150.656555	79.228943	-651.369202	-80.390686	85.395172	-613.378601	235.024353	1461.939331	-548.932434	-147.155319	1454.453613	-534.582214	38.138630	1425.808594	-543.212952	37.875809	1760.273926	-799.598267	239.388138	1214.568359	-691.019592	-222.671616	1216.083130	-594.291931	251.404953	1004.084656	-590.726685	-160.710938	925.714478	-593.249939	37.732815	1097.382202	497.071564	4.916525	974.078735	512.725403	262.029633
-619.200256	122.228630	997.768188	-605.315613	-53.674522	1000.719299	-660.076721	148.495087	521.502869	-661.964111	-83.722618	526.379272	-663.994263	150.610596	79.291702	-651.333191	-80.455994	85.473991	-613.257446	234.654602	1461.803101	-549.107239	-147.558807	1454.357422	-534.652893	37.723503	1425.791992	-542.665649	38.638767	1760.093872	-799.070801	239.491379	1214.250610	-690.939697	-222.883438	1215.859253	-592.176575	249.856964	1004.383972	-591.059326	-162.769791	926.193237	-593.314697	37.418781	1097.382813	496.569458	5.039169	973.747192	512.737122	261.935669
-619.053101	121.974556	997.776794	-605.307373	-53.974937	1000.683777	-661.240479	149.500595	521.714966	-662.064575	-83.840012	526.376221	-665.237122	150.789429	79.425598	-651.368164	-80.464760	85.429779	-613.176453	234.261063	1461.707520	-549.263428	-148.021866	1454.255371	-534.727051	37.279396	1425.787720	-542.151367	39.182140	1759.983521	-798.507202	239.533203	1213.879639	-690.935120	-223.270737	1215.662598	-590.131958	248.261444	1004.671204	-590.822327	-163.521027	926.136047	-593.309082	37.095783	1097.384766	496.086243	5.234677	973.417297	512.605530	262.065826
-618.952148	121.725006	997.768738	-605.359253	-54.241871	1000.638733	-659.102295	148.269547	521.508484	-662.112122	-83.986259	526.352783	-664.217468	150.565048	79.344955	-651.339294	-80.487030	85.409439	-613.059326	233.822174	1461.597534	-549.389587	-148.460220	1454.104736	-534.812256	36.863331	1425.831909	-541.640991	39.784515	1759.832520	-797.961609	239.470154	1213.503784	-691.099548	-223.743271	1215.499756	-588.156189	246.612762	1004.918030	-589.903809	-162.373062	925.220703	-593.325378	36.797176	1097.367310	495.400848	5.387672	973.161072	512.209900	262.530823
-618.858154	121.479134	997.741394	-605.404724	-54.491543	1000.550171	-656.753662	146.913727	521.313293	-662.053833	-84.068588	526.322449	-663.072205	150.345551	79.258057	-651.348511	-80.477829	85.381721	-613.002808	233.492722	1461.441895	-549.577637	-148.900406	1453.945801	-534.868286	36.402981	1425.817017	-541.142944	40.095699	1759.868286	-797.410583	239.546799	1213.120361	-691.142578	-224.102646	1215.218994	-586.260925	244.874512	1005.157349	-589.576050	-162.918976	924.964294	-593.328125	36.498295	1097.316040	494.827759	5.412008	972.930786	511.976715	262.780090
-618.832458	121.308128	997.746094	-606.303223	-55.082283	1000.942322	-654.454041	145.937973	521.210754	-662.392883	-84.547417	526.307129	-661.953064	150.212479	79.188889	-651.553040	-80.501427	85.444878	-612.908020	233.098129	1461.303345	-549.752625	-149.338013	1453.767212	-534.905090	35.896713	1425.820435	-540.548218	40.947033	1759.552246	-796.832764	239.294418	1212.713135	-691.169739	-224.487213	1214.931152	-584.467834	243.022202	1005.350769	-589.273010	-163.617462	924.843628	-593.905334	36.217846	1097.538208	494.239166	5.634652	972.573425	511.646820	263.261322
-618.540771	120.887413	997.671997	-605.780090	-55.472866	1000.879822	-654.049927	145.938873	521.209229	-662.225830	-84.586197	526.318237	-662.186218	150.234528	79.211014	-651.385437	-80.547691	85.396957	-612.844238	232.695404	1461.145142	-549.935120	-149.781036	1453.644897	-534.932678	35.450481	1425.791382	-540.039124	41.555328	1759.270264	-796.267761	239.250992	1212.303467	-691.135864	-225.071808	1214.779541	-582.812317	240.964890	1005.607910	-588.910156	-164.132385	924.653198	-593.563904	35.839111	1097.481567	493.768463	5.705890	972.248596	511.804199	263.218506
-618.302002	120.488464	997.618286	-605.273132	-55.677910	1000.707092	-653.546021	145.845474	521.190674	-662.070313	-84.593155	526.272095	-662.510193	150.230942	79.284065	-651.336121	-80.546295	85.385307	-612.784729	232.278336	1461.044312	-550.145447	-150.210754	1453.539063	-535.009277	35.005936	1425.775513	-539.486084	42.133343	1759.103882	-795.736450	239.169189	1211.928589	-691.099121	-225.567719	1214.575073	-581.469360	238.780563	1005.868896	-588.563171	-164.752151	924.522949	-593.228088	35.499908	1097.376587	493.565399	5.255942	971.921082	513.045410	262.158417
-618.016541	120.086800	997.603699	-604.742737	-55.765163	1000.540466	-653.083252	145.829422	521.206116	-661.757935	-84.635574	526.316223	-662.804260	150.340378	79.243721	-651.199585	-80.594810	85.379807	-612.748779	231.887787	1460.940552	-550.418152	-150.637787	1453.475952	-535.129028	34.519672	1425.705322	-538.947693	42.654003	1758.960693	-795.181030	238.918625	1211.552368	-690.963440	-226.052017	1214.306519	-579.940613	236.263885	1006.114014	-588.851379	-166.994843	925.072998	-592.907349	35.195641	1097.304321	493.120880	5.235346	971.567688	513.483704	262.079773
-617.776489	119.742218	997.596619	-604.427917	-55.815964	1000.388428	-652.435120	145.961212	521.237732	-661.599548	-84.748550	526.306213	-663.002747	150.209457	79.413849	-651.071045	-80.650612	85.370308	-612.684814	231.500076	1460.775757	-550.661438	-151.085556	1453.441650	-535.197937	34.084515	1425.656982	-538.377380	43.225529	1758.792236	-794.728394	238.907364	1211.241943	-690.999207	-226.808029	1214.294678	-578.806213	233.658478	1006.440247	-588.003357	-166.188538	924.420349	-592.706604	34.924229	1097.241333	492.700134	5.355339	971.192322	514.036987	261.985107
-617.916748	119.785179	997.646240	-605.427734	-56.228329	1000.281250	-651.905273	146.015915	521.200439	-661.865906	-85.204361	526.276489	-663.364075	150.222092	79.491203	-651.301941	-80.682358	85.415504	-612.594116	231.106567	1460.571777	-550.887146	-151.449295	1453.449219	-535.255859	33.658760	1425.650879	-537.823914	43.749199	1758.601074	-794.242920	238.839401	1210.874390	-690.903442	-227.304840	1214.076416	-577.928589	230.827728	1006.691406	-588.251587	-168.206100	924.906494	-593.239380	34.557152	1097.210938	492.215729	5.196996	970.977051	514.596802	261.862640
-617.750183	119.546021	997.642273	-605.426697	-56.581028	1000.246399	-651.216064	146.145050	521.166077	-661.822937	-85.436035	526.317017	-663.664063	150.297058	79.537323	-651.351135	-80.680473	85.438408	-612.487671	230.728592	1460.346558	-551.158386	-151.812164	1453.494019	-535.333252	33.199551	1425.699219	-537.272705	44.245636	1758.428467	-793.890259	238.707504	1210.577026	-690.768433	-227.859009	1213.971436	-576.964233	227.841522	1007.064026	-588.097656	-169.296661	924.959351	-593.248474	34.218639	1097.210083	491.790771	5.003185	970.852661	515.205750	261.722504
-617.559631	119.292801	997.614929	-605.416992	-56.905338	1000.246338	-650.522583	146.364426	521.139404	-661.647888	-85.552094	526.285889	-663.936401	150.367645	79.571915	-651.322632	-80.681808	85.447937	-612.379578	230.436539	1460.110962	-551.440369	-152.172485	1453.574585	-535.391296	32.756405	1425.709961	-536.747437	44.466225	1758.413574	-793.434326	238.606796	1210.176025	-690.785400	-228.703812	1214.073242	-577.262573	225.491302	1007.070984	-587.219360	-168.379501	924.311951	-593.209473	33.921131	1097.208008	491.322754	4.892917	970.757446	515.835205	261.544495
-617.397034	119.029938	997.610474	-605.464966	-57.167530	1000.211609	-649.771118	146.228348	521.005005	-661.489990	-85.681061	526.243042	-664.275635	150.410034	79.607979	-651.337219	-80.702461	85.458023	-612.245667	230.091827	1459.887573	-551.716187	-152.515366	1453.642334	-535.442139	32.346466	1425.705078	-536.201050	45.146042	1758.068970	-793.135437	238.409470	1209.902344	-690.660767	-229.276123	1213.997803	-576.818726	222.515762	1007.669006	-586.838867	-169.043213	924.309998	-593.204651	33.616455	1097.199341	490.774017	4.799931	970.678711	516.454712	261.398529
-617.210571	118.720390	997.565369	-605.490173	-57.416935	1000.147705	-648.838684	146.264099	520.935242	-661.387451	-85.760818	526.094421	-664.530457	150.431137	79.661865	-651.324951	-80.734619	85.432312	-612.104309	229.762970	1459.672974	-551.965698	-152.833069	1453.673218	-535.504517	31.933086	1425.663818	-535.713257	45.561962	1757.861816	-792.976196	238.112213	1209.691406	-690.543640	-229.982315	1214.036987	-576.184143	219.666122	1008.074463	-586.569214	-169.910522	924.300476	-593.191345	33.301224	1097.158325	490.437042	4.830306	970.568909	517.237549	261.265045
-616.976013	118.435051	997.535645	-605.479187	-57.735466	1000.109497	-647.575317	145.920670	520.827881	-661.211853	-85.877708	526.037964	-664.510437	150.351837	79.743706	-651.219238	-80.721802	85.397987	-612.001770	229.391205	1459.484009	-552.162842	-153.152496	1453.684814	-535.575806	31.527554	1425.653198	-535.226929	45.921696	1757.681763	-792.661865	237.640488	1209.480591	-690.394653	-230.734940	1214.069824	-575.911194	217.270050	1008.117981	-586.258301	-170.817062	924.333435	-593.152161	32.965794	1097.140625	490.110352	4.749898	970.543213	517.965637	261.148773
-616.743530	118.056244	997.473389	-605.468201	-58.099670	1000.087708	-646.102905	145.603226	520.708740	-661.115173	-86.083237	526.022156	-664.397400	150.432877	79.671463	-651.213867	-80.739304	85.419662	-611.895325	229.039337	1459.324707	-552.360474	-153.422913	1453.680786	-535.644104	31.148161	1425.602539	-534.791382	46.334953	1757.505371	-792.484924	237.103531	1209.343262	-690.195251	-231.291641	1213.948608	-575.452026	214.740982	1008.799561	-586.498840	-173.311798	924.960022	-593.114441	32.589237	1097.114136	489.723053	4.603343	970.647888	518.687805	260.929321
-616.470581	117.718178	997.436951	-605.393005	-58.456730	1000.103088	-644.640747	145.264038	520.451172	-661.031311	-86.318756	526.026550	-664.226624	150.374863	79.715485	-651.302002	-80.747551	85.436142	-611.794739	228.738068	1459.153320	-552.531128	-153.699707	1453.653564	-535.703918	30.798866	1425.575684	-534.418579	46.706161	1757.345947	-792.332275	236.519287	1209.187378	-690.119385	-232.107254	1214.034058	-575.037476	212.772202	1009.122681	-585.432922	-172.705551	924.470825	-593.025452	32.244987	1097.119019	489.346466	4.524467	970.802917	519.499573	260.696198
-616.214172	117.364365	997.413025	-605.403198	-58.828602	1000.067871	-643.568665	145.164383	520.370544	-660.971558	-86.606148	526.049011	-664.324707	150.391983	79.738480	-651.405579	-80.733932	85.420982	-611.741394	228.429016	1458.970947	-552.706726	-154.039764	1453.591064	-535.747498	30.403996	1425.561157	-534.055237	47.108559	1757.174316	-792.256775	235.862961	1209.028931	-690.001953	-232.765625	1213.978027	-574.642212	211.124557	1009.560242	-584.965088	-173.705978	924.434814	-592.951965	31.845610	1097.099487	489.002289	4.604528	970.960144	520.116333	260.530609
-615.994995	117.047211	997.332153	-605.395813	-59.250046	1000.049988	-642.388916	144.878922	520.228638	-660.890991	-86.851563	526.111755	-664.380371	150.419937	79.764877	-651.448486	-80.728760	85.439529	-611.679688	228.103271	1458.787231	-552.890381	-154.354385	1453.498657	-535.753540	30.041941	1425.564209	-533.736755	47.521263	1757.006348	-792.231689	235.134125	1208.904785	-689.876831	-233.548828	1213.973145	-574.283569	209.783005	1010.038330	-584.454956	-174.789139	924.464294	-592.892944	31.485352	1097.059692	488.753204	4.386537	971.191589	520.887512	260.277344
-617.498230	118.848213	997.393921	-608.719177	-60.921547	997.520630	-642.391052	145.570648	520.269714	-661.883118	-88.113632	526.175415	-665.155945	150.434479	79.960762	-652.243225	-80.716393	85.578728	-611.668579	227.772202	1458.610474	-553.064819	-154.630478	1453.327393	-535.737122	29.647875	1425.513794	-533.440186	47.877758	1756.876953	-792.245789	234.290298	1208.751831	-689.764404	-234.310837	1213.860596	-573.900818	208.859741	1010.736511	-583.859619	-176.009598	924.430176	-594.073730	29.962082	1095.623779	489.153229	2.946240	971.397156	523.475586	258.761078
-617.212036	118.465240	997.298706	-608.785889	-61.307072	997.424438	-641.167542	145.132462	520.208191	-661.844360	-88.408730	526.167847	-665.178528	150.498032	79.962967	-652.255371	-80.756538	85.626884	-611.667175	227.412720	1458.438477	-553.187439	-154.938309	1453.126221	-535.734375	29.269579	1425.455200	-533.177917	48.241089	1756.712158	-792.305847	233.420258	1208.686523	-689.644409	-234.918777	1213.759155	-573.346313	208.158234	1011.456970	-583.225220	-177.332825	924.343994	-594.023438	29.537149	1095.540039	488.835022	2.893154	971.713806	523.842651	258.792053
-616.903564	118.103203	997.170898	-608.788269	-61.640640	997.360535	-639.968384	144.793533	520.143188	-661.756714	-88.679230	526.207581	-665.181824	150.315842	80.099518	-652.332825	-80.732918	85.614143	-611.690430	227.045715	1458.256714	-553.333130	-155.257187	1452.909424	-535.686890	28.873535	1425.382568	-532.942017	48.632057	1756.537964	-792.449829	232.647659	1208.556885	-689.502075	-235.651367	1213.579590	-572.746643	207.578323	1012.291077	-582.393311	-178.684769	924.352295	-593.965881	29.187304	1095.462646	488.655365	2.905609	971.977783	524.330444	258.515594
-616.615479	117.817886	997.080566	-608.827759	-61.957226	997.291748	-639.009216	144.476990	519.985107	-661.614685	-88.866875	526.122070	-665.210327	150.261749	80.172020	-652.339417	-80.751617	85.625664	-611.715637	226.672409	1458.050659	-553.444458	-155.593292	1452.646973	-535.659119	28.478788	1425.296509	-532.741882	49.050472	1756.352173	-792.604187	231.918640	1208.436035	-689.433838	-236.307739	1213.266724	-572.070007	207.187744	1013.181274	-581.590454	-180.154312	924.152649	-593.946106	28.859072	1095.403320	488.518951	2.837542	972.226746	524.998230	258.107544
-616.260925	117.455482	996.982971	-608.794189	-62.278118	997.213013	-638.058899	144.297272	519.931030	-661.522888	-89.089149	526.077209	-665.296204	150.236572	80.199402	-652.410461	-80.741142	85.587387	-611.783691	226.245087	1457.888062	-553.534668	-155.983643	1452.326660	-535.648560	28.085165	1425.231689	-532.699341	49.230133	1756.179199	-792.718140	231.201202	1208.314819	-689.331787	-236.979126	1212.936035	-571.327637	207.004822	1014.143127	-580.670044	-181.743820	924.039551	-593.855225	28.490129	1095.335083	488.484314	2.736603	972.471924	525.719482	257.917572
-615.937805	117.097145	996.846924	-608.824951	-62.643700	997.159302	-637.223694	144.048660	519.801270	-661.445862	-89.356186	526.097168	-665.413818	150.180954	80.289925	-652.426819	-80.774498	85.633949	-611.829407	225.858582	1457.755249	-553.591858	-156.396225	1452.033569	-535.630188	27.717947	1425.197876	-532.525696	49.651524	1756.005737	-792.798828	230.596786	1208.166870	-689.205688	-237.575531	1212.647095	-570.564087	206.819473	1015.101501	-579.694275	-183.355087	923.868530	-593.751282	28.134706	1095.248169	488.434387	2.471203	972.750488	526.387268	257.533173
-615.629089	116.783279	996.711426	-608.838074	-63.070030	997.086670	-636.375916	143.935349	519.699585	-661.327026	-89.644333	526.054626	-665.480042	150.114456	80.377281	-652.610535	-80.763191	85.622955	-611.890564	225.487137	1457.637573	-553.650085	-156.755600	1451.750610	-535.599854	27.289024	1425.160522	-532.363403	50.138321	1755.803833	-792.942993	230.101501	1208.021484	-689.017700	-238.237625	1212.312866	-569.707275	206.731262	1016.046326	-578.627502	-184.988464	923.756836	-593.652588	27.763206	1095.153442	488.417664	2.253728	973.039368	526.970459	257.123871
-615.299377	116.425911	996.638855	-608.780579	-63.498260	997.042542	-635.436035	143.631119	519.511414	-661.190674	-89.932381	526.149048	-665.452393	150.145767	80.337120	-652.543274	-80.792839	85.685219	-611.941406	225.002045	1457.569580	-553.760559	-157.187393	1451.466187	-535.575745	26.843550	1425.099609	-532.225952	50.587128	1755.627441	-792.916748	229.580261	1207.956177	-688.805908	-238.903534	1212.020752	-568.838562	206.708603	1017.102112	-577.361755	-186.679245	923.772522	-593.549255	27.354227	1095.112305	488.440735	1.924002	973.321411	527.475342	256.733612
-614.869263	116.027214	996.517822	-608.714111	-63.870613	996.966125	-634.675415	143.484543	519.448914	-661.003662	-90.122620	526.166809	-665.590881	150.048981	80.423874	-652.366516	-80.841972	85.737137	-611.953491	224.513458	1457.535278	-553.853333	-157.673264	1451.127563	-535.544312	26.386656	1425.036499	-531.908142	51.287823	1755.500244	-792.959778	229.149719	1207.905273	-688.608521	-239.448456	1211.647461	-568.002991	206.808914	1018.217590	-576.365662	-188.423874	923.416138	-593.404358	26.952356	1095.033081	488.547699	1.530555	973.546082	528.076721	256.164551
-614.507690	115.732956	996.390625	-609.098450	-63.691780	997.000488	-633.991516	143.177185	519.325500	-660.863647	-90.360817	526.119507	-665.626526	150.011642	80.482872	-652.511230	-80.846046	85.737091	-611.950134	224.050705	1457.569946	-553.953125	-158.081421	1450.844238	-535.523376	25.938477	1424.963379	-531.776550	51.775341	1755.307007	-792.956604	228.774506	1207.901489	-688.365601	-240.179077	1211.276123	-567.140686	206.983322	1019.215942	-575.215698	-190.266098	923.269958	-593.572083	26.904419	1095.015747	488.652435	1.143528	973.792175	528.489197	255.764908
-614.063293	115.307800	996.276611	-608.936401	-64.045479	996.956238	-633.310242	142.892349	519.199463	-660.640015	-90.443291	526.072205	-665.687134	149.952560	80.512413	-652.304138	-80.858948	85.705101	-611.876648	223.601730	1457.601440	-554.063110	-158.569855	1450.618164	-535.528076	25.438679	1424.896362	-531.661621	52.294624	1755.082153	-792.934143	228.485016	1207.932617	-688.136658	-240.703598	1210.763184	-566.279175	207.178528	1020.418579	-573.674255	-192.003632	923.327148	-593.389343	26.521519	1094.958740	488.824860	0.785305	973.889099	528.982910	255.269485
-613.588379	114.920181	996.195496	-608.774109	-64.433067	996.869995	-632.689270	142.830032	519.151428	-660.526611	-90.638992	526.024475	-665.786682	149.938126	80.608971	-652.373047	-80.870949	85.703171	-611.767334	223.071915	1457.659668	-554.154175	-159.058090	1450.343262	-535.532837	24.939074	1424.859985	-531.522095	52.771812	1754.841431	-792.889099	228.226273	1207.934570	-687.894897	-241.305511	1210.421143	-565.343689	207.452011	1021.576050	-572.282227	-193.886337	923.339111	-593.177429	26.096758	1094.895020	489.062836	0.201080	974.052063	529.533752	254.677948
-613.106018	114.494324	996.108521	-608.599304	-64.819862	996.859070	-631.941040	142.475784	519.072937	-660.322266	-90.701294	525.940247	-665.699036	149.863602	80.603249	-652.293030	-80.890862	85.658722	-611.598999	222.626434	1457.742554	-554.260315	-159.546097	1450.109863	-535.477173	24.411741	1424.826416	-531.419189	53.322685	1754.607300	-792.809387	227.993973	1208.064453	-687.629639	-241.867661	1210.017822	-564.445313	207.799149	1022.679688	-570.821899	-195.831116	923.269531	-592.927246	25.699522	1094.860352	489.276154	-0.261201	974.154846	529.876465	254.259369
-612.639771	114.141968	996.012695	-608.396057	-65.244568	996.855591	-631.524658	142.262863	519.034302	-660.119324	-90.763618	525.880127	-665.763123	149.839508	80.623756	-652.172302	-80.902794	85.703476	-611.361145	222.099548	1457.821411	-554.367004	-160.077530	1449.858887	-535.439209	23.822605	1424.776367	-531.329529	53.897137	1754.369263	-792.703186	227.788788	1208.229248	-687.221863	-242.264465	1209.536011	-563.579773	208.233841	1023.838501	-570.001282	-199.426682	923.767395	-592.658569	25.333530	1094.822510	489.523132	-0.663990	974.187622	530.359924	253.657333
-612.120422	113.676590	995.934570	-608.120056	-65.688171	996.833313	-630.974121	142.099716	519.013245	-659.953247	-90.914124	525.883972	-665.803833	149.838943	80.633461	-652.093201	-80.909523	85.714630	-611.113831	221.550232	1457.975708	-554.470093	-160.685471	1449.642822	-535.380676	23.236549	1424.767944	-531.261841	54.409874	1754.158813	-792.561523	227.591736	1208.378418	-687.022644	-242.782242	1209.114258	-562.647339	208.780273	1025.019409	-567.901489	-200.051529	922.966980	-592.361328	24.883390	1094.790405	489.760681	-1.034458	974.236938	530.725159	253.096802
-611.537964	113.202560	995.876892	-607.767212	-66.176071	996.767395	-630.508728	141.932373	518.926453	-659.851501	-91.210670	526.029297	-665.875122	149.790985	80.699020	-652.113892	-80.935394	85.708199	-610.816528	221.039810	1458.160767	-554.562805	-161.213852	1449.493652	-535.322388	22.662170	1424.746704	-531.207153	54.918480	1753.926270	-792.404175	227.352127	1208.620850	-686.715698	-243.157028	1208.544678	-561.808533	209.328873	1026.137817	-566.877930	-203.493179	923.361938	-592.009766	24.372746	1094.749756	490.048462	-1.477797	974.258545	531.044861	252.577271
-611.050049	112.865578	995.820068	-607.476990	-66.659744	996.683411	-630.011902	141.673874	518.875977	-659.692322	-91.383041	526.048828	-665.862183	149.770279	80.690422	-651.985046	-80.975143	85.788704	-610.526062	220.518082	1458.372314	-554.634949	-161.839523	1449.277344	-535.267029	22.091215	1424.693726	-531.188049	55.411476	1753.734985	-792.240051	227.150833	1208.793701	-686.487061	-243.542023	1208.110962	-560.889160	210.038361	1027.275146	-564.721497	-204.308167	922.626343	-591.715637	23.925596	1094.696655	490.345245	-2.003465	974.260315	531.314026	252.061020
-610.465271	112.372513	995.782043	-607.169312	-67.097046	996.670776	-629.475220	141.485046	518.813477	-659.525940	-91.640236	526.108765	-665.802612	149.703751	80.741463	-651.975098	-80.998253	85.751472	-610.148376	219.966675	1458.547974	-554.713806	-162.385681	1449.106567	-535.175659	21.530087	1424.637207	-531.218994	55.882530	1753.522705	-792.065063	226.927505	1209.020264	-686.189575	-244.029831	1207.737183	-559.981079	210.799042	1028.358521	-563.037109	-206.252747	922.558228	-591.371643	23.445705	1094.689575	490.590759	-2.508049	974.255249	531.617371	251.492935
-609.886902	111.930359	995.699158	-606.824524	-67.536858	996.688416	-629.069275	141.389847	518.803528	-659.323853	-91.786346	526.073486	-665.752808	149.689316	80.718857	-651.863098	-81.021561	85.756401	-609.746460	219.506302	1458.671265	-554.803650	-162.991638	1448.952881	-535.059998	20.876089	1424.614502	-531.287842	56.336983	1753.311646	-791.858093	226.597183	1209.272461	-685.848145	-244.387070	1207.368530	-559.042542	211.914505	1029.405640	-561.573730	-208.381119	922.455933	-590.989075	23.035902	1094.670654	490.829315	-2.930473	974.158508	531.891541	250.966248
-609.374878	111.682487	995.626648	-606.504272	-67.969345	996.685303	-628.698730	141.279877	518.735107	-659.156006	-91.970314	526.041992	-665.724670	149.728622	80.667412	-651.722778	-81.022232	85.719063	-609.312073	219.054382	1458.796265	-554.857361	-163.554047	1448.767456	-534.929199	20.284210	1424.603271	-531.352661	56.717209	1753.129150	-791.684265	226.309982	1209.540161	-685.498169	-244.659256	1206.868164	-558.104431	212.897141	1030.575806	-559.151245	-210.238388	923.170593	-590.651855	22.713205	1094.646606	491.057831	-3.301904	974.069946	532.099731	250.522598
-608.806519	111.259155	995.558350	-606.112122	-68.455635	996.653259	-628.240784	141.026169	518.691589	-658.975037	-92.073341	525.982788	-665.677734	149.709061	80.650162	-651.728516	-81.058784	85.750298	-608.809021	218.559525	1458.880981	-554.927795	-164.101517	1448.606934	-534.816833	19.748768	1424.583496	-531.477539	57.054657	1753.007813	-791.489014	225.947205	1209.715698	-685.135498	-244.915131	1206.414551	-557.157227	214.229980	1031.488281	-558.103394	-213.598297	923.667175	-590.275330	22.259556	1094.614502	491.307343	-3.819359	974.016052	532.238464	250.107513
-608.225159	110.800056	995.508484	-605.723999	-68.945465	996.652222	-627.853333	140.778168	518.660156	-658.805664	-92.215408	525.984985	-665.681213	149.651947	80.723618	-651.637878	-81.050964	85.731873	-608.319946	218.041672	1459.005737	-554.920898	-164.680725	1448.427734	-534.648010	19.171032	1424.522461	-531.594543	57.339481	1752.837646	-791.264282	225.590454	1209.918335	-684.935913	-245.254074	1206.040894	-556.075928	215.632034	1032.461060	-555.961304	-214.609650	923.156067	-589.876038	21.792118	1094.603882	491.555634	-4.279787	973.954895	532.308289	249.730591
-607.713806	110.318703	995.515503	-605.292725	-69.397652	996.649841	-627.526428	140.564346	518.659119	-658.774536	-92.543663	526.052185	-665.762573	149.654327	80.741234	-651.723267	-81.043365	85.757835	-607.846130	217.636261	1459.102051	-554.899963	-165.223846	1448.281860	-534.411560	18.575335	1424.473755	-531.729736	57.538879	1752.762085	-790.956482	225.157104	1210.154175	-684.596313	-245.387909	1205.574707	-555.170654	217.203644	1033.296143	-554.825867	-217.677216	923.663086	-589.531494	21.311140	1094.628296	491.796783	-4.703186	973.865234	532.398438	249.290970
-607.243652	109.903938	995.495911	-604.937317	-69.750557	996.619751	-627.171936	140.316788	518.649719	-658.717651	-92.864868	526.160889	-665.803772	149.609009	80.776810	-651.715759	-81.120865	85.848991	-607.364868	217.167023	1459.207275	-554.879639	-165.769089	1448.180542	-534.184265	18.034128	1424.429565	-531.914734	57.665867	1752.701904	-790.615967	224.736847	1210.268066	-684.353271	-245.665817	1205.268066	-554.365784	219.077469	1033.749634	-552.688538	-218.949860	923.390259	-589.236206	20.909647	1094.623779	491.996857	-4.975626	973.740234	532.491211	248.839966
-606.963623	109.281235	995.568298	-604.599670	-70.157013	996.565796	-626.852661	140.070160	518.580994	-658.676208	-93.219421	526.231323	-665.797363	149.592346	80.754036	-651.714539	-81.141647	85.884109	-606.904846	216.677429	1459.306763	-554.815857	-166.334381	1448.002686	-533.963379	17.527388	1424.386963	-532.108032	57.773739	1752.615601	-790.274109	224.412582	1210.357544	-683.967957	-245.835144	1204.936890	-553.444519	220.691956	1034.628540	-551.475403	-221.967438	923.974304	-589.040222	20.330687	1094.652710	492.181793	-5.291444	973.614746	532.550415	248.422272
-605.631531	107.096046	995.533203	-602.352051	-69.407402	998.398682	-625.888672	139.292221	518.394592	-657.876648	-92.891396	526.205933	-665.318604	149.507584	80.666031	-651.302795	-81.171822	85.788506	-606.437683	216.278580	1459.341919	-554.722290	-166.839142	1447.778564	-533.737976	17.051226	1424.336914	-532.329224	57.793583	1752.520386	-789.825012	224.094193	1210.362793	-683.700745	-245.929688	1204.515503	-552.785583	222.734436	1034.810303	-549.217224	-223.508957	923.864807	-588.206787	20.740421	1095.694092	492.350616	-5.837932	973.533508	532.621399	248.027832
-605.204529	106.633041	995.458130	-601.921692	-70.002541	998.421814	-625.491272	139.067596	518.394592	-657.829529	-93.191124	526.253845	-665.216614	149.498260	80.593910	-651.301392	-81.228584	85.844109	-606.002380	215.895203	1459.375610	-554.568542	-167.326797	1447.631470	-533.442749	16.548864	1424.288208	-532.549500	57.805550	1752.419189	-789.355408	223.807495	1210.434448	-683.357971	-245.875366	1204.000122	-551.986511	224.650055	1035.148804	-547.673218	-226.415192	924.618469	-587.818604	20.264456	1095.673462	492.491547	-6.402361	973.465027	532.610107	247.613815
-604.773499	106.186394	995.388855	-601.494690	-70.523369	998.406799	-625.271545	138.958603	518.386047	-657.701965	-93.417297	526.279175	-665.272156	149.557632	80.559853	-651.285339	-81.221390	85.763374	-605.580261	215.446533	1459.411865	-554.231689	-167.883255	1447.312622	-533.134460	16.110081	1424.245972	-532.770813	57.659950	1752.355835	-788.898804	223.615982	1210.463379	-683.034424	-245.693054	1203.475464	-551.017944	226.407166	1035.199341	-545.740967	-228.971039	924.916504	-587.459229	19.808758	1095.641846	492.648956	-6.762751	973.360596	532.575378	247.215683
-604.333557	105.671265	995.340637	-601.043945	-70.946098	998.407715	-624.996948	138.701630	518.347961	-657.562500	-93.633629	526.295776	-665.325806	149.553513	80.615738	-651.142334	-81.311081	85.789360	-605.195251	214.995377	1459.523804	-553.850281	-168.400482	1447.001099	-532.864075	15.696686	1424.120728	-532.982849	57.469852	1752.286865	-788.326782	223.452896	1210.468506	-682.795837	-245.507050	1202.966553	-550.644531	228.467651	1035.147949	-543.124084	-230.755508	924.958984	-587.079895	19.368256	1095.628174	492.828735	-7.016088	973.208069	532.527466	246.845093
-603.926514	105.141113	995.262878	-600.551697	-71.435661	998.393188	-624.602722	138.287018	518.319092	-657.625916	-93.974945	526.366028	-665.235840	149.402924	80.634781	-651.180359	-81.318626	85.823601	-604.840515	214.530334	1459.627441	-553.482544	-168.845749	1446.744873	-532.606567	15.270270	1424.014893	-533.157104	57.235622	1752.196045	-787.694702	223.308426	1210.423950	-682.508179	-245.215134	1202.442993	-550.052124	230.260376	1034.871582	-540.984253	-233.174362	925.369812	-586.728455	18.900124	1095.596558	492.957275	-7.328915	973.107361	532.453918	246.505539
-603.479126	104.638817	995.153870	-600.052795	-71.910927	998.402832	-624.160217	137.889526	518.287903	-657.505676	-94.197472	526.471802	-665.219910	149.365753	80.652855	-651.134521	-81.360123	85.869217	-604.511719	214.070374	1459.737549	-552.949219	-169.378952	1446.349365	-532.313721	14.865726	1423.912598	-533.338928	56.945057	1752.105835	-787.034973	223.223297	1210.345093	-682.154724	-244.950012	1202.013062	-549.441406	231.915421	1034.542725	-539.126953	-236.051315	926.203796	-586.362671	18.480745	1095.562256	493.160156	-7.763181	973.041382	532.407104	246.134018
-603.084229	104.184837	995.076843	-599.593933	-72.306915	998.401428	-623.886780	137.779007	518.231262	-657.363647	-94.312622	526.515808	-665.270691	149.361389	80.662865	-651.071045	-81.379379	85.836494	-604.171021	213.605209	1459.804932	-552.432373	-169.820816	1446.057495	-532.033630	14.460185	1423.849609	-533.462158	56.662258	1752.006470	-786.472900	223.251938	1210.167114	-681.810913	-244.696793	1201.585693	-548.686890	233.339249	1034.198486	-536.990967	-238.498505	926.707153	-585.988098	18.103470	1095.530151	493.295502	-8.250268	973.016296	532.311279	245.725815
-602.741150	103.707512	994.977905	-599.085693	-72.683434	998.359619	-623.686218	137.585526	518.237610	-657.351196	-94.515091	526.578064	-665.316772	149.379089	80.685486	-651.015442	-81.425575	85.815651	-603.912842	213.160492	1459.897705	-552.021606	-170.263000	1445.862549	-531.754822	14.096992	1423.817871	-533.547668	56.281433	1751.954102	-785.639221	223.277634	1210.156982	-681.397583	-244.379959	1201.104980	-547.995972	234.953140	1033.807251	-534.791992	-240.760437	927.231445	-585.638733	17.722792	1095.470581	493.381073	-8.682744	972.977844	532.131958	245.328018
-602.448730	103.330017	994.919922	-598.669678	-73.054367	998.349976	-623.420593	137.384872	518.168396	-657.273560	-94.683556	526.538025	-665.282410	149.406433	80.664459	-650.953735	-81.460350	85.804420	-603.622070	212.754349	1460.020996	-551.557068	-170.691483	1445.623535	-531.518738	13.677370	1423.757324	-533.627441	55.898891	1751.906494	-784.897827	223.369202	1209.961914	-680.919434	-244.038986	1200.575439	-547.305420	236.347229	1033.440308	-532.728271	-243.056808	927.725037	-585.358398	17.385054	1095.447388	493.521484	-9.025451	972.919067	532.134521	244.969086
-602.040283	102.828957	994.857910	-598.113403	-73.471016	998.373352	-623.145569	136.946472	518.151672	-657.199829	-94.824150	526.533997	-665.202393	149.420547	80.583313	-650.846008	-81.520996	85.799828	-603.390747	212.319168	1460.097290	-551.143005	-171.123474	1445.430054	-531.292725	13.313220	1423.756958	-533.677307	55.497219	1751.888184	-784.120056	223.528305	1209.738892	-680.334595	-243.711395	1200.075317	-546.575745	237.761017	1033.263428	-530.719604	-245.271683	928.191345	-584.993347	16.985607	1095.444580	493.639099	-9.387538	972.898315	532.106201	244.638565
-601.635376	102.397079	994.778809	-597.541992	-73.923431	998.356934	-623.081543	136.653824	518.136414	-657.185913	-95.051773	526.556458	-665.270203	149.353104	80.664246	-650.709900	-81.547462	85.812698	-603.209412	211.899536	1460.196167	-550.785034	-171.565140	1445.311035	-531.039124	12.990256	1423.777588	-533.702759	55.079063	1751.861084	-783.381531	223.661591	1209.497314	-679.647034	-243.374878	1199.589111	-545.817017	238.896973	1033.163940	-528.668213	-247.347290	928.654419	-584.623596	16.590143	1095.413818	493.773651	-9.787184	972.910278	532.037537	244.215134
-601.349243	101.930824	994.710876	-597.035278	-74.326294	998.351807	-623.033997	136.393784	518.175537	-657.193298	-95.362045	526.607361	-665.358032	149.299835	80.711983	-650.687378	-81.606445	85.790703	-603.063477	211.499771	1460.312256	-550.491516	-171.934555	1445.226929	-530.779663	12.677141	1423.764282	-533.685242	54.617935	1751.848389	-782.622253	223.846390	1209.282104	-678.933350	-243.025345	1199.111328	-545.026367	239.842651	1033.179932	-526.556885	-249.434006	929.075562	-584.297974	16.208862	1095.386597	493.904999	-10.301518	972.989685	531.972534	243.881104
-601.068726	101.516869	994.622986	-596.562256	-74.671501	998.313232	-622.758972	136.069214	518.168762	-657.045593	-95.564133	526.637451	-665.264221	149.216949	80.722252	-650.600464	-81.634872	85.811974	-602.897339	211.168457	1460.401733	-550.238831	-172.325821	1445.113403	-530.540161	12.341560	1423.796265	-533.645630	54.150269	1751.842041	-781.933350	224.009735	1209.095337	-678.109924	-242.775955	1198.665527	-544.096741	240.648788	1033.278320	-524.411743	-251.544449	929.585388	-583.973633	15.872954	1095.330200	494.037720	-10.732835	973.036194	531.880859	243.451630
-600.823425	101.093979	994.581787	-596.051453	-75.086090	998.307312	-622.470825	135.749100	518.181763	-657.029724	-95.844322	526.759338	-665.200256	149.179977	80.747734	-650.510376	-81.695831	85.822662	-602.734009	210.777481	1460.524170	-549.990784	-172.706375	1445.060303	-530.341248	12.036472	1423.847046	-533.566223	53.636040	1751.835205	-781.311707	224.176208	1209.002197	-677.141174	-242.378738	1198.141479	-542.153809	240.584702	1033.857056	-522.120667	-253.732285	930.159058	-583.631226	15.495633	1095.310913	494.298737	-11.203656	973.098755	532.117920	242.833069
-600.583496	100.687943	994.536438	-595.528931	-75.505363	998.263855	-622.009644	135.394150	518.157654	-657.000916	-96.112892	526.836731	-665.043579	149.167236	80.682182	-650.422180	-81.774078	85.847603	-602.566895	210.374512	1460.655029	-549.785645	-173.007614	1445.045288	-530.138245	11.723004	1423.889282	-533.442200	53.154724	1751.842773	-780.642029	224.373703	1208.595703	-676.254089	-241.949600	1197.620850	-542.084106	241.645630	1033.763428	-519.914551	-256.041534	930.662292	-583.277222	15.106896	1095.270020	494.644440	-11.759521	973.101379	532.804932	241.786896
-600.254578	100.301628	994.532166	-594.978455	-75.919044	998.292175	-621.538635	136.764175	518.127258	-656.914673	-96.332794	526.844788	-665.073975	149.271866	80.800095	-650.357666	-81.822304	85.809174	-602.415466	209.970825	1460.866577	-549.545471	-173.394775	1444.973145	-529.964478	11.375290	1423.922852	-533.329712	52.666122	1751.862305	-779.864502	224.472778	1208.421631	-675.367737	-241.493103	1197.079224	-541.212708	242.122742	1033.966064	-517.695190	-258.359955	931.215088	-582.867371	14.742539	1095.285522	494.724091	-11.957339	973.220215	532.390747	241.882904
-599.911560	99.874702	994.498474	-594.370544	-76.422340	998.309998	-621.221619	136.464966	518.117676	-656.857544	-96.589134	526.890137	-665.012573	149.279892	80.779472	-650.362427	-81.864822	85.793137	-602.282166	209.578125	1461.107422	-549.308899	-173.796616	1444.882446	-529.809631	11.068810	1423.977417	-533.204590	52.125229	1751.901611	-779.035706	224.411697	1208.526733	-674.413635	-241.013550	1196.477051	-539.282043	241.830658	1034.591553	-515.456116	-260.644135	931.738098	-582.449097	14.325733	1095.284912	494.931213	-12.259641	973.325073	532.352539	241.564301
-599.604919	99.461227	994.495422	-593.823792	-76.863632	998.312378	-620.929932	136.091919	518.057861	-657.060791	-97.159393	526.977112	-664.979980	149.092148	80.878624	-650.553040	-81.924217	85.841965	-602.164185	209.205627	1461.369385	-549.049500	-174.144638	1444.741699	-529.618774	10.749678	1423.979492	-533.040833	51.583073	1751.924683	-778.503418	224.544373	1208.286987	-673.501221	-240.565857	1195.895142	-538.176941	242.019653	1034.942627	-513.315857	-262.911224	932.199341	-582.052185	13.920100	1095.288452	495.132172	-12.750408	973.529907	532.335999	241.181030
-599.276855	99.046112	994.461914	-593.221130	-77.289101	998.277649	-620.615540	135.822250	518.053345	-657.463074	-97.926491	527.097046	-664.878662	149.071594	80.859192	-650.842712	-81.960899	85.907806	-602.020386	208.769913	1461.607666	-548.883911	-174.525574	1444.657349	-529.395813	10.401018	1424.037354	-532.897278	51.040142	1751.958862	-777.565369	224.376373	1208.279541	-672.579895	-240.245239	1195.401489	-537.250244	242.258621	1035.114746	-511.236969	-265.138123	932.687988	-581.625977	13.520581	1095.259521	495.345856	-13.098044	973.698730	532.312927	240.863678
-598.940857	98.612465	994.421326	-592.656738	-77.714104	998.296387	-620.278137	135.523071	518.034485	-657.349060	-98.215019	527.125305	-664.781494	148.995804	80.892952	-650.834229	-82.004066	85.899635	-601.888367	208.347229	1461.791748	-548.712585	-174.887634	1444.533569	-529.174133	10.090487	1424.018188	-532.720703	50.498657	1751.997070	-776.954346	224.408676	1207.933350	-671.606812	-239.910965	1194.797852	-536.355225	242.489349	1035.236328	-509.157104	-267.278442	933.185059	-581.202332	13.142696	1095.251221	495.569153	-13.413975	973.881653	532.357727	240.578079
-598.628296	98.190323	994.392700	-592.058228	-78.144249	998.271545	-619.990784	135.304596	517.999878	-657.290833	-98.630035	527.219177	-664.705017	148.963211	80.878006	-650.959778	-82.017342	85.898323	-601.741638	207.997192	1461.876587	-548.543823	-175.252716	1444.452759	-528.924438	9.757141	1424.043945	-532.532471	49.946499	1752.045166	-776.167847	224.352615	1207.724487	-670.691650	-239.633850	1194.259399	-536.403198	243.329666	1034.963013	-507.040405	-269.274017	933.664978	-580.776978	12.741182	1095.228271	495.814301	-13.657635	974.077576	532.390503	240.243652
-598.250916	97.792152	994.401733	-591.477661	-78.617096	998.299866	-619.727783	135.054474	518.039063	-657.223572	-99.025681	527.258789	-664.684875	148.986740	80.885132	-650.970886	-82.084106	85.920334	-601.614929	207.584274	1461.979492	-548.372681	-175.627319	1444.357910	-528.706848	9.448095	1424.073242	-532.355774	49.407223	1752.090576	-775.385925	224.114395	1207.736938	-669.722839	-239.559540	1193.752930	-534.557068	243.032074	1035.449707	-505.072968	-271.245941	934.176697	-580.343506	12.330503	1095.252930	496.034302	-14.037660	974.334534	532.389282	239.922562
-597.839844	97.434944	994.357910	-590.863831	-79.023483	998.280945	-619.446106	134.723618	518.089355	-657.095459	-99.338768	527.294067	-664.647705	148.948746	80.936790	-650.987183	-82.125237	85.977287	-601.476624	207.219955	1462.027100	-548.167419	-175.979950	1444.285278	-528.479736	9.129827	1424.088379	-532.167542	48.852993	1752.112061	-774.718628	223.961807	1207.509888	-668.895874	-239.530914	1193.321777	-533.528870	243.141815	1035.704956	-502.130402	-272.259491	934.341003	-579.911743	11.975633	1095.232544	496.281219	-14.378653	974.557007	532.363831	239.612946
-597.482544	97.082825	994.364624	-590.333130	-79.315544	998.185913	-619.187256	134.413757	518.138489	-657.041992	-99.920456	527.406860	-664.568665	148.930359	80.895576	-650.992859	-82.172913	86.013741	-601.358215	206.863022	1462.074219	-547.981079	-176.302231	1444.197388	-528.238159	8.785664	1424.156372	-531.985535	48.304474	1752.131348	-774.094666	223.864700	1207.275269	-668.031555	-239.598938	1192.906616	-532.775818	243.424362	1035.813721	-499.947235	-273.751312	934.693542	-579.464844	11.611775	1095.189209	496.579315	-14.826406	974.820801	532.399536	239.337540
-597.153870	96.760620	994.351807	-589.863953	-79.620964	998.111572	-618.882080	134.101669	518.135681	-657.085388	-100.779007	527.615356	-664.520874	148.873047	80.932724	-651.141418	-82.205940	86.046486	-601.214111	206.475113	1462.043335	-547.737488	-176.652695	1444.126831	-527.982788	8.466690	1424.144043	-531.806702	47.736977	1752.191650	-773.736572	223.858154	1206.885620	-667.010986	-239.717972	1192.467773	-532.021179	243.595367	1035.968628	-498.204956	-275.459900	935.134277	-579.068909	11.275108	1095.146606	496.827606	-15.146612	975.023010	532.458008	239.092361
-596.798523	96.412720	994.289612	-589.330811	-80.005066	998.010437	-618.588318	133.847168	518.118958	-657.070068	-101.593918	527.804504	-664.439087	148.851151	80.928322	-651.237000	-82.259071	86.152695	-601.092590	206.143326	1462.002075	-547.543579	-176.969482	1444.059448	-527.677979	8.152692	1424.158569	-531.638123	47.184586	1752.251953	-773.166260	223.630783	1206.616943	-666.062683	-239.930298	1192.081909	-531.169495	243.640854	1036.137695	-496.631226	-277.173187	935.461914	-578.634705	10.900900	1095.066650	497.094513	-15.379696	975.213806	532.467529	238.891876
-596.418945	96.084183	994.226929	-588.874634	-80.334198	997.892151	-618.371765	133.709579	518.109070	-656.990479	-102.362106	528.010925	-664.411743	148.752777	80.999283	-651.271912	-82.267761	86.167213	-600.952576	205.760971	1461.932861	-547.279236	-177.255676	1443.949463	-527.363464	7.853692	1424.147583	-531.457581	46.641563	1752.276001	-772.607727	223.390884	1206.303589	-665.054016	-240.183289	1191.673462	-530.398132	243.754562	1036.257935	-494.844391	-279.719147	935.176819	-578.195068	10.548007	1094.973633	497.445587	-15.665425	975.427856	532.572449	238.659286
-595.991516	95.759186	994.176636	-588.420044	-80.622925	997.801147	-618.136841	133.605728	518.027344	-656.993713	-103.240150	528.251099	-664.422485	148.734467	81.064644	-651.479187	-82.289711	86.258286	-600.836670	205.350479	1461.853516	-546.979065	-177.587555	1443.882813	-527.097351	7.565458	1424.158813	-531.293701	46.114040	1752.304688	-772.102234	223.185425	1205.943481	-663.920959	-240.446548	1191.283691	-529.662903	243.895676	1036.403076	-494.349030	-281.650116	935.634949	-577.775818	10.220254	1094.906738	497.847992	-16.046770	975.664063	532.731689	238.393250
-595.509644	95.542229	994.164734	-587.962585	-80.928177	997.704651	-617.931702	133.513412	517.987305	-656.878845	-104.003891	528.509216	-664.407471	148.874329	80.958832	-651.620117	-82.310005	86.276123	-600.741211	205.015396	1461.761841	-546.672241	-177.936295	1443.853638	-526.852417	7.251282	1424.150879	-531.132263	45.576370	1752.342285	-771.667786	222.991318	1205.668701	-663.129639	-240.809448	1191.049316	-529.003662	244.057541	1036.459961	-492.334198	-282.094666	935.802246	-577.318909	9.907928	1094.855713	498.302277	-16.426489	975.887756	532.915405	238.138077
-595.105896	95.289459	994.096130	-587.490479	-81.316132	997.654297	-617.765320	133.281540	517.983643	-656.955811	-104.852501	528.752197	-664.438354	148.859924	80.975304	-651.705017	-82.351242	86.418457	-600.661133	204.660049	1461.689941	-546.368591	-178.260620	1443.829102	-526.564331	6.942228	1424.186157	-530.994446	45.070335	1752.356934	-771.165955	222.641937	1205.333740	-662.389343	-241.302658	1190.953613	-528.284180	244.112625	1036.574219	-490.182281	-282.131042	935.670410	-576.893982	9.600826	1094.797852	498.766296	-16.602098	976.042786	533.094421	237.867920
-594.635132	94.863342	994.044861	-586.902466	-81.686348	997.558899	-617.533875	133.016098	517.970703	-656.991638	-105.512627	528.994080	-664.388550	148.809509	80.999268	-651.884460	-82.373528	86.435707	-600.581970	204.296890	1461.635498	-546.028809	-178.540375	1443.819092	-526.248840	6.637380	1424.201904	-530.851807	44.575603	1752.375244	-770.655212	222.235214	1205.069458	-661.396484	-241.780090	1190.676270	-527.496582	244.093948	1036.640137	-489.339813	-283.476807	936.049194	-576.369568	9.188130	1094.725586	499.237823	-16.827610	976.114441	533.374756	237.587555
-593.981689	94.404228	993.993347	-586.093750	-82.043816	997.516907	-617.251282	132.732101	517.989441	-656.945984	-106.167282	529.352112	-664.316589	148.789734	81.004730	-652.045410	-82.419724	86.534370	-600.475647	203.911102	1461.607300	-545.685486	-178.776642	1443.819092	-525.948303	6.341986	1424.200439	-530.715332	44.072361	1752.396973	-770.016846	221.858749	1204.948730	-660.473145	-242.218262	1190.411743	-526.799805	244.046326	1036.672974	-488.594452	-284.638641	936.151306	-575.706116	8.796546	1094.688232	499.769135	-17.262989	976.224976	533.702148	237.275146
-592.793274	93.265533	993.916748	-583.639771	-83.021378	998.014648	-616.639954	132.283478	517.907349	-656.515442	-106.292137	529.781860	-664.006531	148.513367	81.124382	-651.808350	-82.442322	86.519920	-600.380188	203.478363	1461.527710	-545.260498	-179.066406	1443.857422	-525.659241	6.043332	1424.216309	-530.573303	43.579823	1752.431396	-769.411865	221.493973	1204.539429	-659.582031	-242.750519	1190.292236	-527.143982	244.722168	1036.263428	-487.604584	-285.445526	936.264099	-574.237915	8.148554	1094.937622	500.244171	-17.657722	976.273987	534.081238	236.901917
-592.178772	92.977348	993.895874	-582.860657	-83.338829	997.930359	-616.466431	132.051514	517.963806	-656.864807	-107.417168	530.715027	-663.994507	148.632523	81.019928	-652.315796	-82.460236	86.597984	-600.233337	203.127625	1461.426514	-544.819031	-179.390594	1443.842773	-525.344482	5.764314	1424.237671	-530.432251	43.113060	1752.446777	-769.122620	221.161758	1204.010254	-658.743408	-243.287170	1190.230103	-526.565979	244.845413	1036.324097	-486.580536	-286.044983	936.169556	-573.597717	7.819912	1094.893799	500.795624	-17.893885	976.222717	534.455566	236.624390
-591.564880	92.644051	993.875549	-582.129211	-83.622536	997.847046	-616.369263	131.819290	518.083862	-656.699158	-107.842667	530.838074	-663.975464	148.466171	81.180222	-652.182556	-82.499153	86.633873	-600.117310	202.767609	1461.330078	-544.364380	-179.669144	1443.857910	-525.010925	5.458937	1424.254395	-530.289490	42.659100	1752.464355	-768.810974	220.765610	1203.832397	-657.737732	-243.779175	1190.008301	-524.894043	244.149902	1036.841064	-486.621765	-287.456238	936.321533	-572.921021	7.486386	1094.842163	501.406464	-18.177132	976.091858	534.891296	236.414322
-590.903442	92.218552	993.830322	-581.298401	-84.040642	997.827820	-616.290344	131.633667	518.152771	-656.430664	-107.986153	530.833801	-663.969421	148.464371	81.175041	-652.214355	-82.527824	86.620628	-599.976257	202.364441	1461.205200	-543.902466	-179.930801	1443.860474	-524.696350	5.130574	1424.253052	-530.112488	42.202354	1752.553955	-768.376648	220.337921	1203.549316	-656.900330	-244.226807	1189.872925	-524.123474	243.998734	1036.917847	-485.815735	-288.106415	936.260925	-572.206055	7.091063	1094.813477	502.012787	-18.531197	975.964905	535.344727	236.168762
-590.281677	91.902138	993.828186	-580.583008	-84.358368	997.761292	-616.185547	131.460342	518.144775	-656.117249	-108.072899	530.817566	-663.964478	148.419403	81.210106	-652.091675	-82.573685	86.653183	-599.887512	202.015228	1461.094971	-543.488037	-180.232224	1443.864014	-524.325623	4.840470	1424.290527	-530.009094	41.784283	1752.485718	-767.930298	219.934570	1203.161255	-656.286072	-244.903290	1189.896606	-523.551208	243.957916	1036.945435	-484.187500	-287.877106	935.935791	-571.596069	6.742196	1094.788330	502.531708	-18.884190	975.830505	535.840088	235.842377
-589.586487	91.576180	993.832092	-579.807739	-84.754219	997.781128	-615.983887	131.234344	518.150330	-655.893188	-108.350861	530.879028	-663.880432	148.426025	81.166519	-652.149475	-82.612862	86.707100	-599.736328	201.634277	1460.999756	-542.980957	-180.564987	1443.848511	-523.967346	4.521885	1424.297241	-529.888794	41.406387	1752.474121	-767.289368	219.299744	1203.161621	-655.394348	-245.320755	1189.734375	-522.944519	243.934875	1036.996338	-484.219238	-288.915253	936.038879	-570.956360	6.390321	1094.813232	503.215729	-19.095495	975.517517	536.435059	235.638428
-588.848389	91.170387	993.803406	-578.930664	-85.164383	997.740295	-615.829285	130.975815	518.199219	-655.540588	-108.466225	530.904724	-663.815430	148.376801	81.203636	-652.109741	-82.651657	86.719292	-599.606140	201.205017	1460.893799	-542.472961	-180.865952	1443.825317	-523.618164	4.206552	1424.289795	-529.749207	40.993530	1752.437866	-767.066101	218.947937	1202.683838	-654.637024	-245.791214	1189.598389	-522.352234	243.894363	1037.013550	-483.516479	-289.470734	935.779053	-570.231689	5.981879	1094.789917	503.837799	-19.533770	975.330444	537.037292	235.335205
-588.216919	90.935272	993.805542	-578.223877	-85.378288	997.596619	-615.749756	130.822418	518.231140	-655.171875	-108.556396	530.848999	-663.826721	148.379181	81.206146	-652.076660	-82.688332	86.741043	-599.482239	200.793625	1460.779419	-541.986633	-181.194427	1443.806519	-523.231873	3.886184	1424.300659	-529.566223	40.635986	1752.490967	-766.598328	218.400574	1202.317383	-653.967590	-246.303619	1189.569214	-521.821106	243.910248	1037.007080	-482.828308	-289.600403	935.736145	-569.587524	5.680358	1094.724976	504.421051	-19.788301	975.093750	537.626892	235.076935
-587.565674	90.621361	993.765137	-577.446167	-85.718773	997.555481	-615.556335	130.630600	518.193359	-654.842163	-108.816437	531.003174	-663.730835	148.480652	81.096642	-652.040833	-82.699127	86.805130	-599.308350	200.377441	1460.639526	-541.502380	-181.510117	1443.752686	-522.812500	3.552413	1424.278442	-529.438110	40.320427	1752.396606	-766.016846	217.796127	1202.297974	-653.406494	-246.886261	1189.562378	-521.290283	243.837875	1036.939087	-481.361603	-289.180145	935.319336	-568.916626	5.359726	1094.689941	505.148651	-19.955297	974.774780	538.282593	234.855957
-586.900085	90.237282	993.694885	-576.638611	-86.106110	997.492554	-615.369507	130.456406	518.201172	-654.617188	-109.168037	531.073914	-663.659485	148.446350	81.129837	-652.116028	-82.754097	86.872459	-599.144043	200.005554	1460.524536	-541.019592	-181.840561	1443.735107	-522.373901	3.198935	1424.284546	-529.299255	40.020847	1752.359863	-765.616699	217.249619	1202.028320	-652.975403	-247.346344	1189.607300	-520.732910	243.748871	1036.885742	-479.698639	-288.425476	934.510620	-568.211121	4.987286	1094.627319	505.806763	-20.413349	974.582642	538.880432	234.536438
-586.212280	89.939011	993.685974	-575.880798	-86.384972	997.436096	-615.238342	130.298676	518.249329	-654.306885	-109.378242	531.129395	-663.594604	148.229416	81.270271	-652.028259	-82.757011	86.864090	-598.952454	199.600632	1460.413086	-540.522156	-182.199600	1443.702881	-521.935852	2.887321	1424.282593	-529.146606	39.708641	1752.326904	-765.158020	216.695648	1201.709351	-652.379517	-247.796402	1189.568237	-520.161804	243.734619	1036.890259	-478.827423	-288.815033	933.728027	-567.516052	4.676196	1094.598999	506.468201	-20.507465	974.330811	539.509583	234.316513
-585.535645	89.649849	993.666443	-575.035828	-86.664444	997.344482	-615.140442	130.121384	518.317322	-653.942871	-109.511543	531.172852	-663.565979	148.237091	81.294891	-652.050842	-82.737709	86.836342	-598.721924	199.193420	1460.260864	-540.041199	-182.564224	1443.702881	-521.498718	2.535873	1424.288208	-529.020447	39.419064	1752.306152	-764.924255	216.231018	1201.187256	-651.724976	-248.233017	1189.437500	-519.680115	243.747498	1036.945801	-478.526031	-288.697113	933.870911	-566.787170	4.362660	1094.548706	507.227844	-20.607635	973.991394	540.177734	234.099762
-584.892944	89.266464	993.593018	-574.285156	-87.054291	997.283752	-615.065674	130.000946	518.358643	-653.564331	-109.712204	531.170593	-663.615906	148.201355	81.315659	-651.906982	-82.797546	86.932259	-598.475769	198.803558	1460.105713	-539.602905	-182.900726	1443.641846	-520.993774	2.182594	1424.270752	-528.917358	39.132366	1752.303345	-764.542053	215.683060	1200.967407	-651.048828	-248.701218	1189.321655	-519.133667	243.703918	1037.008789	-478.238220	-288.300293	934.189087	-566.109131	3.990271	1094.483643	507.971405	-20.985291	973.850281	540.812805	233.866760
-584.197693	88.962669	993.595215	-573.483704	-87.408310	997.289856	-614.801392	129.783829	518.407837	-653.251709	-109.996483	531.210815	-663.448853	148.144913	81.312210	-651.904602	-82.801430	86.965088	-598.219849	198.389206	1460.043701	-539.072021	-183.276245	1443.563110	-520.509521	1.842198	1424.264038	-528.828247	38.863747	1752.296509	-764.078674	215.005783	1200.748413	-650.291199	-249.059967	1189.166260	-518.594604	243.666382	1037.033569	-478.395966	-288.931580	934.164001	-565.415894	3.667665	1094.495117	508.730255	-21.120203	973.637207	541.551086	233.584412
-583.525635	88.642799	993.610718	-572.800537	-87.811256	997.317932	-614.776306	129.653870	518.468933	-653.004028	-110.368790	531.299622	-663.440247	148.133011	81.378258	-651.970215	-82.805435	87.038765	-597.919434	198.012299	1459.938477	-538.532593	-183.642273	1443.551880	-520.025513	1.509518	1424.239624	-528.747559	38.580475	1752.302734	-763.659241	214.440079	1200.504150	-649.689941	-249.448578	1189.092651	-518.141846	243.622910	1037.030029	-477.992493	-289.976227	933.256836	-564.813965	3.308427	1094.527100	509.541351	-21.162886	973.426147	542.310608	233.334518
-582.830811	88.333603	993.600891	-571.963806	-88.128738	997.224304	-614.777283	129.452072	518.563293	-652.625488	-110.454659	531.298950	-663.387695	148.090149	81.396461	-651.785706	-82.818794	87.113358	-597.603394	197.596939	1459.815796	-538.063293	-184.000763	1443.584106	-519.470459	1.147209	1424.268677	-528.672852	38.343964	1752.302979	-763.247925	213.851395	1200.296631	-649.284912	-249.927948	1189.206299	-517.664246	243.530685	1037.016357	-476.977264	-289.068298	932.410156	-564.100586	2.955558	1094.483521	510.387268	-21.384016	973.324097	543.103455	233.021469
-582.081421	87.976631	993.610291	-571.069458	-88.543427	997.277222	-614.717712	129.186584	518.683594	-652.186646	-110.478264	531.311096	-663.300354	148.031097	81.411949	-651.788818	-82.857765	87.140717	-597.239868	197.247696	1459.688599	-537.556396	-184.336060	1443.538086	-518.953430	0.791626	1424.256958	-528.606079	38.115101	1752.314209	-762.750610	213.188431	1200.101685	-648.805786	-250.289719	1189.196655	-517.079712	243.452637	1037.062988	-476.291290	-288.569000	931.937561	-563.355469	2.599559	1094.524170	511.167419	-21.592735	973.211060	543.765991	232.819382
-581.476685	87.792549	993.667603	-570.486267	-88.746918	997.175903	-614.828430	129.071579	518.847961	-651.791199	-110.673759	531.367554	-663.307434	147.998169	81.465637	-651.811829	-82.864891	87.197952	-596.825256	196.883636	1459.645020	-536.971375	-184.687805	1443.551147	-518.419067	0.463793	1424.252075	-528.531494	37.890938	1752.319336	-762.321472	212.592850	1199.963623	-648.198975	-250.625259	1189.147827	-516.606323	243.302780	1037.060181	-476.123260	-288.581787	931.667908	-562.762817	2.314788	1094.504883	512.100159	-21.540478	973.002563	544.658997	232.596237
-580.805054	87.528419	993.674255	-569.785461	-88.981613	997.099304	-614.998291	128.901672	518.991882	-651.369934	-110.842621	531.448059	-663.326294	147.995041	81.526230	-651.663025	-82.848846	87.227943	-596.404724	196.513977	1459.553955	-536.389709	-185.035995	1443.543823	-517.842346	0.161909	1424.224365	-528.475769	37.668453	1752.338257	-761.859070	211.958099	1199.873047	-647.457031	-250.928421	1189.055420	-516.141724	243.169815	1037.098633	-475.376495	-289.400146	931.224792	-562.069336	2.021722	1094.470215	512.914612	-21.910078	972.994446	545.459534	232.308426
-580.146851	87.254761	993.693054	-568.988037	-89.401932	997.095337	-615.009766	128.674774	519.124268	-651.069275	-111.170288	531.587219	-663.213501	147.973541	81.535744	-651.602661	-82.875824	87.301804	-595.956177	196.149796	1459.484619	-535.836792	-185.345856	1443.514526	-517.266724	-0.204840	1424.199585	-528.565613	37.268555	1752.301147	-761.400452	211.375763	1199.737305	-646.623718	-251.111099	1188.819702	-515.706055	242.967957	1037.065308	-476.819824	-291.047485	931.456848	-561.375610	1.668076	1094.482300	513.744263	-22.237154	972.973572	546.308716	232.050140
-579.514893	87.053932	993.757446	-568.340393	-89.625267	997.012756	-615.173340	128.590393	519.208374	-650.616943	-111.184204	531.580750	-663.225647	147.969772	81.564301	-651.554199	-82.909637	87.351776	-595.493896	195.804520	1459.428711	-535.214294	-185.705551	1443.489990	-516.685486	-0.527790	1424.192871	-528.478088	37.032265	1752.341919	-760.948303	210.785873	1199.648071	-646.043396	-251.499619	1188.846802	-515.284668	242.770081	1036.998657	-476.800659	-291.002655	931.145508	-560.731934	1.374622	1094.474976	514.663818	-22.201530	972.872375	547.136536	231.906036
-578.869019	86.821075	993.824707	-567.755737	-89.830132	996.970154	-615.327820	128.580551	519.227539	-650.018188	-111.048149	531.581665	-663.183594	147.951538	81.626991	-651.338867	-82.933395	87.392723	-595.019165	195.444031	1459.417603	-534.588928	-186.061661	1443.490845	-516.092468	-0.838941	1424.232910	-528.145142	36.990189	1752.545898	-760.469604	210.237778	1199.592773	-645.547607	-251.808945	1188.859741	-514.854858	242.551056	1036.911621	-476.643311	-290.626495	930.745422	-560.124756	1.089567	1094.490112	515.469116	-22.286129	972.857483	547.926208	231.697098
-578.251892	86.473274	993.841553	-567.032104	-90.269760	997.007996	-615.456116	128.490692	519.308228	-649.590393	-111.104126	531.622559	-663.158203	147.973434	81.657845	-651.274231	-82.937431	87.395264	-594.479370	195.118790	1459.343750	-533.939087	-186.381927	1443.529175	-515.537659	-1.173441	1424.198486	-528.068909	36.802780	1752.532471	-759.969482	209.689133	1199.493408	-645.018555	-252.027740	1188.878662	-514.434814	242.326050	1036.828247	-476.482605	-290.229523	930.316284	-559.453064	0.714273	1094.516724	516.333435	-22.525831	972.848450	548.786865	231.526871
-577.584717	86.209518	993.870789	-566.369751	-90.584488	997.012573	-615.599182	128.326828	519.387878	-649.002380	-110.967682	531.577698	-663.153687	147.954376	81.702827	-651.018677	-82.944084	87.437889	-593.962097	194.789200	1459.305786	-533.332520	-186.697098	1443.549316	-514.918701	-1.525953	1424.214478	-527.948303	36.611366	1752.609253	-759.403198	209.161682	1199.441528	-644.557312	-252.341187	1188.993896	-514.552307	242.496429	1036.552856	-475.172974	-289.502258	929.825073	-558.810242	0.408772	1094.536987	517.294495	-22.522171	972.715759	549.733704	231.459534
-576.805725	85.567291	993.787354	-565.799744	-90.739143	996.925232	-615.633423	128.077881	519.465820	-648.456543	-110.774460	531.470032	-663.014038	147.927002	81.706070	-650.711487	-83.015411	87.496880	-593.452454	194.462921	1459.281616	-532.691589	-187.022049	1443.559814	-514.362915	-1.824433	1424.217163	-527.817993	36.403198	1752.673828	-758.878906	208.661636	1199.343750	-643.938171	-252.542938	1189.041138	-514.302917	242.397919	1036.399780	-476.251099	-289.415009	929.504639	-558.055481	0.004533	1094.441162	518.147278	-22.560844	972.675537	550.559875	231.354126
-576.280884	85.893707	994.110596	-565.019653	-90.994141	996.973999	-616.019348	128.064041	519.691711	-647.860413	-110.691017	531.457642	-663.154297	147.950699	81.801308	-650.492065	-83.040642	87.529190	-592.939026	194.109604	1459.261841	-532.043152	-187.388947	1443.612061	-513.769470	-2.113663	1424.231445	-527.703369	36.198498	1752.715576	-758.511047	208.205948	1199.348511	-643.348755	-252.769089	1189.082397	-513.241638	241.650330	1036.554688	-475.925110	-289.602051	929.382751	-557.503845	-0.109066	1094.644287	519.015564	-22.729458	972.665466	551.407654	231.218155
-575.586792	85.018150	993.896851	-564.418518	-91.447914	996.981995	-616.023621	127.785477	519.708069	-647.275146	-110.587044	531.478760	-662.996338	147.905411	81.804688	-650.201538	-83.032768	87.500381	-592.429321	193.720963	1459.269165	-531.472229	-187.668854	1443.676025	-513.153442	-2.461793	1424.223877	-527.560730	36.000099	1752.832886	-758.073547	207.737808	1199.353516	-643.268494	-253.188858	1189.328003	-512.749817	241.312363	1036.468506	-473.896332	-287.252319	928.104248	-556.737427	-0.643082	1094.522339	520.016418	-22.715240	972.539246	552.380371	231.173294
-575.030151	84.719963	993.887268	-563.945435	-91.687088	996.932190	-616.211609	127.683716	519.825134	-646.664917	-110.448120	531.460571	-663.019836	147.953796	81.832161	-650.001282	-83.056953	87.572395	-591.976318	193.410034	1459.258179	-530.843262	-187.951950	1443.703003	-512.563538	-2.756644	1424.251465	-527.494873	35.820545	1752.783203	-757.634338	207.350128	1199.365234	-642.348816	-253.327606	1189.161743	-512.458984	241.123337	1036.351563	-475.843750	-288.649261	928.559875	-556.177551	-0.937067	1094.487183	520.928711	-22.867987	972.571472	553.301636	231.089203
-574.637085	84.783661	994.034363	-563.411438	-91.896278	996.908997	-616.575378	127.613640	519.987793	-646.222229	-110.428619	531.498535	-663.140198	147.975525	81.880341	-649.758667	-83.100868	87.563896	-591.438354	193.121002	1459.157715	-530.233765	-188.271408	1443.760010	-512.052307	-3.044713	1424.248413	-527.373230	35.665531	1752.799927	-757.140991	206.913559	1199.351196	-641.809143	-253.595078	1189.251099	-512.134583	240.896866	1036.219971	-475.951447	-288.094238	928.188965	-555.686584	-1.096868	1094.547729	521.800537	-22.992409	972.604004	554.162476	230.961014
-574.045105	84.450745	994.072632	-562.818115	-92.255699	996.980347	-616.805664	127.468079	520.114685	-645.929382	-110.534264	531.522827	-663.111572	148.006592	81.898727	-649.786072	-83.098503	87.569756	-590.923828	192.754440	1459.101685	-529.675171	-188.559921	1443.826050	-511.430542	-3.376300	1424.238403	-527.257385	35.525509	1752.805298	-756.673340	206.555939	1199.319702	-641.346985	-253.943680	1189.428345	-511.726837	240.625412	1036.084839	-476.123108	-286.982391	927.610413	-555.105469	-1.425480	1094.603638	522.737061	-22.922932	972.482300	555.048706	230.941757
-573.354980	83.825020	993.959595	-562.176270	-92.546204	996.987488	-616.920288	127.276161	520.165649	-645.615723	-110.627502	531.608643	-662.973572	148.023621	81.877434	-649.656250	-83.090462	87.640694	-590.471130	192.421631	1459.068237	-529.079224	-188.863754	1443.890015	-510.862915	-3.694302	1424.259155	-527.119202	35.369293	1752.836182	-756.234314	206.292160	1199.305054	-640.859131	-254.194061	1189.501343	-511.365051	240.350739	1035.901001	-476.015900	-286.425903	927.240479	-554.384094	-1.811695	1094.541382	523.619690	-23.118641	972.476563	555.983459	230.843338
-572.890015	83.606743	993.952881	-561.789673	-92.664810	996.892273	-617.231995	127.168221	520.327087	-644.617310	-110.151093	531.495300	-663.030457	148.028564	81.946350	-649.220764	-83.154488	87.666504	-590.041077	192.127792	1459.062622	-528.476440	-189.149429	1443.938721	-510.355927	-3.940594	1424.291138	-526.994263	35.186039	1752.857788	-755.775940	205.979584	1199.296997	-640.364441	-254.477234	1189.592163	-511.022522	240.057968	1035.746582	-475.984436	-285.887573	926.882080	-553.898376	-2.030697	1094.483521	524.431458	-23.297544	972.448486	556.870667	230.764404
-572.367981	83.448265	994.015015	-561.321960	-92.895241	996.894897	-617.493652	127.034805	520.505310	-644.106995	-110.132355	531.503601	-663.014893	147.978836	81.968430	-649.103394	-83.154327	87.667641	-589.560486	191.769547	1459.026367	-527.914795	-189.397491	1443.981079	-509.816589	-4.215177	1424.282471	-526.857361	34.995556	1752.911865	-755.356934	205.727234	1199.326050	-639.895264	-254.790329	1189.649048	-510.659210	239.727844	1035.583862	-475.925079	-285.280304	926.491577	-553.428162	-2.265198	1094.520264	525.333557	-23.228880	972.309265	557.713806	230.757629
-571.894897	83.144081	994.001099	-560.861816	-93.269241	997.003052	-617.747803	126.899544	520.595520	-643.740234	-110.210953	531.573547	-662.971863	147.932449	81.999084	-649.023560	-83.203674	87.733818	-589.112793	191.462128	1458.978394	-527.312988	-189.667999	1444.031738	-509.303711	-4.523106	1424.221680	-526.731079	34.818558	1752.951660	-754.926453	205.457825	1199.313721	-639.462036	-255.020798	1189.684937	-510.292938	239.399948	1035.380493	-475.890137	-284.695190	926.075134	-552.958191	-2.537568	1094.565308	526.177979	-23.415813	972.271851	558.602051	230.663681
-571.381042	82.921005	994.036377	-560.343628	-93.546211	997.077759	-618.036255	126.827187	520.680298	-644.397583	-111.217438	531.816589	-662.942688	147.949249	82.054848	-649.547668	-83.178787	87.857452	-588.643921	191.212112	1458.933838	-526.719666	-189.915329	1444.035522	-508.800537	-4.752116	1424.215454	-526.555725	34.657688	1753.049561	-754.511719	205.255203	1199.352051	-638.984619	-255.269852	1189.767456	-509.945099	239.057999	1035.218262	-475.888947	-284.148834	925.701904	-552.456116	-2.766758	1094.621704	526.958435	-23.640602	972.264587	559.468384	230.549515
-570.977844	82.738892	994.046143	-559.964111	-93.691391	997.000183	-618.357666	126.689148	520.779358	-643.153198	-110.380371	531.595642	-662.947998	147.949493	82.027664	-648.926270	-83.227654	87.750175	-588.092712	191.007004	1458.941895	-526.023315	-190.079987	1444.059692	-508.172516	-4.931264	1424.203369	-526.454651	34.497898	1752.989258	-754.116943	205.035873	1199.424072	-638.486328	-255.528793	1189.858643	-509.634766	238.678207	1035.056396	-475.868439	-283.686859	925.386169	-552.000854	-2.976822	1094.580200	527.749207	-23.728243	972.158630	560.255737	230.513397
-570.568787	82.443733	994.011353	-559.567505	-93.901604	996.948547	-618.442749	126.424309	520.854309	-642.822083	-110.365356	531.569031	-662.782471	147.915558	81.987755	-648.891785	-83.211159	87.750107	-587.645691	190.708969	1458.885132	-525.446960	-190.325394	1444.054810	-507.705353	-5.181406	1424.213867	-526.294739	34.376537	1752.997559	-753.741028	204.820633	1199.415649	-637.996094	-255.722137	1189.891479	-509.274811	238.295685	1034.926636	-475.891296	-283.218414	924.973145	-551.565918	-3.236794	1094.532837	528.519470	-23.972073	972.103394	561.111877	230.416550
-570.182434	82.251930	993.995239	-559.183838	-94.015228	996.868896	-618.643799	126.261467	520.974243	-642.498047	-110.393845	531.541321	-662.730469	147.886002	82.000343	-648.912048	-83.213585	87.791550	-587.195679	190.465973	1458.829468	-524.947998	-190.540741	1444.055908	-507.203217	-5.445610	1424.198120	-526.120911	34.270123	1753.006714	-753.341675	204.651764	1199.397339	-637.563660	-255.868912	1189.862915	-508.993530	237.933258	1034.759155	-475.903748	-282.757996	924.575378	-551.132751	-3.421385	1094.479126	529.295593	-24.344162	972.060730	561.904968	230.320084
-569.862183	82.006172	993.979553	-558.828186	-94.289604	996.881592	-618.895630	126.131348	521.038208	-642.318848	-110.526527	531.539917	-662.681641	147.894958	82.004509	-648.938232	-83.199684	87.829445	-586.781006	190.202972	1458.827881	-524.444458	-190.753769	1444.030640	-506.711029	-5.662669	1424.173584	-525.962097	34.148720	1753.022217	-752.987915	204.492081	1199.450439	-637.290283	-256.157166	1189.971436	-508.692322	237.533356	1034.632690	-474.928162	-281.502472	923.845032	-550.740356	-3.659910	1094.469727	530.088318	-24.541090	971.945618	562.726807	230.222702
-569.546936	81.823860	993.991089	-558.484253	-94.503105	996.901917	-619.180725	126.027115	521.125610	-642.179138	-110.676689	531.549683	-662.668274	147.839630	81.996788	-648.934814	-83.180374	87.910400	-586.408142	189.985992	1458.789795	-523.948608	-191.004913	1444.013550	-506.286957	-5.875758	1424.138062	-525.759888	33.994255	1753.072266	-752.652588	204.396133	1199.501709	-636.953796	-256.432434	1190.010010	-508.427704	237.126999	1034.547729	-474.662994	-280.667206	923.319763	-550.389648	-3.849844	1094.482544	530.809082	-24.768528	971.842957	563.588318	230.045074
-569.220459	81.625732	993.955383	-558.180786	-94.764511	996.885925	-619.443359	125.836723	521.206116	-642.054382	-110.927521	531.662537	-662.658447	147.811188	82.012711	-649.093262	-83.183014	87.972847	-585.987915	189.764008	1458.799316	-523.516052	-191.184433	1443.978882	-505.904663	-6.068105	1424.110962	-525.541199	33.826103	1753.100342	-752.334778	204.207275	1199.550537	-636.369751	-256.625336	1189.938843	-508.120636	236.771744	1034.487549	-475.887482	-280.913086	923.312378	-550.068542	-4.070838	1094.455566	531.543701	-25.292837	971.809509	564.373657	229.892334
-568.874512	81.449120	993.988586	-557.821899	-94.904228	996.854370	-619.763916	125.576309	521.398376	-642.837097	-111.969566	531.938477	-662.668457	147.804001	82.014107	-649.636719	-83.121567	88.057114	-585.521301	189.547455	1458.785156	-523.059082	-191.382980	1443.942749	-505.460571	-6.284572	1424.051514	-525.270813	33.668594	1753.109131	-752.011780	203.971497	1199.623779	-635.922241	-256.837555	1189.893311	-507.755554	236.367218	1034.461426	-476.029724	-280.319183	922.988342	-549.713501	-4.263691	1094.456909	532.182007	-25.647970	971.749207	565.132019	229.721970
-568.555847	81.291275	994.000977	-557.509216	-95.035736	996.816345	-620.000183	125.381454	521.500610	-643.056152	-112.423737	531.978699	-662.611267	147.836197	81.970360	-649.809387	-83.133263	88.149605	-585.148560	189.343628	1458.796509	-522.645020	-191.580154	1443.922607	-504.994293	-6.503910	1424.064819	-524.993164	33.511433	1753.135620	-751.713928	203.781937	1199.680542	-635.542969	-257.129913	1189.937744	-507.451660	236.007690	1034.462646	-475.995636	-279.651764	922.606995	-549.362671	-4.434597	1094.439941	532.821899	-26.138710	971.679016	565.903870	229.566528
-568.272461	81.104767	993.987488	-557.168030	-95.212906	996.820129	-620.230835	125.298470	521.584351	-642.885254	-112.536034	532.027039	-662.613953	147.765701	82.008690	-649.795288	-83.117409	88.163139	-584.774475	189.113144	1458.829224	-522.192566	-191.764664	1443.833130	-504.610901	-6.678832	1424.075195	-524.646240	33.361111	1753.238647	-751.440002	203.590912	1199.767334	-635.158997	-257.256042	1189.944824	-507.121521	235.649521	1034.448608	-475.980042	-279.060669	922.209473	-549.013794	-4.599949	1094.429565	534.687683	-24.227503	969.048401	567.556702	230.438614
-568.041931	80.967255	994.015991	-556.936279	-95.331627	996.803711	-620.456482	125.136192	521.635010	-642.519287	-112.401054	532.011963	-662.556274	147.802094	81.970726	-649.590820	-83.131317	88.140923	-584.362854	188.931564	1458.847168	-521.715698	-191.952637	1443.813232	-504.263855	-6.858327	1424.049683	-524.344971	33.224918	1753.209595	-751.166504	203.431671	1199.843140	-634.762512	-257.323853	1189.879639	-506.821350	235.229965	1034.385132	-476.012238	-278.532379	921.815491	-548.738770	-4.750247	1094.430054	537.389587	-20.545162	964.691589	569.769348	231.959763
-567.832764	80.750809	993.981018	-556.701721	-95.493683	996.791809	-620.647339	125.055054	521.673828	-642.089539	-112.220840	532.003784	-662.503052	147.757202	81.979950	-649.438477	-83.181870	88.143150	-583.995239	188.715683	1458.890991	-521.330017	-192.122772	1443.782837	-503.873749	-7.004442	1424.032471	-524.005676	33.093266	1753.250122	-750.919067	203.337036	1199.943726	-634.388428	-257.335876	1189.795288	-506.657196	234.889374	1034.325562	-476.079437	-278.088226	921.460632	-548.458313	-4.920257	1094.398071	539.436096	-18.288939	961.938721	571.446167	232.885666
-567.629150	80.561172	993.981995	-556.473389	-95.683609	996.813110	-620.916870	124.973289	521.758606	-642.128052	-112.509834	532.055054	-662.480042	147.730286	82.008888	-649.542664	-83.177139	88.176071	-583.671143	188.511154	1458.955566	-520.892944	-192.309235	1443.773926	-503.480438	-7.161723	1424.001587	-523.604004	32.934425	1753.354370	-750.664307	203.234970	1200.074707	-634.087585	-257.332062	1189.770508	-506.489441	234.554611	1034.266357	-476.124817	-277.701569	921.138306	-548.197021	-5.093918	1094.402466	540.332275	-18.288845	961.646362	572.202637	232.869354
-567.422791	80.403389	994.017090	-556.259949	-95.794731	996.807007	-621.203003	124.861412	521.826965	-642.355225	-112.945305	532.158264	-662.481689	147.754639	81.974503	-649.703430	-83.160950	88.284027	-583.334656	188.336838	1459.012695	-520.512756	-192.466599	1443.718384	-503.110443	-7.333765	1424.030151	-523.293762	32.774902	1753.304688	-750.425293	203.139648	1200.225464	-633.783203	-257.282776	1189.735229	-506.383148	234.257324	1034.173706	-476.167877	-277.329132	920.808228	-547.946655	-5.247841	1094.411743	541.221069	-18.293190	961.440674	573.007507	232.783142
-567.237061	80.151230	993.999023	-556.071960	-95.979691	996.826477	-621.503357	124.767693	521.892090	-642.599854	-113.398239	532.241638	-662.511658	147.727783	82.001549	-649.906372	-83.159592	88.314728	-583.017151	188.158722	1459.086304	-520.172913	-192.605820	1443.707031	-502.799957	-7.521556	1424.026367	-522.905090	32.640045	1753.320313	-750.168884	203.037155	1200.372681	-633.498962	-257.171936	1189.673950	-506.309357	233.933105	1034.035156	-476.223297	-276.972351	920.459656	-547.721741	-5.441850	1094.406494	542.091248	-18.429956	961.172546	573.813110	232.706314
-567.059937	80.029228	994.059937	-555.902832	-96.099312	996.861389	-621.790405	124.738045	521.900574	-642.857300	-113.834572	532.288208	-662.504822	147.726776	81.964867	-650.126892	-83.160080	88.354477	-582.710327	187.981644	1459.145874	-519.811829	-192.783752	1443.644897	-502.478027	-7.665603	1424.012329	-522.501648	32.469490	1753.338379	-749.984985	202.963013	1200.528687	-633.200562	-256.963684	1189.571289	-506.234558	233.602539	1033.936279	-476.238800	-276.638336	920.123657	-547.507080	-5.575316	1094.448853	542.944336	-18.470329	960.938660	574.510071	232.658585
-566.834534	79.864693	994.099915	-555.696594	-96.305260	996.963135	-622.073425	124.589149	521.999695	-643.138855	-114.344780	532.431824	-662.496826	147.698349	81.972961	-650.282776	-83.181847	88.455582	-582.403625	187.837387	1459.124512	-519.553589	-192.962814	1443.644897	-502.168945	-7.835281	1423.994507	-522.087463	32.296177	1753.349731	-749.813904	202.878418	1200.661011	-632.896790	-256.785797	1189.534668	-506.208710	233.351883	1033.836426	-476.246185	-276.311188	919.817688	-547.289307	-5.727856	1094.518677	543.786133	-18.536882	960.825012	575.238647	232.548035
-566.719910	79.732948	994.081299	-555.580017	-96.469322	996.952820	-622.369751	124.487190	522.030457	-643.357788	-114.673180	532.474365	-662.460632	147.704391	81.952652	-650.435120	-83.171165	88.439537	-582.089722	187.690994	1459.144409	-519.288635	-193.118149	1443.639038	-501.853790	-7.973372	1423.977051	-521.675049	32.152546	1753.343628	-749.690857	202.834595	1200.755127	-632.631836	-256.617065	1189.480225	-506.194122	233.149231	1033.761841	-476.257874	-276.034271	919.586487	-547.091614	-5.866410	1094.492310	544.822937	-18.309853	960.679504	576.032959	232.497574
-566.588318	79.607758	994.090820	-555.458069	-96.604591	996.939453	-622.707214	124.364212	522.108582	-643.544922	-115.028877	532.461548	-662.479126	147.683426	81.944397	-650.575745	-83.182144	88.478546	-581.758484	187.551453	1459.124146	-518.952393	-193.305237	1443.582764	-501.568512	-8.120058	1423.891602	-521.266663	31.993330	1753.373291	-749.576721	202.759323	1200.911621	-632.498718	-256.526642	1189.489990	-506.174072	232.937088	1033.685303	-475.205658	-274.935730	918.957336	-546.923889	-6.007913	1094.484863	545.539490	-18.368975	960.584778	576.745728	232.395462
-566.420898	79.495850	994.057068	-555.353699	-96.725914	996.891418	-623.016724	124.268547	522.193726	-643.591980	-115.277969	532.492432	-662.428345	147.626038	81.951683	-650.904785	-83.161079	88.470352	-581.498535	187.387390	1459.168945	-518.742188	-193.448822	1443.554565	-501.269287	-8.264834	1423.849609	-520.859253	31.861984	1753.390991	-749.472107	202.676117	1201.060303	-632.335876	-256.437042	1189.494995	-506.235779	232.759186	1033.599365	-474.783539	-274.169952	918.544922	-546.729736	-6.134187	1094.435913	546.175476	-18.488333	960.544678	577.411011	232.280060
-566.301758	79.346489	993.997925	-555.163269	-96.856583	996.823242	-623.310303	124.069016	522.224731	-643.562927	-115.454384	532.523682	-662.384399	147.597885	81.909279	-650.880798	-83.185829	88.455658	-581.217224	187.237091	1459.152100	-518.536255	-193.588760	1443.509521	-500.985626	-8.418406	1423.810181	-520.457458	31.735138	1753.392334	-749.409912	202.642914	1201.154419	-631.896790	-256.261993	1189.357056	-506.342590	232.633011	1033.506104	-476.144958	-274.910400	918.797791	-546.504944	-6.269033	1094.362061	546.881897	-18.620464	960.535889	578.091858	232.147797
-566.158691	79.182625	993.970642	-555.055176	-97.031494	996.842102	-623.619934	123.904274	522.303894	-643.563843	-115.682510	532.584778	-662.327515	147.606857	81.840981	-650.936035	-83.183937	88.475670	-580.954468	187.097397	1459.150146	-518.387085	-193.700195	1443.483032	-500.698792	-8.536970	1423.818359	-520.075745	31.585428	1753.381104	-749.374329	202.588745	1201.295288	-631.669922	-256.197449	1189.270386	-506.431274	232.494507	1033.444336	-476.253082	-274.723389	918.667725	-546.356262	-6.414117	1094.353882	547.539978	-18.636232	960.507568	578.723450	232.110611
-565.992126	78.996140	993.966370	-554.842102	-97.205322	996.854126	-623.900818	121.192833	522.007690	-643.175964	-115.420341	532.262817	-661.945984	147.541595	81.572449	-650.636353	-83.238838	88.474167	-580.725586	186.961823	1459.167236	-518.208923	-193.825043	1443.476440	-500.456665	-8.650590	1423.803833	-519.696838	31.414747	1753.380249	-749.359863	202.563385	1201.445923	-631.458496	-256.136902	1189.249878	-506.551697	232.385925	1033.382935	-476.221649	-274.395752	918.442444	-546.135132	-6.579239	1094.352905	548.136414	-18.651958	960.527283	579.293945	232.104599
-565.872498	78.853569	993.986023	-554.696228	-97.364464	996.879578	-624.127380	121.798950	522.097717	-643.456665	-115.744843	532.554749	-661.913940	147.547287	81.589767	-650.799500	-83.234459	88.511337	-580.497009	186.829178	1459.164673	-518.041199	-193.946228	1443.456055	-500.206238	-8.777769	1423.804321	-519.319824	31.253866	1753.382324	-749.347473	202.555298	1201.563477	-631.292053	-256.107758	1189.205078	-506.694885	232.279327	1033.312256	-476.202118	-274.177246	918.243713	-545.952637	-6.721945	1094.368042	548.676453	-18.702311	960.537476	579.906860	232.064590
-565.703064	78.680550	993.985168	-554.516541	-97.510948	996.909912	-624.706055	123.556152	522.486755	-641.655518	-112.644554	530.317688	-662.216003	147.572357	81.730385	-649.697205	-83.301552	88.184952	-580.266724	186.724609	1459.140625	-517.860352	-194.073120	1443.432861	-499.975494	-8.892474	1423.772339	-518.974487	31.100391	1753.391357	-749.358337	202.550446	1201.708008	-631.111938	-256.061432	1189.145020	-506.848541	232.134720	1033.214355	-476.201202	-273.989716	918.031433	-545.748291	-6.861145	1094.377930	549.170349	-18.732836	960.555115	580.497559	232.051712
-565.612854	78.530869	993.920227	-554.445007	-97.666519	996.889526	-625.140564	123.547142	522.574097	-641.098572	-110.831146	529.407532	-662.233582	147.582367	81.700897	-649.306824	-83.332077	87.938957	-580.038757	186.606018	1459.147949	-517.657654	-194.192657	1443.372559	-499.750458	-9.004660	1423.743408	-518.643738	30.979275	1753.382813	-749.391602	202.573349	1201.885254	-630.963867	-256.008118	1189.103271	-506.946259	231.944870	1033.166504	-476.217194	-273.841766	917.838318	-545.608337	-6.986806	1094.325928	549.671570	-18.767523	960.601440	581.075684	231.998932
-565.498291	78.394905	993.911743	-554.319702	-97.775551	996.869629	-625.561035	123.353996	522.625488	-641.152283	-110.772751	529.396606	-662.256104	147.540985	81.694290	-649.300415	-83.332077	87.932762	-579.819824	186.486847	1459.159668	-517.438965	-194.330124	1443.320313	-499.555450	-9.126411	1423.665894	-518.320862	30.813589	1753.396484	-749.399597	202.643616	1202.023071	-630.803345	-255.980942	1189.039429	-507.062897	231.747375	1033.081787	-476.267975	-273.704956	917.650452	-545.449341	-7.112021	1094.306152	550.138306	-18.802689	960.669189	581.605713	232.021317
-565.393372	78.292145	993.908752	-554.253784	-97.848412	996.850403	-626.058105	123.182411	522.805786	-641.281311	-110.932961	529.483887	-662.283142	147.511246	81.692841	-649.388855	-83.329231	87.951263	-579.616333	186.374680	1459.174438	-517.283325	-194.446030	1443.323608	-499.366150	-9.235289	1423.641724	-518.027649	30.714815	1753.392212	-749.420349	202.706894	1202.206055	-630.679810	-255.989090	1189.028320	-507.175385	231.532440	1033.028931	-476.336761	-273.555511	917.461182	-545.316956	-7.208851	1094.288452	550.598938	-18.802654	960.718811	582.217957	232.014282
-565.293945	78.250656	993.877075	-554.208496	-97.870720	996.760803	-626.550903	122.990067	522.925903	-641.354736	-111.062584	529.494507	-662.330750	147.534393	81.628288	-649.380920	-83.388908	87.922043	-579.428101	186.232666	1459.183960	-517.143188	-194.566177	1443.315430	-499.191223	-9.332262	1423.583862	-517.751892	30.625767	1753.375488	-749.475403	202.810013	1202.354370	-630.609436	-256.052917	1189.029175	-507.299438	231.312607	1032.957031	-476.409454	-273.470428	917.323730	-545.205139	-7.275054	1094.222900	550.983337	-18.771290	960.731018	582.772339	232.040665
-565.197815	78.208992	993.869019	-554.123352	-97.949455	996.726563	-626.990906	122.873077	523.024414	-641.441833	-111.155197	529.544739	-662.270508	147.512024	81.578789	-649.421509	-83.419548	87.955971	-579.272278	186.122406	1459.189941	-516.974609	-194.682724	1443.288452	-499.001678	-9.449736	1423.565674	-517.479797	30.519655	1753.332397	-749.491272	202.887085	1202.500366	-630.527649	-256.125610	1189.055298	-507.441345	231.076477	1032.854736	-476.522125	-273.365082	917.179382	-545.065369	-7.348444	1094.194824	551.339783	-18.697721	960.751587	583.300842	232.068115
-565.112000	78.143753	993.863770	-554.011108	-98.056152	996.714417	-627.421875	122.598915	523.161804	-641.447571	-111.172974	529.523743	-662.174683	147.498505	81.521736	-649.303223	-83.440804	87.908783	-579.098633	186.015823	1459.225220	-516.827820	-194.767883	1443.284302	-498.866882	-9.542150	1423.560791	-517.182617	30.419918	1753.347778	-749.529419	202.989975	1202.630737	-630.462524	-256.234192	1189.053101	-507.553650	230.875748	1032.756104	-476.638428	-273.303131	917.051758	-544.934204	-7.434741	1094.181396	551.626953	-18.725967	960.784729	583.879883	232.044693
-565.001465	78.064209	993.853027	-553.887878	-98.163940	996.716125	-627.888855	122.492996	523.225952	-641.512878	-111.205444	529.548462	-662.185425	147.491760	81.485252	-649.281616	-83.505432	87.921921	-578.930786	185.918137	1459.228638	-516.697937	-194.847778	1443.253052	-498.732727	-9.659566	1423.541016	-516.911194	30.335487	1753.315918	-749.554504	203.077103	1202.780151	-630.418396	-256.353973	1189.070801	-507.702881	230.688965	1032.679932	-476.724854	-273.176361	916.927063	-544.788513	-7.519012	1094.172363	551.515442	-19.119980	960.811462	584.364624	232.023895
-564.831238	78.040955	993.866760	-553.765930	-98.223129	996.701233	-628.317139	122.558830	523.226440	-641.541260	-111.230827	529.568237	-662.100830	147.482529	81.388542	-649.218689	-83.572075	87.946686	-578.775879	185.784378	1459.237671	-516.571411	-194.930206	1443.208740	-498.631042	-9.764657	1423.505493	-516.635742	30.276476	1753.274780	-749.605286	203.166321	1202.909302	-630.363464	-256.587585	1189.104614	-507.841187	230.493118	1032.578247	-476.838257	-273.099518	916.817810	-544.663391	-7.582092	1094.175415	551.830566	-19.019495	960.833252	584.892334	232.058487
-564.702576	77.943146	993.837341	-553.648315	-98.332237	996.706360	-628.771240	122.507339	523.346375	-641.538696	-111.194939	529.604736	-662.095825	147.500565	81.387039	-649.181702	-83.616920	87.908272	-578.623535	185.677475	1459.236450	-516.483521	-195.028107	1443.158203	-498.551208	-9.866366	1423.490845	-516.381897	30.229973	1753.184570	-749.633240	203.262634	1203.056763	-630.306885	-256.793579	1189.114624	-507.975586	230.317993	1032.470093	-476.928162	-273.038971	916.708679	-544.502380	-7.664988	1094.157104	552.088440	-18.982134	960.848145	585.451294	232.099716
-564.559082	77.916382	993.827820	-553.502136	-98.393219	996.675171	-629.294556	122.445572	523.428650	-641.609131	-111.257416	529.651123	-662.150940	147.522171	81.330910	-648.987793	-83.701576	87.917809	-578.515808	185.554474	1459.243652	-516.393799	-195.101379	1443.140625	-498.471832	-9.984958	1423.429932	-516.112366	30.202374	1753.132813	-749.670410	203.354584	1203.180176	-630.248535	-257.091766	1189.116821	-508.089478	230.118408	1032.358398	-477.035614	-272.977509	916.595825	-544.346802	-7.720613	1094.135498	552.323364	-18.956066	960.879761	586.087280	232.062439
-564.416931	77.838524	993.808899	-553.399658	-98.456947	996.680603	-629.773132	122.328239	523.537781	-641.651917	-111.332840	529.686157	-662.115906	147.532669	81.286659	-648.987671	-83.757324	87.907204	-578.404480	185.446182	1459.235229	-516.352356	-195.198395	1443.098389	-498.394562	-10.099720	1423.432129	-515.867554	30.179302	1753.081299	-749.688232	203.428040	1203.255737	-630.217346	-257.347473	1189.117554	-508.218292	229.991638	1032.214722	-477.180481	-272.967041	916.483276	-544.200073	-7.779388	1094.124756	552.496277	-18.881689	960.914368	586.576843	232.079773
-564.246948	77.797874	993.810120	-553.200317	-98.601730	996.723999	-630.216675	122.255859	523.544373	-641.661743	-111.351067	529.762634	-662.013855	147.565430	81.240578	-648.871887	-83.799423	87.930733	-578.337708	185.292252	1459.241211	-516.309326	-195.286209	1443.072998	-498.335388	-10.192964	1423.420166	-515.634033	30.152525	1753.040649	-749.728821	203.505341	1203.335571	-630.194763	-257.606445	1189.128906	-508.338287	229.877762	1032.100952	-477.351501	-272.956635	916.359863	-544.008423	-7.847066	1094.145508	552.666016	-18.873972	960.926025	587.084839	232.090714
-564.123718	77.748955	993.799255	-553.120178	-98.671776	996.705933	-630.791016	122.292503	523.535339	-641.735657	-111.425385	529.804993	-661.893188	147.563049	81.173943	-648.842346	-83.870193	87.910271	-578.247803	185.207581	1459.241333	-516.272644	-195.369247	1443.056152	-498.271790	-10.301292	1423.408447	-515.430054	30.146446	1752.974121	-749.726440	203.541611	1203.391113	-630.198853	-257.909973	1189.127197	-508.436096	229.782898	1031.966553	-477.489197	-272.951874	916.215515	-543.860413	-7.911707	1094.124268	552.863953	-18.813869	960.934814	587.659363	232.112717
-564.002136	77.683685	993.822083	-552.991089	-98.715034	996.708252	-631.477478	122.362099	523.636963	-641.688599	-111.380005	529.825745	-661.866821	147.619110	81.078148	-648.735474	-83.915955	87.915703	-578.161743	185.101669	1459.198608	-516.236389	-195.462128	1443.054077	-498.193542	-10.402858	1423.363525	-515.270081	30.140011	1752.928833	-749.728210	203.587158	1203.428345	-630.179932	-258.151672	1189.135742	-508.580658	229.714096	1031.825806	-477.706451	-272.985229	916.057861	-543.693298	-7.974024	1094.130737	552.936890	-18.845930	960.942810	588.180664	232.107040
-563.647339	77.988289	994.015625	-552.755432	-98.562294	996.653748	-632.233398	122.288246	523.827271	-641.592834	-111.247910	529.795715	-661.865967	147.592850	81.060188	-648.656433	-83.976067	87.875725	-578.062256	185.014984	1459.181396	-516.245667	-195.551773	1443.019775	-498.125977	-10.503829	1423.348389	-515.109863	30.150158	1752.884766	-749.735962	203.603958	1203.474243	-630.211121	-258.460236	1189.161743	-508.713501	229.676376	1031.692871	-477.887329	-273.012909	915.879150	-543.444275	-7.899154	1094.210938	553.040771	-18.778740	960.920349	588.633728	232.140549
-563.396851	78.165459	994.177734	-552.577881	-98.480415	996.634583	-632.962341	122.125168	523.976257	-641.335571	-111.062965	529.775330	-661.787415	147.608994	80.988266	-648.438538	-84.050255	87.881775	-578.003784	184.923767	1459.186768	-516.256165	-195.643936	1443.003784	-498.047974	-10.593377	1423.348022	-514.963867	30.174431	1752.865967	-749.752686	203.611420	1203.497070	-630.212585	-258.732697	1189.159424	-508.843597	229.617569	1031.566772	-478.078308	-273.036469	915.748108	-543.262268	-7.880325	1094.289917	553.181763	-18.672546	960.922180	589.040955	232.239029
-563.484314	77.785965	993.928345	-552.651855	-98.682274	996.648071	-633.644287	121.872307	524.023560	-641.357239	-111.131805	529.838074	-661.681091	147.561432	80.913277	-648.433899	-84.060135	87.893738	-577.918823	184.853622	1459.155640	-516.253357	-195.738846	1443.013916	-497.955444	-10.672993	1423.368042	-514.834534	30.177971	1752.846313	-749.741089	203.567856	1203.516724	-630.217346	-259.050171	1189.226929	-508.946655	229.559967	1031.427612	-478.277771	-273.033722	915.582336	-543.159546	-8.009513	1094.140625	553.313171	-18.604822	960.894348	589.524109	232.279617
-563.667114	77.665092	993.841064	-552.715881	-98.790146	996.630127	-634.455200	121.755035	524.117188	-641.625183	-111.375313	529.870667	-661.632080	147.556274	80.879547	-648.587708	-84.092857	87.940346	-577.834595	184.808670	1459.104370	-516.238037	-195.826950	1443.013916	-497.854065	-10.758499	1423.333618	-514.718994	30.208912	1752.820679	-749.747437	203.526764	1203.536621	-630.198120	-259.348145	1189.259644	-509.039734	229.550522	1031.330811	-478.519836	-273.043335	915.440796	-543.156494	-8.067263	1094.067383	553.447205	-18.481415	960.875122	589.994263	232.355423
-563.576843	77.635223	993.875732	-552.653076	-98.784874	996.650085	-635.205750	121.589073	524.226013	-641.609009	-111.414337	529.885254	-661.630493	147.540527	80.837975	-648.531921	-84.099556	87.906052	-577.711487	184.739807	1459.085327	-516.214172	-195.912872	1443.015747	-497.752991	-10.836060	1423.323853	-514.610107	30.231991	1752.788818	-749.733582	203.480835	1203.573486	-630.194336	-259.629944	1189.309204	-509.085876	229.518066	1031.241699	-478.709229	-273.076080	915.316711	-543.025269	-8.086400	1094.086548	553.557678	-18.379269	960.848389	590.357300	232.458710
-563.552551	77.627899	993.885193	-552.658447	-98.840775	996.684326	-635.903809	121.386147	524.344849	-641.564636	-111.399048	529.902344	-661.560791	147.554199	80.749969	-648.516113	-84.159317	87.959534	-577.615173	184.685150	1459.053345	-516.149780	-195.977448	1442.993408	-497.630310	-10.901878	1423.346680	-514.503723	30.259169	1752.749756	-749.689148	203.400711	1203.592041	-630.171204	-259.891357	1189.319946	-509.118652	229.469162	1031.164917	-478.929291	-273.117828	915.197693	-542.941040	-8.102927	1094.096558	553.686401	-18.196499	960.829834	590.783447	232.596725
-563.489441	77.588692	993.871643	-552.596680	-98.850197	996.702026	-636.565491	121.105026	524.430298	-641.619873	-111.460602	529.876099	-661.482910	147.571655	80.732513	-648.442993	-84.178993	87.906982	-577.494324	184.642578	1459.025757	-516.056335	-196.031738	1442.997803	-497.552094	-10.979679	1423.303467	-514.366455	30.277264	1752.769531	-749.684143	203.315720	1203.603149	-630.148071	-260.121582	1189.343262	-509.099335	229.421036	1031.128296	-479.144562	-273.136810	915.092834	-542.824829	-8.106272	1094.089844	553.774170	-18.056332	960.829041	591.209045	232.666504
-563.457886	77.594902	993.872559	-552.575439	-98.840530	996.693237	-637.135681	120.816513	524.499451	-641.600342	-111.447845	529.898132	-661.400513	147.547653	80.668655	-648.437439	-84.215149	87.926254	-577.379150	184.592636	1459.008179	-515.965759	-196.071259	1442.993286	-497.459778	-11.021604	1423.285889	-514.274658	30.317814	1752.740967	-749.623718	203.205246	1203.623779	-630.127747	-260.376038	1189.388062	-509.074219	229.361053	1031.090576	-479.364471	-273.140747	914.985107	-542.727112	-8.100345	1094.074951	554.468140	-17.276913	960.795166	591.795532	232.852554
-563.523071	77.555359	993.828491	-552.633362	-98.891785	996.704956	-637.736328	120.415611	524.638977	-641.638367	-111.475449	529.926941	-661.350037	147.522919	80.629539	-648.473022	-84.233910	87.981766	-577.293152	184.531006	1458.999512	-515.861572	-196.099548	1442.975098	-497.361969	-11.064082	1423.252075	-514.193848	30.344334	1752.677979	-749.592651	203.117371	1203.640991	-630.141357	-260.624725	1189.435181	-509.020142	229.304764	1031.102417	-479.584930	-273.165497	914.862244	-542.704712	-8.109109	1094.044800	554.004517	-17.753021	960.831848	592.100647	232.829849
-563.488770	77.544106	993.821289	-552.607727	-98.901337	996.686890	-638.257019	120.149376	524.762573	-641.594971	-111.409111	529.913330	-661.276306	147.512299	80.566887	-648.423218	-84.239700	87.974182	-577.227356	184.479538	1459.018799	-515.739502	-196.126785	1442.956543	-497.295837	-11.091844	1423.208130	-514.031738	30.385048	1752.706543	-749.509155	203.003387	1203.608276	-630.125549	-260.802368	1189.467407	-508.952637	229.236343	1031.110596	-479.798828	-273.234100	914.741577	-542.633667	-8.123917	1094.025879	554.023987	-17.642998	960.876343	592.512634	232.912537
-563.530334	77.513916	993.789185	-552.642273	-98.904045	996.686035	-638.726013	120.088593	524.799866	-641.632324	-111.422356	529.916443	-661.307678	147.527740	80.591125	-648.450562	-84.236565	87.976891	-577.166870	184.449997	1458.993286	-515.631470	-196.146317	1442.936646	-497.214691	-11.101573	1423.176758	-513.915283	30.433771	1752.618408	-749.424744	202.908493	1203.598511	-630.237366	-260.960449	1189.569946	-508.842682	229.178879	1031.142578	-478.927856	-272.467590	914.175598	-542.604675	-8.117919	1093.998291	554.107361	-17.467592	960.912292	592.939758	233.050537
-562.270569	79.705437	995.251160	-551.906921	-97.769760	996.601318	-639.225708	120.087151	525.173157	-641.180298	-110.966988	529.769897	-661.352722	147.571060	80.522202	-648.130127	-84.273689	87.919022	-577.122986	184.428467	1458.983154	-515.511108	-196.153534	1442.888184	-497.145508	-11.097816	1423.134644	-513.750977	30.505371	1752.583496	-749.359741	202.832306	1203.585938	-630.075378	-261.045258	1189.490845	-508.693054	229.083633	1031.226563	-480.065643	-273.270386	914.422241	-542.175293	-7.409120	1094.794556	554.189453	-17.268967	960.960266	593.412781	233.130402
-562.425659	79.566780	995.166565	-551.965820	-97.837173	996.591553	-640.117493	120.505127	525.306030	-641.259888	-110.998367	529.741577	-661.708496	147.603760	80.568634	-648.153503	-84.272133	87.925888	-577.107178	184.428513	1458.961060	-515.387390	-196.160355	1442.833374	-497.087799	-11.131521	1423.076660	-513.592285	30.585684	1752.560425	-749.292175	202.788345	1203.515991	-629.982056	-261.079193	1189.456909	-508.580353	228.979645	1031.258789	-480.369568	-273.515228	914.331848	-542.214905	-7.457850	1094.736328	554.221802	-17.069803	961.030396	593.807007	233.259018
-562.538696	79.503250	995.148438	-552.043335	-97.880371	996.597961	-640.453491	120.542084	525.291382	-641.294983	-111.029999	529.777954	-661.790222	147.655472	80.580978	-648.170288	-84.258873	87.949448	-577.103760	184.399338	1458.952148	-515.285583	-196.155762	1442.775879	-497.054565	-11.115991	1423.037109	-513.432434	30.672087	1752.544800	-749.229431	202.728500	1203.453613	-629.952148	-261.162018	1189.439331	-508.427826	228.887970	1031.316772	-480.500244	-273.514679	914.158936	-542.254761	-7.491144	1094.721680	554.254578	-16.882137	961.133240	594.242310	233.370712
-562.664307	79.455437	995.124573	-552.097961	-97.946144	996.620117	-640.674133	120.503265	525.303894	-641.339478	-111.078545	529.785461	-661.782104	147.641403	80.591927	-648.249268	-84.265587	87.936996	-577.101318	184.364395	1458.984863	-515.170410	-196.165100	1442.742432	-497.025360	-11.106636	1422.989746	-513.271667	30.773201	1752.526855	-749.153015	202.683563	1203.446167	-630.006165	-261.295227	1189.526367	-508.304352	228.805695	1031.381104	-479.621735	-272.729126	913.534485	-542.306213	-7.514223	1094.714355	554.965210	-15.991070	961.169495	594.842468	233.625397
-563.947144	77.528923	993.797607	-552.918640	-98.946709	996.655945	-640.227051	119.959366	524.930481	-641.809875	-111.436867	529.866943	-661.339661	147.628738	80.518677	-648.525146	-84.244644	88.016235	-577.121338	184.359406	1458.975586	-515.044067	-196.146667	1442.727661	-496.998688	-11.074862	1422.950317	-513.116089	30.867067	1752.527222	-749.065247	202.644501	1203.406250	-629.788879	-261.282196	1189.463257	-508.179535	228.717743	1031.410156	-480.720642	-273.492584	913.737732	-542.737122	-8.128959	1093.953613	554.438782	-16.367294	961.308594	595.152527	233.628540
-564.154297	77.453354	993.743347	-553.034607	-99.001358	996.677917	-640.370544	119.851761	524.896484	-641.848572	-111.551300	529.903809	-661.289795	147.643265	80.495422	-648.540527	-84.251526	88.037239	-577.131165	184.334000	1458.970337	-514.941711	-196.135666	1442.697754	-496.970184	-11.058146	1422.889771	-512.983154	30.997309	1752.488770	-749.001770	202.617249	1203.351685	-629.677429	-261.308685	1189.436768	-508.081177	228.635529	1031.476440	-480.967194	-273.708069	913.656311	-542.838623	-8.139379	1093.926392	554.528381	-16.117727	961.408752	595.539856	233.793152
-564.285583	77.476860	993.776245	-553.108521	-98.992805	996.674622	-640.448486	119.852966	524.880005	-641.861511	-111.535469	529.900635	-661.253418	147.632751	80.484566	-648.509155	-84.255165	88.034744	-577.152710	184.333649	1458.976318	-514.826477	-196.107132	1442.678589	-496.983246	-11.059676	1422.856812	-512.829651	31.123947	1752.454956	-748.943054	202.593933	1203.325439	-629.578735	-261.346649	1189.437256	-507.954712	228.557999	1031.554077	-481.039673	-273.742249	913.499390	-542.920471	-8.137432	1093.938354	554.607727	-15.875926	961.485352	595.995728	233.923462
-564.489990	77.528252	993.782898	-553.258667	-98.973297	996.682861	-640.551025	119.970184	524.872253	-641.904968	-111.528137	529.812988	-661.255127	147.690826	80.456635	-648.580017	-84.263550	87.987297	-577.161682	184.316498	1458.969971	-514.676575	-196.076645	1442.642090	-496.974060	-11.013916	1422.805176	-512.679993	31.316664	1752.421875	-748.894836	202.570190	1203.341187	-629.471619	-261.313049	1189.406128	-507.862488	228.499115	1031.620850	-481.122162	-273.756165	913.336792	-543.050964	-8.093895	1093.938110	554.651611	-15.751984	961.581848	596.432434	234.018478
-564.722412	77.279739	993.560547	-553.478088	-99.104813	996.686157	-640.538757	119.826706	524.808044	-641.970276	-111.584763	529.816040	-661.201233	147.707153	80.452454	-648.595825	-84.244263	87.956917	-577.203003	184.297348	1458.989990	-514.531433	-196.067368	1442.602539	-496.977051	-11.008078	1422.749634	-512.565308	31.497616	1752.396484	-748.879150	202.580841	1203.330811	-629.348999	-261.291229	1189.387939	-507.736511	228.414261	1031.716797	-481.179321	-273.779510	913.222717	-543.159058	-8.147622	1093.805786	555.300049	-14.891272	961.628418	596.925293	234.262848
-564.942505	77.386963	993.636475	-553.620728	-99.015549	996.680176	-640.606812	119.855484	524.824585	-641.978821	-111.559715	529.828613	-661.221741	147.671646	80.478622	-648.641296	-84.266273	87.979767	-577.277893	184.293549	1459.005859	-514.378906	-196.026337	1442.572510	-496.975342	-10.960962	1422.727783	-512.463684	31.712006	1752.354980	-748.865723	202.560211	1203.363647	-629.244995	-261.256500	1189.418457	-507.650757	228.312912	1031.822388	-481.199768	-273.854797	913.162903	-543.336243	-8.088209	1093.841187	554.754028	-15.452220	961.725342	597.221252	234.241638
-565.132202	77.434540	993.709717	-553.671509	-99.028107	996.742188	-640.628052	119.733971	524.853943	-641.943848	-111.475281	529.813782	-661.204102	147.703461	80.438568	-648.593079	-84.262184	87.982597	-577.333618	184.283768	1459.052734	-514.244629	-195.969421	1442.528076	-497.012421	-10.937589	1422.699219	-512.402100	31.927588	1752.320557	-748.885559	202.524994	1203.378784	-629.158386	-261.208221	1189.414673	-507.616028	228.235794	1031.934692	-481.214813	-273.839386	913.065002	-543.480713	-8.066838	1093.912720	554.752441	-15.388686	961.800537	597.628357	234.321732
-565.303833	77.616226	993.838013	-553.727661	-98.929802	996.738403	-640.702087	119.799919	524.827515	-642.041504	-111.483803	529.808350	-661.193481	147.688248	80.475540	-648.644958	-84.255074	87.985092	-577.381775	184.275940	1459.084229	-514.097046	-195.910583	1442.536865	-497.059143	-10.884248	1422.677856	-512.376892	32.183331	1752.282471	-748.910034	202.510910	1203.444458	-629.095947	-261.140900	1189.415039	-507.576111	228.168839	1032.060913	-481.253113	-273.817413	913.024719	-543.633728	-7.993981	1093.983032	554.829102	-15.227746	961.861572	598.023193	234.379349
-565.494080	77.657135	993.842468	-553.887573	-98.888229	996.746948	-640.726990	119.850784	524.817871	-642.062195	-111.402672	529.765564	-661.166687	147.684189	80.479523	-648.550354	-84.231598	87.990021	-577.432007	184.272217	1459.104370	-513.973328	-195.873474	1442.498413	-497.056366	-10.815132	1422.637939	-512.385071	32.514378	1752.208008	-748.957520	202.467819	1203.493164	-629.046448	-261.109619	1189.450439	-507.526917	228.097565	1032.242920	-481.290497	-273.769043	912.983948	-543.798828	-7.947097	1093.987793	554.848267	-15.066289	961.907471	598.354614	234.493195
-565.767395	77.738319	993.865417	-554.136353	-98.829987	996.732849	-640.772583	120.077362	524.771973	-642.162109	-111.435791	529.782715	-661.164856	147.667496	80.475014	-648.576721	-84.227692	87.994781	-577.494141	184.295090	1459.122070	-513.863892	-195.814987	1442.465332	-497.041046	-10.771435	1422.623413	-512.435181	32.822926	1752.114502	-749.049194	202.420197	1203.560791	-628.972229	-261.041016	1189.486206	-507.520966	228.040695	1032.397339	-481.299316	-273.698914	912.946411	-544.020142	-7.893712	1093.986328	554.912354	-14.965600	961.934937	598.750427	234.620438
-565.991516	77.762314	993.850525	-554.324402	-98.801300	996.762451	-640.818054	120.229103	524.716309	-642.230896	-111.390656	529.780457	-661.158813	147.665573	80.487411	-648.653198	-84.197655	87.984055	-577.508484	184.302612	1459.161377	-513.759766	-195.771286	1442.447510	-497.060181	-10.740564	1422.579834	-512.511719	33.156555	1752.028564	-749.147705	202.374893	1203.631226	-628.906067	-261.023865	1189.494751	-507.528595	228.001663	1032.596924	-481.327606	-273.604553	912.941650	-544.208801	-7.838091	1093.989990	554.995789	-14.880007	961.949463	599.136475	234.714432
-566.251221	77.784081	993.851318	-554.535706	-98.715996	996.737854	-640.849426	120.259842	524.706299	-642.253113	-111.298996	529.686707	-661.160767	147.669113	80.495880	-648.683899	-84.180473	87.940842	-577.546387	184.301468	1459.206543	-513.636230	-195.718582	1442.410400	-497.041901	-10.692329	1422.532593	-512.606323	33.517532	1751.941040	-749.261658	202.332123	1203.731079	-628.854797	-260.984894	1189.507080	-507.575470	227.975555	1032.799316	-481.299072	-273.436493	912.903687	-544.406250	-7.790974	1093.972168	555.062134	-14.766360	961.953369	599.399048	234.795578
-566.501526	77.827415	993.852295	-554.746094	-98.646690	996.711609	-640.888000	120.289459	524.685303	-642.260132	-111.161354	529.678345	-661.187683	147.629257	80.523651	-648.620361	-84.186272	87.924286	-577.586121	184.291550	1459.263794	-513.529785	-195.672028	1442.366333	-497.026062	-10.658239	1422.502441	-512.916809	33.773937	1751.830933	-749.385986	202.223068	1203.853760	-628.778748	-260.928741	1189.496948	-507.660126	227.946762	1033.001709	-481.324493	-273.349579	912.889404	-544.630981	-7.745505	1093.958862	555.161438	-14.684156	961.952698	599.731995	234.882721
-566.741089	77.875763	993.838928	-554.914978	-98.615593	996.702759	-640.889954	120.341927	524.647156	-642.362183	-111.155876	529.684998	-661.139893	147.609772	80.500748	-648.638306	-84.145546	87.942383	-577.577148	184.327271	1459.266113	-513.448059	-195.619370	1442.324463	-497.037659	-10.614056	1422.506836	-513.060608	34.152916	1751.711670	-749.549194	202.173294	1203.960815	-628.714722	-260.879822	1189.523804	-507.773895	227.906967	1033.214233	-481.346039	-273.282257	912.886475	-544.845581	-7.697803	1093.949219	555.247498	-14.597487	961.963440	600.048706	234.967270
-566.944763	77.905670	993.864258	-555.088562	-98.496002	996.698975	-640.877014	120.455650	524.569885	-642.444824	-111.098618	529.663391	-661.140625	147.630005	80.523773	-648.658386	-84.131935	87.960411	-577.609985	184.336060	1459.325073	-513.347778	-195.552994	1442.290405	-497.010345	-10.576463	1422.479126	-513.199646	34.594578	1751.619629	-749.703735	202.068207	1204.093994	-628.662292	-260.873169	1189.550049	-507.946899	227.902756	1033.430786	-481.348572	-273.150330	912.863770	-545.043823	-7.635849	1093.961914	555.332581	-14.540905	962.023254	600.347839	234.968872
-567.220154	77.945137	993.849731	-555.299133	-98.461617	996.683228	-640.907898	120.389465	524.565674	-642.583923	-111.084656	529.655273	-661.119690	147.605133	80.478149	-648.708191	-84.126747	87.962982	-577.590881	184.366943	1459.388550	-513.263184	-195.505280	1442.253784	-496.977753	-10.541601	1422.447876	-513.385620	35.023296	1751.558350	-749.899597	202.012451	1204.264160	-628.582214	-260.839294	1189.540405	-508.143616	227.889694	1033.597046	-481.355865	-273.057556	912.813965	-545.256165	-7.591830	1093.941650	555.465942	-14.515377	962.053345	600.705261	234.982574
-567.436951	78.005043	993.909668	-555.472168	-98.442024	996.735901	-640.931274	120.505249	524.507935	-642.713562	-111.128525	529.721497	-661.095825	147.600769	80.485954	-648.740234	-84.089386	87.941002	-577.596130	184.370132	1459.433594	-513.190430	-195.447998	1442.246094	-496.971100	-10.491894	1422.466675	-513.558533	35.468090	1751.465820	-750.085449	201.947083	1204.445068	-628.544495	-260.847107	1189.592407	-508.331879	227.866592	1033.797852	-481.378784	-272.917358	912.800293	-545.475586	-7.554402	1094.001953	555.539368	-14.417051	962.099915	600.937378	235.069443
-567.681274	78.099319	993.951538	-555.717468	-98.363152	996.751526	-641.008240	120.555771	524.472351	-642.865662	-111.121735	529.747620	-661.095337	147.614166	80.483818	-648.743896	-84.086388	87.938499	-577.605774	184.398056	1459.477783	-513.141724	-195.394608	1442.253296	-496.982788	-10.446430	1422.479004	-513.754883	35.934711	1751.366577	-750.291931	201.929031	1204.588867	-628.635864	-260.949341	1189.726440	-508.569275	227.856750	1033.968628	-480.352997	-271.987152	912.325378	-545.693787	-7.481069	1094.026733	555.672302	-14.358589	962.145447	601.191956	235.104263
-567.927185	78.117203	993.945862	-555.893127	-98.349701	996.764893	-641.114929	120.648399	524.446838	-642.907227	-111.057556	529.739441	-661.124207	147.617508	80.492645	-648.698914	-84.092514	87.933395	-577.588379	184.441193	1459.500000	-513.057190	-195.340500	1442.230225	-496.968750	-10.395761	1422.490845	-513.961914	36.389259	1751.291992	-750.497681	201.896713	1204.778809	-628.683350	-261.008453	1189.807739	-508.793976	227.814240	1034.134644	-479.666473	-271.175598	911.996521	-545.861633	-7.445640	1094.023071	555.817322	-14.253289	962.199707	601.501587	235.115585
-568.156372	78.180817	993.960876	-556.139404	-98.290985	996.766235	-641.248840	120.698181	524.462769	-642.990479	-110.971413	529.687439	-661.134888	147.618439	80.496498	-648.722839	-84.069946	87.920647	-577.610107	184.466415	1459.542847	-512.970947	-195.283966	1442.212280	-496.943146	-10.326471	1422.483521	-514.163391	36.849545	1751.232544	-750.704529	201.879272	1204.939087	-628.667786	-261.115265	1189.865967	-509.039307	227.806580	1034.286255	-479.471375	-270.831146	911.846985	-546.080811	-7.392509	1094.028442	555.989075	-14.175550	962.300110	601.863220	235.133377
-568.373291	78.274750	993.958130	-556.282166	-98.193237	996.739563	-641.419861	120.840103	524.418213	-643.087708	-110.904602	529.667297	-661.174622	147.672058	80.497353	-648.782898	-84.061226	87.915329	-577.665344	184.522110	1459.586670	-512.909546	-195.213715	1442.215210	-496.964233	-10.260482	1422.488770	-514.354980	37.343090	1751.141113	-750.942993	201.871445	1205.080688	-628.342529	-261.043915	1189.755859	-509.336761	227.821243	1034.389038	-481.222504	-272.150421	912.534424	-546.235535	-7.301569	1094.009766	556.216919	-14.025910	962.365479	602.184814	235.219757
-568.559082	78.288101	993.949951	-556.423767	-98.179230	996.766541	-641.596619	120.822922	524.442444	-643.209045	-110.939034	529.657837	-661.188049	147.671890	80.488914	-648.776672	-84.062737	87.920433	-577.728760	184.566162	1459.606079	-512.873474	-195.113892	1442.228760	-496.983917	-10.174676	1422.466309	-514.530334	37.858120	1751.052856	-751.194885	201.837692	1205.227051	-628.173950	-261.081696	1189.768677	-509.562469	227.814072	1034.466797	-481.548920	-272.370270	912.703430	-546.394165	-7.263885	1094.017700	556.427673	-13.896473	962.463196	602.497009	235.262756
-568.736633	78.308266	993.944946	-556.553589	-98.077782	996.760193	-641.743164	120.952621	524.406189	-643.278687	-110.857536	529.613464	-661.168701	147.690491	80.492378	-648.761292	-84.047470	87.879639	-577.796448	184.618546	1459.623657	-512.815857	-195.042831	1442.238770	-496.993835	-10.103403	1422.435059	-514.708008	38.318989	1750.981689	-751.462952	201.833282	1205.341187	-628.185303	-261.188049	1189.887939	-509.873749	227.873489	1034.556152	-480.541870	-271.401306	912.237549	-546.536926	-7.197544	1094.010132	556.671387	-13.747536	962.563293	602.763245	235.365860
-568.922607	78.346947	993.977417	-556.712646	-98.065163	996.824097	-641.882813	120.972527	524.401611	-643.376526	-110.814590	529.590271	-661.173889	147.729523	80.452827	-648.817139	-84.051361	87.867615	-577.882813	184.699524	1459.598877	-512.753052	-194.944260	1442.277954	-496.994324	-9.980461	1422.430176	-514.866333	38.778996	1750.940186	-751.711243	201.833725	1205.469360	-628.163086	-261.282867	1189.951294	-510.149200	227.931595	1034.661743	-480.208923	-270.851654	912.049072	-546.709961	-7.152279	1094.057861	558.206848	-12.526648	962.346313	603.466248	235.719620
-569.152100	78.435753	994.004456	-556.928955	-97.991760	996.852722	-642.026184	120.992836	524.363953	-643.527771	-110.846016	529.668091	-661.171326	147.736618	80.405891	-648.795044	-84.033218	87.879402	-577.961182	184.765198	1459.582275	-512.682556	-194.817047	1442.339355	-497.051300	-9.881128	1422.475830	-515.035400	39.220608	1750.878906	-751.968140	201.855713	1205.549927	-628.079712	-261.418640	1190.078003	-510.453949	227.998291	1034.728516	-480.201752	-270.630524	912.036560	-546.899963	-7.067120	1094.080200	558.448486	-12.499264	962.406555	603.867432	235.840805
-569.409668	78.539459	994.019043	-557.163818	-97.836853	996.771179	-642.202637	121.042213	524.364868	-643.694702	-110.832504	529.695862	-661.162415	147.751923	80.368568	-648.824890	-84.039574	87.864899	-578.095520	184.836395	1459.558350	-512.582581	-194.666428	1442.386597	-497.075226	-9.760756	1422.508911	-515.191650	39.682964	1750.831299	-752.260010	201.906387	1205.582153	-627.821167	-261.434143	1190.063354	-510.767639	228.082565	1034.792603	-481.517181	-271.423035	912.579529	-547.114319	-6.986579	1094.042725	557.919617	-13.126834	962.743225	604.022949	235.776825
-569.682312	78.637894	994.052185	-557.429810	-97.667908	996.732544	-642.335388	121.084145	524.339783	-643.819824	-110.770721	529.667664	-661.141418	147.782623	80.401978	-648.732422	-84.060715	87.836380	-578.236389	184.915909	1459.526123	-512.500000	-194.481293	1442.463623	-497.092896	-9.605456	1422.479248	-515.149170	40.303452	1750.829956	-752.549316	201.954895	1205.688721	-627.666321	-261.515137	1190.134644	-511.107361	228.206604	1034.820435	-481.691956	-271.323029	912.622070	-547.333923	-6.888043	1094.032837	557.651184	-13.448013	963.013062	604.241760	235.798782
-569.990662	78.718735	994.023315	-557.676392	-97.601089	996.718262	-642.509583	121.130615	524.332031	-643.900208	-110.618660	529.591797	-661.161011	147.791595	80.378288	-648.788208	-84.050201	87.784805	-578.410645	185.007553	1459.469116	-512.395386	-194.312592	1442.516235	-497.113251	-9.462347	1422.465210	-515.411560	40.499397	1750.751099	-752.850952	201.971222	1205.731567	-627.530640	-261.655701	1190.232666	-511.481812	228.309677	1034.805176	-481.686493	-271.019897	912.582092	-547.580017	-6.798449	1094.005737	557.807739	-13.555793	963.073486	604.560364	235.897583
-570.282898	78.831284	993.994751	-557.958923	-97.501221	996.699158	-642.692932	121.207130	524.322632	-644.068542	-110.671066	529.566895	-661.137573	148.045029	80.190186	-648.754517	-84.036179	87.754318	-578.640198	185.706024	1459.428345	-512.359985	-193.519485	1442.585938	-497.120972	-9.478178	1423.519897	-515.345215	41.110092	1750.741455	-753.107849	201.999527	1205.794434	-627.395813	-261.816864	1190.289551	-511.810455	228.426804	1034.757568	-481.718536	-270.706390	912.566406	-547.836365	-6.684162	1093.976563	558.191956	-13.333570	963.117371	604.991760	236.099655
-570.522034	78.877106	993.987671	-558.154419	-97.410751	996.683655	-642.868347	121.281929	524.303833	-644.204468	-110.579636	529.548645	-661.238342	147.841751	80.362457	-648.798889	-84.029243	87.746651	-578.820496	185.866821	1459.374390	-512.264038	-193.265350	1442.675781	-497.137573	-9.299586	1423.569214	-515.440125	41.497944	1750.706909	-753.372864	202.009354	1205.754883	-627.213989	-261.941803	1190.415649	-512.113281	228.583984	1034.696899	-481.769684	-270.399719	912.564880	-548.023315	-6.613967	1093.960083	557.947815	-11.769395	963.159668	603.338257	238.046478
-570.788818	78.935814	993.972168	-558.345215	-97.334885	996.713318	-643.022827	121.331703	524.281677	-644.320496	-110.506714	529.496521	-661.211487	147.832413	80.339371	-648.790588	-84.035820	87.742058	-579.025146	185.998550	1459.272705	-512.189941	-193.086212	1442.766846	-497.206360	-9.082826	1423.526978	-515.497131	41.856697	1750.671753	-753.626587	202.011292	1205.747559	-627.018982	-262.099976	1190.599121	-512.409668	228.726120	1034.636963	-481.833740	-270.056824	912.586609	-548.240112	-6.513333	1093.964355	558.404358	-11.554828	963.189453	603.874390	238.200470
-571.011169	78.988045	993.995605	-558.455200	-97.314415	996.778931	-643.181641	121.389763	524.306458	-644.531189	-110.517502	529.540771	-661.266785	147.840149	80.368256	-648.909912	-84.015022	87.733749	-579.252075	186.164581	1459.194580	-512.097839	-192.844055	1442.847168	-497.307953	-8.864100	1423.511230	-515.528564	42.224491	1750.649902	-753.887146	202.042068	1205.684937	-626.854370	-262.263214	1190.797729	-512.703247	228.838165	1034.580200	-481.876678	-269.674408	912.583252	-548.426514	-6.444885	1094.011353	558.893311	-11.389979	963.204895	604.456726	238.254105
-571.254517	79.055809	994.028137	-558.612671	-97.264320	996.828735	-643.335693	121.412727	524.267395	-644.630371	-110.418884	529.530640	-661.257874	147.882416	80.266571	-648.828796	-84.023239	87.722374	-579.523438	186.361572	1459.109497	-512.003479	-192.590240	1442.959717	-497.447205	-8.632859	1423.536377	-515.576660	42.558632	1750.646851	-754.185486	202.042862	1205.592529	-626.686340	-262.370972	1190.932861	-513.036255	228.970810	1034.511597	-481.901062	-269.308807	912.565857	-548.658508	-6.370752	1094.057251	559.360901	-11.276024	963.216003	605.050415	238.290207
-571.520020	79.068283	994.028198	-558.731262	-97.252129	996.901001	-643.400208	121.427414	524.267700	-644.672852	-110.270111	529.505432	-661.208496	147.888229	80.288147	-648.726990	-84.009087	87.672707	-579.811218	186.500244	1458.999268	-511.896698	-192.350433	1443.053223	-497.567352	-8.390252	1423.544067	-515.608582	42.895653	1750.618286	-754.468689	202.037155	1205.470703	-626.487427	-262.491455	1191.074707	-513.324036	229.067383	1034.406860	-481.953796	-268.955688	912.535706	-548.885986	-6.307029	1094.097900	559.859314	-11.141770	963.230713	605.678772	238.347198
-571.790161	79.146454	994.036743	-558.896057	-97.113594	996.873840	-643.488647	121.500175	524.255554	-644.538574	-109.962738	529.406250	-661.216614	147.839111	80.330933	-648.643555	-84.020706	87.637115	-580.107239	186.662476	1458.942627	-511.797241	-192.023941	1443.163086	-497.714081	-8.094279	1423.513550	-515.640747	43.234982	1750.566040	-754.754883	202.010513	1205.406982	-626.288086	-262.632629	1191.235352	-513.652283	229.198227	1034.233643	-482.028809	-268.608673	912.544983	-549.116943	-6.208911	1094.091064	560.361023	-11.043625	963.208252	606.332458	238.456772
-572.170959	79.285934	994.042114	-559.182434	-96.926170	996.829346	-643.601257	121.563354	524.236389	-644.420776	-109.688293	529.310364	-661.179138	147.845306	80.273407	-648.498413	-84.034912	87.567635	-580.417664	186.858627	1458.815063	-511.711334	-191.744888	1443.254639	-497.844391	-7.851306	1423.506348	-515.634766	43.544888	1750.541992	-755.043457	202.016464	1205.333008	-626.064453	-262.774200	1191.426392	-513.978882	229.342133	1034.064697	-482.063141	-268.273743	912.519409	-549.401123	-6.060401	1094.063721	560.956543	-10.874321	963.215576	607.137390	238.426956
-572.535889	79.380234	994.000061	-559.410706	-96.845016	996.802185	-643.752747	121.655693	524.213013	-644.377869	-109.484474	529.195251	-661.232300	147.837616	80.306915	-648.347717	-84.063995	87.531685	-580.796265	187.039948	1458.697998	-511.630646	-191.510498	1443.327026	-497.980957	-7.605049	1423.507202	-515.636841	43.881504	1750.512817	-755.361572	202.011719	1205.197876	-625.806519	-262.904449	1191.593872	-514.306274	229.524719	1033.948608	-482.045593	-267.943207	912.477966	-549.696106	-5.951813	1094.028320	561.455505	-10.673701	963.201904	607.800903	238.571564
-572.927917	79.444855	993.981018	-559.676636	-96.719063	996.794861	-643.902466	121.805420	524.179810	-644.462097	-109.410675	529.134949	-661.270020	147.851746	80.290916	-648.347046	-84.054504	87.540665	-581.152893	187.196167	1458.598633	-511.562683	-191.282196	1443.397339	-498.113708	-7.311676	1423.453613	-515.624634	44.225079	1750.503662	-755.669373	201.973160	1205.073608	-625.584717	-263.017151	1191.798950	-514.625244	229.698624	1033.888184	-482.058838	-267.591522	912.459412	-550.000732	-5.835589	1094.010498	561.994568	-10.528738	963.223694	608.514404	238.579346
-573.270874	79.506905	993.972229	-559.885620	-96.614777	996.796448	-643.983215	121.835823	524.160156	-644.583191	-109.357056	529.118835	-661.247375	147.862900	80.274498	-648.376831	-84.048882	87.536331	-581.540588	187.390381	1458.569580	-511.451447	-190.972809	1443.485352	-498.274994	-7.014304	1423.463989	-515.581238	44.521595	1750.497314	-755.997498	201.953903	1204.949585	-625.326538	-263.083038	1191.921875	-514.979736	229.856812	1033.794678	-482.061249	-267.250183	912.448914	-550.254700	-5.731940	1094.002686	562.559875	-10.385621	963.213989	609.311340	238.682861
-573.620972	79.617271	993.968201	-560.127686	-96.521904	996.824707	-644.025940	121.817139	524.121277	-644.727600	-109.360466	529.141235	-661.218079	147.861771	80.240425	-648.393860	-83.988754	87.504707	-581.952209	187.625992	1458.494385	-511.338867	-190.636642	1443.567993	-498.465424	-6.704546	1423.429199	-515.517517	44.836159	1750.482788	-756.346558	201.924393	1204.773804	-625.129456	-263.122589	1191.977661	-515.328308	229.969284	1033.710571	-482.049591	-266.852325	912.453369	-550.562256	-5.603400	1094.015869	563.163818	-10.152320	963.198486	610.113159	238.728348
-573.948853	79.739677	993.967224	-560.278748	-96.420868	996.828857	-644.042847	121.826912	524.091309	-644.771851	-109.269112	529.113953	-661.185547	147.854523	80.233719	-648.406433	-83.980415	87.453384	-582.375671	187.895889	1458.374268	-511.250793	-190.282379	1443.711182	-498.674011	-6.374556	1423.466797	-515.432861	45.181450	1750.476685	-756.697632	201.847168	1204.623047	-624.873657	-263.171143	1192.115967	-515.707886	230.099762	1033.603394	-482.041260	-266.447968	912.430420	-550.820435	-5.474155	1094.020142	563.741577	-9.956805	963.185303	610.881592	238.815536
-574.288757	79.838562	993.955383	-560.462646	-96.382133	996.897827	-644.062195	121.831787	524.041077	-644.997864	-109.249084	529.132874	-661.172546	147.824860	80.232620	-648.468506	-83.972168	87.454140	-582.835449	188.102493	1458.285522	-511.172668	-189.967834	1443.800293	-498.864349	-6.037186	1423.486816	-515.333374	45.507866	1750.520020	-757.080933	201.805679	1204.496582	-624.598999	-263.251251	1192.332397	-516.129517	230.248856	1033.469727	-481.980835	-266.025970	912.421265	-551.125671	-5.349989	1094.054199	564.260986	-9.803886	963.191956	611.634583	238.916855
-574.622986	79.929085	993.960510	-560.519958	-96.277161	996.884583	-644.115479	121.844711	524.046326	-645.113220	-109.236343	529.122986	-661.116760	147.854767	80.187767	-648.487488	-83.980568	87.434677	-583.289307	188.325226	1458.177124	-511.115295	-189.638809	1443.933228	-499.070709	-5.725557	1423.496948	-515.233337	45.835297	1750.508423	-757.480347	201.688095	1204.368896	-624.325073	-263.302551	1192.511230	-516.548462	230.402740	1033.379272	-481.954315	-265.562622	912.401978	-551.326965	-5.237185	1094.050537	564.883728	-9.611261	963.198120	612.430725	239.028030
-575.043945	80.057068	994.002380	-560.753296	-96.146469	996.893555	-644.186157	122.020538	523.953430	-645.221436	-109.230377	529.170166	-661.133118	147.861816	80.183922	-648.494385	-83.975540	87.393143	-583.764160	188.541321	1458.050415	-511.030365	-189.276749	1444.049072	-499.269043	-5.389250	1423.489990	-515.092957	46.179115	1750.485718	-757.888672	201.611465	1204.245728	-624.009766	-263.286896	1192.644531	-516.933594	230.530045	1033.326538	-481.949921	-265.108917	912.368469	-551.631775	-5.107165	1094.072266	565.402527	-9.309732	963.202393	613.148193	239.230850
-575.407532	80.203873	993.999695	-560.996765	-95.988197	996.908203	-644.265259	122.100410	523.939209	-645.392212	-109.207924	529.130798	-661.169617	147.875397	80.184731	-648.580017	-83.967697	87.391228	-584.279053	188.786728	1457.940063	-510.943085	-188.899048	1444.148560	-499.521851	-5.072636	1423.516479	-514.948853	46.533989	1750.451416	-758.340515	201.574570	1204.056396	-623.706665	-263.255585	1192.757080	-517.346497	230.666916	1033.249634	-481.938293	-264.660156	912.335510	-551.924683	-4.932838	1094.075928	565.913940	-9.140019	963.199524	613.881958	239.362259
-575.888855	80.385590	993.994690	-561.419678	-95.729889	996.829224	-644.383911	122.195313	523.951843	-645.460632	-109.152306	529.070435	-661.190063	147.874054	80.188347	-648.545166	-83.985153	87.379395	-584.795776	188.978302	1457.860596	-510.846771	-188.584579	1444.271729	-499.758698	-4.665024	1423.470093	-514.757568	46.861542	1750.457153	-758.838074	201.496109	1203.938965	-623.401672	-263.192688	1192.887451	-517.697571	230.774017	1033.180420	-481.898956	-264.184387	912.304565	-552.318665	-4.742910	1094.025146	566.469727	-8.975648	963.183289	614.639587	239.492950
-576.480225	80.716553	994.003174	-562.184875	-95.342010	996.667358	-644.555237	122.206367	524.025269	-645.710632	-109.137222	528.985352	-661.250000	147.886612	80.220734	-648.718079	-83.962914	87.384178	-585.352661	189.213455	1457.775757	-510.757629	-188.249939	1444.442017	-499.999634	-4.293218	1423.456421	-514.579102	47.171234	1750.435303	-759.351746	201.380341	1203.790527	-623.025635	-263.215485	1193.155518	-518.194763	230.913773	1033.110962	-481.874054	-263.676910	912.302368	-552.897888	-4.486243	1093.935059	566.967529	-8.636093	963.201050	615.350098	239.654617
-576.838806	80.875710	994.047363	-562.381409	-95.163834	996.677368	-644.707092	122.310310	524.076294	-645.891235	-109.099419	528.964905	-661.261597	147.891098	80.141754	-648.686035	-83.966873	87.382545	-585.930908	189.512573	1457.672729	-510.637207	-187.798355	1444.603882	-500.250336	-3.926468	1423.453979	-514.385010	47.472546	1750.445068	-759.816223	201.315994	1203.628540	-622.721130	-263.216003	1193.349976	-518.741272	231.108231	1032.998291	-481.855774	-263.185883	912.287476	-553.198792	-4.323145	1093.966187	567.439148	-8.384879	963.196289	616.006592	239.883820
-577.145020	80.997940	994.077454	-562.488281	-94.963486	996.682251	-644.767090	122.477509	524.010803	-646.038940	-109.077087	529.050049	-661.231201	147.908524	80.166611	-648.840820	-83.909225	87.315430	-586.546936	189.765182	1457.572754	-510.527374	-187.375015	1444.738647	-500.498535	-3.575859	1423.575317	-514.188599	47.790340	1750.462402	-760.338745	201.261078	1203.438721	-622.412903	-263.204132	1193.485718	-519.250305	231.235535	1032.914063	-481.811401	-262.651825	912.256104	-553.426086	-4.157797	1093.986938	567.947937	-8.166800	963.192871	616.711487	240.046249
-577.515015	81.168045	994.101807	-562.682922	-94.819023	996.693665	-644.882507	122.662811	523.981018	-646.243225	-109.039612	529.041199	-661.253845	147.942520	80.186447	-648.852661	-83.913551	87.286064	-587.172485	190.015961	1457.437500	-510.438995	-186.959564	1444.907471	-500.807404	-3.154206	1423.591431	-513.976624	48.136520	1750.418579	-760.909790	201.086624	1203.301758	-622.089355	-263.161316	1193.647827	-519.773254	231.334579	1032.814575	-481.702820	-262.123383	912.259033	-553.716919	-3.992561	1094.005981	568.422546	-8.108505	963.148560	617.438232	240.263153
-577.850220	81.341156	994.121643	-562.793152	-94.634430	996.684998	-644.952148	122.818665	523.902466	-646.320007	-108.920334	529.020386	-661.221741	147.955261	80.149666	-648.845703	-83.929359	87.309761	-587.798828	190.261520	1457.325806	-510.319519	-186.579681	1445.049805	-501.140228	-2.756472	1423.575928	-513.769348	48.442158	1750.370850	-761.446167	201.079834	1203.115967	-621.704956	-263.188049	1193.872192	-520.313843	231.469406	1032.698364	-481.618652	-261.605835	912.268555	-553.941345	-3.808670	1094.011841	568.918823	-7.945724	963.137146	618.216125	240.419067
-578.296875	81.619362	994.163452	-562.887512	-94.538330	996.731018	-645.086975	123.003349	523.860718	-646.469543	-108.815590	529.018372	-661.193665	147.964447	80.130585	-648.915161	-83.910789	87.249794	-588.454102	190.565338	1457.167236	-510.238617	-186.125549	1445.163452	-501.408447	-2.349783	1423.581177	-513.579041	48.773605	1750.353027	-762.038574	200.923615	1202.922241	-621.304199	-263.151123	1194.035156	-520.878418	231.627213	1032.619507	-481.552094	-261.068542	912.241028	-554.227844	-3.590740	1094.057495	568.562866	-6.985813	963.516724	618.687439	240.221802
-578.581787	81.620567	994.063660	-563.058044	-94.413826	996.754333	-645.142151	122.985268	523.791199	-646.657471	-108.743469	529.012756	-661.140991	147.960449	80.087128	-648.958130	-83.884926	87.168617	-589.162842	190.820007	1457.000244	-510.164551	-185.704056	1445.316284	-501.677094	-1.934939	1423.592163	-513.356079	49.090809	1750.307373	-762.609192	200.763306	1202.724487	-620.946655	-263.098633	1194.103149	-521.517822	231.843231	1032.455200	-481.490631	-260.464355	912.214600	-554.440430	-3.445024	1094.014282	568.961121	-6.700555	963.535706	619.336670	240.355606
-578.907349	81.750412	994.062866	-563.161499	-94.249237	996.756104	-645.254028	123.049095	523.749512	-646.699402	-108.590683	528.953857	-661.143799	147.915314	80.091583	-648.864746	-83.895966	87.147491	-589.865540	191.079712	1456.916260	-510.052216	-185.282623	1445.467407	-501.993469	-1.473348	1423.588867	-513.135986	49.403667	1750.277100	-763.184265	200.465866	1202.540649	-620.567993	-263.068512	1194.207153	-522.072327	231.986237	1032.326782	-481.458710	-259.866150	912.148499	-554.696899	-3.278789	1094.021118	569.340881	-6.478962	963.521667	619.960999	240.650467
-578.965210	82.347931	994.374939	-563.148682	-93.747490	996.681580	-645.414795	123.153679	523.771423	-646.699463	-108.349785	528.864502	-661.196472	147.918472	80.135269	-648.764099	-83.913918	87.130600	-590.564392	191.347763	1456.780762	-509.948029	-184.807373	1445.545532	-502.319489	-1.057404	1423.558960	-512.904846	49.730064	1750.241577	-763.790466	200.299149	1202.320190	-620.128235	-263.063141	1194.405640	-522.709595	232.127792	1032.139038	-481.372559	-259.248688	912.106567	-554.850098	-2.952058	1094.167969	569.687866	-6.341829	963.554565	620.616577	240.870087
-579.767273	82.485451	994.192688	-563.426147	-93.848106	996.734436	-645.627319	123.285172	523.742798	-647.025696	-108.418571	528.905029	-661.241821	147.954758	80.080772	-648.890564	-83.889832	87.097931	-591.304688	191.576614	1456.621582	-509.864441	-184.402344	1445.680176	-502.614044	-0.666624	1423.484131	-512.695435	50.061676	1750.188354	-764.453186	200.113449	1202.052368	-619.750061	-263.034393	1194.610718	-523.378296	232.288071	1031.987427	-481.263977	-258.653351	912.056335	-555.349304	-2.753978	1094.091431	570.007324	-6.053165	963.640930	621.189575	241.060181
-579.941345	82.285576	994.087585	-563.596313	-93.581985	996.700317	-645.583740	123.250587	523.636292	-647.071472	-108.241104	528.838501	-661.121582	147.977188	80.020538	-648.807739	-83.914940	87.111809	-592.028687	191.822281	1456.500854	-509.795013	-183.959442	1445.778931	-502.934174	-0.220291	1423.513672	-512.513245	50.410336	1750.157227	-765.078064	199.882614	1201.820679	-619.386963	-263.002533	1194.689087	-524.109253	232.461334	1031.719360	-481.102081	-258.027649	911.975952	-555.472961	-2.668576	1094.012207	570.344299	-5.897463	963.731628	621.932861	241.126328
-580.311401	82.532478	994.095093	-563.723145	-93.360847	996.698425	-645.700073	123.341072	523.626587	-647.292114	-108.212151	528.839966	-661.117065	148.002045	80.001671	-648.959290	-83.901932	87.038979	-592.753357	192.083450	1456.372314	-509.732697	-183.525696	1445.877930	-503.261322	0.229579	1423.545532	-512.296814	50.771969	1750.081665	-765.704407	199.682739	1201.642090	-618.954834	-262.952576	1194.732056	-524.810974	232.621613	1031.510498	-480.952271	-257.468750	911.894836	-555.708069	-2.416487	1094.012329	570.719116	-5.698682	963.842224	622.646362	241.275940
-580.671692	82.739685	994.085327	-563.836609	-93.143799	996.694641	-645.832886	123.476921	523.641724	-647.383179	-108.042999	528.813171	-661.091431	147.986679	79.990028	-648.990417	-83.891190	86.979080	-593.509521	192.255905	1456.203003	-509.661530	-183.111069	1445.985352	-503.632385	0.644147	1423.462036	-512.078125	51.123734	1750.006714	-766.387756	199.393768	1201.417358	-618.468079	-262.910614	1194.816040	-525.537292	232.851761	1031.350708	-480.793671	-256.956085	911.804932	-555.954956	-2.178918	1094.006470	570.974304	-5.411592	964.000549	623.237000	241.466965
-580.987305	82.900352	994.073608	-563.894836	-92.988930	996.691345	-646.066711	123.655380	523.639038	-647.600403	-107.975143	528.780579	-661.169800	148.015442	79.984299	-648.973389	-83.863884	86.926033	-594.262634	192.552246	1456.079346	-509.595337	-182.698227	1446.113037	-503.934357	1.064059	1423.463135	-511.869232	51.510887	1749.922729	-767.020447	199.101028	1201.224121	-618.002625	-262.866333	1194.935669	-526.309326	233.078598	1031.099121	-480.632751	-256.390472	911.653931	-556.169861	-1.995345	1094.002686	571.359558	-4.612434	964.551147	623.764771	241.496246
-581.353821	83.143661	994.100342	-563.995605	-92.744057	996.676392	-646.213196	123.777328	523.601135	-647.750427	-107.921738	528.784363	-661.117615	148.031525	79.955215	-649.052795	-83.847313	86.880035	-595.034302	192.845886	1455.950928	-509.500519	-182.254227	1446.204224	-504.248444	1.504359	1423.497070	-511.646790	51.903416	1749.875366	-767.706848	198.796204	1201.027222	-617.607178	-262.747345	1194.956787	-527.049927	233.248962	1030.755981	-480.451447	-255.813812	911.490662	-556.424194	-1.751981	1094.012085	571.700684	-4.165615	964.703308	624.457642	241.679779
-581.701233	83.304825	994.076050	-564.032898	-92.579308	996.670471	-646.341736	123.820450	523.595581	-647.894104	-107.835152	528.794434	-661.094910	148.024872	79.954155	-649.093079	-83.846359	86.872093	-595.839661	193.047668	1455.817139	-509.379547	-181.780487	1446.262817	-504.576019	1.910346	1423.527954	-511.424561	52.291752	1749.780518	-768.394409	198.535202	1200.841431	-617.156799	-262.606384	1194.952393	-527.879700	233.495834	1030.511230	-480.297333	-255.252121	911.336426	-556.617554	-1.550153	1093.995850	571.861267	-4.010785	964.652039	624.972839	242.227020
-582.061951	83.482246	994.111450	-564.132507	-92.291832	996.653259	-646.460693	123.769646	523.646667	-648.016113	-107.748322	528.806824	-661.028320	148.030396	79.934326	-649.144775	-83.849136	86.817726	-596.584900	193.324905	1455.673218	-509.301483	-181.345398	1446.323608	-504.916687	2.324715	1423.484375	-511.226410	52.671528	1749.704834	-769.078430	198.187881	1200.679688	-616.650818	-262.471802	1195.027954	-528.738831	233.817047	1030.229614	-480.108246	-254.746475	911.180054	-556.853271	-1.321700	1094.005981	572.349182	-3.430517	965.018311	625.917358	241.981705
-582.695374	83.959885	994.117737	-564.318176	-92.075859	996.649780	-646.749817	123.887901	523.700928	-648.086426	-107.619194	528.750977	-661.116150	148.077164	79.912445	-649.087463	-83.854683	86.802994	-597.413391	193.556030	1455.588623	-509.236786	-180.925034	1446.407593	-505.259766	2.764093	1423.511963	-511.021545	53.057480	1749.607178	-769.773376	197.838867	1200.433105	-616.101563	-262.285156	1195.033813	-529.617554	234.109543	1029.973755	-479.936401	-254.273163	911.018738	-557.229919	-0.940275	1094.000854	573.497925	-3.763348	964.515564	627.069519	242.421341
-583.050049	84.218384	994.108276	-564.451477	-91.773262	996.626648	-646.807373	124.031998	523.633301	-648.205261	-107.452904	528.734558	-661.004944	148.097992	79.835075	-649.093018	-83.853691	86.790161	-598.203369	193.736069	1455.487183	-509.183228	-180.501007	1446.495117	-505.570923	3.193665	1423.550659	-510.816254	53.455772	1749.498047	-770.431702	197.465500	1200.254028	-615.643860	-262.112061	1194.992676	-530.496704	234.425934	1029.668823	-479.752228	-253.778885	910.805054	-557.443481	-0.643016	1093.979004	574.070618	-3.889751	964.357544	628.054321	242.661392
-583.415833	84.463837	994.093018	-564.556885	-91.553085	996.630676	-646.905151	124.234512	523.578003	-648.267944	-107.264206	528.680542	-660.934998	148.124252	79.848572	-649.147766	-83.831169	86.766922	-598.984009	193.975830	1455.403809	-509.092194	-180.062408	1446.539185	-505.897461	3.607980	1423.538452	-510.621033	53.830959	1749.423340	-771.137024	197.089386	1200.151123	-615.136169	-262.053711	1195.047485	-531.372009	234.761276	1029.291260	-479.550873	-253.282394	910.572021	-557.693726	-0.377245	1093.974854	574.384705	-3.578033	964.372070	628.908325	242.905045
-583.718689	84.670143	994.062988	-564.632874	-91.298004	996.650208	-647.064270	124.405800	523.565918	-648.356689	-107.123634	528.709473	-660.915527	148.148331	79.844322	-649.148254	-83.829269	86.752922	-599.759216	194.210022	1455.304077	-509.009216	-179.624313	1446.587036	-506.241669	4.042234	1423.531372	-510.478271	54.201584	1749.321289	-771.811279	196.715225	1199.994873	-614.551453	-261.935791	1195.106934	-532.305725	235.123413	1029.061523	-479.327637	-252.765289	910.329346	-557.888916	-0.097536	1093.968994	574.810974	-3.034134	964.455688	629.739441	243.130188
-584.027710	84.784882	994.106140	-564.701172	-91.023621	996.686096	-647.192261	124.551033	523.483582	-648.445740	-106.989822	528.734253	-660.886292	148.136780	79.806068	-649.200928	-83.779289	86.674583	-600.548157	194.473038	1455.227417	-508.923950	-179.167587	1446.629761	-506.554596	4.482759	1423.536011	-510.350464	54.556023	1749.234985	-772.528198	196.295380	1199.868652	-613.985413	-261.791199	1195.068970	-533.320862	235.478256	1028.642090	-479.118530	-252.192535	910.084534	-558.106567	0.114999	1094.012695	575.266846	-2.735023	964.460449	630.755188	243.271957
-584.203491	85.211700	993.897339	-564.764404	-90.823341	996.656494	-647.267212	124.675323	523.451965	-648.484009	-106.800934	528.681885	-660.817810	148.128876	79.813568	-649.136597	-83.807030	86.739288	-601.379333	194.693481	1455.173340	-508.771393	-178.689667	1446.617310	-506.846405	4.900434	1423.549561	-510.272522	54.910812	1749.184204	-773.233643	195.968948	1199.709595	-613.418518	-261.701569	1195.077148	-534.313538	235.874924	1028.294556	-478.911896	-251.574570	909.844116	-558.177002	0.540432	1093.881592	575.707642	-2.357969	964.477112	631.679382	243.447662
-584.638611	85.359680	993.850159	-564.814026	-90.602455	996.629150	-647.317749	124.800507	523.343140	-648.587158	-106.628212	528.665527	-660.723816	148.098297	79.809753	-649.122437	-83.783195	86.704361	-602.173828	194.918228	1455.088257	-508.574463	-178.248718	1446.654541	-507.115967	5.386708	1423.516357	-510.227051	55.204948	1749.126831	-774.005127	195.593933	1199.616089	-612.817993	-261.580841	1195.074951	-535.330017	236.223541	1027.892822	-478.744019	-250.992615	909.552917	-558.400452	0.775163	1093.839478	576.169495	-2.028734	964.465271	632.650330	243.662750
-585.058350	85.497543	993.786011	-564.931458	-90.363564	996.589294	-647.427429	124.889107	523.297302	-648.720703	-106.570381	528.647156	-660.717529	148.140732	79.776482	-649.250854	-83.739883	86.648979	-602.915466	195.187057	1454.957031	-508.378571	-177.767334	1446.695679	-507.395355	5.834094	1423.465088	-510.564178	55.181480	1749.106079	-774.742432	195.220825	1199.504517	-612.115845	-261.393005	1195.061523	-536.414246	236.598999	1027.499390	-478.543243	-250.447311	909.334106	-558.647156	1.009590	1093.782227	576.729004	-1.664832	964.451355	633.684509	243.773361
-585.510437	85.678108	993.747375	-565.088196	-90.113892	996.623596	-647.556458	124.982758	523.258179	-648.829285	-106.477188	528.641602	-660.707886	148.148758	79.767281	-649.321106	-83.718147	86.659996	-603.675293	195.399277	1454.831665	-508.117981	-177.282654	1446.694214	-507.675507	6.310236	1423.477295	-510.640991	55.415703	1749.090210	-775.455078	194.905060	1199.344482	-611.500183	-261.226593	1195.000366	-537.534485	237.049057	1026.995361	-478.390259	-249.886185	909.111694	-558.929810	1.296853	1093.773926	577.502258	-0.636344	964.678833	634.703125	243.812088
-585.944397	85.886269	993.740662	-565.216492	-89.810783	996.628357	-647.610535	125.068779	523.263062	-648.925964	-106.365723	528.666626	-660.647217	148.163223	79.720612	-649.393127	-83.670998	86.627274	-604.417419	195.635818	1454.686646	-507.884827	-176.780884	1446.692017	-507.866425	6.793043	1423.495728	-510.761597	55.620621	1749.129883	-776.199707	194.559372	1199.267456	-610.816101	-261.110107	1195.069702	-538.665222	237.523911	1026.617920	-478.200562	-249.238846	908.821655	-559.208984	1.589523	1093.771362	577.902771	-0.167847	964.721802	635.558044	243.976822
-586.392883	86.072945	993.747314	-565.368958	-89.549507	996.655396	-647.763000	125.192268	523.258362	-648.916016	-106.252464	528.672546	-660.624023	148.172531	79.762817	-649.309753	-83.681931	86.653465	-605.113586	195.875854	1454.604614	-507.622955	-176.278015	1446.728882	-508.077911	7.282467	1423.486084	-510.952332	55.789837	1749.201904	-776.954773	194.232697	1199.200684	-610.074097	-260.995911	1195.110229	-539.818298	237.876434	1026.140625	-477.975433	-248.646393	908.540100	-559.506897	1.854304	1093.786255	578.629822	-0.173293	964.524658	636.730286	244.141098
-586.753235	86.240311	993.698303	-565.431885	-89.322075	996.659485	-647.893433	125.326363	523.248535	-649.011414	-106.179352	528.749756	-660.631897	148.239563	79.692558	-649.425354	-83.686775	86.685532	-605.863220	196.134308	1454.553711	-507.287415	-175.716782	1446.820801	-508.319702	7.766990	1423.491211	-511.222473	55.939430	1749.320557	-777.745239	193.962234	1199.097168	-609.348511	-260.854706	1195.072021	-541.039917	238.392548	1025.723267	-477.783081	-248.082794	908.303833	-559.733826	2.108634	1093.764282	579.142883	0.043806	964.491638	637.776794	244.207504
-587.140747	86.490448	993.740967	-565.450439	-89.055840	996.717590	-648.065735	125.457001	523.229675	-648.992188	-106.016457	528.741211	-660.621704	148.211197	79.724953	-649.458374	-83.672112	86.693680	-606.593628	196.416031	1454.425537	-507.013977	-175.250504	1446.855103	-508.431824	8.339385	1423.483398	-511.548950	56.025826	1749.457275	-778.561646	193.741455	1199.092773	-608.613037	-260.793945	1195.230591	-542.354126	238.859680	1025.210205	-477.625153	-247.480408	908.032349	-559.985901	2.404254	1093.821411	579.735413	0.229637	964.404724	638.800842	244.423355
-587.550110	86.761284	993.740234	-565.518738	-88.783188	996.697266	-648.198303	125.601112	523.194763	-649.020935	-105.863335	528.740906	-660.596741	148.213547	79.700630	-649.520935	-83.650780	86.688133	-607.263367	196.676666	1454.291504	-506.662170	-174.678802	1446.874512	-508.725647	8.787658	1423.462524	-511.921478	56.128078	1749.613037	-779.377625	193.581802	1199.118530	-607.781738	-260.638702	1195.272705	-543.588501	239.340561	1024.696411	-477.441345	-246.864609	907.766663	-560.233215	2.695701	1093.811523	580.268738	-0.366489	964.148438	639.920044	244.528030
-587.907654	86.925110	993.748352	-565.591675	-88.489838	996.704895	-648.320068	125.684387	523.176758	-649.089417	-105.746956	528.736450	-660.530579	148.253494	79.670273	-649.520691	-83.597900	86.656250	-607.961487	196.942200	1454.197998	-506.295227	-174.134048	1446.962646	-508.905304	9.283944	1423.443237	-512.338684	56.257256	1749.776611	-780.180481	193.456131	1199.192993	-606.997253	-260.500793	1195.267090	-544.933105	239.858536	1024.160278	-477.238556	-246.197281	907.472168	-560.462036	2.951451	1093.820557	581.110229	0.320817	964.212097	640.943481	244.539734
-588.302673	87.182671	993.785278	-565.648987	-88.185783	996.715820	-648.477051	125.749039	523.168152	-649.116638	-105.592422	528.734924	-660.528442	148.268066	79.650383	-649.589783	-83.584793	86.636978	-608.627991	197.189148	1454.121460	-505.922974	-173.581772	1447.003052	-509.076324	9.797568	1423.446899	-512.792542	56.325741	1749.943604	-781.037415	193.457932	1199.273926	-606.156067	-260.416931	1195.415649	-546.269287	240.363907	1023.598877	-477.052826	-245.622025	907.240662	-560.697266	3.248841	1093.845337	581.774475	0.253367	964.057983	642.014832	244.618256
-588.699768	87.531830	993.827393	-565.798401	-87.833969	996.760132	-648.706421	125.919479	523.159851	-649.090881	-105.406563	528.744141	-660.556641	148.294083	79.639610	-649.616516	-83.551277	86.622131	-609.226318	197.632309	1454.063354	-505.505524	-172.817230	1447.048218	-509.242615	10.253490	1423.683960	-513.320068	56.378811	1750.116211	-781.877075	193.565125	1199.406982	-605.265564	-260.259430	1195.375488	-547.614807	240.878265	1023.086670	-476.807373	-245.039520	906.997986	-560.962708	3.624618	1093.886353	582.351013	0.166952	963.941528	642.966736	244.692581
-589.063354	87.727524	993.879333	-565.854309	-87.546188	996.810364	-648.932739	125.956245	523.238953	-649.145630	-105.215149	528.716125	-660.568359	148.332718	79.617279	-649.657654	-83.548058	86.645004	-609.924500	197.929398	1454.091064	-505.074463	-172.166901	1447.111328	-509.448242	10.770269	1423.735474	-513.856567	56.437222	1750.312744	-782.697937	193.747284	1199.613647	-604.446777	-260.201935	1195.484375	-549.068176	241.405334	1022.479797	-476.610046	-244.466110	906.762390	-561.197815	3.892653	1093.940552	582.975952	0.242815	963.940613	643.897217	244.625458
-589.488403	88.021027	993.845215	-565.938477	-87.206154	996.747498	-649.083679	126.015297	523.263428	-649.114624	-105.067757	528.693726	-660.556824	148.295456	79.630081	-649.658813	-83.498909	86.627052	-610.502625	198.123505	1454.108276	-504.651489	-171.607712	1447.164795	-509.617188	11.266802	1423.716675	-514.412476	56.500481	1750.479370	-783.549072	194.001633	1199.784302	-603.564270	-260.075836	1195.585205	-550.527893	242.041550	1021.900391	-476.317657	-243.809372	906.550720	-561.410095	4.231436	1093.884277	583.643066	-0.122664	963.813110	644.987488	244.616745
-589.889709	88.283974	993.875916	-565.996033	-86.893730	996.746033	-649.277344	126.145210	523.275879	-649.141174	-104.939453	528.763550	-660.566406	148.345398	79.627052	-649.720764	-83.506592	86.657005	-611.050049	198.309219	1454.125977	-504.179016	-171.046677	1447.255981	-509.760925	11.750367	1423.709351	-514.967590	56.571110	1750.660278	-784.386536	194.278259	1200.002563	-602.651123	-259.924896	1195.591675	-551.914429	242.579102	1021.419128	-476.069031	-243.208923	906.315002	-561.653931	4.532197	1093.900757	584.198425	0.002859	963.764587	645.728149	244.686890
-590.275330	88.529465	993.892578	-565.995300	-86.559769	996.755615	-649.357788	126.276993	523.256226	-649.222900	-104.902237	528.812378	-660.507996	148.340363	79.610466	-649.758118	-83.478127	86.689339	-611.730103	198.253433	1454.187988	-503.812225	-170.728745	1447.346680	-509.963531	12.297011	1423.508667	-515.480591	56.691662	1750.719238	-785.263062	194.742020	1200.165405	-601.788818	-259.958008	1195.878296	-553.328308	243.173309	1020.849792	-475.835907	-242.615280	906.101807	-561.851929	4.855022	1093.913574	584.720154	0.074715	963.740662	646.427368	244.762161
-590.619019	88.730118	993.910278	-565.944031	-86.334572	996.831116	-649.435608	126.431351	523.201111	-649.267517	-104.760551	528.837830	-660.440369	148.338257	79.583443	-649.820923	-83.430588	86.650162	-612.239075	198.612030	1454.248779	-503.310822	-170.020096	1447.400146	-510.114990	12.720710	1423.716064	-516.056030	56.819313	1750.846313	-786.080566	195.143188	1200.466431	-600.904785	-259.810822	1195.807861	-554.789124	243.877762	1020.396973	-475.585114	-242.035568	905.904236	-562.024536	5.134110	1093.961792	585.296692	0.137331	963.734619	647.128845	244.957031
-591.016785	89.021713	993.939453	-565.917969	-85.981941	996.778625	-649.549316	126.616455	523.160706	-649.251831	-104.596077	528.849304	-660.401306	148.366547	79.592659	-649.845398	-83.409958	86.633064	-612.781494	198.817963	1454.299316	-502.835571	-169.390686	1447.466797	-510.249023	13.112090	1423.775269	-516.654175	56.917992	1751.010010	-786.937256	195.714752	1200.728760	-600.016968	-259.721619	1195.910278	-556.144470	244.543396	1019.872986	-475.292969	-241.453934	905.720154	-562.185669	5.454443	1093.946167	585.851196	0.138298	963.721741	647.766541	245.052780
-591.394592	89.295197	993.976196	-565.904541	-85.634888	996.788452	-649.742126	126.806061	523.125244	-649.260742	-104.429436	528.855957	-660.390747	148.423401	79.528465	-649.918091	-83.377907	86.678947	-613.191467	199.019684	1454.316772	-502.307190	-168.869507	1447.447998	-510.286682	13.631699	1423.764526	-517.248352	57.012737	1751.141357	-787.729248	196.249466	1200.988647	-599.136658	-259.715851	1195.997437	-557.531250	245.268692	1019.406372	-474.972992	-240.884277	905.493530	-562.379517	5.785911	1093.970581	586.287109	0.241531	963.718811	648.231445	245.229950
-591.767578	89.529694	993.988403	-565.887634	-85.287773	996.773132	-649.797546	126.930847	523.049561	-649.222168	-104.227791	528.816833	-660.241455	148.408035	79.566727	-649.897766	-83.363022	86.627052	-613.682312	199.009827	1454.411987	-501.764160	-168.459198	1447.518433	-510.066803	14.133436	1423.592285	-517.856567	57.158421	1751.238770	-788.565796	196.797134	1201.328369	-598.194275	-259.533783	1195.896240	-558.955933	246.084167	1018.979736	-474.648438	-240.323425	905.263794	-562.561218	6.099464	1093.968628	586.849365	0.255438	963.739319	648.786987	245.287201
-592.195190	89.857109	994.034729	-565.813538	-84.899673	996.707886	-649.807983	126.594398	522.886658	-649.215515	-104.044716	528.846863	-660.268311	148.331635	79.743767	-649.942932	-83.320671	86.619804	-614.162598	199.126846	1454.596313	-501.250916	-167.886993	1447.499023	-510.525696	14.400997	1423.763550	-518.449646	57.289467	1751.374878	-789.368347	197.386673	1201.602783	-597.295959	-259.545197	1196.044189	-560.290833	246.897644	1018.581970	-474.324188	-239.735031	905.007813	-562.746643	6.441070	1093.961304	587.435242	0.268457	963.763245	649.393982	245.276169
-592.597961	90.181221	994.088989	-565.791687	-84.515594	996.659363	-650.095825	127.033096	522.944458	-649.198608	-103.901741	528.812195	-660.359009	148.336380	79.854370	-650.010376	-83.298866	86.613480	-614.617432	199.286377	1454.708984	-500.819275	-167.361801	1447.478027	-510.638275	14.871304	1423.768066	-519.001343	57.430557	1751.493042	-790.139587	197.946457	1201.946167	-596.417847	-259.517548	1195.945557	-561.630005	247.779739	1018.173035	-473.967041	-239.141052	904.785706	-562.936523	6.778147	1093.964722	587.902954	0.334779	963.766846	649.768250	245.345917
-592.926514	90.347435	994.091614	-565.702271	-84.179985	996.697144	-650.230530	127.168800	522.914001	-649.120605	-103.710411	528.779785	-659.983643	148.390396	79.505203	-649.981262	-83.323273	86.670975	-615.229553	199.332352	1454.796631	-500.489990	-166.908051	1447.513672	-510.377686	15.419902	1423.401489	-519.635864	57.574924	1751.704956	-790.945007	198.578766	1202.177612	-595.521057	-259.486816	1196.001953	-562.920593	248.727310	1017.853271	-473.589935	-238.557907	904.568359	-563.071716	7.089283	1093.985107	588.328735	0.424008	963.801086	650.150024	245.404282
-593.263489	90.681877	994.117310	-565.643921	-83.866043	996.735779	-650.391724	127.244934	522.857483	-649.146667	-103.634270	528.806030	-659.908569	148.429886	79.459969	-650.074768	-83.267487	86.638992	-615.764160	199.449890	1454.916504	-500.093567	-166.397644	1447.479614	-510.556152	15.850259	1423.368164	-520.193542	57.746159	1751.783936	-791.653809	199.167679	1202.471313	-594.591003	-259.456665	1195.998901	-564.183960	249.674164	1017.530457	-473.181732	-237.895538	904.315369	-563.251465	7.450752	1094.022339	588.801025	0.398623	963.879089	650.547729	245.485245
-593.632080	91.059242	994.168091	-565.515930	-83.543846	996.743469	-650.578979	127.332878	522.880432	-649.207642	-103.660683	528.877319	-659.863159	148.548691	79.353371	-650.242737	-83.227020	86.598679	-616.264893	199.567551	1455.038940	-499.720398	-165.955612	1447.457275	-510.787109	16.236252	1423.381592	-520.723145	57.955532	1751.877563	-792.444458	199.769272	1202.775635	-593.696289	-259.351715	1195.800537	-565.366577	250.603043	1017.286682	-472.791107	-237.288620	904.064819	-563.424500	7.812643	1094.059814	589.275391	0.439568	963.944458	650.905151	245.557831
-593.943481	91.266396	994.225159	-565.385925	-83.142036	996.685547	-650.705811	127.419991	522.892883	-649.072571	-103.478828	528.866211	-659.818237	148.473907	79.458023	-650.217224	-83.224815	86.614563	-616.916565	199.605652	1455.213501	-499.445587	-165.508774	1447.412354	-511.052582	16.612059	1423.365356	-521.253601	58.133339	1751.958984	-793.185608	200.315826	1203.048462	-592.713257	-259.583191	1195.889526	-566.519958	251.547043	1017.062561	-472.367889	-236.605881	903.809143	-563.524170	8.096062	1094.061646	589.707886	0.474323	963.964844	651.209717	245.604248
-594.327271	91.563789	994.238464	-565.318970	-82.813942	996.657227	-650.816223	127.419044	522.845032	-649.098999	-103.489265	528.921814	-659.716919	148.441696	79.451141	-650.351868	-83.222717	86.589119	-617.521973	199.682922	1455.300537	-499.160187	-165.030029	1447.369873	-511.296692	16.957890	1423.373291	-521.771790	58.321560	1752.034668	-793.933350	200.872482	1203.296143	-591.791626	-259.500763	1195.763062	-567.617493	252.476486	1016.938965	-471.933655	-235.959854	903.512756	-563.706360	8.423829	1094.057495	590.098022	0.617221	964.007019	651.451294	245.638046
-594.658691	91.826019	994.279907	-565.229614	-82.468788	996.647156	-650.958496	127.466621	522.798950	-649.158691	-103.531319	528.930298	-659.664917	148.440674	79.397202	-650.444397	-83.197136	86.597763	-618.130615	199.758377	1455.399902	-498.855957	-164.585022	1447.312866	-511.472870	17.310690	1423.339111	-522.264771	58.561283	1752.077881	-794.647827	201.438354	1203.479004	-590.876953	-259.731873	1195.806152	-568.608459	253.341400	1016.893494	-471.415741	-235.287781	903.194458	-563.885376	8.729486	1094.082520	590.532471	0.704597	964.077637	651.703735	245.684891
-594.977966	92.152687	994.264038	-565.106995	-82.064117	996.561340	-651.136902	127.453873	522.869263	-649.062012	-103.444839	528.894714	-659.676575	148.458588	79.412628	-650.622314	-83.180382	86.591217	-618.767029	199.839630	1455.534912	-498.625916	-164.141846	1447.314209	-511.739868	17.711956	1423.338013	-522.709045	58.761017	1752.122559	-795.385193	201.972977	1203.670654	-590.027649	-259.237183	1195.512817	-569.573364	254.160904	1016.850769	-471.096985	-234.686844	902.989441	-563.998535	9.095616	1094.034058	590.967773	0.795775	964.172241	651.915405	245.765060
-595.329590	92.514587	994.257690	-565.074585	-81.679161	996.526489	-651.281555	127.586372	522.853943	-649.045532	-103.460548	528.907227	-659.592590	148.442612	79.409653	-650.747742	-83.187981	86.589737	-619.376892	199.925537	1455.596069	-498.386993	-163.763611	1447.250610	-512.029724	18.122128	1423.397827	-523.159302	58.972137	1752.158936	-796.070190	202.459778	1203.821411	-589.226379	-259.236755	1195.460205	-570.460266	255.017685	1016.936707	-470.435120	-233.812668	902.544617	-564.180603	9.484964	1094.016479	591.384277	0.813410	964.239746	652.080078	245.878342
-595.615356	92.823044	994.266724	-564.951965	-81.261963	996.461853	-651.433044	127.753067	522.871704	-648.951294	-103.360229	528.819763	-659.935730	148.884216	79.811050	-650.858948	-83.175255	86.581940	-620.019043	199.961914	1455.691040	-498.178406	-163.279480	1447.168579	-512.266052	18.447088	1423.397583	-523.584229	59.162331	1752.196045	-796.794983	202.930679	1203.961792	-588.320923	-259.232422	1195.294312	-571.267822	255.762070	1017.028809	-470.161896	-233.205139	902.496277	-564.323914	9.835460	1093.999146	591.950439	0.771608	964.477844	652.349670	245.902710
-595.921875	93.136696	994.324097	-564.856018	-80.838898	996.415649	-651.636169	127.975266	522.870300	-648.836243	-103.264442	528.738098	-659.918152	148.938019	79.854637	-650.932617	-83.117706	86.551453	-620.707947	200.056732	1455.824341	-497.964478	-162.866638	1447.112915	-512.544678	18.797937	1423.418457	-523.992065	59.376633	1752.210938	-797.434387	203.315140	1204.085693	-587.454651	-259.212830	1195.308105	-572.059143	256.544128	1017.208069	-469.454712	-232.262878	901.949768	-564.468994	10.177502	1094.012329	592.355347	0.791490	964.550354	652.451599	246.050323
-596.194336	93.424126	994.327881	-564.732361	-80.488091	996.385010	-651.757446	128.104721	522.900696	-648.653992	-103.059402	528.626099	-659.857056	148.996887	79.806374	-650.986328	-83.124825	86.525276	-621.334900	200.141174	1455.911865	-497.729736	-162.400314	1447.024902	-512.797180	19.183348	1423.345337	-524.379028	59.627838	1752.225952	-798.088867	203.665405	1204.110718	-586.364319	-259.490875	1195.185669	-572.712769	257.222565	1017.390503	-469.022705	-231.527084	901.634521	-564.621216	10.500931	1094.011230	592.735718	0.708567	964.596985	652.546326	246.125961
-596.372498	93.294022	994.190552	-564.393127	-80.190880	996.197327	-651.717285	128.076767	522.781067	-648.536987	-102.966339	528.669250	-659.708191	149.069183	79.734253	-651.108032	-83.086739	86.489143	-622.026611	200.216019	1455.984497	-497.551758	-161.959213	1446.936890	-513.144348	19.569447	1423.381714	-524.712891	59.787128	1752.220459	-798.717896	203.905701	1204.141846	-585.497070	-259.463806	1195.038696	-573.257996	257.996857	1017.697449	-468.799896	-231.058578	901.724854	-564.825623	10.561020	1093.895020	593.072083	0.768584	964.708740	652.593201	246.197205
-596.419495	94.036034	994.151367	-564.191895	-79.773842	996.138367	-651.814453	128.175217	522.817993	-648.520447	-102.964821	528.700195	-659.633789	149.035339	79.772453	-651.226868	-83.062080	86.509392	-622.684326	200.281906	1456.057617	-497.388214	-161.551132	1446.842529	-513.428406	19.943176	1423.389038	-525.041748	60.015942	1752.238037	-799.323425	204.069839	1204.113159	-584.834045	-258.962158	1194.822632	-573.762024	258.680450	1017.989502	-467.896240	-229.871948	901.029602	-564.839783	11.127297	1093.860840	593.460266	0.768295	964.763062	652.569519	246.297806
-596.629211	94.348930	994.151245	-564.060547	-79.429222	996.170898	-651.881531	128.295731	522.817078	-648.414856	-102.877518	528.751221	-659.564514	149.055313	79.707710	-651.358154	-83.020035	86.517738	-623.361816	200.407623	1456.073975	-497.257202	-161.118759	1446.760864	-513.725342	20.270674	1423.358887	-525.333496	60.256645	1752.229492	-799.876343	204.173370	1204.078491	-583.968079	-258.771088	1194.557495	-574.174561	259.387421	1018.365540	-467.793579	-229.539108	901.130371	-564.962646	11.490116	1093.888672	593.799072	0.704637	964.811829	652.546753	246.395828
-596.869812	94.716560	994.147217	-563.962036	-79.064552	996.084717	-651.952332	128.462036	522.814270	-648.349121	-102.762764	528.773560	-659.504272	149.075012	79.770561	-651.416199	-83.002693	86.543640	-624.029114	200.509979	1456.073364	-497.121979	-160.736740	1446.638550	-514.043030	20.610836	1423.338501	-525.590698	60.488380	1752.211060	-800.402832	204.184387	1203.973389	-583.179260	-258.662048	1194.359741	-574.538635	260.081604	1018.692871	-467.293304	-228.891129	900.877808	-565.080139	11.830864	1093.851807	594.090149	0.649700	964.861633	652.498047	246.447800
-597.117004	95.015762	994.179565	-563.896179	-78.703415	996.026978	-652.000977	128.587692	522.815430	-648.355042	-102.631104	528.778442	-659.474243	149.095139	79.702988	-651.556702	-82.931686	86.536224	-624.723267	200.598404	1456.093140	-497.004578	-160.330276	1446.545898	-514.384766	20.986088	1423.334961	-525.852356	60.709404	1752.203613	-800.879944	204.190857	1203.802368	-582.115295	-258.966858	1194.238770	-574.807922	260.779816	1019.107971	-466.212006	-227.503860	900.186218	-565.228088	12.128033	1093.849365	594.452820	0.637450	964.892944	652.457764	246.545914
-597.322876	95.285072	994.177856	-563.794800	-78.340828	995.977539	-652.029297	128.685913	522.827087	-648.287537	-102.502357	528.845398	-659.383423	149.086517	79.722595	-651.537598	-82.872810	86.528473	-625.481506	200.670898	1456.079956	-496.914795	-159.928543	1446.359741	-514.711609	21.341200	1423.299927	-526.054871	60.939045	1752.149536	-801.329651	204.128448	1203.590698	-581.646790	-258.402039	1193.949341	-574.983521	261.436768	1019.512024	-466.128082	-227.113037	900.346802	-565.343994	12.433839	1093.833984	594.690796	0.660724	964.931335	652.329773	246.629868
-597.699829	95.082481	994.177917	-563.787964	-78.085686	995.951843	-652.073242	128.848785	522.787903	-648.304382	-102.391525	528.810547	-659.347717	149.118042	79.742706	-651.639099	-82.817322	86.557678	-626.230835	200.749695	1456.142578	-496.816406	-159.608459	1446.241333	-515.102844	21.651283	1423.316895	-526.246216	61.173679	1752.116089	-801.744629	203.974442	1203.389893	-580.921265	-258.273010	1193.633667	-575.084412	262.010437	1020.043213	-465.699554	-225.043243	899.844116	-565.569885	12.481658	1093.826660	594.989624	0.629663	964.927673	652.245789	246.835571
-597.922852	95.402031	994.217834	-563.716980	-77.702652	995.875671	-652.213623	129.008469	522.809998	-648.244690	-102.253029	528.820984	-659.376099	149.144348	79.719337	-651.688416	-82.772285	86.520973	-626.989868	200.840729	1456.133911	-496.695251	-159.228165	1446.066528	-515.466003	21.950563	1423.337158	-526.482239	61.367489	1752.086060	-802.127075	203.795975	1203.163208	-580.261780	-258.085693	1193.368774	-575.022705	262.649506	1020.649048	-465.370514	-224.757553	900.215515	-565.706299	12.782137	1093.819824	595.253662	0.615595	964.958557	652.141724	246.933578
-598.099976	95.693230	994.202148	-563.617798	-77.354073	995.828674	-652.264160	129.137253	522.801147	-648.167908	-102.026718	528.819702	-659.385498	149.131912	79.751984	-651.703369	-82.707214	86.533890	-627.814087	200.915665	1456.138062	-496.631348	-158.845139	1445.829102	-515.855713	22.288481	1423.392822	-526.591858	61.663574	1752.005371	-802.529785	203.548370	1202.859985	-579.387329	-258.297668	1193.125488	-574.850342	263.175842	1021.350708	-463.918152	-222.883194	899.639832	-565.831299	13.092592	1093.802002	595.480957	0.699151	964.994446	652.048889	247.051849
[truncated: 40 more columns]
