# Supplementary material for: A dyadic stimulus set of audiovisual affective displays for the study of multisensory, emotional, social interactions
Source: Behav Res Methods. 2015 Nov 5;48(4):1285–95. doi: 10.3758/s13428-015-0654-4 (PMC5101291; doi:10.3758/s13428-015-0654-4)
Supplement: Supplementary file 1 — (ZIP 270 MB) [file 13428_2015_654_MOESM1_ESM.zip › supplementary_material_2_stimuli_set_files/G/G17.txt]

-603.551575	147.082260	995.838562	-587.748779	-27.290951	999.600586	-653.344177	163.009949	522.503357	-642.098450	-67.391693	525.819824	-646.830383	162.105759	78.814720	-648.720093	-72.386284	85.687546	-637.878418	253.605606	1455.122437	-537.024841	-111.004158	1452.986084	-531.549316	70.739952	1429.336548	-546.672729	69.096832	1761.348145	-783.767212	272.704620	1189.605103	-595.837158	-199.033295	1195.721558	-579.335083	277.538177	980.450073	-491.742981	-158.618027	897.627380	-580.976807	63.358234	1096.576538	544.293945	-55.454823	967.566101	558.642334	199.752258
-603.487976	147.081345	995.834717	-587.692993	-27.309303	999.626282	-653.342285	163.005402	522.506958	-642.163452	-67.517937	525.886414	-646.828308	162.104248	78.815865	-648.777954	-72.420013	85.740570	-637.736694	253.585388	1455.157471	-536.960266	-111.037987	1452.901855	-531.454102	70.700104	1429.299316	-546.653931	68.777023	1761.006714	-783.832764	272.759979	1189.698242	-595.895874	-198.990753	1195.632690	-579.481262	277.464355	980.510925	-491.773651	-158.472809	897.574219	-580.953430	63.361179	1096.592407	544.270874	-55.393959	967.591125	558.725830	199.814636
-603.508057	147.066727	995.827148	-587.727783	-27.289724	999.587036	-653.440369	163.078140	522.501953	-642.242065	-67.607933	525.876587	-646.897156	162.067673	78.835487	-648.863525	-72.424248	85.793449	-637.588989	253.569656	1455.146606	-536.885193	-111.086372	1452.808350	-531.362854	70.635628	1429.240601	-546.246460	68.930557	1760.953369	-783.907593	272.794006	1189.822876	-595.961182	-198.954422	1195.577881	-579.611938	277.408417	980.603577	-491.826691	-158.340958	897.492249	-580.951416	63.347717	1096.565186	544.275146	-55.286552	967.585205	558.798889	199.897354
-603.524902	147.121735	995.794983	-587.707458	-27.279970	999.518188	-653.426270	163.054810	522.491821	-641.959351	-67.444221	525.806763	-646.892395	162.094498	78.838753	-648.691528	-72.390907	85.660065	-637.444824	253.543655	1455.147461	-536.741821	-111.108276	1452.687500	-531.234497	70.605949	1429.151367	-545.448669	69.541924	1761.143433	-783.987915	272.805359	1189.937622	-596.011963	-198.883377	1195.465576	-579.762268	277.347504	980.668884	-491.884430	-158.194000	897.387085	-580.918030	63.364311	1096.510498	544.280945	-55.146378	967.534363	558.920349	200.006332
-603.514099	147.154282	995.757141	-587.732361	-27.291887	999.504761	-653.483459	163.123856	522.498413	-641.984619	-67.474899	525.774109	-646.933167	162.098969	78.845634	-648.720032	-72.389114	85.692818	-637.297363	253.520889	1455.112915	-536.593628	-111.136971	1452.584595	-531.144348	70.598938	1429.089233	-545.019958	69.696457	1761.054199	-784.091553	272.818298	1190.081299	-596.049500	-198.798676	1195.367432	-579.901245	277.317841	980.754150	-491.991760	-158.066544	897.305359	-580.916016	63.385342	1096.483154	544.248779	-55.069710	967.554077	558.980591	200.121353
-603.505737	147.161545	995.726685	-587.700745	-27.322346	999.512207	-653.481018	163.151093	522.485596	-641.948242	-67.397507	525.759827	-646.915100	162.111526	78.822327	-648.787292	-72.382988	85.652634	-637.181946	253.502609	1455.095703	-536.530823	-111.159248	1452.503052	-530.782532	70.711990	1429.004150	-544.605225	69.816322	1761.094238	-784.182434	272.811737	1190.176514	-596.191406	-198.793137	1195.342163	-580.043701	277.303528	980.804382	-492.160553	-157.967682	897.213562	-580.892822	63.396690	1096.470459	544.232483	-55.080666	967.596863	559.072632	200.132355
-603.481934	147.200699	995.708740	-587.700928	-27.337509	999.501099	-653.455383	163.132568	522.489929	-641.939270	-67.395203	525.794617	-646.852356	162.120895	78.813179	-648.789734	-72.398788	85.686050	-637.045105	253.512146	1455.112061	-536.399109	-111.163254	1452.436157	-530.946533	70.586571	1429.023071	-544.227356	69.898560	1760.932129	-784.297546	272.800964	1190.298462	-596.275085	-198.740784	1195.280884	-580.210632	277.268951	980.876953	-492.340912	-157.839951	897.163574	-580.878662	63.409691	1096.455444	544.242859	-54.937611	967.582581	559.184753	200.195450
-603.489746	147.224121	995.682800	-587.703308	-27.342201	999.506165	-653.489319	163.147491	522.493652	-641.975342	-67.421837	525.798950	-646.873291	162.110657	78.825500	-648.812683	-72.400124	85.693237	-636.912537	253.526154	1455.110962	-536.246460	-111.142563	1452.379150	-530.860046	70.580688	1428.980103	-543.827881	69.981590	1760.886719	-784.381042	272.752594	1190.468140	-596.367493	-198.659225	1195.223877	-580.368408	277.229218	980.899841	-492.532074	-157.675735	897.133362	-580.865601	63.438091	1096.441650	544.238281	-54.885521	967.595459	559.266235	200.240692
-603.474609	147.265442	995.672485	-587.670959	-27.298639	999.461426	-653.510193	163.133224	522.524231	-641.963989	-67.405159	525.828003	-646.869202	162.124359	78.813820	-648.835632	-72.416245	85.728111	-636.807739	253.521240	1455.142334	-536.114380	-111.109787	1452.300537	-530.740723	70.591576	1428.914307	-543.393433	70.042366	1760.942749	-784.481873	272.732635	1190.592896	-596.487915	-198.660019	1195.221436	-580.530579	277.189331	980.957275	-492.761108	-157.520233	897.072388	-580.817566	63.464653	1096.411133	544.228149	-54.840263	967.626892	559.380005	200.256973
-603.472900	147.280640	995.647644	-587.669495	-27.255928	999.429749	-653.539490	163.115784	522.514282	-642.070129	-67.446762	525.862976	-646.879517	162.093262	78.844498	-648.841370	-72.417747	85.735558	-636.708374	253.530121	1455.134033	-535.991211	-111.135513	1452.237793	-530.659363	70.589661	1428.861328	-543.029175	70.058464	1760.805786	-784.586426	272.652313	1190.710449	-596.773132	-198.529892	1195.268433	-580.708130	277.157684	981.002563	-493.022614	-157.370438	897.013306	-580.804321	63.491268	1096.381226	544.293030	-54.789944	967.623657	559.502502	200.261276
-603.455627	147.312561	995.648560	-587.648010	-27.279726	999.475586	-653.596436	163.168991	522.529114	-642.019348	-67.326057	525.796204	-646.871033	162.119904	78.827133	-648.765381	-72.403130	85.684097	-636.607178	253.560043	1455.133545	-535.846069	-111.105659	1452.168823	-530.556152	70.606667	1428.768433	-542.621216	70.111740	1760.851929	-784.670105	272.627869	1190.792114	-596.659119	-198.552658	1195.138306	-580.884644	277.100983	981.035706	-493.330109	-157.239014	896.935913	-580.778442	63.520565	1096.402710	544.332031	-54.665852	967.598816	559.603210	200.280823
-603.492065	147.329803	995.644043	-587.664307	-27.247715	999.411011	-653.611877	163.158966	522.523438	-641.979065	-67.289299	525.778503	-646.865051	162.107620	78.840393	-648.659363	-72.388634	85.638000	-636.468750	253.569214	1455.125122	-535.673889	-111.075935	1452.092041	-530.432739	70.639297	1428.729736	-542.221191	70.165825	1760.678223	-784.747559	272.575012	1190.880615	-596.753601	-198.495972	1195.068726	-581.022705	277.083405	981.076843	-493.653046	-157.090576	896.819824	-580.746948	63.518265	1096.360474	544.422668	-54.647419	967.619141	559.728638	200.320694
-603.506104	147.387466	995.615662	-587.681946	-27.213192	999.400452	-653.692078	163.155624	522.536255	-643.885376	-68.753586	526.083984	-646.901672	162.131821	78.854561	-650.030457	-72.351440	85.840500	-636.366821	253.604889	1455.108154	-535.479614	-111.032265	1452.025269	-530.308350	70.662621	1428.679077	-541.807739	70.165741	1760.605591	-784.836304	272.514557	1190.986816	-596.849182	-198.455139	1195.095459	-581.185852	277.058624	981.152161	-493.999634	-156.998276	896.718323	-580.735229	63.576092	1096.336426	544.492188	-54.635292	967.638611	559.801575	200.263474
-603.502502	147.410599	995.610413	-587.654785	-27.157797	999.364563	-653.713196	163.201065	522.518738	-644.160828	-68.921143	526.199524	-646.870422	162.123322	78.817787	-650.147217	-72.350441	85.864540	-636.265625	253.614822	1455.089478	-535.356445	-111.024567	1451.970459	-530.166809	70.698730	1428.649536	-541.394775	69.868286	1760.870605	-784.926880	272.472595	1191.028687	-596.966797	-198.406067	1195.078735	-581.315918	277.023529	981.155640	-494.361572	-156.894974	896.665344	-580.695557	63.602791	1096.312622	544.620605	-54.706226	967.689575	559.921570	200.182953
-603.475769	147.399963	995.574524	-587.668396	-27.146103	999.395203	-653.724792	163.146332	522.505798	-644.113464	-68.844048	526.191589	-646.843994	162.119888	78.811531	-650.198730	-72.367508	85.892830	-636.131653	253.648727	1455.070679	-535.157288	-110.977135	1451.925781	-530.061951	70.744987	1428.595215	-540.984497	69.803375	1760.834961	-784.994873	272.377075	1191.094971	-597.010803	-198.296677	1195.034424	-581.447754	277.005249	981.190552	-494.746033	-156.790344	896.513794	-580.687256	63.638100	1096.308472	544.774231	-54.706268	967.718994	560.046631	200.194641
-603.508484	147.439499	995.592712	-587.708313	-27.105778	999.382690	-653.793396	163.143356	522.526001	-644.123291	-68.824600	526.204834	-646.837341	162.122467	78.821381	-650.210632	-72.348694	85.886810	-636.023071	253.662094	1455.075684	-534.977417	-110.951012	1451.871338	-529.949890	70.794113	1428.554443	-540.595215	70.105812	1760.489990	-785.053833	272.310272	1191.208862	-597.106079	-198.257858	1195.040161	-581.589355	276.997711	981.233398	-495.143677	-156.656540	896.413269	-580.696472	63.662453	1096.307861	544.966980	-54.754807	967.774109	560.163269	200.139648
-603.555725	147.473480	995.554810	-587.731934	-27.063269	999.326660	-653.853455	163.167847	522.496277	-644.108459	-68.736679	526.169556	-646.854858	162.131302	78.837112	-650.161865	-72.367828	85.881721	-635.894409	253.705856	1455.048462	-534.826599	-110.888901	1451.818481	-529.815369	70.846909	1428.502563	-540.178894	70.126465	1760.545654	-785.124329	272.222961	1191.288208	-597.194824	-198.210724	1195.000977	-581.742188	276.944244	981.282715	-495.402985	-156.202957	897.075256	-580.674927	63.697575	1096.252319	545.211975	-54.846676	967.893066	560.268738	200.024948
-603.540955	147.486191	995.565735	-587.739258	-27.050055	999.371094	-653.885681	163.133057	522.525818	-644.145386	-68.767189	526.205139	-646.834595	162.130890	78.803177	-650.134644	-72.369095	85.887657	-635.786621	253.742966	1455.055176	-534.659485	-110.861252	1451.739624	-529.711182	70.899124	1428.478882	-539.798218	70.092545	1760.418823	-785.177185	272.168732	1191.338501	-597.296509	-198.161667	1194.995361	-581.899902	276.929504	981.312195	-495.836670	-156.202393	896.990234	-580.680359	63.726837	1096.280884	545.498047	-54.898346	967.926758	560.388733	199.918655
-603.615295	147.548965	995.526733	-587.809448	-26.987654	999.293457	-653.982117	163.167679	522.538086	-644.025330	-68.630188	526.162048	-646.877747	162.168533	78.836426	-650.115845	-72.333023	85.828835	-635.647217	253.806000	1455.021362	-534.522766	-110.798767	1451.623047	-529.583862	70.951988	1428.401978	-539.387939	70.057732	1760.344482	-785.236816	272.091003	1191.431885	-597.569214	-197.963730	1195.005981	-582.028503	276.913757	981.356873	-496.260162	-156.135315	896.782043	-580.685364	63.773777	1096.212891	545.800964	-55.064117	968.000061	560.483398	199.694061
-603.646545	147.594788	995.521973	-587.829712	-26.985888	999.295349	-654.046875	163.179108	522.544128	-644.007813	-68.562706	526.095459	-646.843506	162.176270	78.811577	-650.134583	-72.328941	85.817444	-635.528198	253.828934	1455.030151	-534.355896	-110.770424	1451.520020	-529.477844	70.979820	1428.348145	-538.976990	70.017296	1760.263794	-785.302917	272.022797	1191.555176	-597.487122	-198.020035	1194.870361	-582.143677	276.856750	981.415283	-496.676605	-156.064194	896.598450	-580.683472	63.803776	1096.207031	546.040955	-55.262020	968.127747	560.443176	199.548752
-603.707092	147.648453	995.523132	-587.879517	-26.868441	999.209900	-654.065430	163.252579	522.542664	-643.928162	-68.525917	526.130249	-646.876160	162.150803	78.855370	-650.039795	-72.332535	85.814331	-635.379944	253.889740	1455.036011	-534.183167	-110.703033	1451.411499	-529.352783	71.017891	1428.304688	-538.546936	69.981339	1760.307495	-785.352661	271.939209	1191.626709	-597.566650	-198.004150	1194.878174	-582.278503	276.812958	981.458984	-497.196686	-156.083817	896.435364	-580.684509	63.847290	1096.158081	546.230530	-55.438221	968.289612	560.257202	199.449310
-603.738953	147.711426	995.534424	-587.914124	-26.841885	999.221802	-654.136536	163.276688	522.593506	-643.886658	-68.466972	526.098694	-646.844604	162.223953	78.838333	-650.070007	-72.349838	85.854660	-635.242737	253.914322	1455.044189	-534.034729	-110.673073	1451.334839	-529.226563	71.091095	1428.274658	-538.141418	69.948120	1760.259033	-785.399658	271.871063	1191.755981	-597.638916	-197.931534	1194.868774	-582.402832	276.760498	981.500916	-497.668427	-156.081131	896.274475	-580.712097	63.891972	1096.168823	546.447937	-55.547497	968.452820	559.974487	199.365814
-603.808594	147.764206	995.512939	-587.966064	-26.803310	999.176147	-654.233765	163.292908	522.569885	-643.700073	-68.338486	526.045715	-646.863831	162.233154	78.830940	-650.037109	-72.335510	85.807419	-635.092529	253.950302	1455.055298	-533.870972	-110.629646	1451.258667	-529.109741	71.131828	1428.220337	-537.772095	69.911903	1760.135986	-785.442749	271.833527	1191.883057	-597.726074	-197.853989	1194.826782	-582.531189	276.705811	981.553711	-498.121338	-156.061234	896.139282	-580.715820	63.930202	1096.126709	546.556702	-55.688923	968.632141	559.492126	199.405792
-603.871216	147.815125	995.560669	-588.024414	-26.727674	999.180176	-654.268982	163.300034	522.572266	-643.668640	-68.362442	526.020691	-646.873962	162.223434	78.814453	-650.034729	-72.330879	85.805901	-634.953125	253.982086	1455.096802	-533.682434	-110.574043	1451.206909	-529.018494	71.162399	1428.148315	-537.406006	69.530914	1760.312988	-785.512268	271.788025	1192.034790	-597.845337	-197.790161	1194.800537	-582.649780	276.654205	981.614868	-498.639221	-156.082108	895.899292	-580.751831	63.971794	1096.149658	546.675903	-55.901669	968.781494	558.939941	199.433365
-603.927612	147.876297	995.540100	-588.093567	-26.683254	999.168152	-654.297302	163.357208	522.588135	-643.537170	-68.311623	525.950867	-646.815491	162.236298	78.807098	-650.096741	-72.347794	85.832436	-634.805176	254.034225	1455.128418	-533.530396	-110.547310	1451.159546	-528.909058	71.182480	1428.126343	-536.986755	69.803185	1760.054932	-785.550537	271.730988	1192.158325	-597.971130	-197.726578	1194.799805	-582.781128	276.634918	981.666016	-499.117920	-156.026230	895.723938	-580.807068	64.028618	1096.132080	546.793335	-56.553120	969.100159	558.420349	199.205948
-604.000122	147.947815	995.531982	-588.176758	-26.646803	999.166016	-654.341370	163.396194	522.557190	-641.849609	-67.009178	525.602600	-646.803955	162.264282	78.815323	-648.912415	-72.406288	85.738182	-634.656555	254.091461	1455.111938	-533.426392	-110.515869	1451.120239	-528.766907	71.225342	1428.073486	-536.580933	69.780815	1759.976318	-785.585999	271.719513	1192.293457	-598.106628	-197.678818	1194.796509	-582.848572	276.617126	981.735901	-499.659088	-156.067703	895.598755	-580.855835	64.086899	1096.122192	546.828003	-57.140888	969.365906	557.706665	199.073288
-604.083496	147.996994	995.541504	-588.238220	-26.611717	999.147766	-654.309448	163.386826	522.560303	-641.430908	-66.735283	525.433533	-646.705811	162.276016	78.797325	-648.869019	-72.347473	85.609436	-634.480408	254.152664	1455.166870	-533.270081	-110.476189	1450.987305	-528.654846	71.263191	1428.015747	-536.225220	69.653511	1760.008545	-785.631897	271.705200	1192.449463	-598.229004	-197.614136	1194.753662	-582.956238	276.580994	981.815674	-500.138489	-156.104904	895.397888	-580.892273	64.118111	1096.112671	547.523987	-56.633499	968.949951	557.262573	199.236664
-604.202393	148.082367	995.563416	-588.334717	-26.523750	999.107239	-654.353516	163.413727	522.536377	-642.638855	-67.814354	525.542053	-646.691895	162.294266	78.815987	-649.826233	-72.308128	85.762321	-634.320313	254.208420	1455.193115	-533.144104	-110.424728	1450.901611	-528.529541	71.293571	1427.963501	-535.755188	69.733704	1759.929932	-785.649658	271.718109	1192.584717	-598.365234	-197.467270	1194.627441	-583.045166	276.553528	981.898132	-500.588409	-156.102325	895.224121	-580.942139	64.176567	1096.095459	547.979797	-56.374401	968.824829	556.477295	199.243408
-604.273071	148.176117	995.562134	-588.409851	-26.471172	999.094055	-654.449585	163.489258	522.579224	-642.288818	-67.640007	525.392944	-646.731995	162.277374	78.841820	-649.767761	-72.296814	85.712898	-634.130127	254.260300	1455.217285	-533.043091	-110.408203	1450.792725	-528.402466	71.315750	1427.923096	-535.362305	69.694588	1759.758545	-785.678711	271.739624	1192.698242	-598.527466	-197.428787	1194.630859	-583.150452	276.510437	982.018433	-501.052734	-156.131805	895.013000	-580.997986	64.243309	1096.085815	548.280884	-56.805946	968.920166	555.702148	198.992935
-604.381836	148.233063	995.544556	-588.480896	-26.393456	999.026245	-654.644531	163.594528	522.591858	-642.022461	-67.566940	525.342529	-646.812378	162.293579	78.831520	-649.875732	-72.290291	85.704529	-633.975952	254.309265	1455.267456	-532.932739	-110.365097	1450.648926	-528.310242	71.339592	1427.850952	-534.985596	69.570381	1759.783569	-785.720703	271.771088	1192.861450	-598.682373	-197.382904	1194.602417	-583.270996	276.475342	982.100037	-501.553864	-156.151291	894.842590	-581.046875	64.289551	1096.037476	548.463623	-57.301655	969.103333	554.707886	198.736069
-604.467285	148.307053	995.552307	-588.582458	-26.337509	999.001709	-654.709106	163.621460	522.609558	-639.752441	-65.898026	524.960815	-646.809448	162.322586	78.807617	-648.517212	-72.324234	85.536232	-633.821350	254.352005	1455.327148	-532.820190	-110.344162	1450.542603	-528.192261	71.369598	1427.766235	-534.538879	69.619408	1759.646973	-785.754883	271.827667	1192.984375	-598.853943	-197.274994	1194.507568	-583.369019	276.437805	982.191956	-502.010284	-156.159317	894.698792	-581.110107	64.337212	1096.024902	548.772278	-57.673687	969.119812	553.856018	198.431763
-604.579468	148.389969	995.551636	-588.680237	-26.279903	998.981445	-654.675964	163.606339	522.563965	-641.427612	-67.409904	525.271484	-646.717285	162.319794	78.778564	-649.965027	-72.229469	85.728455	-633.633118	254.412628	1455.377075	-532.752441	-110.319160	1450.426880	-528.085693	71.375900	1427.727661	-534.139526	69.599632	1759.573120	-785.774780	271.890228	1193.180176	-599.039185	-197.255585	1194.499512	-583.459717	276.411316	982.281616	-502.478058	-156.219025	894.607605	-581.185303	64.399796	1096.010010	548.972961	-58.190945	969.263367	552.781006	198.025787
-604.652222	148.448563	995.535645	-588.746460	-26.260361	999.007385	-654.741882	163.608826	522.562805	-641.317932	-67.604584	525.308777	-646.720764	162.359879	78.773033	-650.163757	-72.222588	85.750931	-633.453491	254.467529	1455.415039	-532.693726	-110.309196	1450.350708	-528.007690	71.404335	1427.694458	-533.782471	69.463829	1759.640625	-785.791382	271.963379	1193.309814	-599.265686	-197.210876	1194.447266	-583.562622	276.399658	982.366028	-502.901184	-156.282104	894.540833	-581.271362	64.460922	1096.016846	549.303528	-58.729733	969.250793	551.924622	197.562134
-604.746643	148.538193	995.532104	-588.867065	-26.207638	998.989380	-654.835571	163.653275	522.562622	-641.121826	-67.748611	525.348145	-646.723877	162.361115	78.776825	-650.265625	-72.206108	85.835358	-633.279419	254.504166	1455.465088	-532.610291	-110.307503	1450.253784	-527.878723	71.421158	1427.613647	-533.316101	69.525017	1759.480713	-785.817017	272.086029	1193.450073	-599.462158	-197.177231	1194.403076	-583.644409	276.383911	982.472046	-503.304840	-156.303894	894.406067	-581.351990	64.523254	1096.002197	549.511780	-59.118496	969.270996	550.813721	197.147583
-604.867004	148.638733	995.538086	-588.969543	-26.127686	998.962769	-654.967529	163.711121	522.563171	-640.619080	-67.642075	525.240967	-646.765991	162.349548	78.806702	-650.136047	-72.211029	85.795479	-633.099060	254.535919	1455.516235	-532.518127	-110.275764	1450.152710	-527.806702	71.447350	1427.572144	-532.849915	69.496796	1759.394287	-785.821716	272.192474	1193.680298	-599.666870	-197.165985	1194.342285	-583.750610	276.374969	982.592651	-503.690582	-156.319870	894.207886	-581.426758	64.599510	1095.986572	549.575867	-59.054119	969.164063	549.310852	196.998993
-604.970886	148.738144	995.531067	-589.085938	-26.012829	998.935059	-655.107056	163.745255	522.580872	-640.235413	-67.564423	525.172607	-646.802734	162.381760	78.782845	-650.106689	-72.163536	85.804977	-632.917053	254.593430	1455.595947	-532.463379	-110.247162	1450.015015	-527.728088	71.471230	1427.519897	-532.419800	69.450455	1759.317261	-785.806824	272.310791	1193.837158	-599.878357	-197.160202	1194.320435	-583.829956	276.396057	982.704651	-504.119720	-156.387268	894.056152	-581.497986	64.697548	1095.963379	549.632080	-59.467674	969.182007	548.028015	196.635071
-605.045227	148.783142	995.553040	-589.141541	-25.948996	998.941833	-655.149597	163.815903	522.559387	-639.802979	-67.470894	525.106323	-646.834778	162.379761	78.781105	-650.163635	-72.150406	85.819298	-632.756287	254.656570	1455.640503	-532.418457	-110.232407	1449.910889	-527.628845	71.490196	1427.453857	-532.006836	69.429207	1759.249268	-785.825500	272.431061	1194.007568	-600.077148	-197.164078	1194.340820	-583.872681	276.410492	982.826782	-504.541199	-156.433411	893.934021	-581.559875	64.745697	1095.977539	549.677429	-60.005623	969.223816	546.740601	196.046570
-605.127747	148.872025	995.547241	-589.278381	-25.841654	998.929565	-655.243958	163.833939	522.598022	-639.543823	-67.447319	525.118774	-646.860596	162.382034	78.781586	-650.213135	-72.115128	85.851509	-632.562073	254.686142	1455.685303	-532.387573	-110.227547	1449.823364	-527.556458	71.474159	1427.434448	-531.633057	69.119545	1759.374756	-785.820618	272.564453	1194.161377	-600.255615	-197.100800	1194.304199	-583.947266	276.428741	982.940430	-504.931976	-156.489044	893.841614	-581.645996	64.837723	1095.964966	549.710876	-60.445442	969.212280	545.434326	195.572311
-605.234924	149.013504	995.546631	-589.380371	-25.776661	998.895142	-655.359497	163.945099	522.565308	-639.179810	-67.483299	525.143005	-646.854492	162.384537	78.794525	-650.383179	-72.059738	85.839928	-632.375000	254.731445	1455.778931	-532.353333	-110.194611	1449.752441	-527.505554	71.478249	1427.399048	-531.155823	69.417778	1759.188232	-785.815857	272.713318	1194.359497	-600.413818	-197.037903	1194.205688	-583.981262	276.453186	983.125061	-505.331665	-156.529602	893.737549	-581.720276	64.923546	1095.943237	549.588867	-60.799671	969.267578	543.811707	195.187378
-605.342957	149.080399	995.531006	-589.511475	-25.709675	998.886719	-655.473083	164.050247	522.561218	-638.910400	-67.465683	525.074158	-646.894897	162.400528	78.788582	-650.476257	-72.063324	85.870667	-632.206421	254.788757	1455.824097	-532.320251	-110.201416	1449.655273	-527.430664	71.498940	1427.357666	-530.776855	69.313286	1759.096802	-785.834839	272.900848	1194.506104	-600.654846	-197.048859	1194.214722	-584.037231	276.492432	983.291687	-505.731842	-156.564194	893.645325	-581.821716	64.994087	1095.928223	549.565491	-61.324154	969.291626	542.479675	194.578964
-605.432800	149.129242	995.543823	-589.644714	-25.648052	998.895142	-655.546509	164.131027	522.549561	-638.612122	-67.539040	525.036682	-646.939087	162.428085	78.778427	-650.576965	-72.048157	85.943596	-632.006653	254.827164	1455.883057	-532.342834	-110.198227	1449.649902	-527.407410	71.507393	1427.318237	-530.333679	69.306564	1758.932983	-785.848450	273.061157	1194.676636	-601.153992	-196.917633	1194.319702	-584.058289	276.525848	983.458618	-506.148804	-156.639191	893.541077	-581.941650	65.042480	1095.940430	549.425659	-61.824348	969.341248	540.962891	194.121078
-605.522095	149.246490	995.525757	-589.762268	-25.545866	998.861450	-655.637024	164.218414	522.557312	-638.220886	-67.539406	524.935486	-646.935730	162.460434	78.793839	-650.546448	-72.003296	85.968025	-631.785461	254.875519	1455.939209	-532.314026	-110.177017	1449.525635	-527.333130	71.524132	1427.261841	-529.922607	69.261986	1758.853027	-785.870483	273.264160	1194.866333	-601.360168	-196.868210	1194.259277	-584.079407	276.535278	983.692261	-506.481842	-156.710373	893.487244	-582.020081	65.142754	1095.910889	549.208679	-62.287552	969.437012	539.375061	193.679871
-605.657532	149.321777	995.523438	-589.865234	-25.467682	998.819336	-655.746277	164.322357	522.509460	-637.856750	-67.579948	524.856750	-646.997192	162.480026	78.766823	-650.511169	-71.981857	85.994827	-631.585754	254.908035	1456.000610	-532.309753	-110.156395	1449.486938	-527.292664	71.546547	1427.208252	-529.539734	69.169762	1758.864746	-785.883850	273.463257	1195.036255	-601.561096	-196.827591	1194.200684	-584.063416	276.576324	983.906799	-506.837799	-156.804825	893.408203	-582.101379	65.203255	1095.883301	549.055054	-62.637165	969.427734	537.868591	193.233536
-605.773438	149.381866	995.502747	-589.996155	-25.400457	998.817932	-655.843262	164.408356	522.503235	-637.429932	-67.638405	524.811707	-647.016174	162.502289	78.717339	-650.536194	-71.996056	86.057220	-631.382324	254.978943	1456.032227	-532.315369	-110.149948	1449.419678	-527.235535	71.549950	1427.185059	-529.097229	69.225319	1758.699951	-785.919434	273.654053	1195.166504	-601.788696	-196.755997	1194.097534	-584.028931	276.609039	984.145874	-507.188446	-156.879517	893.371826	-582.222046	65.276871	1095.871460	548.776062	-63.133812	969.560547	536.321167	192.675629
-605.875488	149.500092	995.486572	-590.145447	-25.360334	998.814636	-655.929626	164.524109	522.464661	-637.790161	-68.259186	525.006348	-647.037048	162.538239	78.697426	-651.235535	-71.995682	86.173523	-631.170898	255.035309	1456.053833	-532.307129	-110.149117	1449.297363	-527.179382	71.536659	1427.140015	-528.690613	69.215668	1758.594604	-785.968567	273.870789	1195.308350	-601.997559	-196.713135	1194.088623	-583.980408	276.680695	984.400818	-507.542725	-156.944107	893.255981	-582.339966	65.358276	1095.860352	548.536499	-63.652798	969.605591	534.881531	192.229416
-606.007568	149.562164	995.481934	-590.256042	-25.263485	998.742188	-656.032410	164.614166	522.461609	-637.407776	-68.279518	525.003967	-647.092224	162.543411	78.745972	-651.299927	-71.934578	86.154839	-630.989258	255.087296	1456.093750	-532.334900	-110.142387	1449.216797	-527.115173	71.548645	1427.076416	-528.285339	69.172684	1758.513184	-785.998840	274.063599	1195.493042	-602.205750	-196.679214	1194.043213	-583.929077	276.756012	984.655334	-507.858826	-156.983643	893.142273	-582.421753	65.405487	1095.816650	548.232300	-63.964508	969.592957	533.373291	191.753494
-606.121033	149.644455	995.467407	-590.390198	-25.221119	998.737915	-656.062622	164.681900	522.461304	-637.132690	-68.292801	524.960571	-647.041626	162.554199	78.715523	-651.469727	-71.927277	86.163200	-630.793518	255.165848	1456.101685	-532.360535	-110.144882	1449.139404	-527.074829	71.567764	1427.009033	-527.833313	69.158066	1758.513672	-786.038452	274.243683	1195.707520	-602.213867	-196.816284	1193.925903	-583.860596	276.790802	984.938354	-508.176727	-157.045212	893.102051	-582.532715	65.472107	1095.805054	551.242676	-56.972324	961.677673	534.193665	195.026566
-606.223389	149.715027	995.466797	-590.553711	-25.164072	998.719177	-656.290955	164.895584	522.483093	-636.631104	-68.195290	524.903992	-647.159790	162.579178	78.715111	-651.362732	-71.920197	86.191116	-630.611633	255.226257	1456.120728	-532.406006	-110.143913	1449.077393	-527.030029	71.553032	1426.953735	-527.475769	69.124832	1758.349976	-786.084778	274.455902	1195.881226	-602.405396	-196.830688	1193.811646	-583.793701	276.876709	985.238281	-508.486359	-157.097382	893.022583	-582.648071	65.521484	1095.793091	549.627441	-58.264236	962.377441	532.268005	194.067917
-606.347290	149.785065	995.492249	-590.684265	-25.124802	998.737061	-656.192139	164.857834	522.438660	-636.215942	-68.130997	524.775024	-647.106995	162.579514	78.739525	-651.390808	-71.881271	86.228470	-630.453491	255.260162	1456.170166	-532.434265	-110.142876	1449.040405	-527.012512	71.565514	1426.926880	-527.112183	69.011421	1758.354004	-786.102722	274.663635	1196.018677	-602.683044	-196.844513	1193.991821	-583.682068	276.953064	985.534180	-508.821838	-157.208847	893.026367	-582.761475	65.571899	1095.812622	548.894836	-59.088497	962.633301	530.784851	193.350266
-606.445740	149.842224	995.484619	-590.800903	-25.059359	998.717529	-656.259583	164.966553	522.417480	-635.433167	-67.807381	524.609924	-647.090576	162.620377	78.685066	-651.187073	-71.861076	86.197701	-630.268982	255.320145	1456.207642	-532.445679	-110.124001	1448.969971	-526.974365	71.567764	1426.905884	-526.676270	69.045311	1758.166626	-786.112366	274.859497	1196.184692	-602.925232	-196.839325	1193.984985	-583.537842	277.050507	985.871338	-509.153046	-157.285416	893.097351	-582.842896	65.627235	1095.795044	548.350952	-59.406536	962.731567	529.089294	193.126724
-606.553528	149.890015	995.464233	-590.939758	-25.041176	998.710266	-656.848755	165.354904	522.456543	-635.251648	-67.954765	524.562744	-647.412842	162.661484	78.678658	-651.302246	-71.877899	86.316391	-630.093811	255.381821	1456.259888	-532.486084	-110.129692	1448.929810	-526.932678	71.580627	1426.860840	-526.287415	69.042847	1758.064819	-786.114258	275.066711	1196.317505	-603.137085	-196.837646	1193.946045	-583.390137	277.147278	986.213623	-509.489899	-157.373001	893.134277	-582.944519	65.666168	1095.777588	547.654785	-59.492111	962.810120	527.078735	193.082001
-606.649719	149.996017	995.468506	-591.080566	-25.002138	998.723328	-656.554138	165.217484	522.395630	-634.987122	-68.079399	524.634277	-647.216736	162.663696	78.678360	-651.425781	-71.894913	86.382195	-629.950378	255.434158	1456.297729	-532.516174	-110.132339	1448.861572	-526.903320	71.552658	1426.845703	-525.899841	68.734650	1758.294189	-786.098450	275.288788	1196.410034	-603.382568	-196.861343	1193.960815	-583.226868	277.301788	986.539856	-509.844727	-157.467117	893.138794	-583.064453	65.738266	1095.786499	546.963440	-59.679947	962.895691	524.970581	193.143417
-606.764587	150.074234	995.457642	-591.247253	-24.920631	998.677856	-657.251221	165.686996	522.500305	-634.685242	-68.109406	524.625427	-647.609558	162.737305	78.708344	-651.455322	-71.865753	86.359039	-629.797058	255.439346	1456.355469	-532.576111	-110.131355	1448.755859	-526.861877	71.526527	1426.769409	-525.523621	68.991898	1757.904297	-786.114014	275.470184	1196.582642	-603.585999	-196.859741	1193.787109	-583.035583	277.389435	986.885681	-509.987671	-157.552521	892.861694	-583.167236	65.797256	1095.752930	546.109192	-60.098164	963.180969	523.830994	191.964539
-606.870300	150.151505	995.471802	-591.416931	-24.842030	998.627808	-657.513489	165.880920	522.494629	-634.301636	-68.010338	524.529358	-647.771851	162.748184	78.700844	-651.479797	-71.816399	86.325500	-629.650757	255.452377	1456.404663	-532.562439	-110.128845	1448.638916	-526.826294	71.543770	1426.707153	-525.150940	68.975945	1757.781982	-786.090759	275.664429	1196.713135	-603.785889	-196.800552	1193.671631	-582.840698	277.506470	987.252686	-510.354858	-157.658539	892.877686	-583.274841	65.835793	1095.731445	545.441345	-60.762081	963.502808	522.372864	191.174545
-606.956482	150.231110	995.461243	-591.534607	-24.772915	998.595764	-657.226257	165.721344	522.459839	-633.901428	-67.797157	524.404480	-647.506958	162.715424	78.694466	-651.405701	-71.816681	86.272591	-629.537781	255.495911	1456.443481	-532.615417	-110.138657	1448.551880	-526.773621	71.549057	1426.666260	-524.754639	68.931145	1757.785767	-786.078491	275.838623	1196.838989	-603.966919	-196.780487	1193.556274	-582.594543	277.623810	987.654480	-510.473694	-157.694794	892.634155	-583.344421	65.897736	1095.705322	544.963379	-61.247566	963.607361	521.006287	190.708542
-607.084656	150.271164	995.464539	-591.692688	-24.711399	998.569458	-656.630737	165.373093	522.375671	-633.701477	-67.863991	524.389954	-647.105591	162.667038	78.673653	-651.572083	-71.812248	86.300186	-629.400940	255.528183	1456.463989	-532.683167	-110.122208	1448.481323	-526.751831	71.557007	1426.632935	-524.443176	68.884972	1757.609985	-786.054993	276.059723	1196.915405	-604.227539	-196.765640	1193.553955	-582.254944	277.793304	987.820557	-510.747589	-157.787384	892.589905	-583.457153	65.932121	1095.689453	545.830566	-63.331280	963.610840	522.689697	188.038803
-607.156738	150.346603	995.460205	-591.827026	-24.652905	998.579407	-656.776672	165.465652	522.373474	-633.408386	-67.808510	524.317322	-647.148987	162.720764	78.640114	-651.595398	-71.813599	86.402603	-629.262146	255.565323	1456.490479	-532.726379	-110.125648	1448.428833	-526.718201	71.553505	1426.626709	-524.125427	68.852234	1757.527832	-786.018982	276.276184	1196.993652	-604.447205	-196.730560	1193.513550	-582.065552	277.938080	988.276733	-510.985962	-157.867310	892.582947	-583.560364	66.001152	1095.692139	544.939941	-63.444038	963.760132	520.173523	188.363495
-607.277344	150.436798	995.435730	-591.995056	-24.589317	998.571838	-656.989624	165.594589	522.373413	-633.049011	-67.705803	524.205750	-647.274658	162.759369	78.635078	-651.514893	-71.824257	86.440620	-629.139648	255.589859	1456.540039	-532.746887	-110.128181	1448.344971	-526.723267	71.534912	1426.594238	-523.792419	68.820251	1757.442261	-785.956909	276.463226	1197.084473	-604.643921	-196.709991	1193.495972	-581.808960	278.099487	988.604553	-511.195831	-157.957138	892.547974	-583.673401	66.085434	1095.670898	544.288269	-63.723789	963.907898	518.344543	187.986404
-607.367188	150.519745	995.420959	-592.133423	-24.502785	998.542358	-657.118164	165.740662	522.334473	-632.836731	-67.728783	524.204895	-647.274353	162.780334	78.632263	-651.583923	-71.816574	86.468826	-629.018250	255.649673	1456.574829	-532.810730	-110.108780	1448.270264	-526.695862	71.532913	1426.562378	-523.492188	68.749237	1757.362305	-785.908875	276.687714	1197.167114	-604.848877	-196.716583	1193.488037	-581.555603	278.263123	988.923889	-511.429657	-158.062454	892.556213	-583.772095	66.158821	1095.646606	543.367981	-63.706589	964.057922	515.942993	187.567505
-607.451782	150.536301	995.407959	-592.252075	-24.468098	998.518677	-657.233765	165.816498	522.317505	-632.717346	-67.824768	524.215698	-647.324280	162.784424	78.607971	-651.649719	-71.827232	86.521004	-628.923096	255.673798	1456.630493	-532.888062	-110.115097	1448.194092	-526.679688	71.548668	1426.500854	-523.210754	68.529976	1757.536255	-785.865356	276.857422	1197.219727	-605.066833	-196.767731	1193.460693	-581.259399	278.386566	989.301819	-511.697662	-158.189728	892.484741	-583.868835	66.176056	1095.627686	542.979614	-64.343315	964.201355	514.769409	186.920883
-607.571350	150.621429	995.411499	-592.419617	-24.367159	998.443787	-657.473022	165.920441	522.363342	-631.959900	-67.354187	524.060181	-647.431580	162.772186	78.664978	-651.363953	-71.790649	86.420975	-628.812988	255.710403	1456.682129	-532.930664	-110.100151	1448.103394	-526.687073	71.536667	1426.455200	-522.939514	68.536148	1757.287598	-785.787415	277.034790	1197.324219	-605.296692	-196.814590	1193.466064	-580.914551	278.513977	989.659119	-512.078369	-158.253632	892.617554	-583.979187	66.223587	1095.588135	542.582031	-64.909538	964.405701	513.569580	186.296585
-607.642273	150.651276	995.393372	-592.508728	-24.330116	998.429016	-658.230957	166.406631	522.466492	-631.717834	-67.243095	523.968262	-647.864380	162.873749	78.653557	-651.236145	-71.752136	86.371475	-628.698792	255.724640	1456.749756	-532.966431	-110.097107	1448.000977	-526.680237	71.543312	1426.391479	-522.627563	68.567772	1757.117432	-785.691223	277.201782	1197.428467	-605.500610	-196.837570	1193.395996	-580.557617	278.680939	989.985291	-512.293274	-158.305496	892.507874	-584.055481	66.257690	1095.571045	542.108887	-65.321518	964.560486	512.004211	185.329620
-607.741638	150.700745	995.371033	-592.644836	-24.316181	998.423462	-658.311707	166.447906	522.456726	-631.592468	-67.210266	523.937134	-647.880127	162.878311	78.622955	-651.212036	-71.750183	86.366348	-628.641174	255.761734	1456.791870	-533.025818	-110.107307	1447.887085	-526.670837	71.533554	1426.372314	-522.377930	68.504364	1757.044434	-785.593811	277.402374	1197.478027	-605.740906	-196.804977	1193.370850	-580.223755	278.876465	990.264221	-512.529785	-158.407166	892.429688	-584.159973	66.295944	1095.554810	541.616943	-65.824722	964.726807	510.659058	184.721375
-607.814819	150.765717	995.346008	-592.772156	-24.291454	998.418823	-658.202515	166.379288	522.427185	-631.536987	-67.171532	523.946228	-647.796753	162.907715	78.605247	-651.219543	-71.751694	86.364609	-628.541016	255.781403	1456.840088	-533.117004	-110.111214	1447.872192	-526.666382	71.521011	1426.355103	-522.133118	68.439400	1756.985107	-785.483459	277.583862	1197.502075	-606.013550	-196.850479	1193.531372	-579.858459	279.057251	990.610107	-512.810852	-158.584122	892.402100	-584.257507	66.346870	1095.539307	541.990051	-67.185417	964.862000	511.767395	184.694656
-607.857239	150.799026	995.333435	-592.844177	-24.236090	998.418152	-657.851318	166.185638	522.349243	-631.438110	-67.114204	523.958374	-647.555725	162.879425	78.597069	-651.227417	-71.741165	86.381607	-628.434448	255.837128	1456.844360	-533.178833	-110.118927	1447.809692	-526.650574	71.525055	1426.361572	-521.929199	68.087029	1757.132080	-785.367004	277.749298	1197.581665	-606.202454	-196.850601	1193.501587	-579.517761	279.253571	990.921265	-513.033691	-158.719635	892.422546	-584.311157	66.395889	1095.531860	542.278870	-68.577240	965.006714	512.158936	182.945450
-607.913574	150.805573	995.349365	-592.909180	-24.244125	998.448059	-657.919678	166.238251	522.337097	-632.057434	-67.650520	524.076111	-647.551147	162.857285	78.632721	-651.688904	-71.747139	86.475151	-628.345520	255.867477	1456.930420	-533.220215	-110.110283	1447.741821	-526.654053	71.524643	1426.337646	-521.643677	68.296844	1756.992188	-785.248291	277.913025	1197.634155	-606.369690	-196.806732	1193.478271	-579.139404	279.401733	991.311707	-513.166931	-158.839920	892.216187	-584.382568	66.401062	1095.556396	541.598022	-68.068382	964.731567	508.719940	183.361908
-608.004150	150.818909	995.338623	-593.025085	-24.242725	998.448059	-657.974121	166.236816	522.354065	-632.149536	-67.711754	524.117371	-647.562195	162.901062	78.621628	-651.668579	-71.771828	86.556847	-628.260010	255.878525	1456.981445	-533.313477	-110.110733	1447.722290	-526.668030	71.514030	1426.324951	-521.459839	68.183327	1756.852295	-785.145691	278.050446	1197.708862	-606.608948	-196.819305	1193.483398	-578.761841	279.573273	991.618042	-513.533813	-158.979324	892.416382	-584.482849	66.412155	1095.550415	541.190979	-68.548615	964.895020	507.528442	182.834778
-608.068909	150.849091	995.343506	-593.097900	-24.242561	998.459412	-658.018250	166.256165	522.345215	-632.212463	-67.671524	524.125732	-647.574829	162.909622	78.557167	-651.643677	-71.785782	86.535950	-628.150085	255.928879	1457.035889	-533.377808	-110.141975	1447.684326	-526.685974	71.523285	1426.316772	-521.255981	68.069534	1756.822510	-785.036804	278.193024	1197.761108	-606.816284	-196.828461	1193.476929	-578.426147	279.712067	991.942871	-513.788391	-159.103088	892.353638	-584.551880	66.429710	1095.558594	541.103394	-69.289864	965.026855	507.108032	181.859039
-608.161255	150.878265	995.346863	-593.184875	-24.198093	998.399170	-658.070740	166.353348	522.341736	-632.250671	-67.629326	524.071045	-647.628601	162.891312	78.590561	-651.606689	-71.756927	86.449623	-628.053101	255.959747	1457.062988	-533.406799	-110.128929	1447.610596	-526.694702	71.503914	1426.257324	-521.082397	67.974854	1756.751465	-784.931519	278.334320	1197.813599	-607.242920	-196.573898	1193.508545	-578.046082	279.892395	992.303162	-513.955505	-159.191101	892.303528	-584.604553	66.434532	1095.525024	540.737122	-69.875816	965.187012	505.899872	181.109848
-608.240234	150.907211	995.336365	-593.258118	-24.174543	998.400146	-658.100830	166.375305	522.343628	-631.565918	-66.908455	523.893799	-647.586914	162.913055	78.570313	-651.072510	-71.738304	86.316780	-627.961853	255.967331	1457.121826	-533.456299	-110.135323	1447.595093	-526.698914	71.507942	1426.248413	-520.885254	67.873886	1756.814087	-784.837402	278.496246	1197.864258	-607.206909	-196.754181	1193.372925	-577.704651	280.036072	992.614502	-514.047607	-159.303772	892.099060	-584.656616	66.469658	1095.516113	540.397583	-70.268585	965.308655	504.900665	180.497177
-608.288696	150.959366	995.327087	-593.312195	-24.200180	998.423584	-658.100281	166.393295	522.348450	-631.732361	-66.859680	523.915833	-647.592468	162.920135	78.558754	-651.160522	-71.749252	86.308884	-627.872925	256.016907	1457.135986	-533.514709	-110.158386	1447.556030	-526.703003	71.510681	1426.251099	-520.748352	67.758415	1756.689453	-784.737244	278.664551	1197.883057	-607.691528	-196.566879	1193.436279	-577.332764	280.210083	992.976624	-514.356934	-159.388260	892.280029	-584.704285	66.499741	1095.522095	540.100159	-70.823753	965.367310	504.019684	179.661667
-608.343018	150.994934	995.327454	-593.402405	-24.184616	998.435059	-658.108948	166.464920	522.288635	-632.576355	-67.443947	524.048096	-647.606445	162.906189	78.576767	-651.570557	-71.762863	86.382004	-627.777649	256.077820	1457.157349	-533.571167	-110.180954	1447.520264	-526.711792	71.510681	1426.265625	-520.604492	67.673073	1756.656982	-784.601990	278.857697	1197.912598	-607.706787	-196.754822	1193.397339	-576.938354	280.355255	993.348328	-514.539917	-159.445206	892.386108	-584.765320	66.528801	1095.526001	539.799133	-71.383911	965.408630	503.250061	178.998505
-608.371826	151.017288	995.350708	-593.420105	-24.128706	998.459473	-658.113464	166.411469	522.330139	-632.671204	-67.356369	524.072205	-647.566528	162.902542	78.608253	-651.516357	-71.761574	86.380562	-627.710632	256.098480	1457.225464	-533.612488	-110.182365	1447.507080	-526.718445	71.491615	1426.230103	-520.468018	67.551338	1756.622070	-784.486816	279.028534	1197.952515	-608.114929	-196.493393	1193.234497	-576.578979	280.492889	993.647400	-514.635742	-159.468445	892.386414	-584.789673	66.570152	1095.550049	539.467957	-71.863075	965.445129	502.305847	178.383469
-608.410645	150.993240	995.372192	-593.453796	-24.109970	998.472961	-658.104431	166.442963	522.325439	-632.253845	-66.868622	524.030701	-647.568237	162.911423	78.577393	-651.076172	-71.737694	86.335632	-627.655151	256.111633	1457.272095	-533.647949	-110.211662	1447.489014	-526.699280	71.527107	1426.236694	-520.320801	67.437973	1756.616455	-784.379456	279.195648	1198.015869	-608.390564	-196.513031	1193.281616	-576.233826	280.631744	993.918579	-514.719910	-159.518372	892.468201	-584.814453	66.565155	1095.565674	539.162231	-72.440300	965.438843	501.416168	177.802643
-608.459961	150.982468	995.384521	-593.535278	-24.117840	998.509888	-658.105591	166.455475	522.306213	-632.859924	-67.266861	524.207397	-647.579224	162.907562	78.576370	-651.397278	-71.816414	86.442680	-627.588867	256.137634	1457.316406	-533.754761	-110.223259	1447.507568	-526.661255	71.527260	1426.248291	-520.189270	67.308311	1756.602417	-784.272949	279.381653	1198.058594	-608.783630	-196.671387	1193.568970	-575.893127	280.802063	994.236389	-514.793396	-159.556870	892.537476	-584.898804	66.565231	1095.593140	538.837219	-72.878990	965.389771	500.535461	177.289551
-608.484558	150.985504	995.407532	-593.590698	-24.099970	998.539246	-658.105896	166.441971	522.281006	-633.053040	-67.297775	524.281189	-647.576172	162.909256	78.573120	-651.394348	-71.823738	86.388794	-627.551941	256.145691	1457.363037	-533.809265	-110.241882	1447.454590	-526.652954	71.557716	1426.242188	-520.067627	67.194466	1756.578979	-784.179810	279.563141	1198.076904	-609.104004	-196.757538	1193.613770	-575.558105	280.969055	994.587097	-514.836792	-159.583786	892.664124	-584.939453	66.576668	1095.619385	538.529480	-73.359917	965.304871	499.710419	176.711273
-608.567932	151.007095	995.384338	-593.721375	-24.100029	998.554626	-658.127258	166.468155	522.303589	-633.237549	-67.303200	524.247437	-647.614807	162.913971	78.574341	-651.390076	-71.821175	86.319275	-627.473145	256.155212	1457.365845	-533.843689	-110.290657	1447.411377	-526.634460	71.557518	1426.253418	-519.941895	67.081055	1756.642578	-784.089600	279.744354	1198.092163	-609.131165	-196.985184	1193.480347	-575.181091	281.136963	994.908386	-514.818970	-159.585800	892.782532	-585.002502	66.607994	1095.607666	538.147644	-73.899239	965.200867	498.875763	176.151062
-608.597717	151.035370	995.369263	-593.807617	-24.109344	998.590515	-658.120667	166.523636	522.302490	-633.345703	-67.260788	524.238220	-647.638123	162.925354	78.570122	-651.362061	-71.818275	86.308212	-627.407593	256.187042	1457.343262	-533.941711	-110.321732	1447.384644	-526.627869	71.531502	1426.242798	-519.840637	66.970200	1756.608887	-783.985229	279.922211	1198.122559	-609.414917	-197.048370	1193.465088	-574.767639	281.242920	995.226868	-514.771118	-159.549469	892.955200	-585.065186	66.639900	1095.618042	537.261475	-74.264091	965.529541	497.916565	175.390488
-608.664429	151.069290	995.334045	-593.932129	-24.128023	998.585999	-658.156189	166.576645	522.307983	-633.390198	-67.208191	524.218323	-647.672424	162.920593	78.537689	-651.414063	-71.811493	86.264023	-627.324341	256.201813	1457.358032	-534.000244	-110.345093	1447.324829	-526.819153	71.406326	1426.209351	-519.768799	66.570610	1756.811768	-783.915405	280.104645	1198.135132	-609.727905	-197.091370	1193.474243	-574.394897	281.327911	995.519409	-514.682617	-159.504349	893.167175	-585.131653	66.660866	1095.593018	537.209106	-74.806717	965.101563	497.120117	175.007950
-608.690247	151.115219	995.360657	-594.018188	-24.032827	998.528015	-658.243225	166.653610	522.317261	-633.421143	-67.196808	524.191467	-647.767090	162.898148	78.578804	-651.412598	-71.824173	86.262627	-627.261353	256.218018	1457.380737	-534.053223	-110.391884	1447.277466	-526.823547	71.382896	1426.165527	-519.661072	66.395317	1756.828125	-783.833862	280.259369	1198.176270	-610.117371	-197.209488	1193.532227	-574.019653	281.424286	995.823975	-514.517883	-159.464981	893.410645	-585.163391	66.681129	1095.574951	537.061279	-75.386497	964.791870	496.373413	174.625122
-608.735657	151.037338	995.382996	-594.134888	-24.048903	998.557434	-658.210083	166.651855	522.318542	-633.384277	-67.117729	524.118408	-647.756653	162.899536	78.583832	-651.372253	-71.824745	86.255493	-627.180298	256.207977	1457.389160	-534.121704	-110.411545	1447.243774	-526.849548	71.349182	1426.150879	-519.613159	66.264969	1756.739136	-783.739746	280.441437	1198.202881	-610.551941	-197.307785	1193.538574	-573.688599	281.476105	996.173218	-514.333069	-159.343384	893.685547	-585.243469	66.632713	1095.600708	536.729492	-75.904495	964.652893	495.518829	174.233109
-608.769958	151.052292	995.384094	-594.238647	-24.000607	998.538391	-658.281494	166.716614	522.330322	-633.324951	-67.099602	524.164124	-647.852417	162.888062	78.613762	-651.323181	-71.862198	86.268677	-627.124084	256.214478	1457.399536	-534.187927	-110.454689	1447.207642	-526.898315	71.307693	1426.116333	-519.541016	66.153107	1756.716064	-783.641479	280.625885	1198.215942	-610.961182	-197.513748	1193.595581	-573.297791	281.510895	996.542847	-514.134583	-159.209229	893.996948	-585.311401	66.647255	1095.592041	536.312134	-76.290504	964.533936	494.638763	173.682693
-608.818420	151.091156	995.362061	-594.427368	-24.021198	998.551697	-658.114563	166.678360	522.312012	-633.167725	-67.102997	524.135132	-647.803040	162.878250	78.610603	-651.258118	-71.870316	86.264717	-627.044922	256.232147	1457.398804	-534.289001	-110.517998	1447.163452	-526.921692	71.250237	1426.121948	-519.463928	66.045776	1756.709106	-783.552063	280.797150	1198.192871	-611.386230	-197.635071	1193.609619	-572.864319	281.576294	996.906799	-513.902100	-159.070404	894.380310	-585.424500	66.662704	1095.586670	535.832275	-76.702835	964.396179	493.739441	173.069977
-608.889893	151.100906	995.351074	-594.567322	-24.009098	998.524048	-658.062439	166.726318	522.283203	-632.336853	-66.526619	523.980713	-647.825806	162.906723	78.555603	-650.814209	-71.871910	86.166054	-626.934937	256.247528	1457.386841	-534.358887	-110.584312	1447.110718	-526.955322	71.205452	1426.091309	-519.363159	66.161957	1756.517334	-783.481079	281.003998	1198.172119	-611.797668	-197.766891	1193.672607	-572.441956	281.643311	997.301941	-513.571838	-158.874191	894.789001	-585.514709	66.659203	1095.565186	535.552734	-77.251915	964.317810	492.800781	172.632278
-608.924255	151.128387	995.335083	-594.750549	-24.009642	998.515137	-657.887329	166.732208	522.233032	-632.554199	-66.899353	523.879150	-647.746582	162.914810	78.554947	-651.201660	-71.878105	86.216652	-626.826843	256.251343	1457.357422	-534.427368	-110.658127	1447.057129	-526.986145	71.148491	1426.051147	-519.285522	66.050995	1756.460449	-783.412964	281.187134	1198.150635	-612.469177	-197.624939	1193.705444	-571.965942	281.603363	997.767151	-513.159668	-158.633011	895.085205	-585.601929	66.664063	1095.549438	535.038879	-77.618484	964.164246	492.406250	171.834839
-608.992615	151.165771	995.312561	-594.935364	-24.003834	998.469604	-657.929260	166.926666	522.255859	-631.801086	-66.581352	523.663025	-647.870239	162.967056	78.536530	-650.977173	-71.890999	86.110069	-626.717102	256.278992	1457.304443	-534.553711	-110.728424	1447.022095	-527.020081	71.073372	1426.030273	-519.187866	65.928375	1756.440430	-783.376831	281.394318	1198.131226	-612.968689	-197.819351	1193.757568	-571.424805	281.539063	998.316040	-512.800903	-158.411545	895.616699	-585.711853	66.662659	1095.513428	534.317688	-77.841690	964.060486	490.782227	171.670303
-609.065674	151.232971	995.310547	-595.167847	-23.952574	998.389465	-657.757996	166.913086	522.226624	-631.699829	-66.957245	523.598694	-647.852051	162.962311	78.534027	-651.240906	-71.863380	86.123741	-626.615967	256.278717	1457.246948	-534.672119	-110.824196	1446.967896	-526.836487	71.120926	1426.023682	-519.060486	65.800995	1756.499756	-783.399963	281.569946	1198.163086	-613.250183	-198.201248	1193.721558	-570.878967	281.381866	998.942993	-512.291138	-158.143753	896.136108	-585.849609	66.663994	1095.471680	533.638550	-78.167747	964.008545	489.317841	171.392395
-609.112244	151.248703	995.304749	-595.331116	-23.876337	998.288147	-657.699524	166.932205	522.268372	-631.150208	-67.057800	523.552795	-647.900818	162.951797	78.562927	-651.343933	-71.861877	86.096100	-626.430420	256.291077	1457.211792	-534.751648	-110.875984	1446.937256	-527.091370	70.924156	1425.876709	-518.979614	65.677727	1756.336060	-783.408142	281.725281	1198.174683	-613.933105	-198.010529	1193.684448	-570.267334	281.235229	999.775513	-511.722198	-157.866913	896.642883	-585.932312	66.648102	1095.416382	533.091248	-78.516830	963.955566	488.287628	170.928925
-609.157227	151.233917	995.281799	-595.529358	-23.846115	998.249207	-657.556824	166.979660	522.236633	-630.441833	-67.073082	523.431335	-647.896851	162.954315	78.573013	-651.483521	-71.865456	86.104706	-626.262634	256.294250	1457.120239	-534.870544	-110.963409	1446.874878	-527.129089	70.825157	1425.825684	-518.879578	65.283661	1756.469727	-783.456787	281.891754	1198.159180	-614.479675	-198.198395	1193.815063	-569.578796	281.019836	1000.616089	-511.154816	-157.641159	897.299133	-586.069946	66.632149	1095.388794	532.594727	-78.789841	963.934509	487.256866	170.440613
-609.190369	151.275269	995.251648	-595.765625	-23.862591	998.205078	-657.725464	167.254257	522.276672	-630.043091	-67.493416	523.279175	-648.087585	163.009445	78.536552	-651.888306	-71.896187	86.204521	-626.064819	256.285156	1457.049316	-535.034058	-111.076263	1446.816528	-527.165955	70.721565	1425.774414	-518.742371	65.135086	1756.395630	-783.534180	282.052338	1198.221191	-614.857666	-198.631699	1193.840332	-568.874023	280.807159	1001.613892	-510.514343	-157.304062	897.977478	-586.214355	66.616142	1095.354004	532.059570	-79.132416	963.921509	486.160400	170.064117
-609.239868	151.292892	995.221252	-596.002930	-23.870220	998.118469	-657.674683	167.457458	522.260498	-629.334778	-67.888634	523.262085	-648.168152	163.020752	78.553314	-652.028137	-71.889191	86.254784	-625.843872	256.283386	1456.935791	-535.246094	-111.195198	1446.744629	-527.226379	70.593719	1425.686646	-518.552979	65.289467	1756.192139	-783.618286	282.240051	1198.191284	-615.450562	-198.827682	1193.833984	-568.120056	280.563293	1002.654236	-509.852448	-157.021454	898.754028	-586.364014	66.571205	1095.298096	531.482971	-79.296921	964.238953	485.065094	169.488907
-609.294250	151.356186	995.166077	-596.270325	-23.833441	998.031616	-657.595520	167.579514	522.228333	-628.286316	-68.001129	523.026550	-648.219727	163.051132	78.568710	-652.160095	-71.914848	86.282936	-625.659668	256.267670	1456.857178	-535.399719	-111.329704	1446.675537	-527.264893	70.462288	1425.582886	-518.407410	65.173828	1755.979858	-783.674866	282.364258	1198.202271	-616.093445	-199.033585	1193.902100	-567.330322	280.224426	1003.717468	-509.087799	-156.579956	899.546570	-586.518066	66.583733	1095.226929	530.891907	-79.620239	964.315491	484.071533	168.841263
-609.350342	151.375183	995.115662	-596.550842	-23.846197	997.958679	-657.528137	167.716232	522.250916	-626.925354	-68.019775	522.775574	-648.233032	163.040970	78.512199	-652.102051	-71.907845	86.296677	-625.473938	256.240112	1456.751343	-535.580444	-111.479355	1446.617310	-527.345764	70.321815	1425.508545	-518.228760	65.048332	1755.843018	-783.756714	282.484375	1198.244385	-616.632690	-199.214172	1193.923462	-566.511047	279.871429	1004.802246	-508.260162	-156.152283	900.261414	-586.692932	66.552399	1095.167358	530.325806	-79.856895	964.382935	482.857208	168.286667
-609.384583	151.382355	995.054077	-596.856201	-23.835670	997.845459	-657.491943	167.820541	522.216187	-625.651672	-68.234039	522.570557	-648.278076	163.035614	78.532837	-652.185181	-71.921532	86.381363	-625.265808	256.238312	1456.656494	-535.792542	-111.618271	1446.520020	-527.386536	70.185669	1425.381470	-518.030212	64.923111	1755.703125	-783.833435	282.616394	1198.259033	-617.224426	-199.457214	1193.943848	-565.692078	279.446228	1005.987976	-507.410858	-155.856201	901.088562	-586.898438	66.504639	1095.087402	529.797180	-80.173904	964.439087	481.629303	168.052841
-609.396057	151.418549	995.005859	-597.098755	-23.811712	997.718140	-657.445496	167.920029	522.228699	-624.203003	-68.394798	522.267334	-648.319397	163.074219	78.516495	-652.403564	-71.940582	86.450027	-625.062561	256.227325	1456.587280	-536.021301	-111.772636	1446.430664	-527.461670	70.026039	1425.244263	-517.850220	64.558220	1755.736694	-783.913330	282.701385	1198.275635	-617.801331	-199.628784	1193.887451	-564.856934	279.001312	1007.174744	-506.540283	-155.429474	901.929626	-587.067139	66.465805	1095.008423	529.303528	-80.608696	964.420471	480.528992	167.667038
-609.438965	151.422592	994.934387	-597.320496	-23.837103	997.524658	-657.458862	168.098190	522.241272	-622.433899	-68.450188	521.905029	-648.382629	163.070709	78.543427	-652.227539	-71.866196	86.451126	-624.845215	256.217529	1456.464233	-536.294678	-111.944260	1446.323975	-527.531738	69.866905	1425.072510	-517.590149	64.674355	1755.479980	-783.953308	282.784180	1198.326904	-618.616943	-199.631409	1193.950562	-563.955872	278.634369	1008.401489	-505.536804	-154.878845	902.752380	-587.224792	66.367859	1094.882446	528.777588	-80.963058	964.396484	479.359161	167.429306
-609.465332	151.475357	994.879761	-597.607239	-23.822447	997.343994	-657.520447	168.304230	522.246582	-620.984192	-68.766037	521.581543	-648.470947	163.123474	78.561951	-652.528198	-71.883263	86.587234	-624.660828	256.175568	1456.386353	-536.556030	-112.085983	1446.203735	-527.598206	69.684731	1424.918091	-517.373657	64.533096	1755.279663	-784.015686	282.894073	1198.330322	-619.160278	-199.807373	1193.873657	-563.051208	278.163269	1009.672180	-504.540649	-154.421600	903.656189	-587.422852	66.303383	1094.774048	528.291809	-81.196449	964.551758	478.265564	167.012024
-609.474365	151.527466	994.787170	-597.873108	-23.794758	997.175476	-657.504761	168.466110	522.240051	-619.155762	-68.925636	521.307739	-648.486450	163.194351	78.528084	-652.535095	-71.881279	86.660080	-624.424622	256.182129	1456.229126	-536.840881	-112.211403	1446.123047	-527.663208	69.530617	1424.772095	-517.152405	64.372803	1755.065552	-784.062683	282.998230	1198.277954	-619.722046	-200.030563	1193.844604	-562.188293	277.656006	1010.815979	-503.543152	-154.044266	904.614075	-587.610291	66.273453	1094.653320	527.843445	-81.452896	964.705933	477.154358	166.585449
-609.442688	151.565735	994.730164	-598.097107	-23.763226	996.989746	-657.474915	168.577759	522.227966	-617.343689	-69.163010	520.893738	-648.530457	163.201355	78.537384	-652.402344	-71.860031	86.711311	-624.190979	256.142975	1456.075195	-537.119873	-112.399063	1445.992432	-527.752930	69.309486	1424.603149	-516.978333	63.952129	1754.937622	-784.070068	283.087708	1198.244751	-620.313110	-200.298981	1193.839966	-561.262817	277.121033	1012.114624	-502.557373	-153.534943	905.527710	-587.807861	66.206078	1094.550903	527.374817	-81.693748	964.855103	475.963867	166.266388
-609.359192	151.654556	994.693909	-598.268250	-23.723946	996.773987	-657.475952	168.730988	522.272522	-615.683838	-69.542076	520.415833	-648.562134	163.235916	78.541603	-652.803955	-71.860222	86.829391	-623.962219	256.101776	1455.898560	-537.430115	-112.591217	1445.799805	-527.855896	69.108482	1424.434937	-516.726868	64.026627	1754.511963	-784.092529	283.180176	1198.210693	-620.621704	-200.984100	1193.904419	-560.340271	276.567932	1013.325439	-501.765015	-153.510635	905.869385	-587.975159	66.137733	1094.447754	526.952576	-81.996895	964.979736	474.800964	165.873734
-609.292786	151.718445	994.703247	-598.427856	-23.655252	996.527954	-657.471008	168.893768	522.266907	-614.009216	-70.089989	520.159790	-648.643311	163.242279	78.524727	-652.939636	-71.864799	86.998825	-623.729553	256.031860	1455.698120	-537.747986	-112.757591	1445.662109	-527.941467	68.886993	1424.211914	-516.534424	63.588264	1754.562012	-784.081909	283.278168	1198.130371	-621.143127	-201.284760	1193.813477	-559.365845	276.005768	1014.435059	-500.725769	-153.240219	906.725464	-588.146362	66.032455	1094.353027	526.542419	-82.204208	965.066223	473.567139	165.580658
-609.194397	151.820236	994.712402	-598.521240	-23.527611	996.204224	-657.445923	168.978592	522.275757	-612.313049	-70.582954	519.833130	-648.591797	163.258820	78.502296	-652.951477	-71.875641	87.086647	-623.483582	255.960373	1455.428955	-538.035950	-112.972168	1445.490845	-528.071716	68.640633	1423.953857	-516.323425	63.605785	1754.133911	-784.065063	283.392242	1197.986084	-621.664734	-201.592300	1193.677368	-558.373901	275.436096	1015.719727	-499.685303	-152.946655	907.617249	-588.282654	65.934624	1094.221802	526.157410	-82.375710	965.148926	472.425873	165.183517
-609.131714	152.002563	994.706055	-598.692017	-23.466642	995.864502	-657.514343	169.166061	522.275818	-609.340515	-69.923096	519.224121	-648.678162	163.295319	78.492004	-652.201538	-71.759789	86.990585	-623.265320	255.852798	1455.181274	-538.394226	-113.212204	1445.239136	-528.159851	68.394440	1423.685547	-516.138184	63.366577	1753.762451	-783.999207	283.510345	1197.808594	-622.189514	-201.945511	1193.617188	-557.405640	274.818176	1016.855591	-498.504944	-152.263580	908.712524	-588.446472	65.840256	1094.069702	525.814453	-82.624886	965.204529	471.273621	164.765274
-609.289246	151.774185	994.289856	-598.983032	-23.655302	995.535950	-657.541565	169.349426	522.238281	-608.805908	-71.352257	518.846313	-648.753662	163.302780	78.518158	-653.232300	-71.844254	87.230278	-623.011658	255.753357	1454.874512	-538.650330	-113.439774	1445.009033	-528.270264	68.158836	1423.436646	-515.953796	63.137177	1753.572021	-783.910583	283.662659	1197.603760	-622.726807	-202.288971	1193.504883	-556.350525	274.198395	1018.045044	-497.278595	-151.741928	909.759766	-588.674744	65.669434	1093.697266	525.519287	-82.844307	965.254211	470.087860	164.358536
-609.215759	151.756165	994.074524	-599.060425	-23.745077	995.206726	-657.448547	169.459518	522.238647	-607.151611	-71.690331	518.394226	-648.682922	163.322083	78.506874	-653.213440	-71.858818	87.270164	-622.762207	255.668488	1454.551636	-538.932922	-113.695648	1444.779907	-528.395081	67.883995	1423.140381	-515.808350	62.889164	1753.153564	-783.801270	283.774078	1197.395508	-623.287903	-202.672989	1193.313110	-555.320801	273.593628	1019.222839	-495.996552	-151.508804	910.862854	-588.786560	65.531273	1093.443481	525.248840	-83.045906	965.287292	468.977905	163.984909
-609.202759	151.719803	993.883118	-599.146912	-23.814848	994.841614	-657.419434	169.536942	522.239197	-605.735229	-72.296913	517.997070	-648.747803	163.364594	78.507278	-653.629944	-71.916855	87.408516	-622.543640	255.531494	1454.293457	-539.239502	-113.965836	1444.503540	-528.520264	67.591461	1422.874146	-515.662842	62.576527	1752.835571	-783.658936	283.966736	1197.128296	-623.826416	-203.137192	1193.216675	-554.287170	272.890503	1020.299927	-495.324493	-152.049988	911.728149	-588.915955	65.366226	1093.181152	524.967102	-83.167694	965.257996	467.756714	163.639069
-609.131958	151.659378	993.710938	-599.182007	-23.897873	994.497375	-657.345398	169.635880	522.214355	-603.993958	-72.675323	517.497925	-648.714233	163.360275	78.474083	-653.493103	-71.949226	87.477386	-622.300293	255.410736	1454.033203	-539.541199	-114.200584	1444.290649	-528.606934	67.310463	1422.622681	-515.468140	62.276005	1752.643555	-783.486023	284.091827	1196.926636	-624.633972	-203.259293	1193.036011	-553.179016	272.347412	1021.516663	-493.469330	-151.013641	913.059143	-589.025940	65.181099	1092.944214	524.702026	-83.440216	965.229431	466.573303	163.147964
-609.019653	151.551468	993.531555	-599.130432	-24.007784	994.158875	-657.268738	169.741562	522.166382	-602.414551	-73.089363	517.081726	-648.672119	163.353455	78.485023	-653.582214	-71.958939	87.606506	-622.095337	255.253815	1453.761719	-539.762634	-114.479439	1444.112793	-528.698547	66.988373	1422.349731	-515.340454	61.970909	1752.219360	-783.321533	284.172333	1196.720703	-625.061462	-204.186783	1193.036865	-552.110046	271.698914	1022.568481	-492.321167	-149.768875	914.645508	-589.080933	64.969719	1092.707520	524.479919	-83.674332	965.209595	465.447357	162.728302
-608.964111	151.481369	993.333557	-599.085266	-24.120707	993.803223	-657.240723	169.834030	522.151184	-603.668884	-76.038757	517.100708	-648.697266	163.368759	78.469238	-655.850525	-72.406769	88.203972	-621.941895	255.087326	1453.498169	-540.113708	-114.819717	1443.929688	-528.807007	66.663658	1422.113403	-515.185669	61.628693	1752.054199	-783.120300	284.267761	1196.439087	-625.564087	-204.757324	1192.977051	-551.006287	271.079163	1023.582581	-491.103455	-149.323776	915.964966	-589.133484	64.782532	1092.447266	524.264343	-83.852547	965.184326	464.339020	162.388840
-608.849365	151.364059	993.171143	-599.001709	-24.256445	993.498840	-657.107056	169.887009	522.098755	-602.379517	-76.348061	516.576477	-648.676208	163.362320	78.473022	-655.947205	-72.459694	88.336266	-621.740967	254.908920	1453.228394	-540.419312	-115.189423	1443.774536	-528.878967	66.351433	1421.875488	-515.031006	61.287067	1751.672852	-782.872498	284.382233	1196.137573	-626.038574	-205.285507	1192.941528	-549.937683	270.438873	1024.564941	-489.722595	-148.901001	917.300964	-589.171692	64.565643	1092.235474	524.108032	-83.949745	965.142944	463.300232	161.964554
-608.714844	151.288177	993.017944	-598.914612	-24.445816	993.209778	-656.831360	169.807297	522.088135	-601.279053	-76.723343	516.271301	-648.547791	163.383499	78.443878	-656.115295	-72.509811	88.328903	-621.568848	254.692841	1452.994507	-540.625854	-115.511665	1443.619263	-528.939453	66.003212	1421.675537	-514.872131	60.934139	1751.362061	-782.555359	284.469696	1195.770752	-626.561646	-205.956055	1192.931030	-548.869019	269.843994	1025.535767	-488.568512	-148.180466	918.823486	-589.165344	64.346123	1092.030640	523.903076	-84.150398	965.117615	462.146759	161.598602
-608.623413	151.297653	992.903503	-598.822144	-24.561987	992.892517	-656.879333	169.914566	522.110107	-600.373047	-77.196907	515.925171	-648.644592	163.406509	78.441162	-656.276123	-72.582283	88.418320	-621.399658	254.415543	1452.776489	-540.836121	-115.872963	1443.519165	-529.000732	65.649918	1421.487671	-514.701355	60.546871	1751.108887	-782.205750	284.565796	1195.490234	-627.238220	-206.058853	1192.815918	-547.740417	269.255676	1026.501465	-487.318848	-147.595963	920.273621	-589.130188	64.174980	1091.824219	523.756897	-84.396523	965.101929	461.156006	161.146957
-608.454102	151.251846	992.834595	-598.677429	-24.685892	992.639893	-656.938110	170.013519	522.155518	-599.783081	-77.664909	515.788391	-648.742371	163.420898	78.447693	-656.429626	-72.648651	88.512169	-621.277893	254.163666	1452.600952	-541.073181	-116.259674	1443.471436	-529.097900	65.279587	1421.403564	-514.544861	60.170418	1750.897339	-781.853577	284.587982	1195.208252	-627.632690	-206.660522	1192.857422	-546.642822	268.674835	1027.322876	-486.022278	-147.159576	921.675110	-589.041565	63.980591	1091.674438	523.611389	-84.585121	965.054321	460.138580	160.721252
-608.227539	151.135071	992.790710	-598.494263	-24.810823	992.474121	-656.904114	170.016541	522.206787	-599.263733	-77.892448	515.654175	-648.801392	163.418686	78.453094	-656.435303	-72.650925	88.531380	-621.167664	253.902588	1452.498291	-541.309326	-116.679794	1443.501587	-529.156311	64.914246	1421.345215	-514.413208	59.801895	1750.708496	-781.470825	284.611053	1194.950317	-627.782227	-207.743515	1193.083984	-545.532410	268.077332	1028.327026	-485.016937	-146.469864	923.329834	-588.955688	63.780975	1091.587524	523.438660	-84.697952	965.011597	459.026489	160.387466
-608.033569	150.981476	992.796265	-598.270752	-24.939272	992.297852	-656.862793	170.028305	522.227173	-598.827087	-77.919678	515.553528	-648.856812	163.418686	78.470062	-656.261536	-72.615044	88.472511	-621.060181	253.603119	1452.412842	-541.441589	-117.089607	1443.615723	-529.213562	64.534225	1421.290039	-514.300293	59.344532	1750.566895	-781.065002	284.567352	1194.733887	-628.127502	-208.430206	1193.321045	-544.466309	267.518158	1029.123779	-483.843475	-145.896530	924.979492	-588.798584	63.537300	1091.510254	523.382141	-84.929535	964.999451	458.135406	159.994232
-607.818787	150.832977	992.819153	-597.986145	-25.057899	992.155518	-656.759888	169.945007	522.257568	-598.628845	-77.938026	515.523987	-648.874390	163.422836	78.499306	-656.211182	-72.638390	88.513084	-621.002014	253.304016	1452.363281	-541.596924	-117.479691	1443.807007	-529.268860	64.135658	1421.327637	-514.159912	58.909290	1750.569946	-780.602356	284.558014	1194.538818	-628.455505	-209.073578	1193.542725	-543.320557	266.944183	1030.045776	-482.720276	-145.281448	926.606750	-588.619629	63.312576	1091.461182	523.302795	-85.180229	964.964539	457.190918	159.534454
-607.554138	150.584671	992.854614	-597.595459	-25.286371	992.134155	-656.617981	169.850067	522.229797	-598.572510	-77.908134	515.591248	-648.907043	163.443115	78.497139	-656.073425	-72.654961	88.526115	-620.898132	252.993027	1452.328003	-541.738647	-117.881332	1444.021973	-529.314941	63.737068	1421.449463	-514.049500	58.457890	1750.359863	-780.154785	284.539001	1194.239502	-628.723450	-209.666550	1193.769653	-542.221924	266.287720	1030.920288	-481.617462	-144.676834	928.366516	-588.366211	63.048214	1091.479004	523.167725	-85.396233	964.953125	456.230835	159.142181
-607.327271	150.349121	992.912292	-597.270264	-25.528927	992.127625	-656.435730	169.744446	522.249084	-598.780212	-77.915756	515.713684	-648.885254	163.408554	78.517685	-656.053284	-72.650276	88.524246	-620.831421	252.634689	1452.341187	-541.826538	-118.334961	1444.260498	-529.318848	63.349358	1421.535156	-513.981384	57.977669	1750.328735	-779.699463	284.484222	1194.048218	-629.130798	-209.885757	1193.923706	-541.132202	265.763733	1031.788086	-480.308655	-144.183182	929.851196	-588.118469	62.779331	1091.508789	523.107910	-85.539215	964.914429	455.427185	158.713028
-607.054504	150.139938	993.009888	-596.954285	-25.796125	992.192749	-656.270752	169.513702	522.288147	-599.063416	-77.777222	515.775391	-648.869690	163.411835	78.528831	-656.089050	-72.655197	88.453094	-620.721863	252.298309	1452.452881	-541.896912	-118.710609	1444.459717	-529.289307	62.928547	1421.695557	-513.921997	57.514366	1750.312012	-779.265808	284.398773	1193.920044	-629.063293	-210.992798	1194.353271	-540.017212	265.134949	1032.674072	-479.197235	-143.589966	931.608887	-587.848022	62.524841	1091.593628	523.096985	-85.828232	964.900696	454.578247	158.234314
-606.798828	149.913483	993.136719	-596.618530	-25.999729	992.265076	-656.085693	169.275391	522.289856	-599.574158	-77.774376	515.980957	-648.849121	163.353500	78.517281	-656.099121	-72.654648	88.439117	-620.640869	251.959595	1452.557861	-541.944580	-119.117943	1444.764526	-529.273315	62.536297	1421.857788	-513.916138	57.011242	1750.388672	-778.787354	284.355469	1193.800537	-629.420715	-211.296539	1194.604980	-538.951172	264.620087	1033.657593	-478.225220	-142.882034	933.411743	-587.565735	62.284817	1091.695190	523.053345	-86.058258	964.861267	453.723938	157.852234
-606.565491	149.695023	993.253662	-596.333496	-26.260399	992.378174	-655.832764	169.041092	522.304077	-600.114014	-77.639305	516.145081	-648.777222	163.312195	78.576157	-656.130188	-72.660095	88.431992	-620.552612	251.598694	1452.740845	-542.059204	-119.555397	1445.136108	-529.218018	62.120655	1422.106689	-513.926758	56.496578	1750.511475	-778.321228	284.222229	1193.742676	-629.279297	-212.496460	1195.131348	-537.893188	264.043304	1034.617554	-476.989563	-142.375275	935.050659	-587.303528	62.047371	1091.809814	522.997864	-86.304291	964.825867	452.914795	157.456009
-606.299316	149.454590	993.363464	-595.975159	-26.530155	992.535767	-655.570984	168.736176	522.335022	-600.687317	-77.383369	516.345703	-648.772217	163.282532	78.598923	-656.093689	-72.688110	88.366241	-620.461304	251.224319	1452.921265	-542.100586	-119.991798	1445.576050	-529.160583	61.693195	1422.350464	-513.970947	55.983402	1750.639404	-777.829285	283.993530	1193.758179	-629.301575	-213.176773	1195.512451	-536.835999	263.473938	1035.461914	-475.885345	-141.941071	936.631409	-586.981995	61.827049	1091.942017	522.939514	-86.514000	964.780457	452.121735	157.024261
-605.988464	149.106476	993.511353	-595.582092	-26.769827	992.712952	-655.250427	168.478531	522.373413	-601.318848	-77.041740	516.671082	-648.692627	163.147873	78.689926	-655.893433	-72.641685	88.295532	-620.344299	250.857864	1453.165161	-542.044678	-120.391022	1446.003174	-529.079712	61.360836	1422.613647	-514.060303	55.411835	1750.773926	-777.347412	283.811951	1193.760620	-629.320068	-213.956848	1196.082886	-535.852173	262.974701	1036.482544	-475.132538	-141.274048	938.739563	-586.648743	61.555378	1092.107178	522.909546	-86.700706	964.711304	451.414673	156.655136
-605.633179	148.790100	993.699402	-595.210022	-27.063148	993.000854	-654.957275	168.190216	522.381836	-602.067261	-76.780724	516.965881	-648.613464	163.123459	78.672142	-655.785095	-72.602676	88.223244	-620.236694	250.563385	1453.444092	-541.969543	-120.713280	1446.426270	-528.957458	60.988682	1422.936279	-514.186157	54.853718	1750.953125	-776.842102	283.593170	1193.888306	-629.515381	-214.328186	1196.528442	-534.852173	262.436737	1037.317993	-474.087555	-140.732300	940.326355	-586.329773	61.305450	1092.351196	522.923767	-86.928230	964.658325	450.714722	156.197723
-605.338440	148.455841	993.922363	-594.887268	-27.340313	993.295532	-654.730530	167.960419	522.409546	-603.040039	-76.594070	517.409485	-648.627930	163.072723	78.741554	-655.900269	-72.625664	88.251343	-620.094543	250.233963	1453.769775	-541.980530	-121.123512	1446.945068	-528.813843	60.666496	1423.294189	-514.326294	54.273403	1751.172485	-776.362793	283.399384	1193.987671	-629.139099	-215.579407	1197.171631	-533.889221	261.993713	1038.280029	-472.902985	-140.319153	941.828369	-586.032715	61.041851	1092.611572	522.921143	-87.125175	964.563721	450.078644	155.852448
-605.026062	148.114365	994.144775	-594.581116	-27.624117	993.598328	-654.459351	167.704056	522.429321	-603.902771	-76.215210	517.674011	-648.615051	162.998367	78.765518	-655.758789	-72.598946	88.205292	-619.916321	249.943146	1454.181885	-541.930603	-121.482201	1447.430664	-528.635803	60.322533	1423.650635	-514.516541	53.657906	1751.432129	-775.817810	283.126678	1194.096802	-629.210571	-215.921906	1197.551636	-532.941650	261.511383	1039.047363	-472.185455	-139.889282	943.759949	-585.730286	60.773708	1092.874878	522.917908	-87.342705	964.470520	449.400208	155.539688
-604.764954	147.806046	994.360779	-594.327637	-27.849411	993.850647	-654.200073	167.320999	522.425354	-604.874390	-75.940849	517.914734	-648.609985	162.952454	78.823914	-655.707581	-72.562027	88.144234	-619.734253	249.662827	1454.583252	-541.812561	-121.762474	1447.879028	-528.436523	60.004017	1424.029053	-514.727295	53.078770	1751.654175	-775.307495	282.876892	1194.291748	-628.804626	-217.199249	1198.146606	-532.059998	261.016418	1039.921997	-471.209869	-139.442780	945.280884	-585.437012	60.529182	1093.103882	522.920898	-87.566536	964.376587	448.754944	155.155151
-604.514038	147.495972	994.553162	-594.072083	-28.172628	994.144531	-654.001221	167.019394	522.474792	-606.000916	-75.890701	518.345093	-648.594116	162.869186	78.868568	-655.703064	-72.582764	88.080261	-619.536072	249.347717	1454.947021	-541.641418	-122.043579	1448.283569	-528.216858	59.667473	1424.388306	-514.948669	52.473904	1751.907471	-774.833740	282.682709	1194.512817	-628.809021	-217.599274	1198.577881	-531.227234	260.569580	1040.723999	-470.178131	-139.001465	946.913025	-585.147583	60.272224	1093.341431	522.917908	-87.729813	964.314270	448.175385	154.895981
-604.178284	147.186020	994.705383	-593.718811	-28.502636	994.410095	-653.763367	166.652924	522.535889	-606.832581	-75.530159	518.655701	-648.529114	162.811615	78.866730	-655.466064	-72.537064	88.020966	-619.280884	249.081604	1455.412109	-541.501099	-122.319481	1448.671875	-528.014771	59.397926	1424.706055	-515.205688	51.828754	1752.177979	-774.362366	282.506500	1194.733276	-628.569153	-218.482422	1199.136353	-530.389771	260.110565	1041.638916	-469.359131	-138.446411	948.607849	-584.780884	60.018753	1093.546753	522.869080	-87.884895	964.234253	447.524017	154.538162
-603.890686	146.783142	994.910217	-593.378357	-28.827917	994.692017	-653.592712	166.368118	522.590942	-608.041077	-75.479332	519.067810	-648.525574	162.717285	78.921143	-655.449341	-72.504684	87.926598	-619.013611	248.826553	1455.854004	-541.287842	-122.597260	1449.073730	-527.743103	59.133179	1425.048706	-515.381836	51.300282	1752.601929	-773.870911	282.274689	1195.104980	-628.041443	-219.809387	1199.810303	-529.623840	259.614136	1042.401855	-468.492645	-138.058914	950.087830	-584.447205	59.703888	1093.786865	522.870605	-88.059715	964.206238	447.003235	154.363113
-603.577576	146.424454	995.078369	-593.069397	-29.114557	994.989624	-653.395691	166.066360	522.605530	-609.036011	-75.171410	519.314148	-648.516235	162.703156	78.958893	-655.333435	-72.477959	87.809616	-618.687500	248.596863	1456.305786	-541.033386	-122.870758	1449.536011	-527.445862	58.861874	1425.418213	-515.674866	50.633457	1752.836792	-773.367371	282.091888	1195.397949	-627.918457	-220.253357	1200.177979	-528.880005	259.107178	1043.174683	-467.415833	-137.802780	951.418457	-584.107605	59.455925	1094.015137	522.867065	-88.177673	964.154175	446.517517	154.066483
-603.309937	146.063675	995.309998	-592.805176	-29.406668	995.269836	-653.221069	165.809128	522.587036	-610.112183	-74.997719	519.778931	-648.466858	162.635727	78.951637	-655.219543	-72.444092	87.736984	-618.348633	248.360809	1456.704102	-540.798401	-123.127769	1449.910034	-527.195007	58.597565	1425.788452	-515.954346	49.931023	1753.029297	-772.869141	281.996460	1195.702881	-627.488586	-221.627380	1200.861084	-528.201904	258.690125	1043.925415	-466.793427	-137.438126	953.179077	-583.798889	59.159451	1094.264648	522.853516	-88.284920	964.107727	446.066254	153.768600
-602.977539	145.742828	995.514709	-592.505493	-29.693508	995.534302	-653.054565	165.508926	522.593933	-611.158875	-74.850159	520.145325	-648.432678	162.593552	78.950050	-654.984619	-72.461487	87.700317	-617.994751	248.140991	1457.196533	-540.595581	-123.346802	1450.237915	-526.867920	58.360996	1426.137085	-516.180969	49.300694	1753.339233	-772.403198	281.919464	1196.100220	-627.123474	-222.639694	1201.337646	-527.533691	258.210236	1044.613281	-465.749695	-137.172333	954.632935	-583.474365	58.887329	1094.497803	522.833923	-88.381447	964.056213	445.648285	153.618256
-602.700989	145.373322	995.700073	-592.245728	-30.009279	995.844177	-652.905945	165.215591	522.563354	-612.212097	-74.683014	520.463074	-648.374878	162.512558	78.959900	-655.001038	-72.477463	87.664009	-617.624390	247.938080	1457.736206	-540.277832	-123.510666	1450.594238	-526.545227	58.115196	1426.442383	-516.405151	48.615189	1753.541748	-771.961304	281.879303	1196.491699	-627.026611	-223.281021	1201.835938	-526.925232	257.754913	1045.336304	-464.933105	-136.824982	956.192444	-583.172729	58.615849	1094.739868	522.775635	-88.436310	964.033142	445.190826	153.502243
-602.399780	145.088104	995.873047	-591.941528	-30.322945	996.085571	-652.859192	164.872681	522.590149	-613.189331	-74.455170	520.698975	-648.344238	162.455856	79.007278	-654.737976	-72.462654	87.545799	-617.232605	247.725525	1458.170532	-540.049316	-123.714760	1450.915039	-526.225098	57.900318	1426.744507	-516.568665	47.951771	1753.705566	-771.517212	281.880035	1196.975464	-626.464233	-224.651077	1202.443970	-526.394653	257.326843	1046.145630	-464.196930	-136.617386	957.720337	-582.829895	58.357479	1094.940918	522.702759	-88.498917	964.016663	444.704254	153.329620
-602.026001	144.727142	996.060974	-591.579712	-30.654678	996.382446	-652.723572	164.585556	522.604980	-614.341003	-74.473785	521.140503	-648.253235	162.425430	78.948418	-654.752686	-72.461945	87.482056	-616.813416	247.505859	1458.610352	-539.783875	-123.941185	1451.260254	-525.907532	57.662342	1427.002930	-516.649780	47.281303	1753.898315	-771.132446	281.957214	1197.406982	-626.307007	-225.388535	1202.926270	-525.877502	256.855927	1046.792480	-463.683990	-136.414703	959.254272	-582.485046	58.070435	1095.186035	522.609131	-88.526108	963.976318	444.291199	153.278336
-601.724854	144.424042	996.165833	-591.271179	-30.933540	996.602173	-652.672302	164.278107	522.597107	-615.148987	-74.200752	521.356567	-648.206787	162.381195	78.921013	-654.471252	-72.464317	87.394508	-616.334473	247.286331	1459.078369	-539.518738	-124.141357	1451.611206	-525.549561	57.440777	1427.306763	-516.659607	46.609695	1754.005981	-770.698975	282.149567	1197.823486	-625.809326	-226.757034	1203.526123	-525.443848	256.441833	1047.427979	-462.971344	-136.027817	960.973328	-582.148987	57.846897	1095.343018	522.514954	-88.533005	963.974304	443.975647	153.180176
-601.486389	144.166306	996.283691	-591.028320	-31.121218	996.713562	-652.712524	164.102051	522.639526	-616.226929	-74.248833	521.629761	-648.232117	162.374847	78.933578	-654.456848	-72.493668	87.373787	-615.823059	247.072144	1459.486572	-539.279663	-124.320969	1451.933105	-525.228333	57.227337	1427.571045	-516.632202	45.949215	1754.093506	-770.300232	282.334503	1198.316406	-625.652344	-227.561996	1204.053101	-524.996216	256.045929	1048.050903	-462.030212	-135.863892	962.496216	-581.849121	57.624840	1095.449097	522.391418	-88.556786	963.977173	443.587433	153.118958
-601.207886	143.848511	996.404907	-590.759399	-31.350826	996.869385	-652.739441	163.938828	522.650269	-617.004333	-74.096527	521.818298	-648.242798	162.330353	78.949348	-654.191895	-72.468994	87.260155	-615.313965	246.866333	1459.874878	-539.044373	-124.483017	1452.249268	-524.826294	57.024837	1427.842041	-516.598633	45.283070	1754.192383	-769.893494	282.593353	1198.846069	-625.303406	-228.639206	1204.599365	-524.599426	255.752136	1048.612061	-461.475891	-135.571625	964.240479	-581.546448	57.372131	1095.583130	522.270996	-88.593636	963.973694	443.197998	153.135437
-600.941040	143.489532	996.522217	-590.493286	-31.683165	997.084961	-652.719238	163.705246	522.664734	-617.853149	-74.027252	522.150085	-648.166504	162.337280	78.905815	-654.011047	-72.515396	87.270645	-614.809631	246.699066	1460.362915	-538.879395	-124.627419	1452.555176	-524.402771	56.821884	1428.112427	-516.471497	44.663078	1754.228394	-769.483765	282.918579	1199.299194	-624.858032	-230.069153	1205.184204	-524.252319	255.401260	1049.266113	-460.868774	-135.389603	966.016479	-581.252014	57.083752	1095.744873	522.117615	-88.574448	963.989380	442.884827	153.018158
-600.641113	143.183914	996.645752	-590.227722	-32.043804	997.341003	-652.689941	163.493057	522.685608	-618.683044	-74.013321	522.355225	-648.082031	162.326080	78.886131	-653.890747	-72.547897	87.209000	-614.268188	246.508148	1460.843384	-538.677246	-124.810707	1452.796143	-523.947144	56.590183	1428.389038	-516.300903	44.086166	1754.254639	-769.134705	283.271820	1199.905151	-624.621216	-231.429993	1205.761353	-523.988770	255.090622	1049.785889	-460.061401	-135.256470	967.683289	-580.963867	56.822559	1095.932983	521.890015	-88.561890	964.008301	442.562164	153.054245
-600.358459	142.916809	996.795959	-589.961853	-32.301437	997.497864	-652.675720	163.328125	522.740906	-619.345947	-73.893707	522.471741	-648.060791	162.302094	78.885033	-653.775208	-72.575310	87.091858	-613.680725	246.276855	1461.284546	-538.390747	-125.021210	1453.036621	-523.542847	56.350266	1428.586792	-516.009827	43.877106	1754.291748	-768.730347	283.670166	1200.552246	-624.488098	-232.705551	1206.377563	-523.745850	254.775284	1050.319458	-459.591675	-135.103882	969.708740	-580.680664	56.563152	1096.085083	521.453552	-88.551384	964.199280	442.267395	152.916168
-600.124939	142.640442	996.904907	-589.757751	-32.536747	997.654297	-652.662842	163.140869	522.772583	-620.089233	-73.910423	522.668762	-648.033264	162.307953	78.930267	-653.748962	-72.560936	87.009239	-613.095154	246.094742	1461.749512	-538.079285	-125.212021	1453.215698	-523.242615	56.157150	1428.793213	-515.700806	43.298546	1754.296631	-768.362671	284.067657	1201.247559	-624.458679	-233.903503	1206.918457	-523.524536	254.444473	1050.801758	-459.003479	-134.938660	971.706848	-580.443970	56.333035	1096.214844	521.057861	-88.556297	964.344421	441.942963	152.978683
-599.846985	142.339005	997.019104	-589.506653	-32.772648	997.795715	-652.612488	163.043915	522.828552	-620.671265	-73.900398	522.762573	-648.014160	162.314117	78.926987	-653.528259	-72.596680	86.997032	-612.516968	245.884216	1462.153442	-537.858276	-125.414154	1453.386963	-522.932800	55.977760	1428.989258	-515.333435	42.780842	1754.263916	-768.031799	284.604065	1201.792114	-624.126648	-235.522293	1207.443604	-523.350220	254.171402	1051.255737	-458.327209	-134.665390	973.448303	-580.200684	56.076771	1096.345581	520.704529	-88.515083	964.427856	441.637390	153.082809
-599.630493	142.054092	997.118103	-589.313721	-32.982067	997.895325	-652.540283	162.938690	522.823242	-621.271240	-73.909065	522.890869	-648.040161	162.275970	78.936539	-653.395569	-72.638657	86.959244	-611.966431	245.691971	1462.560913	-537.602234	-125.583412	1453.511230	-522.614807	55.761021	1429.141479	-514.885925	42.237194	1754.199341	-767.686035	285.189667	1202.387817	-623.966797	-237.102921	1208.111450	-523.179810	254.003357	1051.762207	-457.873871	-134.466843	975.478821	-579.978333	55.829620	1096.442383	520.447449	-88.466454	964.449646	441.391541	153.270142
-599.385132	141.754120	997.204041	-589.069153	-33.215321	998.030151	-652.336548	162.867310	522.792969	-621.898132	-74.011848	523.094788	-647.930481	162.309555	78.871811	-653.300049	-72.635719	86.929420	-611.437439	245.538620	1462.866455	-537.363953	-125.741158	1453.654907	-522.287354	55.569614	1429.255127	-514.441528	41.650940	1754.319336	-767.370117	285.782471	1202.943726	-623.890747	-238.688354	1208.767700	-523.036011	253.843002	1052.237305	-457.328552	-134.380234	977.587097	-579.740784	55.590614	1096.553467	520.132202	-88.415047	964.533630	441.169647	153.427185
-599.181519	141.417114	997.273193	-588.868652	-33.466045	998.134766	-652.114746	162.752594	522.786072	-622.404297	-74.112335	523.289673	-647.929382	162.353851	78.910858	-653.164246	-72.699005	86.951141	-610.987244	245.339584	1463.216309	-537.078491	-125.873764	1453.782104	-522.048950	55.414967	1429.357056	-513.917664	41.360435	1754.045654	-767.087646	286.386108	1203.496338	-623.794312	-240.335632	1209.487549	-522.936279	253.697418	1052.650391	-456.784027	-135.087036	980.219421	-579.541931	55.317032	1096.640503	519.814575	-88.297836	964.674805	441.012360	153.521988
-598.936340	141.134476	997.333740	-588.557922	-33.703876	998.223206	-651.842468	162.617554	522.787842	-622.917480	-74.240471	523.415710	-647.914001	162.283859	78.896523	-653.043457	-72.700630	86.922256	-610.596497	245.144592	1463.565430	-536.791687	-125.978142	1453.874512	-521.815186	55.274456	1429.441895	-513.398071	40.976273	1753.956177	-766.861328	287.117126	1203.953735	-623.783813	-242.082672	1210.160034	-522.844055	253.548492	1053.087891	-456.244934	-134.469757	982.113892	-579.284729	55.077126	1096.717773	520.086792	-88.097580	964.501221	440.969055	153.993576
-598.756958	140.923019	997.372437	-588.326416	-33.946217	998.339783	-651.560608	162.384567	522.815308	-623.402222	-74.331184	523.460571	-647.876953	162.298569	78.938698	-653.040100	-72.750443	86.877357	-610.255066	244.944839	1463.843384	-536.467407	-126.059120	1453.932861	-521.609680	55.140686	1429.525391	-512.882690	40.569775	1754.038818	-766.643433	287.785278	1204.475830	-623.712891	-243.791000	1210.860840	-522.750000	253.475662	1053.618652	-454.997711	-133.034302	985.935303	-579.118347	54.896069	1096.800537	519.334961	-88.089134	964.925659	440.772308	154.039459
-598.831970	141.043121	997.436646	-588.793396	-34.015656	998.189697	-651.447876	162.378296	522.895630	-624.108887	-74.670845	523.609131	-648.007141	162.278351	78.974823	-653.231140	-72.756599	86.875305	-609.999207	244.732681	1464.089233	-536.129517	-126.140266	1453.992798	-521.397949	55.053699	1429.626587	-512.375000	40.431084	1753.771484	-766.451477	288.417908	1204.911499	-623.739624	-245.622101	1211.568726	-522.667969	253.483765	1054.033569	-454.391479	-133.128922	988.378906	-579.307800	54.771080	1096.747681	519.491516	-87.825989	964.896484	440.733826	154.517426
-598.722107	140.982941	997.450806	-588.774902	-34.135483	998.217224	-651.169556	162.319687	522.957520	-624.677856	-74.960876	523.795715	-648.020752	162.266830	78.978027	-653.425964	-72.823479	86.863312	-609.802063	244.563889	1464.261597	-535.818542	-126.214287	1454.073120	-521.208740	54.976624	1429.712891	-511.869659	40.143677	1753.874756	-766.295593	289.053406	1205.248169	-623.801392	-247.492630	1212.374512	-522.563477	253.643677	1054.453369	-453.821716	-133.409271	990.828796	-579.265808	54.679394	1096.771729	519.105103	-87.714188	965.224121	440.633820	154.740891
-598.549988	140.868561	997.492126	-588.545654	-34.282116	998.256775	-650.805786	162.266327	522.945435	-625.052673	-75.104134	523.886780	-648.009949	162.256058	78.940887	-653.434326	-72.840904	86.910034	-609.598206	244.497665	1464.451416	-535.538635	-126.188904	1454.150391	-521.052979	54.882835	1429.734985	-511.437439	39.961033	1753.851196	-766.213013	289.658264	1205.604370	-623.773804	-249.335526	1213.181396	-522.457520	253.893097	1054.883301	-453.312408	-134.612411	993.890015	-579.121338	54.549206	1096.820435	519.038879	-87.421135	965.407104	440.609955	155.227264
-598.380066	140.776825	997.486145	-588.293152	-34.417137	998.326599	-650.407104	162.189697	522.952942	-625.293701	-75.149246	523.943115	-647.979797	162.199875	78.946991	-653.422485	-72.839912	86.912560	-609.455200	244.385742	1464.586182	-535.308777	-126.210670	1454.203247	-520.879272	54.837124	1429.797607	-511.040710	39.831631	1753.711792	-766.139160	290.226074	1205.899536	-623.831604	-251.321198	1214.098022	-522.374939	254.235916	1055.376221	-452.810394	-134.350754	995.950928	-578.978149	54.481258	1096.861572	518.781311	-87.178596	965.764038	440.560333	155.532135
-598.231079	140.707458	997.494873	-588.031921	-34.486916	998.351990	-650.009399	162.035461	522.923950	-625.488831	-75.129280	523.977417	-647.980896	162.211456	78.961678	-653.403442	-72.889885	86.923973	-609.346130	244.236038	1464.746826	-535.112122	-126.229050	1454.283569	-520.720520	54.809521	1429.811401	-510.625671	39.792034	1753.610474	-766.144836	290.755096	1206.191650	-623.832886	-253.283920	1215.079102	-522.279907	254.659470	1055.837036	-452.282410	-134.821671	998.422241	-578.823914	54.427368	1096.885864	518.524780	-86.949493	966.156921	440.613495	155.844620
-598.054077	140.601761	997.501465	-587.730774	-34.597610	998.411865	-649.564941	161.867554	522.950378	-625.712585	-75.159241	524.056946	-647.942810	162.125931	78.988571	-653.347656	-72.889557	86.926933	-609.026306	243.628265	1464.832764	-534.748352	-126.742928	1454.352417	-520.623535	54.925339	1429.963135	-510.307251	39.756565	1753.485596	-766.189636	291.103180	1206.353271	-623.722778	-255.282288	1216.122192	-522.167236	255.253098	1056.238525	-451.770325	-135.591476	1000.915710	-578.661133	54.354908	1096.929565	518.332031	-86.630356	966.558838	440.708740	156.185486
-597.893005	140.539078	997.488831	-587.451050	-34.651558	998.419617	-649.118958	161.718674	522.961121	-625.922546	-75.271523	524.119263	-647.928589	162.073730	78.959442	-653.365051	-72.916382	86.938065	-608.908691	243.696289	1464.882813	-534.610840	-126.590889	1454.393555	-520.453796	54.941612	1429.964233	-510.040802	39.739559	1753.404907	-766.277283	291.362671	1206.654175	-623.732788	-257.335052	1217.094604	-522.053467	255.989502	1056.718140	-451.237396	-136.592667	1003.457520	-578.502930	54.314148	1096.935791	518.109070	-86.305313	967.041321	440.782654	156.529648
-597.671753	140.425674	997.445862	-586.940430	-34.742603	998.459656	-648.678650	161.615021	522.998047	-626.170410	-75.320374	524.182434	-647.871521	162.026505	78.989754	-653.284424	-72.906708	86.879089	-608.740601	243.794968	1464.901855	-534.462036	-126.406334	1454.428589	-520.310303	54.959305	1429.936157	-509.844543	39.691360	1753.345581	-766.344055	291.496490	1206.880371	-623.644043	-259.495789	1218.078003	-521.947205	256.803253	1057.174561	-450.634064	-137.674271	1005.963745	-578.196594	54.278809	1096.941895	517.932434	-85.975273	967.604858	440.891663	156.898666
-597.358276	140.169571	997.393677	-586.156677	-34.788681	998.535706	-648.218506	161.431702	522.982239	-626.345398	-75.298843	524.250427	-647.742920	162.036819	78.999916	-653.259094	-72.902824	86.879288	-608.584412	243.899536	1464.884277	-534.305664	-126.225044	1454.475342	-520.143188	55.047276	1429.889648	-509.669006	39.739075	1753.355713	-766.503479	291.613281	1207.043701	-623.604187	-261.605652	1219.229004	-521.866089	257.716400	1057.665894	-450.074280	-138.890411	1008.306763	-577.744446	54.233829	1096.965942	517.682129	-85.506462	968.330872	440.989685	157.308273
-597.195801	140.113037	997.358765	-585.849182	-34.835609	998.515808	-647.830994	161.298935	522.943237	-626.499084	-75.223991	524.280579	-647.729370	162.000900	79.006859	-653.166626	-72.936417	86.893433	-608.410828	244.027023	1464.793945	-534.206543	-125.999619	1454.498047	-519.971741	55.152782	1429.877319	-509.541779	39.769894	1753.356567	-766.713318	291.666840	1207.088867	-623.486877	-263.786621	1220.360596	-521.719788	258.698059	1058.250488	-449.463287	-140.268021	1010.526672	-577.557922	54.199215	1096.945190	517.471069	-85.039581	969.004639	441.102478	157.702866
-596.999084	140.074585	997.325867	-585.554504	-34.903374	998.520325	-647.458862	161.205017	522.974731	-626.796326	-75.422676	524.434998	-647.655151	161.989426	79.012344	-653.270447	-72.951439	86.872978	-608.765442	244.628418	1464.703979	-534.654907	-125.278809	1454.558228	-519.645508	55.157917	1430.409912	-509.479523	39.819569	1753.371826	-766.920227	291.625305	1207.242554	-623.310913	-265.940796	1221.369995	-521.561646	259.797852	1058.712280	-448.768616	-142.814407	1013.370300	-577.376160	54.170692	1096.939575	517.272095	-84.617477	969.628357	441.286255	158.115982
-596.812805	140.005768	997.278015	-585.258972	-34.989513	998.560608	-647.103577	161.093414	522.915649	-627.131042	-75.538681	524.531677	-647.600586	161.979095	78.987129	-653.295715	-72.950699	86.878372	-608.722290	244.888718	1464.581299	-534.573486	-124.924667	1454.597656	-519.416931	55.308922	1430.492798	-509.476746	39.865654	1753.430786	-767.155640	291.518921	1207.320313	-623.169739	-268.247894	1222.617188	-521.461243	260.941101	1059.270142	-448.221161	-144.742584	1015.421936	-577.196472	54.147617	1096.943481	517.055176	-84.197395	970.215759	441.447113	158.664398
-596.626709	139.957062	997.229309	-584.939697	-35.028584	998.557617	-646.762024	161.051697	522.898743	-627.428101	-75.625732	524.700745	-647.567078	161.934998	79.032120	-653.300171	-72.949043	86.873291	-608.644104	245.064682	1464.457275	-534.541687	-124.675018	1454.656860	-519.168091	55.517639	1430.508667	-509.555908	39.944515	1753.500488	-767.445923	291.423065	1207.355103	-622.884521	-270.483093	1223.963135	-521.341248	262.149048	1059.783081	-447.838593	-146.174088	1016.997681	-576.986023	54.137440	1096.922974	516.911682	-83.832977	970.830933	441.692078	159.151138
-596.400024	139.902252	997.174561	-584.586304	-35.075001	998.611633	-646.440430	160.929291	522.874939	-627.731689	-75.771904	524.827515	-647.539551	161.930466	79.025826	-653.320801	-73.030312	86.919167	-608.634888	245.298676	1464.354004	-534.516296	-124.360237	1454.742798	-518.928528	55.773609	1430.522949	-509.740753	40.029976	1753.593506	-767.757813	291.308319	1207.360229	-622.576965	-272.796814	1225.347046	-521.225708	263.340790	1060.277100	-447.733429	-148.483948	1018.717468	-576.778137	54.152977	1096.932861	516.739441	-83.511330	971.470581	441.884674	159.620850
-596.148682	139.855179	997.147522	-584.256592	-35.100090	998.669678	-646.174561	160.877304	522.861450	-627.996094	-75.811340	524.896545	-647.519470	161.924667	79.086403	-653.215271	-73.028427	86.930878	-608.600159	245.552094	1464.185059	-534.509155	-123.993324	1454.825317	-518.696289	56.041325	1430.562256	-509.989197	40.118782	1753.660156	-768.095764	291.212524	1207.387695	-622.160217	-275.083649	1226.792603	-521.115906	264.679047	1060.820679	-447.803223	-150.803864	1020.229004	-576.564453	54.166340	1096.958130	516.651672	-83.281090	971.867859	442.180328	160.250107
-595.929077	139.853806	997.067566	-583.940857	-35.083431	998.674866	-645.915710	160.808258	522.877258	-628.254211	-75.835777	524.909119	-647.433472	161.923477	79.078667	-653.064758	-73.005470	86.880836	-608.599243	245.804199	1464.062378	-534.451111	-123.559685	1454.927368	-518.468750	56.356831	1430.588745	-510.293091	40.194748	1753.792603	-768.398010	291.106812	1207.354126	-621.717407	-277.390656	1228.293091	-521.043640	266.032990	1061.301147	-448.251709	-153.224533	1021.436768	-576.324585	54.227974	1096.923584	516.474365	-82.817764	972.610474	442.423950	160.750610
-595.686218	139.865036	997.048706	-583.597961	-35.045532	998.707886	-645.759277	160.794739	522.919189	-628.522888	-75.897537	524.991455	-647.398804	161.927719	79.059708	-653.064148	-72.991478	86.858315	-608.581543	246.103271	1463.917114	-534.366394	-123.098038	1455.077148	-518.234009	56.716438	1430.611938	-510.712494	40.329964	1753.961182	-768.679260	291.016266	1207.244873	-621.066101	-279.608551	1229.947998	-520.965820	267.394135	1061.727539	-448.874329	-155.791275	1022.492920	-576.081116	54.286633	1096.936768	516.361755	-82.578156	973.163025	442.789703	161.280365
-595.426514	139.814423	997.008972	-583.187012	-35.074429	998.753784	-645.577576	160.741928	522.920715	-628.842712	-75.923096	525.079102	-647.355042	161.909454	79.101837	-652.998291	-73.014229	86.882133	-608.522156	246.456314	1463.757690	-534.227356	-122.623123	1455.270874	-517.970276	57.103760	1430.648438	-511.228638	40.476818	1754.106689	-769.021484	290.850586	1207.160400	-620.354858	-281.957245	1231.651855	-520.916504	268.873199	1062.163452	-449.667816	-158.462769	1023.358887	-575.788208	54.304382	1096.944580	516.147034	-82.250084	973.810730	443.099091	161.797241
-595.118225	139.772675	996.973572	-582.819458	-35.100914	998.895325	-645.525818	160.652527	522.950378	-629.186157	-75.860176	525.139160	-647.322388	161.919525	79.088196	-652.969910	-73.022339	86.873795	-608.479126	246.831360	1463.586304	-534.044006	-122.094437	1455.579834	-517.730652	57.510914	1430.690918	-511.776428	40.674809	1754.308960	-769.307129	290.743683	1207.078735	-619.512390	-284.189667	1233.388062	-520.826172	270.316071	1062.517456	-450.604828	-161.310318	1023.887573	-575.529785	54.369781	1097.006470	515.944458	-81.900322	974.389099	443.444550	162.273697
-594.835876	139.731888	996.894165	-582.428833	-35.106899	998.947021	-645.525635	160.622253	522.970337	-629.584106	-75.923233	525.281494	-647.318298	161.889740	79.126228	-652.962524	-73.045189	86.865326	-608.438965	247.220673	1463.418701	-533.800232	-121.593460	1455.928223	-517.464172	57.951580	1430.674805	-512.446411	40.906494	1754.520996	-769.616455	290.675049	1206.934204	-618.565063	-286.239136	1235.101685	-520.790161	271.878235	1062.845459	-451.481171	-164.504349	1024.174683	-575.214478	54.427929	1096.993774	515.719543	-81.511154	975.012817	443.854370	162.813339
-594.542358	139.635574	996.858643	-582.000916	-35.155571	999.086609	-645.578247	160.606506	522.953064	-629.980713	-75.938248	525.476685	-647.344299	161.876266	79.133545	-652.906799	-73.045555	86.916641	-608.325745	247.641693	1463.143066	-533.657410	-121.029648	1456.291016	-517.204346	58.346867	1430.690430	-513.252014	41.096462	1754.846436	-769.911743	290.605255	1206.843994	-617.423279	-288.235168	1236.727295	-520.764893	273.370544	1063.120728	-452.039093	-168.152054	1024.123047	-574.893005	54.462795	1097.048706	515.482971	-81.233986	975.550781	444.247437	163.314011
-594.257446	139.559433	996.784180	-581.647034	-35.194180	999.189941	-645.633728	160.589828	522.954834	-630.374451	-75.914139	525.555359	-647.281128	161.880249	79.119240	-652.808594	-73.040695	86.910324	-608.141418	248.111664	1462.890991	-533.528992	-120.444298	1456.736206	-516.937866	58.749722	1430.679810	-514.130981	41.404644	1755.145020	-770.171753	290.602905	1206.700439	-616.455994	-289.659882	1238.261719	-520.782227	274.979126	1063.359741	-452.248077	-172.653809	1023.490906	-574.591248	54.510693	1097.063110	515.243164	-80.964584	976.020630	444.656677	163.799332
-594.020935	139.525284	996.712402	-581.267090	-35.208115	999.250122	-645.765198	160.506271	522.961182	-630.804321	-75.839790	525.659546	-647.238281	161.892014	79.079437	-652.836182	-73.051422	86.870247	-607.876221	248.572662	1462.613037	-533.403442	-119.873039	1457.120117	-516.662659	59.120918	1430.654907	-515.022705	41.775394	1755.421875	-770.364990	290.635834	1206.562622	-615.277649	-290.849060	1239.592651	-520.755066	276.558167	1063.557983	-451.862030	-177.321365	1022.844788	-574.253174	54.574848	1097.051147	514.997620	-80.594193	976.438782	445.110382	164.386002
-593.723816	139.550903	996.652893	-580.890320	-35.146923	999.294495	-645.987671	160.373779	522.953003	-631.157837	-75.774300	525.712219	-647.172607	161.887161	79.066063	-652.606079	-73.036903	86.856865	-607.579407	248.964569	1462.304321	-533.307983	-119.300636	1457.467896	-516.423645	59.451702	1430.584473	-516.033081	42.150574	1755.832275	-770.519348	290.660248	1206.396240	-614.183899	-291.779846	1240.868164	-520.781128	278.113922	1063.592285	-450.987061	-181.708221	1022.565186	-573.887207	54.685772	1097.037964	514.739258	-80.186432	976.821350	445.526794	164.924545
-593.446960	139.604446	996.581604	-580.573242	-35.144470	999.385071	-646.184875	160.307266	522.939331	-631.583130	-75.698990	525.850403	-647.157043	161.871445	79.056625	-652.546448	-73.027779	86.873199	-607.205566	249.371689	1462.003174	-533.305237	-118.795837	1457.812378	-516.152405	59.798637	1430.531494	-517.189026	42.608414	1756.351563	-770.659607	290.756927	1206.296875	-613.057556	-292.481598	1241.884521	-520.841675	279.670105	1063.680786	-449.519043	-186.138916	1022.381531	-573.543274	54.811234	1097.038818	514.469055	-79.897148	977.139160	445.972229	165.461700
-593.211243	139.593475	996.472900	-580.323975	-35.092312	999.435242	-646.467529	160.238861	522.978027	-632.178101	-75.838158	526.101868	-647.092102	161.860779	79.010994	-652.561584	-73.035484	86.887672	-606.827332	249.764328	1461.777222	-533.253113	-118.259834	1458.151489	-515.865479	60.105415	1430.471924	-518.352295	43.102161	1756.764526	-770.782654	290.909454	1206.206909	-611.915344	-293.112030	1242.762451	-520.891785	281.175842	1063.628296	-447.222931	-191.780914	1022.528015	-573.222656	54.929436	1096.996338	514.254761	-79.576134	977.400269	446.455292	166.077362
-592.884705	139.589386	996.402161	-580.060791	-35.059349	999.543518	-646.786011	160.139908	522.989990	-632.761597	-75.885292	526.305176	-646.943298	161.846588	79.030830	-652.450317	-73.082939	86.903442	-606.369690	250.023209	1461.518066	-533.166016	-117.920074	1458.445435	-515.555237	60.443604	1430.253662	-519.547852	43.726913	1757.072266	-770.822937	291.090302	1206.187744	-610.755676	-293.555389	1243.575928	-520.962891	282.690674	1063.484863	-444.746338	-195.813034	1023.088379	-572.892090	55.043530	1097.007446	514.004639	-79.135063	977.594238	446.922699	166.626144
-592.585999	139.588608	996.323486	-579.825134	-35.036999	999.676086	-647.173340	160.126266	523.013428	-633.142822	-75.701416	526.342712	-646.889954	161.793076	79.031357	-652.107605	-73.058746	86.892159	-605.965332	250.475754	1461.263550	-533.164185	-117.348907	1458.698730	-515.208984	60.721542	1430.281860	-520.751770	44.471413	1757.328857	-770.816772	291.351257	1206.206421	-609.485962	-294.093842	1244.307983	-521.031311	284.155273	1063.368774	-442.414154	-201.313843	1022.388123	-572.573792	55.173096	1097.023926	513.744690	-78.829514	977.690857	447.371704	167.160995
-592.304626	139.555344	996.265991	-579.621216	-34.997936	999.785034	-647.612305	160.100388	523.081604	-633.614136	-75.507065	526.344788	-646.860413	161.767288	79.002983	-652.010498	-73.036789	86.811165	-605.540344	250.835938	1461.090210	-533.183472	-116.896393	1458.905518	-514.919373	60.972027	1430.266968	-522.080627	45.111973	1757.859619	-770.776001	291.642212	1206.208374	-608.345764	-294.573151	1245.005005	-521.100281	285.553772	1063.169922	-439.687561	-206.178207	1022.333191	-572.276062	55.269367	1097.039307	513.489258	-78.457779	977.744568	447.842590	167.752869
-591.975403	139.579895	996.263367	-579.452026	-34.927219	999.867615	-648.050720	160.042694	523.132690	-634.155396	-75.377289	526.483215	-646.835999	161.829468	78.951096	-651.859680	-73.051376	86.805374	-605.108887	251.227570	1460.924561	-533.211121	-116.497581	1459.079102	-514.644043	61.222012	1430.256592	-523.402466	45.870918	1758.273682	-770.700439	291.968048	1206.223755	-607.148804	-295.022858	1245.562744	-521.153564	286.994171	1062.916382	-436.681915	-211.002502	1022.392273	-571.965393	55.357815	1097.069458	513.224854	-77.971840	977.723389	448.281586	168.182724
-591.685547	139.541977	996.204529	-579.257385	-34.904152	999.927551	-648.417847	159.986771	523.132080	-634.831177	-75.476051	526.761902	-646.692871	161.832535	78.868744	-651.930054	-73.096313	86.826271	-604.586914	251.660645	1460.824707	-533.227600	-115.988571	1459.273804	-514.326294	61.479733	1430.320190	-524.734985	46.704079	1758.662354	-770.532532	292.297089	1206.251465	-605.827759	-295.517609	1246.121948	-521.222351	288.435150	1062.599365	-433.477997	-215.732925	1022.476196	-571.607239	55.419220	1097.051758	512.961975	-77.625862	977.601990	448.670471	168.808395
-591.414124	139.541229	996.180176	-579.141296	-34.892803	999.979065	-648.925964	160.037186	523.145752	-635.451050	-75.457947	526.827026	-646.787903	161.842880	78.889671	-651.833496	-73.096985	86.764305	-604.091125	252.062943	1460.723999	-533.350342	-115.550629	1459.488159	-514.017761	61.693390	1430.355225	-526.105896	47.574379	1759.060059	-770.401428	292.667633	1206.320435	-604.465698	-295.791260	1246.550293	-521.317078	289.814880	1062.267822	-430.158875	-220.464172	1022.475342	-571.295288	55.463337	1097.047485	512.746521	-77.242104	977.383057	449.098724	169.356293
-591.125732	139.471848	996.164612	-579.015503	-34.866898	1000.012268	-649.314636	160.088654	523.128967	-635.904907	-75.219170	526.868347	-646.728210	161.902405	78.839722	-651.561218	-73.096313	86.756020	-603.582031	252.376328	1460.653320	-533.523804	-115.170128	1459.698608	-513.721680	61.927952	1430.389038	-527.392151	48.615772	1759.291626	-770.269287	293.041077	1206.396118	-603.061157	-296.246063	1247.010620	-521.379333	291.249451	1061.892212	-426.827576	-225.058594	1022.565308	-571.008301	55.463257	1097.044312	512.515015	-76.766350	977.066467	449.742126	169.699631
-590.807861	139.408569	996.160706	-578.896057	-34.891106	1000.122925	-649.654480	160.111801	523.116272	-636.480713	-75.096992	526.997559	-646.721008	161.917786	78.861916	-651.294006	-73.098106	86.690445	-603.041138	252.581863	1460.579224	-533.699768	-114.942978	1459.910278	-513.391235	62.148785	1430.319092	-528.765076	49.586033	1759.659912	-770.204468	293.480469	1206.602905	-601.550964	-296.534576	1247.425903	-521.513489	292.690247	1061.485229	-423.402466	-229.629776	1022.678833	-570.749756	55.471809	1097.090332	512.284546	-76.428322	976.660095	450.229553	170.244476
-590.507080	139.449387	996.128967	-578.874573	-34.867317	1000.145691	-649.975525	160.212067	523.156372	-637.148743	-75.028290	527.153931	-646.723877	161.948532	78.849411	-651.272583	-73.117912	86.662903	-602.462769	252.842896	1460.511353	-533.851196	-114.657364	1460.160522	-513.070313	62.348125	1430.300537	-530.144348	50.593311	1760.041748	-769.965088	293.930725	1206.645996	-599.998779	-296.837769	1247.922852	-521.585388	294.172882	1061.248291	-420.350586	-233.372147	1022.212585	-570.478394	55.519115	1097.069580	512.094910	-76.111519	976.135132	450.570831	170.836456
-590.163330	139.422058	996.108337	-578.824219	-34.866779	1000.200989	-650.355957	160.417496	523.187012	-637.641785	-74.822456	527.194824	-646.853760	162.035782	78.872971	-650.995972	-73.137100	86.662689	-601.852783	253.142456	1460.434448	-533.984314	-114.334908	1460.412231	-512.769348	62.489922	1430.345581	-531.571167	51.634197	1760.393066	-769.721619	294.382965	1206.664673	-598.323547	-297.073944	1248.295532	-521.633850	295.632050	1060.789063	-416.863922	-237.861710	1022.246521	-570.214233	55.529514	1097.076416	512.010193	-75.808426	975.460571	450.998322	171.441513
-589.859314	139.429199	996.102966	-578.823853	-34.826828	1000.271301	-650.419739	160.456863	523.161865	-638.325745	-74.640068	527.266479	-646.819824	162.082138	78.831490	-650.881348	-73.161797	86.633049	-601.292847	253.433609	1460.389893	-534.097229	-113.983101	1460.644653	-512.485962	62.649780	1430.412354	-532.997986	52.685131	1760.741699	-769.599243	294.880524	1206.913574	-596.658203	-297.309174	1248.551392	-521.652649	297.086487	1060.575195	-413.333984	-242.572998	1022.260925	-570.003845	55.575253	1097.099731	511.246582	-75.547180	975.341858	451.232758	171.511169
-589.619812	139.512115	996.093262	-578.819519	-34.747486	1000.288208	-650.502136	160.542542	523.157410	-639.002014	-74.484116	527.414429	-646.828247	162.132950	78.861015	-650.752808	-73.198341	86.570717	-600.735901	253.739304	1460.366211	-534.151611	-113.642159	1460.838623	-512.182495	62.795383	1430.459839	-534.409302	53.730103	1761.028320	-769.411072	295.388733	1207.071167	-594.842407	-297.475922	1248.803955	-521.677979	298.565033	1060.408203	-409.737488	-247.512894	1022.222717	-569.814148	55.656048	1097.093506	511.119843	-75.492981	974.596985	451.832733	171.845398
-589.408691	139.548492	996.051575	-578.911560	-34.652821	1000.361206	-650.619690	160.674774	523.147156	-639.484436	-74.264420	527.448547	-646.891052	162.171997	78.896820	-650.507080	-73.234337	86.515823	-600.219116	254.016342	1460.338623	-534.130676	-113.303467	1461.075317	-511.913513	62.926167	1430.478271	-535.781921	54.827259	1761.314087	-769.217407	295.916077	1207.257446	-593.002258	-297.563385	1249.032349	-521.640015	300.019440	1060.204956	-405.890167	-252.061996	1022.691406	-569.680725	55.766853	1097.096924	511.162781	-75.443855	973.775696	452.828949	172.083298
-589.186829	139.655853	996.026794	-578.972717	-34.564102	1000.396240	-650.853455	160.910034	523.187378	-640.061096	-74.031708	527.372070	-647.039795	162.232849	78.891785	-650.268433	-73.242203	86.478233	-599.753235	254.248566	1460.282349	-534.023499	-112.973686	1461.276245	-511.638947	63.073402	1430.490234	-537.113892	55.900410	1761.572754	-769.011414	296.469177	1207.390991	-591.143005	-297.663208	1249.287598	-521.574585	301.545746	1060.116821	-402.508514	-257.623169	1022.583252	-569.535400	55.878521	1097.092041	511.144226	-75.427811	972.967346	453.979889	172.068253
-588.993835	139.734833	995.994080	-579.080139	-34.466640	1000.479431	-650.760010	160.944656	523.133301	-640.763184	-73.944969	527.482605	-647.024475	162.222824	78.902122	-650.147888	-73.328438	86.508430	-599.324829	254.489273	1460.207764	-533.846863	-112.622932	1461.458252	-511.382538	63.286171	1430.493774	-538.428650	56.956146	1761.806396	-768.627625	297.022430	1207.338013	-589.259155	-297.683350	1249.421875	-521.520386	302.923126	1060.024048	-399.201935	-263.469055	1022.439453	-569.455566	56.009712	1097.110352	510.414978	-74.900520	972.128357	453.235199	173.047180
-588.860840	139.821671	995.964172	-579.202881	-34.326019	1000.503723	-650.774780	161.119965	523.115845	-641.337646	-73.861877	527.640381	-647.060547	162.280807	78.881157	-650.023315	-73.363098	86.495148	-598.967285	254.692154	1460.188843	-533.609436	-112.248611	1461.656372	-511.107391	63.496250	1430.480225	-539.645996	58.005367	1761.963623	-768.579529	297.702911	1207.653442	-587.257996	-297.695496	1249.576904	-521.445862	304.322113	1060.032349	-396.035797	-269.515778	1022.305603	-569.392456	56.136814	1097.098511	510.141266	-74.661514	971.341003	453.516479	173.496063
-588.708862	139.964081	995.962769	-579.265320	-34.170052	1000.524536	-650.740173	161.256699	523.088867	-641.803040	-73.652412	527.671814	-647.114136	162.291672	78.896835	-649.810913	-73.404114	86.420731	-598.664490	254.910843	1460.177490	-533.317078	-111.883713	1461.826660	-510.881165	63.733498	1430.464966	-540.810730	59.061485	1762.147949	-768.394409	298.347015	1207.772949	-585.315430	-297.736786	1249.864258	-521.308594	305.764282	1060.060547	-392.896088	-275.642700	1022.224121	-569.305176	56.283005	1097.102051	509.824036	-74.359154	970.571411	453.880066	174.014740
-588.636597	140.093933	995.915955	-579.383728	-34.048618	1000.558655	-650.802063	161.420395	523.100891	-642.259644	-73.345779	527.626465	-647.181458	162.338898	78.893570	-649.634827	-73.435402	86.383095	-598.384277	255.137619	1460.150146	-532.995972	-111.490746	1462.076782	-510.636658	64.002296	1430.463013	-541.895630	60.110889	1762.289917	-768.251953	298.994965	1207.918091	-583.366394	-297.808716	1250.229370	-521.176270	307.085297	1060.157715	-389.966553	-281.980011	1022.303589	-569.280273	56.440689	1097.087402	509.509552	-74.065422	969.830627	454.237793	174.482498
-588.563110	140.260437	995.920227	-579.488953	-33.900864	1000.595032	-650.890381	161.607330	523.166321	-642.884644	-73.270409	527.683533	-647.324463	162.325363	78.895874	-649.593994	-73.471138	86.395073	-598.162537	255.346466	1460.116089	-532.647461	-111.078903	1462.204956	-510.422913	64.261826	1430.426392	-542.914307	61.150482	1762.415771	-768.100586	299.675751	1207.980347	-581.310059	-297.902466	1250.544556	-521.069092	308.409149	1060.317993	-387.160797	-288.318756	1022.405151	-569.260193	56.602291	1097.102173	509.232483	-73.832359	969.143372	454.613892	175.023605
-588.537903	140.406235	995.899597	-579.594055	-33.710983	1000.598816	-650.876160	161.716431	523.137451	-643.504761	-73.242569	527.782898	-647.377380	162.316162	78.952568	-649.675110	-73.490730	86.334549	-598.023254	255.557419	1460.137817	-532.288696	-110.632202	1462.346191	-510.247345	64.530327	1430.427856	-543.829834	62.168167	1762.501953	-767.766235	300.270111	1207.833130	-579.267517	-298.095825	1250.997681	-520.901672	309.812988	1060.414063	-384.548279	-294.674988	1022.682861	-569.262573	56.775589	1097.088013	508.800842	-73.396194	968.590027	454.978333	175.564392
-588.533142	140.516113	995.884460	-579.656921	-33.560387	1000.623047	-650.838379	161.828384	523.139771	-644.014526	-73.143654	527.890320	-647.337708	162.310089	78.978958	-649.602661	-73.481888	86.318214	-597.882019	255.759933	1460.145386	-531.897278	-110.212799	1462.549316	-510.033081	64.848671	1430.418213	-544.721436	63.211403	1762.623779	-767.620667	300.898010	1207.965210	-577.316345	-298.256317	1251.408447	-520.755310	311.259033	1060.543579	-382.007599	-300.990204	1022.966187	-569.257080	56.924820	1097.086792	508.419769	-73.111488	968.072693	455.368866	176.135071
-588.532227	140.681686	995.879211	-579.707947	-33.379200	1000.637451	-650.808105	161.905365	523.165771	-644.394104	-72.956284	527.904114	-647.360901	162.313065	78.985970	-649.335876	-73.586029	86.401230	-597.798279	255.980301	1460.122437	-531.577393	-109.766602	1462.705322	-509.862030	65.136368	1430.417358	-545.542847	64.263306	1762.628052	-767.533630	301.607727	1208.093872	-575.338562	-298.630890	1251.957886	-520.642090	312.527069	1060.686523	-379.519348	-307.497040	1023.478210	-569.251038	57.106689	1097.086304	508.011353	-72.706512	967.670288	455.870819	176.729752
-588.510071	140.838440	995.875305	-579.777832	-33.183544	1000.680908	-650.795715	161.945114	523.157776	-644.680481	-72.615364	527.947571	-647.315369	162.342575	78.959892	-649.229004	-73.595444	86.370193	-597.725891	256.201447	1460.119507	-531.241455	-109.346611	1462.924805	-509.681030	65.440514	1430.457886	-546.329102	65.313126	1762.626221	-767.437012	302.268219	1208.118774	-573.595032	-298.900055	1252.494751	-520.528076	313.847778	1060.856689	-377.538849	-313.465210	1023.840637	-569.274597	57.302685	1097.105347	508.032043	-72.200562	966.869263	456.466187	177.686325
-588.567871	141.007843	995.882507	-579.874817	-32.975407	1000.691589	-650.811035	162.066727	523.161804	-645.111328	-72.431427	527.980652	-647.273682	162.362045	78.960266	-649.119629	-73.615578	86.392784	-597.665955	256.391205	1460.090576	-530.903320	-108.916374	1463.069214	-509.468842	65.712036	1430.463867	-547.083740	66.473572	1762.543213	-767.512817	302.953705	1208.417969	-571.740662	-299.350677	1253.101318	-520.429749	315.201813	1061.146851	-375.768707	-319.778320	1024.368530	-569.321594	57.492237	1097.109741	507.575531	-71.502007	966.577820	456.903290	178.783234
-588.598633	141.229034	995.876465	-579.866760	-32.802799	1000.702515	-650.861694	162.177231	523.200684	-645.520020	-72.295021	528.064819	-647.331177	162.329590	79.006439	-648.990295	-73.619453	86.343987	-597.576538	256.561035	1460.108154	-530.514221	-108.524887	1463.202881	-509.266144	66.006371	1430.425171	-547.849792	67.718674	1762.443115	-767.450989	303.527527	1208.507568	-570.022034	-299.891418	1253.812256	-520.361633	316.466003	1061.365479	-374.191132	-326.075958	1024.952637	-569.312500	57.702038	1097.108643	507.786377	-70.194832	965.763855	457.623718	179.904846
-588.679749	141.447311	995.869507	-579.904724	-32.602024	1000.689026	-650.940552	162.286087	523.199707	-645.923157	-72.182343	528.149231	-647.257629	162.342987	78.971138	-648.983459	-73.600670	86.324234	-597.433716	256.783783	1460.068481	-530.052002	-108.188522	1463.315308	-509.058014	66.269867	1430.405640	-548.583008	69.020149	1762.280762	-767.392395	304.063690	1208.626221	-568.413635	-300.213715	1254.205078	-520.297119	317.923584	1061.376831	-372.444427	-331.706238	1025.674438	-569.340881	57.912643	1097.093628	507.225098	-69.479073	965.787109	458.271545	180.722092
-588.778198	141.665359	995.865173	-579.890625	-32.418438	1000.620544	-651.105042	162.372345	523.221191	-646.255676	-72.106575	528.197449	-647.329712	162.359512	78.998856	-649.037170	-73.612793	86.311966	-597.308533	256.955383	1460.100952	-529.600403	-107.850548	1463.333862	-508.775726	66.531448	1430.332153	-549.340454	70.453445	1762.055664	-767.215637	304.448334	1208.673462	-566.776855	-300.841675	1254.724121	-520.357117	319.076874	1061.880371	-370.776123	-337.461273	1026.418335	-569.354492	58.087402	1097.053833	506.691223	-68.995438	965.720337	458.945648	181.524765
-588.920105	141.875610	995.854309	-579.875427	-32.209320	1000.590271	-651.240662	162.428131	523.264771	-646.506165	-72.007553	528.193481	-647.314575	162.380707	79.023987	-648.896240	-73.613197	86.319656	-597.062805	257.114960	1460.156860	-529.079407	-107.507523	1463.363647	-508.438110	66.770447	1430.280396	-550.084961	71.653450	1761.870361	-767.177490	304.852386	1208.936646	-565.426697	-301.214844	1255.139771	-520.426208	320.361786	1062.094238	-369.252350	-342.703247	1027.063843	-569.377136	58.301540	1097.026855	505.990479	-68.252968	965.797485	459.419067	182.310562
-588.954163	141.946609	995.846130	-579.577271	-32.108391	1000.667725	-651.084900	162.304962	523.214233	-646.646973	-71.807617	528.239319	-647.111572	162.395691	79.007324	-648.818359	-73.654152	86.333672	-596.726379	257.265320	1460.222534	-528.577576	-107.293976	1463.359619	-508.081787	66.947968	1430.219849	-550.835327	73.418213	1761.597412	-767.330688	305.271515	1209.449463	-563.900330	-301.738495	1255.450806	-520.536682	321.663849	1062.360474	-367.899414	-348.812378	1028.085327	-569.262817	58.464401	1097.061523	504.942749	-67.238846	965.976257	459.331787	183.154678
-589.011963	141.991272	995.852173	-579.283813	-32.045586	1000.709534	-650.973206	162.288086	523.144958	-646.797791	-71.621689	528.284790	-646.911743	162.369324	78.974945	-648.751831	-73.669075	86.378899	-596.316956	257.387939	1460.288330	-528.085938	-107.094933	1463.440796	-507.746857	67.051521	1430.166260	-551.579895	75.335922	1761.333984	-767.325623	305.561981	1209.844849	-562.558472	-302.118103	1255.734741	-520.705078	322.844849	1062.495850	-366.956665	-355.477692	1029.149658	-569.147217	58.568913	1097.083984	504.405334	-66.450127	966.106384	460.261536	184.088943
-589.083496	142.106049	995.865051	-579.039368	-31.923479	1000.690735	-651.007019	162.300156	523.148071	-646.898804	-71.419975	528.337280	-646.796387	162.430801	78.947052	-648.682434	-73.712677	86.437729	-595.843445	257.438263	1460.423828	-527.601685	-106.956024	1463.406006	-507.391235	67.147385	1430.168091	-552.400513	77.390663	1761.096924	-767.098022	305.781464	1210.067139	-561.187866	-302.629395	1255.974365	-520.889343	324.056549	1062.790894	-365.938904	-360.912231	1029.865845	-569.054077	58.697102	1097.079590	504.077789	-66.122437	966.378784	461.942169	184.870331
-589.239197	142.303604	995.885986	-578.952209	-31.754606	1000.634033	-651.188293	162.439682	523.149536	-647.728210	-71.882034	528.461243	-646.778503	162.431381	78.967819	-649.153198	-73.661819	86.451103	-595.353516	257.407715	1460.579712	-527.068359	-106.896729	1463.391724	-507.048950	67.196136	1430.146851	-553.192505	79.476120	1760.821411	-767.288269	306.096405	1210.817139	-559.985840	-302.960632	1256.114258	-521.116516	325.133057	1062.921753	-365.078979	-366.042236	1030.386230	-569.012024	58.860809	1097.050781	503.538452	-65.325478	966.676392	463.140015	185.814880
-589.426941	142.500198	995.943481	-578.909241	-31.550549	1000.600464	-651.446777	162.561966	523.204956	-647.969727	-71.887398	528.455078	-646.747864	162.455658	78.982246	-649.284058	-73.666809	86.483315	-594.823975	257.403290	1460.775146	-526.543396	-106.903870	1463.362549	-506.687439	67.170898	1430.158447	-554.035217	81.632225	1760.592529	-767.061340	306.229675	1211.115845	-558.672546	-303.259216	1256.067871	-521.376709	326.161072	1063.143066	-364.435669	-371.203796	1030.868286	-569.022278	59.033142	1097.054199	502.961853	-64.339874	966.994202	464.123291	186.867813
-589.564514	142.780426	995.974915	-578.851990	-31.328043	1000.526611	-651.667542	162.658524	523.210754	-648.058533	-71.822197	528.482239	-646.760254	162.479614	78.940681	-649.238770	-73.691010	86.462631	-594.342285	257.349213	1461.047852	-526.024475	-106.959129	1463.322754	-506.347717	67.142220	1430.146484	-554.848999	83.771530	1760.296875	-767.260925	306.514313	1211.854858	-557.487976	-303.436035	1255.922852	-521.622742	327.083221	1063.335571	-363.897491	-375.945679	1031.109863	-568.997009	59.244316	1097.024414	502.284821	-63.521484	967.408447	465.206268	187.922653
-589.729614	142.994720	996.052368	-578.844116	-31.135117	1000.508118	-651.842773	162.703384	523.193726	-648.153809	-71.752472	528.458313	-646.749634	162.535522	78.946419	-649.328552	-73.646812	86.429665	-593.850220	257.316711	1461.253296	-525.465210	-106.967567	1463.329468	-506.006958	67.088966	1430.116943	-555.642212	85.889786	1760.004150	-767.268433	306.798462	1212.356812	-556.424316	-303.458862	1255.755981	-521.888184	328.001221	1063.520996	-363.564331	-380.445618	1031.269775	-569.009277	59.412140	1097.044922	501.736420	-62.450665	967.816650	466.322388	189.067764
-589.831360	143.160843	996.108154	-578.753052	-30.983402	1000.523926	-651.995728	162.789200	523.223755	-648.276550	-71.784737	528.473572	-646.674255	162.537384	78.947617	-649.295959	-73.634758	86.406937	-593.475769	257.305634	1461.359375	-524.870605	-107.009636	1463.318848	-505.620087	67.102119	1430.111938	-556.755188	87.639137	1759.681030	-767.095215	306.980988	1212.558350	-555.421509	-303.386932	1255.433716	-522.121521	328.803833	1063.709961	-363.382660	-384.832916	1031.402710	-568.963623	59.568043	1097.072876	501.246063	-61.261280	968.219543	467.428619	190.386902
-589.962158	143.256607	996.149719	-578.740662	-30.835518	1000.536499	-652.144653	162.842148	523.216125	-648.396973	-71.743484	528.451538	-646.648926	162.583176	78.941910	-649.280396	-73.634766	86.367256	-593.187744	257.280975	1461.448242	-524.179016	-107.061539	1463.398926	-505.236237	67.176331	1430.103638	-557.467651	89.495941	1759.380615	-767.151978	307.267944	1212.916626	-554.518372	-303.073090	1255.057617	-522.330383	329.508209	1063.762939	-363.343658	-388.902039	1031.516968	-568.955444	59.691132	1097.089478	500.874847	-60.261780	968.687744	468.931366	191.206345
-590.129639	143.343430	996.196350	-578.669312	-30.725563	1000.529053	-652.363831	162.902237	523.194458	-648.435242	-71.764282	528.515686	-646.662292	162.666061	78.911163	-649.306030	-73.696365	86.393730	-593.013916	257.276581	1461.454346	-523.437561	-107.093063	1463.565796	-504.883148	67.304504	1430.109741	-558.091125	91.198891	1759.167236	-767.452881	307.612244	1213.350830	-553.798645	-302.564148	1254.621338	-522.531494	330.225006	1063.894409	-363.518646	-392.781616	1031.671265	-568.912170	59.786091	1097.094971	500.700958	-59.458813	969.152466	470.942596	191.312897
-590.281982	143.386581	996.214050	-578.598816	-30.645962	1000.536499	-652.564758	162.995636	523.224365	-648.455078	-71.736610	528.523132	-646.724487	162.693741	78.936165	-649.269531	-73.703438	86.396530	-592.917480	257.296631	1461.390381	-522.629883	-107.047661	1463.770630	-504.583527	67.499596	1430.077148	-558.704224	92.667938	1758.953857	-767.584717	307.934784	1213.423096	-553.270020	-301.820343	1254.110718	-522.713928	330.894653	1063.913574	-363.809082	-396.388824	1031.830322	-568.878601	59.866913	1097.095093	500.177917	-58.389622	969.684998	472.041840	192.906250
-590.497803	143.427811	996.203979	-578.564697	-30.604862	1000.511658	-652.771484	163.178421	523.229492	-648.479126	-71.674591	528.508850	-646.769897	162.746170	78.922729	-649.245483	-73.759216	86.389542	-592.951233	257.401123	1461.180786	-521.762207	-106.893349	1463.993408	-504.256165	67.806793	1429.992676	-559.268127	93.921448	1758.785156	-767.733521	308.228821	1213.377808	-552.903381	-300.890778	1253.582275	-522.896729	331.464233	1063.834595	-364.191559	-399.599121	1032.077026	-568.869690	59.928505	1097.061157	499.870667	-57.100460	970.106934	473.223663	194.189621
-590.698853	143.522690	996.209717	-578.561890	-30.607718	1000.506531	-652.937256	163.305405	523.200317	-648.293518	-71.458748	528.441284	-646.747192	162.793854	78.923325	-649.165344	-73.760361	86.328743	-593.065002	257.586151	1460.848755	-520.831177	-106.707123	1464.305786	-503.945679	68.190071	1429.906128	-559.797424	94.905602	1758.647705	-767.925110	308.522888	1213.143799	-552.717896	-299.658630	1253.031494	-523.060791	332.074677	1063.662476	-364.702332	-402.239441	1032.226685	-568.909546	59.988594	1097.051514	499.389679	-55.976715	970.459045	474.375824	195.292892
-590.901917	143.553833	996.176636	-578.508545	-30.597433	1000.495239	-653.091125	163.455704	523.241516	-647.863647	-71.043594	528.331726	-646.815430	162.860367	78.907745	-648.368408	-76.341957	88.468491	-593.298706	257.780396	1460.469604	-519.883667	-106.472763	1464.616699	-503.632111	68.621414	1429.826050	-560.289917	95.719971	1758.520874	-768.125427	308.813477	1212.776611	-552.626831	-298.245361	1252.401855	-523.272766	332.584625	1063.423584	-365.489014	-404.601105	1032.430420	-568.903564	60.049763	1097.014893	499.150360	-54.773678	970.854309	475.665863	196.468689
-591.159851	143.541443	996.142822	-578.487305	-30.607958	1000.482178	-653.178772	163.582458	523.205688	-647.876099	-71.069801	528.274170	-646.847229	162.904572	78.892021	-648.233948	-76.841530	88.988663	-593.623474	258.027679	1459.990723	-518.892578	-106.090622	1464.958862	-503.336945	69.144653	1429.707397	-560.708435	96.385574	1758.390747	-768.355896	309.129211	1212.349121	-552.694092	-296.598267	1251.802856	-523.474182	333.099457	1063.060669	-366.327515	-406.331390	1032.512817	-568.939087	60.081078	1096.976685	498.681763	-53.709259	971.124756	476.773041	197.681061
-591.412781	143.512421	996.088501	-578.425232	-30.702911	1000.525574	-653.238647	163.796677	523.169922	-647.811218	-71.087311	528.279846	-646.847534	162.974640	78.918190	-648.333069	-76.694069	88.845428	-593.945435	258.336578	1459.455566	-517.893982	-105.713005	1465.301392	-503.012268	69.740860	1429.572510	-561.044250	96.860077	1758.344604	-768.370300	309.304047	1211.608887	-552.900146	-294.862640	1251.253174	-523.706116	333.549927	1062.518677	-367.393463	-407.597321	1032.530518	-568.961243	60.106853	1096.956177	498.320221	-52.622860	971.425476	477.975250	198.791824
-591.678284	143.456573	996.038879	-578.367065	-30.746807	1000.555786	-653.300232	163.945450	523.183167	-647.735779	-71.101524	528.290222	-646.843323	163.055008	78.867722	-648.359253	-76.659134	88.783371	-594.346069	258.616852	1458.818359	-516.900269	-105.233009	1465.563599	-502.728180	70.393875	1429.456909	-561.395996	97.151482	1758.296509	-768.621582	309.475433	1210.974487	-553.482727	-293.135864	1250.740967	-523.984680	333.983093	1061.926025	-367.873077	-406.726715	1032.134155	-569.008606	60.136105	1096.934326	498.296600	-51.374496	971.591309	479.310760	200.048599
-591.944763	143.373505	995.995056	-578.281494	-30.852686	1000.635498	-653.292603	164.057693	523.149963	-647.607544	-71.112221	528.331482	-646.882446	163.044601	78.872887	-648.293030	-76.669563	88.787827	-594.791016	259.021118	1458.244507	-515.906555	-104.757317	1465.883179	-502.483185	71.094391	1429.370361	-561.690308	97.317863	1758.315918	-769.127014	309.678833	1210.568115	-553.848999	-291.223083	1250.116943	-524.321899	334.331360	1061.267822	-369.821777	-408.439514	1032.196045	-569.053772	60.146660	1096.940796	498.045135	-50.302197	971.722656	480.548920	201.168701
-592.224060	143.321732	995.935974	-578.174622	-30.927340	1000.694763	-653.254700	164.115692	523.106262	-647.469604	-71.099129	528.328125	-646.844116	163.122177	78.818108	-648.190796	-76.667168	88.811432	-595.283386	259.429230	1457.675049	-514.878723	-104.224960	1466.121460	-502.222992	71.865501	1429.274902	-561.925720	97.363129	1758.404297	-769.161072	309.634979	1209.666016	-554.477295	-289.288788	1249.545288	-524.673645	334.662598	1060.494873	-371.362122	-408.668091	1031.952393	-569.078186	60.190109	1096.926514	497.790192	-49.130272	971.729553	481.696014	202.290787
-592.498901	143.179520	995.934448	-578.036926	-30.973198	1000.792969	-653.225220	164.157379	523.077820	-647.581360	-71.290077	528.372864	-646.829956	163.146362	78.809158	-648.311829	-76.654053	88.757324	-595.756897	259.899872	1457.038330	-513.835144	-103.601364	1466.249878	-501.941956	72.606689	1429.183960	-562.157959	97.311562	1758.490112	-769.494446	309.599213	1208.972778	-555.235107	-287.352661	1248.975952	-525.064819	334.823669	1059.686035	-372.898926	-408.398865	1031.479736	-569.091125	60.197197	1096.961670	497.596680	-47.968761	971.591431	482.891449	203.547363
-592.827820	143.070419	995.873413	-577.948853	-31.097076	1000.903320	-653.454407	164.320755	523.056091	-647.642212	-71.484276	528.465942	-647.004517	163.216125	78.787270	-648.308105	-76.697258	88.794991	-596.292053	260.385681	1456.523193	-512.913513	-103.018166	1466.390625	-501.681610	73.371597	1429.066772	-562.328430	97.516350	1758.525269	-770.038330	309.596405	1208.454956	-556.406311	-284.300323	1247.216309	-525.473145	334.975403	1058.769531	-374.515045	-408.068176	1030.818237	-569.156494	60.220375	1096.971313	497.538910	-46.779488	971.363403	484.059204	204.824387
-593.180969	142.933563	995.832642	-577.817444	-31.210447	1000.979065	-653.455322	164.299454	523.044800	-647.494812	-71.505592	528.410217	-647.034485	163.236252	78.775513	-648.130981	-76.749184	88.755127	-596.818848	260.951447	1455.969360	-511.932983	-102.470711	1466.488281	-501.178009	74.310516	1429.034058	-562.450012	97.312866	1758.611938	-770.407837	309.392426	1207.763062	-557.040771	-283.112854	1247.152588	-525.928955	335.038483	1057.947876	-376.307800	-407.371338	1030.103394	-569.200195	60.212418	1096.972656	497.515808	-45.522564	971.066895	485.212372	206.152252
-593.423401	142.671951	995.770752	-577.541504	-31.395987	1001.171875	-653.402649	164.197830	523.001770	-647.503174	-71.679901	528.401611	-647.024414	163.193375	78.744644	-648.246216	-76.792404	88.804810	-597.347046	261.494629	1455.441406	-511.185883	-101.794388	1466.368042	-501.157776	74.999268	1428.886230	-562.491394	97.094849	1758.696533	-770.538635	308.990295	1206.932373	-557.851746	-281.326630	1246.880249	-526.433105	335.079193	1057.078613	-378.275299	-406.522217	1029.085327	-569.146484	60.186424	1097.023071	496.617035	-43.276878	970.720520	484.301849	208.819519
-593.777893	142.540146	995.691284	-577.412415	-31.468996	1001.207703	-653.359375	164.089066	522.964600	-647.510193	-71.880882	528.398132	-647.037537	163.172302	78.796532	-648.314270	-76.834167	88.774689	-597.792969	262.065063	1455.017090	-510.282867	-101.149872	1466.263672	-500.915955	75.843948	1428.789429	-562.424927	96.892204	1758.791626	-770.953491	308.585571	1206.376709	-558.703247	-279.476837	1246.580322	-526.966492	334.998199	1056.289429	-380.368958	-405.485382	1027.936890	-569.179260	60.203140	1096.982422	496.777161	-42.205532	970.169739	485.848480	209.743484
-594.203857	142.438629	995.629517	-577.443359	-31.553045	1001.300232	-653.395020	163.965561	522.931396	-647.522339	-72.051414	528.421875	-647.070801	163.160934	78.777367	-648.369141	-76.825546	88.782852	-598.287292	262.691437	1454.584106	-509.534943	-100.532265	1466.123901	-500.698914	76.631065	1428.697510	-562.430115	96.608147	1758.872803	-771.386353	308.139069	1205.745117	-559.698792	-277.317780	1246.201050	-527.568665	334.832825	1055.450317	-382.223083	-403.648071	1026.456177	-569.278381	60.247032	1096.969604	496.858276	-41.184345	969.534119	487.205414	210.805298
-594.563354	142.475189	995.565674	-577.554260	-31.531572	1001.386658	-653.465942	163.832672	522.932495	-647.443115	-72.196854	528.436646	-647.089355	163.133667	78.726891	-648.487976	-76.841911	88.766708	-598.708679	263.288727	1454.132202	-508.824371	-99.852539	1465.991699	-500.410278	77.384811	1428.599487	-562.393066	96.346344	1758.940796	-772.096985	307.645905	1205.395508	-560.520996	-275.624329	1245.712158	-528.152161	334.678284	1054.694214	-384.751251	-402.778717	1024.956055	-569.406494	60.394028	1096.957031	496.763062	-39.994446	968.832397	488.287292	212.049042
-594.927856	142.395126	995.567444	-577.626892	-31.418049	1001.458374	-653.625427	163.681427	522.927856	-647.442017	-72.445938	528.435669	-647.058594	163.050232	78.722397	-648.414734	-76.915764	88.796837	-599.118835	263.872406	1453.843750	-508.171356	-99.233162	1465.810181	-500.169830	78.239098	1428.546265	-562.301636	96.089912	1759.004639	-772.339844	306.933563	1204.752319	-561.537964	-273.178925	1244.084473	-528.745972	334.396881	1053.990601	-386.761810	-400.848175	1023.093506	-569.536377	60.492016	1096.974609	496.733307	-38.750488	968.091553	489.331421	213.381790
-595.298218	142.380844	995.564514	-577.527100	-31.458136	1001.460999	-653.834839	163.551468	522.880798	-647.481873	-72.671143	528.500000	-647.038635	163.033585	78.720383	-648.528320	-76.943161	88.817505	-599.470520	264.496735	1453.424194	-507.496033	-98.630333	1465.581665	-500.008820	78.979218	1428.420532	-562.179443	95.849724	1759.071167	-772.827698	306.234528	1204.228149	-562.308533	-271.861603	1243.705444	-529.486145	334.040222	1053.306763	-389.425262	-399.665344	1021.314636	-569.565369	60.522652	1096.953369	496.713623	-37.622112	967.257080	490.400635	214.567413
-595.560242	142.342697	995.564636	-577.316772	-31.445269	1001.549255	-653.979065	163.344391	522.867859	-647.405701	-72.813560	528.546326	-646.954407	162.992905	78.681602	-648.544983	-77.019745	88.827690	-599.804749	264.996643	1453.092529	-506.915222	-98.055199	1465.276611	-499.791748	79.730400	1428.308350	-562.046265	95.642204	1759.116455	-773.363159	305.499359	1203.719971	-563.239136	-270.117279	1243.050903	-530.179382	333.635681	1052.589355	-391.875031	-397.931061	1019.283752	-569.540649	60.612000	1096.983643	496.842804	-36.472965	966.366150	491.578033	215.652039
-595.845459	142.261566	995.559021	-577.129944	-31.421515	1001.624451	-654.178711	163.194321	522.877808	-647.325439	-72.955788	528.606018	-646.824646	162.908707	78.651176	-648.526611	-77.044830	88.826546	-600.088745	265.559967	1452.681274	-506.178955	-97.689758	1465.357910	-499.571686	80.409142	1428.184448	-561.861267	95.450615	1759.126709	-773.962219	304.677460	1203.367920	-564.050049	-268.728699	1242.577637	-530.907715	333.205719	1052.029297	-394.365326	-395.993408	1017.148743	-569.520264	60.685070	1097.000977	496.784027	-35.235764	965.386475	492.486633	216.920547
-596.177124	142.169739	995.555054	-576.998962	-31.396879	1001.671509	-654.407349	162.971161	522.813538	-647.240356	-73.055244	528.633728	-646.726868	162.867172	78.677956	-648.585999	-77.085350	88.859543	-600.399353	266.002441	1452.354492	-505.637115	-97.166580	1465.104492	-499.227509	81.115814	1428.013306	-561.705444	95.269989	1759.111816	-774.544189	303.889221	1202.965820	-564.839539	-266.933044	1241.828125	-531.716064	332.685150	1051.328003	-396.818848	-393.916443	1014.868530	-569.510925	60.740448	1096.998779	496.843781	-34.299492	964.509705	493.505676	217.974503
-596.517212	142.139221	995.527100	-576.905029	-31.404602	1001.747375	-654.763123	162.823700	522.765198	-647.164429	-73.152046	528.631714	-646.691101	162.831329	78.652885	-648.715942	-77.101715	88.929016	-600.633545	266.466339	1451.916870	-505.352417	-96.562080	1464.476196	-499.100128	81.664772	1427.929932	-561.440796	95.127625	1759.118896	-775.167175	303.043121	1202.579224	-565.761169	-265.275482	1241.087280	-532.425171	332.253998	1050.401245	-399.354614	-391.700836	1012.456055	-569.526978	60.834812	1096.997803	496.824982	-33.479546	963.634399	494.632202	218.689667
-596.832581	142.076279	995.535217	-576.785522	-31.353634	1001.839417	-655.083618	162.635773	522.748230	-646.963318	-73.130424	528.638611	-646.639709	162.812012	78.594337	-648.772339	-77.054649	88.905785	-600.843201	266.877594	1451.511719	-504.758118	-96.329025	1464.633545	-498.868347	82.251915	1427.836304	-561.072571	95.065887	1759.098511	-775.802734	302.252045	1202.228394	-566.524170	-263.369965	1240.322510	-533.389160	331.556549	1050.012817	-401.855011	-389.368164	1010.032593	-569.528992	60.933380	1097.025269	496.839569	-32.365055	962.754761	495.250336	220.085617
-597.179749	142.082123	995.570618	-576.681152	-31.317038	1001.886230	-655.258728	162.396774	522.699341	-646.699463	-73.020119	528.533447	-646.484497	162.775238	78.582199	-648.838196	-77.031540	88.947708	-601.074158	267.256683	1451.151123	-504.251068	-95.914406	1464.488770	-498.634766	82.749954	1427.705200	-560.830322	94.942024	1759.101074	-776.462097	301.394989	1201.946167	-567.324585	-261.699005	1239.766602	-534.186951	330.727448	1049.221069	-404.420288	-386.814148	1007.586548	-569.498840	61.023819	1097.035645	496.974365	-31.484480	961.871826	496.425049	220.838806
-597.544312	142.041519	995.601868	-576.639954	-31.260714	1001.942688	-655.666809	162.358459	522.755798	-646.430664	-72.888756	528.411743	-646.454163	162.776230	78.609009	-648.819946	-76.991989	88.917534	-601.254272	267.549591	1450.818359	-503.766266	-95.539558	1464.397827	-498.379059	83.254036	1427.617188	-560.425903	94.899117	1759.101074	-777.056152	300.560120	1201.717773	-568.062805	-260.088257	1239.099121	-535.065063	330.094696	1048.555298	-406.831635	-384.158936	1005.153381	-569.521912	61.105598	1097.050537	497.178864	-30.536066	961.051880	497.544312	221.544312
-597.892029	142.033310	995.640625	-576.589294	-31.255318	1002.069946	-655.989380	162.382843	522.762390	-646.448486	-73.011688	528.458557	-646.467468	162.795914	78.583855	-648.997803	-76.981438	88.966148	-601.511414	267.874512	1450.463379	-503.315765	-95.243141	1464.331177	-498.114471	83.667030	1427.528564	-560.148743	94.783867	1759.141846	-777.683228	299.724091	1201.439941	-568.792664	-258.359039	1238.469360	-536.030701	329.297241	1047.777832	-409.232391	-381.368011	1002.768188	-569.538086	61.210396	1097.103638	497.371826	-29.643583	960.301147	498.560272	222.359833
-598.270996	141.992050	995.692505	-576.541931	-31.221607	1002.152649	-656.358765	162.390076	522.751282	-646.320679	-72.987816	528.478638	-646.422791	162.805557	78.502968	-649.009094	-76.994667	89.046837	-601.795715	268.128387	1450.110596	-502.833466	-94.933479	1464.319824	-497.538727	84.251709	1427.127808	-559.815979	94.690422	1759.190186	-778.285217	298.886810	1201.192627	-569.526245	-256.725433	1237.986572	-537.093506	328.704681	1046.987183	-411.570099	-378.496246	1000.413269	-569.580750	61.284634	1097.143921	497.500244	-28.895176	959.633667	499.524384	223.131943
-598.632263	141.950424	995.760498	-576.498718	-31.184824	1002.179260	-656.552490	162.356155	522.675842	-646.195679	-72.940613	528.499390	-646.370972	162.847046	78.487534	-649.087830	-76.935837	89.015778	-601.966675	268.346985	1449.750977	-502.235443	-94.645317	1464.255981	-497.711487	84.473709	1427.364868	-559.494446	94.618057	1759.230225	-778.901794	297.992950	1201.000488	-570.294312	-255.033310	1237.429321	-538.037964	327.845276	1046.254639	-413.860138	-375.534607	998.096985	-569.618774	61.317638	1097.167114	497.721924	-28.036308	959.053650	500.431580	223.906738
-598.985535	141.948822	995.833862	-576.385803	-31.111439	1002.199829	-656.638672	162.185730	522.623352	-646.124451	-72.970535	528.550110	-646.221436	162.814270	78.490150	-649.072693	-76.955681	89.026558	-602.287720	268.502991	1449.481445	-501.724060	-94.461731	1464.237671	-497.160065	84.992111	1426.888306	-559.129578	94.545586	1759.263916	-779.502075	297.147308	1200.762451	-571.015564	-253.280380	1236.829102	-538.883789	327.210022	1045.309204	-416.077026	-372.581055	995.835938	-569.635986	61.387165	1097.193115	498.001434	-27.213526	958.471436	501.465546	224.636520
-599.403503	141.988388	995.877441	-576.374390	-31.018511	1002.162109	-656.869568	162.173447	522.585571	-646.049683	-72.966080	528.604736	-646.177002	162.863556	78.401581	-649.229614	-76.837807	89.002792	-602.594238	268.643799	1449.176147	-501.138153	-94.201416	1464.224609	-496.959930	85.296623	1426.738892	-558.679138	94.480888	1759.330811	-780.165283	296.302277	1200.632935	-571.694275	-251.527985	1236.188965	-539.921509	326.249054	1044.831055	-418.167053	-369.527954	993.648804	-569.709473	61.470287	1097.171143	498.318878	-26.499205	957.918152	502.475586	225.400864
-599.777649	142.026337	995.978577	-576.354553	-30.878153	1002.166504	-657.097168	162.201767	522.567200	-646.028137	-72.993759	528.612183	-646.182983	162.866714	78.422852	-649.274109	-76.859840	89.007874	-602.877869	268.780762	1448.866211	-500.519440	-93.981384	1464.086426	-496.791199	85.602364	1426.649780	-558.294922	94.377182	1759.314941	-780.753052	295.464081	1200.412842	-572.386414	-249.726257	1235.574463	-540.779724	325.565552	1043.896973	-419.600983	-366.177368	992.024414	-569.774963	61.563873	1097.202881	498.732971	-25.702078	957.490051	503.467499	226.008209
-600.163818	142.049011	996.046082	-576.382751	-30.725954	1002.146667	-657.224854	162.156219	522.554871	-645.999634	-73.066139	528.569153	-646.134033	162.853363	78.385887	-649.442627	-76.861450	89.025902	-603.174866	268.869629	1448.584839	-499.834656	-93.848244	1464.038330	-496.632080	85.887581	1426.516968	-557.984375	94.296616	1759.250488	-781.387390	294.604401	1200.336426	-573.094543	-247.983963	1235.003662	-541.806030	324.566498	1043.479736	-421.513153	-363.035767	989.996033	-569.864136	61.659508	1097.204102	499.185852	-25.001987	957.049377	504.601013	226.732193
-600.504578	142.167786	996.090210	-576.386353	-30.594049	1002.115540	-657.285461	162.131165	522.502014	-645.976929	-73.039932	528.538391	-646.013672	162.821381	78.446533	-649.484131	-76.924522	89.029190	-603.440552	268.917145	1448.344849	-499.171722	-93.763474	1463.987915	-496.511505	86.130806	1426.454712	-557.539490	94.196648	1759.253052	-782.004944	293.704895	1200.253418	-573.808228	-246.318756	1234.506470	-542.739990	323.740234	1042.869751	-423.546417	-359.925995	987.871582	-569.932922	61.792252	1097.190674	499.668152	-24.245556	956.710632	505.742828	227.388275
-600.866882	142.310623	996.131348	-576.401978	-30.514992	1002.138489	-657.397461	162.120651	522.496399	-645.989685	-73.032173	528.594971	-645.911499	162.841446	78.410965	-649.596130	-76.935631	89.044289	-603.701538	268.962891	1448.133545	-498.732819	-93.468414	1463.629272	-496.322693	86.371407	1426.347534	-557.031433	94.120827	1759.352783	-782.605042	292.856628	1200.178833	-574.505859	-244.597504	1233.918945	-543.716064	322.782715	1042.218872	-424.532928	-356.693176	986.219727	-570.032654	61.939762	1097.203613	500.273346	-23.557594	956.408569	506.928101	228.048325
-601.229797	142.423553	996.165894	-576.492981	-30.372601	1002.129700	-657.524780	162.134415	522.507141	-646.010376	-73.012955	528.600525	-645.841675	162.860504	78.399757	-649.589661	-76.914322	88.988770	-603.933899	269.027466	1447.965698	-498.113312	-93.340912	1463.605469	-496.243805	86.564812	1426.378662	-556.573975	94.038193	1759.416260	-783.239502	291.948517	1200.130981	-575.194153	-242.999969	1233.399048	-544.637512	321.887360	1041.601929	-426.278870	-353.557617	984.374634	-570.152039	62.087788	1097.194702	500.869415	-22.968298	956.192322	508.201355	228.608292
-601.576721	142.561218	996.210999	-576.587036	-30.207960	1002.103271	-657.600037	162.124527	522.463562	-646.047302	-72.975426	528.596924	-645.802002	162.837555	78.415070	-649.574585	-76.923164	88.955086	-604.179626	269.036011	1447.862061	-497.510559	-93.225327	1463.674561	-496.027313	86.815018	1426.169800	-556.107849	93.936523	1759.468872	-783.793396	291.085846	1200.079224	-575.947754	-241.371948	1232.942505	-545.605225	321.009338	1041.076660	-428.232147	-350.314667	982.278320	-570.302063	62.236385	1097.190796	501.581970	-22.254444	955.979065	509.523499	229.242172
-601.925720	142.698578	996.201721	-576.680969	-30.031446	1002.054871	-657.672485	162.068863	522.473938	-646.062439	-72.842239	528.526428	-645.745361	162.832611	78.411278	-649.606323	-76.971230	88.968376	-604.415100	269.056549	1447.728638	-496.899536	-93.127419	1463.650513	-495.923035	87.024368	1426.084351	-555.641724	93.806236	1759.509033	-784.405884	290.217346	1200.085327	-576.597473	-239.830704	1232.480225	-546.540710	320.134094	1040.550293	-429.852448	-347.156738	980.578613	-570.431641	62.413025	1097.143066	502.291382	-21.689087	955.876953	510.815033	229.702042
-602.239441	142.790283	996.215271	-576.798584	-29.862595	1002.047852	-657.789246	162.013931	522.452271	-646.206604	-72.779572	528.464050	-645.698059	162.811493	78.411789	-649.637695	-76.957703	88.918930	-604.658875	269.085480	1447.605225	-496.294556	-93.065681	1463.578979	-495.793823	87.214302	1425.993286	-555.168701	93.706329	1759.543213	-785.025024	289.383575	1200.140503	-577.309082	-238.225662	1231.990723	-547.447144	319.359222	1039.719971	-431.649384	-343.956696	978.643555	-570.600281	62.562359	1097.136108	503.140808	-21.143236	955.783447	512.356384	230.258972
-602.531006	142.864014	996.234558	-576.865784	-29.745367	1002.062439	-657.931519	161.980530	522.458374	-646.198425	-72.618660	528.431763	-645.714539	162.808517	78.393471	-649.531006	-76.953712	88.891655	-604.897766	269.101807	1447.506592	-495.771088	-93.011246	1463.518188	-495.639374	87.410149	1425.847778	-554.810608	93.651596	1759.497314	-785.608276	288.503113	1200.253784	-577.979492	-236.716599	1231.512207	-548.393433	318.489380	1039.326050	-433.269531	-340.718262	976.903748	-570.732910	62.687870	1097.142090	503.936890	-20.657627	955.760254	513.777161	230.698776
-602.833496	142.992004	996.258850	-576.972046	-29.572321	1002.016907	-658.111267	162.009476	522.453308	-646.254395	-72.458679	528.314514	-645.719910	162.808975	78.394684	-649.485779	-76.936401	88.823853	-605.095093	269.132263	1447.394775	-495.211761	-92.947365	1463.450195	-495.523529	87.565193	1425.811157	-554.151184	93.423698	1759.551392	-786.221130	287.706604	1200.390259	-578.654236	-235.200699	1230.994629	-549.292175	317.624695	1038.924194	-435.169769	-337.453430	974.827759	-570.882080	62.829857	1097.121338	504.797821	-20.190720	955.770630	515.291260	231.086594
-603.149048	143.066132	996.283936	-577.056580	-29.457560	1001.994751	-658.192505	161.970322	522.431763	-646.405457	-72.405052	528.300842	-645.630737	162.853653	78.381264	-649.555115	-76.902130	88.775253	-605.280762	269.188232	1447.377686	-494.690521	-92.867050	1463.376221	-495.424286	87.715546	1425.735840	-553.732056	93.381622	1759.498413	-786.826050	286.911346	1200.576660	-579.305237	-233.797913	1230.518433	-550.371094	316.552460	1038.832397	-437.047333	-334.173004	972.861877	-571.017578	62.933720	1097.109619	505.816742	-19.738268	955.818665	516.898132	231.579544
-603.389221	143.234238	996.315125	-577.128601	-29.313644	1001.954529	-658.275208	161.969803	522.436340	-646.567200	-72.317345	528.294922	-645.623840	162.848801	78.349464	-649.568665	-76.890091	88.791641	-605.523560	269.302368	1447.332031	-494.361755	-92.740906	1463.269653	-495.438202	87.910706	1425.734863	-553.247803	93.292610	1759.490112	-787.437744	286.117859	1200.783081	-579.982239	-232.494278	1230.123413	-551.099792	315.542969	1038.400024	-438.686279	-330.789215	971.099182	-571.125916	63.073910	1097.096802	506.826813	-19.227549	955.905212	518.498596	232.029160
-603.685181	143.314926	996.307495	-577.201599	-29.222427	1001.911011	-658.377075	162.027481	522.392578	-646.811890	-72.370407	528.266968	-645.612915	162.847214	78.354019	-649.722534	-76.903847	88.785706	-605.648865	269.342010	1447.352173	-493.886200	-92.670998	1463.152466	-495.337219	88.049446	1425.691528	-552.732971	93.209343	1759.445801	-787.985596	285.373596	1201.029663	-580.570496	-231.154205	1229.684570	-552.207642	315.002960	1037.858276	-440.355530	-327.503113	969.311462	-571.248413	63.173676	1097.058228	507.983490	-18.824120	956.049805	520.148315	232.355652
-603.905823	143.402802	996.314026	-577.246399	-29.081030	1001.868103	-658.488708	162.067886	522.380188	-647.074707	-72.513557	528.329834	-645.599854	162.874039	78.348831	-649.814087	-76.930626	88.844658	-605.730042	269.382690	1447.345093	-493.430908	-92.613976	1463.058350	-495.226013	88.192734	1425.605713	-552.197876	93.166359	1759.413330	-788.568665	284.607544	1201.314087	-581.169922	-229.830902	1229.265503	-553.249329	313.972382	1037.831665	-442.097565	-324.050293	967.421631	-571.338745	63.288006	1097.031738	509.053253	-18.410879	956.196533	521.803467	232.732681
-604.131226	143.483353	996.326843	-577.333923	-28.955807	1001.798828	-658.603821	162.173950	522.380981	-647.287903	-72.590599	528.294006	-645.589172	162.915344	78.320404	-649.907654	-76.912056	88.808311	-605.802185	269.439484	1447.373291	-493.033875	-92.592072	1462.915771	-495.130249	88.293976	1425.536621	-551.711487	93.129112	1759.406982	-789.112244	283.943420	1201.624756	-581.647705	-228.641876	1228.819214	-554.204224	313.161255	1037.587402	-443.433899	-320.816254	966.020752	-571.432861	63.370556	1096.992554	510.137970	-18.127432	956.374634	523.493286	233.003799
-604.370911	143.578262	996.329590	-577.403076	-28.793777	1001.717651	-658.704712	162.219528	522.330017	-647.261414	-72.429390	528.219910	-645.595825	162.889603	78.348862	-649.843506	-76.901520	88.705482	-605.824036	269.487488	1447.406006	-492.569885	-92.563652	1462.700928	-495.028687	88.365059	1425.479492	-551.202393	93.114548	1759.413574	-789.724609	283.288696	1201.958740	-582.015320	-227.276810	1228.193604	-555.060791	312.498383	1037.062256	-443.076080	-318.151581	965.946960	-571.553040	63.478008	1096.947876	511.216187	-17.839855	956.519653	525.124939	233.218384
-604.584595	143.753159	996.339050	-577.503845	-28.682482	1001.691223	-658.739685	162.266678	522.293091	-647.312500	-72.386230	528.214355	-645.520630	162.901535	78.337326	-650.238831	-74.304665	86.462646	-605.866821	269.589813	1447.421875	-492.193909	-92.452789	1462.509277	-494.889404	88.508087	1425.336060	-550.741760	93.085228	1759.398926	-790.290161	282.763672	1202.396240	-583.343750	-224.596756	1226.438721	-556.039368	311.731873	1036.790283	-444.571167	-314.799652	964.012451	-571.676514	63.616272	1096.932983	512.220703	-17.542318	956.695190	526.685364	233.365952
-604.809204	143.873291	996.331299	-577.562500	-28.553751	1001.614197	-658.757813	162.268280	522.245422	-647.368286	-72.307899	528.130981	-645.506348	162.911926	78.356796	-650.369568	-74.071594	86.165451	-605.844116	269.694244	1447.455444	-491.859741	-92.391533	1462.290405	-494.761749	88.601509	1425.265015	-550.281677	93.060684	1759.358887	-790.870667	282.195587	1202.766968	-584.859863	-223.557480	1225.555542	-557.003113	310.788940	1036.833008	-446.809814	-311.518219	962.133179	-571.775391	63.726788	1096.883057	513.300659	-17.352053	956.872742	528.345642	233.553406
-605.028564	143.989090	996.346313	-577.610168	-28.438389	1001.532898	-658.812134	162.255539	522.261230	-647.489868	-72.314552	528.171448	-645.458618	162.921967	78.342888	-650.331604	-74.156090	86.264397	-605.810852	269.808929	1447.537231	-491.529877	-92.332970	1462.101807	-494.673859	88.689545	1425.239380	-549.863098	93.024475	1759.275391	-791.377136	281.781281	1203.146851	-584.231934	-223.418289	1226.751587	-557.866638	310.178619	1036.421387	-448.969788	-307.742065	960.132263	-571.876221	63.812046	1096.845337	514.347534	-17.203165	957.047302	529.959473	233.704544
-605.256165	144.145004	996.347290	-577.743103	-28.314117	1001.458252	-658.849792	162.253235	522.242615	-647.556702	-72.269707	528.150818	-645.437134	162.918610	78.339348	-650.341003	-74.195435	86.293701	-605.797668	269.864929	1447.626831	-491.238434	-92.330856	1461.938232	-494.484161	88.789642	1425.091797	-549.478149	92.982651	1759.189087	-791.942505	281.394806	1203.535156	-584.809570	-223.028763	1226.896118	-558.865662	309.253174	1036.461548	-450.578674	-304.243134	958.608032	-572.018799	63.924660	1096.802612	515.537720	-16.997766	957.213440	531.676758	233.761047
-605.408203	144.262558	996.365540	-577.784302	-28.173374	1001.414429	-658.898682	162.245148	522.233643	-647.485229	-72.141068	528.133789	-645.384338	162.917114	78.343147	-650.238403	-74.239166	86.304863	-606.292664	269.356934	1447.780029	-491.483124	-92.915489	1461.851318	-494.292603	88.975723	1424.596191	-549.126099	92.943878	1759.074463	-792.504822	281.054474	1203.915161	-585.858582	-223.956741	1227.519531	-559.719360	308.707642	1036.033813	-452.116547	-300.632904	957.199402	-572.099487	64.034378	1096.787842	516.578247	-16.842340	957.395874	533.233032	233.879074
-605.593018	144.347321	996.380432	-577.848938	-28.067495	1001.372681	-658.979919	162.265488	522.240662	-647.574707	-72.116318	528.132507	-645.384460	162.919144	78.347733	-650.327026	-74.237381	86.304382	-606.166687	269.409363	1447.854370	-491.135376	-92.920097	1461.674316	-494.141052	89.023109	1424.433594	-548.830078	92.916046	1758.943848	-792.993958	280.762177	1204.327881	-586.520996	-223.681198	1227.738647	-560.606323	308.066589	1035.855103	-453.694489	-297.101044	955.701233	-572.197693	64.115990	1096.770020	517.613708	-16.709223	957.517090	534.878357	233.855331
-605.804565	144.440033	996.351013	-577.948792	-27.937384	1001.299561	-659.026123	162.280869	522.200500	-647.649475	-72.119804	528.139526	-645.354736	162.919235	78.317474	-650.324341	-74.227814	86.367531	-606.170593	269.485168	1447.899414	-490.972870	-92.913162	1461.535400	-494.070190	89.142982	1424.399780	-548.547058	92.983818	1758.671143	-793.506348	280.602600	1204.756714	-587.202393	-223.386856	1227.938965	-561.519287	307.451843	1035.631714	-455.227264	-293.440521	954.278687	-572.311096	64.223129	1096.710571	518.625732	-16.639263	957.696777	536.470825	233.797165
-606.061707	144.502060	996.323975	-578.080261	-27.855268	1001.247375	-659.067322	162.245758	522.171204	-647.687988	-72.067619	528.133240	-645.384033	162.919067	78.308998	-650.374512	-74.192307	86.313431	-605.510010	270.215057	1447.833618	-490.199646	-92.267311	1461.290649	-494.141968	89.042549	1424.875854	-548.566162	92.875481	1758.490112	-794.008850	280.484039	1205.299438	-587.900818	-223.105072	1228.134277	-562.331299	306.489960	1035.749023	-456.282440	-289.137146	952.616272	-572.464172	64.302315	1096.662231	519.539246	-16.589243	957.801270	537.917542	233.756760
-606.328491	144.556396	996.298218	-578.178101	-27.768772	1001.183472	-659.088074	162.207504	522.146362	-647.728699	-72.052422	528.071228	-645.329956	162.915680	78.307259	-650.367004	-74.149956	86.261436	-605.896301	269.697754	1447.886108	-490.452454	-92.865143	1461.164185	-493.924652	89.251007	1424.245361	-548.670593	92.894638	1758.159424	-794.534119	280.427979	1205.702148	-588.365601	-222.816605	1228.340576	-563.286865	306.176910	1035.223389	-458.182556	-286.031586	951.424377	-572.583130	64.381355	1096.604248	520.449219	-16.518246	957.897583	539.331055	233.877121
-606.617371	144.586472	996.279297	-578.315186	-27.715612	1001.129578	-659.139709	162.203537	522.128174	-647.266968	-71.521149	527.898438	-645.322571	162.928619	78.300026	-650.023499	-74.145470	86.166092	-605.202087	270.415924	1447.784302	-489.648895	-92.227348	1460.855835	-493.817535	89.202133	1424.473999	-548.920593	93.002563	1757.765625	-794.934875	280.445892	1206.187622	-588.703369	-223.000305	1228.915527	-564.168335	305.572540	1035.285034	-459.315521	-281.566467	949.837524	-572.741455	64.429901	1096.556396	521.414063	-16.396435	957.991455	540.596802	234.154221
-606.908691	144.534637	996.260437	-578.456360	-27.684729	1001.077209	-659.213562	162.167145	522.123535	-647.148071	-71.346786	527.857910	-645.332458	162.927399	78.292740	-649.935120	-74.151360	86.139977	-604.960571	270.557495	1447.742554	-489.351196	-92.212746	1460.614502	-493.656555	89.250336	1424.329468	-549.336670	93.202454	1757.289917	-795.331360	280.485596	1206.588867	-588.681213	-223.437393	1229.562744	-564.981812	305.221069	1034.887573	-460.811127	-277.640411	948.455261	-572.905823	64.428772	1096.509644	522.250366	-16.253487	958.043335	541.939636	234.218414
-607.201233	144.484970	996.270081	-578.586121	-27.675678	1001.069397	-659.223083	162.166687	522.105103	-647.269226	-71.456718	527.911865	-645.304932	162.910309	78.332504	-650.112183	-74.136475	86.112770	-605.126587	270.159851	1447.734375	-489.520203	-92.740479	1460.441650	-493.297150	89.418526	1423.581177	-549.952942	93.520447	1756.814575	-795.821533	280.561493	1207.034058	-588.895447	-223.333389	1229.923218	-565.859375	304.727051	1034.610718	-462.339691	-273.625122	947.055420	-573.081299	64.424965	1096.502319	520.551270	-20.176077	958.089966	543.126038	233.373886
-607.549194	144.409302	996.259583	-578.751038	-27.676682	1001.008606	-659.299072	162.128098	522.076416	-647.298340	-71.435799	527.817139	-645.311523	162.912521	78.332245	-650.131897	-74.153976	86.114555	-604.198303	270.908142	1447.592041	-488.615387	-92.126221	1460.022949	-493.062653	89.407265	1423.772339	-550.690735	93.878052	1756.298096	-796.109680	280.710663	1207.565796	-588.969360	-223.318008	1230.123779	-566.749268	304.366760	1034.402832	-464.384338	-270.231506	945.868286	-573.243347	64.396950	1096.446899	521.348938	-20.490892	958.182495	544.481812	233.228165
-607.961243	144.390671	996.259338	-578.951233	-27.724895	1000.963318	-659.383606	162.139450	522.049744	-647.393555	-71.520790	527.818848	-645.318848	162.935486	78.319092	-650.230835	-74.128998	86.120461	-604.103821	270.543152	1447.582886	-488.684479	-92.620094	1459.776978	-492.694000	89.568420	1423.066772	-551.484253	94.390709	1755.834717	-796.454529	280.881592	1208.084106	-588.790527	-223.270584	1230.833496	-567.541809	303.935364	1034.116699	-466.098755	-265.313751	943.804443	-573.418030	64.382805	1096.396118	522.220947	-20.422649	958.192566	545.813599	233.253250
-608.373901	144.305374	996.245239	-579.173157	-27.774628	1000.909058	-659.453369	162.144928	521.970276	-647.462524	-71.589035	527.823120	-645.341064	162.942169	78.305115	-650.295105	-74.155853	86.101624	-603.457520	270.786804	1447.526001	-488.250793	-92.562881	1459.418823	-492.377686	89.607513	1422.929810	-552.385681	94.947807	1755.425293	-796.686218	281.112457	1208.602051	-591.665466	-212.265839	1216.339111	-568.406982	303.559418	1033.802856	-466.721619	-261.492920	941.172241	-573.600098	64.338097	1096.332764	523.121277	-20.413157	958.232361	547.189636	233.128128
-608.803528	144.227859	996.273193	-579.349854	-27.841572	1000.844543	-659.446594	162.111328	521.923523	-647.553162	-71.649315	527.796509	-645.311707	162.957382	78.290077	-650.347534	-74.143921	86.025681	-602.756287	271.032013	1447.487061	-487.740051	-92.523170	1459.029053	-491.987183	89.663414	1422.713867	-553.341675	95.218559	1755.001709	-796.871887	281.396759	1209.174072	-591.980225	-211.808990	1216.027222	-569.188599	303.173920	1033.346191	-468.816742	-257.166687	939.477783	-573.774292	64.264709	1096.287842	523.992493	-20.473223	958.300110	548.383667	233.102921
-609.296326	144.129517	996.260681	-579.619080	-27.933653	1000.766846	-659.481567	162.067596	521.886353	-647.710388	-71.696617	527.749451	-645.302124	162.917999	78.295959	-650.454651	-74.166084	85.992165	-601.997864	271.254120	1447.442505	-487.264038	-92.470688	1458.623413	-491.473511	89.747711	1422.326660	-554.217896	95.961815	1754.714844	-796.938049	281.701172	1209.766846	-592.111877	-211.306183	1215.728516	-570.005371	302.810913	1032.979248	-471.112671	-253.547653	938.178467	-573.980652	64.188194	1096.205078	524.946594	-20.692896	958.343201	549.732910	232.932465
-609.753235	144.044342	996.271729	-579.830505	-27.995251	1000.724060	-659.532532	162.049744	521.850830	-648.041321	-71.983772	527.843384	-645.293335	162.914215	78.327232	-650.749756	-74.151749	85.983475	-601.213989	271.463623	1447.454956	-486.725403	-92.427498	1458.271240	-491.045746	89.820976	1422.147827	-555.168030	96.754982	1754.409058	-796.988831	282.052216	1210.393433	-592.214233	-210.960037	1215.499268	-570.680054	302.441254	1032.588501	-473.206573	-249.245407	936.519836	-574.177307	64.137466	1096.158936	525.811951	-20.813551	958.357056	550.950195	232.753357
-610.177612	143.948395	996.340942	-580.049438	-28.008493	1000.704712	-659.545349	161.973419	521.796692	-648.527344	-72.364037	527.927856	-645.244202	162.909546	78.319321	-651.075806	-74.166016	86.098373	-600.438171	271.688110	1447.441284	-486.263245	-92.323265	1458.047607	-490.647522	89.848511	1422.038452	-555.933899	97.734711	1754.199341	-797.004150	282.480255	1211.032227	-592.331665	-210.705276	1215.347900	-571.436829	301.961304	1032.445801	-474.394653	-243.918106	934.825256	-574.387939	64.078972	1096.160522	526.651733	-20.885677	958.387939	552.143372	232.581238
-610.586731	143.914291	996.416748	-580.254944	-28.055458	1000.734131	-659.356384	161.766357	521.777100	-648.793945	-72.548454	527.987610	-645.067627	162.876907	78.319206	-651.199097	-74.162117	86.120621	-599.709839	271.877411	1447.492798	-485.701843	-92.203102	1457.788940	-490.268433	89.973488	1421.929321	-556.781250	98.636322	1753.973389	-797.068604	283.028717	1211.597656	-592.355286	-210.423874	1215.338135	-571.923157	301.737915	1031.808716	-476.590637	-239.409668	933.058228	-574.600281	64.052429	1096.192139	527.593567	-21.088123	958.446838	553.228027	232.446564
-611.021729	143.887543	996.504761	-580.504700	-28.017338	1000.756958	-659.467468	161.713074	521.800110	-648.808838	-72.456291	527.940735	-645.022522	162.875977	78.318420	-651.148254	-74.169739	86.062767	-599.040649	272.133179	1447.570801	-485.082855	-92.017784	1457.570923	-489.925598	90.141853	1421.859985	-557.602966	99.520576	1753.745361	-796.817078	283.569275	1212.026245	-592.154846	-209.815414	1215.071167	-572.409302	301.369171	1031.380737	-478.824890	-236.159607	932.354797	-574.802124	64.070015	1096.216675	528.551514	-21.276180	958.567139	554.517395	232.094681
-611.366211	143.809311	996.580444	-580.699036	-27.999353	1000.859558	-659.589233	161.626724	521.816345	-649.004883	-72.513298	528.010559	-644.967224	162.866547	78.340858	-651.089233	-74.167625	86.064789	-598.452515	272.399811	1447.666016	-484.412231	-91.743263	1457.447754	-489.606354	90.292351	1421.798340	-558.362061	100.472771	1753.482178	-796.657654	284.140991	1212.439087	-592.122131	-209.027969	1214.859253	-572.768921	301.066010	1031.059937	-481.106628	-232.276215	930.931580	-574.989563	64.091064	1096.284912	529.403931	-21.455826	958.687012	555.529419	231.937057
-611.703918	143.759918	996.655090	-580.921875	-27.962061	1000.931396	-659.663269	161.528915	521.811157	-649.184631	-72.507919	527.991455	-644.899658	162.874115	78.316277	-651.189209	-74.188293	86.040863	-597.172852	273.807800	1447.553101	-483.011230	-90.346840	1457.183960	-489.256287	90.295952	1422.407227	-558.985840	101.374611	1753.168091	-796.417847	284.759705	1212.857056	-592.166931	-208.347168	1214.733032	-573.052185	300.732422	1030.671021	-483.253448	-228.224655	929.565002	-575.173035	64.117416	1096.335205	531.333984	-19.270370	959.006226	556.652771	231.787155
-612.051636	143.713303	996.721130	-581.140137	-27.915596	1000.970947	-659.826233	161.454941	521.773560	-649.361206	-72.519882	528.040283	-644.846008	162.858551	78.324234	-651.214417	-74.234863	86.021011	-596.671692	274.175201	1447.498047	-482.264099	-89.947372	1457.111938	-488.887390	90.524284	1422.265991	-559.603821	102.319336	1752.952759	-796.261169	285.422760	1213.110718	-592.173218	-207.340347	1214.602661	-573.339661	300.265015	1030.471313	-484.990906	-224.391388	928.591125	-575.345947	64.140778	1096.362549	532.298218	-19.273129	959.099182	557.624390	231.662567
-612.420166	143.624329	996.720398	-581.373230	-27.907787	1001.012085	-659.978516	161.324509	521.752869	-649.599121	-72.579872	528.013855	-644.791016	162.837311	78.302307	-651.107605	-74.232376	85.968422	-597.130371	273.177155	1447.554199	-482.392883	-90.840996	1457.200439	-488.472473	91.055496	1421.325439	-560.095276	103.221008	1752.538696	-796.216675	286.159332	1213.102539	-592.316956	-206.361328	1214.674194	-573.479492	299.997314	1030.108032	-486.159058	-219.195770	927.146118	-575.503967	64.169273	1096.347168	532.073425	-22.005802	958.984009	558.559875	231.104919
-612.758179	143.558517	996.701965	-581.596558	-27.923559	1001.048096	-660.198242	161.174591	521.749634	-649.353271	-72.106674	527.946960	-644.771179	162.836197	78.251595	-650.817078	-74.300484	85.931389	-596.801331	273.437988	1447.394287	-481.651794	-90.502266	1457.095947	-488.147919	91.392281	1421.186279	-560.523071	104.088028	1752.150757	-796.063538	286.897552	1213.101440	-592.391785	-205.330627	1214.731934	-573.532288	299.895691	1029.503052	-487.770325	-215.196091	926.310547	-575.677795	64.194252	1096.328125	532.935913	-22.547989	959.128296	559.531921	230.763718
-613.126343	143.535614	996.665466	-581.867065	-27.880003	1001.055969	-660.441162	161.062820	521.719543	-649.990967	-72.564720	528.006775	-644.804871	162.855865	78.207733	-651.125671	-74.295929	85.984879	-596.534424	273.765961	1447.200317	-480.947418	-90.069817	1456.969604	-487.849670	91.741478	1421.134155	-560.801758	105.009857	1751.774658	-796.019165	287.662659	1213.136353	-592.476563	-204.150436	1214.690918	-573.549255	299.734344	1029.152710	-490.240051	-211.587845	925.360535	-575.882568	64.264687	1096.284546	534.866089	-20.335812	959.474548	560.512634	230.573898
-613.437622	143.506241	996.628906	-582.058960	-27.890696	1001.104980	-660.635986	160.932693	521.718445	-650.323486	-72.700996	528.045898	-644.753174	162.833939	78.212723	-651.253967	-74.309685	85.927780	-596.347412	274.071167	1446.917725	-480.361298	-89.618294	1456.997437	-487.445190	92.155060	1420.727783	-561.042603	105.985146	1751.499146	-795.692810	288.351257	1212.960571	-592.404724	-203.039612	1214.750732	-573.560120	299.572510	1028.709839	-492.506805	-209.241653	925.223694	-576.045471	64.324631	1096.265625	535.907471	-20.435440	959.604004	561.385864	230.330170
-613.805176	143.443481	996.562500	-582.295471	-27.898361	1001.142822	-660.844910	160.858826	521.674988	-650.365845	-72.559395	527.966736	-644.742615	162.800064	78.257935	-651.155457	-74.359871	85.933701	-596.139404	274.375824	1446.624268	-479.713287	-89.145523	1456.966675	-487.222382	92.616104	1420.537231	-561.166504	106.895798	1751.075684	-795.541443	289.005920	1212.817505	-592.350159	-201.680756	1214.653320	-573.585327	299.361328	1028.492432	-493.980103	-205.630707	924.661316	-576.248779	64.384789	1096.222900	535.463135	-23.077631	959.564026	561.926147	229.934753
-614.184082	143.394348	996.484314	-582.518921	-27.946003	1001.178894	-661.034790	160.725525	521.633301	-650.534912	-72.508324	527.899536	-644.691040	162.797409	78.247330	-651.170654	-74.381927	85.871681	-595.978333	274.747559	1446.400757	-479.101166	-88.625092	1456.937866	-486.996979	93.102242	1420.393433	-561.227844	107.900291	1750.753662	-795.304688	289.649780	1212.572876	-592.378784	-200.599182	1214.803467	-573.479919	299.423370	1027.855713	-494.601654	-200.359253	923.580078	-576.467346	64.435699	1096.176514	536.323364	-23.577230	959.750488	562.756897	229.594391
-614.572021	143.362915	996.444153	-582.735840	-27.973185	1001.226929	-661.280945	160.606277	521.606873	-650.677979	-72.513672	527.845703	-644.715637	162.800766	78.189911	-651.020203	-74.440353	85.930344	-595.888306	275.203339	1446.056152	-478.618805	-88.013107	1456.949829	-486.781952	93.557930	1420.136108	-561.206543	108.924301	1750.424927	-795.106262	290.232849	1212.336304	-592.299133	-199.517242	1214.866089	-573.382874	299.371460	1027.445679	-495.798035	-196.718079	923.088745	-576.688049	64.493042	1096.156128	537.116211	-23.929586	959.909119	563.382080	229.341614
-614.927979	143.337357	996.389038	-582.956055	-28.003258	1001.275085	-661.468140	160.613312	521.571228	-650.770874	-72.411209	527.772766	-644.633545	162.790619	78.176872	-651.078247	-74.452438	85.882271	-595.734009	275.629913	1445.697510	-478.064728	-87.482201	1456.948608	-486.572632	94.072990	1419.957764	-561.098206	110.020653	1750.125977	-794.915771	290.754761	1212.058594	-592.208191	-198.544083	1215.025513	-573.310303	299.269531	1027.249634	-497.004395	-193.246780	922.667603	-576.912048	64.552444	1096.131958	537.876404	-24.128912	960.060364	563.969116	229.176147
-615.309753	143.264603	996.352966	-583.195618	-27.979782	1001.302917	-661.547180	160.471939	521.497620	-650.689209	-72.156372	527.657837	-644.539490	162.799561	78.151962	-650.902649	-74.512199	85.809555	-595.573853	276.030701	1445.343140	-477.530640	-86.843872	1456.894287	-486.408722	94.546783	1419.849365	-560.937500	111.195038	1749.848633	-794.678711	291.163025	1211.738281	-592.065979	-197.612473	1215.101440	-573.124451	299.318817	1026.941040	-498.051147	-189.850357	922.310730	-577.138916	64.601303	1096.103638	538.664124	-24.430780	960.200745	564.534912	229.041946
-615.642395	143.225571	996.312744	-583.387512	-27.990162	1001.387329	-661.889160	160.520660	521.451782	-651.004089	-72.322647	527.719604	-644.648804	162.778427	78.131287	-651.025208	-74.512672	85.825836	-595.425537	276.526398	1444.959473	-477.075714	-86.313026	1456.925171	-486.315704	94.973053	1419.792236	-560.770691	112.346725	1749.634277	-794.499939	291.547150	1211.450806	-591.928467	-196.633301	1215.109863	-572.917358	299.381287	1026.562378	-499.039307	-186.627167	921.999207	-577.363342	64.673424	1096.110107	539.724670	-24.172722	960.260681	565.201050	228.768585
-615.989929	143.231018	996.276550	-583.569336	-28.017923	1001.451477	-661.865479	160.437836	521.425659	-651.136475	-72.327408	527.713135	-644.486877	162.769531	78.126709	-650.984619	-74.539177	85.799896	-595.344971	276.977844	1444.693237	-476.724915	-85.734436	1456.891846	-486.147705	95.498085	1419.470947	-560.467834	113.696342	1749.316772	-794.315491	291.837646	1211.103394	-591.741211	-195.845551	1215.186768	-572.716736	299.522034	1026.195068	-499.985535	-183.477432	921.686951	-577.603149	64.743698	1096.112427	541.399170	-22.885889	960.692993	565.881042	228.473770
-616.361511	143.212036	996.222534	-583.798035	-27.967438	1001.503540	-661.987610	160.415604	521.372986	-651.239929	-72.344887	527.738464	-644.411743	162.735687	78.123489	-651.000977	-74.577957	85.833969	-594.964478	277.059814	1444.386719	-476.062225	-85.515266	1456.852051	-486.196716	96.035652	1418.642334	-560.125854	115.114487	1749.075317	-794.124329	292.059875	1210.708252	-591.461609	-195.375900	1215.407349	-572.467346	299.693115	1025.934937	-500.833038	-180.372498	921.446655	-577.824951	64.855247	1096.086548	541.061157	-25.548525	960.646912	566.305054	227.969559
-616.709961	143.240128	996.179626	-584.023804	-27.932047	1001.559082	-662.216248	160.381683	521.370972	-651.257385	-72.343422	527.741211	-644.407104	162.747833	78.104782	-650.994141	-74.561882	85.850700	-594.325134	277.599487	1443.997803	-475.193085	-84.929382	1456.750854	-486.204468	96.511894	1419.227661	-559.738586	116.589523	1748.809326	-793.899658	292.175842	1210.413574	-591.179871	-194.811935	1215.502075	-572.242981	299.848358	1025.640137	-501.668732	-177.414490	921.247253	-578.059082	64.968697	1096.074585	541.753662	-26.099695	960.791138	566.829895	227.536682
-617.061157	143.383469	996.137268	-584.284729	-27.818140	1001.563660	-662.445129	160.370392	521.363037	-651.285217	-72.331253	527.797974	-644.416260	162.736313	78.106056	-651.015442	-74.587585	85.863045	-594.262085	278.032013	1443.716187	-474.963318	-84.331917	1456.677368	-486.108063	96.988747	1418.999512	-559.291443	118.081238	1748.665283	-793.717285	292.270966	1210.089966	-590.898010	-194.395569	1215.537964	-571.979431	300.031860	1025.445801	-502.444458	-174.404602	921.020020	-578.305298	65.145416	1096.038330	542.594360	-26.501900	960.897888	567.394287	227.124695
-617.412415	143.528473	996.026794	-584.588013	-27.728516	1001.572876	-662.671936	160.287048	521.321289	-650.738281	-71.743835	527.622925	-644.437561	162.722076	78.070442	-650.595947	-74.608292	85.814140	-594.284302	278.450989	1443.473999	-474.790710	-83.881447	1456.691406	-486.097504	97.405731	1418.760620	-558.821411	119.697830	1748.455078	-793.532654	292.318604	1209.811401	-590.562561	-194.060333	1215.594116	-571.595886	300.350983	1025.073608	-503.115845	-171.615433	920.932739	-578.545166	65.350388	1095.960815	543.294800	-27.021376	961.047241	567.935791	226.687500
-617.673889	143.722733	995.959717	-584.832031	-27.535099	1001.603516	-662.885925	160.255188	521.322754	-650.590576	-71.630547	527.543701	-644.393005	162.721939	78.070641	-650.608154	-74.568748	85.776672	-594.769226	278.773529	1443.329224	-475.158661	-83.366272	1456.659546	-486.094543	97.756927	1417.768311	-558.252075	121.349579	1748.251709	-793.391541	292.317444	1209.547119	-590.144287	-193.584885	1215.363525	-571.368591	300.404785	1025.109253	-504.492767	-170.683609	921.513184	-578.748413	65.610870	1095.926025	544.115356	-27.403095	961.120544	568.477905	226.282639
-617.983337	143.847733	995.907776	-585.082336	-27.337452	1001.587891	-663.091125	160.224564	521.320923	-650.432983	-71.518791	527.489441	-644.415344	162.723572	78.030510	-650.532288	-74.540108	85.745674	-594.770203	279.191956	1443.156494	-474.889069	-83.044472	1457.021240	-486.178345	98.134697	1417.674561	-557.605286	123.056366	1748.117554	-793.243286	292.283783	1209.229736	-589.700378	-193.372147	1215.424805	-571.052795	300.603210	1025.026123	-505.110229	-168.302643	921.517456	-578.963745	65.815567	1095.873901	544.736572	-27.952728	961.268372	568.920227	225.771851
-618.230103	144.028900	995.925476	-585.247986	-27.121283	1001.597351	-663.237122	160.250198	521.287476	-650.321350	-71.489044	527.498230	-644.399597	162.701569	78.046478	-650.572693	-74.537430	85.741554	-594.834167	279.618408	1443.013672	-474.750031	-82.510483	1457.097168	-486.251984	98.521706	1417.562500	-556.919861	124.777428	1747.983032	-793.117859	292.237030	1208.913574	-589.306091	-193.411407	1215.730713	-570.778259	300.810181	1024.897705	-505.620880	-165.832870	921.517090	-579.168640	66.022003	1095.886597	545.600281	-28.211771	961.311462	569.388184	225.359543
-618.454041	144.258606	995.898193	-585.416504	-26.952892	1001.671448	-663.368408	160.313828	521.255554	-650.119141	-71.452415	527.508484	-644.385254	162.684097	78.009666	-650.668152	-74.461243	85.739799	-594.902344	279.960754	1442.826172	-474.625641	-82.110497	1457.247070	-486.377319	98.891396	1417.460449	-556.200317	126.526314	1747.896240	-793.004639	292.171936	1208.560425	-588.888916	-193.315521	1215.873291	-570.461731	301.042389	1024.817749	-505.840027	-163.634216	921.627380	-579.394775	66.277489	1095.912476	546.192871	-28.724958	961.437622	569.779175	224.832001
-618.713379	144.505051	995.905945	-585.600952	-26.750195	1001.664001	-663.499634	160.415619	521.234985	-650.357788	-71.916634	527.606201	-644.395569	162.718948	77.987625	-651.058105	-74.441422	85.783463	-594.993713	280.336548	1442.602295	-474.692841	-81.357895	1456.805664	-486.566223	99.222321	1417.380005	-555.401855	128.182556	1747.899536	-792.902405	292.117493	1208.190674	-588.406921	-192.919037	1215.738525	-570.148743	301.353119	1024.521362	-506.064758	-161.664383	921.769043	-579.590576	66.506210	1095.906250	546.789795	-29.237143	961.550049	570.221375	224.245468
-618.918335	144.811249	995.901001	-585.778931	-26.448452	1001.613403	-663.601379	160.562866	521.218689	-646.744446	-68.872902	526.975647	-644.386353	162.709030	78.005913	-648.801941	-74.550140	85.551193	-595.148132	280.723358	1442.375000	-474.555511	-81.188591	1457.403076	-486.782166	99.537247	1417.316040	-554.495544	129.887924	1747.847900	-792.816406	292.015015	1207.819580	-587.825928	-192.664902	1215.753418	-569.846741	301.629395	1024.462769	-506.404877	-161.528992	922.592468	-579.772461	66.789452	1095.877930	547.500000	-29.611521	961.655762	570.604980	223.711212
-619.103943	145.047607	995.856995	-585.956604	-26.183567	1001.651611	-663.686890	160.737152	521.178894	-645.994690	-68.549141	527.019775	-644.404663	162.714493	77.959465	-648.627380	-74.571846	85.560577	-595.374207	281.058960	1442.117188	-474.559265	-80.712120	1457.578491	-487.056671	99.900787	1417.307861	-553.666565	131.510559	1747.828979	-792.786743	291.917419	1207.415283	-587.399475	-192.897644	1216.150146	-569.571228	301.853027	1024.336792	-506.442932	-159.219147	922.847473	-579.982849	67.083549	1095.878296	548.060242	-30.212051	961.751587	570.922485	223.168716
-619.286072	145.473373	995.808716	-586.151794	-25.795719	1001.619019	-663.868652	160.986786	521.211365	-645.735901	-68.609802	527.025574	-644.471008	162.743225	77.983521	-648.703186	-74.557495	85.628929	-595.655334	281.374939	1441.915283	-474.583862	-80.248619	1457.680664	-487.358093	100.254051	1417.181885	-552.772949	133.131760	1747.705688	-792.794739	291.859680	1206.991943	-586.918213	-192.898590	1216.374634	-569.349609	302.007568	1024.453735	-506.808807	-156.841888	922.550537	-580.165527	67.496971	1095.835938	548.510803	-31.062950	961.839233	571.209106	222.575150
-619.448303	145.840683	995.790588	-586.326721	-25.395414	1001.644409	-663.999390	161.246750	521.200439	-645.200806	-68.470451	527.031860	-644.501526	162.739792	77.965858	-648.835754	-74.470566	85.620140	-595.997803	281.715454	1441.694702	-474.611938	-79.813385	1457.845825	-487.688354	100.525620	1417.125732	-551.572327	134.717575	1747.898682	-792.828308	291.791779	1206.528809	-586.372314	-192.841965	1216.581787	-569.116150	302.232910	1024.305420	-506.582123	-154.523865	922.101318	-580.339539	67.904182	1095.838989	549.053833	-31.702377	961.941650	571.509399	221.992889
-619.528931	146.207123	995.794189	-586.532959	-24.989235	1001.751160	-664.090759	161.538162	521.230103	-644.486328	-68.217194	527.045837	-644.576904	162.801025	77.997467	-648.884460	-74.396278	85.691872	-596.381165	281.999664	1441.488525	-474.757965	-79.303352	1458.016357	-488.067261	100.815453	1417.099731	-550.554993	136.176056	1747.835815	-792.908020	291.732239	1206.006226	-585.770386	-192.834213	1216.776855	-568.937683	302.464508	1024.125977	-506.463928	-152.829025	922.260437	-580.572388	68.317627	1095.912720	549.549988	-32.284622	962.050354	571.808350	221.319717
-619.629578	146.642654	995.816589	-586.803406	-24.499540	1001.756836	-664.156311	161.884552	521.216370	-643.856628	-67.958656	527.053345	-644.627380	162.798874	78.009766	-648.879517	-74.303627	85.816635	-596.735474	282.288513	1441.185791	-474.835571	-78.936142	1458.243530	-488.559448	101.099358	1417.348999	-549.252869	137.531616	1748.059204	-792.972229	291.676270	1205.459961	-585.105713	-192.723053	1216.916748	-568.688293	302.836365	1023.733398	-506.361145	-151.519135	922.474854	-580.818481	68.739914	1095.943970	550.018555	-33.072178	962.230164	572.093140	220.545731
-619.649597	147.096161	995.799072	-587.041626	-24.053730	1001.845886	-664.209717	162.161942	521.185242	-643.304504	-67.765587	527.088379	-644.631958	162.806473	77.972481	-648.902710	-74.150383	85.892990	-597.226013	282.658447	1440.850830	-475.078491	-78.446884	1458.461304	-489.020752	101.394371	1417.398804	-548.124512	138.700607	1748.069214	-793.195984	291.684998	1204.906738	-584.373047	-192.612244	1217.017700	-568.524963	303.086548	1023.521301	-506.123260	-150.023590	922.497253	-581.029358	69.206223	1095.997192	553.190796	-30.120983	962.507080	572.911011	220.204742
-619.684937	147.525681	995.804443	-587.270996	-23.536417	1001.909363	-664.241211	162.480637	521.198425	-642.601746	-67.433151	527.071960	-644.662659	162.853836	77.963844	-649.045532	-74.027458	85.986137	-597.784851	282.994446	1440.520020	-475.730347	-77.810074	1458.384521	-489.369965	101.755051	1417.203857	-546.793823	139.760391	1748.184570	-793.360046	291.655731	1204.216064	-583.546326	-192.580383	1217.092041	-568.431702	303.241211	1023.504028	-505.801636	-148.723068	922.445190	-581.242554	69.676628	1096.050415	555.603455	-25.809414	962.929443	573.403381	219.792831
-619.700317	148.021500	995.784424	-587.505859	-23.111250	1001.945068	-664.242432	162.789185	521.168335	-641.969788	-67.266098	527.104309	-644.709290	162.856445	77.969299	-649.175110	-73.821526	86.141823	-598.353333	283.335205	1440.219604	-476.020752	-77.375763	1458.781738	-489.878876	102.111961	1417.236694	-545.410522	140.625000	1748.376465	-793.535400	291.581970	1203.599121	-582.657349	-192.370560	1217.080688	-568.244080	303.563995	1022.963867	-505.379089	-147.719559	922.410950	-581.451843	70.121964	1096.078613	563.126343	-18.116383	962.674744	575.063843	220.889587
-619.702026	148.510834	995.768738	-587.739624	-22.611578	1001.906982	-664.281616	163.100281	521.177002	-641.477295	-67.277290	527.132446	-644.785400	162.858002	77.991562	-649.344177	-73.633301	86.369743	-598.882568	283.775452	1439.859741	-476.518738	-76.868477	1458.908569	-490.445526	102.449326	1417.478149	-543.971313	141.378311	1748.581787	-793.578003	291.467804	1202.838257	-581.724792	-192.206314	1216.982178	-568.167419	303.718811	1022.550781	-504.813293	-146.709808	922.286133	-581.646057	70.560661	1096.073486	565.142639	-16.255791	962.400757	575.505493	220.869827
-619.648071	148.955750	995.709106	-587.937012	-22.214987	1001.913147	-664.248718	163.399597	521.190186	-640.886597	-67.056511	527.237244	-644.815735	162.877075	77.991417	-649.414368	-73.397263	86.518112	-599.424255	284.240356	1439.399780	-476.964325	-76.368156	1459.118408	-490.900757	102.882851	1417.427856	-542.427612	141.916046	1748.856079	-793.773010	291.400421	1202.157715	-580.752625	-191.865067	1216.869141	-568.084717	303.923126	1022.157532	-504.083710	-145.599655	922.265015	-581.804016	70.968994	1096.067261	564.967224	-17.386534	962.593140	575.280029	220.264725
-619.538757	149.428360	995.661926	-588.163391	-21.787144	1001.985229	-664.255615	163.619034	521.183533	-640.108948	-66.593712	527.160645	-644.861328	162.900375	77.979301	-649.399658	-73.172287	86.618195	-600.010132	284.611877	1439.089233	-477.456787	-75.801758	1459.337646	-491.375275	103.324234	1417.434082	-540.841431	142.319809	1749.083740	-793.968567	291.290436	1201.552368	-579.623901	-191.282898	1216.344971	-567.835693	304.052948	1021.756287	-503.157074	-144.776398	921.921143	-581.991394	71.419312	1096.108765	564.816223	-18.531265	962.755249	574.995605	219.611465
-619.386597	149.974411	995.571716	-588.379944	-21.344736	1001.997559	-664.216248	163.931381	521.177673	-639.449585	-66.155464	526.952820	-644.931519	162.935104	77.974075	-649.324402	-72.907066	86.638474	-600.587891	285.073944	1438.749146	-477.963623	-75.364197	1459.509888	-491.919403	103.662270	1417.526245	-539.175049	142.568344	1749.370239	-794.154846	291.217621	1200.821045	-578.641968	-191.046371	1216.536255	-568.071106	304.243439	1021.614990	-502.186554	-144.001236	921.797241	-582.140015	71.900116	1096.097046	564.903870	-19.262489	962.884521	574.737488	219.131348
-619.250122	150.477737	995.486511	-588.540955	-20.933781	1001.969849	-664.158936	164.255035	521.160645	-638.848755	-65.840538	526.830505	-644.983215	162.971771	77.955978	-649.385071	-72.673714	86.634232	-601.176514	285.446045	1438.371704	-478.539673	-74.752930	1459.535645	-492.472015	104.077827	1417.551758	-537.471436	142.685791	1749.612793	-794.350342	291.127808	1200.200806	-577.554871	-190.583984	1216.226074	-568.066467	304.390259	1021.117798	-501.079163	-143.074402	921.438232	-582.250549	72.331322	1096.064453	565.166870	-19.726603	962.990845	574.638977	218.556015
-618.969788	151.042297	995.613586	-588.565186	-20.401249	1001.920288	-664.035645	164.635788	521.159241	-638.276001	-65.670113	526.869995	-644.989136	162.979813	77.964622	-649.327942	-72.488960	86.663742	-601.777344	285.885254	1438.081543	-479.054749	-74.245659	1459.680420	-493.048401	104.528580	1417.512695	-535.689514	142.696991	1749.846802	-794.496582	291.051941	1199.529053	-576.407349	-189.970261	1216.010742	-568.013184	304.669739	1020.438354	-499.806976	-142.313568	921.094116	-582.319641	72.706871	1096.160156	565.313477	-20.229837	963.047607	574.405457	218.026138
-618.936768	151.332840	995.342834	-588.794373	-20.185076	1001.888428	-663.925720	164.995392	521.102783	-637.713013	-65.493004	526.765137	-645.054443	163.006851	78.013634	-649.371704	-72.349762	86.726189	-602.422974	286.324463	1437.830078	-479.657013	-73.676300	1459.753784	-493.663757	104.977829	1417.550903	-533.900269	142.596634	1750.092896	-794.734985	290.996796	1198.998169	-575.292419	-189.449860	1215.733643	-567.983276	304.498718	1020.194458	-498.609985	-141.459442	920.777832	-582.472778	73.050423	1096.014038	565.304626	-21.026932	963.162964	574.053528	217.478104
-618.754639	151.776352	995.214966	-588.872742	-19.794739	1001.816223	-663.812073	165.341995	521.061890	-637.116821	-65.284500	526.690063	-645.107117	163.042542	77.972122	-649.362915	-72.310860	86.784996	-603.129944	286.776886	1437.693115	-480.140289	-73.166527	1459.903931	-494.250397	105.396896	1417.531372	-532.082397	142.416748	1750.377686	-794.955750	290.948181	1198.447510	-574.178650	-188.786224	1215.353760	-568.068909	304.530457	1019.831116	-497.261108	-140.795212	920.355347	-582.557556	73.441589	1095.945923	565.398560	-21.545723	963.251404	573.703064	217.070374
-618.496521	152.281372	995.071655	-588.931213	-19.378441	1001.734985	-663.677429	165.672089	521.032898	-636.671082	-65.203743	526.550659	-645.177795	163.059189	78.002983	-649.403625	-72.344398	86.897842	-603.788818	287.193268	1437.555176	-480.871399	-72.515640	1459.817383	-494.890686	105.886818	1417.625610	-530.268677	142.178101	1750.641602	-795.117371	290.898804	1197.911133	-573.104248	-188.161133	1214.981079	-568.253052	304.695404	1019.421509	-495.898041	-140.025116	920.065857	-582.589478	73.872910	1095.864502	565.485718	-21.888376	963.294312	573.318970	216.572540
-618.261658	152.774857	994.963989	-588.977173	-18.893034	1001.669250	-663.597717	165.917679	521.011536	-636.188782	-65.108841	526.409119	-645.226624	163.075150	78.022095	-649.284180	-72.356186	86.871826	-604.436829	287.614594	1437.391968	-481.421570	-71.951294	1459.863403	-495.463928	106.339928	1417.717285	-528.399414	141.875092	1750.902466	-795.361633	290.841827	1197.478394	-571.995361	-187.479523	1214.532715	-568.177551	304.606171	1019.082764	-494.476898	-139.371780	919.637756	-582.609863	74.332718	1095.804932	565.437317	-22.506025	963.426086	572.905151	216.000748
-618.052490	153.237610	994.860107	-589.065125	-18.438757	1001.609985	-663.530701	166.192184	521.022583	-635.878235	-65.116028	526.284485	-645.260986	163.099472	78.007523	-649.337219	-72.382187	86.844330	-605.138977	288.037994	1437.266235	-482.053253	-71.382767	1459.848511	-496.114258	106.826660	1417.675537	-526.521667	141.551666	1751.119019	-795.672852	290.928619	1197.010254	-570.987732	-186.763458	1214.169067	-568.415405	304.857880	1018.560913	-492.946472	-138.043945	918.953979	-582.640503	74.765312	1095.744873	565.391541	-23.223051	963.532959	572.471741	215.524277
-617.750427	153.685593	994.771606	-589.065491	-18.017433	1001.590088	-663.422913	166.455338	521.041321	-635.537659	-65.032288	526.232178	-645.315369	163.143768	78.024246	-649.412231	-72.381134	86.834137	-605.816528	288.434235	1437.241333	-482.629608	-70.877151	1459.831909	-496.696381	107.235474	1417.706177	-524.678467	141.197754	1751.351074	-795.808472	290.881775	1196.604248	-570.000305	-186.021713	1213.734497	-568.505249	304.851532	1018.318359	-491.426239	-137.284973	918.547546	-582.648315	75.175819	1095.726440	565.365601	-23.786556	963.627930	571.967529	214.993896
-617.483521	154.132965	994.680359	-589.035583	-17.615984	1001.533752	-663.231812	166.700119	521.039429	-635.251465	-64.982239	526.172424	-645.346008	163.121262	78.077202	-649.445190	-72.398155	86.761177	-606.484741	288.826996	1437.227905	-483.246307	-70.335213	1459.778931	-497.299500	107.625885	1417.787354	-522.816101	141.144989	1751.501953	-796.041748	290.926788	1196.223022	-569.091064	-185.263351	1213.238403	-568.628418	304.838104	1018.113647	-489.854614	-136.187683	917.890259	-582.648560	75.566208	1095.686646	565.339539	-24.174397	963.752197	571.433472	214.502014
-617.171692	154.586151	994.613831	-588.946838	-17.161253	1001.431885	-663.186646	167.041245	521.097168	-634.978821	-64.787956	525.999390	-645.389099	163.121796	78.080818	-649.471680	-72.417168	86.726845	-607.162720	289.147858	1437.287231	-483.793152	-69.903397	1459.726074	-497.905243	108.068390	1417.942871	-520.926270	140.755280	1751.739258	-796.312866	290.949219	1195.964478	-568.175720	-184.397476	1212.842773	-568.770752	304.802887	1017.989380	-488.273041	-135.577271	917.596741	-582.578308	75.953278	1095.634888	565.260559	-24.600714	963.918457	570.734558	214.269257
-616.886292	155.008881	994.565063	-588.912537	-16.816956	1001.464172	-663.073730	167.347107	521.092957	-634.671021	-64.617989	525.899841	-645.479248	163.149765	78.125542	-649.536194	-72.426651	86.709267	-607.787842	289.477539	1437.348755	-484.377533	-69.482368	1459.683105	-498.495148	108.423340	1418.116821	-519.103271	140.305359	1751.914795	-796.604980	291.025208	1195.707031	-567.382019	-183.543488	1212.264526	-568.875427	304.742157	1017.878296	-486.656036	-134.721863	917.154114	-582.540283	76.330811	1095.652588	565.331970	-25.145264	964.036926	570.319153	213.589539
-616.615723	155.449860	994.511963	-588.817627	-16.351681	1001.402832	-662.994263	167.653763	521.115784	-634.315735	-64.335991	525.805115	-645.518921	163.196014	78.111526	-649.537476	-72.407288	86.689476	-608.400574	289.762085	1437.449707	-484.996887	-69.134338	1459.629761	-499.100677	108.710037	1418.229370	-517.360962	139.864975	1752.076416	-796.921570	291.178162	1195.505249	-566.617859	-182.709000	1211.690308	-569.128357	304.698395	1017.852661	-485.036652	-134.118820	916.749878	-582.465027	76.743095	1095.620728	565.254089	-25.720684	964.161133	569.775757	213.088959
-616.328430	155.818741	994.433716	-588.686707	-15.963444	1001.350586	-662.773193	167.958466	521.078247	-633.843018	-63.968506	525.668579	-645.492615	163.268539	78.089699	-649.354248	-72.414162	86.645058	-609.011475	289.995758	1437.538086	-485.626709	-68.889496	1459.519775	-499.625153	108.996704	1418.308960	-515.626404	139.435455	1752.170410	-797.256836	291.349091	1195.405273	-565.946350	-181.861084	1211.145874	-569.367737	304.609070	1017.839417	-483.275085	-133.349091	916.333008	-582.384033	77.099342	1095.583618	565.155090	-26.207596	964.308716	569.088989	212.681412
-616.053467	156.249924	994.347839	-588.555054	-15.569216	1001.293884	-662.643005	168.219162	521.097229	-633.320862	-63.607441	525.482544	-645.525574	163.302887	78.099586	-649.317566	-72.397804	86.608345	-609.585144	290.227051	1437.650391	-486.109253	-68.597359	1459.453735	-500.180359	109.235428	1418.474731	-513.870972	139.053711	1752.225952	-797.619324	291.603180	1195.308350	-565.268372	-180.974136	1210.480713	-569.632019	304.486694	1017.810669	-481.491302	-132.704544	915.757935	-582.295837	77.492920	1095.537354	565.104614	-26.654905	964.446777	568.503662	212.160324
-615.784180	156.697922	994.270020	-588.376953	-15.143642	1001.197571	-662.515930	168.527893	521.098206	-632.900146	-63.290195	525.341003	-645.527893	163.316391	78.101166	-649.346313	-72.357246	86.541656	-610.141785	290.396606	1437.812012	-486.787781	-68.368584	1459.269043	-500.602509	109.484940	1418.481201	-512.173950	138.698746	1752.259399	-798.013062	291.863892	1195.357788	-564.706970	-180.110184	1209.819336	-569.905029	304.406952	1017.843323	-479.915253	-132.955917	915.877869	-582.187134	77.890320	1095.476563	565.013794	-27.047277	964.506836	567.557678	212.116470
-615.475891	157.062195	994.240601	-588.127441	-14.787187	1001.180115	-662.392456	168.801453	521.101013	-632.651550	-63.214870	525.377808	-645.569580	163.319458	78.138779	-649.452148	-72.352470	86.504417	-610.677795	290.562775	1437.942871	-487.348877	-68.179863	1459.128174	-501.024017	109.673195	1418.506714	-510.490631	138.335022	1752.275269	-798.384705	292.100769	1195.375366	-564.202393	-179.338470	1209.225586	-570.213989	304.304443	1017.870972	-478.201538	-131.543121	915.058289	-582.067139	78.226471	1095.487061	564.950012	-27.548214	964.562317	567.038818	211.493500
-615.088135	157.744156	994.296204	-587.807434	-14.245329	1001.092163	-662.293030	169.069550	521.203552	-632.155762	-62.943897	525.243835	-645.585999	163.363358	78.214745	-649.366455	-72.317146	86.536118	-611.248901	290.672302	1438.150635	-487.891388	-68.111412	1458.911133	-501.449860	109.859047	1418.489624	-508.854370	138.066971	1752.251465	-798.736572	292.334229	1195.436401	-563.710144	-178.506088	1208.555176	-570.543579	304.186066	1017.892212	-476.619934	-131.475983	914.989441	-581.847595	78.723312	1095.506226	564.873169	-28.065121	964.575317	566.475464	211.005432
-614.907837	157.911423	994.170776	-587.530579	-13.873825	1000.995178	-662.166199	169.345688	521.223877	-631.547607	-62.678051	525.009094	-645.531311	163.366119	78.260971	-649.312744	-72.258614	86.496536	-611.732117	290.670319	1438.352295	-488.368774	-68.058693	1458.700317	-501.850739	109.943649	1418.475098	-507.221191	137.970505	1752.187256	-799.122498	292.668732	1195.545898	-563.273315	-177.793716	1207.910889	-570.907776	304.042053	1017.962708	-475.069031	-130.751816	913.413635	-581.692322	79.017021	1095.407959	564.743958	-28.642704	964.628662	565.952454	210.382599
-614.653076	158.255890	994.154114	-587.205261	-13.460189	1000.944580	-662.066833	169.581940	521.228394	-630.940735	-62.550495	524.944275	-645.535278	163.419769	78.229744	-649.305603	-72.196915	86.522125	-612.134949	290.747009	1438.537964	-488.874817	-68.015198	1458.457031	-502.217957	110.027824	1418.619385	-505.710358	137.709854	1752.076050	-799.514526	293.031586	1195.680664	-562.916382	-177.039032	1207.267822	-571.279297	303.951904	1018.062988	-473.517548	-130.003571	912.889832	-581.538147	79.367035	1095.403442	564.580750	-29.136850	964.656494	565.338196	209.842682
-614.336548	158.594925	994.083008	-586.845764	-13.177761	1000.973816	-661.938843	169.884705	521.197083	-630.375854	-62.514702	525.011597	-645.503662	163.435349	78.219398	-649.396973	-72.154457	86.527397	-612.506470	290.761108	1438.752808	-489.346039	-68.061638	1458.216919	-502.645386	110.052887	1418.927612	-504.270294	137.497528	1751.938232	-800.000183	293.470520	1195.911133	-562.565796	-176.336823	1206.593140	-571.478088	303.761139	1018.195374	-472.016724	-129.667236	912.517517	-581.364929	79.712273	1095.412476	564.479126	-29.506359	964.640991	564.806702	209.399277
-614.045166	158.962753	994.027100	-586.501587	-12.850197	1000.974060	-661.863831	170.107498	521.229675	-629.678284	-62.336117	524.979492	-645.467163	163.504608	78.188644	-649.526611	-72.131012	86.580666	-612.841492	290.712677	1439.009155	-489.741699	-68.112190	1457.912109	-502.965698	110.068039	1418.949829	-502.891785	137.301331	1751.743164	-800.196960	293.786865	1196.121704	-562.177979	-175.659698	1205.810791	-571.981445	303.786621	1018.277161	-470.676056	-129.808792	912.471069	-581.216003	80.070473	1095.416992	564.380981	-29.891870	964.577026	564.237366	209.017212
-613.904175	159.347321	994.008789	-586.304504	-12.446839	1000.884277	-661.825195	170.380203	521.228882	-628.776062	-62.006382	524.728455	-645.485474	163.493988	78.239883	-649.463501	-72.060310	86.555992	-613.145203	290.679718	1439.255737	-490.205017	-68.232239	1457.617554	-503.177338	110.102257	1418.866821	-501.616211	137.127975	1751.556274	-800.675720	294.161377	1196.453369	-561.897522	-175.046799	1205.082764	-572.490234	303.540070	1018.660217	-469.202911	-129.290710	911.993103	-581.125549	80.418823	1095.381470	564.061035	-30.498257	964.554749	563.525269	208.620956
-613.674438	159.730591	993.980225	-586.005005	-12.056177	1000.820068	-661.725464	170.682343	521.174255	-628.073303	-61.837444	524.605286	-645.422974	163.528336	78.256638	-649.535339	-72.026756	86.570671	-613.392944	290.626129	1439.488892	-490.570099	-68.348351	1457.321655	-503.486420	110.020538	1418.897949	-500.493622	136.912308	1751.377319	-800.893005	294.477570	1196.777344	-561.652893	-174.452789	1204.358032	-572.845886	303.611084	1018.659729	-467.784576	-128.536316	911.370117	-580.999756	80.772270	1095.364258	563.734375	-31.004829	964.540955	562.796997	208.185410
-613.568176	160.136398	993.954834	-585.845459	-11.653773	1000.639282	-661.714539	170.968857	521.140869	-627.441040	-61.755657	524.595398	-645.456482	163.548508	78.252625	-649.707336	-71.955772	86.621895	-613.530090	290.527130	1439.812012	-490.861725	-68.501656	1456.942993	-503.657166	109.932648	1418.921021	-499.402802	136.718628	1751.158203	-801.213745	294.832611	1197.117065	-561.428589	-173.936462	1203.673096	-573.229980	303.585876	1018.837646	-466.778534	-128.049393	911.093018	-580.932190	81.083656	1095.280151	563.558960	-31.406303	964.492493	562.157349	207.770370
-613.390015	160.541550	993.909668	-585.582031	-11.426977	1000.613098	-661.696899	171.221161	521.141907	-626.330566	-61.313320	524.191528	-645.437012	163.589233	78.277588	-649.619568	-71.903282	86.561958	-613.750366	290.471191	1440.122559	-491.207642	-68.599342	1456.602905	-503.873535	109.894997	1418.931519	-498.411377	136.512115	1750.966675	-801.498169	295.164032	1197.450195	-561.224304	-173.506775	1203.013794	-573.710632	303.393433	1019.232117	-465.588043	-127.406006	910.809265	-580.823792	81.395340	1095.266357	563.336548	-31.765001	964.448730	561.563904	207.465942
-612.904358	161.135849	993.910278	-585.155029	-11.085296	1000.632141	-661.575867	171.411850	521.191345	-625.438293	-61.145443	524.155090	-645.349365	163.611847	78.287460	-649.648560	-71.813431	86.556931	-613.863892	290.350006	1440.431152	-491.404785	-68.761047	1456.298706	-504.082825	109.776588	1418.950073	-497.512360	136.248932	1750.767700	-801.774963	295.522797	1197.781128	-560.850952	-172.789795	1202.210815	-574.078430	303.392487	1019.444275	-463.061676	-126.851471	912.174438	-580.546875	81.829918	1095.312378	563.243774	-31.989054	964.387878	560.952148	207.153259
-612.958191	161.117188	993.875488	-584.877808	-11.013578	1000.671448	-661.514526	171.633591	521.082336	-624.560181	-60.956036	524.072449	-645.270630	163.671371	78.252327	-649.895264	-71.747086	86.659576	-613.956299	290.239807	1440.703613	-491.757996	-69.009361	1455.995117	-504.207306	109.698799	1418.930420	-496.780518	135.936050	1750.628662	-802.038269	295.873047	1198.169556	-560.438477	-172.031738	1201.392700	-574.499146	303.402069	1019.592407	-459.748993	-126.263016	914.697937	-580.534119	81.922180	1095.328735	563.068909	-32.322098	964.337524	560.347717	206.785294
-612.875305	161.496307	993.858826	-584.735107	-10.648143	1000.530518	-661.500793	171.817108	521.100098	-623.726074	-60.909523	523.945313	-645.247192	163.732574	78.288017	-649.908203	-71.709473	86.761864	-613.987183	290.148132	1440.910889	-491.905731	-69.164551	1455.711060	-504.381622	109.586868	1418.975464	-496.137756	135.557251	1750.515503	-802.266235	296.185669	1198.551758	-560.180725	-171.462708	1200.694336	-574.878296	303.345337	1019.757996	-457.418457	-125.636642	916.056580	-580.446594	82.225784	1095.259399	562.882385	-32.673782	964.333252	559.764587	206.481140
-612.808716	161.853409	993.865173	-584.599243	-10.300952	1000.384583	-661.471741	172.004959	521.086487	-622.972595	-60.882759	523.894348	-645.211304	163.748093	78.277252	-650.140381	-71.612602	86.808380	-614.042908	290.028442	1441.167969	-492.030334	-69.340553	1455.432373	-504.484955	109.483948	1418.972046	-495.684631	135.160538	1750.406738	-802.464783	296.495392	1198.975952	-560.094727	-171.086502	1200.143433	-575.284912	303.354034	1019.914246	-456.469940	-125.043312	915.705200	-580.375061	82.493729	1095.200928	562.646301	-33.120033	964.311646	559.174744	206.079239
-612.738892	162.155319	993.861450	-584.440674	-9.968680	1000.221924	-661.467102	172.244431	521.093323	-621.990417	-60.689220	523.800232	-645.151917	163.778290	78.259148	-650.120239	-71.566788	86.914848	-614.028625	289.842865	1441.488037	-492.105988	-69.606827	1455.151978	-504.536041	109.298935	1419.005981	-495.356201	134.667603	1750.355957	-802.650024	296.781372	1199.330444	-560.067627	-170.738266	1199.629395	-575.556030	303.276703	1019.996765	-455.498810	-124.620697	915.593018	-580.288086	82.726830	1095.128662	562.460449	-33.500332	964.297241	558.629272	205.762833
-612.649048	162.551132	993.853333	-584.318359	-9.670035	1000.060791	-661.500793	172.435471	521.045410	-621.299377	-60.605949	523.681946	-645.217468	163.822784	78.273033	-650.357361	-71.470337	87.018639	-614.156616	289.704071	1441.829468	-492.238556	-69.830177	1454.897705	-504.651733	109.203308	1419.035156	-495.182709	134.079788	1750.330078	-802.817322	297.011658	1199.718384	-560.147339	-170.398270	1199.087646	-576.038879	303.383514	1020.043823	-454.541565	-124.294624	915.678589	-580.191956	82.985237	1095.051758	562.307983	-33.818760	964.326965	558.092712	205.429062
-612.590149	162.902023	993.829651	-584.208679	-9.419059	999.932434	-661.510193	172.710373	521.087708	-620.575867	-60.468098	523.587646	-645.225769	163.857513	78.271584	-650.486328	-71.380737	87.093925	-614.176636	289.528778	1442.131104	-492.227692	-70.020844	1454.649658	-504.632507	109.104469	1418.997437	-495.141693	133.431793	1750.363159	-802.969971	297.306274	1200.078491	-560.363403	-170.089447	1198.653564	-576.348694	303.468323	1020.156616	-453.654938	-123.997284	915.806519	-580.115173	83.227150	1094.981079	562.165100	-34.072514	964.342346	557.540771	205.115280
-612.822510	163.548691	993.828003	-584.612671	-8.796484	999.360046	-661.662415	173.022400	521.130127	-619.902405	-60.294159	523.325500	-645.264343	163.906387	78.261681	-650.419922	-71.227531	87.074265	-614.205078	289.358398	1442.377563	-492.146210	-70.193970	1454.434082	-504.573700	109.010986	1418.925415	-495.208679	132.758438	1750.433960	-803.104492	297.569550	1200.458984	-560.691589	-169.865585	1198.269165	-576.607849	303.574249	1020.337952	-452.921783	-123.611740	915.870544	-580.187744	83.557137	1094.667603	559.283386	-38.530407	964.480713	556.495117	204.109726
-612.880127	164.019028	993.824524	-584.674744	-8.491612	999.111938	-661.773315	173.287628	521.140381	-619.414124	-60.255951	523.335083	-645.323425	163.935471	78.255959	-650.500000	-71.151489	87.187920	-614.253357	289.225647	1442.697632	-491.997406	-70.441345	1454.222412	-504.450653	108.957474	1418.817261	-495.393005	131.971252	1750.582764	-803.209290	297.804321	1200.818970	-561.156860	-169.643265	1197.989380	-576.842041	303.683411	1020.467224	-452.178375	-122.798935	915.770447	-580.187256	83.809044	1094.538940	554.577515	-45.677471	964.735657	555.087891	202.711182
-612.926758	164.417953	993.851990	-584.611511	-8.125094	998.847046	-661.823303	173.454086	521.185547	-619.033020	-60.173641	523.349243	-645.297485	163.946747	78.261200	-650.555664	-71.012917	87.296677	-614.253296	289.105042	1442.979858	-491.871277	-70.682877	1454.070313	-504.407928	108.896446	1418.905029	-495.707947	131.131882	1750.765869	-803.311768	297.992554	1201.216797	-561.752502	-169.475647	1197.679932	-576.992920	303.726837	1020.601868	-451.594879	-122.419678	915.952332	-580.111755	84.047211	1094.416260	551.675903	-50.108532	964.940125	554.060852	201.723358
-612.672241	165.113312	993.716797	-584.439697	-7.767673	998.629211	-661.891418	173.602112	521.278259	-618.738647	-60.143627	523.401672	-645.353149	163.991989	78.275536	-650.574280	-70.971634	87.465736	-614.257996	288.941467	1443.277832	-491.685699	-70.818855	1453.854614	-504.354553	108.831085	1418.990601	-496.088531	130.254883	1750.971680	-803.369751	298.140259	1201.535645	-562.471985	-169.521561	1197.445923	-577.234802	303.907837	1020.661316	-451.974030	-122.360085	916.001465	-579.825806	84.517853	1094.229248	551.553589	-50.382561	964.978516	553.603821	201.441971
-612.706299	165.460373	993.737549	-584.298218	-7.537069	998.474304	-661.978394	173.757767	521.304016	-618.408020	-59.912167	523.428284	-645.341919	163.995377	78.293335	-650.512268	-70.844238	87.532043	-614.278931	288.735718	1443.661499	-491.428864	-70.948036	1453.619141	-504.289398	108.784195	1419.054932	-496.599396	129.329117	1751.201660	-803.410583	298.265564	1201.894531	-563.131287	-169.463577	1197.146606	-577.631226	304.207733	1020.726990	-451.114471	-122.266701	916.718323	-579.718079	84.730896	1094.156250	551.582886	-50.553787	964.938354	553.214111	201.283844
-612.630798	165.679581	993.758423	-583.925781	-7.330912	998.403137	-661.987732	173.848740	521.325134	-618.203857	-59.627560	523.376770	-645.270386	163.991104	78.304512	-650.470337	-70.762337	87.537376	-614.323486	288.543549	1444.012207	-491.190765	-71.139153	1453.382935	-504.217590	108.713943	1419.159058	-497.121002	128.345383	1751.463135	-803.470337	298.367157	1202.250488	-563.854736	-169.529129	1196.936646	-577.901184	304.439636	1020.794189	-450.904724	-121.968529	917.056030	-579.510193	84.920670	1094.135620	551.911865	-50.547684	964.817993	552.906860	201.206039
-612.750122	165.587372	993.965088	-583.484375	-7.160099	998.383118	-661.978149	173.875458	521.287109	-618.051636	-59.283066	523.380066	-645.237427	163.971878	78.314384	-650.425415	-70.719963	87.651222	-614.379883	288.377716	1444.328735	-491.028442	-71.403954	1453.168457	-504.084015	108.644890	1419.254639	-497.744446	127.351028	1751.733398	-803.547546	298.411133	1202.575684	-564.685852	-169.622681	1196.689087	-578.125366	304.686279	1020.910217	-450.908356	-121.786240	917.260742	-579.444824	84.885315	1094.251465	551.820496	-50.953571	964.811829	552.565979	200.959717
-612.515869	165.907913	994.022644	-582.884277	-6.863505	998.336060	-661.863647	173.879761	521.317078	-617.950256	-58.841682	523.366089	-645.173584	163.961273	78.321724	-650.342224	-70.601166	87.565399	-614.423523	288.234070	1444.589355	-490.773712	-71.586395	1452.917969	-503.946167	108.578781	1419.361328	-498.388611	126.312988	1752.034302	-803.582825	298.427765	1202.856201	-565.459717	-169.823547	1196.484375	-578.292297	305.100067	1021.072205	-451.060760	-121.540230	917.463196	-579.073120	85.165749	1094.266968	551.239014	-51.770031	964.958374	552.122620	200.562668
-612.412048	165.938171	994.019470	-582.315796	-6.607033	998.224792	-661.759338	173.882614	521.322998	-617.999573	-58.570793	523.392517	-645.044800	163.951355	78.329979	-650.304810	-70.536674	87.568626	-614.448669	288.051147	1444.965698	-490.548523	-71.751251	1452.682495	-503.757996	108.542908	1419.442383	-499.083466	125.255463	1752.366821	-803.624268	298.369934	1203.186523	-566.142944	-169.902161	1196.065918	-578.414185	305.503052	1021.234009	-451.324310	-121.249146	917.620300	-578.704041	85.310783	1094.203369	551.229309	-52.008743	964.948120	551.755066	200.397324
-611.918152	166.460464	993.852722	-581.654785	-6.446069	998.245605	-661.558411	173.804749	521.399414	-618.206787	-58.456116	523.553101	-644.915039	163.962448	78.331146	-650.347839	-70.453644	87.625084	-614.537048	287.865692	1445.370728	-490.341492	-71.933418	1452.455078	-503.649963	108.462143	1419.595947	-499.820251	124.201286	1752.665771	-803.672607	298.337097	1203.513916	-566.962708	-170.327011	1196.106689	-578.470215	305.988770	1021.193176	-451.752899	-121.031410	917.688477	-578.135437	85.763397	1094.125610	551.692749	-51.925674	964.738770	551.637329	200.428391
-611.687256	166.628235	993.921509	-580.972412	-6.244702	998.236328	-661.422852	173.747696	521.409668	-618.427002	-58.236294	523.749268	-644.856750	163.957855	78.326065	-650.371399	-70.470535	87.650421	-614.646790	287.671234	1445.726196	-490.155731	-72.207443	1452.253296	-503.568237	108.379677	1419.778320	-500.574432	123.089745	1753.027588	-803.728210	298.192017	1203.859253	-567.622437	-170.719559	1195.988281	-578.561768	306.362518	1021.422607	-452.296509	-121.016121	917.706726	-577.702698	85.949364	1094.159912	551.165344	-52.762756	964.841492	551.288147	200.032715
-611.458618	166.766037	994.003174	-580.319763	-6.030108	998.223755	-661.303467	173.664383	521.465210	-618.682007	-57.898449	523.861694	-644.809143	163.931412	78.378632	-650.181030	-70.459175	87.628441	-614.757324	287.472961	1446.105835	-489.928253	-72.461357	1451.978882	-503.438324	108.291634	1419.905884	-501.364441	121.992584	1753.352295	-803.752808	298.066559	1204.119873	-568.204651	-171.039276	1195.816040	-578.450806	306.696808	1021.684937	-452.879883	-120.919609	917.618896	-577.291809	86.115128	1094.200684	551.694519	-52.497532	964.651550	551.203186	200.008286
-611.228027	166.890656	994.057007	-579.707642	-5.855370	998.264893	-661.122192	173.657684	521.491272	-619.202087	-57.759300	524.067444	-644.711365	163.928833	78.386703	-650.242859	-70.415108	87.626083	-614.950012	287.290009	1446.467773	-489.777466	-72.603172	1451.719116	-503.409607	108.254150	1420.114502	-502.172882	120.881134	1753.669922	-803.762512	297.909058	1204.342407	-568.731445	-171.325455	1195.600220	-578.615845	307.238281	1021.992676	-453.547638	-120.900505	917.434326	-576.917664	86.291901	1094.255493	551.787292	-52.646889	964.575623	551.053955	199.796677
-611.092957	166.835571	994.278076	-579.097717	-5.652380	998.270142	-660.961365	173.670395	521.476318	-619.655701	-57.591045	524.218811	-644.649902	163.914597	78.403725	-650.257690	-70.472801	87.605103	-615.085205	287.027069	1446.762207	-489.550354	-72.846123	1451.493042	-503.305847	108.163216	1420.251709	-503.011475	119.712296	1753.999390	-803.810913	297.731140	1204.495605	-569.176819	-171.684189	1195.378784	-578.651306	307.506683	1022.475647	-454.222076	-121.038826	917.158997	-576.628357	86.287857	1094.388916	551.874634	-52.969898	964.483032	551.053589	199.460632
-610.680298	167.263245	994.136536	-578.424255	-5.483122	998.158447	-660.766235	173.622253	521.549744	-620.067322	-57.384453	524.308350	-644.595581	163.922668	78.385681	-650.187927	-70.472633	87.613449	-615.076294	286.791626	1447.060913	-489.172913	-73.091850	1451.213623	-502.974915	108.076454	1420.258545	-503.880371	118.485985	1754.292358	-803.842346	297.517670	1204.694092	-569.555420	-172.041000	1195.191406	-578.522949	307.981354	1022.530090	-454.962036	-121.427605	916.781555	-576.044067	86.630089	1094.251953	551.954285	-53.356514	964.450378	551.220764	198.950348
-610.365784	167.397964	994.165344	-577.780762	-5.298457	998.119812	-660.541687	173.599747	521.567810	-620.502686	-57.157173	524.324707	-644.513489	163.891891	78.416351	-650.112854	-70.459412	87.497742	-615.413635	286.665710	1447.402466	-489.095520	-73.183037	1450.915039	-503.085419	108.108673	1420.469604	-504.783539	117.237450	1754.555786	-803.877197	297.302582	1204.867798	-569.845581	-172.293106	1194.920898	-578.457458	308.278717	1023.080139	-455.717438	-121.787926	916.281921	-575.584717	86.784760	1094.251099	552.021484	-53.665733	964.437622	551.235535	198.637878
-610.067566	167.536774	994.210876	-577.165771	-5.171488	998.102295	-660.305115	173.569214	521.625488	-620.985718	-57.011555	524.402771	-644.440308	163.878555	78.434044	-650.102661	-70.452644	87.406837	-615.619690	286.516235	1447.672119	-488.850494	-73.293282	1450.595093	-502.954437	108.090012	1420.473755	-505.769989	115.919296	1754.808228	-804.023865	297.093597	1205.097656	-570.017883	-172.679825	1194.665649	-578.346375	308.679779	1023.476257	-456.473145	-122.281387	915.707520	-575.174988	86.906639	1094.274536	552.166687	-53.847515	964.367615	551.259216	198.400177
-609.752625	167.615341	994.247681	-576.568359	-5.035958	998.084045	-660.088196	173.598007	521.623535	-621.595520	-57.049622	524.562012	-644.437683	163.876236	78.465950	-650.114075	-70.465622	87.399902	-615.945801	286.261688	1447.957031	-488.671021	-73.441132	1450.282349	-502.952240	107.997704	1420.525391	-506.833527	114.468513	1755.029297	-804.020813	296.791138	1205.166016	-570.174805	-172.819839	1194.372070	-578.104126	309.203461	1023.637085	-457.247498	-122.872696	915.053528	-574.751465	87.008324	1094.290283	552.198425	-54.138248	964.339294	551.236267	198.120895
-609.667664	167.299347	994.499695	-575.982666	-4.955295	998.088318	-659.902649	173.588745	521.597717	-622.110657	-57.041862	524.734863	-644.398071	163.889664	78.459496	-650.130371	-70.523865	87.356445	-616.209167	286.001923	1448.112793	-488.482605	-73.634781	1450.020264	-502.908752	107.910187	1420.554932	-507.930664	113.092812	1755.267822	-804.033569	296.469330	1205.205566	-570.202637	-172.906830	1194.139038	-578.029236	309.533600	1024.168823	-458.068298	-123.471474	914.277649	-574.506226	86.799057	1094.440552	552.300842	-54.367863	964.335144	551.230408	197.848480
-609.092957	167.745926	994.299744	-575.417603	-4.833287	998.043274	-659.627075	173.520782	521.653015	-622.624695	-57.050968	524.852051	-644.299866	163.882324	78.500092	-650.144104	-70.562157	87.291679	-616.373108	285.856140	1448.295532	-488.139557	-73.699844	1449.771484	-502.844543	107.877747	1420.641479	-509.191071	111.467331	1755.565430	-803.882690	296.104980	1205.216553	-570.113342	-172.923935	1193.837646	-577.789185	310.113007	1024.210449	-458.953094	-124.177879	913.458923	-573.938416	87.159355	1094.314087	552.400452	-54.630108	964.347473	551.241150	197.669144
[truncated: 40 more columns]
