# Supplementary material for: A dyadic stimulus set of audiovisual affective displays for the study of multisensory, emotional, social interactions
Source: Behav Res Methods. 2015 Nov 5;48(4):1285–95. doi: 10.3758/s13428-015-0654-4 (PMC5101291; doi:10.3758/s13428-015-0654-4)
Supplement: Supplementary file 1 — (ZIP 270 MB) [file 13428_2015_654_MOESM1_ESM.zip › supplementary_material_2_stimuli_set_files/G/G18.txt]

-582.157043	83.900787	990.899292	-569.015747	-91.371368	996.224426	-630.510010	117.275650	520.203796	-638.028381	-138.563766	526.588257	-655.985229	131.864441	80.603828	-656.024963	-139.360321	87.051285	-571.457275	205.025391	1455.304321	-525.663208	-173.747147	1449.629761	-511.945282	7.879063	1421.599121	-508.477966	-9.985493	1754.048706	-780.141113	299.649963	1238.090698	-649.479675	-306.552582	1216.543579	-650.473450	158.725266	1011.360229	-544.928101	-245.923935	934.454346	-560.195129	0.418057	1092.282959	562.611084	-64.143219	971.393921	560.798584	190.771667
-582.275818	84.369804	991.114380	-568.908447	-91.359779	996.275146	-630.876404	117.355103	520.304565	-637.251892	-138.916351	526.658813	-656.043945	131.852890	80.623772	-656.220642	-139.316269	87.219254	-571.586121	204.998596	1455.349609	-525.532349	-173.721451	1449.646240	-511.954468	7.909626	1421.609131	-508.375824	-9.609275	1754.045654	-780.123291	299.654053	1238.010742	-647.233704	-305.353271	1222.250000	-650.474548	158.639145	1011.329956	-544.324402	-244.434448	933.948547	-560.364868	0.563393	1092.445190	562.540649	-64.238785	971.425781	560.721985	190.708572
-582.264587	84.354515	991.084167	-568.864075	-91.362411	996.305542	-631.096680	117.245735	520.376221	-636.293701	-139.021286	526.469910	-656.024719	131.818253	80.639618	-656.189880	-139.261993	87.314583	-571.683777	204.961517	1455.383667	-525.395081	-173.684662	1449.681641	-511.963562	7.909324	1421.643555	-508.338135	-9.594244	1754.079590	-780.089661	299.639648	1238.017456	-648.758301	-307.095367	1216.688843	-650.479614	158.541931	1011.311768	-543.621643	-245.036789	933.747253	-560.393677	0.587559	1092.452759	562.459900	-64.292206	971.421082	560.637817	190.706238
-582.252991	84.321823	991.067566	-568.853210	-91.343109	996.294495	-631.324463	117.243759	520.429993	-635.442566	-139.143997	526.429199	-656.014832	131.790344	80.667458	-656.317078	-139.188995	87.349846	-571.765442	204.945816	1455.424316	-525.241577	-173.669128	1449.681274	-511.981476	7.911294	1421.653198	-508.289246	-9.658655	1754.033447	-780.047180	299.635315	1238.007935	-648.354797	-307.345856	1216.714844	-650.445923	158.434494	1011.303711	-543.194031	-245.516296	933.976685	-560.432495	0.581559	1092.446533	562.472473	-64.294075	971.429016	560.651428	190.659973
-582.216675	84.340042	991.064941	-568.850769	-91.277138	996.250549	-631.605225	117.245796	520.505371	-634.718933	-139.298416	526.315552	-656.005737	131.808807	80.674553	-656.444275	-139.118546	87.441422	-571.855225	204.909744	1455.438110	-525.136414	-173.667389	1449.700928	-511.994263	7.901919	1421.671875	-508.288605	-9.716719	1754.008667	-780.010193	299.659973	1237.998657	-647.985229	-307.556213	1216.758301	-650.423096	158.273727	1011.327209	-542.702881	-246.000320	933.914429	-560.485168	0.593498	1092.435425	562.402161	-64.370674	971.463562	560.611389	190.629395
-582.086609	83.968117	990.834351	-569.117004	-91.218605	996.126648	-631.723755	117.117554	520.511475	-633.966736	-139.533005	526.161255	-655.891602	131.732697	80.637924	-656.612549	-139.104202	87.572357	-571.939819	204.871628	1455.468262	-525.032898	-173.668549	1449.744507	-511.986298	7.889004	1421.702393	-508.266876	-9.707540	1753.995117	-779.963257	299.683533	1237.904053	-647.556396	-307.852814	1216.746094	-650.400574	158.157974	1011.338013	-542.179138	-246.333542	933.785950	-560.497864	0.476676	1092.248169	562.366211	-64.431335	971.465942	560.575195	190.581223
-582.196655	84.477943	990.980957	-569.061157	-91.119408	995.994629	-632.143677	117.177429	520.657471	-633.174744	-139.678894	526.110718	-655.945129	131.755508	80.668228	-656.716187	-139.102676	87.646294	-572.004883	204.815643	1455.485962	-524.902466	-173.687302	1449.744629	-511.971558	7.862307	1421.717773	-508.282684	-9.722801	1753.945801	-779.900330	299.657715	1237.844727	-647.165222	-308.143097	1216.783936	-650.339905	158.022995	1011.341736	-541.750854	-246.635666	933.855164	-560.649597	0.620519	1092.281006	562.327881	-64.410049	971.454712	560.529175	190.572144
-582.073242	84.452164	990.926086	-568.819824	-91.237892	995.995361	-632.359314	117.144463	520.668640	-632.591187	-139.876862	526.013733	-655.895325	131.717651	80.662498	-656.824768	-139.100922	87.716698	-572.080688	204.777908	1455.495483	-524.773926	-173.716797	1449.776367	-511.966797	7.838425	1421.692993	-508.293335	-9.743256	1753.873779	-779.824585	299.649048	1237.767578	-646.745911	-308.427155	1216.770142	-650.293945	157.905319	1011.312988	-541.142029	-247.288239	934.089478	-560.561707	0.580875	1092.266846	562.327332	-64.433090	971.442017	560.566162	190.528625
-581.911987	84.379890	990.864258	-568.554932	-91.308929	995.958252	-632.598450	117.048393	520.729370	-631.938965	-140.110245	525.849365	-655.790039	131.695755	80.642395	-656.867065	-139.101166	87.788216	-572.132935	204.725174	1455.498901	-524.656372	-173.773422	1449.749634	-511.966797	7.797675	1421.694946	-508.324005	-9.747491	1753.792480	-779.795471	299.616821	1237.681030	-646.382080	-308.678162	1216.757813	-650.253113	157.797302	1011.280518	-540.578247	-247.560364	934.117859	-560.468811	0.523318	1092.234863	562.309570	-64.423706	971.424561	560.510315	190.533600
-581.748047	84.329956	990.809631	-568.269226	-91.370674	995.851196	-632.858704	116.996681	520.806396	-631.331909	-140.285858	525.735718	-655.786255	131.691147	80.640236	-656.867920	-139.117813	87.823753	-572.171204	204.641190	1455.486084	-524.570862	-173.815262	1449.736694	-511.939301	7.752408	1421.659180	-508.358826	-9.760718	1753.731079	-779.726746	299.618652	1237.526733	-646.046082	-308.980438	1216.711792	-650.220154	157.666733	1011.240112	-540.093140	-247.798355	933.940491	-560.322815	0.442285	1092.166748	562.295776	-64.519760	971.450867	560.489380	190.511292
-581.589050	84.269669	990.737000	-567.995361	-91.441864	995.782104	-633.080505	116.962402	520.873840	-630.895691	-140.488647	525.710022	-655.780945	131.662872	80.668434	-657.114990	-139.121246	87.824326	-572.210083	204.574783	1455.490234	-524.427490	-173.887482	1449.707642	-511.924622	7.681980	1421.631226	-508.400696	-9.764712	1753.701904	-779.670654	299.568329	1237.466553	-645.687500	-309.390076	1216.887939	-650.152039	157.559036	1011.182007	-539.417603	-248.469482	934.152161	-560.186584	0.382014	1092.107544	562.265625	-64.599266	971.467407	560.489624	190.470612
-581.410034	84.207367	990.672791	-567.678467	-91.494194	995.708191	-633.295166	116.904449	520.959351	-630.503784	-140.669357	525.655396	-655.744080	131.664474	80.643234	-657.262390	-139.111313	87.860794	-572.257019	204.506271	1455.464722	-524.333923	-173.961304	1449.691895	-511.895844	7.603984	1421.621948	-508.441284	-9.743458	1753.609253	-779.600342	299.485779	1237.415649	-645.309326	-309.629150	1216.831299	-650.072937	157.455002	1011.086731	-538.837463	-248.778275	934.135071	-560.013611	0.325406	1092.049561	562.249939	-64.557182	971.435974	560.485291	190.494614
-581.247620	84.138901	990.615601	-567.350159	-91.542381	995.606018	-633.531372	116.870064	521.012207	-630.081970	-140.712051	525.619507	-655.747314	131.659515	80.628731	-657.341919	-139.154877	87.870171	-572.280396	204.417892	1455.434204	-524.238342	-174.040756	1449.679810	-511.861603	7.523453	1421.631470	-508.477478	-9.749395	1753.551514	-779.523926	299.461517	1237.295166	-644.917175	-309.881134	1216.766846	-650.008118	157.348511	1010.995972	-538.240967	-248.898987	934.034119	-559.819458	0.252113	1091.977905	562.279297	-64.556473	971.419312	560.519043	190.462372
-581.027222	84.100174	990.557617	-566.954895	-91.615936	995.547668	-633.768860	116.921562	521.143738	-629.859070	-140.938110	525.600342	-655.799316	131.708405	80.625549	-657.623718	-139.169846	87.919220	-572.300598	204.381729	1455.505737	-524.150330	-174.135620	1449.713379	-511.825256	7.456378	1421.639893	-508.523743	-9.743900	1753.538818	-779.405457	299.418152	1237.172485	-644.562195	-310.109222	1216.709717	-649.902344	157.239365	1010.890381	-537.668457	-249.328888	934.208374	-559.576904	0.204415	1091.928955	562.284180	-64.557442	971.422119	560.524841	190.460312
-580.804077	83.986992	990.534302	-566.501465	-91.658432	995.477051	-634.130859	117.065498	521.427002	-629.501648	-140.972153	525.555969	-655.907227	131.746384	80.650978	-657.664612	-139.156723	87.890373	-572.330200	204.293091	1455.508301	-524.023010	-174.226547	1449.738647	-511.775604	7.363629	1421.690063	-508.501312	-9.595321	1753.333252	-779.272095	299.385010	1237.043091	-644.144592	-310.351379	1216.668701	-649.766418	157.145142	1010.787964	-537.062439	-249.658234	934.178040	-559.300842	0.115656	1091.891479	562.311646	-64.631966	971.439392	560.572632	190.416962
-580.564636	83.972015	990.484619	-566.072021	-91.753479	995.374878	-634.148315	117.185196	521.529419	-629.242737	-141.013718	525.573547	-655.847229	131.714706	80.662964	-657.726379	-139.195526	87.897957	-572.364563	204.154221	1455.474487	-523.933838	-174.329376	1449.766357	-511.686462	7.277332	1421.727783	-508.561188	-9.588624	1753.298950	-779.139343	299.347382	1236.912354	-643.717834	-310.491364	1216.602905	-649.644287	157.035797	1010.680847	-536.291504	-249.895584	934.314697	-559.005127	0.041806	1091.821899	562.343384	-64.657349	971.445129	560.629395	190.414047
-580.359863	83.885178	990.466431	-565.728394	-91.828194	995.314636	-634.034790	117.150543	521.528381	-629.102905	-141.105942	525.623291	-655.733398	131.687988	80.670799	-657.839661	-139.235947	87.933289	-572.414551	204.006622	1455.450195	-523.856506	-174.427094	1449.800781	-511.623718	7.163463	1421.775757	-508.627228	-9.625280	1753.303711	-779.021667	299.311615	1236.744995	-643.334656	-310.638763	1216.491089	-649.290771	156.818329	1010.485962	-535.539063	-250.367737	934.174377	-558.762634	-0.053567	1091.787842	562.356018	-64.661835	971.449036	560.658875	190.415543
-579.869629	83.287933	990.293030	-565.327820	-91.922050	995.273132	-633.642578	117.010628	521.389343	-628.911621	-141.111679	525.574463	-655.422241	131.615402	80.652679	-657.755432	-139.262817	87.899223	-572.441406	203.885193	1455.476074	-523.773804	-174.556671	1449.864624	-511.539185	7.060142	1421.827881	-508.723328	-9.795680	1753.501831	-778.927673	299.242523	1236.649902	-642.914368	-310.828186	1216.406006	-649.125671	156.736694	1010.408569	-534.862000	-250.681641	934.109009	-558.321045	-0.321110	1091.677856	562.400208	-64.596832	971.383362	560.711487	190.398560
-579.631042	83.184242	990.300293	-564.961853	-91.985764	995.225708	-633.428833	116.961685	521.319946	-628.846130	-141.152985	525.545715	-655.333618	131.565308	80.689194	-657.951111	-139.272781	87.866745	-572.430176	203.743103	1455.529297	-523.676147	-174.678726	1449.932739	-511.471039	6.949674	1421.870728	-508.790009	-9.828248	1753.506836	-778.794189	299.195526	1236.570068	-642.487732	-310.995300	1216.365112	-648.971924	156.643982	1010.342712	-534.052429	-250.596603	933.913879	-558.030090	-0.425271	1091.660278	562.423401	-64.606865	971.383301	560.790588	190.387238
-579.373230	83.114983	990.302551	-564.634399	-92.076859	995.233765	-633.225342	116.944855	521.219788	-628.763489	-141.199478	525.552979	-655.226624	131.550690	80.649727	-657.843872	-139.272995	87.856476	-572.418457	203.601212	1455.551636	-523.575806	-174.764603	1449.989258	-511.361877	6.842313	1421.953003	-508.834625	-9.840258	1753.572754	-778.675476	299.139252	1236.492554	-642.061829	-311.126617	1216.280884	-648.836609	156.571030	1010.302551	-533.306274	-250.701187	934.047791	-557.790161	-0.501211	1091.672852	562.419861	-64.603218	971.386902	560.786072	190.424683
-579.072998	83.007660	990.319458	-564.235413	-92.196411	995.252319	-633.082825	116.678772	521.185364	-628.690918	-141.293381	525.557068	-655.200317	131.531570	80.631538	-657.870300	-139.277145	87.869827	-572.429810	203.431671	1455.598389	-523.502441	-174.910278	1450.076294	-511.255188	6.722298	1422.041504	-508.873566	-9.859738	1753.594238	-778.550903	299.049133	1236.451904	-641.580383	-311.086639	1215.965454	-648.666931	156.483215	1010.260742	-532.591187	-251.042007	934.274536	-557.499756	-0.610781	1091.698853	562.437134	-64.614136	971.404663	560.841553	190.419678
-578.818420	82.944305	990.340576	-563.905151	-92.224327	995.212341	-633.062805	116.317444	521.053711	-628.546021	-141.256195	525.538574	-655.268738	131.544495	80.601936	-657.923828	-139.321762	87.833672	-572.382080	203.305237	1455.656128	-523.390869	-175.028198	1450.151489	-511.158966	6.571766	1422.106934	-508.862427	-9.733565	1753.475952	-778.397888	299.007019	1236.349609	-641.167664	-311.439026	1216.171875	-648.486633	156.397919	1010.234985	-531.770081	-251.014694	934.277222	-557.205872	-0.683846	1091.690308	562.492371	-64.589706	971.380737	560.960693	190.418732
-578.586243	82.828285	990.362610	-563.623352	-92.293114	995.205750	-632.879028	115.969467	520.995483	-628.442383	-141.279617	525.508240	-655.256470	131.527084	80.563484	-657.932800	-139.319794	87.792641	-572.330261	203.170883	1455.750610	-523.272766	-175.160965	1450.293701	-511.012421	6.457819	1422.157227	-508.899780	-9.797000	1753.501709	-778.233521	298.881653	1236.349487	-640.640076	-311.384186	1215.878540	-648.328247	156.333771	1010.210632	-530.855713	-250.787903	934.578674	-556.965210	-0.788666	1091.700928	562.491577	-64.600121	971.369080	561.032288	190.388168
-578.321899	82.775124	990.369385	-563.315369	-92.367966	995.166748	-632.552307	115.892349	520.974792	-628.354919	-141.324020	525.501953	-655.236084	131.552475	80.555611	-657.886658	-139.329254	87.829437	-572.256653	203.008896	1455.819702	-523.167175	-175.309219	1450.381714	-510.876648	6.322811	1422.237183	-509.019165	-9.975600	1753.785767	-778.077332	298.750427	1236.348389	-640.160156	-311.667969	1215.962280	-648.354004	156.389008	1010.247925	-529.837646	-250.849838	934.625427	-556.688599	-0.876238	1091.687012	562.510132	-64.579872	971.341064	561.083984	190.470047
-578.291626	83.182999	990.571045	-563.107788	-92.419266	995.161865	-632.364197	115.956612	521.055786	-628.293396	-141.452454	525.554382	-655.342590	131.536682	80.635109	-657.884155	-139.381821	87.869820	-572.180176	202.873550	1455.903687	-523.099487	-175.448212	1450.440186	-510.693024	6.186842	1422.343384	-509.011505	-9.888169	1753.654419	-777.907349	298.607483	1236.332520	-639.653320	-311.838226	1215.813110	-648.160034	156.287231	1010.249695	-528.932495	-250.793655	934.651489	-556.635132	-0.815572	1091.799316	562.520386	-64.585999	971.344788	561.170715	190.454254
-578.025818	83.048195	990.566162	-562.837524	-92.523994	995.145386	-632.018982	115.992958	521.042786	-628.168335	-141.473633	525.513123	-655.338562	131.549133	80.607948	-657.903992	-139.399231	87.824104	-572.074890	202.744141	1456.007446	-523.003967	-175.580322	1450.544922	-510.483795	6.047519	1422.438843	-509.104309	-10.064524	1753.861328	-777.751770	298.430725	1236.373169	-639.135437	-311.979095	1215.723145	-647.885742	156.186401	1010.271606	-528.137573	-250.543213	934.835022	-556.381836	-0.942097	1091.791016	562.518860	-64.549072	971.330139	561.251648	190.440979
-577.774719	82.969078	990.554382	-562.689636	-92.596519	995.153687	-631.644775	115.958260	521.055115	-628.059021	-141.548203	525.475586	-655.410400	131.570282	80.659798	-657.856506	-139.402588	87.802635	-571.951111	202.592285	1456.095337	-522.892273	-175.703827	1450.603394	-510.286102	5.888403	1422.521362	-509.119965	-10.138774	1753.922363	-777.589417	298.301758	1236.329834	-638.599854	-312.069855	1215.585083	-647.563599	156.056046	1010.317810	-527.124023	-250.362289	934.982422	-556.193848	-1.015654	1091.790894	562.551208	-64.561302	971.337036	561.322205	190.470825
-577.468628	82.781776	990.584839	-562.490173	-92.659485	995.156494	-631.212463	115.978462	520.988464	-627.863647	-141.562027	525.484863	-655.440491	131.570496	80.664734	-657.740173	-139.380508	87.819405	-571.800476	202.462662	1456.152344	-522.800049	-175.828522	1450.674194	-510.079926	5.763525	1422.618164	-509.136292	-10.191290	1753.931396	-777.461121	298.133209	1236.311768	-638.012207	-312.179779	1215.377808	-647.148254	155.901810	1010.447083	-526.072937	-250.375443	934.818604	-555.987976	-1.166022	1091.815063	562.567505	-64.587639	971.342957	561.416870	190.461594
-577.151428	82.612747	990.596741	-562.349976	-92.735191	995.165894	-630.750427	115.893913	520.943115	-627.772095	-141.618469	525.477417	-655.455627	131.566711	80.667625	-657.793213	-139.415070	87.862442	-571.623535	202.353851	1456.230835	-522.708801	-175.945419	1450.702759	-509.901886	5.597065	1422.706055	-509.135132	-10.221656	1753.987305	-777.332825	297.980133	1236.220337	-637.403625	-312.303650	1215.180298	-646.573242	155.773972	1010.683044	-525.250305	-250.168961	934.885742	-555.805298	-1.305605	1091.832886	562.616760	-64.505432	971.329895	561.507690	190.505020
-576.688049	82.045280	990.500000	-562.235779	-92.816635	995.185669	-630.096375	115.698303	520.829224	-627.599854	-141.650330	525.425964	-655.334167	131.506668	80.673653	-657.651855	-139.398895	87.801361	-571.406799	202.241562	1456.313110	-522.590637	-176.093521	1450.767578	-509.714966	5.496525	1422.758911	-509.123383	-10.327202	1753.987305	-777.238159	297.793579	1236.275024	-636.765503	-312.379059	1215.034424	-645.819824	155.547134	1011.086426	-524.205505	-249.914795	934.946167	-555.519043	-1.581795	1091.792969	562.678406	-64.472778	971.314453	561.646729	190.494812
-576.533752	82.201355	990.622192	-562.123779	-92.882095	995.146240	-629.752014	115.843086	520.858704	-627.403564	-141.651978	525.401245	-655.441040	131.500702	80.738434	-657.567444	-139.376770	87.813293	-571.060425	202.195999	1456.460693	-522.411865	-176.226990	1450.825317	-509.537720	5.355353	1422.767822	-509.086060	-10.412803	1753.954224	-777.121338	297.675629	1236.257813	-636.117737	-312.396637	1214.866821	-644.624329	155.089325	1011.676941	-523.167847	-249.694794	935.086609	-555.447876	-1.640779	1091.847046	562.717651	-64.502617	971.324890	561.767395	190.476303
-576.269775	82.119720	990.615051	-562.050415	-93.017776	995.139771	-629.400452	115.943367	520.846252	-627.248047	-141.778046	525.421875	-655.602661	131.488022	80.827042	-657.627441	-139.432846	87.837433	-570.757813	202.142410	1456.563721	-522.227905	-176.386734	1450.863525	-509.389374	5.217487	1422.824829	-508.962219	-10.363281	1753.751831	-777.047241	297.628906	1236.223389	-635.417419	-312.419067	1214.662964	-643.456055	154.599335	1012.658997	-521.641846	-249.079315	935.762085	-555.318420	-1.768336	1091.846436	562.736755	-64.516388	971.334900	561.825256	190.510590
-575.836182	81.773804	990.558472	-561.931335	-93.145836	995.138428	-628.857300	115.978745	520.853271	-627.064087	-141.863022	525.413574	-655.600037	131.495789	80.811211	-657.688293	-139.431625	87.811676	-570.446716	202.115524	1456.637207	-522.014099	-176.529968	1450.965942	-509.239685	5.102852	1422.833374	-508.943756	-10.578568	1753.843506	-776.957214	297.609772	1236.159790	-634.724548	-312.371552	1214.454590	-642.216980	153.871017	1013.896362	-520.090942	-248.172073	936.807739	-555.079285	-1.997229	1091.822388	562.802856	-64.516602	971.335876	561.985596	190.479309
-575.519165	81.668976	990.582458	-561.859985	-93.244797	995.143982	-628.383301	116.047180	520.883057	-626.810913	-141.972809	525.387878	-655.692688	131.520477	80.851395	-657.647888	-139.425339	87.818642	-570.209534	202.083817	1456.686157	-521.764282	-176.660187	1451.090942	-509.080536	4.984689	1422.850220	-508.842133	-10.720886	1753.669922	-776.846008	297.668152	1236.143921	-634.095886	-312.365326	1214.400269	-641.145813	153.152023	1015.342773	-519.048828	-247.870804	936.423218	-554.950928	-2.133658	1091.847534	562.835388	-64.544579	971.340027	562.100647	190.459396
-575.232666	81.575577	990.592651	-561.839844	-93.349640	995.122559	-627.906616	115.952660	520.922241	-626.606812	-142.165512	525.370300	-655.725525	131.521484	80.871452	-657.791016	-139.400742	87.823906	-569.829102	202.036316	1456.887329	-521.505737	-176.724533	1451.210938	-508.972626	4.881752	1422.874268	-508.716583	-10.838400	1753.514282	-776.702698	297.708282	1236.239868	-633.507202	-312.312073	1214.317505	-639.979370	152.124832	1016.866577	-518.318604	-247.874390	936.554321	-554.821472	-2.273536	1091.846680	562.930298	-64.474716	971.317383	562.210632	190.517914
-574.896179	81.427910	990.599731	-561.759155	-93.454948	995.117493	-627.440918	115.948616	520.987427	-626.264221	-142.210144	525.366577	-655.754150	131.515625	80.926292	-657.747986	-139.458908	87.931129	-569.439087	201.955994	1457.149536	-521.242004	-176.807953	1451.345093	-508.880890	4.778685	1422.888428	-508.563232	-11.011820	1753.369385	-776.552979	297.827057	1236.390991	-632.948181	-312.260803	1214.264160	-638.760925	151.069672	1018.470154	-517.654846	-247.826920	936.766296	-554.670837	-2.430185	1091.856812	562.987305	-64.456230	971.310425	562.339478	190.515030
-574.555359	81.346031	990.671997	-561.662415	-93.486572	995.081421	-626.935608	116.055954	521.014771	-625.870422	-142.307892	525.260803	-655.793030	131.515732	80.984055	-657.824158	-139.463730	87.982430	-569.052551	201.881287	1457.399170	-520.996155	-176.871948	1451.514160	-508.793823	4.669903	1422.881226	-508.401733	-11.142622	1753.356201	-776.340332	297.945190	1236.686279	-632.391602	-311.998932	1214.019775	-638.007629	150.258636	1019.894409	-516.973267	-247.661499	936.843994	-554.512756	-2.570524	1091.886230	563.064880	-64.471161	971.320801	562.437195	190.520782
-574.277954	81.246262	990.700684	-561.605347	-93.540062	995.062317	-626.590820	116.141548	521.094421	-625.352783	-142.354889	525.077942	-655.909180	131.553162	81.060806	-657.844055	-139.442108	87.912682	-568.588806	201.834045	1457.828003	-520.655090	-176.897400	1451.645630	-508.693390	4.553047	1422.914185	-508.225891	-11.357017	1753.232300	-776.150330	298.089111	1237.165161	-632.025208	-312.152588	1214.372070	-637.465454	149.572144	1021.067688	-517.199951	-248.125397	936.480286	-554.376343	-2.692551	1091.896973	563.120300	-64.461639	971.316650	562.558655	190.504379
-573.942017	81.109871	990.766113	-561.497681	-93.625374	995.083801	-626.175781	116.178261	521.170654	-624.699402	-142.408127	524.951050	-655.974548	131.579651	81.100639	-657.682495	-139.431778	87.964455	-568.116028	201.745773	1458.178345	-520.358337	-176.940094	1451.765381	-508.589020	4.456761	1422.905029	-508.044067	-11.571877	1753.120850	-775.981750	298.228851	1237.821899	-631.586731	-312.055054	1214.418945	-637.162659	149.074799	1022.134705	-516.514709	-248.032288	936.317322	-554.231567	-2.850185	1091.952515	563.187317	-64.433884	971.298828	562.660217	190.532181
-573.690125	80.991684	990.789673	-561.397400	-93.745941	995.075500	-625.757080	116.077362	521.226746	-624.083191	-142.546158	524.864868	-656.058105	131.575974	81.149399	-657.801331	-139.447983	88.000076	-567.639038	201.709946	1458.431274	-520.130005	-177.041199	1451.851929	-508.456818	4.334205	1422.956421	-507.828186	-11.739186	1753.000122	-775.780701	298.347443	1238.361572	-631.108521	-311.763214	1214.163330	-637.152954	148.839081	1022.902100	-516.029419	-247.997711	936.371948	-554.102783	-3.002489	1091.967651	563.237854	-64.455246	971.305847	562.712952	190.535828
-573.454956	80.852005	990.795410	-561.309204	-93.903763	995.094727	-625.329163	116.003288	521.215881	-623.479919	-142.781693	524.665833	-656.073486	131.615234	81.179245	-658.032166	-139.482040	88.023773	-567.169556	201.598862	1458.584473	-519.873657	-177.121185	1451.988525	-508.281067	4.198226	1423.031494	-507.607788	-11.870091	1753.065430	-775.597656	298.502228	1238.706787	-630.836487	-311.883636	1214.455566	-636.805969	148.546829	1023.566528	-515.562561	-247.936646	936.462219	-553.990662	-3.158545	1091.987183	563.327271	-64.418159	971.308777	562.805847	190.540024
-573.174377	80.622955	990.809814	-561.052185	-94.130089	995.140381	-624.860046	115.905861	521.205078	-622.662842	-142.960434	524.391663	-656.059326	131.596710	81.209656	-657.991333	-139.475464	88.031776	-566.653992	201.502899	1458.705444	-519.633484	-177.206177	1452.092041	-508.125122	4.061859	1423.093140	-507.414825	-12.065948	1752.968628	-775.420410	298.579956	1239.016235	-630.502136	-311.807007	1214.460571	-636.618225	148.473495	1024.027954	-515.277222	-247.790894	936.678955	-553.805969	-3.375841	1092.028198	563.363037	-64.436821	971.314819	562.880371	190.577866
-573.020813	80.487625	990.803284	-561.136719	-94.283508	995.141418	-624.529297	115.949471	521.186951	-621.812378	-143.287369	524.389404	-656.116394	131.594223	81.252518	-658.137268	-139.518311	88.164635	-566.180908	201.445648	1458.753906	-519.432434	-177.331100	1452.136353	-507.966187	3.926644	1423.114380	-507.224243	-12.269138	1752.905396	-775.226318	298.613953	1239.262573	-630.191772	-311.744446	1214.413696	-636.448486	148.432388	1024.329956	-514.881470	-247.801834	936.717102	-553.825073	-3.537875	1092.033203	563.466064	-64.453850	971.336731	562.981445	190.548325
-572.813904	80.343704	990.782104	-561.048096	-94.481926	995.168091	-624.222534	115.966599	521.169006	-620.881836	-143.631470	524.262634	-656.122009	131.585556	81.255356	-658.262390	-139.609879	88.301842	-565.754333	201.377548	1458.704712	-519.331848	-177.466660	1452.189575	-507.759491	3.782154	1423.109009	-507.027344	-12.462245	1752.812988	-774.958008	298.611938	1239.385986	-629.953308	-311.718262	1214.321167	-636.272644	148.458832	1024.416504	-514.364685	-247.903076	936.545410	-553.746582	-3.696388	1092.044800	563.514832	-64.421600	971.345886	563.042236	190.547012
-572.657043	80.231247	990.713623	-560.993896	-94.636765	995.091064	-623.962585	115.918106	521.196167	-619.773865	-143.940948	524.073608	-656.148254	131.604889	81.270233	-658.285522	-139.621841	88.322029	-565.376709	201.316833	1458.626831	-519.234009	-177.597260	1452.153198	-507.527527	3.649817	1423.096436	-506.820679	-12.651567	1752.767700	-774.631836	298.635010	1239.419189	-629.721069	-311.719177	1214.204102	-636.059692	148.519058	1024.332886	-514.015625	-247.961792	936.459045	-553.661987	-3.844714	1091.975342	563.619202	-64.443497	971.349792	563.144531	190.514374
-572.469238	79.996048	990.670837	-560.904846	-94.754990	995.037964	-623.673584	115.776337	521.112305	-618.681641	-144.147675	523.739014	-656.152649	131.539719	81.321960	-658.360413	-139.624161	88.356094	-565.019287	201.245514	1458.524170	-519.125366	-177.745209	1452.090698	-507.288940	3.483405	1423.053223	-506.616028	-12.823590	1752.719604	-774.260986	298.638031	1239.336670	-629.540222	-311.698517	1214.073853	-635.799866	148.596313	1024.059814	-513.663452	-247.982803	936.201355	-553.568176	-4.035276	1091.933716	563.672852	-64.406570	971.326965	563.198730	190.513794
-572.319946	79.824738	990.569092	-560.860291	-94.939209	994.971924	-623.357239	115.639984	521.043152	-617.538452	-144.405289	523.434875	-656.169312	131.525848	81.350807	-658.445374	-139.670929	88.408066	-564.700378	201.123291	1458.396729	-519.078003	-177.888580	1452.020508	-507.042938	3.337563	1422.994873	-506.443787	-13.033735	1752.653564	-773.777710	298.566650	1239.116333	-629.385925	-311.721130	1213.940308	-635.567200	148.603607	1023.652344	-513.584106	-248.190842	936.311523	-553.479309	-4.201381	1091.850464	563.738892	-64.452698	971.337036	563.250244	190.542236
-572.118652	79.620407	990.452393	-560.780273	-95.110161	994.877319	-623.108948	115.448669	520.961487	-616.418884	-144.613571	523.232788	-656.155640	131.513870	81.329201	-658.575684	-139.749252	88.495644	-564.375366	201.000015	1458.148315	-519.056152	-178.057571	1451.928833	-506.844025	3.151543	1422.969360	-506.297760	-13.195405	1752.580566	-773.210083	298.472229	1238.816162	-629.262695	-311.692902	1213.730713	-635.275085	148.640488	1023.144287	-513.389160	-248.464676	936.195251	-553.369995	-4.386909	1091.748901	563.825684	-64.386238	971.305054	563.289612	190.572449
-571.924011	79.387489	990.271240	-560.689819	-95.325401	994.762085	-622.920532	115.384544	520.912842	-615.197693	-144.699509	522.870239	-656.164978	131.477692	81.339012	-658.627014	-139.744339	88.607170	-564.045593	200.854370	1457.939819	-519.023071	-178.243683	1451.852173	-506.596771	2.996534	1422.915771	-506.174133	-13.343749	1752.543579	-772.626648	298.394073	1238.485229	-629.174988	-311.719696	1213.571655	-634.965271	148.630356	1022.491272	-513.014160	-248.721817	935.868652	-553.247864	-4.582341	1091.602417	563.838074	-64.423820	971.317871	563.326538	190.562134
-571.736633	79.223747	990.132080	-560.600342	-95.513962	994.655396	-622.797729	115.246559	520.865662	-614.265503	-144.961365	522.692444	-656.212585	131.468231	81.349968	-658.856140	-139.777390	88.709259	-563.709961	200.732681	1457.710693	-518.944397	-178.428741	1451.756714	-506.397705	2.822435	1422.810669	-506.075012	-13.472728	1752.491089	-771.947083	298.173920	1238.094604	-629.120667	-311.707520	1213.381714	-634.657654	148.587997	1021.821228	-512.821045	-248.962875	935.679077	-553.157837	-4.750800	1091.485596	563.894958	-64.504959	971.368469	563.419495	190.510971
-571.521240	79.049187	989.982239	-560.469055	-95.700340	994.551208	-622.657898	115.075310	520.825867	-613.034058	-145.050934	522.412048	-656.213684	131.428558	81.321274	-658.732422	-139.721710	88.846573	-563.392822	200.595200	1457.455688	-518.931885	-178.664749	1451.658203	-506.176849	2.615784	1422.731812	-505.987244	-13.518337	1752.457886	-771.342590	298.049103	1237.834595	-629.147034	-311.696686	1213.216553	-634.378723	148.520340	1021.195313	-512.719910	-249.258286	935.507935	-553.063171	-4.916588	1091.368408	563.971619	-64.548668	971.364807	563.516357	190.471313
-571.297974	78.851326	989.836731	-560.307373	-95.900017	994.445374	-622.541382	114.879593	520.790955	-612.156677	-145.386124	522.359009	-656.239685	131.418030	81.294334	-658.946655	-139.731766	88.948746	-563.073547	200.442017	1457.195435	-518.862427	-178.888397	1451.530273	-505.919769	2.403750	1422.597412	-505.902802	-13.645000	1752.418945	-770.697815	297.971069	1237.307007	-629.184448	-311.705719	1213.010498	-634.335571	148.532959	1020.438538	-512.651855	-249.624908	935.315063	-552.936646	-5.101394	1091.250854	564.022156	-64.512550	971.340027	563.563782	190.461349
-571.147522	78.713699	989.668091	-560.185303	-96.082489	994.248047	-622.427795	114.734352	520.737061	-611.212524	-145.529449	522.037537	-656.228577	131.389435	81.299141	-658.798462	-139.694382	89.010391	-562.709534	200.267563	1456.941162	-518.770264	-179.125641	1451.370850	-505.651947	2.174755	1422.468628	-505.807678	-13.803569	1752.337524	-770.045593	297.898743	1236.977539	-629.201050	-311.517059	1212.602905	-633.836609	148.322525	1019.777893	-512.564270	-249.943588	935.079712	-552.782593	-5.279591	1091.066162	564.112427	-64.516251	971.349243	563.648193	190.464722
-570.934998	78.494934	989.519043	-560.036133	-96.291862	994.149475	-622.290649	114.594055	520.707458	-610.375549	-145.825668	521.963989	-656.195862	131.387650	81.292946	-659.033875	-139.709091	89.116043	-562.314514	200.057770	1456.644531	-518.659546	-179.383469	1451.240723	-505.395081	1.935734	1422.403198	-505.710846	-13.869259	1752.296753	-769.421143	297.775513	1236.585815	-629.286011	-311.528656	1212.400269	-633.634399	148.209595	1019.218445	-512.528442	-250.245117	934.885559	-552.626587	-5.471016	1090.944824	564.144958	-64.540451	971.348206	563.698486	190.462341
-570.716736	78.265427	989.427612	-559.846069	-96.533638	994.063721	-622.175720	114.419098	520.647827	-609.567505	-146.066437	521.841553	-656.143799	131.388321	81.262985	-659.194092	-139.734192	89.230507	-561.942688	199.811722	1456.393555	-518.559937	-179.697708	1451.102905	-505.138489	1.685446	1422.326782	-505.627350	-13.972684	1752.272705	-768.801331	297.768188	1236.171631	-629.396729	-311.547516	1212.250122	-633.506958	148.070633	1018.732910	-512.567322	-250.579056	934.736511	-552.476379	-5.708936	1090.863281	564.196960	-64.556511	971.340454	563.748901	190.471161
-570.488281	78.072258	989.305542	-559.642822	-96.777161	993.949036	-622.089233	114.273567	520.643616	-608.663330	-146.235764	521.642395	-656.105530	131.363022	81.235069	-659.156738	-139.794220	89.304382	-561.417603	199.683472	1456.250000	-518.358215	-179.924622	1450.970215	-504.777924	1.479057	1422.238647	-505.542145	-14.066717	1752.264893	-768.283264	297.767242	1235.943970	-629.526672	-311.586212	1212.081909	-633.374390	147.938553	1018.327148	-512.606506	-250.944824	934.510376	-552.299683	-5.928197	1090.750000	564.236938	-64.587212	971.338379	563.812805	190.474686
-570.265930	77.850128	989.213013	-559.468750	-96.985512	993.849609	-622.064026	114.092796	520.676941	-607.825012	-146.305069	521.476624	-656.058716	131.348175	81.214439	-659.071411	-139.783356	89.298340	-561.018066	199.425247	1456.081299	-518.293884	-180.227310	1450.855957	-504.508789	1.180011	1422.149536	-505.434509	-14.119527	1752.228271	-767.769043	297.730865	1235.795288	-629.665894	-311.612762	1211.915649	-633.212646	147.789444	1018.046387	-512.656738	-251.273041	934.327087	-552.140320	-6.152863	1090.659302	564.261658	-64.571648	971.361145	563.834839	190.462845
-569.992737	77.638176	989.162048	-559.206726	-97.240845	993.767944	-622.001526	113.960678	520.683472	-607.181152	-146.475540	521.248535	-656.068115	131.377182	81.223251	-659.128540	-139.791122	89.336731	-560.587280	199.160995	1455.910278	-518.248413	-180.501663	1450.755615	-504.235077	0.893814	1422.063354	-505.321960	-14.183577	1752.202881	-767.300903	297.681061	1235.752197	-629.831116	-311.662140	1211.747314	-633.065918	147.638489	1017.860596	-512.761047	-251.587646	934.138550	-551.914185	-6.407974	1090.599121	564.308777	-64.636703	971.394470	563.890320	190.454132
-569.695435	77.401337	989.124634	-558.919312	-97.467529	993.703918	-621.919739	113.822533	520.704102	-606.523987	-146.711121	521.070190	-656.004700	131.357269	81.200859	-659.122620	-139.854904	89.399101	-560.142517	198.892776	1455.784424	-518.184570	-180.808182	1450.647949	-503.961548	0.580719	1422.028564	-505.186493	-14.263223	1752.169189	-766.889709	297.633301	1235.782227	-630.003601	-311.680481	1211.605225	-632.909363	147.471588	1017.813477	-512.840698	-251.894989	933.948914	-551.666321	-6.657891	1090.554688	564.357056	-64.664299	971.426819	563.966125	190.414948
-569.468140	77.207657	989.101746	-558.690918	-97.663864	993.592407	-621.919617	113.727486	520.735046	-605.902893	-146.755936	520.928223	-655.990662	131.346863	81.218040	-659.239990	-139.900421	89.446716	-559.781250	198.629623	1455.772827	-518.095825	-181.133331	1450.523193	-503.693329	0.287592	1421.988281	-505.022369	-14.314973	1752.135254	-766.540222	297.640076	1235.914429	-630.167053	-311.784424	1211.446411	-632.747559	147.338104	1017.866943	-512.952454	-252.189392	933.772217	-551.433777	-6.902828	1090.488525	564.385498	-64.652466	971.448364	563.993164	190.411514
-569.226685	76.994545	989.084961	-558.475342	-97.817474	993.491089	-621.896240	113.616447	520.762573	-605.267883	-146.772247	520.799927	-655.956604	131.311752	81.249428	-659.121338	-139.869553	89.404129	-559.395996	198.369278	1455.719971	-518.068604	-181.415817	1450.365967	-503.431519	-0.001370	1421.989624	-504.850342	-14.344916	1752.142578	-766.205994	297.661377	1236.087036	-630.296692	-311.869629	1211.321777	-632.516968	147.247375	1017.971619	-513.103882	-252.416199	933.641968	-551.180786	-7.133429	1090.427979	564.403931	-64.615036	971.403931	564.032776	190.416641
-568.967346	76.798668	989.070374	-558.238159	-98.046227	993.458435	-621.890564	113.546547	520.809937	-604.709290	-146.911758	520.703369	-655.973755	131.324509	81.262535	-659.147339	-139.949707	89.498772	-559.019287	198.065323	1455.743652	-518.001343	-181.737869	1450.254395	-503.140839	-0.334620	1421.971680	-504.693542	-14.358665	1752.169922	-765.941650	297.647156	1236.262207	-630.434998	-311.965118	1211.197632	-632.297974	147.105576	1018.140625	-513.288025	-252.634705	933.474182	-550.921448	-7.357530	1090.403320	564.431091	-64.617439	971.420959	564.078125	190.407135
-568.685303	76.585152	989.059265	-558.020020	-98.293526	993.415344	-621.851868	113.455444	520.831482	-604.180115	-147.136688	520.591370	-655.946655	131.275421	81.284622	-659.256897	-140.040665	89.573547	-558.698547	197.784653	1455.823364	-517.968323	-182.066116	1450.169067	-502.893066	-0.646041	1421.987549	-504.514954	-14.412362	1752.206421	-765.658875	297.548370	1236.432495	-630.590942	-312.117828	1211.056519	-632.045227	146.960831	1018.338379	-513.431702	-252.846725	933.322205	-550.648804	-7.610003	1090.374023	564.489075	-64.612259	971.464417	564.123779	190.408279
-568.359192	76.396446	989.075256	-557.758301	-98.526627	993.400635	-621.832825	113.346100	520.896301	-603.737610	-147.456650	520.560852	-655.964600	131.273590	81.314964	-659.320984	-140.079681	89.631081	-558.385803	197.505081	1455.911255	-517.915649	-182.375839	1450.056763	-502.659790	-0.928856	1421.978638	-504.312805	-14.411425	1752.251465	-765.381165	297.442993	1236.547485	-630.730713	-312.261963	1210.924438	-631.698730	146.876770	1018.584106	-513.425598	-252.852448	932.953125	-550.325806	-7.842118	1090.371582	564.477417	-64.680016	971.498535	564.184570	190.379776
-568.043152	76.169380	989.119141	-557.510498	-98.730087	993.405151	-621.778748	113.295578	520.922058	-603.379333	-147.782669	520.588379	-655.935791	131.253082	81.365807	-659.393616	-140.159271	89.722084	-558.066589	197.232407	1456.053955	-517.822083	-182.674789	1449.920532	-502.390747	-1.216819	1421.983398	-504.075653	-14.439676	1752.280151	-765.121155	297.350281	1236.689941	-630.818909	-312.422546	1210.774902	-631.595642	146.860626	1018.834412	-513.450806	-252.998169	932.792175	-550.021423	-8.082932	1090.393799	564.493469	-64.699303	971.517090	564.259644	190.360489
-567.677734	76.014191	989.161621	-557.275513	-98.987442	993.500122	-621.672913	113.225113	520.998474	-603.003845	-147.988937	520.560974	-655.886169	131.216110	81.372131	-659.362549	-140.161499	89.752022	-557.743103	196.944672	1456.154785	-517.769348	-182.972733	1449.814209	-502.138885	-1.497223	1422.020996	-503.810211	-14.486399	1752.319458	-764.860413	297.225494	1236.850952	-630.885681	-312.613922	1210.625000	-631.247131	146.706940	1019.069824	-513.500671	-253.094803	932.662048	-549.730652	-8.271396	1090.463135	564.511963	-64.705536	971.569641	564.359192	190.298096
-567.339111	75.844460	989.197815	-557.062256	-99.164459	993.543396	-621.520142	113.111794	521.001221	-602.719971	-148.097000	520.506897	-655.869385	131.199783	81.438965	-659.309387	-140.213852	89.786438	-557.495605	196.692612	1456.310791	-517.742310	-183.302536	1449.699219	-501.889282	-1.783956	1422.076172	-503.520264	-14.518034	1752.305420	-764.525940	297.119232	1236.982178	-630.968445	-312.991089	1210.710449	-630.596741	146.404480	1019.377380	-513.606140	-253.100891	932.550049	-549.445251	-8.449471	1090.501831	564.517029	-64.674866	971.548950	564.394043	190.355087
-567.005249	75.763542	989.266235	-556.899475	-99.310364	993.565735	-621.426270	113.095070	521.062866	-602.484558	-148.261612	520.515930	-655.882935	131.169846	81.494911	-659.210938	-140.276138	89.771378	-557.246216	196.399155	1456.507446	-517.691589	-183.553497	1449.593384	-501.612000	-2.065270	1422.094116	-503.208679	-14.530076	1752.400024	-764.174622	297.028778	1237.142212	-630.952759	-313.224060	1210.585938	-630.164734	146.195389	1019.653992	-513.719421	-253.067459	932.363708	-549.169434	-8.601115	1090.544800	564.535645	-64.661903	971.527161	564.510498	190.322174
-566.626648	75.537033	989.314758	-556.703674	-99.415565	993.608459	-621.295959	113.025269	521.063782	-602.405090	-148.511337	520.505493	-655.865601	131.149292	81.553238	-659.223450	-140.320557	89.817131	-556.968567	196.091446	1456.698364	-517.648254	-183.780319	1449.502563	-501.397217	-2.338667	1422.126465	-502.850037	-14.593149	1752.414185	-763.757019	296.932373	1237.355713	-630.918030	-313.518646	1210.481689	-629.651917	145.986877	1019.988037	-513.874512	-253.063477	932.394348	-548.855774	-8.779989	1090.587524	564.566772	-64.653976	971.546997	564.578674	190.342987
-566.233826	75.302307	989.368408	-556.555054	-99.513145	993.678589	-621.136902	112.919571	521.098999	-602.277588	-148.637085	520.555908	-655.911133	131.116928	81.614990	-659.068726	-140.380386	89.828178	-556.754578	195.818665	1456.935181	-517.637817	-184.034897	1449.396973	-501.240601	-2.588749	1422.177002	-502.461426	-14.630356	1752.357422	-763.351807	296.842133	1237.530029	-630.841736	-313.899658	1210.367188	-629.114014	145.672363	1020.287048	-514.009644	-252.908112	932.196411	-548.578918	-8.951913	1090.648804	564.515869	-64.613411	971.542542	564.605774	190.399826
-565.798645	75.038147	989.383362	-556.375488	-99.697777	993.745605	-620.886780	112.700935	521.084351	-602.199829	-148.770081	520.616882	-655.796631	131.070999	81.642975	-658.859558	-140.399338	89.839294	-556.562439	195.555435	1457.230103	-517.647583	-184.310150	1449.320068	-501.048492	-2.845340	1422.229370	-502.083160	-14.646029	1752.460327	-762.903198	296.722809	1237.646851	-630.728271	-314.241302	1210.254517	-628.799927	145.467743	1020.584595	-514.279602	-252.531128	932.052795	-548.260620	-9.163531	1090.687988	564.470398	-64.607780	971.552002	564.622192	190.431625
-565.418640	74.964226	989.494751	-556.166382	-99.841072	993.829163	-620.750122	112.574150	521.202332	-602.235718	-148.828995	520.551819	-655.869019	131.061539	81.707115	-658.784180	-140.423721	89.795944	-556.334961	195.285049	1457.459595	-517.575745	-184.515152	1449.226196	-500.876160	-3.075281	1422.281860	-501.660156	-14.701792	1752.514160	-762.365417	296.609863	1237.752319	-630.557800	-314.632263	1210.148926	-627.983948	145.099609	1020.891235	-514.454773	-252.272507	931.843689	-547.995544	-9.303154	1090.790161	564.468811	-64.571877	971.543823	564.689819	190.462906
-565.051697	74.790817	989.523987	-556.072754	-100.003174	993.878357	-620.566589	112.493240	521.215332	-602.431763	-148.898376	520.565430	-655.903564	131.059952	81.734657	-658.687317	-140.480774	89.776688	-556.134644	195.007660	1457.688110	-517.518738	-184.710083	1449.159302	-500.709991	-3.344987	1422.320435	-501.235809	-14.786816	1752.518311	-761.813477	296.580200	1237.841553	-630.332153	-314.965576	1210.074585	-627.723145	144.896317	1021.193665	-514.670105	-251.977951	931.589722	-547.741821	-9.478259	1090.826660	564.473816	-64.533211	971.567322	564.810303	190.479172
-564.594788	74.599342	989.580811	-555.893677	-100.278015	994.050171	-620.344177	112.434982	521.250549	-602.777527	-149.064651	520.743713	-655.926514	131.071182	81.767067	-658.704590	-140.562668	89.810760	-555.944885	194.722870	1457.973389	-517.437500	-184.927750	1449.057739	-500.539703	-3.578805	1422.390503	-500.821442	-14.837351	1752.537842	-761.239197	296.631866	1237.836792	-630.037964	-315.165253	1209.727539	-626.983582	144.435898	1021.432800	-514.911682	-251.687637	931.316833	-547.454407	-9.669525	1090.943604	564.463501	-64.448914	971.522827	564.853455	190.534439
-564.252197	74.430794	989.664551	-555.824646	-100.453163	994.125427	-620.156616	112.414871	521.282043	-603.110413	-149.156464	520.879700	-655.979248	131.104156	81.821968	-658.711304	-140.633240	89.809769	-555.722168	194.430176	1458.218506	-517.358887	-185.135010	1448.971313	-500.362061	-3.821457	1422.437012	-500.388947	-14.852358	1752.565308	-760.628784	296.721069	1237.893677	-629.735962	-315.706085	1209.803955	-626.568420	144.096268	1021.639648	-514.983276	-251.438614	930.861938	-547.217590	-9.864929	1091.019775	564.399475	-64.445045	971.528076	564.905762	190.557053
-563.914551	74.322495	989.718079	-555.743958	-100.605202	994.147644	-619.975891	112.428177	521.350403	-603.436523	-149.146332	520.999146	-656.009460	131.122894	81.866547	-658.689087	-140.665070	89.718147	-555.454529	194.179550	1458.470215	-517.202087	-185.324478	1448.863037	-500.178192	-4.038453	1422.468384	-499.897949	-14.905142	1752.575684	-759.981812	296.807892	1237.955200	-629.385925	-316.006836	1209.710449	-626.408630	143.983536	1021.837646	-515.224060	-251.160950	930.404785	-546.941528	-10.029486	1091.050049	564.375610	-64.385826	971.521973	564.942810	190.627792
-563.550476	74.079681	989.723450	-555.671753	-100.819321	994.222229	-619.841125	112.393379	521.426331	-603.745544	-149.151657	521.076050	-656.076294	131.138443	81.903816	-658.424683	-140.638992	89.644539	-555.226929	194.001236	1458.737549	-517.039185	-185.489639	1448.786621	-500.011383	-4.234932	1422.536011	-499.507874	-14.861143	1752.721436	-759.315613	296.942047	1237.998901	-629.019470	-316.206238	1209.559814	-626.021057	143.836899	1021.951721	-515.438110	-250.788513	930.349426	-546.674255	-10.237727	1091.083008	564.348694	-64.354309	971.507935	564.983093	190.663177
-562.926208	73.106842	989.473511	-555.672180	-101.126610	994.286926	-619.374390	112.158813	521.342224	-604.129150	-149.011215	521.109009	-655.900146	131.088425	81.905052	-658.229370	-140.609253	89.593864	-554.973938	193.793732	1458.984863	-516.953979	-185.643677	1448.746582	-499.843292	-4.432398	1422.619629	-499.135345	-14.864094	1752.817993	-758.662598	297.019897	1238.108398	-628.635376	-316.393127	1209.405151	-625.695862	143.634567	1021.991333	-515.726929	-250.655685	929.758850	-546.199524	-10.727188	1090.964111	564.313721	-64.218758	971.483154	564.942444	190.797363
-562.829285	73.538193	989.866089	-555.482117	-101.322899	994.389954	-619.354614	112.194992	521.398682	-604.727478	-149.093643	521.378357	-656.011841	131.107697	81.962830	-658.146484	-140.657028	89.586723	-554.687683	193.567871	1459.186768	-516.880981	-185.771561	1448.741699	-499.692932	-4.639421	1422.698364	-498.796173	-14.855569	1752.975708	-758.010559	297.160522	1238.163452	-628.234070	-316.420593	1209.251587	-625.328308	143.459885	1022.011780	-515.795593	-250.378769	929.432739	-546.148254	-10.781933	1091.229614	564.275635	-64.167961	971.477051	564.983337	190.812210
-562.506897	73.328796	989.931885	-555.375549	-101.544838	994.501770	-619.169006	112.076706	521.436096	-605.317932	-149.078293	521.591797	-656.047729	131.120560	82.028145	-657.985107	-140.639053	89.552773	-554.407410	193.356827	1459.390015	-516.831909	-185.890167	1448.794067	-499.582458	-4.814305	1422.791382	-498.494415	-14.797633	1753.144531	-757.323303	297.327759	1238.227783	-627.882263	-316.420837	1209.114624	-624.935974	143.376724	1021.984985	-515.829102	-249.955414	929.269287	-545.896851	-10.986422	1091.313232	564.255615	-64.179855	971.505310	565.052368	190.822601
-561.941284	72.361084	989.654968	-555.337769	-101.909081	994.659668	-618.814148	111.759079	521.329651	-605.866028	-148.916565	521.786377	-655.904236	131.072723	82.006050	-657.789063	-140.595703	89.494949	-554.126953	193.178467	1459.559814	-516.821777	-186.016830	1448.880371	-499.427643	-5.004163	1422.891235	-498.223816	-14.739327	1753.329102	-756.616333	297.450500	1238.262329	-627.490295	-316.158081	1208.710938	-624.335571	143.146957	1021.898743	-515.664001	-249.450531	928.811340	-545.437683	-11.428732	1091.225586	564.185852	-64.162796	971.525452	565.048218	190.845947
-561.553040	72.043007	989.678101	-555.194946	-102.167656	994.830139	-618.629944	111.609886	521.292297	-606.623535	-148.884033	522.023254	-655.895935	131.056992	82.016945	-657.802002	-140.614243	89.572792	-553.857239	192.962112	1459.723511	-516.854858	-186.179840	1448.982910	-499.253967	-5.226274	1422.981812	-497.956146	-14.629169	1753.465088	-755.883240	297.547363	1238.229736	-627.185425	-316.032257	1208.540649	-624.190308	143.217026	1021.833374	-515.695251	-249.062714	928.494995	-545.115601	-11.648918	1091.312500	564.176514	-64.123062	971.509399	565.065918	190.903351
-561.232849	71.956032	989.725098	-555.076538	-102.347374	994.927246	-618.491882	111.471100	521.350647	-607.354797	-148.879807	522.300293	-655.865295	131.050293	82.068512	-657.750488	-140.586807	89.511948	-553.536865	192.753571	1459.821289	-516.853516	-186.326889	1449.049316	-499.094971	-5.432180	1423.093140	-497.707581	-14.492479	1753.615234	-755.143250	297.812927	1238.176270	-626.888245	-315.822327	1208.346680	-623.739929	143.150879	1021.746521	-515.736206	-248.826172	927.935547	-544.851746	-11.769584	1091.378174	564.159058	-64.063568	971.497986	565.109070	190.938538
-560.915710	71.861176	989.844238	-554.927429	-102.523262	995.029541	-618.426086	111.360504	521.381531	-607.918213	-148.588806	522.370300	-655.887695	131.055649	82.105309	-657.293579	-140.510315	89.381645	-553.249023	192.592392	1459.970459	-516.913757	-186.455078	1449.121460	-498.905487	-5.609015	1423.179810	-497.514893	-14.332592	1753.770874	-754.425720	298.002747	1238.125854	-626.717224	-315.752899	1208.440552	-623.269836	143.118607	1021.644287	-515.625244	-248.440033	927.600464	-544.585022	-11.927894	1091.485107	564.126343	-64.060028	971.514771	565.155029	190.959549
-560.611023	71.739471	989.926025	-554.772766	-102.702309	995.109680	-618.434326	111.224442	521.456909	-608.708557	-148.442703	522.658264	-655.947449	131.025421	82.154465	-657.128601	-140.502319	89.335548	-552.966919	192.452057	1460.081299	-516.972351	-186.618805	1449.142700	-498.730530	-5.780840	1423.251343	-497.361023	-14.201560	1753.909424	-753.661865	298.187347	1238.018066	-626.555786	-315.521423	1208.217651	-622.867432	143.092865	1021.572571	-515.572144	-248.031937	927.651367	-544.309692	-12.090445	1091.560303	564.104431	-63.952145	971.484619	565.111450	191.063263
-560.327576	71.574234	990.008667	-554.668396	-102.894707	995.258972	-618.459412	111.066078	521.500977	-609.677917	-148.543945	522.962646	-656.025330	131.053238	82.195335	-657.156860	-140.524643	89.371758	-552.689270	192.313721	1460.177856	-517.094849	-186.775940	1449.141479	-498.577301	-5.966129	1423.352173	-497.239929	-14.006271	1754.063477	-752.997498	298.368134	1238.046631	-626.478516	-315.245422	1207.950562	-622.459900	143.079727	1021.478149	-515.354004	-247.560303	927.448120	-544.110291	-12.245550	1091.674805	564.054260	-63.930672	971.492188	565.082397	191.062820
-560.016907	71.414345	990.065247	-554.556335	-103.034119	995.358215	-618.370117	110.840355	521.500854	-610.393982	-148.303452	523.119080	-655.967590	131.014465	82.189125	-656.908997	-140.486160	89.309029	-552.371216	192.209229	1460.215088	-517.234009	-186.922775	1449.129639	-498.377869	-6.148775	1423.442993	-497.130493	-13.764353	1754.215820	-752.338379	298.623474	1237.993042	-626.419617	-314.908813	1207.641724	-622.052307	143.087875	1021.393250	-514.841919	-246.841843	927.026489	-543.855774	-12.384647	1091.746460	564.034973	-63.913834	971.490173	565.026489	191.140121
-559.703064	71.293083	990.100525	-554.399170	-103.146523	995.379211	-618.352173	110.666878	521.567566	-611.276794	-148.316315	523.385071	-655.946899	130.981598	82.199776	-656.904602	-140.488678	89.253998	-552.023071	192.075256	1460.213013	-517.311768	-187.116547	1449.095825	-498.161041	-6.345881	1423.459229	-497.066040	-13.532983	1754.326416	-751.672852	298.833954	1237.948364	-626.375671	-314.542725	1207.291016	-621.668640	143.148499	1021.296753	-514.418396	-246.305542	926.780640	-543.552673	-12.519695	1091.765991	564.017273	-63.859680	971.472656	565.024048	191.167709
-559.368530	71.181580	990.132690	-554.242554	-103.316116	995.494141	-618.378113	110.528107	521.610718	-612.111450	-148.251648	523.545410	-655.969238	130.957260	82.174500	-656.701355	-140.509476	89.239716	-551.653503	191.900436	1460.251465	-517.422729	-187.346207	1449.050537	-497.954742	-6.510747	1423.510376	-497.073578	-13.232105	1754.545410	-751.047974	299.091187	1237.805786	-626.420654	-314.173798	1206.938965	-621.321838	143.160950	1021.258728	-513.927612	-245.708313	926.698853	-543.282349	-12.627590	1091.835083	563.998413	-63.802101	971.448364	565.030884	191.178543
-559.070862	71.203903	990.173096	-554.101440	-103.424744	995.556519	-618.480652	110.545349	521.670959	-613.058594	-148.219040	523.865051	-656.031067	130.979019	82.177048	-656.689575	-140.496964	89.166016	-551.269409	191.779343	1460.207397	-517.556030	-187.539276	1448.956299	-497.766907	-6.688382	1423.567749	-497.111816	-13.006248	1754.671875	-750.470154	299.366516	1237.693848	-626.476624	-313.784760	1206.592896	-620.718018	143.091980	1021.166931	-513.660034	-245.484406	926.722412	-543.016357	-12.671824	1091.880127	563.990967	-63.750706	971.420776	564.972168	191.249466
-558.798340	71.133804	990.205994	-553.941162	-103.532166	995.603210	-618.576050	110.509834	521.704895	-613.791565	-148.060791	524.127380	-656.061707	130.981583	82.238808	-656.375122	-140.452530	89.069260	-550.908630	191.661972	1460.199219	-517.695679	-187.685806	1448.913818	-497.559692	-6.843629	1423.562744	-497.161560	-12.721939	1754.774292	-749.906311	299.518951	1237.693604	-626.562012	-313.348511	1206.248169	-620.350952	143.154236	1021.087585	-512.959717	-244.908020	926.417908	-542.738831	-12.760766	1091.911499	563.931946	-63.722168	971.443542	564.932251	191.281830
-558.530151	70.987907	990.267822	-553.788696	-103.643089	995.668518	-618.667786	110.454994	521.735413	-614.594910	-147.876816	524.235779	-656.063660	130.974091	82.256378	-656.199402	-140.482559	89.010399	-550.516418	191.565262	1460.192993	-517.799988	-187.869583	1448.806030	-497.358429	-6.996758	1423.531128	-497.242157	-12.418766	1754.952148	-749.335510	299.733917	1237.689209	-626.651489	-312.997467	1205.879150	-620.005127	143.264206	1021.013977	-512.551025	-244.543930	926.564026	-542.487244	-12.894608	1091.969604	563.929688	-63.713554	971.448669	564.885315	191.300369
-558.222351	70.868599	990.286438	-553.639465	-103.775513	995.747498	-618.701538	110.395325	521.730469	-615.553467	-147.847549	524.520874	-656.035339	130.973419	82.230301	-656.159546	-140.501526	88.978157	-550.109985	191.458008	1460.140991	-517.959839	-188.053207	1448.709229	-497.171478	-7.136293	1423.549805	-497.556519	-12.396527	1754.583618	-748.878357	299.845184	1237.726318	-626.816101	-312.649567	1205.562500	-619.920776	143.468430	1020.987183	-512.663452	-243.101654	926.295166	-542.221008	-12.998144	1092.012451	563.913696	-63.612381	971.400085	564.846375	191.371887
-557.964844	70.857613	990.274292	-553.539429	-103.870010	995.760132	-618.833679	110.393372	521.771851	-616.342407	-147.734833	524.706909	-656.060791	130.961472	82.224579	-655.949646	-140.543259	88.954796	-549.685608	191.347382	1460.015381	-518.104797	-188.192459	1448.604980	-496.918396	-7.288579	1423.547729	-497.648041	-12.060443	1754.679443	-748.394775	300.057343	1237.702637	-626.887329	-312.240997	1205.144043	-619.611267	143.493881	1020.935608	-512.301575	-243.044525	925.752441	-541.982910	-13.049614	1092.004395	563.895935	-63.646805	971.405579	564.774658	191.370605
-557.668152	70.866020	990.265137	-553.387878	-103.930794	995.800232	-618.998047	110.421791	521.813904	-617.091858	-147.581848	524.859497	-656.070923	131.012024	82.191605	-655.870911	-140.532547	88.856407	-549.268005	191.306061	1459.961182	-518.232666	-188.318420	1448.493164	-496.699677	-7.405784	1423.550415	-497.751740	-11.679005	1754.788086	-747.898865	300.271332	1237.694458	-626.905884	-311.788910	1204.752197	-619.267578	143.574951	1020.894958	-511.444672	-243.044907	925.494019	-541.709412	-13.059741	1092.012451	563.866455	-63.655922	971.384460	564.744873	191.378174
-557.418518	70.865730	990.281616	-553.285156	-103.961342	995.814697	-619.152100	110.460976	521.815613	-617.971680	-147.547318	525.124695	-656.044800	131.021133	82.172997	-655.819275	-140.550446	88.783577	-548.895691	191.217789	1459.947998	-518.326111	-188.470688	1448.392212	-496.455261	-7.535501	1423.553101	-497.888153	-11.339080	1754.903076	-747.438599	300.414215	1237.652344	-626.973022	-311.424896	1204.401123	-618.944336	143.691650	1020.797607	-511.325287	-242.414825	925.441284	-541.470276	-13.087280	1092.019531	563.873596	-63.604710	971.368652	564.696533	191.406326
-557.169861	70.867371	990.293030	-553.207520	-103.977448	995.838867	-619.335693	110.530876	521.870178	-618.819092	-147.471161	525.238098	-656.057983	131.012955	82.158470	-655.619507	-140.557999	88.739655	-548.527954	191.162552	1459.961670	-518.457153	-188.584274	1448.329224	-496.262543	-7.606786	1423.590332	-498.023224	-11.034668	1754.965576	-746.961853	300.582642	1237.579102	-627.002136	-310.951691	1204.047119	-618.613464	143.815659	1020.714355	-510.731812	-242.463699	925.105896	-541.267761	-13.100507	1092.031982	563.807251	-63.557369	971.352905	564.551392	191.477570
-556.902039	70.862160	990.287842	-553.111633	-103.997337	995.870178	-619.520264	110.551682	521.921448	-619.454773	-147.265915	525.417480	-656.047241	131.003174	82.147980	-655.342834	-140.529449	88.687187	-548.172668	191.151291	1459.934692	-518.571594	-188.668579	1448.287109	-496.044373	-7.718098	1423.576904	-498.188629	-10.633302	1755.118164	-746.502869	300.679199	1237.559814	-627.070068	-310.627014	1203.792114	-618.292358	143.943924	1020.664917	-510.726196	-241.805893	925.064331	-541.057617	-13.105872	1092.040771	563.759949	-63.551788	971.354370	564.425964	191.481659
-556.643066	70.833694	990.269470	-553.045288	-103.984589	995.898071	-619.731812	110.704239	521.951172	-620.146790	-147.142960	525.659729	-656.065247	131.056122	82.178452	-655.203796	-140.583450	88.608704	-547.797791	191.121063	1459.915161	-518.625366	-188.734161	1448.234985	-495.838959	-7.803363	1423.573853	-498.353180	-10.256806	1755.238525	-746.043152	300.810822	1237.551392	-627.079224	-310.070801	1203.352173	-617.963318	144.102173	1020.595764	-510.327942	-241.310822	925.141174	-540.830139	-13.101111	1092.036011	563.731873	-63.531185	971.351379	564.350769	191.496582
-556.390320	70.874702	990.302185	-552.987915	-103.958817	995.922852	-619.892761	110.760254	522.026733	-620.909912	-147.022476	525.811157	-656.069641	131.039673	82.169167	-655.072815	-140.600586	88.577049	-547.458618	191.129196	1459.885986	-518.678223	-188.760406	1448.193604	-495.616547	-7.876751	1423.544312	-498.509827	-9.879917	1755.351563	-745.631592	300.954132	1237.553223	-627.123108	-309.876465	1203.332031	-617.678894	144.226242	1020.514343	-510.100464	-240.976807	925.071655	-540.638977	-13.087576	1092.060303	563.710266	-63.576393	971.348511	564.275513	191.487106
-556.127258	70.919365	990.281860	-552.892273	-103.902870	995.916809	-620.010193	110.867157	522.036865	-621.650452	-147.010925	525.992676	-656.035461	131.040375	82.138077	-655.162415	-140.601898	88.541801	-547.128235	191.098404	1459.847534	-518.703918	-188.807938	1448.126831	-495.386658	-7.908778	1423.557983	-498.680634	-9.477015	1755.457764	-745.221069	301.136444	1237.516724	-627.131104	-309.404480	1202.971924	-617.164734	144.249710	1020.388855	-509.988037	-240.801071	924.740234	-540.419556	-13.041878	1092.041504	563.666687	-63.509632	971.315918	564.142639	191.525742
-555.936523	70.983055	990.289917	-552.907593	-103.865189	995.952637	-620.174316	110.910362	522.067383	-622.337891	-146.866913	526.192078	-656.081177	131.050491	82.141487	-654.858459	-140.589569	88.506805	-546.766357	191.100845	1459.842529	-518.701721	-188.836288	1448.050171	-495.161011	-7.961342	1423.556885	-498.829590	-9.095927	1755.527100	-744.816406	301.312927	1237.569702	-627.188416	-309.352783	1202.975708	-617.132813	144.542526	1020.330261	-509.876801	-240.474213	924.573730	-540.281189	-12.991933	1092.056274	563.621826	-63.484032	971.298706	564.027405	191.532394
-555.745728	71.057594	990.289612	-552.891418	-103.765816	995.964539	-620.284912	110.988564	522.114502	-622.942322	-146.674362	526.235229	-656.061890	131.089218	82.160202	-654.703430	-140.571152	88.420761	-546.406799	191.109512	1459.852783	-518.669312	-188.818253	1448.048096	-494.915680	-7.976752	1423.570068	-498.990479	-8.729140	1755.613403	-744.385132	301.552094	1237.562012	-627.194946	-309.084808	1202.859497	-616.851563	144.762726	1020.249878	-509.708832	-240.169189	924.508789	-540.127197	-12.911117	1092.055054	563.579651	-63.478912	971.303772	563.918640	191.520508
-555.535400	71.182503	990.311218	-552.884338	-103.696930	996.004272	-620.401306	111.034424	522.125366	-623.528809	-146.414551	526.328552	-656.062012	131.100296	82.168037	-654.439270	-140.548004	88.427567	-546.108154	191.128647	1459.880737	-518.636353	-188.809265	1448.019409	-494.724396	-8.005864	1423.574341	-499.140930	-8.365079	1755.705444	-743.982849	301.696564	1237.655273	-627.223877	-308.858490	1202.745850	-616.382141	144.853958	1020.132080	-509.661194	-239.879883	924.507019	-539.988342	-12.821252	1092.081665	563.541504	-63.517433	971.310852	563.849243	191.507095
-555.360474	71.283104	990.284241	-552.883484	-103.579498	996.011780	-620.483398	111.065872	522.148682	-624.224548	-146.311432	526.618347	-656.052490	131.114746	82.162361	-654.377319	-140.573532	88.445496	-545.794250	191.168167	1459.851929	-518.619934	-188.783447	1447.996216	-494.488098	-7.999874	1423.616577	-499.275330	-8.026626	1755.723877	-743.596985	301.912994	1237.676270	-627.190796	-308.460327	1202.424316	-616.153381	145.061569	1020.068970	-509.455353	-239.774338	924.294373	-539.844910	-12.706009	1092.063721	563.499634	-63.473988	971.309509	563.699341	191.538284
-555.176575	71.397400	990.279297	-552.903320	-103.490562	996.035767	-620.609497	111.126106	522.165894	-624.759155	-146.083466	526.753357	-656.067688	131.110458	82.128677	-654.195679	-140.569855	88.446976	-545.497375	191.225342	1459.910278	-518.567871	-188.754944	1447.962646	-494.273010	-7.990397	1423.620850	-499.475159	-7.629927	1755.863525	-743.204468	302.068176	1237.782227	-627.225586	-308.239563	1202.378296	-615.953552	145.265259	1020.019165	-509.492828	-239.339096	923.993835	-539.720703	-12.604817	1092.067139	563.444031	-63.524673	971.310303	563.597900	191.559036
-555.072021	71.531334	990.298828	-552.920776	-103.319084	996.009888	-620.733459	111.223869	522.232117	-625.218689	-145.726349	526.772644	-656.079529	131.129730	82.160042	-653.975891	-140.521835	88.330406	-545.180908	191.286987	1459.948853	-518.487915	-188.705688	1447.960327	-494.020996	-7.969206	1423.590820	-499.630737	-7.244414	1755.939697	-742.823730	302.300995	1237.846680	-627.232239	-308.106384	1202.350830	-615.963562	145.659134	1019.972168	-509.564270	-238.970123	924.015381	-539.604309	-12.486466	1092.054565	563.391174	-63.501957	971.304016	563.493347	191.548996
-554.956421	71.583405	990.311157	-552.934875	-103.230072	996.024841	-620.798584	111.328674	522.203735	-625.659485	-145.348419	526.783813	-656.066833	131.127029	82.168152	-653.758728	-140.497513	88.262894	-544.897095	191.528107	1459.949585	-518.426453	-188.506805	1447.925171	-493.748413	-7.989902	1423.545898	-499.771515	-6.889735	1756.002319	-742.483032	302.532410	1237.934082	-627.296448	-307.983521	1202.325439	-615.794434	145.923111	1019.920288	-509.755341	-238.758133	923.916260	-539.513123	-12.424103	1092.062622	563.323975	-63.510708	971.326965	563.356567	191.560303
-554.865295	71.743195	990.305603	-552.985840	-103.126762	996.037170	-620.899231	111.457741	522.243225	-626.246155	-145.221420	526.965393	-656.118103	131.161011	82.157440	-653.712097	-140.493362	88.277039	-544.572754	191.590302	1459.942993	-518.380737	-188.431396	1447.927856	-493.482971	-7.941474	1423.528076	-499.907166	-6.519694	1756.050293	-742.168213	302.740753	1237.993652	-627.353088	-308.022095	1202.475952	-615.632874	146.185593	1019.862122	-509.964996	-238.563110	923.888794	-539.437805	-12.294933	1092.057983	563.301086	-63.515999	971.316406	563.263062	191.570633
-554.756714	71.905754	990.320435	-553.029175	-102.982262	996.041321	-620.977905	111.552025	522.288391	-626.822815	-145.045349	527.078369	-656.133362	131.207947	82.161728	-653.745850	-140.489624	88.230255	-544.223572	191.548981	1459.932983	-518.242798	-188.488342	1447.923584	-493.232361	-7.859124	1423.565430	-500.046448	-6.161276	1756.091675	-741.857727	302.997192	1238.127563	-627.414001	-307.853333	1202.553223	-615.454224	146.451477	1019.820862	-510.158112	-238.378952	923.908325	-539.367859	-12.160198	1092.062622	563.223389	-63.539215	971.336670	563.176270	191.566849
-554.695801	72.079056	990.316528	-553.055908	-102.818947	996.023254	-621.037231	111.651291	522.329529	-627.291565	-144.838501	527.167542	-656.153870	131.230026	82.184685	-653.627258	-140.457672	88.214836	-543.860474	191.827805	1459.908081	-518.133423	-188.231033	1447.925659	-492.978943	-7.833967	1423.531250	-500.180847	-5.784056	1756.136963	-741.535583	303.244598	1238.227295	-627.489929	-307.709778	1202.583984	-615.313538	146.725113	1019.788269	-510.392731	-238.204010	923.923035	-539.285828	-12.007043	1092.042603	563.189880	-63.486729	971.304626	563.087097	191.616730
-554.623596	72.203934	990.333252	-553.098816	-102.664963	996.054688	-621.090271	111.736328	522.323975	-627.624146	-144.568954	527.239319	-656.135864	131.259933	82.140999	-653.467957	-140.437454	88.187943	-543.628906	192.179962	1459.858154	-518.113281	-187.883575	1447.913574	-492.717865	-7.813323	1423.527100	-500.317749	-5.425791	1756.202271	-741.227478	303.498779	1238.320068	-627.600708	-307.390167	1202.411133	-615.232178	147.010544	1019.750793	-510.577759	-238.208176	924.201477	-539.242004	-11.868229	1092.062378	563.105530	-63.502525	971.317810	562.976379	191.624130
-554.563843	72.422714	990.336487	-553.151611	-102.511894	996.061523	-621.161255	111.883018	522.351746	-628.100403	-144.469177	527.405640	-656.162048	131.275375	82.163185	-653.366760	-140.420044	88.163361	-543.149414	192.000656	1459.813232	-517.862183	-188.033661	1447.958618	-492.511810	-7.659591	1423.498779	-500.437866	-5.090532	1756.249268	-740.999573	303.720551	1238.458740	-627.684753	-307.226074	1202.541870	-615.165894	147.281479	1019.721497	-510.863739	-238.043427	924.252808	-539.198242	-11.690804	1092.061768	563.067139	-63.512924	971.328613	562.911377	191.614975
-554.486328	72.606033	990.336609	-553.167358	-102.336014	996.069214	-621.195496	111.945358	522.345215	-628.562134	-144.348114	527.569580	-656.131592	131.308151	82.157738	-653.291992	-140.411102	88.177849	-542.798950	191.997818	1459.761719	-517.695374	-188.040390	1447.943604	-492.298584	-7.525938	1423.476074	-500.502197	-4.759906	1756.283081	-740.735840	303.982330	1238.581299	-627.764893	-307.086121	1202.630249	-615.099182	147.524979	1019.703186	-511.153259	-237.902008	924.268555	-539.123535	-11.514745	1092.059326	563.037109	-63.494534	971.324890	562.840637	191.629364
-554.462280	72.799385	990.335144	-553.193359	-102.145416	996.062805	-621.249817	112.117355	522.393250	-628.934509	-144.172043	527.645996	-656.160278	131.323181	82.169762	-653.289673	-140.408035	88.192093	-542.463196	192.220474	1459.739258	-517.514771	-187.813400	1447.947632	-492.090912	-7.415694	1423.443726	-500.551239	-4.434254	1756.326782	-740.500061	304.224060	1238.738770	-627.913208	-306.968140	1202.747437	-615.021545	147.799194	1019.675781	-511.446014	-237.704498	924.085999	-539.067932	-11.329697	1092.047119	562.947571	-63.475258	971.314575	562.729675	191.682556
-554.436279	72.976830	990.344482	-553.259216	-101.992981	996.096375	-621.285889	112.288994	522.386292	-629.334839	-144.019058	527.691833	-656.201843	131.367325	82.158638	-653.196167	-140.384338	88.124023	-542.161743	192.352875	1459.652344	-517.458496	-187.703827	1447.957153	-491.887115	-7.267959	1423.458008	-500.592712	-4.084075	1756.342773	-740.261780	304.507965	1238.798462	-628.057983	-306.816772	1202.878540	-614.993225	148.099106	1019.638000	-511.792480	-237.606339	924.078613	-539.059265	-11.159221	1092.064209	562.866821	-63.516987	971.321899	562.653076	191.661072
-554.420227	73.134613	990.351135	-553.275085	-101.783768	996.119080	-621.320435	112.503220	522.339233	-629.617493	-143.808929	527.745911	-656.195740	131.394974	82.148682	-653.124329	-140.374878	88.120461	-541.873108	192.507217	1459.634888	-517.335266	-187.545929	1447.986328	-491.704315	-7.141394	1423.453125	-500.634766	-3.754435	1756.371094	-740.053467	304.745789	1238.870361	-628.233765	-306.686646	1203.028687	-614.943848	148.386063	1019.616638	-512.105835	-237.512650	924.094666	-539.024963	-10.968331	1092.073486	562.830688	-63.471302	971.283752	562.583984	191.692734
-554.343018	73.248787	990.315002	-553.079590	-101.702545	996.169250	-621.328003	112.655945	522.308167	-629.814514	-143.470871	527.713501	-656.124146	131.400024	82.116547	-652.989868	-140.377167	88.003281	-541.577271	192.712677	1459.559937	-517.192444	-187.391998	1447.961304	-491.546021	-7.012287	1423.395874	-500.654541	-3.374136	1756.379517	-739.867554	305.016235	1238.932373	-628.376343	-306.728729	1203.296875	-614.914612	148.642334	1019.605530	-512.377380	-237.424149	924.198181	-538.867065	-10.812506	1092.075195	562.750854	-63.385113	971.269897	562.474670	191.745682
-554.307312	73.378548	990.310303	-552.960510	-101.554344	996.208923	-621.353943	112.809784	522.273438	-630.046082	-143.243515	527.711548	-656.139648	131.433075	82.140228	-652.778931	-140.381073	87.965019	-541.319946	192.912033	1459.512695	-517.067688	-187.214264	1447.918701	-491.386780	-6.843430	1423.335693	-500.656891	-3.010491	1756.411865	-739.672485	305.334564	1238.948120	-628.564636	-306.442261	1203.258301	-614.886597	148.901596	1019.570313	-512.929138	-237.208328	924.667297	-538.749512	-10.640954	1092.085571	562.685364	-63.488434	971.286804	562.426575	191.715912
-554.268311	73.536018	990.302795	-552.937378	-101.406990	996.258728	-621.409851	112.954872	522.259583	-630.358154	-143.035019	527.798401	-656.126465	131.473633	82.120934	-652.741089	-140.358810	87.951675	-541.096985	193.109604	1459.441528	-516.976929	-186.999191	1447.896851	-491.230438	-6.661969	1423.321289	-500.660278	-2.706532	1756.426270	-739.535156	305.569855	1239.018921	-628.793335	-306.448181	1203.524658	-614.939270	149.175674	1019.551514	-513.278564	-237.163757	924.739807	-538.698181	-10.457713	1092.102539	562.658264	-63.393341	971.260925	562.371399	191.744263
-554.244507	73.717239	990.269897	-552.854309	-101.202332	996.265869	-621.431824	113.132126	522.269165	-630.600403	-142.813858	527.863037	-656.108826	131.467377	82.087013	-652.589600	-140.367355	87.930954	-540.860718	193.307846	1459.376343	-516.912964	-186.786774	1447.859863	-491.104340	-6.461850	1423.270142	-500.644745	-2.360613	1756.424561	-739.394836	305.822723	1239.099976	-628.957336	-306.276978	1203.590820	-614.949646	149.470276	1019.538391	-513.545044	-237.141785	924.792053	-538.610168	-10.236582	1092.083496	562.564331	-63.399990	971.265137	562.273193	191.738312
-554.237488	73.965187	990.262390	-552.850464	-100.940758	996.240417	-621.468689	113.280434	522.225525	-630.912598	-142.685959	527.956604	-656.082214	131.509171	82.049789	-652.540161	-140.386276	87.953621	-540.641846	193.508774	1459.347778	-516.837708	-186.575790	1447.839844	-490.947601	-6.266858	1423.248291	-500.595184	-1.986513	1756.429321	-739.279297	306.049713	1239.187500	-629.095337	-306.107147	1203.642090	-614.950439	149.729080	1019.518066	-513.529907	-237.333282	924.689575	-538.563904	-9.991810	1092.061157	562.489441	-63.451717	971.277344	562.192688	191.782776
-554.265564	74.187454	990.227356	-552.946228	-100.684975	996.186890	-621.548584	113.428955	522.197449	-631.222900	-142.572632	528.041504	-656.090637	131.494812	82.067833	-652.654907	-140.389832	87.931732	-540.452209	193.736862	1459.271240	-516.776062	-186.356094	1447.811157	-490.810120	-6.091577	1423.228760	-500.505737	-1.570941	1756.284912	-739.178467	306.322113	1239.201050	-629.301392	-305.723907	1203.558228	-614.726440	149.854797	1019.451050	-514.083679	-237.004791	924.832581	-538.554871	-9.768202	1092.006714	562.460205	-63.381222	971.263306	562.124390	191.803711
-554.216064	74.459679	990.183533	-552.911255	-100.494247	996.180847	-621.571533	113.557121	522.176636	-631.423218	-142.432144	528.080139	-656.076843	131.532623	82.024117	-652.387573	-140.430817	87.888947	-540.300781	193.924149	1459.195923	-516.737915	-186.183121	1447.763062	-490.691895	-5.899305	1423.213623	-500.470886	-1.165808	1756.318359	-739.082092	306.578796	1239.157715	-629.490601	-305.469330	1203.585693	-615.025024	150.224976	1019.429810	-514.087341	-237.170181	924.696594	-538.489563	-9.518221	1091.977539	562.362122	-63.368553	971.226685	562.029358	191.808578
-554.198303	74.664352	990.175903	-552.917236	-100.269905	996.208496	-621.629822	113.690643	522.180359	-631.653748	-142.259354	528.110596	-656.028198	131.540939	81.981163	-652.391663	-140.444092	87.852234	-540.200012	194.120789	1459.132813	-516.756165	-186.044891	1447.723633	-490.545074	-5.670764	1423.164917	-500.389160	-0.890948	1756.412720	-738.995361	306.858002	1239.134521	-629.673523	-305.409698	1203.809814	-615.111938	150.477722	1019.366760	-514.270203	-237.015854	924.436829	-538.464600	-9.285401	1091.984009	562.302002	-63.414871	971.243347	561.953003	191.791489
-554.251099	74.910278	990.160156	-552.975098	-100.006874	996.172180	-621.693726	113.872734	522.158325	-631.931885	-142.124069	528.111145	-656.039795	131.568619	82.012199	-652.351379	-140.464111	87.840340	-540.052673	194.355515	1459.096802	-516.721436	-185.831848	1447.670044	-490.420380	-5.435264	1423.139893	-500.283264	-0.498541	1756.438110	-738.935425	307.058533	1239.223755	-629.837158	-305.146576	1203.824585	-614.885681	150.624649	1019.235352	-514.429932	-237.028397	924.661011	-538.471497	-9.042520	1091.950928	562.227051	-63.413197	971.242859	561.903442	191.824158
-554.262512	75.165604	990.152588	-553.051697	-99.790649	996.187866	-621.771729	113.987495	522.172607	-632.164856	-141.940582	528.106812	-656.030640	131.579773	81.989494	-652.336670	-140.465637	87.824181	-539.901306	194.611771	1459.035645	-516.716919	-185.604492	1447.640259	-490.309082	-5.228661	1423.105591	-500.189362	-0.105802	1756.517212	-738.872009	307.293091	1239.228394	-630.014954	-304.901154	1203.837036	-614.945435	150.893997	1019.143188	-514.599792	-236.937561	924.599243	-538.494446	-8.800046	1091.951538	562.159302	-63.435810	971.261475	561.805420	191.825256
-554.297729	75.358040	990.147278	-553.086426	-99.536209	996.172119	-621.825256	114.133606	522.130920	-632.291931	-141.710495	528.077881	-656.018127	131.637726	81.981010	-652.266663	-140.465225	87.756386	-539.750549	194.908279	1458.978149	-516.705444	-185.321716	1447.644897	-490.195404	-5.039599	1423.119141	-500.074463	0.277180	1756.543213	-738.835754	307.494385	1239.291992	-630.219910	-304.633789	1203.849731	-615.262146	151.280014	1019.071228	-514.809326	-236.842987	924.586243	-538.515259	-8.581174	1091.939087	562.137512	-63.323914	971.238831	561.735229	191.858154
-554.320984	75.583748	990.126892	-553.153748	-99.309944	996.204407	-621.903137	114.255524	522.199646	-632.515442	-141.543121	528.077271	-656.020752	131.646439	81.953178	-652.291199	-140.420609	87.741096	-539.631531	195.151337	1458.933960	-516.746582	-185.077637	1447.670532	-490.068115	-4.829690	1423.133423	-499.984497	0.751072	1756.692627	-738.790894	307.700012	1239.293091	-630.392029	-304.130188	1203.712524	-615.290833	151.567184	1018.965088	-514.990479	-236.702042	924.531677	-538.533325	-8.329221	1091.939941	562.063110	-63.391186	971.265625	561.665527	191.848328
-554.388062	75.814499	990.110474	-553.257080	-99.053642	996.204224	-621.985718	114.376076	522.177246	-632.685486	-141.332321	528.096130	-656.009216	131.685043	81.960152	-652.266724	-140.420670	87.720299	-539.515686	195.352432	1458.880859	-516.775269	-184.882156	1447.719971	-489.949066	-4.633780	1423.135742	-499.873169	1.235692	1756.817383	-738.744385	307.890228	1239.354980	-630.520935	-303.987610	1203.886230	-615.074097	151.736389	1018.851379	-515.146179	-236.512985	924.531189	-538.586975	-8.079126	1091.926514	561.997681	-63.358105	971.249695	561.621643	191.816925
-554.395203	76.010864	990.142639	-553.330627	-98.793175	996.238892	-622.052734	114.474113	522.175415	-632.847900	-141.171631	528.100525	-656.004944	131.709808	81.933342	-652.236816	-140.439606	87.740410	-539.400513	195.586075	1458.831055	-516.853210	-184.667572	1447.792236	-489.872742	-4.431802	1423.204224	-499.755005	1.875140	1756.849609	-738.698669	308.115723	1239.374634	-630.657349	-303.688202	1203.927979	-615.352783	152.128036	1018.790405	-515.322876	-236.365921	924.537781	-538.626892	-7.853812	1091.959961	561.959900	-63.378471	971.255615	561.551086	191.825974
-554.470825	76.261345	990.146729	-553.476074	-98.524422	996.218079	-622.169434	114.704941	522.208191	-632.948059	-141.014114	528.129761	-656.053528	131.726608	81.884125	-652.205688	-140.443237	87.727303	-539.302002	195.786484	1458.795166	-516.969299	-184.449844	1447.839355	-489.793396	-4.251683	1423.244141	-499.655487	2.372187	1757.013550	-738.652649	308.334747	1239.394531	-630.822754	-303.439575	1203.963745	-615.398804	152.433868	1018.708679	-515.795776	-235.881165	924.650574	-538.711365	-7.613965	1091.948242	561.879456	-63.455696	971.291138	561.459290	191.813004
-554.534302	76.486099	990.176331	-553.564819	-98.240082	996.222534	-622.293457	114.886818	522.204590	-633.057373	-140.868698	528.124512	-656.087891	131.754074	81.924652	-652.147217	-140.460892	87.704895	-539.192322	196.016586	1458.745728	-517.028625	-184.233154	1447.883545	-489.725098	-4.053857	1423.229736	-499.565521	2.782719	1757.242920	-738.612244	308.556854	1239.432129	-630.941833	-303.064178	1204.015991	-615.463867	152.753403	1018.655273	-515.947510	-235.614029	924.615784	-538.750916	-7.374593	1091.960205	561.800232	-63.393650	971.273743	561.341980	191.827515
-554.614502	76.746635	990.208496	-553.683472	-97.931862	996.193604	-622.472961	115.026764	522.285889	-633.098938	-140.690094	528.112244	-656.124084	131.789566	81.947273	-652.060608	-140.417114	87.657135	-539.090637	196.239014	1458.712891	-517.084412	-184.016434	1447.952148	-489.669525	-3.865619	1423.221436	-499.462860	3.338427	1757.353516	-738.557678	308.786835	1239.460938	-631.040710	-302.663757	1204.052979	-615.489807	153.060272	1018.600403	-515.754456	-235.508835	924.248596	-538.803955	-7.127139	1091.955933	561.745361	-63.408833	971.268799	561.258179	191.833755
-554.653809	77.025154	990.232178	-553.776306	-97.709953	996.243713	-622.610474	115.189789	522.320068	-633.193237	-140.509644	528.166321	-656.187561	131.839996	81.893143	-652.060364	-140.422150	87.691780	-539.003357	196.468445	1458.699097	-517.212524	-183.845810	1448.096313	-489.620758	-3.674661	1423.259277	-499.344421	3.925890	1757.435547	-738.523926	308.989685	1239.589233	-631.173279	-302.333649	1204.115234	-615.551697	153.293076	1018.575073	-515.852783	-235.250198	924.209473	-538.829163	-6.867811	1091.986084	561.694946	-63.371449	971.245911	561.195679	191.826340
-554.682739	77.309570	990.266479	-553.898987	-97.467262	996.275818	-622.676392	115.380974	522.320068	-633.282654	-140.377274	528.206726	-656.171204	131.850189	81.906380	-651.998535	-140.391174	87.655960	-538.911255	196.666702	1458.689453	-517.328125	-183.632278	1448.217651	-489.575317	-3.484016	1423.316772	-499.171112	4.498014	1757.454102	-738.451233	309.251831	1239.602295	-631.305054	-301.990540	1204.181763	-615.363586	153.439117	1018.537415	-516.003845	-235.008072	924.246216	-538.877563	-6.614635	1092.015381	561.634583	-63.412918	971.228638	561.115417	191.819519
-554.721436	77.534332	990.295471	-553.956421	-97.253716	996.364807	-622.741333	115.536018	522.364258	-633.361450	-140.222824	528.216858	-656.143860	131.894958	81.899811	-651.969849	-140.363953	87.662880	-538.847351	196.859406	1458.712402	-517.418335	-183.406647	1448.347778	-489.527496	-3.310950	1423.374878	-498.936188	5.277262	1757.463867	-738.368286	309.529236	1239.678101	-631.349365	-301.655182	1204.257935	-615.692871	153.858582	1018.549744	-516.025513	-234.822800	924.502930	-538.889099	-6.363503	1092.067505	561.551575	-63.496056	971.260925	561.032166	191.801727
-554.745667	77.783226	990.332764	-554.048523	-96.991554	996.429199	-622.809631	115.664894	522.374268	-633.476868	-140.130829	528.231384	-656.127319	131.930161	81.871819	-651.915100	-140.354721	87.687897	-538.813904	197.104019	1458.735107	-517.538452	-183.123764	1448.504395	-489.519135	-3.136828	1423.423096	-498.657257	5.711093	1757.643921	-738.276062	309.819794	1239.708252	-631.431030	-301.128784	1204.149292	-615.746521	154.191650	1018.538025	-516.076599	-234.545578	924.544006	-538.900513	-6.098503	1092.110718	561.495117	-63.444817	971.226440	560.963928	191.816223
-554.727844	78.018784	990.387146	-554.104126	-96.796265	996.511963	-622.836609	115.740074	522.355774	-633.473145	-139.955215	528.261536	-656.062744	131.945908	81.872383	-651.882874	-140.373917	87.706146	-538.775513	197.257401	1458.786987	-517.663513	-183.002426	1448.649658	-489.568909	-2.945232	1423.479980	-498.302948	6.452606	1757.569580	-738.197144	310.205383	1239.720337	-631.532349	-301.021454	1204.371460	-615.777954	154.485306	1018.525635	-516.142700	-234.200302	924.622253	-538.913574	-5.874355	1092.178101	561.428528	-63.450722	971.244812	560.820923	191.854309
-554.735107	78.256828	990.439087	-554.243347	-96.559158	996.554993	-622.907227	115.873161	522.372314	-633.542969	-139.829651	528.280151	-656.072205	131.956238	81.858612	-651.924500	-140.334839	87.672203	-538.798157	197.450790	1458.863037	-517.828857	-182.775772	1448.834106	-489.627777	-2.744055	1423.541260	-497.873566	7.041387	1757.616455	-738.124756	310.532867	1239.734253	-631.605896	-300.517334	1204.246704	-615.826477	154.777252	1018.516479	-516.214111	-233.785538	924.733154	-538.956665	-5.653608	1092.221436	561.383850	-63.456802	971.224426	560.756592	191.827591
-554.757507	78.457619	990.481506	-554.301941	-96.283981	996.538818	-622.992004	116.070923	522.364563	-633.528198	-139.576721	528.209900	-656.075012	131.979980	81.860390	-651.796692	-140.328217	87.686195	-538.849182	197.757889	1458.932495	-517.978027	-182.508743	1448.945679	-489.742432	-2.573319	1423.562744	-497.400543	7.418723	1757.633057	-738.033020	310.885040	1239.794800	-631.624451	-300.359924	1204.440430	-615.582397	155.034912	1018.461426	-516.254700	-233.378403	924.829712	-538.950073	-5.450558	1092.228394	561.282654	-63.444908	971.191895	560.635620	191.883026
-554.791992	78.711487	990.532104	-554.420166	-95.990479	996.529358	-623.128235	116.260139	522.405396	-633.542053	-139.360443	528.202515	-656.054993	132.028885	81.874832	-651.682983	-140.327316	87.686462	-538.923523	197.958847	1459.031616	-518.154480	-182.231979	1449.043213	-489.894440	-2.403355	1423.613159	-496.878906	8.225631	1757.434692	-737.958740	311.265015	1239.827881	-631.715271	-300.091858	1204.447388	-615.806580	155.465683	1018.522278	-516.478394	-232.559311	925.246643	-538.988342	-5.217589	1092.244385	561.234680	-63.418621	971.179565	560.578186	191.894913
-554.765320	78.940231	990.551636	-554.523010	-95.730309	996.564087	-623.246460	116.468521	522.391968	-633.584534	-139.208817	528.147644	-656.079468	132.042831	81.860123	-651.766724	-140.304245	87.679176	-539.041626	198.136856	1459.046387	-518.376221	-182.019363	1449.167969	-490.059906	-2.223124	1423.683472	-496.389801	8.603218	1757.436646	-737.901672	311.698608	1239.838745	-631.775146	-299.875366	1204.470703	-615.806152	155.778564	1018.504028	-516.588013	-232.309341	925.109436	-539.020996	-4.975516	1092.270752	561.156677	-63.425056	971.155090	560.475098	191.851242
-554.757690	79.213531	990.550903	-554.615601	-95.475029	996.558167	-623.390686	116.721840	522.402222	-633.683777	-139.060272	528.134583	-656.109131	132.113785	81.875595	-651.821350	-140.261429	87.640289	-539.169312	198.313782	1459.058472	-518.590820	-181.807861	1449.255371	-490.234467	-2.043031	1423.760864	-495.851624	9.191766	1757.313843	-737.825134	312.107452	1239.749512	-631.825928	-299.625885	1204.473877	-615.759216	156.170898	1018.509277	-516.416016	-232.383804	924.564514	-539.040466	-4.723554	1092.264160	561.076782	-63.467152	971.161499	560.391541	191.845352
-554.746277	79.472000	990.582947	-554.672424	-95.147621	996.547241	-623.550415	116.898849	522.447449	-633.630127	-138.802933	528.065613	-656.133057	132.159225	81.848213	-651.629517	-140.244919	87.590363	-539.346680	198.538315	1459.069702	-518.850525	-181.556244	1449.408081	-490.398041	-1.841726	1423.774902	-495.307861	9.981987	1757.029297	-737.751648	312.602692	1239.679077	-631.876648	-299.345673	1204.467896	-615.697571	156.517624	1018.488098	-516.427917	-232.032486	924.541626	-539.047546	-4.459743	1092.273193	561.036865	-63.397308	971.140930	560.313110	191.865143
-554.701172	79.676422	990.626343	-554.689636	-94.935806	996.590576	-623.695435	117.122993	522.466309	-633.769287	-138.672272	528.108398	-656.158264	132.215897	81.857468	-651.688232	-140.250412	87.660057	-539.576294	198.729568	1459.047729	-519.144714	-181.351715	1449.493042	-490.593933	-1.668074	1423.810059	-494.794495	10.588121	1756.896606	-737.696777	313.031952	1239.606567	-631.960693	-299.095734	1204.462524	-615.403931	156.729156	1018.419189	-516.373657	-231.678940	924.956665	-539.070618	-4.256873	1092.322632	561.020020	-63.400501	971.121521	560.270996	191.856857
-554.689697	79.891464	990.630554	-554.787659	-94.720032	996.625183	-623.856812	117.395760	522.461487	-633.824219	-138.476776	528.096619	-656.244812	132.244461	81.861679	-651.691101	-140.232697	87.657471	-539.807373	198.950867	1458.997192	-519.416443	-181.163834	1449.558594	-490.771179	-1.443152	1423.842285	-494.290192	11.158657	1756.837036	-737.725830	313.393677	1239.516113	-632.067139	-298.724304	1204.297241	-615.400696	157.102295	1018.353943	-516.415405	-231.563034	924.853088	-539.137573	-4.033945	1092.345581	560.946228	-63.354546	971.135620	560.127075	191.863831
-554.674988	80.059494	990.654175	-554.802856	-94.479202	996.653259	-624.051147	117.653519	522.505859	-633.916992	-138.382721	528.158630	-656.310852	132.270050	81.879089	-651.712891	-140.198944	87.661369	-540.022339	199.176453	1458.940063	-519.661682	-180.929626	1449.594849	-490.923401	-1.229645	1423.828857	-493.807617	11.700240	1756.670044	-737.753235	313.886749	1239.361938	-632.174255	-298.545044	1204.302124	-615.387451	157.492126	1018.273865	-516.411865	-231.288315	924.899170	-539.168762	-3.828040	1092.376221	560.920410	-63.337746	971.130615	560.092834	191.820328
-554.710938	80.259804	990.639465	-554.856567	-94.287819	996.669983	-624.207275	117.885933	522.505554	-634.047363	-138.260071	528.174744	-656.372742	132.325958	81.852951	-651.770813	-140.196106	87.663177	-540.205383	199.405807	1458.825684	-519.880493	-180.711716	1449.615356	-491.121063	-1.015911	1423.847412	-493.342010	12.286757	1756.485352	-737.768799	314.322388	1239.159668	-632.326294	-298.321655	1204.292480	-615.578369	157.999649	1018.184631	-516.357361	-230.993820	924.902893	-539.224915	-3.616118	1092.378418	560.879395	-63.419895	971.181213	560.021667	191.811905
-554.716248	80.513100	990.630920	-554.862732	-94.071564	996.646790	-624.230469	118.065315	522.459229	-634.056702	-138.110687	528.220459	-656.361694	132.344406	81.816284	-651.687256	-140.164978	87.620583	-540.378052	199.654221	1458.684448	-520.112244	-180.484756	1449.628784	-491.254089	-0.818090	1423.849609	-492.944763	12.778488	1756.275391	-737.818054	314.750763	1238.960327	-632.458252	-298.064606	1204.250366	-615.604309	158.454071	1018.006104	-516.348816	-230.735641	924.954102	-539.250977	-3.390293	1092.366089	560.849060	-63.378136	971.148804	559.941101	191.832840
-554.739441	80.764374	990.597046	-554.916260	-93.906517	996.666809	-624.277588	118.222450	522.451416	-634.110901	-137.945374	528.169739	-656.376221	132.381668	81.779259	-651.641235	-140.165680	87.599777	-540.562500	199.928726	1458.498657	-520.413940	-180.271713	1449.670776	-491.406189	-0.629885	1423.864990	-492.591675	13.326288	1756.136719	-737.883850	315.104401	1238.770386	-632.590332	-297.982422	1204.373169	-615.611206	158.909500	1017.818237	-516.339172	-230.536072	925.029907	-539.321838	-3.155896	1092.363403	560.781067	-63.332111	971.165833	559.840576	191.835907
-554.800598	81.042717	990.576233	-555.021118	-93.732376	996.680115	-624.301758	118.283691	522.465454	-634.212524	-137.757874	528.147400	-656.367249	132.379868	81.783348	-651.827637	-140.131393	87.541000	-540.657532	200.187973	1458.319946	-520.625732	-180.062790	1449.733276	-491.550140	-0.446203	1423.874023	-492.271942	13.834728	1756.008179	-737.995728	315.420959	1238.681396	-632.746094	-297.684753	1204.367920	-615.637512	159.322067	1017.644531	-516.333069	-230.281815	925.104675	-539.431946	-2.916126	1092.363403	560.751038	-63.293533	971.168152	559.772888	191.863449
-554.873413	81.287483	990.599304	-555.061462	-93.456039	996.608337	-624.322266	118.389503	522.472717	-634.228577	-137.542419	528.060120	-656.365845	132.375931	81.766418	-651.841492	-140.127808	87.516319	-540.727478	200.438507	1458.189697	-520.803467	-179.865738	1449.756592	-491.633911	-0.218199	1423.855835	-492.048828	14.331598	1755.914307	-738.097778	315.729797	1238.558228	-632.914001	-297.442719	1204.367798	-615.762695	159.685059	1017.510254	-516.335205	-230.073105	925.144043	-539.501465	-2.705515	1092.342773	560.746704	-63.258858	971.190552	559.694885	191.872330
-554.957153	81.539345	990.572815	-555.187927	-93.263016	996.579468	-624.310913	118.513870	522.466370	-634.293091	-137.387421	528.066833	-656.352173	132.410294	81.797508	-651.828064	-140.130020	87.503227	-540.785339	200.730133	1458.041382	-520.981934	-179.652756	1449.803955	-491.706482	-0.025054	1423.870361	-491.861969	14.846455	1755.858765	-738.222900	315.961426	1238.452148	-633.087830	-297.136810	1204.413696	-615.867249	160.007538	1017.369629	-516.378784	-229.881271	925.219360	-539.617065	-2.489248	1092.317017	560.707886	-63.251560	971.205017	559.630127	191.852814
-555.017639	81.727440	990.553955	-555.235107	-93.027191	996.540588	-624.290771	118.590965	522.419617	-634.318726	-137.206146	528.083801	-656.340637	132.443573	81.767639	-651.817627	-140.147675	87.521095	-540.769836	201.017242	1457.808594	-521.152710	-179.442123	1449.915649	-491.781067	0.208744	1423.888672	-491.739319	15.333606	1755.813477	-738.360596	316.263519	1238.288818	-633.272949	-296.829590	1204.440308	-615.731873	160.170120	1017.154663	-516.760132	-229.437256	925.456543	-539.703613	-2.286291	1092.293579	560.696960	-63.220036	971.212769	559.524902	191.876328
-555.110352	81.975624	990.561279	-555.308594	-92.879723	996.565430	-624.250488	118.750961	522.407654	-634.343262	-137.038376	528.079651	-656.305420	132.418335	81.796951	-651.851379	-140.131927	87.514114	-540.754822	201.293304	1457.619263	-521.303162	-179.232544	1450.056152	-491.807800	0.442077	1423.900024	-491.692108	15.841308	1755.865112	-738.506165	316.513794	1238.189941	-633.484558	-296.474274	1204.550171	-615.825500	160.467987	1017.005432	-516.885864	-229.215332	925.533447	-539.817810	-2.078623	1092.314087	560.707153	-63.196426	971.225830	559.419006	191.956696
-555.208557	82.157677	990.532532	-555.398865	-92.687660	996.566223	-624.213440	118.865227	522.327026	-634.404114	-136.973190	528.069946	-656.238403	132.454346	81.746872	-651.877563	-140.091110	87.482193	-540.730652	201.575821	1457.434692	-521.447388	-178.979019	1450.204468	-491.850586	0.662474	1423.910767	-491.704865	16.356216	1755.849243	-738.614990	316.790619	1237.982422	-633.704468	-295.907166	1204.521606	-616.193420	160.847473	1016.918274	-516.749268	-229.075836	925.201416	-539.909119	-1.874019	1092.299072	560.676697	-63.177341	971.214294	559.290466	191.961884
-555.281189	82.381882	990.519531	-555.472595	-92.477859	996.556946	-624.168457	119.093407	522.310425	-634.445251	-136.840469	528.095398	-656.267700	132.481049	81.765961	-651.921387	-140.076614	87.500130	-540.677368	201.841202	1457.230347	-521.584412	-178.751434	1450.323120	-491.832855	0.903536	1423.952515	-491.762573	16.824673	1755.867676	-738.753357	316.952637	1237.876587	-633.955261	-295.546570	1204.680542	-616.420410	160.997925	1016.848450	-516.930847	-229.017334	925.592834	-539.990356	-1.655221	1092.289185	560.634399	-63.123539	971.213867	559.110291	192.045792
-555.353210	82.571320	990.523804	-555.566833	-92.283096	996.599243	-624.088013	119.257385	522.301392	-634.515015	-136.831726	528.131897	-656.224365	132.489029	81.774773	-651.880493	-140.081116	87.501312	-540.656494	202.125870	1457.149170	-521.688171	-178.507217	1450.460938	-491.853485	1.143452	1423.973755	-491.873779	17.277302	1755.851807	-738.864014	317.102692	1237.799683	-634.186340	-295.212524	1204.833496	-616.567322	161.171707	1016.779907	-517.159851	-228.790863	925.719604	-540.072327	-1.443541	1092.311646	560.607117	-63.090450	971.199524	558.917969	192.081818
-555.460388	82.744522	990.568237	-555.622437	-92.065056	996.588196	-624.038330	119.349533	522.259033	-634.486206	-136.663635	528.064087	-656.225464	132.495316	81.806328	-651.859802	-140.063690	87.476501	-540.577942	202.449493	1457.045776	-521.757080	-178.251572	1450.645996	-491.851074	1.410330	1423.984131	-492.008636	17.780067	1756.006104	-738.973816	317.235168	1237.820679	-634.383911	-294.988373	1205.133423	-616.726135	161.315033	1016.726013	-517.408142	-228.538940	925.870117	-540.144653	-1.273878	1092.327759	560.547791	-62.956406	971.147034	558.700928	192.173615
-555.571289	82.971985	990.599609	-555.756409	-91.830940	996.612488	-623.991821	119.508476	522.283386	-634.490662	-136.485168	528.042969	-656.233093	132.485886	81.848167	-651.825806	-140.064957	87.456520	-540.544189	202.733826	1456.977905	-521.749939	-178.002258	1450.804077	-491.847534	1.690795	1424.020142	-492.187622	18.246346	1756.036255	-739.069519	317.360046	1237.839722	-634.633362	-294.641083	1205.352417	-616.846558	161.484390	1016.715027	-517.711182	-228.279800	926.010193	-540.244080	-1.049114	1092.352173	560.527161	-62.952000	971.158813	558.502991	192.248810
-555.644104	83.159210	990.617493	-555.845459	-91.635857	996.625244	-623.958191	119.593674	522.298706	-634.582153	-136.410812	528.127808	-656.219788	132.503387	81.804771	-651.891052	-140.076614	87.559143	-540.522278	203.023682	1456.930054	-521.748535	-177.698380	1450.944336	-491.825409	1.932026	1424.036621	-492.401764	18.699619	1756.157349	-739.189331	317.528229	1237.751343	-634.911255	-294.328827	1205.573486	-616.955200	161.666611	1016.705750	-518.038208	-228.051300	926.202515	-540.312134	-0.862234	1092.365601	560.492432	-62.969654	971.175293	558.290039	192.285095
-555.727295	83.271881	990.640808	-555.950317	-91.444618	996.702759	-623.924988	119.631470	522.304382	-634.588379	-136.224686	528.110779	-656.195679	132.525146	81.833168	-651.797180	-140.087463	87.545265	-540.516968	203.293839	1456.913696	-521.730835	-177.407043	1451.062988	-491.809814	2.212944	1424.097290	-492.635651	18.968746	1756.435059	-739.278748	317.667847	1237.726196	-635.205750	-293.916504	1205.726685	-617.028687	161.901581	1016.690247	-518.680786	-227.480927	926.552917	-540.374634	-0.680318	1092.410156	560.445190	-62.899113	971.126953	558.038025	192.384872
-555.815247	83.490509	990.665039	-556.046814	-91.237511	996.751099	-623.930725	119.840080	522.293884	-634.550598	-135.978180	528.098450	-656.181335	132.573853	81.815880	-651.784058	-140.086304	87.555977	-540.498108	203.550827	1456.933960	-521.685669	-177.117538	1451.216309	-491.781708	2.484111	1424.119995	-492.846710	19.660885	1756.400757	-739.368347	317.791748	1237.708740	-635.435974	-293.606445	1205.929321	-617.090576	162.093033	1016.711121	-519.061951	-227.136429	926.782898	-540.428223	-0.455033	1092.439941	560.375610	-62.892193	971.119690	557.790161	192.454987
-555.884033	83.661530	990.655884	-556.193176	-91.008568	996.799255	-623.916992	119.956604	522.297241	-634.578186	-135.826096	528.164490	-656.165588	132.557800	81.837067	-651.721985	-140.099701	87.595650	-540.512085	203.824753	1456.965820	-521.631775	-176.834991	1451.322754	-491.771667	2.774875	1424.178833	-493.035583	19.890141	1756.637939	-739.496826	317.934113	1237.765015	-635.645203	-293.244232	1206.146362	-617.109070	162.323105	1016.730530	-519.179321	-227.090378	926.854370	-540.472595	-0.228950	1092.448608	560.332397	-62.834324	971.113342	557.507080	192.579239
-555.909363	83.889519	990.698914	-556.260681	-90.775650	996.846924	-623.973022	120.080162	522.308105	-634.546509	-135.564590	528.137512	-656.189697	132.581009	81.859833	-651.565491	-140.132172	87.612999	-540.544312	204.105484	1456.984253	-521.642029	-176.513840	1451.409912	-491.796051	3.053988	1424.216309	-493.145233	20.343773	1756.683472	-739.655334	318.112061	1237.829834	-635.879089	-293.057037	1206.448853	-617.167480	162.516418	1016.766541	-519.163940	-227.340820	926.962402	-540.517273	0.000478	1092.493652	560.255554	-62.775246	971.093018	557.195251	192.683121
-555.950256	84.079056	990.694153	-556.308228	-90.638245	996.915100	-624.060913	120.183502	522.384155	-634.590576	-135.358047	528.129639	-656.203857	132.567780	81.886765	-651.445740	-140.197952	87.621490	-540.623291	204.384369	1457.009155	-521.637878	-176.181992	1451.473999	-491.874268	3.357508	1424.237793	-493.205414	20.781200	1756.712524	-739.796082	318.290619	1237.836670	-636.168030	-292.891754	1206.724976	-617.205750	162.695633	1016.803589	-520.061523	-226.537796	927.124878	-540.528992	0.203228	1092.518921	560.174500	-62.742458	971.124817	556.835388	192.770279
-555.988220	84.258530	990.737244	-556.365723	-90.448570	996.963684	-624.122253	120.264221	522.367920	-634.642273	-135.161240	528.073730	-656.205872	132.553619	81.897331	-651.313599	-140.209091	87.557854	-540.747437	204.666977	1457.016113	-521.698669	-175.844086	1451.592651	-491.978912	3.674396	1424.240967	-493.195190	21.256538	1756.744995	-739.930603	318.446136	1237.894531	-636.389343	-292.634460	1206.892944	-617.241028	162.899368	1016.834167	-520.801819	-225.922516	927.401917	-540.579224	0.389377	1092.565063	560.014893	-62.714256	971.157043	556.343994	192.884705
-555.980591	84.518562	990.717834	-556.416443	-90.263863	996.989868	-624.189636	120.355858	522.398071	-634.775024	-135.034027	528.129883	-656.237122	132.600571	81.923103	-651.229492	-140.280273	87.573868	-540.916626	204.971405	1457.023315	-521.790161	-175.531952	1451.707764	-492.113922	3.980291	1424.289673	-493.047546	21.214697	1756.635864	-740.072327	318.613251	1237.879028	-636.563477	-292.273041	1206.986938	-617.291565	163.098862	1016.832214	-520.537354	-226.422852	927.352722	-540.579224	0.630596	1092.564331	559.816223	-62.712173	971.153137	555.846130	192.971069
-555.992310	84.699379	990.705811	-556.396240	-90.087036	997.024048	-624.234802	120.462265	522.422974	-634.971069	-134.901978	528.181152	-656.254395	132.643585	81.866325	-651.163330	-140.358963	87.632133	-541.115784	205.289337	1457.043091	-521.950073	-175.211838	1451.747803	-492.285522	4.273864	1424.334473	-492.918762	21.647282	1756.513672	-740.204468	318.863434	1237.754272	-636.805298	-291.959839	1207.109253	-617.333435	163.300217	1016.851685	-520.950989	-226.239700	927.375732	-540.577271	0.838303	1092.574829	559.625427	-62.704109	971.156555	555.347534	193.131378
-555.979492	84.874069	990.688477	-556.384399	-89.906364	997.055115	-624.236145	120.568497	522.433594	-635.103455	-134.790558	528.285095	-656.206055	132.640472	81.866653	-651.079712	-140.405228	87.620613	-541.327515	205.596863	1457.052124	-522.060486	-174.947693	1451.818237	-492.502441	4.563968	1424.370728	-492.670990	22.161491	1756.484619	-740.322876	319.086029	1237.693970	-637.086670	-291.457123	1207.089111	-617.344360	163.523346	1016.836609	-521.351501	-225.972534	927.355164	-540.563843	1.043301	1092.580444	559.425903	-62.837006	971.233765	554.857971	193.226898
-555.973450	85.063835	990.680176	-556.342590	-89.678368	997.023376	-624.274536	120.651299	522.454895	-635.295349	-134.633926	528.404175	-656.189758	132.634079	81.883545	-650.999878	-140.449921	87.613953	-541.555908	205.901047	1457.035034	-522.190735	-174.674545	1451.919800	-492.759430	4.882169	1424.351563	-492.444672	22.637396	1756.291016	-740.445679	319.296051	1237.622681	-637.330505	-291.109863	1207.142944	-617.354065	163.769287	1016.808472	-521.635132	-225.770782	927.341980	-540.536560	1.242897	1092.560303	559.220093	-62.829430	971.249329	554.342224	193.336243
-555.953125	85.208687	990.689636	-556.263977	-89.501472	997.002014	-624.357239	120.742081	522.503174	-635.571716	-134.621918	528.586609	-656.254639	132.676315	81.908119	-650.980347	-140.523041	87.640244	-541.865601	206.162155	1457.042358	-522.307556	-174.440506	1451.991455	-493.056000	5.164336	1424.345825	-492.148590	23.170952	1756.136353	-740.600769	319.563477	1237.519653	-637.576599	-290.841095	1207.224487	-617.378296	163.957733	1016.780029	-521.990662	-225.839294	927.593567	-540.530151	1.392520	1092.561523	558.921509	-62.944939	971.310303	553.699707	193.391174
-555.928284	85.333481	990.659607	-556.248047	-89.400276	997.058960	-624.347351	120.786102	522.470764	-635.859009	-134.679733	528.814270	-656.235107	132.661255	81.864159	-650.906189	-140.636688	87.727814	-542.262878	206.423187	1456.964844	-522.433105	-174.235336	1452.020264	-493.327637	5.412525	1424.300537	-491.875061	23.656658	1755.969482	-740.791809	319.884552	1237.294678	-637.926331	-290.338867	1207.148071	-617.173584	164.064545	1016.695618	-522.201111	-225.754578	927.596436	-540.546692	1.553639	1092.579102	558.647461	-62.929371	971.312866	553.086060	193.493835
-555.857788	85.466583	990.595581	-556.161438	-89.191574	997.008545	-624.356262	120.798897	522.509583	-636.042236	-134.590164	528.846985	-656.210144	132.640656	81.865616	-650.929993	-140.653305	87.719193	-542.662659	206.646912	1456.929199	-522.511597	-174.068161	1452.092163	-493.658691	5.661886	1424.259644	-491.562561	24.188881	1755.812988	-740.980591	320.178955	1237.086548	-638.357483	-289.852325	1207.097412	-617.401245	164.436996	1016.704163	-522.375916	-225.624130	927.531250	-540.480957	1.735298	1092.523438	558.357849	-62.928219	971.354065	552.422485	193.620499
-555.832825	85.592773	990.544556	-556.140808	-89.000771	997.000366	-624.347229	120.863472	522.487183	-636.310120	-134.595352	528.982666	-656.199341	132.634399	81.848007	-650.799866	-140.706299	87.751152	-543.086304	206.900772	1456.890747	-522.569519	-173.913803	1452.141357	-493.955963	5.908804	1424.214233	-491.212830	24.733091	1755.639038	-741.145142	320.477966	1236.838623	-638.861633	-288.955872	1206.939087	-617.371826	164.716751	1016.619812	-522.418335	-225.252319	927.096558	-540.475586	1.919060	1092.495728	558.036194	-62.990391	971.404724	551.798096	193.765793
-555.791565	85.692719	990.431580	-556.141113	-88.919853	997.064392	-624.319763	120.929306	522.463135	-636.631470	-134.542282	529.125122	-656.203003	132.651016	81.837906	-650.729736	-140.772079	87.826065	-543.625183	207.290451	1456.774414	-522.698914	-173.585739	1452.256836	-494.196198	6.132307	1424.114868	-490.866760	25.313128	1755.529053	-741.337036	320.681061	1236.627319	-639.453247	-288.377258	1206.966187	-617.342529	164.981277	1016.527161	-522.667053	-225.112015	927.057800	-540.478638	2.105510	1092.471313	557.656738	-62.954094	971.419861	551.054871	193.799637
-555.801636	85.886734	990.384827	-556.085754	-88.715851	997.025452	-624.269226	121.017563	522.431152	-636.975769	-134.517639	529.278564	-656.184082	132.659302	81.833710	-650.793701	-140.810181	87.897079	-544.103638	207.578415	1456.748901	-522.728638	-173.427856	1452.436890	-494.498413	6.390119	1424.131592	-490.512512	25.866516	1755.361816	-741.564026	320.874969	1236.354126	-640.084656	-287.465820	1206.963013	-617.069702	165.104950	1016.343689	-523.004578	-225.208984	927.216675	-540.488159	2.315212	1092.433105	557.361450	-62.869415	971.399963	550.376099	193.868851
-556.161865	86.932693	990.662354	-556.032593	-88.472610	997.036682	-624.567261	121.393906	522.583313	-637.278870	-134.496582	529.438110	-656.465393	132.741867	81.878487	-650.798096	-140.825577	87.860992	-544.591736	207.831512	1456.730957	-522.687378	-173.288849	1452.691528	-494.818024	6.664508	1424.110596	-490.161499	26.375145	1755.167603	-741.820740	321.079712	1236.186401	-640.823975	-286.432831	1207.060791	-617.267456	165.451462	1016.255676	-523.347229	-225.136185	927.270020	-540.800781	2.830212	1092.607056	556.918762	-62.799923	971.384705	549.638550	193.989212
-555.844299	86.346611	990.357849	-555.997742	-88.408226	997.107910	-624.148682	121.164185	522.460266	-637.635925	-134.475754	529.592285	-656.182495	132.659332	81.889015	-650.834290	-140.840958	87.894669	-545.025452	208.068741	1456.615112	-522.661499	-173.095398	1452.984375	-495.135986	6.939161	1424.086304	-489.853912	26.930824	1754.889893	-742.085510	321.245056	1235.983276	-641.641724	-285.124420	1207.124756	-617.236145	165.720810	1016.159302	-523.971008	-225.146255	927.613525	-540.578674	2.769740	1092.475830	556.496155	-62.682041	971.357788	548.868225	194.046021
-555.836487	86.469276	990.333374	-555.954102	-88.214066	997.104187	-624.114563	121.303055	522.406494	-637.950378	-134.435043	529.760254	-656.206299	132.683762	81.904663	-650.987244	-140.877747	87.918930	-545.468750	208.289337	1456.531982	-522.631592	-172.923340	1453.343994	-495.467773	7.228646	1424.060791	-489.555450	27.382429	1754.703857	-742.444702	321.388336	1235.743164	-642.640320	-283.960907	1207.423218	-617.247559	165.943756	1016.053955	-525.031555	-225.078339	927.236206	-540.606628	2.944947	1092.469360	556.065369	-62.472469	971.305237	548.047607	194.125671
-555.852051	86.611847	990.284912	-555.901062	-88.044914	997.094788	-623.948853	121.370956	522.364929	-638.159485	-134.269775	529.764404	-656.130127	132.679703	81.869698	-650.974915	-140.929214	87.914795	-545.920105	208.549271	1456.381470	-522.590698	-172.749588	1453.701294	-495.745422	7.528847	1424.049438	-489.247559	27.826336	1754.514893	-742.861511	321.515533	1235.471436	-643.645935	-282.929108	1207.766724	-617.268616	166.184509	1015.958496	-525.828735	-224.720840	927.399902	-540.608398	3.129566	1092.442505	555.534180	-62.460770	971.320435	547.252686	194.178528
-555.833374	86.812469	990.240845	-555.819275	-87.836929	997.048950	-623.857117	121.531723	522.372131	-638.452698	-134.184677	529.839355	-656.158081	132.691147	81.858749	-651.030701	-140.957001	87.897476	-546.386108	208.852081	1456.219116	-522.517761	-172.562103	1454.024536	-496.005585	7.830338	1424.036743	-488.964600	28.290823	1754.317383	-743.272827	321.628937	1235.137085	-644.748962	-281.716309	1208.141724	-617.291138	166.412659	1015.860046	-526.850098	-224.422333	927.644836	-540.584106	3.338696	1092.401367	554.972412	-62.547283	971.405396	546.368958	194.177139
-555.775513	86.711548	990.139099	-555.761658	-87.720634	997.050903	-623.598694	121.577736	522.279541	-638.621460	-134.045761	529.822144	-656.023865	132.666321	81.863052	-651.028992	-140.987335	87.856949	-546.827698	209.116577	1455.980103	-522.420471	-172.378387	1454.316895	-496.278076	8.119607	1423.993286	-488.669098	28.711721	1754.203491	-743.725586	321.703339	1234.747559	-645.926208	-280.332886	1208.434692	-617.304688	166.631577	1015.781433	-527.958679	-223.949646	927.779541	-540.531982	3.409788	1092.349854	554.404297	-62.525524	971.403564	545.474976	194.283279
-555.732910	86.668373	990.025146	-555.695068	-87.490013	996.975830	-623.370117	121.659653	522.202576	-638.788269	-133.982010	529.892395	-655.944885	132.691696	81.865906	-650.987671	-141.043457	87.880173	-547.283691	209.381378	1455.760742	-522.325073	-172.220291	1454.588989	-496.542053	8.422855	1423.942749	-488.429016	29.113291	1754.060059	-744.239624	321.663849	1234.541748	-647.116272	-279.192719	1208.760498	-617.380066	166.834335	1015.653015	-529.188599	-223.452072	928.070862	-540.450745	3.533605	1092.250000	553.838989	-62.477642	971.358154	544.589172	194.322052
-556.312195	88.242531	990.541870	-555.550049	-87.165840	996.926636	-623.726868	122.142715	522.354431	-638.921387	-133.927917	529.922974	-656.334167	132.804001	81.947281	-650.974609	-141.066849	87.873947	-547.768738	209.714310	1455.524170	-522.253235	-172.010498	1454.788330	-496.793060	8.735393	1423.904907	-488.260712	29.505377	1753.848877	-744.833923	321.676453	1234.288818	-648.343933	-278.058746	1209.096558	-617.440552	167.050751	1015.514282	-530.776672	-222.902817	928.418579	-540.896667	4.199773	1092.529785	553.153809	-62.376259	971.355225	543.555664	194.404877
-556.378662	88.515915	990.537476	-555.427673	-86.932014	996.855103	-623.657593	122.280113	522.354370	-639.033997	-133.820969	529.961060	-656.350220	132.781403	81.974037	-650.925110	-141.072067	87.869514	-548.249939	210.020737	1455.304688	-522.162048	-171.800598	1454.952637	-497.016632	9.068904	1423.861328	-488.117371	29.856304	1753.721802	-745.474487	321.753265	1233.964966	-649.578003	-276.843079	1209.428101	-617.545715	167.292908	1015.389954	-532.283447	-222.450333	928.571777	-540.875916	4.430932	1092.493774	552.453491	-62.265087	971.341431	542.590088	194.526733
-556.462646	88.727539	990.496765	-555.454041	-86.789154	996.846802	-623.537598	122.401245	522.322205	-639.244263	-133.783386	529.994629	-656.336975	132.775528	82.003044	-651.072693	-141.040909	87.865005	-548.687500	210.339676	1454.991455	-522.096252	-171.594238	1455.095093	-497.219757	9.393294	1423.792725	-487.987732	30.235044	1753.590820	-746.108826	321.730560	1233.595459	-650.787537	-275.725342	1209.716797	-617.688354	167.500854	1015.220581	-533.692810	-221.899719	928.379028	-540.937500	4.629904	1092.469482	551.753540	-62.237377	971.390015	541.628052	194.546112
-556.542603	88.968346	990.426453	-555.401855	-86.556000	996.783447	-623.384399	122.542068	522.269836	-639.289856	-133.613586	529.982056	-656.335693	132.771698	81.997147	-651.002014	-141.066223	87.882599	-549.120850	210.680252	1454.640381	-522.066284	-171.376480	1455.171387	-497.415161	9.734910	1423.762451	-487.903015	30.615164	1753.474976	-746.762268	321.698120	1233.223022	-652.019653	-274.655579	1209.984009	-617.833435	167.722351	1015.060669	-535.439148	-221.394272	928.326111	-540.949829	4.881960	1092.401733	550.948975	-62.186138	971.360352	540.526855	194.589798
-556.611145	89.119614	990.390503	-555.390320	-86.409470	996.792847	-623.210815	122.621346	522.214050	-639.403259	-133.544006	530.020752	-656.265686	132.780228	81.987770	-651.041626	-141.059433	87.840942	-549.578979	211.070908	1454.336914	-522.028137	-171.164658	1455.225464	-497.588440	10.049810	1423.690552	-487.834717	30.955648	1753.349609	-747.456848	321.622253	1232.963623	-653.208008	-273.498383	1210.229858	-617.990234	167.894119	1014.903503	-537.305542	-220.942673	928.411316	-540.993164	5.063068	1092.389526	550.260925	-61.987339	971.283752	539.516602	194.745865
-556.675659	89.368256	990.356201	-555.371338	-86.248856	996.802856	-623.122253	122.726440	522.177551	-639.629456	-133.535461	530.031189	-656.253601	132.805679	81.999794	-651.109680	-141.053909	87.880798	-549.989441	211.343964	1454.051025	-521.972534	-171.041397	1455.231567	-497.781433	10.421263	1423.673096	-487.780792	31.293404	1753.245361	-748.188965	321.526154	1232.734863	-654.332031	-272.422760	1210.416870	-618.111511	168.089890	1014.756226	-538.907410	-220.552216	928.069641	-541.038269	5.297789	1092.379639	549.408508	-61.929543	971.306335	538.427185	194.853851
-556.789917	89.572624	990.285522	-555.474182	-86.030167	996.738098	-623.014038	122.831558	522.149536	-639.697754	-133.445267	530.045837	-656.233887	132.794922	82.011635	-651.065613	-141.023544	87.850098	-550.387634	211.763214	1453.739746	-522.010254	-170.723892	1455.269653	-497.969879	10.737900	1423.576904	-487.759155	31.673635	1753.151123	-748.946350	321.392151	1232.430786	-655.457092	-271.413849	1210.597168	-618.241028	168.344513	1014.575928	-540.328491	-219.357590	928.509216	-541.141541	5.513985	1092.311035	548.456055	-61.921112	971.378723	537.272949	194.876877
-556.826599	89.650688	990.231934	-555.419495	-85.866982	996.729431	-622.865967	122.855522	522.083435	-639.767578	-133.301117	530.033875	-656.213257	132.755371	82.006149	-651.087952	-141.006775	87.854973	-550.788086	212.202499	1453.469360	-522.053223	-170.533051	1455.206787	-498.142029	11.077326	1423.531494	-487.766052	32.058529	1753.079834	-749.679871	321.198151	1231.984375	-656.460632	-270.404175	1210.696777	-618.354004	168.576141	1014.430725	-541.982971	-218.908127	927.694519	-541.175171	5.669342	1092.285034	547.478577	-61.869884	971.308716	536.077393	195.041626
-556.912964	89.809601	990.193359	-555.520691	-85.717361	996.721069	-622.799133	122.899933	522.071472	-639.808044	-133.127563	529.981812	-656.193909	132.716263	82.021156	-651.061279	-140.973907	87.839798	-551.180176	212.615417	1453.178833	-522.099670	-170.298462	1455.164429	-498.289124	11.428834	1423.446045	-487.802551	32.416397	1752.979614	-750.440430	320.991058	1231.686646	-657.471008	-269.472168	1210.839722	-618.281006	168.358902	1014.230591	-544.006165	-218.684250	927.722900	-541.312195	5.839015	1092.267456	546.637939	-61.677326	971.326782	534.948242	195.170746
-557.002747	89.967804	990.099548	-555.602783	-85.509163	996.661011	-622.765686	122.899597	522.030090	-639.877441	-132.930878	529.858887	-656.176025	132.686020	81.990387	-651.114929	-140.928833	87.795189	-551.514771	213.019714	1452.880127	-522.179077	-170.008545	1455.066040	-498.464172	11.775649	1423.312378	-487.840240	32.786964	1752.889282	-751.204773	320.658997	1231.572021	-658.416260	-268.619873	1210.942505	-618.285461	168.613724	1014.047424	-546.055664	-218.218918	927.354004	-541.406128	6.042903	1092.190918	545.596558	-61.570160	971.325439	533.680176	195.335541
-557.089966	90.147774	990.022156	-555.700928	-85.389580	996.658447	-622.677185	123.003128	521.990723	-639.996094	-132.818314	529.831909	-656.190735	132.698227	81.979248	-651.193298	-140.903564	87.789864	-551.860229	213.389313	1452.555298	-522.289612	-169.717987	1454.980225	-498.672974	12.137199	1423.230957	-487.898987	33.173065	1752.792480	-751.942322	320.483643	1231.218750	-659.362976	-267.707733	1211.014893	-618.285583	168.898346	1013.903198	-547.903015	-217.829605	926.602966	-541.555176	6.232388	1092.157959	544.608887	-61.405853	971.302551	532.472107	195.530807
-557.182129	90.400841	989.899109	-555.799377	-85.200500	996.543030	-622.651917	123.156685	521.937805	-640.126648	-132.698074	529.846497	-656.212646	132.671997	81.977219	-651.243958	-140.849915	87.777985	-552.203613	213.795609	1452.327515	-522.428406	-169.438385	1454.880005	-498.885376	12.484424	1423.141113	-487.966034	33.608891	1752.709473	-752.692566	320.242340	1230.922485	-660.313293	-266.965057	1211.086914	-618.445313	169.344589	1013.761230	-549.946716	-217.608978	926.383728	-541.667175	6.455808	1092.041138	543.494141	-61.190910	971.176147	531.125183	195.656967
-557.316345	90.601257	989.812317	-555.877747	-85.000328	996.462830	-622.617432	123.196732	521.930420	-640.154358	-132.462570	529.714294	-656.224976	132.691910	82.002403	-651.098511	-140.846924	87.754829	-552.539978	214.238693	1452.099854	-522.561707	-169.159317	1454.763916	-499.076385	12.870535	1423.053711	-488.033997	34.041065	1752.614014	-753.337036	319.946808	1230.578247	-661.138184	-266.190796	1211.094238	-618.371643	169.741806	1013.610840	-551.770508	-217.225876	925.893555	-541.792664	6.664412	1091.960083	542.392029	-61.275925	971.338745	529.875488	195.822586
-557.408142	90.830109	989.734741	-555.970154	-84.779671	996.391418	-622.623291	123.242004	521.938293	-640.281433	-132.438904	529.745483	-656.279968	132.715958	82.017136	-651.111145	-140.764359	87.719246	-552.858643	214.680115	1451.861450	-522.687805	-168.831650	1454.618042	-499.300018	13.229109	1422.944946	-488.118591	34.470470	1752.528320	-754.018066	319.698120	1230.269287	-662.003662	-265.533966	1211.150146	-618.337769	169.957504	1013.471252	-553.515747	-216.848434	925.391663	-541.925720	6.892322	1091.891602	541.281006	-61.069088	971.297180	528.566895	195.950500
-557.498413	91.013992	989.635681	-556.138000	-84.633957	996.372009	-622.551758	123.319695	521.902161	-640.326355	-132.317413	529.737122	-656.280579	132.682617	81.992081	-651.170837	-140.753204	87.734917	-553.206787	215.062729	1451.606689	-522.847473	-168.526276	1454.472900	-499.498840	13.601782	1422.863403	-488.218933	34.920418	1752.456543	-754.641602	319.499115	1230.042969	-662.799133	-264.846497	1211.176392	-618.355347	170.156982	1013.364441	-555.239258	-216.557907	924.970154	-542.086426	7.094458	1091.835693	540.173401	-60.838432	971.288391	527.197754	196.121063
-557.592773	91.142540	989.557861	-556.283325	-84.495544	996.380432	-622.520386	123.330437	521.875854	-640.225464	-132.115356	529.662354	-656.323853	132.689682	81.971840	-651.113342	-140.724762	87.690521	-553.571716	215.489426	1451.384155	-523.017456	-168.241776	1454.342896	-499.731201	13.970274	1422.783081	-488.353210	35.373348	1752.376831	-755.249634	319.344391	1229.859375	-663.599060	-264.295807	1211.189697	-618.423889	170.344788	1013.236023	-556.820129	-216.272568	924.602478	-542.255554	7.272252	1091.806519	538.872375	-60.784813	971.276367	525.721130	196.303009
-557.676331	91.324493	989.515076	-556.434570	-84.268166	996.319763	-622.276367	123.131721	521.843506	-640.238281	-132.045990	529.599915	-656.182373	132.665817	81.931030	-651.143738	-140.703979	87.678963	-553.909668	215.880966	1451.188354	-523.205078	-167.928085	1454.186768	-499.950348	14.343551	1422.678467	-488.472260	35.789028	1752.301392	-755.832703	319.262817	1229.652100	-664.353088	-263.687500	1211.227295	-618.254028	170.416214	1013.068115	-558.274658	-215.935699	924.261902	-542.420898	7.462156	1091.762451	537.742432	-60.588409	971.256897	524.345764	196.576675
-557.773132	91.478348	989.458557	-556.598511	-84.053383	996.274475	-622.182068	123.170128	521.810852	-640.176819	-131.892609	529.514343	-656.147522	132.644287	81.903053	-651.002319	-140.725372	87.701492	-554.232605	216.304199	1450.982178	-523.344482	-167.632431	1454.017578	-500.188080	14.724134	1422.567993	-488.594025	36.229469	1752.198608	-756.310242	319.240265	1229.359375	-665.073792	-263.209442	1211.288696	-618.553589	170.746704	1012.994568	-559.692749	-215.643631	923.856750	-542.588257	7.648559	1091.717041	536.376282	-60.501457	971.184204	522.874512	196.831238
-557.875671	91.644363	989.343506	-556.775146	-83.931267	996.260559	-622.139160	123.238678	521.775635	-640.099060	-131.836380	529.511963	-656.168823	132.642532	81.905106	-650.951172	-140.681091	87.677109	-554.516418	216.660049	1450.745972	-523.525879	-167.310944	1453.850708	-500.423950	15.044271	1422.519409	-488.728882	36.692295	1752.209961	-756.763367	319.253296	1228.999878	-665.746521	-262.770569	1211.284302	-618.698914	170.900146	1012.892517	-561.040649	-215.428101	923.551758	-542.773254	7.842288	1091.657227	535.173218	-60.438560	971.223938	521.425659	197.042313
-557.988953	91.894318	989.278931	-556.941711	-83.703178	996.210449	-622.184387	123.357262	521.762207	-640.053345	-131.772003	529.447693	-656.269836	132.677032	81.837883	-651.031555	-140.668304	87.667473	-554.795410	217.010345	1450.561035	-523.755920	-166.940048	1453.747925	-500.664032	15.413056	1422.451538	-488.923889	37.167095	1752.046143	-757.164795	319.331238	1228.744629	-666.372192	-262.305328	1211.290283	-618.824036	171.051025	1012.772339	-562.281067	-215.150513	923.293457	-542.961914	8.084542	1091.606934	533.895081	-60.183327	971.154602	520.001343	197.361511
-558.128479	92.040924	989.258484	-557.104431	-83.549850	996.199219	-622.180603	123.478783	521.745422	-640.018982	-131.672791	529.414673	-656.284180	132.670395	81.872757	-650.973450	-140.605072	87.617218	-555.088501	217.423584	1450.397949	-523.960510	-166.645599	1453.637573	-500.925385	15.747946	1422.333740	-489.064728	37.621128	1751.976563	-757.523743	319.380341	1228.562988	-666.980469	-261.893463	1211.345459	-618.987793	170.990646	1012.683289	-563.373474	-214.805023	923.055969	-543.150574	8.237908	1091.596436	532.503418	-60.108448	971.105591	518.428955	197.606705
-558.322693	92.306190	989.192932	-557.346497	-83.351738	996.188904	-622.232300	123.615135	521.740540	-639.899170	-131.474350	529.293030	-656.338257	132.712814	81.904633	-650.863831	-140.585983	87.598549	-555.310425	217.784317	1450.227173	-524.117432	-166.356781	1453.539673	-501.140930	16.086777	1422.241577	-489.165344	38.034023	1752.002563	-757.819641	319.484802	1228.446167	-667.535034	-261.529633	1211.398560	-619.170898	171.128098	1012.595337	-564.434875	-214.433640	922.823486	-543.389343	8.495199	1091.560425	531.237122	-60.056458	971.088074	517.029602	197.909744
-558.522888	92.531570	989.115540	-557.640564	-83.266251	996.238464	-622.230713	123.804070	521.696411	-639.951294	-131.452087	529.316406	-656.330078	132.726669	81.853348	-651.029480	-140.537048	87.635666	-555.573181	218.147888	1450.073120	-524.324768	-166.053299	1453.448853	-501.402649	16.421865	1422.187744	-489.329712	38.471806	1751.971069	-758.131104	319.683350	1228.278687	-668.024841	-261.130585	1211.467163	-619.357422	171.255402	1012.514160	-565.516968	-214.241837	922.596741	-543.680115	8.711075	1091.550415	529.794373	-60.074146	971.059021	515.544922	198.278366
-558.742493	92.748909	989.062500	-557.918823	-83.128403	996.257629	-622.284241	123.968262	521.685486	-639.888489	-131.307236	529.283264	-656.390686	132.748367	81.845261	-651.018372	-140.512360	87.649101	-555.806641	218.482803	1449.930542	-524.558411	-165.691895	1453.362915	-501.661316	16.736464	1422.129395	-489.502258	38.933044	1751.820068	-758.395447	319.959747	1228.035400	-668.500183	-260.707550	1211.482300	-619.529236	171.426437	1012.465271	-566.443420	-213.921936	922.315735	-543.972046	8.922619	1091.538330	528.516235	-59.749367	970.905090	514.127563	198.634415
-558.969299	92.924683	989.043152	-558.173889	-82.886627	996.206665	-622.339294	124.160004	521.653320	-639.953247	-131.225693	529.236755	-656.445007	132.750534	81.831116	-651.068481	-140.446640	87.574013	-555.968018	218.819992	1449.699951	-524.773804	-165.410858	1453.358276	-501.912720	17.030687	1422.040039	-489.662140	39.357407	1751.780762	-758.613647	320.265930	1227.827637	-668.913086	-260.383698	1211.539185	-619.707642	171.589386	1012.403015	-567.285706	-213.612701	922.180847	-544.213074	9.112855	1091.504028	527.212280	-59.617336	970.857361	512.751831	198.884094
-559.163330	93.077309	988.972961	-558.462219	-82.759048	996.233154	-622.350159	124.225288	521.599182	-639.888550	-131.070618	529.195496	-656.419495	132.781479	81.795891	-650.958984	-140.417755	87.564369	-556.121033	219.181793	1449.488525	-524.982056	-165.114975	1453.363892	-502.139526	17.315264	1421.981934	-489.796234	39.770477	1751.769775	-758.800964	320.571960	1227.635742	-669.276123	-259.971039	1211.621826	-619.914551	171.733475	1012.353699	-568.189148	-213.373077	921.979492	-544.472717	9.299005	1091.482910	525.913330	-59.360714	970.799927	511.387268	199.295227
-559.365479	93.226128	988.951416	-558.718750	-82.632965	996.276978	-622.391113	124.305458	521.612427	-639.970093	-130.957718	529.180237	-656.422302	132.789856	81.784805	-651.081116	-140.372314	87.558517	-556.242615	219.492905	1449.254761	-525.203186	-164.834793	1453.414307	-502.406921	17.591919	1421.906738	-489.946686	40.207306	1751.794800	-758.962280	320.912659	1227.417847	-669.638367	-259.553711	1211.669800	-620.089661	171.804153	1012.300232	-568.968689	-213.027847	921.807434	-544.740112	9.468283	1091.498169	524.610962	-59.067825	970.644104	510.017303	199.734818
-559.615967	93.400269	988.905518	-558.976868	-82.409889	996.186401	-622.550171	124.417290	521.566467	-640.063171	-130.928299	529.155701	-656.489502	132.808441	81.746719	-651.205750	-140.305252	87.537537	-556.345398	219.798630	1449.083496	-525.414063	-164.544342	1453.505249	-502.609161	17.870377	1421.859619	-490.059357	40.616394	1751.898193	-759.106262	321.268250	1227.280151	-669.976318	-259.195496	1211.778442	-620.277100	171.988403	1012.231689	-569.694580	-212.576874	921.667297	-544.985596	9.642334	1091.429688	523.281921	-59.000580	970.655884	508.715424	200.011703
-559.902100	93.590973	988.907898	-559.285461	-82.174904	996.139221	-622.677063	124.540062	521.541138	-640.117615	-130.878845	529.152954	-656.544128	132.806946	81.779022	-651.199585	-140.237579	87.530731	-556.410889	220.097641	1448.912964	-525.603699	-164.270950	1453.622070	-502.825409	18.118822	1421.839233	-490.252075	41.013264	1751.833374	-759.218262	321.652771	1227.179932	-670.211060	-258.768921	1211.890503	-620.467834	172.154510	1012.166565	-570.333435	-212.211502	921.603638	-545.296204	9.826575	1091.410400	521.924744	-58.632549	970.518494	507.312805	200.418442
-560.167297	93.744629	988.901550	-559.630981	-81.961128	996.120178	-622.858887	124.582283	521.560059	-640.131348	-130.798874	529.194763	-656.603577	132.822037	81.730858	-651.340576	-140.157883	87.527504	-556.474182	220.406097	1448.658447	-525.822815	-163.975800	1453.784424	-503.019348	18.368063	1421.827881	-490.458374	41.436455	1751.902100	-759.316040	322.033752	1227.058960	-670.434082	-258.339417	1212.045166	-620.683289	172.363388	1012.094788	-571.023315	-211.841614	921.568237	-545.612732	9.998075	1091.399902	520.620361	-58.345375	970.429077	505.987762	200.856262
-560.480103	93.954468	988.912109	-560.022400	-81.717232	996.121338	-623.037292	124.721237	521.557678	-640.136963	-130.669037	529.148010	-656.617737	132.840836	81.705978	-651.392883	-140.107040	87.581497	-556.545959	220.722321	1448.445435	-526.083008	-163.725189	1454.055908	-503.255646	18.609859	1421.863770	-490.722717	41.816685	1751.990723	-759.420105	322.514679	1226.912231	-670.687927	-257.935120	1212.247559	-620.743835	172.470642	1011.968506	-571.597473	-211.453186	921.593384	-545.962708	10.214077	1091.405884	519.285828	-58.152599	970.445496	504.764526	201.214539
-560.747742	94.176468	988.917114	-560.376465	-81.594078	996.198853	-623.269958	124.862541	521.554077	-640.109009	-130.567108	529.154602	-656.652039	132.862991	81.639885	-651.419922	-140.029037	87.580719	-556.567017	221.008316	1448.158447	-526.340820	-163.446091	1454.374634	-503.439026	18.838871	1421.860474	-490.949860	42.211525	1752.168579	-759.474915	322.946259	1226.725830	-670.881348	-257.456604	1212.450562	-621.196350	172.794800	1011.934509	-572.122375	-211.009109	921.610229	-546.294861	10.418147	1091.448853	518.021301	-57.554832	970.269714	503.586365	201.634354
-561.049927	94.328094	988.949402	-560.783020	-81.432640	996.242981	-623.515808	124.975204	521.543457	-640.103638	-130.508362	529.126648	-656.719971	132.899689	81.644600	-651.452087	-140.004623	87.579002	-556.568604	221.268616	1447.892578	-526.492065	-163.196503	1454.681030	-503.625671	19.073765	1421.895752	-491.248138	42.611568	1752.176636	-759.484985	323.423187	1226.514282	-671.049500	-257.019623	1212.695435	-621.267334	172.874298	1011.795349	-572.607300	-210.630951	921.715759	-546.651184	10.573110	1091.487427	516.735291	-57.250336	970.247986	502.369904	202.019394
-561.313904	94.511322	988.953613	-561.190430	-81.337738	996.342834	-623.747559	125.124199	521.548157	-640.140991	-130.409027	529.066040	-656.701172	132.921234	81.593071	-651.547058	-139.947021	87.568581	-556.589111	221.493973	1447.643799	-526.661133	-162.949005	1454.992188	-503.771454	19.275738	1421.892822	-491.584625	43.001854	1752.293945	-759.499634	323.927063	1226.248291	-671.209595	-256.589233	1212.973877	-621.536011	173.089066	1011.682495	-573.098389	-210.297363	921.906128	-547.001099	10.752246	1091.539917	515.430359	-56.724648	970.177246	501.163177	202.508545
-561.642212	94.703812	988.987488	-561.566406	-81.061974	996.303040	-624.015137	125.257217	521.578186	-640.140625	-130.259445	529.011230	-656.729492	132.930191	81.590805	-651.599670	-139.945877	87.593781	-556.567688	221.712601	1447.401978	-526.799316	-162.712769	1455.314209	-503.946045	19.468250	1421.926025	-491.958710	43.380463	1752.437866	-759.493591	324.378662	1226.076904	-671.368896	-256.093781	1213.302124	-622.017456	173.397186	1011.608154	-573.531860	-209.896622	922.054565	-547.316040	10.942909	1091.533325	514.200439	-56.244843	970.111450	500.052216	202.889450
-561.965210	94.931763	988.995117	-561.970398	-80.733826	996.260559	-624.312134	125.268433	521.593506	-640.161926	-130.162628	529.019348	-656.695862	132.921158	81.520149	-651.605103	-139.862488	87.584442	-556.558716	221.990112	1447.201660	-526.913513	-162.461685	1455.614746	-504.066315	19.655725	1421.909180	-492.372284	43.759846	1752.598511	-759.490723	324.789093	1226.024658	-671.544250	-255.698395	1213.669189	-622.298279	173.620911	1011.488159	-573.867798	-209.419907	922.215088	-547.618530	11.188210	1091.508423	512.886475	-55.730473	970.085144	498.913940	203.327530
-562.279419	95.121620	988.994324	-562.419739	-80.521355	996.293152	-624.651917	125.395950	521.629700	-640.226807	-130.033096	528.945557	-656.723755	132.962021	81.525764	-651.681152	-139.856720	87.610168	-556.547546	222.207916	1446.992798	-526.996399	-162.244278	1455.983032	-504.191315	19.845543	1421.941040	-492.804382	44.151340	1752.743774	-759.517883	325.221893	1226.060425	-671.654663	-255.327927	1214.013428	-622.578125	173.814865	1011.400574	-574.246521	-209.054199	922.506287	-547.964966	11.397402	1091.518921	511.687866	-55.205254	970.007446	497.830536	203.906830
-562.593933	95.294342	989.030823	-562.871582	-80.316460	996.337158	-624.977539	125.443268	521.598511	-640.288391	-129.937149	528.934265	-656.762085	132.969254	81.480942	-651.722717	-139.818726	87.580841	-556.543152	222.448151	1446.807129	-527.134399	-161.995300	1456.355103	-504.324402	20.065397	1421.968384	-493.227844	44.478104	1752.876831	-759.522400	325.668701	1226.019897	-671.690247	-254.917755	1214.256348	-622.891541	173.982361	1011.323792	-575.291382	-210.240356	923.450439	-548.319092	11.579709	1091.555176	510.421844	-54.831997	970.037170	496.784454	204.283981
-562.901733	95.513840	989.006958	-563.304321	-80.171600	996.375671	-625.325562	125.608765	521.588013	-640.439697	-129.879272	528.932312	-656.822510	133.003006	81.424446	-651.746521	-139.798706	87.578247	-556.505615	222.676666	1446.600464	-527.262695	-161.706726	1456.708130	-504.442566	20.234932	1421.965088	-493.703491	44.842556	1753.021240	-759.542786	326.098175	1225.960815	-671.805176	-254.565781	1214.652954	-623.146545	174.216034	1011.275757	-575.705933	-210.129745	923.810608	-548.649536	11.784644	1091.555786	509.326599	-54.239059	969.944458	495.785400	204.882111
-563.169861	95.641075	989.048889	-563.699646	-80.040192	996.500122	-625.645142	125.761864	521.654968	-640.637817	-129.880264	528.901306	-656.829285	133.052597	81.402931	-651.835510	-139.768906	87.534882	-556.458679	222.896088	1446.466064	-527.306396	-161.417847	1457.038086	-504.559906	20.450233	1421.960449	-494.144928	45.209869	1753.132446	-759.599487	326.527924	1225.907715	-671.912048	-254.344345	1215.050415	-623.377197	174.497879	1011.278320	-576.022766	-209.644608	924.121216	-548.967712	11.949853	1091.635498	508.111511	-53.861378	969.907532	494.690094	205.427505
-563.493225	95.821899	989.087830	-564.153870	-79.844887	996.536560	-625.999756	125.947823	521.668152	-640.742737	-129.828156	528.862366	-656.938477	133.130875	81.381050	-651.880798	-139.706436	87.502769	-556.418213	223.168015	1446.313354	-527.342651	-161.148972	1457.294189	-504.639709	20.682880	1421.976807	-494.581085	45.544445	1753.220337	-759.679016	326.860504	1225.915527	-671.996399	-254.156372	1215.382568	-623.582520	174.733337	1011.286377	-576.330750	-209.237564	924.400146	-549.333923	12.125865	1091.670410	506.958130	-53.220631	969.793640	493.772156	205.862747
-563.848511	96.001549	989.083923	-564.670166	-79.582977	996.494629	-626.373657	126.041687	521.682190	-640.905151	-129.780228	528.880310	-657.004944	133.184128	81.330605	-651.938599	-139.724182	87.537811	-556.393066	223.426941	1446.128296	-527.401123	-160.845184	1457.525635	-504.750702	20.875940	1421.954346	-495.054871	45.881470	1753.367432	-759.770874	327.202179	1225.889160	-672.190491	-254.057678	1215.802002	-623.769348	174.968109	1011.310242	-576.045471	-207.342300	923.977539	-549.700562	12.313203	1091.638672	505.902832	-52.778435	969.779297	492.783966	206.485931
-564.169678	96.180702	989.083130	-565.128296	-79.411194	996.520386	-626.677734	126.161133	521.672363	-641.091736	-129.694412	528.891296	-656.989197	133.168274	81.255028	-651.903259	-139.727463	87.532433	-556.351135	223.740265	1446.002930	-527.468323	-160.552597	1457.732910	-504.821625	21.124258	1421.958008	-495.502808	46.187664	1753.490967	-759.880737	327.464508	1225.898315	-672.285339	-253.927292	1216.164429	-623.987732	175.186356	1011.313721	-576.443848	-207.096954	924.214417	-550.043335	12.491523	1091.644043	504.789398	-52.258453	969.768250	491.835938	206.950195
-564.507751	96.355461	989.095703	-565.551086	-79.206322	996.512695	-627.067566	126.305229	521.667297	-641.304688	-129.606949	528.867920	-657.022583	133.231659	81.227310	-651.942139	-139.717590	87.484840	-556.304199	224.000244	1445.883789	-527.479553	-160.276031	1457.923096	-504.884766	21.393095	1421.922485	-495.945313	46.474560	1753.603027	-759.994263	327.815002	1225.829712	-672.365784	-253.814697	1216.490234	-624.265625	175.444855	1011.312561	-576.739197	-206.832870	924.521973	-550.368713	12.662945	1091.639160	503.741180	-51.868073	969.769165	490.900940	207.487183
-564.785461	96.462364	989.079163	-565.889404	-79.098976	996.605225	-627.362000	126.489868	521.627380	-641.424500	-129.421280	528.866333	-657.027771	133.297516	81.152138	-651.871582	-139.703598	87.456192	-556.261597	224.250809	1445.737183	-527.517578	-159.991913	1458.088623	-504.971527	21.633638	1421.891479	-496.371124	46.735634	1753.718750	-760.164124	328.124969	1225.816284	-672.442383	-253.740936	1216.765747	-624.531921	175.688385	1011.318237	-576.988037	-206.648041	924.745850	-550.659180	12.826085	1091.672241	502.756714	-51.261387	969.746094	490.053314	208.070068
-565.105225	96.702789	989.086731	-566.322327	-78.866592	996.603943	-627.702820	126.644638	521.581726	-641.696045	-129.395874	528.817505	-657.065796	133.328781	81.123672	-651.829529	-139.743439	87.499001	-556.227844	224.512283	1445.575684	-527.579346	-159.677505	1458.217896	-505.053101	21.900555	1421.876099	-496.809113	47.003040	1753.824707	-760.335571	328.352020	1225.828979	-672.531189	-253.672974	1217.008301	-624.759399	175.893097	1011.335571	-577.276611	-206.529388	924.965881	-551.002625	13.047458	1091.671143	501.673798	-50.804325	969.791748	489.190277	208.524078
-565.478394	96.956627	989.083923	-566.837097	-78.547142	996.563171	-628.013733	126.929085	521.586609	-641.954651	-129.293442	528.744019	-657.159973	133.350616	81.139854	-651.932068	-139.732666	87.452652	-556.189636	224.798874	1445.489014	-527.644165	-159.377518	1458.282593	-505.116058	22.166037	1421.809326	-497.201355	47.264889	1753.913940	-760.490906	328.606934	1225.820679	-672.612122	-253.665176	1217.244263	-625.031006	176.077652	1011.362427	-577.593384	-206.498596	925.174194	-551.373474	13.301454	1091.639771	500.752991	-50.041355	969.694580	488.388184	209.155365
-565.840393	97.183640	989.097717	-567.330505	-78.328682	996.570801	-628.302246	127.089546	521.595398	-642.271240	-129.266037	528.636963	-657.163147	133.397858	81.107887	-651.922058	-139.711761	87.408691	-556.149109	225.082153	1445.342896	-527.653015	-159.107285	1458.380371	-505.160797	22.429348	1421.790161	-497.545959	47.473324	1753.975342	-760.651489	328.733429	1225.943359	-672.674255	-253.624176	1217.459473	-625.252991	176.260269	1011.362000	-577.811340	-206.479767	925.387390	-551.754944	13.508764	1091.644165	499.774506	-49.574383	969.755188	487.572052	209.658768
-566.152100	97.392273	989.087891	-567.751831	-78.130165	996.610229	-628.578491	127.196938	521.604309	-642.425781	-129.088501	528.590759	-657.214783	133.433289	81.073708	-651.840271	-139.724014	87.326958	-556.110718	225.402527	1445.247925	-527.658386	-158.791794	1458.415527	-505.206757	22.716408	1421.730591	-497.906952	47.678860	1754.040771	-760.813660	328.956268	1225.955566	-672.745850	-253.588272	1217.656128	-625.503906	176.448242	1011.357971	-578.022827	-206.487534	925.528748	-552.091187	13.730073	1091.653687	498.871704	-49.086784	969.822449	486.825256	210.061798
-566.393433	97.502014	989.066650	-568.138916	-78.010124	996.678284	-628.770935	127.297676	521.594116	-642.631653	-128.926422	528.502319	-657.228394	133.454544	81.033783	-651.849487	-139.759003	87.342110	-556.109985	225.672379	1445.169312	-527.743591	-158.467758	1458.463257	-505.254028	22.965996	1421.703125	-498.256470	47.863525	1754.124390	-761.001587	329.120361	1225.928711	-672.845886	-253.549591	1217.847046	-625.752441	176.640991	1011.390381	-578.301025	-206.604477	925.624695	-552.400024	13.882981	1091.674683	498.022064	-48.398430	969.810791	486.007782	210.596588
-566.688477	97.618660	989.057373	-568.533569	-77.859108	996.737061	-629.016174	127.335304	521.571289	-642.815308	-128.766403	528.453613	-657.238159	133.466064	80.979523	-651.887268	-139.738632	87.286163	-556.089722	225.949417	1445.122681	-527.792114	-158.169449	1458.484009	-505.322937	23.218103	1421.673218	-498.579620	48.063469	1754.186890	-761.163269	329.296997	1225.953735	-672.934937	-253.483948	1218.020264	-625.988586	176.827682	1011.386780	-578.524780	-206.687714	925.710083	-552.722900	14.047056	1091.694946	497.106476	-48.136360	970.061829	485.208771	211.036026
-567.013184	97.848618	989.033447	-568.984070	-77.576096	996.729431	-629.280212	127.479942	521.543823	-643.025940	-128.697220	528.422668	-657.287903	133.542084	80.936928	-651.890198	-139.734604	87.275612	-556.070740	226.237411	1445.036499	-527.824280	-157.883820	1458.524170	-505.350250	23.506977	1421.595215	-498.873932	48.226791	1754.222900	-761.341064	329.438324	1226.013306	-672.984863	-253.435654	1218.181885	-626.215088	177.004196	1011.379150	-578.705017	-206.783554	925.782715	-553.056763	14.302317	1091.671021	496.324829	-47.456829	970.125244	484.521790	211.451401
-567.368347	98.050720	988.966309	-569.452820	-77.386246	996.744507	-629.507568	127.563873	521.542786	-643.312500	-128.599289	528.442627	-657.362061	133.550323	80.942780	-652.020691	-139.736328	87.226082	-556.049194	226.539642	1444.964600	-527.882080	-157.575897	1458.554321	-505.421112	23.757813	1421.573486	-499.137177	48.351814	1754.255615	-761.510315	329.605774	1226.023682	-673.070251	-253.332642	1218.314697	-626.245789	177.085495	1011.334045	-578.881836	-206.909836	925.899231	-553.405273	14.533411	1091.633911	495.539520	-47.020046	970.259094	483.805756	211.872528
-567.734924	98.290100	988.954895	-569.847778	-77.174240	996.751465	-629.731323	127.693222	521.509827	-643.548828	-128.518845	528.476135	-657.415771	133.537643	80.921234	-651.986694	-139.756546	87.254120	-556.058105	226.836639	1444.938354	-527.965271	-157.266556	1458.541870	-505.501465	24.020529	1421.516724	-499.379639	48.478497	1754.278564	-761.682312	329.785919	1226.062378	-673.164490	-253.251373	1218.433228	-626.535339	177.233231	1011.284668	-579.099426	-207.065231	925.956970	-553.740234	14.765490	1091.624512	494.772461	-46.642975	970.496277	483.066467	212.320160
-568.109009	98.531403	988.943237	-570.303833	-76.911430	996.702759	-629.939880	127.698486	521.487122	-643.738159	-128.459991	528.437439	-657.414856	133.536819	80.887207	-652.038513	-139.750595	87.225906	-556.066162	227.129166	1444.914551	-528.011780	-156.971252	1458.543457	-505.539795	24.293411	1421.460327	-499.624969	48.590275	1754.304688	-761.830261	329.911530	1226.142090	-673.237061	-253.134644	1218.557129	-626.990173	177.512344	1011.269104	-579.239807	-207.186234	925.998108	-554.093506	14.989040	1091.586060	494.076904	-46.022472	970.567627	482.444977	212.709671
-568.404663	98.693413	988.971130	-570.671265	-76.771805	996.777893	-630.079651	127.732521	521.495911	-644.015625	-128.456451	528.444641	-657.445190	133.573654	80.881599	-652.049500	-139.753387	87.162514	-556.086304	227.387497	1444.862549	-528.061646	-156.686829	1458.539673	-505.593811	24.575092	1421.421631	-499.802460	48.725021	1754.433960	-761.960205	330.039246	1226.197876	-673.341064	-252.984192	1218.695801	-627.255066	177.736801	1011.217407	-579.363831	-207.265961	926.064392	-554.461182	15.160393	1091.642212	493.374573	-45.713154	970.828491	481.826569	212.991028
-568.739502	98.884918	988.955750	-571.126038	-76.637375	996.854004	-630.232117	127.797409	521.480835	-644.190674	-128.359711	528.375061	-657.451050	133.575516	80.860611	-652.146545	-139.761368	87.146355	-556.104980	227.667892	1444.852539	-528.110352	-156.388489	1458.547363	-505.655884	24.855492	1421.406860	-499.993805	48.843506	1754.471802	-762.106995	330.241608	1226.182129	-673.446045	-252.840820	1218.774536	-627.562988	177.975113	1011.160889	-579.531799	-207.346664	926.071655	-554.825012	15.362473	1091.666138	492.666901	-45.297184	971.058533	481.163483	213.346558
-569.073181	99.104439	988.929077	-571.487793	-76.400436	996.810974	-630.436584	127.912727	521.457703	-644.267517	-128.246414	528.335571	-657.518372	133.583328	80.839180	-652.164978	-139.755768	87.097885	-556.143677	227.941589	1444.815918	-528.184448	-156.113083	1458.527222	-505.712555	25.112276	1421.375977	-500.152985	48.926128	1754.502197	-762.266235	330.391998	1226.245483	-673.563599	-252.693146	1218.864258	-627.815308	178.173508	1011.119751	-579.726990	-207.462173	926.066711	-555.129089	15.578609	1091.625122	492.094910	-44.760864	971.177185	480.508698	213.832230
-569.394470	99.227654	988.935120	-571.838562	-76.174507	996.815369	-630.566162	128.005707	521.460449	-644.289124	-128.080811	528.264832	-657.525635	133.608368	80.808136	-651.999451	-139.766388	87.077599	-556.166809	228.235413	1444.798096	-528.188232	-155.825577	1458.467041	-505.782104	25.383789	1421.343384	-500.291626	48.993370	1754.518799	-762.396729	330.615753	1226.309326	-673.618896	-252.516403	1218.936157	-628.051636	178.369171	1011.144348	-579.916931	-207.540543	926.048096	-555.418640	15.751251	1091.623291	491.534790	-44.497101	971.419861	479.962250	214.141159
-569.707458	99.374588	988.948914	-572.154175	-75.960236	996.822021	-630.738403	128.183701	521.471375	-644.394531	-127.969040	528.170532	-657.558472	133.618164	80.811401	-652.059753	-139.769073	87.072090	-556.238464	228.510925	1444.774414	-528.245178	-155.520493	1458.450317	-505.839569	25.650587	1421.306641	-500.397003	49.057972	1754.505615	-762.559937	330.847626	1226.390381	-673.695923	-252.324966	1218.950195	-628.312744	178.571960	1011.144836	-580.086548	-207.536316	926.017700	-555.710327	15.928744	1091.630127	490.926697	-44.187363	971.728516	479.394104	214.376953
-570.058044	99.559097	988.938354	-572.511536	-75.809158	996.869934	-630.880188	128.353134	521.460999	-644.399536	-127.820724	528.103882	-657.642090	133.635223	80.803513	-651.896423	-139.781525	87.052567	-556.296814	228.756134	1444.724365	-528.324219	-155.249512	1458.400635	-505.903107	25.918139	1421.251465	-500.501312	49.088959	1754.526978	-762.700256	331.077789	1226.445435	-673.797241	-252.088837	1219.002808	-628.571045	178.746933	1011.141724	-580.291321	-207.509033	925.973694	-556.042053	16.127554	1091.644043	490.453857	-43.817986	971.909119	478.903809	214.739807
-570.358948	99.738892	988.967285	-572.828552	-75.594574	996.870178	-630.960693	128.453003	521.444214	-644.409546	-127.740395	528.063232	-657.674561	133.628967	80.817223	-651.947937	-139.813431	87.079765	-556.361694	228.996429	1444.698975	-528.384705	-155.017059	1458.342773	-505.987396	26.172312	1421.227539	-500.625671	49.113632	1754.456055	-762.847107	331.274689	1226.594360	-673.861450	-251.867767	1218.981567	-628.845581	178.929474	1011.151001	-580.481201	-207.459122	925.913513	-556.338623	16.307789	1091.657471	490.011566	-43.599663	972.142334	478.431000	215.083405
-570.682617	99.902809	988.970215	-573.141541	-75.401413	996.857727	-631.084961	128.563553	521.451843	-644.499817	-127.727882	528.044922	-657.673218	133.678177	80.792191	-651.988403	-139.784698	87.003326	-556.489441	229.126328	1444.738892	-528.511047	-154.860580	1458.310059	-506.037079	26.472582	1421.284668	-500.719971	49.132217	1754.454468	-762.964294	331.517822	1226.603149	-673.937622	-251.659225	1218.993896	-629.133667	179.146713	1011.162964	-580.671509	-207.340103	925.857422	-556.627991	16.478668	1091.648560	489.564331	-43.428253	972.467468	477.983032	215.330765
-570.997803	100.027496	989.007019	-573.467896	-75.170479	996.845947	-631.216064	128.649002	521.440369	-644.562500	-127.617592	527.954041	-657.703613	133.685272	80.772423	-652.003967	-139.778305	86.985229	-556.570862	229.397125	1444.777588	-528.562927	-154.585678	1458.226440	-506.120911	26.732979	1421.267456	-500.788879	49.130405	1754.450317	-763.053406	331.782104	1226.659424	-674.007141	-251.465744	1218.969849	-629.398621	179.354095	1011.177368	-580.877258	-207.189774	925.801208	-556.936340	16.630522	1091.660278	489.116516	-43.224182	972.726990	477.507324	215.560440
-571.297668	100.181145	988.945374	-573.784729	-75.039543	996.887939	-631.305359	128.782822	521.398132	-644.665710	-127.558517	527.934937	-657.684143	133.678162	80.782486	-652.078979	-139.757874	86.989235	-556.649170	229.651306	1444.785522	-528.658081	-154.319427	1458.172607	-506.185547	26.974419	1421.256104	-500.858154	49.133865	1754.441650	-763.159485	332.012421	1226.722168	-674.096313	-251.220642	1218.948486	-629.632080	179.533478	1011.179871	-581.169128	-207.053436	925.696350	-557.223877	16.828636	1091.644775	488.771851	-42.886097	972.894348	477.126282	215.799637
-571.582947	100.353371	988.945801	-574.074707	-74.882408	996.940979	-631.507874	128.848022	521.414734	-644.718384	-127.546082	527.938721	-657.716064	133.704651	80.754021	-652.158508	-139.731827	86.983482	-556.681030	229.909149	1444.861084	-528.720215	-154.081619	1458.108154	-506.259888	27.224117	1421.250610	-500.935181	48.861401	1754.612549	-763.240540	332.227020	1226.833008	-674.157227	-250.954941	1218.915039	-629.855652	179.703079	1011.188477	-581.444885	-206.852768	925.592957	-557.520569	17.022333	1091.671753	488.451233	-42.660286	973.105652	476.734283	216.025742
-571.921326	100.521271	988.932678	-574.414307	-74.712921	996.947510	-631.689758	128.952377	521.422852	-644.761047	-127.502647	527.900085	-657.795105	133.733368	80.756927	-652.234863	-139.738617	86.973946	-556.726624	230.127243	1444.901367	-528.741333	-153.830170	1458.055786	-506.350861	27.441595	1421.190918	-500.948303	49.091011	1754.421631	-763.311707	332.426239	1226.937134	-674.216614	-250.682861	1218.899780	-630.116516	179.874298	1011.197021	-581.629578	-206.515778	925.493774	-557.825500	17.201229	1091.662720	488.061066	-42.623898	973.407043	476.290619	216.279892
-572.364746	101.019531	989.025818	-574.668335	-74.580070	996.966248	-631.983093	129.095291	521.441895	-644.814636	-127.554337	527.913391	-657.887573	133.770523	80.763199	-652.310303	-139.717987	86.986458	-556.776550	230.367859	1444.982056	-528.807251	-153.593521	1457.999146	-506.398315	27.682358	1421.160156	-500.986542	48.809620	1754.553589	-763.400574	332.638092	1227.075562	-674.314819	-250.426788	1218.859863	-630.375977	180.064453	1011.213928	-581.795166	-206.102859	925.485840	-558.187561	17.482950	1091.722168	487.686615	-42.488052	973.654358	475.927917	216.466583
-572.685120	101.194481	989.028870	-575.003845	-74.429314	996.959595	-632.141663	129.166443	521.443970	-644.786987	-127.495361	527.874084	-657.905518	133.785477	80.727592	-652.348633	-139.714203	86.981026	-556.792053	230.592285	1445.048950	-528.834045	-153.371735	1457.917236	-506.463806	27.914867	1421.178345	-500.987915	48.713764	1754.573120	-763.506958	332.846985	1227.196655	-674.413879	-250.141098	1218.805908	-630.672180	180.229218	1011.217224	-582.029236	-205.742508	925.393677	-558.486389	17.637829	1091.716187	487.397034	-42.205566	973.794006	475.615784	216.665451
-572.966187	101.409973	989.025696	-575.247009	-74.277794	996.975098	-632.274231	129.269028	521.470154	-644.929993	-127.548584	527.876038	-657.869324	133.780060	80.716087	-652.344421	-139.735733	87.035133	-556.836609	230.798920	1445.096313	-528.933228	-153.163254	1457.837891	-506.537781	28.155453	1421.161133	-500.981445	48.690002	1754.625732	-763.577942	333.043365	1227.343994	-674.522644	-249.801620	1218.758057	-630.936401	180.377777	1011.244202	-582.307312	-205.514923	925.275635	-558.736328	17.833340	1091.719971	487.127197	-41.924332	973.883789	475.360474	216.800461
-573.286987	101.638397	989.019043	-575.494568	-74.130997	996.992676	-632.500977	129.355453	521.475037	-644.922913	-127.558395	527.852478	-657.949036	133.814911	80.712479	-652.418640	-139.744019	87.020348	-556.844360	231.012512	1445.152588	-528.974365	-152.959930	1457.753296	-506.599396	28.397949	1421.119873	-500.957275	48.634537	1754.595947	-763.613220	333.267059	1227.433350	-674.619568	-249.487518	1218.692993	-631.176636	180.532272	1011.270691	-582.505371	-205.162064	925.191528	-558.995728	18.038448	1091.720825	486.840302	-41.821518	974.020447	475.076385	216.909454
-573.363831	101.432793	988.911743	-575.735413	-73.960243	996.984985	-632.521057	129.330719	521.428406	-644.879089	-127.489594	527.849121	-657.815369	133.809845	80.647728	-652.400818	-139.699112	87.008957	-556.869690	231.242477	1445.181641	-529.042480	-152.738327	1457.662842	-506.681946	28.573118	1421.107056	-500.941284	48.573479	1754.474365	-763.659302	333.471191	1227.554077	-674.746094	-249.177628	1218.621704	-631.412781	180.676895	1011.290283	-582.728149	-204.786728	925.086975	-559.099670	18.070684	1091.652588	486.483826	-41.809883	974.199890	474.795380	216.973633
-573.599731	101.492950	988.905212	-575.941650	-73.815498	997.032166	-632.759399	129.484558	521.426758	-644.839905	-127.416962	527.816284	-657.827209	133.806702	80.650070	-652.498352	-139.658173	87.025230	-556.895630	231.448441	1445.204956	-529.154663	-152.540070	1457.607178	-506.730438	28.774439	1421.096436	-500.924347	48.469536	1754.577026	-763.694214	333.699097	1227.590576	-674.884277	-248.871964	1218.521484	-631.663025	180.817780	1011.312134	-582.888306	-204.373581	924.999939	-559.305542	18.207712	1091.668945	486.210022	-41.668575	974.292786	474.547516	217.048569
-573.873535	101.603737	988.919556	-576.134521	-73.735115	997.078552	-633.078796	129.605042	521.486938	-644.805542	-127.415611	527.818481	-657.895142	133.851151	80.676788	-652.546936	-139.641617	87.060516	-556.925781	231.619705	1445.240967	-529.244263	-152.364975	1457.531860	-506.813690	28.971752	1421.050415	-500.887024	48.387932	1754.570313	-763.723389	333.913544	1227.630981	-675.028259	-248.472076	1218.474365	-631.903748	180.971191	1011.354614	-583.032593	-203.948914	924.886597	-559.531677	18.327517	1091.697144	485.917877	-41.517132	974.356506	474.270111	217.177505
-574.146240	101.770798	988.965759	-576.372925	-73.514793	997.063599	-633.385864	129.703522	521.496216	-644.837463	-127.390045	527.804016	-657.907043	133.855057	80.677345	-652.566223	-139.657059	87.068085	-556.949341	231.800293	1445.303467	-529.327393	-152.216553	1457.474121	-506.885712	29.167776	1421.031860	-500.865326	48.295010	1754.574341	-763.756958	334.122375	1227.783569	-675.150513	-248.114731	1218.375122	-631.997803	181.012650	1011.347961	-583.230286	-203.679947	924.823120	-559.750305	18.490431	1091.708374	485.668030	-41.362431	974.342896	474.025330	217.301880
-574.391541	101.869209	989.008606	-576.572388	-73.394814	997.105286	-633.602539	129.783752	521.506104	-644.832520	-127.423279	527.821167	-657.846863	133.837128	80.651093	-652.697205	-139.583527	87.075294	-556.932312	231.979095	1445.343262	-529.418335	-152.055099	1457.427979	-506.960419	29.336712	1421.022705	-500.823364	48.202007	1754.576294	-763.806091	334.366241	1227.872803	-675.289001	-247.752853	1218.281494	-632.404053	181.239349	1011.419128	-583.404053	-203.395218	924.728943	-559.965637	18.603418	1091.749268	485.440430	-41.235668	974.305481	473.783539	217.456146
-574.621826	101.995918	988.974487	-576.808411	-73.269341	997.131042	-633.772034	129.825226	521.432434	-644.790527	-127.352844	527.790161	-657.827515	133.854721	80.592155	-652.611938	-139.592728	87.103889	-556.948242	232.142853	1445.368408	-529.537964	-151.923798	1457.375732	-507.016144	29.504309	1421.001953	-500.763397	48.091351	1754.570557	-763.832520	334.608795	1227.943359	-675.417114	-247.359711	1218.205933	-632.636963	181.356689	1011.419861	-583.570251	-203.050598	924.636292	-560.155945	18.761772	1091.736938	485.242676	-41.093304	974.225403	473.608246	217.578659
-574.816467	102.176331	988.987976	-576.982971	-73.083931	997.113586	-633.989624	129.874527	521.454651	-644.777344	-127.313042	527.742310	-657.779297	133.859360	80.586441	-652.713013	-139.551163	87.061470	-556.984619	232.321411	1445.405518	-529.687195	-151.769196	1457.332153	-507.071198	29.654314	1420.970703	-500.704163	48.010288	1754.559937	-763.854309	334.853363	1228.012207	-675.550110	-247.016159	1218.121338	-632.846375	181.476288	1011.419006	-583.692810	-202.670197	924.459290	-560.317505	18.928757	1091.732056	485.030090	-41.051540	974.154297	473.419373	217.662628
-575.016113	102.291512	989.011047	-577.201172	-73.061218	997.224304	-634.214417	129.972031	521.421570	-644.853699	-127.418205	527.809204	-657.777832	133.879822	80.591087	-652.782410	-139.468277	87.010246	-556.983826	232.504364	1445.394897	-529.793457	-151.630981	1457.301270	-507.163940	29.804968	1420.954834	-500.637878	47.906281	1754.560303	-763.878845	335.124207	1228.109741	-675.690796	-246.705139	1218.046021	-633.054749	181.602097	1011.462402	-583.816895	-202.342834	924.358704	-560.508606	19.042608	1091.794067	484.816528	-40.946308	974.013672	473.257935	217.758499
-575.197327	102.396454	989.008240	-577.340515	-72.973289	997.280457	-634.479187	130.096100	521.454895	-644.792542	-127.275658	527.777466	-657.788025	133.918274	80.561989	-652.784668	-139.471146	87.050957	-556.992249	232.647354	1445.447754	-529.892700	-151.514633	1457.281372	-507.245422	29.949806	1420.961426	-500.561951	47.803249	1754.541870	-763.886047	335.364227	1228.172729	-675.854736	-246.307388	1217.978149	-633.278259	181.715134	1011.470642	-583.977356	-202.107285	924.334229	-560.651550	19.175085	1091.816406	484.581604	-40.836826	973.874023	472.924164	217.931335
-575.362061	102.546242	989.012146	-577.510254	-72.922607	997.331726	-634.764160	130.214691	521.451843	-644.783508	-127.233063	527.795654	-657.810730	133.920822	80.548698	-652.775635	-139.482513	87.094055	-557.010498	232.793274	1445.460083	-530.039856	-151.385834	1457.258423	-507.333252	30.067776	1420.954834	-500.496307	47.713802	1754.548096	-763.891846	335.594391	1228.246826	-676.023438	-245.958481	1217.887329	-633.462463	181.834259	1011.490967	-584.129211	-201.904617	924.329590	-560.800232	19.298601	1091.839966	484.429779	-40.797108	973.687561	472.859497	217.943588
-575.533386	102.652283	989.034851	-577.661926	-72.750526	997.345886	-635.034851	130.294846	521.469421	-644.762756	-127.190941	527.742065	-657.821045	133.921799	80.569283	-652.840576	-139.467758	87.114632	-557.039124	232.917465	1445.533203	-530.166870	-151.272125	1457.227905	-507.421417	30.183346	1420.929932	-500.394958	47.827633	1754.397461	-763.859253	335.810883	1228.289185	-676.178650	-245.668030	1217.821533	-633.641479	181.960663	1011.545898	-584.217102	-201.611313	924.260742	-560.937988	19.435823	1091.854736	484.209473	-40.771351	973.506104	472.653259	218.040237
-575.914246	103.357750	989.231689	-577.756653	-72.624191	997.356018	-635.530029	130.571884	521.523254	-644.721436	-127.060089	527.706299	-658.023438	133.983078	80.563744	-652.737793	-139.457230	87.105621	-557.077393	233.051498	1445.528931	-530.285278	-151.160446	1457.223999	-507.480896	30.298145	1420.924805	-500.333801	47.572693	1754.503906	-763.825745	336.038544	1228.340698	-676.340698	-245.379654	1217.779175	-633.825989	182.104752	1011.555298	-584.289673	-201.314423	924.185120	-561.223511	19.758785	1091.969971	484.028595	-40.725258	973.274414	472.476990	218.139267
-576.088379	103.514946	989.221741	-577.920959	-72.490250	997.328674	-635.750305	130.665405	521.542480	-644.669128	-126.945534	527.703430	-658.012146	134.013489	80.530678	-652.857117	-139.451233	87.094688	-557.121033	233.157364	1445.589478	-530.429443	-151.058090	1457.147705	-507.584930	30.405363	1420.917969	-500.215942	47.681541	1754.359985	-763.841492	336.259399	1228.414185	-676.518555	-245.122269	1217.731689	-633.993591	182.230621	1011.556396	-584.432190	-201.084656	924.124023	-561.365234	19.894417	1091.947388	483.872437	-40.506660	972.991455	472.318146	218.249741
-576.225464	103.595940	989.198853	-578.063171	-72.382408	997.326965	-635.945862	130.826126	521.478394	-644.716919	-126.886734	527.670349	-657.974487	134.011856	80.505798	-652.835266	-139.450195	87.089500	-557.172119	233.263702	1445.615356	-530.604126	-150.974045	1457.123901	-507.650726	30.492636	1420.900269	-500.142029	47.437225	1754.379150	-763.789551	336.464539	1228.418945	-676.685974	-244.851486	1217.637207	-634.149170	182.368591	1011.527832	-584.565918	-200.875320	924.034241	-561.472839	20.000326	1091.929565	483.700256	-40.338909	972.722656	472.159515	218.315979
-576.180298	103.202553	988.952332	-578.258972	-72.288307	997.325867	-636.031311	130.766373	521.440369	-644.712524	-126.757072	527.575317	-657.823364	134.030396	80.483788	-652.764587	-139.402740	87.011658	-557.182434	233.359833	1445.661499	-530.722839	-150.890396	1457.045044	-507.739075	30.569155	1420.893555	-500.015686	47.510376	1754.215210	-763.727478	336.644806	1228.478027	-676.875305	-244.596313	1217.564087	-634.261658	182.492508	1011.522156	-584.645935	-200.604935	923.940308	-561.409973	19.976385	1091.777954	483.508331	-40.224449	972.472656	472.004395	218.353088
-576.483154	103.836296	989.187866	-578.305664	-72.078583	997.277344	-636.464722	131.017090	521.489685	-644.743896	-126.695633	527.543701	-657.981323	134.062851	80.511040	-652.798767	-139.398148	86.991211	-557.198730	233.432709	1445.656250	-530.836975	-150.816956	1456.979980	-507.823303	30.668795	1420.865601	-499.914795	47.474133	1754.258301	-763.660400	336.869568	1228.562378	-677.044128	-244.396835	1217.477661	-634.235657	182.515381	1011.490173	-584.784790	-200.410049	923.865234	-561.656372	20.252535	1091.889526	483.346863	-40.216740	972.237549	471.864746	218.345322
-576.585754	103.988335	989.167603	-578.443420	-71.978477	997.273438	-636.675903	131.156601	521.506287	-644.802673	-126.631264	527.534241	-657.979614	134.060669	80.497643	-652.818726	-139.416550	87.032692	-557.232056	233.510666	1445.748047	-531.010376	-150.782562	1456.931763	-507.922302	30.732494	1420.840454	-499.849030	47.216892	1754.352783	-763.593384	337.104065	1228.561279	-677.229736	-244.270523	1217.372559	-634.289917	182.628113	1011.496826	-584.961670	-200.271866	923.841309	-561.774597	20.383327	1091.876831	483.116119	-40.263264	972.020142	471.690887	218.278214
-576.487915	103.574608	988.964233	-578.597229	-71.884613	997.241943	-636.699219	131.069946	521.488403	-644.778564	-126.480110	527.506104	-657.847107	134.052200	80.478096	-652.763367	-139.423843	87.021523	-557.249207	233.579865	1445.784668	-531.137451	-150.733032	1456.856812	-508.006104	30.791117	1420.843262	-499.726776	47.301350	1754.185669	-763.559387	337.244110	1228.637329	-677.386780	-244.103729	1217.308228	-634.528992	182.825104	1011.562378	-585.114685	-200.121887	923.788086	-561.696106	20.307869	1091.738647	482.891815	-40.468891	971.885437	471.535309	218.185226
-576.557495	103.623909	988.966614	-578.701233	-71.781334	997.250977	-636.902161	131.099594	521.515991	-644.861206	-126.389709	527.453613	-657.850708	134.060059	80.498070	-652.737366	-139.422302	87.012360	-557.249084	233.629593	1445.813110	-531.256653	-150.681229	1456.792725	-508.077393	30.852177	1420.778687	-499.640350	47.225391	1754.055664	-763.470398	337.465149	1228.698364	-677.531921	-243.979050	1217.220581	-634.565063	182.963577	1011.576355	-585.242004	-199.925705	923.723755	-561.774780	20.386000	1091.742920	482.674683	-40.533108	971.676025	471.402374	218.089737
-576.672791	103.789909	988.953003	-578.801392	-71.618523	997.193726	-637.056152	131.192749	521.484009	-644.871094	-126.251762	527.450806	-657.842834	134.055130	80.479332	-652.688843	-139.426178	86.998291	-557.236877	233.700287	1445.889282	-531.350830	-150.648605	1456.725464	-508.150391	30.885908	1420.775391	-499.563965	47.006588	1754.127197	-763.410522	337.608215	1228.765503	-677.683655	-243.813919	1217.140625	-634.614502	183.068405	1011.588257	-585.364563	-199.776230	923.668030	-561.850281	20.526564	1091.703369	482.444733	-40.519867	971.452454	471.290070	218.038177
-576.715393	103.874252	988.922974	-578.882813	-71.525139	997.183411	-637.203796	131.207108	521.515320	-644.918030	-126.089020	527.404175	-657.816833	134.074615	80.457405	-652.617737	-139.432053	86.981697	-557.237427	233.727402	1445.937988	-531.491089	-150.644562	1456.670898	-508.232727	30.926426	1420.786743	-499.457062	46.917866	1754.117065	-763.308960	337.772552	1228.819458	-677.873779	-243.694031	1217.047974	-634.637695	183.198456	1011.620667	-585.568848	-199.683456	923.530945	-561.909668	20.623138	1091.682495	482.232391	-40.516167	971.244751	471.247772	217.906784
-576.965332	104.493782	989.160522	-578.967224	-71.424088	997.210266	-637.561584	131.440720	521.604126	-644.973938	-126.013084	527.358093	-657.976196	134.134079	80.478256	-652.623596	-139.431824	86.974770	-557.228699	233.764603	1446.024292	-531.610291	-150.609329	1456.585693	-508.311890	30.951077	1420.753784	-499.334381	46.873238	1754.069824	-763.216248	337.922150	1228.901978	-678.021362	-243.562927	1216.979492	-634.705933	183.322937	1011.623291	-585.694885	-199.506882	923.451538	-562.167542	20.869093	1091.834351	481.926361	-40.696938	971.125244	471.148926	217.774368
-577.021973	104.579521	989.175110	-579.053101	-71.300797	997.189392	-637.715332	131.488541	521.621399	-645.012085	-125.914978	527.342285	-657.963379	134.148712	80.480576	-652.591248	-139.410904	86.959244	-557.199036	233.777130	1446.121948	-531.685669	-150.579117	1456.517822	-508.369385	30.966633	1420.744629	-499.218323	46.833324	1754.021484	-763.122742	338.038574	1229.065552	-678.154480	-243.490387	1216.902710	-634.715088	183.447098	1011.630554	-585.850830	-199.374924	923.358337	-562.225159	20.951817	1091.829956	481.562469	-40.985813	971.040405	471.059479	217.585220
-577.090698	104.702667	989.175232	-579.143127	-71.229027	997.166138	-637.848450	131.529724	521.664917	-645.107727	-125.778954	527.336426	-657.999695	134.167252	80.464294	-652.610535	-139.413437	86.945114	-557.167419	233.796341	1446.189453	-531.823608	-150.582108	1456.473511	-508.463318	30.966339	1420.730957	-499.080780	46.806625	1754.053467	-763.021240	338.155029	1229.162964	-678.269836	-243.397293	1216.845337	-634.723083	183.549713	1011.647156	-586.015747	-199.268600	923.270813	-562.290894	21.032755	1091.816895	481.180481	-41.135986	970.899353	471.047913	217.413269
-577.132263	104.750435	989.175415	-579.224426	-71.220978	997.219788	-637.938477	131.554550	521.634766	-645.245483	-125.745224	527.406311	-657.995789	134.144852	80.462914	-652.545532	-139.407669	86.964256	-557.155884	233.787201	1446.240479	-531.948547	-150.585632	1456.423706	-508.520477	30.981651	1420.727051	-498.943848	46.739468	1754.012329	-762.896057	338.302307	1229.233887	-678.417358	-243.322922	1216.758423	-634.737854	183.640198	1011.645935	-586.190674	-199.193680	923.207520	-562.370117	21.086369	1091.845581	480.718842	-41.343964	970.869934	471.003387	217.250305
-577.184937	104.836075	989.186462	-579.305298	-71.129448	997.191040	-638.003113	131.660614	521.663879	-645.283569	-125.644203	527.419250	-658.018494	134.158798	80.458824	-652.538452	-139.407013	86.956032	-557.117554	233.790695	1446.314575	-532.071960	-150.602859	1456.381592	-508.576782	30.959774	1420.695435	-498.801086	46.683853	1753.891724	-762.787170	338.429474	1229.354004	-678.548340	-243.257858	1216.676147	-634.727783	183.741852	1011.658508	-586.289429	-199.093948	923.166992	-562.415710	21.149897	1091.834351	480.303040	-41.528801	970.875916	471.005554	217.127335
-577.223755	104.900826	989.185730	-579.388184	-71.076263	997.180847	-638.080261	131.754868	521.680054	-645.436646	-125.631416	527.422119	-658.066345	134.177994	80.473602	-652.617249	-139.352722	86.952538	-557.065063	233.778046	1446.383179	-532.148560	-150.620377	1456.321045	-508.623108	30.936882	1420.721313	-498.648865	46.621922	1753.837036	-762.646545	338.554901	1229.415894	-678.694336	-243.206650	1216.590942	-634.716248	183.823578	1011.677063	-586.395996	-198.977509	923.113464	-562.460388	21.199049	1091.826782	479.846100	-41.579262	970.867065	471.034607	217.018890
-577.276184	104.963448	989.199829	-579.466675	-71.066643	997.226013	-638.048645	131.776260	521.654297	-645.469910	-125.511787	527.497314	-658.030396	134.217117	80.467636	-652.560303	-139.340622	86.951378	-557.054382	233.781738	1446.485474	-532.281799	-150.647751	1456.282837	-508.681000	30.908943	1420.750610	-498.493286	46.542706	1753.790527	-762.522949	338.725006	1229.405884	-678.850342	-243.118271	1216.529419	-634.694031	183.902023	1011.716675	-586.557251	-198.930084	923.033325	-562.527283	21.248915	1091.856079	479.350189	-41.662155	970.944458	471.034546	216.960098
-577.306274	105.013535	989.209534	-579.555969	-71.037704	997.259155	-638.057922	131.842606	521.659729	-645.572266	-125.484566	527.477722	-658.103821	134.214905	80.487930	-652.647583	-139.352585	86.989563	-557.006775	233.762939	1446.535156	-532.392090	-150.693848	1456.255859	-508.734314	30.872320	1420.744629	-498.331024	46.484917	1753.736450	-762.391602	338.803345	1229.466187	-679.013916	-243.067245	1216.438232	-634.700317	183.964844	1011.737305	-586.737061	-198.888214	922.960449	-562.589172	21.295757	1091.877441	478.824432	-41.725216	971.106506	471.046082	216.888412
-577.383911	105.062637	989.208984	-579.689514	-70.983139	997.258301	-638.064819	131.920959	521.663269	-645.606384	-125.427452	527.489563	-658.081116	134.210968	80.526085	-652.560669	-139.367264	87.017883	-556.962952	233.732376	1446.634155	-532.476868	-150.733658	1456.198975	-508.765259	30.838343	1420.739624	-498.170837	46.408306	1753.686279	-762.267517	338.890839	1229.540894	-679.162720	-243.007675	1216.411377	-634.668518	184.070145	1011.765869	-586.874573	-198.831009	922.872498	-562.669861	21.342016	1091.873047	478.307281	-41.817894	971.338623	471.045624	216.846481
-577.409973	105.130173	989.243225	-579.774109	-70.931625	997.231689	-638.034973	131.983521	521.653931	-645.645325	-125.365944	527.457275	-658.092590	134.212097	80.545845	-652.511108	-139.313278	86.958138	-556.910339	233.702209	1446.706787	-532.510315	-150.772903	1456.107788	-508.797272	30.764994	1420.740356	-497.985321	46.488247	1753.515747	-762.149109	338.980469	1229.614624	-679.282898	-242.948318	1216.333008	-634.630310	184.160934	1011.785400	-587.025635	-198.817627	922.804749	-562.709290	21.361568	1091.876099	477.960144	-41.775997	971.597229	471.099884	216.888885
-577.465210	105.171799	989.267090	-579.867676	-70.882217	997.222534	-637.997864	132.056976	521.655762	-645.668640	-125.358223	527.497314	-658.077393	134.271912	80.544899	-652.587524	-139.305328	86.951157	-556.822266	233.639130	1446.737183	-532.586792	-150.826767	1456.034302	-508.852661	30.714357	1420.726318	-497.840942	46.406345	1753.466797	-762.012390	339.072235	1229.663330	-679.445862	-242.887009	1216.300659	-634.614136	184.253784	1011.799194	-587.175171	-198.767044	922.741333	-562.767151	21.384979	1091.881714	477.573822	-41.754227	971.977844	471.127655	216.881424
-577.511230	105.229790	989.270630	-579.983032	-70.876060	997.220459	-637.932251	132.111069	521.627808	-645.752258	-125.316536	527.474121	-658.128296	134.257767	80.544426	-652.624817	-139.322311	86.987785	-556.764954	233.588135	1446.785400	-532.713562	-150.876694	1456.034302	-508.874207	30.629507	1420.755615	-497.664093	46.302448	1753.406738	-761.891968	339.138641	1229.699097	-679.592590	-242.838852	1216.227295	-634.450378	184.266891	1011.757629	-587.351257	-198.775177	922.668579	-562.842224	21.406315	1091.881958	477.192444	-41.722649	972.449707	471.166321	216.810974
-577.549500	105.268158	989.307800	-580.065552	-70.793045	997.184814	-637.887512	132.204132	521.609009	-645.777954	-125.273743	527.474182	-658.129028	134.314392	80.555092	-652.565002	-139.299667	86.971146	-556.688965	233.530319	1446.850830	-532.772034	-150.970108	1455.961792	-508.910736	30.564884	1420.721069	-497.507324	46.194134	1753.436157	-761.782654	339.227936	1229.793091	-679.707825	-242.795792	1216.183105	-634.549927	184.454071	1011.815674	-587.493896	-198.742828	922.638123	-562.878174	21.422861	1091.880737	477.007874	-41.502502	972.792664	471.275177	216.825790
-577.604370	105.268127	989.307495	-580.180847	-70.815170	997.199219	-637.800049	132.229065	521.602905	-645.880066	-125.278160	527.487061	-658.129761	134.316315	80.559921	-652.576843	-139.302170	87.009277	-556.625671	233.486069	1446.938354	-532.826782	-151.043015	1455.889038	-508.916046	30.502758	1420.723267	-497.377594	45.891861	1753.541992	-761.649048	339.298218	1229.830933	-679.830505	-242.748566	1216.105591	-634.538818	184.537796	1011.847839	-587.600098	-198.678940	922.628601	-562.951538	21.413740	1091.885742	476.879333	-41.453899	973.247192	471.336823	216.795654
-577.622437	105.290840	989.315308	-580.292725	-70.832230	997.233704	-637.760864	132.266357	521.607483	-645.892212	-125.262054	527.474365	-658.147461	134.285248	80.571556	-652.600098	-139.302841	87.011879	-556.541870	233.415543	1446.967407	-532.940674	-151.130310	1455.870361	-508.940216	30.393122	1420.762817	-497.232117	45.721745	1753.502930	-761.528870	339.322937	1229.929199	-679.971069	-242.693039	1216.019897	-634.374329	184.517746	1011.790100	-587.762268	-198.670837	922.537598	-563.031067	21.422394	1091.908936	476.806000	-41.591408	973.824463	471.410126	216.633240
-577.635376	105.319229	989.369934	-580.410339	-70.829094	997.242126	-637.726501	132.278854	521.602234	-645.923828	-125.240356	527.495850	-658.155823	134.282806	80.578438	-652.652283	-139.310226	87.007179	-556.469055	233.331360	1447.055786	-533.004639	-151.222260	1455.792358	-508.952606	30.306597	1420.744385	-497.109955	45.574829	1753.379883	-761.405151	339.423767	1229.927368	-680.125488	-242.671875	1216.001465	-634.376648	184.567184	1011.833252	-587.966248	-198.626648	922.526123	-563.090698	21.402161	1091.941162	476.797089	-41.671249	974.364441	471.442932	216.524231
-577.676575	105.336823	989.382324	-580.518677	-70.753159	997.198669	-637.686584	132.243408	521.615112	-645.953064	-125.142967	527.418335	-658.153748	134.273102	80.588287	-652.559021	-139.299698	86.958542	-556.386353	233.248093	1447.116943	-533.073669	-151.306000	1455.761108	-508.968384	30.227829	1420.710205	-496.950348	45.457081	1753.305420	-761.262146	339.427948	1230.104126	-680.227844	-242.637711	1215.948364	-634.353943	184.623337	1011.832764	-588.084106	-198.587753	922.466492	-563.129517	21.412176	1091.921265	476.817780	-41.827328	974.893677	471.485352	216.332321
-577.683838	105.302361	989.391113	-580.613953	-70.840416	997.260559	-637.626038	132.219208	521.595154	-646.005737	-125.113571	527.404602	-658.169922	134.313385	80.576561	-652.558167	-139.283203	86.978416	-556.297058	233.147705	1447.198486	-533.143433	-151.425232	1455.754028	-508.984070	30.137669	1420.719482	-496.776947	45.481899	1753.135742	-761.130005	339.494995	1230.154297	-680.354858	-242.598450	1215.932007	-634.325134	184.644714	1011.848083	-588.203552	-198.565353	922.459229	-563.178955	21.371756	1091.955566	476.992126	-41.892868	975.335999	471.567047	216.128433
-577.714539	105.319695	989.409912	-580.728455	-70.843079	997.268372	-637.596436	132.267151	521.573608	-646.076721	-125.141273	527.471436	-658.179871	134.311005	80.560532	-652.550171	-139.323456	87.036484	-556.223511	233.055069	1447.237549	-533.207458	-151.522614	1455.682861	-508.995361	30.019419	1420.729004	-496.636505	45.327793	1753.077148	-760.997070	339.567841	1230.196533	-680.497681	-242.611984	1215.884033	-634.430786	184.761917	1011.919922	-588.364197	-198.553253	922.371704	-563.242615	21.364656	1091.968018	477.158051	-42.123951	975.807312	471.635132	215.775177
-577.730652	105.332634	989.423340	-580.811646	-70.813354	997.224487	-637.567017	132.266129	521.571777	-646.066284	-125.055061	527.417297	-658.184143	134.310791	80.586983	-652.442810	-139.336029	87.031464	-556.134521	232.952255	1447.264282	-533.278381	-151.623764	1455.646606	-508.996857	29.928919	1420.734009	-496.473724	45.187023	1753.133789	-760.841248	339.607758	1230.280884	-680.634583	-242.603439	1215.816406	-634.410583	184.771729	1011.955811	-588.508911	-198.561920	922.300720	-563.254639	21.347334	1091.948242	477.461792	-42.351486	976.235779	471.720856	215.466919
-577.741638	105.330383	989.410461	-580.910095	-70.839989	997.226440	-637.521057	132.288971	521.603149	-646.134460	-125.037674	527.369385	-658.187195	134.322556	80.608589	-652.524170	-139.285416	86.944695	-556.067566	232.858475	1447.320068	-533.335510	-151.717499	1455.590210	-509.028320	29.814129	1420.736328	-496.315277	45.042870	1753.091064	-760.718750	339.627380	1230.398438	-680.759521	-242.641907	1215.792114	-634.369202	184.776794	1011.986694	-588.618774	-198.498184	922.253967	-563.287109	21.332134	1091.939209	477.770386	-42.593182	976.640747	471.809448	215.044632
-577.739380	105.292526	989.465271	-580.959290	-70.806770	997.187683	-637.511353	132.257324	521.599426	-646.203918	-125.007614	527.354004	-658.226990	134.317108	80.625328	-652.507324	-139.281448	86.933922	-556.022827	232.748352	1447.389160	-533.421631	-151.805984	1455.531128	-509.045929	29.714947	1420.716187	-496.176636	44.882572	1753.036499	-760.589905	339.614441	1230.543945	-680.876465	-242.677811	1215.740845	-634.339844	184.790527	1012.004822	-588.744446	-198.479324	922.211609	-563.299255	21.274216	1091.947632	478.172577	-42.795128	976.937866	471.913940	214.689178
-577.699524	105.210861	989.484619	-581.013794	-70.879440	997.235840	-637.611328	132.384933	521.619141	-646.204712	-124.899094	527.338257	-658.330139	134.327942	80.652557	-652.434204	-139.299469	86.903778	-555.979858	232.646667	1447.458984	-533.557373	-151.927628	1455.474243	-509.061066	29.576181	1420.713989	-496.062256	44.527859	1753.163452	-760.454346	339.625549	1230.597656	-680.995117	-242.721664	1215.651489	-634.324524	184.761963	1012.003296	-588.906555	-198.541260	922.111877	-563.318604	21.205080	1091.983032	478.583832	-43.116222	977.218689	471.975342	214.323257
-577.709045	105.174843	989.506165	-581.099060	-70.914185	997.237793	-637.768433	132.506302	521.630066	-646.283142	-124.889549	527.337158	-658.462769	134.371140	80.664513	-652.381104	-139.303986	86.902351	-555.926514	232.535767	1447.519653	-533.671387	-152.030838	1455.411255	-509.087921	29.446333	1420.724365	-495.893982	44.369572	1753.120239	-760.324219	339.644867	1230.685547	-681.111572	-242.756760	1215.597778	-634.295227	184.742111	1012.015320	-589.043335	-198.578613	921.965149	-563.343018	21.151268	1091.991821	479.091034	-43.629978	977.523254	472.055847	213.849457
-577.688660	105.095917	989.514221	-581.129700	-70.937469	997.225098	-637.774353	132.477173	521.626648	-646.289917	-124.821243	527.284058	-658.459351	134.398026	80.635094	-652.396790	-139.306274	86.895645	-555.840149	232.429886	1447.586060	-533.735962	-152.156158	1455.374756	-509.138031	29.317465	1420.688843	-495.786469	44.210579	1753.064331	-760.174561	339.695709	1230.743286	-681.185303	-242.834610	1215.520874	-634.262390	184.743591	1012.025757	-589.153503	-198.598053	921.863098	-563.333679	21.084789	1091.987793	479.598572	-44.045177	977.765503	472.145752	213.369370
-577.699829	105.072479	989.496277	-581.176147	-71.062515	997.252625	-637.796143	132.512711	521.619629	-646.444092	-124.863297	527.342834	-658.490417	134.410126	80.648293	-652.550415	-139.311478	86.940010	-555.715820	232.365250	1447.645020	-533.794678	-152.247849	1455.316772	-509.168396	29.168745	1420.641357	-495.658997	44.041569	1753.019531	-760.002075	339.690735	1230.817139	-681.279053	-242.857040	1215.454712	-634.211487	184.704529	1012.026001	-589.277100	-198.659668	921.787476	-563.344482	21.029963	1091.988892	480.170654	-44.269138	977.941467	472.224884	212.993866
-577.508911	104.517502	989.232666	-581.293518	-71.222778	997.279297	-637.637634	132.351379	521.560974	-646.425842	-124.807236	527.297729	-658.348083	134.388123	80.612778	-652.367859	-139.328613	86.935478	-555.668152	232.281021	1447.727295	-533.924622	-152.374603	1455.276367	-509.203644	28.991455	1420.633911	-495.515869	44.062752	1752.830811	-759.859741	339.739807	1230.814209	-681.368896	-242.887604	1215.362061	-634.213806	184.651184	1012.041443	-589.426880	-198.750961	921.702087	-563.196594	20.812565	1091.846313	480.864685	-44.488655	977.994629	472.384521	212.701279
-577.502563	104.461571	989.232666	-581.305786	-71.247345	997.223633	-637.656250	132.316452	521.582520	-646.488098	-124.796349	527.268188	-658.354370	134.380692	80.615990	-652.368408	-139.327820	86.933617	-555.584290	232.108276	1447.784790	-534.039917	-152.532013	1455.226929	-509.219482	28.858959	1420.632813	-495.411377	43.715908	1752.905518	-759.728882	339.688904	1230.929199	-681.463379	-242.931458	1215.262451	-634.188843	184.578400	1012.031555	-589.487610	-198.818619	921.575500	-563.177124	20.739531	1091.816162	481.550354	-44.984665	978.132324	472.573517	212.329788
-577.499390	104.418526	989.254578	-581.358704	-71.295418	997.174500	-637.665894	132.306610	521.577209	-646.477051	-124.765663	527.262451	-658.340393	134.366989	80.637932	-652.268372	-139.320099	86.891998	-555.516724	231.980469	1447.864990	-534.148193	-152.694443	1455.140381	-509.264435	28.684847	1420.590332	-495.283112	43.706532	1752.630371	-759.547424	339.629913	1231.011230	-681.571106	-243.012253	1215.172974	-634.172546	184.507507	1012.022644	-589.543823	-198.896027	921.417175	-563.184204	20.648361	1091.801514	482.217499	-45.178650	978.171204	472.751282	211.977966
-577.471863	104.256538	989.264954	-581.379333	-71.435959	997.225464	-637.707703	132.254669	521.579346	-646.439331	-124.755325	527.240906	-658.363708	134.373550	80.647453	-652.254639	-139.319458	86.887535	-555.437683	231.831970	1447.923706	-534.273682	-152.838287	1455.119751	-509.303680	28.535461	1420.571899	-495.167542	43.523357	1752.582764	-759.366760	339.624939	1231.051025	-681.666260	-243.050278	1215.086914	-634.179626	184.426376	1012.020935	-589.627319	-198.983932	921.321594	-563.194397	20.516304	1091.833740	482.910339	-45.406658	978.208130	472.893463	211.700500
-577.462280	104.245804	989.277283	-581.419800	-71.496864	997.187012	-637.710999	132.254669	521.560364	-646.486511	-124.735191	527.214417	-658.393982	134.374008	80.655098	-652.239929	-139.369843	86.909164	-555.394165	231.694031	1448.074707	-534.393433	-153.016647	1455.055786	-509.356567	28.358862	1420.591797	-495.070190	43.340019	1752.539795	-759.164978	339.595734	1231.054321	-681.674988	-243.041779	1214.865723	-634.197510	184.295395	1012.032471	-590.362793	-200.721054	921.938416	-563.202026	20.445997	1091.820801	483.700806	-45.723492	978.080200	473.081146	211.503937
-577.462952	104.118683	989.264038	-581.470398	-71.638603	997.225647	-637.726746	132.185944	521.570068	-646.492493	-124.719048	527.221436	-658.363464	134.351395	80.637383	-652.239441	-139.330688	86.826996	-555.337830	231.560333	1448.238037	-534.512207	-153.168472	1455.001709	-509.376404	28.190704	1420.591919	-494.989929	42.929138	1752.670410	-758.965210	339.543915	1231.120728	-681.721375	-243.116791	1214.743896	-634.210083	184.140350	1012.046082	-590.489685	-200.988510	921.921204	-563.209290	20.335136	1091.829468	484.410828	-45.929386	977.949585	473.236176	211.341934
-577.662537	104.605080	989.523438	-581.434692	-71.647125	997.193542	-637.964783	132.314560	521.678162	-646.443481	-124.656898	527.169189	-658.507996	134.405197	80.633270	-652.189148	-139.335632	86.839638	-555.264771	231.436356	1448.386719	-534.643860	-153.333664	1454.939819	-509.418427	28.019056	1420.613159	-494.843781	42.934578	1752.447998	-758.745544	339.510864	1231.168091	-681.762573	-243.156738	1214.639893	-634.257507	183.969711	1012.059570	-590.488770	-200.981323	921.778320	-563.368774	20.423674	1091.962036	485.031647	-46.035809	977.721436	473.379913	211.235992
-577.670471	104.566826	989.516479	-581.469604	-71.753662	997.171448	-637.972656	132.262512	521.651550	-646.459778	-124.630409	527.115356	-658.483032	134.442825	80.582687	-652.140137	-139.398621	86.896942	-555.197327	231.306686	1448.587280	-534.777222	-153.527695	1454.910400	-509.461182	27.823000	1420.640259	-494.779663	42.518204	1752.559204	-758.510742	339.472260	1231.198608	-681.811890	-243.242249	1214.522949	-634.360840	183.737167	1012.076904	-590.567444	-201.081802	921.541626	-563.392334	20.338924	1091.948364	485.816101	-46.117531	977.356628	473.571289	211.161667
-577.683777	104.451019	989.501160	-581.475220	-71.857910	997.162781	-637.973816	132.253448	521.624756	-646.476501	-124.694908	527.176453	-658.493896	134.414810	80.581841	-652.129822	-139.415390	86.886932	-555.094482	231.158569	1448.825806	-534.894470	-153.702637	1454.821411	-509.507782	27.669453	1420.665161	-494.670074	42.497330	1752.369629	-758.289490	339.433258	1231.291748	-681.855530	-243.320999	1214.365356	-634.434814	183.465561	1012.124207	-590.641907	-201.244980	921.369202	-563.386780	20.233152	1091.933716	486.432800	-46.348499	977.060242	473.686737	211.084122
-577.684998	104.337296	989.527161	-581.497070	-71.907906	997.111145	-638.007202	132.174484	521.658997	-646.477722	-124.617775	527.067078	-658.523743	134.386475	80.623840	-652.083862	-139.399948	86.838120	-555.029358	231.030304	1449.116333	-535.016541	-153.856873	1454.763184	-509.572388	27.494162	1420.649536	-494.616486	42.078594	1752.482666	-758.063171	339.334076	1231.476440	-681.950317	-243.487000	1214.294556	-634.494141	183.190796	1012.209656	-590.017029	-199.801910	920.527222	-563.380859	20.106934	1091.919800	487.072815	-46.312393	976.631470	473.786804	211.078476
-577.694885	104.174507	989.558960	-581.492493	-72.013336	997.104919	-638.034302	132.109756	521.648193	-646.431763	-124.581497	527.028687	-658.508728	134.372925	80.613014	-651.958313	-139.406113	86.830780	-554.944641	230.874481	1449.385864	-535.102600	-154.034851	1454.701050	-509.622803	27.321835	1420.644531	-494.553650	41.796528	1752.461182	-757.828491	339.219086	1231.683105	-681.981201	-243.578766	1214.147705	-634.611145	182.908676	1012.302795	-590.036255	-199.880280	920.310669	-563.383911	19.954176	1091.933350	487.722778	-46.276775	976.161133	473.990295	210.998260
-577.717102	104.028336	989.563782	-581.562988	-72.161545	997.121765	-638.031921	132.029266	521.637512	-646.444763	-124.613380	527.026733	-658.497070	134.378876	80.608910	-651.884583	-139.425430	86.813080	-554.869263	230.744751	1449.694092	-535.229004	-154.228271	1454.617920	-509.666443	27.153929	1420.677368	-494.503357	41.541607	1752.431885	-757.618286	339.089630	1231.870728	-681.996033	-243.653458	1213.983521	-634.732910	182.590912	1012.433777	-590.115051	-200.119766	920.131958	-563.432068	19.809288	1091.944336	488.296021	-46.459824	975.770874	474.074738	210.969177
-577.759094	103.922058	989.570007	-581.583252	-72.276031	997.101868	-638.062683	131.981659	521.604187	-646.499512	-124.630623	526.981140	-658.495178	134.388245	80.580643	-651.974365	-139.420181	86.814064	-554.726379	230.566559	1449.988770	-535.348999	-154.423721	1454.522461	-509.716187	26.943108	1420.688477	-494.456512	41.519363	1752.232422	-757.384583	338.883545	1232.110352	-681.917725	-243.685730	1213.721436	-634.837280	182.251190	1012.571472	-590.758362	-201.827515	920.536743	-563.436523	19.685373	1091.933716	488.899078	-46.551590	975.354065	474.245605	210.891891
-577.786133	103.765541	989.559082	-581.568176	-72.424576	997.097656	-638.057617	131.910355	521.617310	-646.546997	-124.630867	526.957397	-658.473145	134.383926	80.556252	-651.911072	-139.393219	86.799309	-554.549622	230.409805	1450.315796	-535.455933	-154.587234	1454.437012	-509.747772	26.754139	1420.715942	-494.468201	41.048779	1752.396240	-757.128906	338.674133	1232.387207	-681.869202	-243.756927	1213.547119	-634.916443	181.930756	1012.705933	-590.821838	-202.203125	920.428406	-563.429016	19.540253	1091.923584	489.456787	-46.433834	974.945557	474.462646	210.799072
-577.825256	103.597069	989.564453	-581.584717	-72.551971	997.097046	-638.063049	131.858429	521.609070	-646.617188	-124.664406	526.985229	-658.422974	134.379272	80.543411	-651.921082	-139.390045	86.794037	-554.361755	230.267303	1450.636108	-535.612976	-154.750748	1454.322266	-509.797272	26.575901	1420.740967	-494.421387	41.017204	1752.323730	-756.914673	338.464996	1232.570679	-681.905029	-243.950790	1213.429321	-635.026123	181.604050	1012.844910	-590.082336	-200.648590	919.471802	-563.437439	19.391428	1091.922852	490.026428	-46.504852	974.645142	474.645752	210.736771
-577.657227	102.905289	989.366272	-581.655212	-72.778862	997.125732	-637.900757	131.627274	521.487183	-646.703430	-124.800415	527.065369	-658.298279	134.337769	80.536339	-651.894470	-139.443710	86.846443	-554.151794	230.132217	1450.945435	-535.796143	-154.932098	1454.219727	-509.834961	26.380463	1420.763184	-494.452850	40.726406	1752.228760	-756.736816	338.199188	1232.754028	-681.871216	-244.068726	1213.205200	-635.130127	181.304031	1012.947083	-590.031677	-200.699173	919.139221	-563.292969	19.044479	1091.817749	490.596649	-46.621788	974.398560	474.783630	210.678070
-577.681702	102.756065	989.368713	-581.654175	-72.950127	997.127686	-637.949524	131.445267	521.525024	-646.734192	-124.829239	527.036011	-658.322205	134.302338	80.546402	-651.783813	-139.442719	86.858467	-553.821533	230.022354	1451.249756	-535.986633	-155.085678	1454.121704	-509.872467	26.154245	1420.766846	-494.475830	40.452240	1752.347900	-756.556946	337.862091	1232.944580	-681.786133	-244.174194	1212.922119	-635.219116	181.006897	1013.029785	-590.021362	-200.907196	918.715759	-563.299622	18.885698	1091.819092	491.199219	-46.730968	974.237061	475.019348	210.563736
-577.713989	102.557259	989.431274	-581.676392	-73.079628	997.133728	-637.964539	131.369614	521.493286	-646.820801	-124.900948	527.038086	-658.309814	134.271515	80.561081	-651.768677	-139.439362	86.860474	-553.502747	229.894882	1451.552612	-536.147705	-155.264435	1453.986328	-509.905975	25.952307	1420.779785	-494.564148	40.184067	1752.259277	-756.414490	337.421844	1233.274658	-681.663147	-244.242386	1212.620850	-635.263428	180.725403	1013.064026	-589.939026	-201.070084	918.385193	-563.325073	18.692329	1091.854248	491.701660	-46.680428	974.123047	475.288635	210.463882
-577.761963	102.389214	989.460144	-581.699036	-73.279884	997.178284	-638.046021	131.219101	521.520569	-646.904358	-124.915352	527.021667	-658.337952	134.256958	80.552704	-651.721008	-139.455048	86.839470	-553.085571	229.782486	1451.867188	-536.389648	-155.430130	1453.850220	-509.949799	25.705982	1420.834473	-494.630249	39.900730	1752.374512	-756.324890	336.891510	1233.654663	-681.498840	-244.269913	1212.245850	-635.321899	180.487396	1013.044922	-590.551208	-202.815369	918.714661	-563.351440	18.518299	1091.889038	492.186249	-46.734306	974.150208	475.522522	210.342712
-577.789734	102.253494	989.454102	-581.758301	-73.454094	997.175964	-638.070740	131.088638	521.541077	-647.003906	-125.000427	527.063232	-658.319275	134.269638	80.538071	-651.666504	-139.519913	86.879128	-552.689270	229.509094	1452.189087	-536.752563	-155.686401	1453.701050	-509.936401	25.475885	1420.950928	-494.757263	39.591610	1752.313232	-756.224731	336.235535	1234.064453	-681.431335	-244.418610	1211.966309	-635.397217	180.181442	1013.043091	-589.919983	-201.707581	917.677246	-563.373108	18.361004	1091.881348	492.763428	-46.727478	974.224365	475.817596	210.240341
-577.833008	102.117401	989.482178	-581.786255	-73.617874	997.189514	-638.133057	130.960861	521.550171	-647.072754	-125.060646	527.027710	-658.339050	134.270386	80.502998	-651.620972	-139.528229	86.890045	-552.223572	229.304474	1452.447754	-537.047119	-155.866394	1453.525024	-509.943176	25.210215	1421.018311	-494.904144	39.319771	1752.361694	-756.079895	335.650116	1234.332886	-681.220276	-244.568817	1211.563843	-635.382080	180.170502	1012.972473	-589.767639	-201.888672	917.016357	-563.395203	18.203306	1091.900269	493.355103	-46.759727	974.358154	476.160034	210.136932
-577.872253	101.954071	989.491089	-581.829407	-73.799866	997.211914	-638.151611	130.816925	521.577393	-647.227295	-125.170273	527.016602	-658.325500	134.275238	80.504059	-651.608398	-139.505783	86.863449	-551.716675	229.167908	1452.754639	-537.302917	-155.953796	1453.338379	-509.936096	24.908539	1420.993774	-495.035339	39.077179	1752.407959	-755.969788	334.991211	1234.696777	-680.913635	-244.680420	1211.115479	-635.384216	179.852875	1013.021790	-589.637573	-202.192108	916.358093	-563.411926	18.036718	1091.911621	493.885834	-46.754803	974.605957	476.480194	209.985153
-577.865906	101.751709	989.543640	-581.883911	-73.973289	997.250977	-638.167114	130.622101	521.619080	-647.369751	-125.251854	527.095703	-658.294983	134.184738	80.483887	-651.657532	-139.535019	86.901527	-551.276245	228.921158	1453.111328	-537.676270	-156.155334	1453.115723	-509.917236	24.592651	1421.019531	-495.197510	38.846638	1752.467773	-755.896606	334.284668	1235.103149	-680.548279	-244.800964	1210.663452	-635.400574	179.520798	1013.089905	-589.469971	-202.455490	915.693054	-563.439087	17.836313	1091.958374	494.458038	-46.713535	974.908691	476.820526	209.833725
-577.885010	101.516602	989.622009	-581.931763	-74.147507	997.293091	-638.189880	130.505188	521.629822	-647.509094	-125.393425	527.179016	-658.291565	134.173462	80.500809	-651.571960	-139.602386	86.983192	-550.846619	228.668396	1453.359619	-538.076721	-156.375626	1452.951660	-509.905762	24.294281	1421.061890	-495.406616	38.580124	1752.572510	-755.843384	333.580933	1235.565186	-680.083923	-244.920212	1210.081909	-635.437195	179.186401	1013.149231	-589.245300	-202.728790	914.929321	-563.481140	17.610256	1092.020874	495.036621	-46.728554	975.241211	477.227356	209.733719
-577.914673	101.334297	989.725037	-582.050659	-74.358284	997.392151	-638.253174	130.390305	521.646790	-647.693848	-125.503365	527.202881	-658.337158	134.170380	80.546738	-651.612183	-139.596298	86.961411	-550.339722	228.383972	1453.570923	-538.522827	-156.632797	1452.721313	-509.869324	23.980358	1421.114136	-495.609741	38.343666	1752.638916	-755.757935	332.820404	1236.022949	-679.532837	-245.017593	1209.453979	-635.431274	178.884842	1013.205444	-588.971680	-203.053101	914.060303	-563.562073	17.402729	1092.123535	495.652496	-46.587593	975.533875	477.697876	209.654587
-578.132935	101.595284	990.027832	-582.159302	-74.549316	997.474121	-638.448364	130.391235	521.754700	-647.889709	-125.591286	527.226013	-658.453003	134.185120	80.550888	-651.550537	-139.592117	86.944672	-549.895874	228.146942	1453.738281	-538.957031	-156.887939	1452.486084	-509.833191	23.629522	1421.123047	-495.803589	38.141689	1752.718994	-755.727356	332.219086	1236.268433	-678.807129	-245.045883	1208.701294	-635.458130	178.581985	1013.293701	-588.686279	-203.435333	912.868225	-563.813538	17.317150	1092.335205	496.219116	-46.583237	975.878418	478.141693	209.570740
-578.253174	101.450134	990.056458	-582.343262	-74.740692	997.484375	-638.476990	130.287949	521.754395	-648.093994	-125.758926	527.298035	-658.479431	134.205460	80.509956	-651.572021	-139.620056	86.953552	-549.441711	227.884842	1453.900513	-539.461975	-157.160965	1452.228027	-509.786865	23.251787	1421.171143	-496.019318	37.948547	1752.765137	-755.672546	331.666290	1236.459351	-677.977051	-245.052017	1207.867920	-635.542053	178.302826	1013.318848	-588.382813	-203.892029	911.649231	-563.901428	17.129847	1092.344727	496.837646	-46.531406	976.249023	478.572113	209.541290
-578.107422	100.691551	989.897034	-582.503357	-74.996765	997.515503	-638.275452	129.958603	521.671387	-648.252747	-125.845116	527.298645	-658.330566	134.170532	80.490662	-651.482727	-139.683487	86.967163	-548.984253	227.561203	1453.959106	-539.966797	-157.521576	1451.990234	-509.747894	22.836943	1421.219116	-496.216614	37.765938	1752.827271	-755.625854	331.110321	1236.763428	-677.003357	-245.079514	1206.912842	-635.607788	178.071777	1013.320251	-587.939209	-204.198959	910.252869	-563.810852	16.708353	1092.260986	497.452728	-46.537052	976.641479	479.035004	209.549728
-578.229736	100.440018	989.907959	-582.805481	-75.252350	997.550293	-638.247314	129.832138	521.668823	-648.417358	-125.886818	527.259216	-658.282654	134.185760	80.461845	-651.422974	-139.705795	86.932564	-548.537415	227.232117	1453.907471	-540.455688	-157.846741	1451.740967	-509.690826	22.415567	1421.192383	-496.380676	37.596771	1752.978027	-755.599304	330.600037	1237.105713	-675.869019	-245.050537	1205.905762	-635.708435	177.844559	1013.317688	-587.405640	-204.525711	908.689087	-563.962891	16.449205	1092.273926	498.154846	-46.428967	976.975159	479.596405	209.578491
-578.347107	100.151489	989.973877	-583.054321	-75.464401	997.563232	-638.258423	129.750641	521.647278	-648.512146	-125.918419	527.182373	-658.310730	134.162399	80.504433	-651.352051	-139.752335	86.850456	-548.098450	226.889877	1453.905396	-540.908875	-158.180084	1451.458496	-509.663391	21.967409	1421.160400	-496.563812	37.402679	1753.029785	-755.549805	330.098175	1237.446777	-674.526978	-244.886993	1204.814697	-635.819702	177.612411	1013.274536	-586.839233	-204.944244	907.179993	-564.111084	16.157351	1092.309082	498.855225	-46.641716	977.345337	480.224335	209.548599
-578.488647	99.902130	990.034668	-583.362854	-75.742493	997.587891	-638.304565	129.639191	521.637817	-648.716309	-126.087547	527.198547	-658.348450	134.166641	80.526474	-651.310608	-139.772629	86.865479	-547.696350	226.534439	1453.890991	-541.408813	-158.555634	1451.108154	-509.628479	21.527065	1421.155762	-496.747864	37.222511	1752.980957	-755.443909	329.716187	1237.597656	-673.146729	-244.787598	1203.644775	-635.955322	177.414261	1013.216919	-586.265564	-205.381256	905.412109	-564.296509	15.855670	1092.346558	499.636444	-46.619392	977.627930	480.920288	209.555374
-578.593994	99.684631	990.080383	-583.640930	-75.896652	997.539734	-638.322998	129.554245	521.648743	-648.875549	-126.172752	527.143799	-658.365295	134.147354	80.516243	-651.226013	-139.846375	86.835442	-547.332947	226.186203	1453.884399	-541.861938	-158.914398	1450.735840	-509.589020	21.095560	1421.129028	-496.892151	37.060192	1753.018921	-755.287537	329.302673	1237.724487	-671.603149	-244.558807	1202.435913	-636.070374	177.231262	1013.130188	-585.532166	-205.714813	903.575195	-564.441650	15.600564	1092.340210	500.393555	-46.703262	977.951172	481.575043	209.562027
-578.729980	99.410210	990.093628	-583.933655	-76.054077	997.489136	-638.319946	129.422501	521.609375	-648.994324	-126.151276	527.090637	-658.358215	134.151642	80.508820	-651.199097	-139.947800	86.831451	-546.909058	225.761322	1453.841919	-542.305481	-159.278580	1450.332886	-509.550110	20.614195	1421.105591	-497.048676	36.622353	1753.225342	-755.085022	329.035004	1237.788940	-669.959595	-244.364029	1201.110596	-636.172791	177.094589	1013.024536	-584.666626	-206.021027	901.674255	-564.595032	15.334246	1092.312988	501.109802	-46.643414	978.178284	482.214325	209.610809
-578.856323	99.247871	990.131531	-584.299805	-76.164696	997.441895	-638.396179	129.346512	521.572388	-649.089600	-126.102257	526.979797	-658.412659	134.170181	80.551628	-651.092041	-140.039276	86.767052	-546.590088	225.399033	1453.851318	-542.640137	-159.662735	1449.927490	-509.547119	20.168602	1421.078613	-497.137878	36.712227	1753.042969	-754.825439	328.771362	1237.965454	-668.150208	-244.070282	1199.784424	-636.273071	176.936966	1012.936523	-583.802368	-206.430710	899.767883	-564.798218	15.126585	1092.303589	501.865204	-46.586910	978.384277	482.959900	209.695709
-579.038940	99.010521	990.123291	-584.664551	-76.331314	997.402283	-638.440796	129.238358	521.572693	-649.293274	-126.171028	526.919617	-658.403503	134.139313	80.495941	-651.054016	-140.125259	86.768608	-546.323975	224.986755	1453.882935	-542.977478	-160.007813	1449.445801	-509.520203	19.727686	1421.024170	-497.215607	36.513214	1753.045898	-754.580933	328.469055	1238.180542	-666.246704	-243.782623	1198.380005	-636.370789	176.760376	1012.830811	-582.870728	-206.887405	897.794861	-565.012024	14.888692	1092.270752	502.591125	-46.507278	978.545532	483.701019	209.806122
-579.199768	98.806808	990.143250	-585.057922	-76.504890	997.376038	-638.507629	129.175095	521.525269	-649.460999	-126.277077	526.908936	-658.459473	134.168594	80.460823	-651.016602	-140.248306	86.721924	-546.025330	224.597290	1453.993774	-543.207764	-160.346359	1448.941528	-509.506470	19.325855	1420.980713	-497.265991	36.259682	1753.162354	-754.314453	328.219025	1238.402832	-664.251648	-243.433350	1196.978149	-636.430298	176.578156	1012.746887	-581.074219	-207.155960	896.239807	-565.240845	14.650462	1092.261230	502.301666	-45.376690	978.718933	482.050537	211.469177
-579.417725	98.663559	990.169312	-585.536133	-76.634918	997.321350	-638.675232	129.057068	521.586548	-649.706421	-126.347481	526.842712	-658.549988	134.121704	80.484230	-651.034973	-140.325470	86.682724	-545.759583	224.155945	1454.136841	-543.392822	-160.692062	1448.401855	-509.508881	18.938768	1420.912231	-497.309509	36.005245	1753.160889	-753.964539	327.983368	1238.641846	-662.131897	-243.135818	1195.562988	-636.511414	176.389954	1012.706299	-579.892212	-207.501938	894.203369	-565.509216	14.440442	1092.235718	502.922729	-45.231274	978.851196	482.593170	211.726944
-579.608032	98.429489	990.207947	-585.978638	-76.834099	997.343506	-638.791321	128.905762	521.563416	-650.004517	-126.487236	526.843811	-658.608154	134.109024	80.521614	-650.933777	-140.465698	86.628510	-545.603149	223.748199	1454.364502	-543.501526	-160.999237	1447.847778	-509.505981	18.558441	1420.838379	-497.380005	35.704231	1753.055786	-753.628174	327.704163	1238.886353	-659.955078	-242.715927	1194.194214	-636.531677	176.218506	1012.721985	-578.634460	-207.898163	892.257446	-565.804321	14.189949	1092.263672	503.662903	-45.078377	978.816345	483.437164	211.813614
-579.776672	98.179276	990.225586	-586.408752	-76.979393	997.363953	-638.654541	128.576126	521.528137	-650.184937	-126.547592	526.851135	-658.438049	134.032974	80.478745	-650.850952	-140.576675	86.626823	-545.428223	223.371567	1454.612061	-543.519226	-161.291412	1447.300781	-509.506927	18.174179	1420.806641	-497.418335	35.070633	1753.245117	-753.308228	327.474030	1239.056641	-657.743774	-242.299927	1192.845093	-636.580505	176.056519	1012.762268	-577.360107	-208.211578	890.304626	-566.085449	13.969631	1092.280273	504.483368	-45.205872	978.768921	484.394196	211.692535
-580.149231	98.329765	990.359619	-586.882019	-77.163902	997.383667	-638.885986	128.519730	521.610413	-650.460754	-126.699112	526.877258	-658.609680	134.056107	80.483559	-650.777466	-140.648956	86.573784	-545.251648	222.981857	1454.905273	-543.586121	-161.586655	1446.744995	-509.492188	17.850117	1420.742188	-497.391815	35.001289	1753.059326	-752.993042	327.331329	1239.287964	-655.495789	-241.955490	1191.504639	-636.604858	175.954407	1012.799011	-575.924011	-208.496353	888.436157	-566.507202	13.872345	1092.359619	505.085083	-45.151043	978.697815	485.078125	211.846878
-580.370728	98.220444	990.340332	-587.419373	-77.315941	997.403442	-639.043518	128.422791	521.627014	-650.586365	-126.648651	526.741821	-658.675720	134.047104	80.476974	-650.568726	-140.771500	86.516869	-545.069153	222.582611	1455.205688	-543.538086	-161.877258	1446.159668	-509.485596	17.462709	1420.708740	-497.351379	34.650604	1753.038574	-752.691406	327.102692	1239.659546	-653.179077	-241.553085	1190.199341	-636.634888	175.855896	1012.886963	-574.371216	-208.713669	886.663879	-566.833618	13.729712	1092.351196	505.652863	-45.043568	978.588928	485.804077	212.060440
-580.573608	98.132423	990.373779	-587.939941	-77.414909	997.404358	-639.137573	128.302597	521.652344	-650.749207	-126.668068	526.711609	-658.710266	134.077713	80.470726	-650.388000	-140.950745	86.511894	-544.980042	222.137375	1455.521240	-543.436218	-162.134521	1445.621094	-509.464813	17.116606	1420.676758	-497.297302	34.243980	1753.025269	-752.410339	326.985596	1239.993774	-650.864319	-241.171371	1188.876953	-636.715332	175.802505	1012.947205	-572.622864	-208.936157	885.000916	-567.145630	13.584494	1092.361450	506.276306	-44.807598	978.347229	486.460785	212.230804
-580.794250	97.980553	990.425781	-588.433594	-77.500000	997.416504	-639.231995	128.136108	521.680542	-650.844482	-126.603668	526.606262	-658.766296	134.054489	80.471581	-650.290649	-141.032852	86.431061	-544.884094	221.746307	1455.880371	-543.242126	-162.412964	1445.071655	-509.425507	16.788015	1420.706299	-497.238525	33.729259	1753.020386	-752.122681	326.820984	1240.415527	-648.597168	-240.732605	1187.670898	-636.786255	175.744690	1013.035583	-570.821777	-209.133820	883.501404	-567.483398	13.417369	1092.391724	506.809174	-44.512146	978.075195	487.056702	212.417648
-580.876404	97.550011	990.385376	-588.913147	-77.536179	997.427429	-639.219421	127.901314	521.672913	-651.006714	-126.555405	526.526733	-658.702271	134.001465	80.455177	-650.193481	-141.119232	86.375931	-544.737488	221.309540	1456.204102	-543.017212	-162.668594	1444.508301	-509.386230	16.470129	1420.647949	-497.157501	33.185371	1752.991089	-751.833801	326.670074	1240.798584	-646.307678	-240.290710	1186.467529	-636.888550	175.749817	1013.151367	-568.851746	-209.185043	882.011841	-567.703186	13.177887	1092.366577	507.337952	-44.352238	977.839539	487.675781	212.649567
-581.274536	97.737198	990.540955	-589.532104	-77.510612	997.369751	-639.425781	127.975471	521.671936	-651.257751	-126.573936	526.465576	-658.892090	133.982605	80.494560	-650.245667	-141.195724	86.312195	-544.641968	220.887146	1456.521240	-542.745178	-162.886780	1443.977905	-509.342163	16.159328	1420.569946	-497.046509	32.643097	1752.957275	-751.549927	326.518219	1241.256714	-644.106445	-239.977325	1185.355957	-636.995728	175.741959	1013.236572	-566.795837	-209.154968	880.594177	-568.163696	13.137476	1092.411743	507.676697	-44.298073	977.692444	488.106049	213.018646
-581.769958	97.850616	990.498230	-590.926208	-77.219429	997.143250	-639.642883	127.993645	521.708008	-651.692078	-126.770187	526.408264	-659.012634	134.029312	80.512718	-650.221802	-141.273132	86.260704	-544.552368	220.480545	1456.898315	-542.415588	-163.113495	1443.451538	-509.269501	15.849786	1420.514648	-496.932281	32.038277	1752.959717	-751.259277	326.447968	1241.742920	-641.844421	-239.608002	1184.210938	-637.161987	175.736130	1013.336792	-564.627319	-209.886032	879.607910	-568.882080	13.137868	1092.243164	508.136383	-44.075291	977.421448	488.630188	213.336166
-582.107056	97.746826	990.508118	-591.538208	-77.281609	997.203064	-639.732849	127.955917	521.718628	-651.882080	-126.785294	526.418945	-659.090149	134.002151	80.504524	-650.273499	-141.331741	86.259781	-544.445374	220.056244	1457.258301	-541.962646	-163.373108	1442.873291	-509.207916	15.535184	1420.535400	-496.805756	31.379204	1752.937744	-750.993164	326.334717	1242.179443	-639.734619	-239.299530	1183.216309	-637.293335	175.771973	1013.443176	-562.327393	-209.668152	878.507080	-569.291443	13.052215	1092.266479	508.604675	-43.751938	977.112610	489.225586	213.639938
-582.451965	97.692520	990.568604	-592.154480	-77.296822	997.265015	-639.776672	127.991699	521.694336	-652.086609	-126.797173	526.375916	-659.088989	134.009018	80.534920	-650.178223	-141.380798	86.211845	-544.251526	219.450012	1457.623169	-541.473145	-163.782791	1442.473633	-509.143585	15.277662	1420.609253	-496.656586	30.631756	1752.930420	-750.710205	326.293182	1242.483276	-637.679565	-239.101608	1182.348633	-637.495911	175.793503	1013.523682	-559.931519	-209.140732	877.473938	-569.703369	12.987495	1092.316284	509.004791	-43.500664	976.875732	489.662872	214.039871
-582.801025	97.690964	990.616638	-592.695313	-77.319771	997.295105	-639.894714	128.029404	521.685425	-652.136963	-126.693977	526.291565	-659.179810	134.043396	80.545898	-650.138977	-141.442947	86.212029	-544.134827	219.010208	1457.968872	-541.009827	-164.047333	1442.068237	-509.080292	15.025022	1420.571167	-496.501465	29.895954	1752.907593	-750.442566	326.209503	1242.910278	-635.671875	-238.979156	1181.513062	-637.705322	175.808151	1013.656616	-557.457703	-208.186172	876.430664	-570.067993	12.940470	1092.341919	509.381042	-43.229702	976.741150	490.200897	214.409027
-583.174927	97.709229	990.654053	-593.274536	-77.284714	997.326416	-639.998535	128.006989	521.643250	-652.131653	-126.587067	526.223450	-659.212769	134.028687	80.522697	-649.919861	-141.546829	86.177429	-544.052856	218.659607	1458.328491	-540.499207	-164.275253	1441.595337	-509.009460	14.769650	1420.527222	-496.325043	29.096434	1752.931763	-750.183228	326.083221	1243.421021	-633.663208	-238.922043	1180.708496	-637.559143	175.805252	1013.894226	-554.999390	-207.936127	876.032410	-570.445679	12.936867	1092.359375	509.708984	-42.970566	976.625122	490.649902	214.740997
-583.550598	97.696930	990.756897	-593.815918	-77.265877	997.373474	-640.100281	128.034363	521.635193	-652.785278	-126.931297	526.247681	-659.270874	134.049149	80.519264	-650.228760	-141.525497	86.206596	-543.931885	218.261032	1458.644043	-539.991638	-164.477585	1441.188110	-508.911865	14.529320	1420.443481	-496.114746	28.214848	1752.886841	-749.964661	325.986755	1243.908325	-631.825317	-238.945480	1179.951172	-638.173706	175.908997	1013.878662	-552.425720	-207.118011	875.552917	-570.823547	12.887212	1092.421143	510.101318	-42.695557	976.514221	491.192780	215.054031
-583.978577	97.738060	990.800842	-594.417236	-77.231506	997.391846	-640.264160	128.049896	521.637817	-654.441528	-128.043594	526.454407	-659.361267	134.040421	80.528351	-651.241699	-141.340668	86.259911	-543.788391	217.880981	1458.930786	-539.454285	-164.641174	1440.832031	-508.830658	14.286737	1420.342529	-495.865662	27.360565	1752.966675	-749.721680	325.894836	1244.309570	-630.080627	-239.091263	1179.315674	-637.992188	175.896973	1014.109741	-550.419983	-206.447800	875.074524	-571.220276	12.884971	1092.431885	510.588043	-42.349316	976.434570	491.805725	215.490768
-584.420898	97.831596	990.866028	-594.959167	-77.131088	997.361511	-640.386536	128.082626	521.612732	-655.892944	-129.041458	526.632507	-659.386353	134.072479	80.531212	-651.999695	-141.214874	86.325569	-543.654358	217.469498	1459.263306	-538.952942	-164.838135	1440.513062	-508.687744	14.045743	1420.257935	-495.659851	26.453407	1752.851563	-749.536255	325.786072	1244.805420	-628.366943	-239.200912	1178.695313	-638.230713	175.923325	1014.221191	-547.520142	-205.461945	875.280273	-571.576233	12.909070	1092.426270	511.052460	-42.001534	976.439880	492.386841	215.911865
-584.865540	97.864922	990.931458	-595.509277	-77.038330	997.360718	-640.504761	128.107513	521.590698	-657.492126	-130.194855	526.919678	-659.425659	134.065323	80.492844	-653.087158	-141.134186	86.461555	-543.524719	217.137283	1459.621826	-538.467102	-165.003006	1440.200806	-508.574432	13.807189	1420.184937	-495.409973	25.497751	1752.803467	-749.378357	325.744141	1245.309082	-626.857544	-239.487823	1178.243896	-638.528809	175.984482	1014.351501	-545.614746	-204.607376	874.890503	-571.943420	12.916087	1092.435913	511.651276	-41.583736	976.510925	493.134155	216.327728
-585.301147	97.969749	991.019348	-596.051392	-76.998634	997.391235	-640.617676	128.166077	521.561584	-657.401550	-129.842773	526.889648	-659.404480	134.092010	80.459869	-652.883972	-141.159912	86.433678	-543.454651	216.791550	1459.972900	-537.966492	-165.179871	1439.910522	-508.446686	13.558552	1420.136719	-495.143951	24.535763	1752.815186	-749.226501	325.662415	1245.817017	-625.282227	-239.898468	1177.808716	-639.193542	176.091721	1014.409973	-543.052734	-203.645126	875.018005	-572.316589	12.936221	1092.474854	512.216614	-41.164997	976.678284	493.869690	216.663300
-585.769531	98.089561	991.139893	-596.545837	-76.887184	997.376343	-640.819153	128.226257	521.558838	-650.918152	-124.452942	525.501587	-659.405029	134.106400	80.474098	-648.487000	-141.847626	85.848396	-543.309814	216.378891	1460.225708	-537.417053	-165.341095	1439.686157	-508.340912	13.326452	1420.041748	-494.853180	23.550953	1752.786133	-749.038513	325.613831	1246.213745	-623.822449	-240.311966	1177.415527	-639.571045	176.174744	1014.538879	-540.446289	-202.523895	875.097229	-572.671387	12.964394	1092.506104	512.832397	-41.024769	976.992249	494.811432	216.826706
-586.220764	98.148659	991.217590	-597.006775	-76.810173	997.395447	-641.027588	128.257675	521.516724	-650.450195	-123.896240	525.374268	-659.452332	134.148682	80.455811	-648.089966	-141.949524	85.782425	-543.336975	215.909607	1460.559937	-537.101257	-165.600739	1439.428711	-508.397552	13.023754	1419.983521	-494.528381	22.553341	1752.767822	-748.954468	325.595520	1246.639282	-622.416565	-240.577820	1177.005005	-639.961548	176.220062	1014.677551	-537.756409	-201.596588	875.307617	-573.011963	12.990895	1092.533691	513.517029	-40.687332	977.326416	495.742462	217.015778
-586.651428	98.257881	991.306396	-597.455261	-76.672859	997.383850	-641.251953	128.339661	521.514526	-650.966309	-124.009789	525.443481	-659.478210	134.138397	80.465668	-648.272705	-141.932251	85.834579	-543.214905	215.538055	1460.844849	-536.672974	-165.761810	1439.216309	-508.298187	12.796283	1419.933228	-494.226257	21.501404	1752.767090	-748.889099	325.411682	1247.282593	-621.141418	-240.788788	1176.563965	-639.940430	176.181259	1014.901733	-535.050964	-200.723312	875.509216	-573.326538	13.047773	1092.550171	514.510315	-40.676842	977.698242	497.614075	216.384933
-587.066162	98.316811	991.378906	-597.860718	-76.617416	997.424622	-641.452698	128.399475	521.491089	-651.168457	-123.916092	525.426575	-659.453857	134.148422	80.455711	-648.440979	-141.886581	85.841797	-543.121887	215.230698	1461.146118	-536.250977	-165.962555	1439.058350	-508.113586	12.577386	1419.847778	-493.882172	20.446930	1752.767944	-748.817810	325.263031	1247.819214	-619.899170	-241.341431	1176.313599	-640.312744	176.202545	1015.071289	-532.396606	-199.843231	875.682556	-573.630981	13.080880	1092.587036	515.130371	-40.161663	978.082520	498.102692	217.196457
-587.504883	98.473244	991.481750	-598.287292	-76.457092	997.393372	-641.680481	128.490280	521.492554	-651.315491	-123.753334	525.351746	-659.500305	134.175415	80.443901	-648.328064	-141.883759	85.791962	-543.017334	214.881653	1461.422241	-535.811218	-166.200073	1438.894409	-507.984802	12.354999	1419.781738	-493.547211	19.422651	1752.721680	-748.779297	325.146545	1248.210327	-618.793518	-241.518478	1175.931641	-640.727478	176.238220	1015.270142	-529.670837	-198.719788	876.225830	-573.924011	13.155932	1092.597900	516.089966	-39.983189	978.503601	499.761719	217.082077
-587.930786	98.552681	991.579468	-598.664307	-76.351639	997.402771	-641.902222	128.616333	521.482483	-651.442200	-123.598167	525.319031	-659.485413	134.177704	80.472717	-648.312439	-141.905594	85.814690	-542.910278	214.478287	1461.694580	-535.412109	-166.431671	1438.677612	-507.867950	12.046663	1419.726929	-493.179810	18.350548	1752.671143	-748.780518	325.075562	1248.649170	-617.779053	-242.055908	1175.760254	-641.171936	176.238785	1015.485657	-527.056091	-197.423508	876.658264	-574.202026	13.196075	1092.628662	516.925476	-39.490978	978.926514	500.929932	217.429779
-588.357544	98.652695	991.688782	-599.013123	-76.226212	997.405029	-642.185608	128.764664	521.496521	-651.530090	-123.411499	525.246765	-659.496094	134.217087	80.428139	-648.301758	-141.911362	85.803093	-542.801880	214.168732	1461.912109	-535.100525	-166.589798	1438.459229	-507.750122	11.836191	1419.695923	-492.799622	17.364391	1752.605957	-748.805298	324.907227	1249.180908	-616.905945	-242.445999	1175.461182	-641.601379	176.240265	1015.684814	-524.483337	-196.303268	877.237793	-574.501587	13.251623	1092.668457	517.754578	-39.133446	979.403320	502.095184	217.733292
-588.983093	99.275948	992.072205	-599.329895	-76.083168	997.408569	-642.652832	129.124252	521.550476	-651.695618	-123.246780	525.183167	-659.654358	134.289566	80.440651	-648.308899	-141.889877	85.752113	-542.677490	213.835022	1462.112671	-534.774475	-166.778961	1438.333740	-507.653168	11.598618	1419.610352	-492.388092	16.307465	1752.539307	-748.859253	324.728302	1249.722900	-616.076904	-242.717560	1175.172241	-642.352722	176.320969	1015.803284	-521.828247	-195.024017	877.862854	-574.969666	13.450342	1092.864990	518.699951	-38.810966	979.967651	503.459564	217.921326
-589.417725	99.401184	992.157166	-599.651001	-75.996048	997.381592	-642.937927	129.130890	521.535522	-651.770386	-123.011719	525.108398	-659.615417	134.325653	80.409294	-648.239502	-141.884003	85.691277	-542.578064	213.470367	1462.319580	-534.453430	-167.030472	1438.172974	-507.585754	11.370550	1419.575562	-492.005676	15.306878	1752.489746	-748.896667	324.663849	1250.106812	-615.343445	-243.060852	1174.925537	-642.433899	176.243820	1016.021912	-519.214050	-193.744400	878.580688	-575.230957	13.498457	1092.872070	519.570251	-38.327694	980.440063	504.823151	218.269791
-589.826721	99.552681	992.253723	-599.947632	-75.955421	997.387634	-643.200073	129.249832	521.530823	-652.107788	-122.975761	525.161072	-659.587524	134.361206	80.412842	-648.333618	-141.862000	85.691612	-542.485596	213.126450	1462.516113	-534.166565	-167.260712	1438.008789	-507.518341	11.107905	1419.523926	-491.627228	14.017713	1752.597656	-748.982422	324.457428	1250.560669	-614.660950	-243.549667	1174.789307	-642.811584	176.268707	1016.217651	-516.686279	-192.521103	879.520447	-575.482056	13.548720	1092.904175	520.541443	-37.835838	980.940613	506.233734	218.736160
-590.168274	99.652878	992.322876	-600.179688	-75.885521	997.364807	-643.420471	129.222275	521.516724	-652.383667	-122.881378	525.147400	-659.591858	134.327805	80.398003	-648.384705	-141.891632	85.764404	-542.424133	212.785675	1462.729736	-533.971436	-167.503357	1437.934814	-507.442841	10.856534	1419.475586	-491.173615	13.229015	1752.372559	-749.090515	324.252197	1251.044678	-614.109802	-243.931198	1174.641724	-643.203369	176.327682	1016.450195	-514.291931	-191.222748	880.128418	-575.673706	13.588225	1092.909302	521.449585	-37.420570	981.380981	507.569183	219.165421
-590.479553	99.769272	992.444092	-600.377563	-75.814560	997.342163	-643.699951	129.352249	521.525269	-652.658508	-122.757919	525.163391	-659.566101	134.363846	80.372337	-648.444153	-141.871368	85.785408	-542.371399	212.487991	1462.930908	-533.784912	-167.756378	1437.793213	-507.369507	10.578092	1419.394409	-490.746277	12.269374	1752.340454	-749.228943	323.993408	1251.535278	-613.593994	-244.045456	1174.260864	-643.606384	176.314819	1016.619812	-511.942627	-190.144226	880.631836	-575.862610	13.609663	1092.946777	522.468933	-36.915405	981.837952	509.075256	219.502670
-590.815063	99.817123	992.576111	-600.576294	-75.690842	997.264038	-644.021484	129.468857	521.571228	-652.877625	-122.667419	525.163025	-659.540771	134.371384	80.381676	-648.418945	-141.849808	85.732697	-542.359497	212.161041	1463.116211	-533.612000	-168.014847	1437.625366	-507.323639	10.319756	1419.330444	-490.329346	11.264182	1752.145752	-749.359070	323.792236	1251.902344	-613.096802	-244.455032	1174.107056	-643.973511	176.304535	1016.753052	-509.690613	-189.179565	880.926514	-576.050720	13.589260	1092.959595	523.420593	-36.625065	982.248596	510.573730	219.871185
-590.963135	99.338821	992.364197	-600.763733	-75.706520	997.233276	-644.078430	129.365555	521.494385	-653.183167	-122.635040	525.247009	-659.342468	134.355911	80.382111	-648.461792	-141.817276	85.692245	-542.385132	211.803482	1463.276611	-533.469971	-168.265274	1437.415771	-507.289734	10.078793	1419.272583	-489.898193	10.312562	1752.018677	-749.543213	323.623749	1252.230469	-612.702698	-244.728027	1173.884521	-644.640503	176.356781	1016.823608	-507.603241	-188.173798	881.495178	-576.048767	13.432810	1092.802612	524.521240	-36.008171	982.504700	512.104919	220.340973
-591.470764	99.890648	992.633606	-600.925232	-75.673737	997.188599	-644.513977	129.629150	521.595276	-653.445679	-122.584915	525.193665	-659.424316	134.384354	80.339050	-648.532227	-141.798874	85.650291	-542.400085	211.490433	1463.394531	-533.386475	-168.520981	1437.236816	-507.258667	9.817032	1419.200928	-489.520813	9.170115	1752.090088	-749.704529	323.374390	1252.548828	-612.391663	-244.992661	1173.653320	-644.647644	176.276443	1017.036011	-505.708466	-186.999496	882.198303	-576.396484	13.584949	1092.919922	525.678345	-35.586349	982.749634	513.726135	220.793121
-591.796265	99.964012	992.691406	-601.043640	-75.599945	997.083923	-644.802612	129.692673	521.610901	-653.706177	-122.540344	525.190186	-659.428772	134.396881	80.366875	-648.586182	-141.806351	85.628494	-542.426025	211.194519	1463.526855	-533.266846	-168.792465	1437.021606	-507.232880	9.577590	1419.122925	-489.085266	8.205401	1752.067261	-749.903748	323.054688	1252.936279	-612.058472	-245.149399	1173.347046	-644.962646	176.260803	1017.159851	-503.467743	-185.806671	883.135193	-576.551758	13.587338	1092.884033	526.810791	-35.088516	982.905762	515.351807	221.138809
-591.913574	99.490257	992.527893	-601.156128	-75.618324	997.048584	-644.897400	129.522064	521.542603	-653.982727	-122.518806	525.184265	-659.325806	134.374832	80.387161	-648.713196	-141.759735	85.567360	-542.436279	210.878815	1463.642822	-533.156311	-169.069611	1436.836304	-507.244415	9.361052	1419.073486	-488.691345	7.514736	1751.702637	-750.105408	322.758179	1253.323853	-611.756714	-245.311188	1173.061768	-645.284424	176.244568	1017.252747	-501.538635	-184.700363	883.938599	-576.537231	13.409702	1092.757202	527.978821	-34.733803	983.002380	516.984680	221.566238
-592.334290	99.967400	992.825378	-601.230591	-75.614746	997.023254	-645.266663	129.616150	521.581604	-654.254822	-122.534805	525.262268	-659.420593	134.402084	80.355896	-648.706909	-141.777405	85.607712	-542.508667	210.558578	1463.790649	-533.107056	-169.334717	1436.635254	-507.255768	9.101727	1419.016846	-488.304993	6.488040	1751.827393	-750.323486	322.453766	1253.617065	-611.518127	-245.290359	1172.681641	-645.584106	176.227036	1017.316467	-499.677307	-183.591385	884.703979	-576.854309	13.509300	1092.909424	529.248840	-34.061729	982.884277	518.658630	222.101868
-592.596924	99.995537	992.843628	-601.299438	-75.679497	996.972412	-645.436768	129.636276	521.536438	-654.520569	-122.538780	525.269470	-659.367798	134.395477	80.354279	-648.743774	-141.792511	85.655876	-542.559570	210.259583	1463.912842	-533.041077	-169.570465	1436.416748	-507.302643	8.862417	1418.969604	-487.962402	5.635577	1751.602905	-750.534851	322.171600	1253.836670	-611.329773	-245.356430	1172.413330	-645.888672	176.193665	1017.364075	-497.953247	-182.470093	885.356079	-576.983093	13.471734	1092.885986	530.450134	-33.647614	982.799194	520.323242	222.628647
-592.847778	99.959831	992.867432	-601.390015	-75.706223	996.916809	-645.638489	129.604111	521.569458	-654.743164	-122.517372	525.226196	-659.322205	134.410934	80.304214	-648.673279	-141.791473	85.663712	-542.602356	209.981049	1464.060791	-532.977234	-169.800613	1436.238037	-507.321106	8.626544	1418.886108	-487.613953	4.792142	1751.590088	-750.736084	321.833679	1254.075073	-611.080811	-245.414078	1172.063965	-646.472046	176.229752	1017.326660	-496.414673	-181.531570	885.973572	-577.113098	13.412319	1092.862061	531.739624	-33.177841	982.512878	521.938354	223.082474
-593.088379	99.922691	992.872559	-601.381409	-75.733170	996.847229	-645.777466	129.604462	521.511902	-654.832581	-122.443108	525.165527	-659.324951	134.405487	80.298409	-648.757263	-141.784195	85.625732	-542.664429	209.716843	1464.171021	-532.913940	-170.075104	1436.026123	-507.344879	8.404808	1418.801147	-487.276184	4.058075	1751.326172	-750.926086	321.513245	1254.231934	-610.855469	-245.443802	1171.755249	-646.778564	176.145523	1017.352661	-494.843719	-180.433456	886.526428	-577.183411	13.364699	1092.820679	532.965332	-32.891724	982.238647	523.558533	223.446625
[truncated: 40 more columns]
