# Supplementary material for: A dyadic stimulus set of audiovisual affective displays for the study of multisensory, emotional, social interactions
Source: Behav Res Methods. 2015 Nov 5;48(4):1285–95. doi: 10.3758/s13428-015-0654-4 (PMC5101291; doi:10.3758/s13428-015-0654-4)
Supplement: Supplementary file 1 — (ZIP 270 MB) [file 13428_2015_654_MOESM1_ESM.zip › supplementary_material_2_stimuli_set_files/G/G19.txt]

-595.958313	160.060150	994.834595	-588.679993	-17.487341	997.544983	-647.761902	179.995636	523.260071	-658.922852	-47.834915	526.519287	-647.484192	181.208832	78.456055	-656.730591	-43.451576	89.275711	-588.409180	265.874878	1466.829712	-546.923218	-104.627815	1467.611816	-519.658630	73.370941	1426.429321	-464.729950	72.230736	1736.213867	-798.565735	380.595856	1264.881348	-689.256653	-242.312332	1251.605469	-656.500549	230.550888	1049.843506	-585.626404	-102.336067	994.762695	-575.971497	73.462227	1094.820557	581.271667	-27.962204	965.937378	604.763733	223.509125
-595.961304	160.048569	994.836670	-588.643799	-17.461573	997.511353	-647.808655	179.965424	523.227112	-655.548828	-44.826160	525.837524	-647.518188	181.210983	78.448303	-654.286926	-43.492851	88.925087	-588.363831	265.786987	1466.906128	-546.640686	-104.629456	1467.485596	-519.564209	73.358398	1426.423706	-465.175262	72.215355	1736.493652	-798.144409	380.968689	1264.856079	-689.214417	-242.342682	1251.621338	-656.468933	230.623596	1049.825806	-585.614807	-102.384872	994.798096	-575.956238	73.453468	1094.805298	581.434814	-28.131416	966.010803	604.931885	223.305161
-595.959229	159.957504	994.804810	-588.590515	-17.542017	997.534485	-647.813110	179.932892	523.216003	-655.293335	-44.708321	525.828796	-647.487488	181.204941	78.467697	-654.130554	-43.497646	88.907402	-588.349426	265.700775	1467.009521	-546.378418	-104.626503	1467.305664	-519.472168	73.368271	1426.388062	-465.643890	72.272125	1736.741943	-797.706604	381.340393	1264.893066	-689.220093	-242.363770	1251.591553	-656.398193	230.692642	1049.806152	-585.668579	-102.440056	994.786133	-575.926147	73.403214	1094.799805	581.586914	-28.304808	966.108704	604.951294	223.256042
-595.943115	159.866638	994.814270	-588.489014	-17.597013	997.574158	-647.826355	179.890427	523.229065	-655.449585	-44.881092	525.826965	-647.473999	181.207458	78.445641	-654.296936	-43.491268	88.928734	-588.297729	265.620239	1467.085449	-546.101074	-104.636398	1467.151367	-519.372253	73.359200	1426.376465	-466.086731	72.330734	1736.981689	-797.285095	381.702667	1264.974976	-689.229004	-242.304184	1251.557617	-656.322388	230.757065	1049.802490	-585.717041	-102.484955	994.716492	-575.880737	73.354858	1094.826050	581.791138	-28.543230	966.219055	604.977356	223.113892
-595.962402	159.826340	994.816162	-588.464294	-17.613928	997.554016	-647.838318	179.881775	523.214478	-655.456421	-44.979904	525.809387	-647.478638	181.207993	78.444016	-654.274963	-43.545887	88.966484	-588.281982	265.527893	1467.160522	-545.882935	-104.648277	1466.978027	-519.283203	73.358047	1426.350708	-466.632477	72.466530	1737.183472	-796.928162	382.098938	1265.038696	-689.340820	-242.200409	1251.474854	-656.250000	230.836670	1049.801880	-585.799194	-102.561768	994.562012	-575.867493	73.318748	1094.815308	582.006592	-28.858099	966.337708	604.968323	222.983017
-595.955627	159.836975	994.795837	-588.462097	-17.601534	997.520508	-647.847656	179.866714	523.205872	-655.373108	-44.992619	525.784729	-647.501587	181.210022	78.465218	-654.232300	-43.578194	89.029640	-588.254639	265.419861	1467.289429	-545.735413	-104.704468	1466.848877	-519.189575	73.325012	1426.317505	-467.101898	72.608208	1737.419189	-796.548401	382.454285	1265.070801	-689.473022	-242.074661	1251.413330	-656.196411	230.897949	1049.824951	-586.027283	-102.704788	994.481995	-575.852478	73.322975	1094.786743	582.217834	-29.370293	966.438110	604.946533	222.694000
-595.963867	159.760574	994.786072	-588.413086	-17.655813	997.509338	-647.821472	179.847122	523.188599	-655.358765	-45.073421	525.826416	-647.445129	181.189301	78.480980	-654.310547	-43.578903	89.043839	-588.373047	265.333008	1467.398315	-545.668274	-104.737511	1466.625854	-519.202026	73.301498	1426.279907	-467.502808	72.668312	1737.803589	-796.210205	382.742554	1265.168335	-689.754761	-242.284271	1251.689941	-656.177734	230.964600	1049.853516	-586.087341	-102.792892	994.320374	-575.822937	73.262749	1094.774658	582.392273	-29.855095	966.464539	604.881409	222.271469
-595.943359	159.706284	994.814880	-588.339355	-17.685516	997.491577	-647.790344	179.808456	523.207031	-655.315491	-45.081856	525.842346	-647.453003	181.193039	78.481857	-654.308167	-43.575405	89.040176	-588.325012	265.194977	1467.514526	-545.461853	-104.873871	1466.344727	-519.120544	73.257729	1426.272949	-468.042847	72.879700	1737.988037	-795.857849	383.000854	1265.341064	-690.031799	-242.116257	1251.499390	-656.136963	231.038239	1049.877808	-586.092407	-102.934906	994.130798	-575.801697	73.199074	1094.785034	582.661011	-30.335588	966.500977	604.895508	221.715179
-595.973145	159.687119	994.807983	-588.356262	-17.671926	997.428772	-647.747314	179.779083	523.151672	-655.322327	-45.147095	525.830322	-647.387085	181.150589	78.487602	-654.356140	-43.571339	89.044899	-588.250549	265.034485	1467.602539	-545.280518	-105.049622	1466.098877	-519.022034	73.157143	1426.237427	-468.499512	73.031944	1738.235107	-795.505310	383.264221	1265.393433	-690.393250	-241.898285	1251.278076	-656.129578	231.108856	1049.908081	-585.960388	-102.989662	993.871521	-575.801575	73.167740	1094.746948	582.851868	-31.055962	966.513672	604.786743	221.104019
-596.004639	159.649536	994.805115	-588.324890	-17.693943	997.388916	-647.723694	179.706635	523.138489	-655.282959	-45.174248	525.795044	-647.356445	181.092392	78.492920	-654.315979	-43.563034	89.037727	-588.210022	264.844940	1467.714600	-545.164734	-105.221046	1465.863403	-518.928589	73.063049	1426.245850	-468.951904	73.226730	1738.513428	-795.190491	383.538239	1265.467773	-690.619812	-241.363602	1250.648682	-656.104553	231.148682	1049.917480	-585.908508	-103.095459	993.686890	-575.786865	73.123962	1094.723389	582.998779	-31.712845	966.572449	604.514404	220.455154
-595.982117	159.607224	994.791016	-588.242004	-17.776356	997.394409	-647.676208	179.641113	523.088379	-655.281067	-45.300827	525.849976	-647.358398	181.064392	78.480881	-654.305908	-43.562004	89.048286	-588.142090	264.686768	1467.827515	-545.059143	-105.378578	1465.570435	-518.824707	72.960205	1426.224365	-469.372375	73.729691	1738.524902	-794.862854	383.675140	1265.573364	-691.017578	-241.200653	1250.488892	-656.088806	231.174789	1049.920654	-585.847412	-103.154648	993.575256	-575.760498	73.076515	1094.723145	583.113953	-32.560310	966.567200	604.202881	219.704742
-596.009460	159.594513	994.785950	-588.252136	-17.732676	997.327026	-647.667297	179.529327	523.094604	-655.204651	-45.259064	525.809448	-647.324036	181.034576	78.468430	-654.348206	-43.520584	88.987244	-588.075989	264.545197	1467.963257	-544.978027	-105.546021	1465.311035	-518.715576	72.828430	1426.202271	-469.810425	73.944855	1738.780762	-794.568176	383.814697	1265.722412	-691.449829	-241.022903	1250.249146	-656.052429	231.176849	1049.954712	-585.325806	-103.464668	993.396545	-575.751160	73.060783	1094.682861	583.227600	-33.369999	966.542725	603.829956	218.891190
-596.023010	159.588623	994.776245	-588.198181	-17.758381	997.291504	-647.630859	179.448441	523.080261	-655.190491	-45.294598	525.811829	-647.285278	180.975754	78.473129	-654.341064	-43.511444	88.980026	-587.961914	264.400116	1468.090332	-544.942383	-105.736969	1465.019165	-518.603149	72.713905	1426.186157	-470.234283	74.091103	1739.026611	-794.306396	383.896210	1265.883667	-691.882935	-240.839874	1249.904175	-656.044617	231.163544	1049.938599	-584.948975	-103.772484	993.227966	-575.725769	73.036835	1094.659546	583.181091	-34.458336	966.481384	603.323792	217.971954
-596.007385	159.571594	994.785217	-588.124573	-17.736332	997.265137	-647.583679	179.388870	523.039734	-655.155457	-45.382610	525.857910	-647.288940	180.971161	78.504005	-654.431641	-43.509415	88.991341	-587.817444	264.249817	1468.205322	-544.948914	-105.968323	1464.742432	-518.493530	72.555069	1426.161865	-470.627136	74.267960	1739.250366	-794.045105	383.960876	1265.962891	-692.496643	-240.877487	1250.003296	-656.031433	231.142120	1049.941406	-584.997742	-103.700912	993.234558	-575.689697	73.025154	1094.652588	584.447083	-34.208694	966.352783	603.049500	217.337601
-595.987732	159.538925	994.785217	-588.090759	-17.699406	997.223938	-647.559753	179.315048	523.032166	-655.145203	-45.378670	525.859619	-647.265564	180.922089	78.473763	-654.422485	-43.511574	88.992752	-587.669800	264.106567	1468.297119	-544.952576	-106.184792	1464.489990	-518.369263	72.394325	1426.149780	-471.018677	74.391060	1739.575439	-793.825439	383.980652	1266.133057	-692.933167	-240.763474	1249.885132	-656.007141	231.116562	1049.959473	-585.109680	-103.561066	993.296082	-575.648438	73.007103	1094.630005	583.116455	-36.443581	966.460449	602.083435	215.947754
-596.006531	159.561493	994.808105	-588.090942	-17.711693	997.203613	-647.587280	179.290176	523.073608	-655.092163	-45.406418	525.863281	-647.269714	180.916382	78.483696	-654.425659	-43.511478	88.995247	-587.518066	263.975098	1468.421509	-545.006592	-106.399254	1464.348511	-518.275574	72.245506	1426.114624	-471.476990	74.605446	1739.708008	-793.659302	383.934082	1266.355957	-693.198486	-240.477783	1249.388184	-655.976440	231.091782	1049.952271	-584.934753	-103.726227	993.239441	-575.652344	72.989777	1094.630859	582.710938	-37.808102	966.422852	601.354736	214.863708
-595.992554	159.523819	994.801758	-588.072815	-17.747189	997.180969	-647.596252	179.277359	523.061462	-655.086731	-45.418823	525.875671	-647.251892	180.905899	78.463646	-654.419067	-43.511662	88.996239	-587.340454	263.871552	1468.527954	-545.036926	-106.596001	1464.210327	-518.203430	72.095184	1426.132690	-471.937317	74.391762	1740.157349	-793.487671	383.927460	1266.394897	-693.663330	-240.387619	1249.228638	-655.994751	231.052444	1049.997559	-585.013306	-103.734634	993.262329	-575.641541	72.944305	1094.617432	582.506287	-39.024445	966.420837	600.488464	213.757813
-595.987976	159.492935	994.816833	-588.061035	-17.753214	997.196045	-647.621765	179.227539	523.069153	-655.104126	-45.494686	525.959595	-647.255676	180.879562	78.449677	-654.468262	-43.498661	88.993828	-587.155701	263.775330	1468.580444	-545.052246	-106.791763	1464.047241	-518.114380	71.932671	1426.116211	-472.287811	74.828125	1740.173218	-793.350769	383.888611	1266.526123	-694.096741	-240.274734	1249.097656	-655.990845	231.039337	1049.995728	-584.930969	-103.866226	993.256226	-575.641052	72.926468	1094.633789	583.492004	-39.041325	966.310242	599.937439	212.891006
-595.944885	159.443069	994.813110	-588.017822	-17.794859	997.208557	-647.594971	179.261139	523.032410	-655.008789	-45.433060	525.916138	-647.254883	180.867599	78.456284	-654.452759	-43.508095	88.995232	-586.963989	263.680542	1468.623779	-545.076904	-106.944595	1463.940186	-518.030212	71.791107	1426.102539	-472.691345	74.927216	1740.379150	-793.227295	383.809021	1266.700439	-694.435913	-240.143524	1248.971802	-655.967163	230.999359	1050.018433	-585.026428	-103.874069	993.253662	-575.606262	72.889496	1094.639404	582.140686	-41.704262	966.418518	599.393433	210.628311
-595.950928	159.448242	994.835693	-588.029602	-17.800072	997.178650	-647.565857	179.296219	523.013245	-654.987671	-45.435978	525.918579	-647.237915	180.905914	78.469566	-654.359985	-43.525814	89.041817	-586.748108	263.608002	1468.621704	-545.057678	-107.110710	1463.757324	-517.949219	71.670784	1426.083984	-473.044556	74.985596	1740.578613	-793.083252	383.747955	1266.783569	-694.768066	-240.040329	1248.970825	-655.954895	230.967163	1050.030640	-585.230286	-103.812782	993.280640	-575.611328	72.859779	1094.635742	582.685242	-41.813904	966.393738	598.238159	210.324799
-595.976685	159.462601	994.838623	-588.106689	-17.778543	997.151306	-647.622009	179.351959	523.023987	-654.979431	-45.476013	525.920471	-647.260742	180.896072	78.454086	-654.447815	-43.527145	89.052643	-586.552795	263.506805	1468.629883	-545.115845	-107.269363	1463.667847	-517.858337	71.552879	1426.092896	-473.404877	75.046486	1740.798218	-792.976318	383.715302	1266.871094	-695.349304	-239.997162	1249.201660	-655.956543	230.956558	1050.045776	-585.338684	-103.667931	993.361938	-575.647339	72.856873	1094.621338	581.553040	-44.718681	966.446350	598.286255	207.461151
-595.981689	159.465576	994.831421	-588.163269	-17.767546	997.132629	-647.570862	179.382248	523.037964	-655.004150	-45.498402	525.920166	-647.226501	180.916641	78.465286	-654.574951	-43.508266	89.008553	-586.367493	263.420258	1468.635254	-545.175171	-107.413109	1463.578979	-517.790955	71.426041	1426.078369	-473.775085	75.063187	1741.006348	-792.875854	383.636597	1266.976685	-695.399963	-239.995255	1248.906616	-655.989746	230.923599	1050.034302	-585.882935	-103.607178	993.337280	-575.664246	72.853363	1094.606323	581.041382	-46.505001	966.434387	597.772461	205.703201
-595.979797	159.435287	994.860229	-588.199951	-17.784456	997.122192	-647.591431	179.427124	523.027893	-654.942505	-45.520290	525.921204	-647.302002	180.913788	78.477646	-654.475464	-43.527138	89.055496	-586.163635	263.356964	1468.660522	-545.212280	-107.552879	1463.486450	-517.716125	71.319458	1426.072632	-474.129608	75.073524	1741.215332	-792.795105	383.549805	1267.152466	-695.677368	-240.011963	1248.881226	-655.994446	230.891800	1050.045654	-586.114868	-103.359276	993.503479	-575.688171	72.804268	1094.617065	581.933899	-47.043285	966.332153	597.801880	204.145035
-596.018005	159.425217	994.872620	-588.292786	-17.790745	997.117676	-647.612549	179.480026	523.042664	-654.961914	-45.534584	525.926819	-647.330933	180.917725	78.482292	-654.510681	-43.551815	89.048531	-585.950317	263.291748	1468.666382	-545.259277	-107.680870	1463.485962	-517.630859	71.203781	1426.051880	-474.491150	75.059975	1741.419434	-792.662109	383.538086	1267.252075	-695.872070	-240.000031	1248.830566	-656.058777	230.850922	1050.070313	-585.620239	-103.846611	993.258484	-575.763489	72.781281	1094.622925	580.456909	-49.826977	966.376709	597.296814	202.125748
-596.013000	159.396454	994.848755	-588.314697	-17.814964	997.108032	-647.538269	179.546524	522.998413	-654.997314	-45.557549	525.957031	-647.312256	180.922989	78.479889	-654.533081	-43.532906	89.068405	-585.756592	263.203491	1468.703979	-545.328918	-107.796417	1463.452271	-517.541382	71.100952	1426.034180	-474.864868	74.651741	1741.850342	-792.539856	383.527252	1267.360229	-696.072632	-240.030365	1248.852417	-656.102051	230.836014	1050.037720	-585.734497	-104.033531	993.173584	-575.778992	72.759956	1094.607300	579.948120	-51.776302	966.372131	597.093323	200.205307
-596.045715	159.395676	994.825745	-588.404541	-17.850443	997.119141	-647.531372	179.570465	523.000000	-654.978271	-45.509388	525.947266	-647.391846	180.951920	78.493988	-654.542480	-43.530876	89.063347	-585.579102	263.155121	1468.720337	-545.330566	-107.902061	1463.374268	-517.418335	71.005173	1426.043213	-475.189301	74.929512	1741.854248	-792.389282	383.490417	1267.497192	-696.194519	-240.015472	1248.844849	-656.164612	230.814438	1050.021484	-585.932800	-104.543388	992.880676	-575.844360	72.754967	1094.601807	579.701355	-53.610451	966.285217	597.095642	198.339310
-596.102356	159.422821	994.830017	-588.524414	-17.846626	997.091736	-647.501465	179.630753	522.982178	-654.998291	-45.509148	525.991028	-647.386047	180.952103	78.456093	-654.588013	-43.528667	89.062935	-585.383484	263.080231	1468.737061	-545.315125	-107.975700	1463.375854	-517.315063	70.894005	1426.018799	-475.454041	74.735489	1742.270142	-792.215759	383.520691	1267.603638	-696.371277	-240.078217	1248.917847	-656.278931	230.795197	1049.990234	-586.457031	-104.323898	992.875732	-575.924194	72.747101	1094.589233	579.313354	-55.611397	966.223083	597.193909	196.342667
-596.146790	159.459473	994.846985	-588.621643	-17.836277	997.081848	-647.474609	179.644821	522.970032	-655.001831	-45.468079	525.946655	-647.391418	180.951004	78.479233	-654.523499	-43.531841	89.059074	-585.116638	263.017151	1468.879272	-545.247070	-108.042343	1463.332642	-517.210876	70.812721	1426.008423	-475.829315	74.268005	1742.679810	-792.040527	383.514282	1267.713013	-696.487671	-240.061249	1248.912476	-656.266602	230.810379	1049.976685	-586.397766	-104.394653	992.886230	-575.990784	72.750656	1094.592529	579.063049	-57.530319	966.165405	597.508423	194.303085
-596.198303	159.449905	994.862549	-588.746094	-17.800730	997.053101	-647.438416	179.714783	522.977844	-654.992981	-45.415508	525.939148	-647.429321	180.990112	78.459053	-654.491333	-43.485607	89.029404	-584.920227	262.956787	1468.926758	-545.181580	-108.118652	1463.298584	-517.112366	70.732468	1425.999512	-476.176453	74.603012	1742.444092	-791.874084	383.497345	1267.844604	-696.992249	-239.922211	1249.187622	-656.348816	230.826309	1049.933228	-586.635620	-104.432709	992.783569	-576.076172	72.732826	1094.586060	578.709229	-59.525269	966.053284	597.836792	192.252197
-596.257996	159.487762	994.855408	-588.893921	-17.820601	997.068542	-647.387451	179.761627	522.985840	-655.062317	-45.424046	525.967041	-647.439392	181.011734	78.479912	-654.544922	-43.475239	89.022873	-584.795471	262.912567	1469.002075	-545.070679	-108.179199	1463.218628	-516.998901	70.671486	1425.968872	-476.487823	74.443512	1742.632568	-791.721619	383.498108	1267.979370	-697.065674	-239.834747	1249.193115	-656.378784	230.858994	1049.921143	-586.711060	-104.881645	992.560425	-576.172363	72.745911	1094.588867	578.478455	-61.562469	965.963257	598.346741	190.148285
-596.337036	159.481277	994.906494	-589.045898	-17.779457	997.054993	-647.354309	179.807617	522.999329	-655.051697	-45.342113	525.901245	-647.509216	181.007965	78.485085	-654.451965	-43.482040	89.017052	-584.588623	262.817841	1469.023560	-544.940002	-108.230324	1463.135864	-516.893127	70.593758	1425.935059	-476.682983	74.141357	1743.074951	-791.536255	383.499268	1268.150879	-697.171997	-239.784439	1249.234497	-656.409973	230.900360	1049.922485	-587.064270	-104.879990	992.426025	-576.271301	72.721695	1094.605713	578.861206	-64.780556	965.939941	600.772583	186.961639
-596.411682	159.537216	994.913086	-589.215027	-17.747782	997.052795	-647.294373	179.845306	523.005554	-655.063049	-45.230045	525.871704	-647.519470	181.017593	78.479012	-654.403503	-43.485767	89.007660	-584.418091	262.753357	1469.112427	-544.781372	-108.304848	1463.058838	-516.777405	70.538361	1425.918823	-477.051025	74.101776	1742.983887	-791.359314	383.535614	1268.302734	-696.898254	-239.869415	1249.057007	-656.417297	230.951462	1049.876465	-587.273071	-105.143135	992.223022	-576.362183	72.752785	1094.602905	578.532043	-66.668037	965.882446	601.373474	185.020523
-596.518677	159.554657	994.905945	-589.423889	-17.702991	997.026550	-647.254822	179.864914	522.960510	-655.156250	-45.232025	525.879883	-647.553284	181.038788	78.471130	-654.363708	-43.487907	89.008438	-584.287415	262.683289	1469.139038	-544.656860	-108.368584	1462.990112	-516.690125	70.471817	1425.936768	-477.319275	73.918991	1743.136841	-791.148315	383.592102	1268.345337	-697.335571	-239.662430	1249.243408	-656.430359	231.015305	1049.852905	-587.802490	-105.029114	992.014221	-576.478088	72.765732	1094.579590	578.406250	-68.729294	965.823669	602.366638	182.879379
-596.595154	159.535889	994.925964	-589.572327	-17.736467	997.075867	-647.224548	179.927780	522.971375	-655.230347	-45.201420	525.872742	-647.585327	181.041016	78.473335	-654.507263	-43.406975	88.925255	-584.158508	262.609985	1469.249146	-544.548279	-108.428833	1462.953247	-516.615417	70.439987	1425.917358	-477.557587	73.726967	1743.287964	-790.966064	383.657043	1268.434692	-697.406128	-239.578308	1249.232056	-656.450867	231.097458	1049.859009	-587.833679	-105.423340	991.728577	-576.572327	72.749748	1094.610962	578.232666	-70.744202	965.798645	603.544312	180.748138
-596.673889	159.530685	994.940063	-589.731567	-17.712187	997.100037	-647.202393	179.993958	522.990723	-655.293579	-45.108814	525.856018	-647.604614	181.075012	78.469772	-654.425659	-43.442272	88.923302	-584.093445	262.519623	1469.229248	-544.065857	-108.426247	1462.184326	-516.533569	70.379005	1425.881714	-477.796692	73.491577	1743.447754	-790.780884	383.738464	1268.571655	-697.368103	-239.502625	1249.261475	-656.478394	231.210480	1049.851807	-588.103577	-105.545639	991.458374	-576.676941	72.758217	1094.627808	578.074768	-72.530312	965.778076	604.682861	178.730560
-596.744507	159.505035	994.974609	-589.873413	-17.727463	997.129089	-647.135254	179.985657	523.009888	-655.331848	-45.011574	525.835266	-647.602844	181.081879	78.482925	-654.433350	-43.464802	88.936462	-583.956543	262.490082	1469.314575	-543.917114	-108.457825	1462.000977	-516.474304	70.354095	1425.863159	-477.999573	73.250114	1743.599609	-790.577087	383.840149	1268.674805	-697.414246	-239.525787	1249.261719	-656.470398	231.310699	1049.822510	-588.407104	-105.653107	991.208069	-576.768005	72.728706	1094.657227	577.961243	-74.454285	965.805664	606.259033	176.978287
-596.825439	159.502625	995.025330	-590.036926	-17.725508	997.143982	-647.129028	180.033936	522.991150	-655.462952	-44.969349	525.806030	-647.677856	181.111496	78.477264	-654.412659	-43.507996	88.993195	-583.856873	262.416992	1469.363525	-544.260376	-108.614822	1462.804199	-516.411438	70.313606	1425.861816	-478.194336	73.016167	1743.707886	-790.412292	383.945679	1268.843384	-697.454590	-239.575546	1249.259033	-656.455505	231.426544	1049.783691	-588.683533	-105.783371	990.982910	-576.876953	72.701416	1094.688232	577.593201	-76.448219	965.795166	607.720215	175.132339
-596.930115	159.507477	995.024109	-590.196350	-17.702665	997.143860	-647.138367	180.083878	522.999451	-655.487427	-44.896915	525.771790	-647.737488	181.118103	78.477570	-654.313660	-43.521580	88.995705	-583.732910	262.370544	1469.417725	-544.185852	-108.655457	1462.733276	-516.333679	70.272507	1425.815063	-478.348572	72.778305	1743.809204	-790.238770	384.075104	1268.914307	-697.460754	-239.532532	1249.180054	-656.471191	231.540421	1049.801147	-588.892212	-105.832466	990.770386	-576.968384	72.712357	1094.680786	577.320740	-78.358116	965.759094	609.201599	173.188141
-597.010132	159.526535	995.083557	-590.344543	-17.625875	997.107117	-647.090515	180.148224	522.998962	-655.512329	-44.745045	525.715149	-647.738098	181.117981	78.484314	-654.286682	-43.498734	88.923775	-583.615112	262.353333	1469.478271	-543.721252	-108.574554	1461.785767	-516.297241	70.237480	1425.812744	-478.496796	72.524185	1743.882446	-790.052368	384.193695	1269.033691	-697.415588	-239.452499	1249.124023	-656.450439	231.644699	1049.768433	-589.009338	-105.938339	990.594666	-577.039124	72.702545	1094.685913	577.142334	-79.425667	965.637268	610.417725	171.697342
-597.092102	159.523895	995.093445	-590.474060	-17.622116	997.126892	-647.074280	180.237946	522.999023	-655.652954	-44.743729	525.731384	-647.757446	181.121063	78.493080	-654.344666	-43.544811	88.947800	-583.509705	262.308990	1469.503784	-544.023987	-108.739021	1462.595337	-516.220093	70.194763	1425.805176	-478.616272	72.279327	1743.960449	-789.862488	384.337128	1269.200928	-697.480652	-239.427063	1249.079102	-656.438477	231.738037	1049.752319	-589.096802	-106.063515	990.421448	-577.121216	72.705048	1094.696655	577.064697	-80.495453	965.541931	611.947632	170.484497
-597.170349	159.498169	995.119324	-590.642212	-17.642784	997.164795	-647.054993	180.243118	522.990723	-655.788818	-44.789776	525.756836	-647.778564	181.147537	78.476006	-654.272583	-43.560680	88.965446	-583.405884	262.278412	1469.565430	-544.001526	-108.780930	1462.553711	-516.166626	70.149414	1425.803589	-478.730804	72.001686	1744.048340	-789.631958	384.492065	1269.272583	-697.560974	-239.378876	1249.046021	-656.472168	231.816803	1049.738037	-589.150574	-106.177246	990.253479	-577.223450	72.680847	1094.725098	578.411377	-80.102196	965.327271	613.731018	169.617798
-597.256714	159.520004	995.148865	-590.774475	-17.644117	997.197266	-647.083252	180.244431	522.988220	-655.961609	-44.883175	525.871826	-647.872742	181.175079	78.489830	-654.324219	-43.573582	88.954559	-583.298645	262.221130	1469.601807	-543.583618	-108.663048	1461.702393	-516.117798	70.099579	1425.798340	-478.837708	71.704483	1744.134033	-789.420959	384.610992	1269.433594	-697.569641	-239.219131	1248.997314	-656.496155	231.860306	1049.731812	-589.187927	-106.309021	990.038940	-577.321960	72.688560	1094.754272	578.758972	-80.551933	965.083008	615.210266	168.797592
-597.335266	159.482071	995.185486	-590.859924	-17.576456	997.169861	-647.104065	180.308990	523.008362	-656.028687	-44.857933	525.891296	-647.843262	181.173615	78.500397	-654.269470	-43.554398	88.896584	-583.198120	262.182373	1469.641724	-543.563782	-108.667709	1461.666382	-516.073364	70.093765	1425.773315	-478.961304	71.084938	1744.438232	-789.188660	384.771667	1269.547241	-697.373901	-239.416809	1248.952393	-656.528870	231.921066	1049.745117	-589.195862	-106.449059	989.831238	-577.372375	72.669273	1094.754150	578.912537	-81.093361	964.907776	616.389221	168.016235
-597.412903	159.502563	995.205383	-590.971680	-17.588360	997.174133	-647.140625	180.310837	523.005066	-656.092285	-44.839920	525.877441	-647.841125	181.188416	78.492073	-654.307739	-43.602909	88.920540	-583.092102	262.163971	1469.670410	-543.584778	-108.660011	1461.650269	-516.032593	70.062141	1425.762817	-479.013885	71.154099	1744.260620	-788.963135	384.926971	1269.696533	-697.457031	-239.293137	1248.863281	-656.571594	231.968979	1049.718262	-589.247009	-106.575600	989.583618	-577.435242	72.662437	1094.760986	577.200684	-83.284676	964.864441	617.073242	166.683868
-597.500061	159.474792	995.212219	-591.113770	-17.617805	997.205505	-647.160950	180.372345	522.997070	-656.276611	-44.933979	525.882080	-647.879333	181.176392	78.500977	-654.306396	-43.614876	88.943138	-582.986633	262.144806	1469.700684	-543.621155	-108.680634	1461.628906	-516.010986	70.070251	1425.763672	-479.065002	70.892838	1744.284424	-788.724487	385.109283	1269.753784	-697.501343	-239.184570	1248.783691	-656.631836	232.043488	1049.697388	-589.318787	-106.705551	989.336487	-577.520142	72.643303	1094.774902	577.359863	-84.043961	964.720276	618.545898	166.733856
-597.599243	159.488800	995.223572	-591.232971	-17.561943	997.157959	-647.205688	180.373428	522.996521	-656.356018	-44.929955	525.873535	-647.922974	181.200867	78.489815	-654.368652	-43.588970	88.888443	-582.879700	262.113068	1469.700806	-543.675049	-108.698959	1461.605713	-515.956970	70.028267	1425.752441	-479.143280	70.267174	1744.543579	-788.517090	385.269653	1269.837891	-697.577393	-239.059250	1248.667969	-656.673340	232.116653	1049.665894	-589.406616	-106.806862	989.068726	-577.589600	72.645309	1094.750610	577.412292	-84.174522	964.532715	619.069641	166.032944
-597.660278	159.505219	995.210815	-591.318542	-17.570171	997.163391	-647.258789	180.407898	522.987427	-656.391663	-44.891556	525.799438	-647.942688	181.212387	78.482628	-654.351135	-43.597660	88.854340	-582.722351	262.064789	1469.717285	-543.713196	-108.734947	1461.545898	-515.887024	69.989265	1425.741455	-479.152039	69.975739	1744.563965	-788.303711	385.413269	1269.894287	-697.635376	-238.890854	1248.553345	-656.717712	232.204895	1049.595703	-589.919434	-106.457443	988.896362	-577.645630	72.657524	1094.743896	577.619568	-84.500443	964.408875	619.693237	165.531708
-597.713257	159.457031	995.228882	-591.383972	-17.605127	997.185791	-647.289917	180.429565	522.976868	-656.416931	-44.917454	525.821045	-647.936401	181.234344	78.466087	-654.383728	-43.628986	88.902855	-582.595398	262.022034	1469.740967	-543.756775	-108.768379	1461.520996	-515.807312	69.937805	1425.729858	-479.147980	69.709084	1744.572266	-788.085571	385.579895	1269.944580	-697.714478	-238.780151	1248.456177	-656.777283	232.291245	1049.507935	-590.130554	-106.458603	988.607361	-577.695618	72.617599	1094.762451	577.789246	-84.806862	964.337341	620.085876	165.257507
-597.760010	159.445953	995.232239	-591.451233	-17.578489	997.170532	-647.366577	180.480820	522.988647	-656.492737	-44.938316	525.850830	-647.933777	181.234238	78.469643	-654.387939	-43.648335	88.925446	-582.472290	261.972382	1469.751831	-543.793884	-108.800484	1461.441162	-515.766174	69.898552	1425.724731	-479.101196	69.775047	1744.363770	-787.884216	385.703400	1269.989990	-697.739929	-238.592834	1248.334839	-656.806396	232.351044	1049.442871	-590.039307	-106.729675	988.186035	-577.746033	72.613670	1094.755615	578.035156	-85.048737	964.316650	620.345886	165.163452
-597.824036	159.421219	995.242676	-591.538147	-17.627447	997.176636	-647.433899	180.406693	522.993774	-656.522278	-44.952030	525.867065	-647.956299	181.233322	78.466835	-654.377136	-43.688423	88.983925	-582.325012	261.947144	1469.806030	-543.817261	-108.843575	1461.371704	-515.700500	69.861664	1425.695923	-479.089905	69.494347	1744.379395	-787.645020	385.823456	1270.062134	-698.027710	-238.102371	1248.162598	-656.873413	232.401855	1049.363281	-589.932739	-107.129509	987.770386	-577.806702	72.572479	1094.761353	578.338440	-85.261185	964.304199	620.355652	164.891495
-597.917480	159.380112	995.238770	-591.665100	-17.595139	997.162842	-647.482605	180.482803	522.989136	-656.481750	-44.935246	525.853638	-647.988525	181.225372	78.488182	-654.343140	-43.698273	88.991020	-582.192505	261.906830	1469.874023	-543.831665	-108.835625	1461.293701	-515.642151	69.840485	1425.681763	-479.058838	69.234497	1744.420776	-787.434570	385.905212	1270.116089	-698.090942	-237.999298	1248.087769	-656.894714	232.469055	1049.315918	-590.144348	-107.289009	987.435974	-577.895325	72.560783	1094.749023	579.168396	-84.931999	964.253235	620.204773	163.753418
-597.951294	159.351105	995.244934	-591.724365	-17.682581	997.206421	-647.526855	180.471863	522.998474	-656.544067	-44.963848	525.831665	-648.006042	181.271103	78.475243	-654.385681	-43.709667	88.970627	-582.070190	261.880737	1469.981323	-543.868713	-108.848007	1461.164673	-515.584290	69.811562	1425.686279	-479.026337	68.977127	1744.437744	-787.205750	385.940979	1270.191406	-698.037964	-238.067398	1247.952026	-656.929504	232.527969	1049.227783	-590.458923	-107.493088	987.112244	-577.946167	72.520317	1094.774292	579.508972	-85.102524	964.262024	620.022705	164.642166
-597.985413	159.334366	995.239807	-591.759521	-17.724920	997.228210	-647.535034	180.461975	522.991516	-656.603516	-45.074944	525.888794	-648.002563	181.267868	78.419022	-654.400757	-43.675831	88.916023	-581.953064	261.843048	1470.122559	-543.927917	-108.840332	1461.059692	-515.517517	69.820526	1425.688843	-479.023560	68.414925	1744.681519	-786.986328	385.980377	1270.270508	-698.190308	-238.009369	1247.910034	-656.981018	232.573959	1049.155884	-590.884766	-107.795891	986.677490	-577.972412	72.505676	1094.780884	579.769165	-85.362198	964.307556	619.494812	164.638992
-598.071411	159.277710	995.254822	-591.858704	-17.791679	997.291931	-647.568848	180.522690	522.999390	-656.607910	-45.091164	525.871521	-647.994446	181.265717	78.423119	-654.475525	-43.672432	88.916359	-581.820251	261.836304	1470.243652	-543.962952	-108.835678	1460.902100	-515.461670	69.801674	1425.686279	-478.965790	68.128448	1744.707275	-786.777222	385.934692	1270.389771	-698.399231	-237.888184	1247.912476	-656.994751	232.628784	1049.076294	-591.360107	-108.195908	986.209839	-578.061768	72.469818	1094.819336	580.129089	-85.603340	964.372070	618.880005	164.373474
-598.128113	159.292465	995.278748	-591.913696	-17.727884	997.233276	-647.607788	180.492783	523.013245	-656.660889	-45.163666	525.823547	-648.014709	181.269196	78.420219	-654.541687	-43.673374	88.928749	-581.627502	261.857361	1470.389648	-544.005676	-108.799454	1460.722290	-515.394348	69.816422	1425.668091	-478.896088	67.886627	1744.712158	-786.632751	385.870026	1270.610474	-698.565796	-237.761932	1247.808716	-657.065613	232.680893	1049.009277	-591.965637	-108.712959	985.623657	-578.074829	72.465210	1094.795288	580.524231	-85.816811	964.421204	618.102539	164.211304
-598.153503	159.250641	995.291260	-591.895874	-17.806019	997.289917	-647.616699	180.484528	523.014221	-656.631165	-45.183975	525.849976	-648.046631	181.264297	78.423279	-654.509705	-43.676403	88.932045	-581.379639	261.891205	1470.564453	-544.113037	-108.778450	1460.585327	-515.313538	69.834679	1425.648438	-478.831635	67.618401	1744.743164	-786.530273	385.699402	1270.847778	-698.725464	-237.759308	1247.779419	-657.101135	232.702332	1048.944824	-592.687988	-109.306602	984.994812	-578.081726	72.433456	1094.829956	580.871155	-86.143951	964.418274	617.282104	164.049652
-598.187195	159.205521	995.316772	-591.885681	-17.833969	997.346558	-647.606750	180.523529	523.023560	-656.591064	-45.214947	525.881897	-648.061157	181.266449	78.427330	-654.525513	-43.675278	88.934486	-581.147949	261.935394	1470.710815	-544.190796	-108.746086	1460.436523	-515.274048	69.846169	1425.658447	-478.720154	67.707855	1744.518799	-786.440674	385.503448	1271.053833	-698.884766	-237.787460	1247.807617	-657.150635	232.745819	1048.872803	-593.581482	-109.997612	984.238586	-578.099915	72.418381	1094.871826	581.163757	-86.396278	964.489685	616.178589	163.814835
-598.244934	159.221786	995.326172	-591.943481	-17.807957	997.332214	-647.579712	180.520844	522.981079	-656.488037	-45.220280	525.848083	-648.049377	181.269226	78.430046	-654.445129	-43.679680	88.934593	-580.841125	262.037018	1470.891846	-544.285461	-108.734512	1460.309692	-515.221497	69.862587	1425.645142	-478.664001	67.466553	1744.555664	-786.397888	385.295715	1271.213867	-699.065918	-237.798462	1247.767334	-657.194519	232.791916	1048.838501	-594.414917	-110.884552	983.401489	-578.124146	72.427528	1094.863770	581.481567	-86.730606	964.471802	615.042297	163.568222
-598.259583	159.182297	995.363647	-591.950562	-17.831715	997.385864	-647.511169	180.542557	523.003662	-656.525879	-45.257034	525.863953	-648.070496	181.312958	78.425232	-654.803223	-40.881378	86.563293	-580.525757	262.101105	1471.077148	-544.372437	-108.722710	1460.176758	-515.157227	69.868202	1425.669434	-478.603210	67.225677	1744.572510	-786.367676	385.010468	1271.428589	-699.231445	-237.820755	1247.687988	-657.239624	232.803299	1048.795288	-595.218933	-112.037880	982.377625	-578.132690	72.405891	1094.908691	581.742920	-87.009628	964.387146	613.509949	162.590271
-598.319214	159.217438	995.364990	-591.969482	-17.864761	997.417908	-647.471680	180.592667	522.972351	-656.454529	-45.243587	525.865723	-648.111328	181.309067	78.434074	-655.137756	-40.797260	86.546387	-580.203125	262.157623	1471.221313	-544.461365	-108.720848	1460.048706	-515.084412	69.844933	1425.701904	-478.579803	66.650871	1744.817749	-786.396545	384.725555	1271.632202	-699.396118	-237.844620	1247.610229	-657.309753	232.769913	1048.778931	-596.103882	-113.218964	981.284302	-578.152893	72.427872	1094.921753	581.765076	-87.203148	963.953186	612.140686	162.630081
-598.322205	159.223007	995.386230	-591.977905	-17.841234	997.426208	-647.439026	180.584366	522.966125	-656.422974	-45.250309	525.873352	-648.122803	181.303024	78.434433	-655.251770	-41.249565	87.141624	-579.904480	262.262573	1471.342773	-544.601440	-108.713730	1459.933105	-515.031982	69.846291	1425.673706	-478.506287	66.383110	1744.866333	-786.456116	384.364532	1271.868164	-699.559143	-237.825607	1247.510254	-657.390259	232.711716	1048.790161	-596.941040	-114.590912	980.113037	-578.157959	72.434883	1094.936523	583.354675	-86.361267	964.164917	610.695313	162.899918
-598.314697	159.180069	995.427246	-591.951294	-17.847639	997.477905	-647.419495	180.546967	522.990662	-656.264404	-45.131695	525.810303	-648.149170	181.306808	78.421089	-655.280212	-41.655827	87.573700	-579.567932	262.324371	1471.484253	-544.718201	-108.726601	1459.815674	-514.946472	69.840584	1425.660278	-478.411041	66.456238	1744.653564	-786.553772	383.964508	1272.093506	-699.719666	-237.889618	1247.400269	-657.457336	232.646286	1048.790894	-597.849915	-115.926979	978.901978	-578.137939	72.418449	1094.982300	582.426086	-87.318428	964.044861	608.632019	162.959717
-598.311096	159.185913	995.435852	-591.927124	-17.812134	997.479370	-647.372192	180.527420	522.983826	-656.176331	-45.104610	525.763855	-648.098083	181.291580	78.436005	-655.183594	-42.209919	88.055565	-579.288147	262.410645	1471.545044	-544.831787	-108.746483	1459.719971	-514.857971	69.832993	1425.639038	-478.344849	66.215477	1744.669922	-786.668640	383.612823	1272.233154	-699.821106	-237.844971	1247.311157	-657.489746	232.572754	1048.818848	-598.868958	-117.147980	977.707825	-578.106445	72.438026	1094.984253	582.374695	-87.448235	963.876038	606.673767	163.210846
-598.271118	159.185822	995.457031	-591.872192	-17.832907	997.507874	-647.315918	180.553757	522.986633	-656.160950	-45.162910	525.829834	-648.108337	181.316101	78.425346	-654.948242	-42.767979	88.518288	-579.007263	262.473236	1471.625366	-544.956299	-108.779091	1459.643921	-514.764465	69.813896	1425.650269	-478.308594	65.958443	1744.702148	-786.786560	383.296539	1272.352173	-699.946045	-237.828247	1247.214600	-657.521118	232.494705	1048.843628	-599.658386	-118.601364	976.448792	-578.064697	72.432701	1095.010010	582.443237	-87.198898	963.712280	604.621155	163.542160
-598.234253	159.165451	995.464050	-591.867798	-17.840492	997.553467	-647.248779	180.575150	522.963196	-656.085388	-45.118252	525.830627	-648.053833	181.299713	78.437859	-654.766968	-43.148876	88.765358	-578.751160	262.573517	1471.670044	-545.078613	-108.826805	1459.590454	-514.680908	69.791969	1425.646729	-478.263855	65.735321	1744.729004	-786.895386	382.943665	1272.512085	-700.000000	-237.751968	1247.069214	-657.503845	232.395462	1048.858887	-600.784729	-119.784286	975.217651	-578.037415	72.437431	1095.034912	583.180420	-86.178535	963.558472	602.665161	164.076294
-598.199829	159.213791	995.472046	-591.848267	-17.803463	997.538574	-647.264465	180.600830	522.972961	-656.090210	-45.117397	525.857178	-648.095154	181.306198	78.440254	-654.362671	-43.690392	88.964760	-578.525452	262.630005	1471.692749	-545.168213	-108.867271	1459.581909	-514.609985	69.759407	1425.657593	-478.245178	65.505791	1744.781250	-786.996155	382.616486	1272.605225	-700.051208	-237.680817	1247.005249	-657.478882	232.291046	1048.875977	-602.047607	-120.131660	975.148132	-577.991028	72.466515	1095.028320	583.005188	-85.744514	963.356812	600.365723	164.675186
-598.159302	159.237381	995.447937	-591.859924	-17.789526	997.535583	-647.287231	180.578156	523.000427	-656.061523	-45.090355	525.843750	-648.094910	181.317261	78.432236	-654.318298	-43.740742	89.006149	-578.336487	262.679779	1471.705566	-545.212952	-108.921280	1459.541016	-514.519958	69.737038	1425.664917	-478.210815	65.265175	1744.811035	-787.109070	382.295807	1272.643677	-700.091003	-237.532257	1246.871460	-657.425842	232.191681	1048.874023	-602.799927	-121.429817	973.924133	-577.962646	72.492371	1095.012207	582.113159	-86.016289	963.225647	597.882690	165.144302
-598.032410	159.197128	995.480408	-591.745361	-17.808205	997.566223	-647.244324	180.547821	522.999512	-656.034485	-45.072311	525.884644	-648.071472	181.310410	78.425697	-654.222595	-43.667473	88.950821	-578.195068	262.735321	1471.735840	-545.266541	-108.953018	1459.531128	-514.428772	69.706642	1425.676758	-478.252747	64.753075	1745.073120	-787.207886	381.994751	1272.648804	-700.092773	-237.343323	1246.731812	-657.375305	232.105652	1048.862427	-603.555298	-122.696777	972.728394	-577.872498	72.459877	1095.049072	582.342590	-84.951515	963.031189	595.585815	165.971542
-597.942383	159.144791	995.466553	-591.699768	-17.843771	997.566833	-647.199890	180.525238	522.989380	-656.055420	-45.078453	525.934082	-648.061157	181.294174	78.389458	-654.196045	-43.649967	88.931900	-578.061951	262.759399	1471.727783	-545.253601	-109.015572	1459.497559	-514.356262	69.673302	1425.640991	-478.203613	64.813972	1744.915039	-787.314148	381.683594	1272.715820	-700.108398	-237.113266	1246.581177	-657.307251	232.031540	1048.820679	-604.218445	-123.886627	971.523926	-577.812134	72.419632	1095.043701	581.358276	-84.890648	962.842407	592.953003	166.497284
-597.876953	159.170685	995.468201	-591.679871	-17.783939	997.516968	-647.222229	180.490768	523.002197	-655.926880	-44.914471	525.861450	-648.075256	181.296112	78.385033	-654.134277	-43.704975	88.943207	-577.957947	262.757996	1471.706299	-545.196594	-109.079361	1459.438721	-514.245911	69.643150	1425.602295	-478.200439	64.610992	1744.950928	-787.366943	381.489868	1272.680298	-700.074097	-236.793625	1246.351929	-657.219604	232.001892	1048.776978	-604.808716	-125.010246	970.320435	-577.749573	72.430458	1095.016724	580.681458	-84.236046	962.641296	590.269653	167.369461
-597.767151	159.152283	995.445557	-591.604004	-17.785263	997.508362	-647.191772	180.554321	523.007324	-655.891113	-44.878757	525.870361	-648.106323	181.301422	78.391975	-654.036011	-43.704945	88.970352	-577.832214	262.773010	1471.658569	-545.154175	-109.124199	1459.396729	-514.154724	69.596046	1425.594360	-478.248871	64.132576	1745.222412	-787.373718	381.297363	1272.625366	-700.041504	-236.423096	1246.152222	-657.116882	231.987701	1048.733521	-605.373169	-126.101242	969.137329	-577.626465	72.426331	1094.995728	580.548157	-83.019371	962.378235	587.804138	168.444168
-597.656433	159.100189	995.408630	-591.513611	-17.850441	997.498291	-647.126587	180.560181	522.965210	-655.883789	-44.804428	525.873962	-648.056519	181.305359	78.379318	-654.009216	-43.721588	88.942398	-577.739746	262.745453	1471.587280	-545.087646	-109.184349	1459.341553	-514.045959	69.533661	1425.587891	-478.271667	63.957066	1745.245605	-787.384277	381.125183	1272.536987	-700.034851	-236.066803	1245.968140	-656.986328	232.007568	1048.627319	-605.917969	-127.102951	967.965515	-577.513245	72.380943	1094.969849	579.799072	-82.276733	962.219666	585.116211	169.258423
-597.520508	159.122604	995.361816	-591.471130	-17.860077	997.452942	-647.103882	180.593506	522.972107	-655.922241	-44.789585	525.917725	-648.088684	181.310760	78.382668	-654.004211	-43.693878	88.914932	-577.667664	262.687775	1471.535156	-544.992798	-109.267372	1459.295654	-513.942688	69.481773	1425.573242	-478.304474	63.810081	1745.270142	-787.366455	381.014191	1272.466309	-700.068604	-235.659729	1245.780029	-656.847168	232.061462	1048.549316	-606.425171	-128.070267	966.845032	-577.401794	72.379501	1094.920044	578.998474	-81.411949	962.067932	582.394653	170.277298
-597.381104	159.028519	995.361755	-591.304749	-17.951410	997.472351	-647.044922	180.595520	522.989990	-655.934753	-44.765739	525.926819	-648.079651	181.312347	78.388069	-654.263489	-43.344112	88.740753	-577.611938	262.641876	1471.476440	-544.859253	-109.345299	1459.210938	-513.833984	69.429489	1425.533936	-478.299408	63.938206	1745.084717	-787.318420	380.939758	1272.400391	-700.049194	-235.130646	1245.484009	-656.701965	232.102081	1048.492676	-606.875366	-128.950760	965.711487	-577.249878	72.300224	1094.929565	578.057373	-80.532440	961.898376	579.659729	171.141724
-597.237915	158.968018	995.349426	-591.218994	-17.986870	997.461853	-647.035034	180.621277	522.969971	-655.889893	-44.784573	525.965454	-648.097595	181.334946	78.407188	-654.475403	-42.889599	88.514992	-577.562683	262.579681	1471.426392	-544.763428	-109.450577	1459.154541	-513.735413	69.376190	1425.489014	-478.345673	63.803490	1745.123657	-787.259766	380.865387	1272.369751	-700.031189	-234.633911	1245.222046	-656.537964	232.155701	1048.398682	-607.247314	-129.818054	964.558411	-577.130066	72.248154	1094.917358	576.828613	-79.887367	961.817322	576.859131	172.090393
-597.113342	158.952591	995.328430	-591.118042	-17.998363	997.379089	-647.009705	180.624359	522.956787	-655.948303	-44.769703	525.969421	-648.142822	181.289932	78.400810	-654.667114	-42.612408	88.346184	-577.508423	262.491791	1471.364746	-544.655884	-109.574478	1459.058716	-513.641663	69.289436	1425.470947	-478.448242	63.351597	1745.388916	-787.184753	380.819183	1272.298096	-700.024231	-234.106934	1244.872559	-656.364319	232.215973	1048.300049	-607.563416	-130.578384	963.406555	-576.993652	72.198822	1094.862061	575.748535	-79.000778	961.794250	574.219299	172.845291
-596.973694	158.851242	995.298828	-590.979614	-18.050068	997.354797	-646.947510	180.592438	522.953735	-655.925415	-44.730083	525.978333	-648.166809	181.317947	78.399559	-654.678589	-42.391586	88.141754	-577.449280	262.389130	1471.294556	-544.526245	-109.686310	1458.890869	-513.534668	69.231224	1425.428345	-478.501831	63.196194	1745.450073	-787.073730	380.842834	1272.250977	-699.944336	-233.447144	1244.415039	-656.204224	232.278442	1048.219238	-607.874268	-131.330460	962.312439	-576.857910	72.125496	1094.835571	574.677185	-78.096878	961.694153	571.478821	173.980057
-596.835266	158.830429	995.291321	-590.861816	-18.075115	997.317505	-646.884460	180.677719	522.930908	-655.884338	-44.692711	525.946899	-648.154419	181.346451	78.382698	-654.813965	-42.142345	87.932045	-577.362854	262.325958	1471.235840	-544.447388	-109.812637	1458.791992	-513.394043	69.147240	1425.394531	-478.566681	63.095287	1745.486694	-786.935059	380.856873	1272.204834	-699.841125	-232.738922	1243.830444	-656.051575	232.291565	1048.183350	-608.520569	-133.375885	960.991699	-576.716309	72.084419	1094.811157	573.419617	-77.405991	961.738037	568.771729	174.960266
-596.704651	158.769806	995.242004	-590.735229	-18.213671	997.341797	-646.791138	180.721466	522.921997	-655.784241	-44.708546	525.906921	-648.166138	181.362289	78.374107	-654.707397	-42.102715	87.864990	-577.267700	262.226410	1471.171753	-544.379333	-109.943390	1458.600708	-513.255676	69.056755	1425.341187	-478.600311	63.253529	1745.307129	-786.779175	380.892090	1272.208496	-699.781494	-232.132736	1243.336182	-655.893250	232.325104	1048.125000	-608.690063	-134.097092	959.830200	-576.584045	72.024757	1094.797241	572.256714	-76.631897	961.795654	566.170227	175.996857
-596.585571	158.699188	995.265808	-590.589783	-18.260540	997.312927	-646.729736	180.698944	522.917358	-655.724365	-44.662403	525.884949	-648.166077	181.362274	78.372971	-653.877136	-43.624908	88.688744	-577.169006	262.117828	1471.128296	-544.359131	-110.074455	1458.446045	-513.148499	68.963524	1425.368408	-478.723907	62.883438	1745.565308	-786.585571	380.960938	1272.154053	-699.750244	-231.618240	1242.905884	-655.741882	232.345917	1048.080811	-608.828064	-134.680481	958.786011	-576.471802	71.938828	1094.798706	571.086609	-75.681282	961.874756	563.566223	176.900604
-596.486450	158.631836	995.286865	-590.467224	-18.312834	997.310059	-646.637390	180.734650	522.913452	-655.718750	-44.692017	525.908630	-648.211548	181.369797	78.378059	-653.765869	-43.891850	88.951523	-577.066467	262.008942	1471.133667	-544.356628	-110.190567	1458.336670	-513.048645	68.872421	1425.329712	-478.826050	62.757095	1745.652344	-786.378906	381.028290	1272.122314	-699.649963	-231.093079	1242.455078	-655.584106	232.365433	1048.010620	-608.919373	-135.216980	957.834900	-576.357178	71.868195	1094.807373	569.972595	-74.999260	962.035706	561.154968	177.845474
-596.401550	158.572525	995.270386	-590.362976	-18.355299	997.282654	-646.600830	180.686890	522.908569	-655.738525	-44.806179	525.895569	-648.244995	181.359833	78.400505	-653.796204	-43.807323	88.885353	-576.952332	261.930359	1471.166748	-544.338196	-110.342949	1458.123901	-512.938293	68.773491	1425.308716	-478.869843	62.941277	1745.494507	-786.165466	381.038574	1272.130249	-699.516113	-230.532196	1241.848877	-655.430908	232.372818	1047.991577	-608.880371	-135.576416	956.775146	-576.229370	71.814354	1094.779663	568.853271	-73.823227	962.127075	558.674194	178.804291
-596.263794	158.513443	995.297180	-590.208435	-18.366028	997.251648	-646.471497	180.649124	522.915588	-655.631042	-44.791321	525.899231	-648.227173	181.354431	78.380455	-653.782288	-43.775223	88.845856	-576.810669	261.826111	1471.192261	-544.377319	-110.455986	1457.969116	-512.814087	68.668137	1425.316772	-478.991241	62.840069	1745.562988	-785.903259	381.082397	1272.106323	-699.430969	-230.033218	1241.381470	-655.289856	232.381790	1047.969360	-608.758484	-135.863525	955.824768	-576.112976	71.748405	1094.783203	567.671692	-72.964859	962.273499	556.297791	179.797073
-596.191895	158.477646	995.281006	-590.127441	-18.375673	997.175781	-646.376282	180.644485	522.889343	-655.528931	-44.860077	525.914307	-648.203796	181.345352	78.347855	-654.629395	-42.340096	88.107239	-576.630432	261.706879	1471.212524	-544.418823	-110.618553	1457.816040	-512.739685	68.544662	1425.320923	-479.098297	62.742725	1745.653442	-785.640320	381.118439	1272.158813	-699.309143	-229.643280	1240.932739	-655.155151	232.382690	1047.925415	-608.877930	-136.384109	955.084106	-576.004761	71.694595	1094.732178	566.557922	-71.930328	962.430603	554.028687	180.909103
-596.041931	158.422455	995.268677	-589.952759	-18.433918	997.146301	-646.254517	180.656067	522.890625	-655.369080	-44.853779	525.827454	-648.209900	181.372147	78.380180	-654.653564	-42.355118	88.084427	-576.413391	261.625671	1471.203857	-544.433838	-110.773430	1457.596313	-512.617371	68.410881	1425.274902	-479.220093	62.659218	1745.761597	-785.334229	381.193604	1272.131470	-699.141174	-229.221619	1240.416016	-655.011108	232.382187	1047.902710	-608.459106	-136.313812	954.301331	-575.849243	71.630478	1094.712646	565.425720	-70.915047	962.635559	551.755493	181.968796
-595.885620	158.312088	995.261108	-589.777710	-18.492453	997.134277	-646.111206	180.618942	522.875549	-655.309143	-44.889809	525.814331	-648.170532	181.343521	78.397842	-654.530884	-42.718754	88.350945	-576.222595	261.544403	1471.271851	-544.497864	-110.916016	1457.399048	-512.511108	68.290886	1425.260132	-479.337433	62.553387	1745.848022	-785.059387	381.243622	1272.180786	-698.953979	-228.691391	1239.733276	-654.864929	232.370377	1047.870728	-608.153870	-136.455734	953.414368	-575.686462	71.545731	1094.703369	564.383667	-69.806389	962.831299	549.614990	183.039429
-595.761536	158.236160	995.256104	-589.629272	-18.523569	997.118652	-646.022522	180.562683	522.896423	-655.053467	-44.790035	525.732788	-648.150940	181.331787	78.403336	-654.206543	-43.215588	88.618385	-575.997009	261.468964	1471.281494	-544.543213	-111.083847	1457.195190	-512.381775	68.149620	1425.221191	-479.481506	62.448441	1745.951904	-784.748352	381.335266	1272.273560	-698.815125	-228.274521	1239.208740	-654.729614	232.350266	1047.848022	-607.797302	-136.541550	952.698853	-575.548462	71.489105	1094.692749	563.224548	-68.761612	963.029236	547.448853	184.163681
-595.629944	158.148239	995.291077	-589.433289	-18.582420	997.105957	-645.938477	180.552643	522.902527	-654.955261	-44.873951	525.721313	-648.155518	181.313644	78.409805	-653.801758	-43.766277	88.844368	-575.777405	261.393616	1471.342896	-544.588074	-111.222443	1457.013306	-512.245178	68.051712	1425.232422	-479.671661	62.071705	1746.285278	-784.426208	381.420532	1272.326172	-698.713989	-227.932190	1238.721069	-654.645630	232.318619	1047.867310	-607.409607	-136.624863	952.070496	-575.380310	71.395851	1094.703491	561.973694	-67.749184	963.252563	545.291931	185.187912
-595.469177	158.023300	995.286682	-589.197693	-18.693617	997.132019	-645.768921	180.484390	522.915466	-654.797668	-44.929420	525.724976	-648.117249	181.329651	78.425949	-653.681458	-43.869301	88.915443	-575.534607	261.320313	1471.381714	-544.630310	-111.364914	1456.863770	-512.120789	67.932213	1425.245483	-479.818573	61.949677	1746.419678	-784.125305	381.473877	1272.403687	-698.519165	-227.463440	1238.139038	-654.498657	232.288712	1047.863647	-606.963684	-136.709457	951.546814	-575.208557	71.301262	1094.718506	560.776978	-66.678741	963.509338	543.188416	186.144196
-595.307312	157.925446	995.304260	-589.009094	-18.826029	997.182434	-645.648132	180.425766	522.908264	-654.717590	-45.023262	525.742065	-648.096069	181.307510	78.406822	-653.689392	-43.844444	88.901276	-575.263611	261.242523	1471.434204	-544.653442	-111.527107	1456.757324	-511.988098	67.834137	1425.280640	-479.989868	61.816032	1746.548340	-783.791016	381.557159	1272.491333	-698.334839	-227.008835	1237.636841	-654.375122	232.260437	1047.882324	-606.432922	-136.820831	950.986328	-575.047791	71.206169	1094.754761	559.673096	-65.526871	963.656616	541.151245	187.207352
-595.147888	157.813599	995.294495	-588.806091	-18.939598	997.203186	-645.464294	180.357651	522.923279	-654.737732	-45.192070	525.815918	-648.088684	181.253464	78.411430	-653.790344	-43.843609	88.956673	-574.989807	261.179443	1471.497559	-544.666626	-111.673569	1456.680420	-511.866821	67.709564	1425.326050	-480.098145	61.919014	1746.471313	-783.445374	381.625610	1272.552612	-698.198608	-226.622391	1237.267944	-654.237976	232.229980	1047.881958	-605.828674	-136.924789	950.380127	-574.880310	71.114258	1094.762207	558.387756	-64.406654	963.839417	539.140076	188.142761
-594.983643	157.749619	995.291809	-588.608521	-18.983828	997.187195	-645.317749	180.308289	522.914429	-654.636536	-45.283615	525.847290	-648.047485	181.272781	78.418488	-653.792419	-43.850807	88.973457	-574.718018	261.115204	1471.534058	-544.655273	-111.806190	1456.607910	-511.726624	67.581947	1425.348877	-480.305359	61.483173	1746.796509	-783.102112	381.716400	1272.557007	-698.028137	-226.159027	1236.835083	-654.099304	232.198700	1047.860596	-605.155884	-137.076569	950.007507	-574.709290	71.055786	1094.754639	557.205200	-63.297768	963.957581	537.119263	189.132126
-594.870422	157.689316	995.311890	-588.509033	-19.067598	997.192688	-645.165955	180.273727	522.927673	-654.612488	-45.359116	525.873840	-648.025879	181.273361	78.422081	-653.817322	-43.848305	88.979439	-574.411804	261.065491	1471.608154	-544.637146	-111.939201	1456.547729	-511.568542	67.470428	1425.352051	-480.419800	61.498726	1746.712524	-782.726379	381.831848	1272.538574	-697.750061	-225.690994	1236.375488	-653.915955	232.171051	1047.876831	-604.449097	-137.217026	949.532593	-574.589783	70.974503	1094.765381	555.896179	-62.252945	964.100342	534.989563	190.413727
-594.697632	157.662445	995.292969	-588.335449	-19.135296	997.166687	-645.057251	180.265213	522.927917	-654.538025	-45.467991	525.906067	-648.068909	181.280304	78.423195	-653.775085	-43.839340	88.978661	-574.127197	260.999451	1471.644409	-544.574463	-112.073059	1456.453125	-511.409698	67.372086	1425.356323	-480.582336	61.260246	1746.814209	-782.368774	381.936676	1272.636108	-697.447144	-225.096680	1235.899414	-653.740295	232.151825	1047.838623	-603.781616	-137.480057	949.129272	-574.408325	70.923256	1094.741577	554.659424	-60.978050	964.137573	533.050903	191.570908
-594.521179	157.608841	995.287842	-588.149231	-19.223347	997.150818	-644.875977	180.201233	522.904724	-654.457397	-45.557034	525.959534	-648.052612	181.251068	78.435684	-653.869934	-43.790962	88.927597	-573.843689	260.958160	1471.649536	-544.533447	-112.194016	1456.379517	-511.251984	67.250511	1425.355469	-480.707306	61.010784	1747.041382	-782.028320	382.061920	1272.687378	-697.162476	-224.539352	1235.429077	-653.581970	232.112045	1047.861816	-603.008545	-137.763397	948.594421	-574.238098	70.846672	1094.733032	553.334656	-59.954689	964.226685	531.067444	192.530167
-594.347534	157.537155	995.300537	-587.949219	-19.266613	997.120728	-644.703064	180.180984	522.891235	-654.356384	-45.612438	525.949097	-648.048767	181.249954	78.436539	-653.852661	-43.783028	88.922043	-573.522217	260.928955	1471.637817	-544.452087	-112.290802	1456.297729	-511.119232	67.151634	1425.342896	-480.908691	60.449623	1747.340088	-781.652832	382.187775	1272.701172	-696.873535	-223.948044	1234.988403	-653.383850	232.099350	1047.833008	-601.860840	-137.954132	948.050537	-574.059692	70.767899	1094.726196	552.074951	-58.763763	964.237549	529.288269	193.658844
-594.178162	157.498993	995.279907	-587.772095	-19.298891	997.067627	-644.534302	180.141785	522.914307	-654.299866	-45.660530	525.955017	-648.079407	181.220779	78.437019	-653.873657	-43.784622	88.929756	-573.212036	260.879944	1471.634277	-544.385803	-112.378326	1456.272583	-510.935791	67.072701	1425.317749	-481.120667	60.113556	1747.328003	-781.272217	382.331207	1272.729980	-696.535095	-223.305573	1234.473511	-653.178833	232.103973	1047.824097	-600.961304	-138.351334	947.701538	-573.884033	70.715492	1094.689209	550.891235	-57.531113	964.296692	527.389893	194.720383
-594.002930	157.381973	995.305298	-587.619751	-19.360430	997.053406	-644.342102	179.994324	522.879150	-654.178711	-45.701206	525.953247	-648.020386	181.204056	78.433182	-653.819031	-43.790215	88.934753	-572.877502	260.829803	1471.595947	-544.293335	-112.462570	1456.218994	-510.770752	66.990097	1425.311401	-481.230499	60.090424	1747.180298	-780.859070	382.481720	1272.703979	-696.125977	-222.619812	1233.987915	-652.969543	232.107071	1047.800781	-599.723206	-138.812332	946.891418	-573.729187	70.602089	1094.696655	549.561646	-56.314045	964.279724	525.451782	195.658722
-593.784668	157.281967	995.311707	-587.416260	-19.451330	997.067932	-644.134277	179.906555	522.888000	-654.120178	-45.801277	526.081787	-648.019104	181.223038	78.446991	-653.834351	-43.789188	88.944023	-572.585571	260.769318	1471.598755	-544.193726	-112.588448	1456.221802	-510.573273	66.920235	1425.308228	-481.371826	59.769028	1747.268555	-780.446777	382.656433	1272.633789	-695.741150	-221.980713	1233.583374	-652.720032	232.133408	1047.770996	-598.547302	-139.187149	946.544006	-573.553650	70.508621	1094.713257	548.442871	-55.014866	964.297852	523.730469	196.837296
-593.551697	157.164474	995.281616	-587.200806	-19.529381	997.065674	-643.904846	179.927185	522.884583	-653.989136	-45.797207	526.141846	-647.980408	181.201141	78.441093	-653.792725	-43.791996	88.942505	-572.257446	260.732208	1471.618042	-544.062500	-112.678154	1456.247314	-510.370483	66.841492	1425.336548	-481.565674	59.162003	1747.549683	-780.018982	382.785278	1272.641357	-695.302673	-221.326233	1233.196655	-652.486023	232.140579	1047.725220	-597.266418	-139.658707	945.992737	-573.356995	70.424088	1094.701660	547.138367	-53.912033	964.315430	521.866394	197.764679
-593.341309	157.081528	995.274292	-587.015015	-19.604498	997.053772	-644.019958	180.079071	522.903259	-653.886230	-45.796181	526.188049	-648.189880	181.231293	78.468941	-653.766907	-43.797318	89.014877	-571.909546	260.706299	1471.608276	-543.911255	-112.737839	1456.229004	-510.155914	66.779633	1425.319824	-481.693878	58.783581	1747.639893	-779.580688	382.959106	1272.558594	-694.813904	-220.638718	1232.668823	-652.232056	232.150772	1047.676636	-595.945435	-140.144104	945.458008	-573.171875	70.339775	1094.694336	544.434937	-54.042206	964.942505	519.668152	198.197433
-593.143555	156.926498	995.252136	-586.835327	-19.761883	997.080322	-643.830200	180.096985	522.904175	-653.728210	-45.766373	526.179749	-648.198853	181.190414	78.454292	-653.743591	-43.786160	88.967636	-571.561890	260.699493	1471.568115	-543.755859	-112.829109	1456.246948	-509.901672	66.698372	1425.313965	-481.776062	58.686390	1747.489014	-779.162231	383.140259	1272.569092	-694.192810	-219.846436	1232.069946	-651.967712	232.179626	1047.632935	-593.705322	-140.747864	948.330200	-572.991150	70.208679	1094.697510	543.616638	-52.473953	964.949463	518.056763	199.369965
-592.913818	156.785934	995.238831	-586.627380	-19.854568	997.058472	-643.579651	180.076736	522.860718	-653.621643	-45.785046	526.245300	-648.182434	181.182449	78.491348	-653.712219	-43.795776	88.936539	-571.196838	260.676941	1471.493286	-543.591003	-112.921074	1456.227905	-509.627075	66.626038	1425.292480	-481.877319	58.344814	1747.558350	-778.731384	383.326324	1272.525269	-693.595032	-219.142639	1231.567505	-651.701416	232.236893	1047.583008	-592.250000	-141.248001	947.745300	-572.784851	70.085228	1094.682251	542.559082	-51.225262	964.920837	516.313171	200.442123
-592.673950	156.684616	995.235107	-586.455261	-19.931574	997.044128	-643.396973	180.006393	522.880798	-653.416748	-45.755745	526.201111	-648.185852	181.136414	78.487129	-653.627869	-43.802826	88.932320	-570.693665	260.705658	1471.467041	-543.306702	-112.951683	1456.183960	-509.257172	66.616600	1425.257813	-481.968628	57.983391	1747.621460	-778.256409	383.463379	1272.457153	-692.943787	-218.465973	1230.981323	-651.430908	232.277161	1047.490601	-590.700439	-141.545593	947.246155	-572.575928	69.983925	1094.672852	541.599609	-50.048592	965.011108	514.762146	201.482452
-592.475403	156.595566	995.238892	-586.316772	-20.002539	997.000000	-643.236023	179.960251	522.874634	-653.313232	-45.768406	526.206299	-648.178528	181.126373	78.497162	-653.661987	-43.801464	88.934616	-570.269714	260.698761	1471.421387	-543.170776	-113.023300	1456.102539	-508.970917	66.537239	1425.252441	-482.106201	57.366920	1748.026733	-777.814392	383.580048	1272.481445	-692.260986	-217.851212	1230.423096	-651.173523	232.320465	1047.431885	-589.049683	-141.798874	946.734375	-572.404602	69.871681	1094.652710	540.597961	-48.988850	965.058350	513.212769	202.412781
-592.243713	156.512909	995.198608	-586.146057	-20.089884	996.980713	-643.040222	179.851593	522.866089	-653.157776	-45.745274	526.209167	-648.203064	181.107742	78.486710	-653.575378	-43.808323	88.931419	-569.827759	260.696045	1471.342285	-543.003601	-113.101433	1456.090210	-508.648865	66.475876	1425.257813	-482.214539	56.977264	1747.993774	-777.323853	383.751099	1272.441284	-691.547546	-217.235565	1229.884399	-650.903870	232.365433	1047.351563	-587.336243	-142.115356	946.309082	-572.201172	69.792549	1094.622437	539.651978	-47.966755	965.129211	511.771423	203.352997
-592.014954	156.345459	995.201111	-585.945923	-20.249826	997.002869	-642.812073	179.694901	522.862671	-653.063660	-45.770840	526.200256	-648.163086	181.084824	78.465698	-653.521301	-43.795403	88.952988	-569.383423	260.720306	1471.296143	-542.843628	-113.164993	1456.078491	-508.319458	66.413857	1425.275513	-482.307983	56.607830	1748.060547	-776.819214	383.903320	1272.417480	-690.785034	-216.597626	1229.340698	-650.673035	232.413055	1047.291504	-585.596191	-142.392960	945.871277	-572.009277	69.636406	1094.638550	538.707764	-46.997829	965.218506	510.304260	204.220642
-591.796387	156.191803	995.196594	-585.767883	-20.381758	996.991760	-642.562317	179.611694	522.826965	-653.036011	-45.872833	526.296265	-648.156006	181.050858	78.490135	-653.511108	-43.796120	88.963425	-568.871460	260.697174	1471.260864	-542.654724	-113.211838	1456.047607	-507.973541	66.346916	1425.269531	-482.326050	56.513741	1748.024170	-776.311584	384.119965	1272.386597	-690.046509	-216.007599	1228.850464	-650.402588	232.472580	1047.202759	-583.740417	-142.657715	945.606140	-571.808167	69.486328	1094.630371	537.884155	-46.202530	965.345642	508.976135	205.138947
-591.575623	156.056580	995.208252	-585.558105	-20.465904	996.997681	-642.322937	179.511978	522.830872	-653.024048	-45.917633	526.355286	-648.152344	181.033920	78.473595	-653.497864	-43.797298	88.967293	-568.331665	260.725067	1471.226929	-542.432617	-113.260223	1456.022949	-507.625671	66.279488	1425.275757	-482.455841	56.184189	1747.977539	-775.727539	384.295227	1272.371094	-689.252319	-215.391678	1228.202393	-650.154114	232.525375	1047.138916	-581.812500	-142.925522	945.255981	-571.616943	69.372070	1094.643433	537.114807	-45.523342	965.496704	507.694946	205.869995
-591.380981	155.932388	995.219360	-585.382324	-20.542608	996.998657	-642.057556	179.437073	522.790405	-652.961853	-45.962669	526.350220	-648.148682	181.036819	78.496635	-653.496521	-43.797375	88.971100	-567.781372	260.706848	1471.212402	-542.200317	-113.307671	1455.975098	-507.255951	66.207291	1425.245850	-482.629974	55.648018	1748.259277	-775.161194	384.503632	1272.448242	-688.447937	-214.838303	1227.632324	-649.893433	232.565781	1047.116333	-579.747009	-143.169571	945.028198	-571.434998	69.264442	1094.650146	536.356323	-44.851345	965.710510	506.559845	206.499237
-591.161072	155.773682	995.228821	-585.173340	-20.727743	997.049683	-641.809326	179.354645	522.754456	-652.935730	-46.002197	526.405762	-648.127686	181.014435	78.477608	-653.428650	-43.819866	88.954605	-567.214355	260.706177	1471.168457	-541.931458	-113.358582	1455.887695	-506.840729	66.107895	1425.251099	-482.755707	55.378746	1748.376343	-774.599365	384.727753	1272.456421	-687.567749	-214.244720	1227.006592	-649.659485	232.590012	1047.072632	-577.663025	-143.498093	944.728210	-571.242371	69.113777	1094.683716	535.619751	-44.300777	965.931519	505.388947	207.033493
-590.932434	155.665863	995.261597	-584.957581	-20.758759	997.028809	-641.522461	179.306122	522.788330	-652.868835	-46.001480	526.373230	-648.119263	180.977890	78.478363	-653.384644	-43.883236	88.987167	-566.634460	260.711456	1471.118530	-541.675720	-113.442734	1455.802124	-506.400330	66.040756	1425.234741	-482.905548	55.154263	1748.482666	-773.983154	384.941467	1272.584351	-686.696289	-213.662537	1226.462524	-649.439453	232.584106	1047.077393	-575.460632	-143.821594	944.504822	-571.026001	69.013634	1094.691162	534.972961	-43.883995	966.267700	504.265869	207.591476
-590.764465	155.609039	995.280090	-584.749756	-20.793041	996.973206	-641.293579	179.294510	522.800293	-652.772766	-45.971588	526.348022	-648.124207	180.980652	78.529999	-653.364441	-43.891045	88.919952	-565.973572	260.666443	1471.137939	-541.346924	-113.514038	1455.675659	-505.980865	65.962494	1425.192871	-483.063721	54.966129	1748.626953	-773.373596	385.199402	1272.658813	-685.753479	-213.019318	1225.818848	-649.235107	232.579834	1047.103882	-573.174072	-144.161484	944.345032	-570.818237	68.931374	1094.669800	534.307556	-43.434902	966.659729	503.307404	208.015961
-590.582642	155.513947	995.291016	-584.496460	-20.867651	996.924500	-641.077454	179.245377	522.850342	-652.714539	-46.025982	526.368652	-648.165039	180.980743	78.540527	-653.337341	-43.882950	88.912094	-565.349243	260.618164	1471.116821	-541.075439	-113.587067	1455.590698	-505.553528	65.874657	1425.187866	-483.180145	55.045086	1748.690552	-772.732178	385.444092	1272.826172	-684.865417	-212.466507	1225.270020	-649.026184	232.578262	1047.116211	-570.877808	-144.484909	944.145874	-570.586304	68.820740	1094.648804	533.658997	-43.108196	967.150513	502.308716	208.448761
-590.404602	155.427841	995.295410	-584.302368	-20.940317	996.916260	-640.852234	179.173264	522.830261	-652.748596	-46.087238	526.433777	-648.135620	180.956024	78.520844	-653.333374	-43.883732	88.919571	-564.673218	260.612244	1471.129395	-540.753174	-113.617500	1455.518921	-505.069336	65.829865	1425.168823	-483.434570	54.811348	1749.021240	-772.034973	385.648376	1273.009888	-683.926270	-211.979050	1224.697021	-648.784485	232.595779	1047.119263	-568.487488	-144.696976	944.067078	-570.387085	68.736366	1094.644775	533.022888	-42.809307	967.708008	501.335815	208.723038
-590.230469	155.380005	995.282776	-584.116577	-20.947250	996.843445	-640.614563	179.121231	522.818359	-652.635254	-46.068703	526.442627	-648.089539	180.918304	78.551720	-653.249878	-43.875195	88.938057	-563.996277	260.594330	1471.131226	-540.381226	-113.639244	1455.502686	-504.570679	65.787537	1425.177002	-483.627411	54.739666	1749.178223	-771.334473	385.885895	1273.155396	-683.001892	-211.511078	1224.212524	-648.553345	232.612717	1047.157227	-566.065979	-144.885010	944.055176	-570.154724	68.678596	1094.593384	532.295898	-42.568115	968.381653	500.272827	209.001526
-590.006653	155.267059	995.303345	-583.785583	-21.049671	996.876343	-640.400818	179.008026	522.801514	-652.526733	-46.113430	526.503052	-648.051514	180.914474	78.548981	-653.166260	-43.883350	88.945381	-563.277771	260.584137	1471.173584	-540.043579	-113.654556	1455.449097	-504.054016	65.692902	1425.190796	-483.823364	54.715881	1749.309204	-770.629456	386.192322	1273.311401	-682.033997	-211.035156	1223.598633	-648.329590	232.620697	1047.210693	-563.632690	-145.066330	944.078491	-569.878479	68.588165	1094.620117	531.649475	-42.326141	969.100403	499.324921	209.231323
-589.758057	155.124435	995.291931	-583.448303	-21.169222	996.897339	-640.164429	178.897568	522.782288	-652.356750	-46.031380	526.429565	-648.021240	180.913208	78.568169	-653.160950	-43.932320	88.957458	-562.532104	260.576416	1471.146362	-539.712219	-113.700600	1455.336670	-503.522797	65.634415	1425.207886	-484.001892	54.814274	1749.455078	-769.891785	386.487274	1273.441772	-681.030151	-210.665771	1223.138550	-648.121460	232.640320	1047.238647	-561.160461	-145.196777	944.189819	-569.585938	68.483963	1094.624512	530.876038	-42.057095	969.833008	498.219910	209.597961
-589.525024	155.022415	995.265991	-583.119629	-21.301596	996.929932	-639.966248	178.747345	522.833679	-652.179016	-46.057400	526.446899	-647.972107	180.885422	78.541000	-653.026917	-43.968609	88.945389	-561.792358	260.584808	1471.164185	-539.320679	-113.707222	1455.234985	-502.982635	65.586388	1425.181030	-484.151489	54.875050	1749.569824	-769.177063	386.740387	1273.582031	-680.036194	-210.329559	1222.688721	-647.920715	232.665985	1047.305298	-558.570068	-145.235229	944.497742	-569.300720	68.408546	1094.626465	530.135376	-41.852982	970.597229	497.214050	209.701126
-589.291504	154.962479	995.263550	-582.831787	-21.330757	996.902527	-639.788391	178.615265	522.845459	-652.011719	-46.079857	526.428284	-647.929321	180.841705	78.554070	-652.969299	-43.951744	88.889366	-561.065796	260.571411	1471.170044	-538.881409	-113.705933	1455.101440	-502.455688	65.587677	1425.143921	-484.212372	54.949501	1749.498291	-768.422180	386.976715	1273.740112	-678.945862	-209.909286	1222.145752	-647.738708	232.663528	1047.362183	-556.600159	-147.199127	945.432434	-569.025940	68.356071	1094.609253	529.370178	-41.634346	971.365417	496.141052	210.029129
-589.025696	154.852615	995.279602	-582.506409	-21.456852	996.994995	-639.607056	178.515152	522.875183	-651.787903	-46.018837	526.344177	-647.891663	180.838501	78.573532	-652.917969	-43.958817	88.880539	-560.335754	260.590393	1471.151978	-538.449402	-113.719818	1454.974243	-501.869659	65.543404	1425.048950	-484.372864	55.112549	1749.758423	-767.713684	387.228912	1273.906860	-677.977173	-209.684662	1221.658813	-647.530273	232.657608	1047.403564	-553.948853	-147.411499	946.002808	-568.755798	68.285507	1094.667114	528.499939	-41.316071	972.113281	494.972626	210.302109
-588.805908	154.815781	995.255981	-582.199768	-21.489557	996.967529	-639.483765	178.473816	522.881409	-651.749023	-46.111214	526.367920	-647.861694	180.833893	78.571533	-652.925049	-43.979145	88.873833	-559.570435	260.616608	1471.171143	-538.041931	-113.704079	1454.892822	-501.304169	65.487595	1425.084717	-484.392334	55.247047	1749.822876	-766.978516	387.560181	1274.067627	-677.036987	-209.529648	1221.251343	-647.327759	232.666550	1047.474121	-551.017822	-147.116409	946.713013	-568.468384	68.257835	1094.637329	527.653931	-41.042969	972.891418	493.765778	210.677704
-588.590820	154.809708	995.251404	-581.860596	-21.460989	996.890686	-639.405945	178.415237	522.897217	-651.610046	-46.178444	526.340698	-647.903503	180.836670	78.585732	-652.812744	-43.991165	88.878952	-558.840942	260.628265	1471.166626	-537.597656	-113.663719	1454.825928	-500.734344	65.497208	1425.060791	-484.454926	55.422680	1749.923584	-766.242065	387.871307	1274.118896	-676.105957	-209.451859	1220.990601	-647.124573	232.654160	1047.542725	-548.194946	-147.005234	947.547791	-568.148865	68.242561	1094.589722	526.736877	-40.810947	973.660156	492.465881	210.824310
-588.307190	154.731689	995.232361	-581.539917	-21.560276	996.945435	-639.227478	178.345490	522.917175	-651.527466	-46.233471	526.293091	-647.833984	180.819901	78.595558	-652.866638	-44.015095	88.857674	-558.139526	260.691864	1471.102417	-537.099304	-113.648834	1454.742554	-500.116394	65.537338	1425.018555	-484.436188	55.557613	1749.968872	-765.469421	388.177338	1274.182739	-675.082947	-209.275818	1220.624023	-646.913025	232.627167	1047.677856	-545.275085	-146.761826	948.720276	-567.840088	68.198784	1094.605591	525.862976	-40.681904	974.399597	491.215546	211.011856
-588.010010	154.669861	995.215271	-581.130798	-21.643438	996.912903	-639.092346	178.315018	522.963562	-651.359802	-46.270451	526.316711	-647.815247	180.819641	78.599068	-652.747314	-44.038628	88.867310	-557.415100	260.738800	1471.095947	-536.584351	-113.610428	1454.678223	-499.579895	65.574318	1425.010986	-484.435852	55.777794	1750.055786	-764.735779	388.482239	1274.243896	-674.136108	-209.244965	1220.430786	-646.790344	232.547653	1048.202271	-542.418457	-146.560303	949.918091	-567.448669	68.129738	1094.574219	524.940186	-40.472870	975.117981	489.777679	211.279678
-587.668762	154.569336	995.194580	-580.761292	-21.733311	996.976196	-638.946777	178.296768	522.978088	-651.359070	-46.412186	526.374573	-647.789368	180.833481	78.637878	-652.800842	-44.074921	88.940659	-556.718994	260.789825	1470.998169	-536.023010	-113.522308	1454.602173	-499.008362	65.578651	1424.959473	-484.360443	55.984680	1750.046265	-763.994995	388.764648	1274.277588	-673.243652	-209.284958	1220.212769	-646.468872	232.557922	1048.220215	-539.688843	-146.467010	950.871826	-567.072266	68.085098	1094.590942	524.029480	-40.397141	975.766663	488.385040	211.390900
-587.255188	154.406021	995.155212	-580.301208	-21.885086	997.042419	-638.746643	178.216568	522.965820	-651.227844	-46.432072	526.410156	-647.768616	180.823624	78.652924	-652.646057	-44.117023	88.931389	-556.052856	260.872894	1471.004639	-535.467773	-113.451111	1454.516968	-498.405731	65.650589	1424.910889	-484.210175	56.176525	1749.992432	-763.260254	389.070160	1274.332397	-672.259399	-209.245224	1219.909546	-646.046570	232.570068	1047.947510	-536.805115	-146.253250	951.766235	-566.622925	67.991661	1094.601074	523.071594	-40.278271	976.389893	486.993713	211.421219
-586.954102	154.384583	995.135864	-580.000610	-21.795315	996.931152	-638.669800	178.248672	523.005188	-651.144531	-46.470161	526.378113	-647.791992	180.842834	78.650291	-652.731934	-44.145706	88.910538	-555.462891	260.893036	1470.874390	-534.835876	-113.347549	1454.454590	-497.863586	65.743546	1424.846436	-484.021149	56.364723	1749.968140	-762.583557	389.323090	1274.350830	-671.270691	-209.329605	1219.828857	-645.774597	232.573822	1048.259399	-533.745789	-145.879150	953.205994	-566.247620	67.978302	1094.523560	522.027832	-40.184517	976.934753	485.509003	211.580521
-586.680054	154.399277	995.098022	-579.697815	-21.722050	996.825134	-638.586304	178.251389	523.073914	-651.036133	-46.505749	526.447327	-647.799683	180.844284	78.651688	-652.655640	-44.153629	88.911354	-554.803894	261.114136	1470.945801	-534.235107	-113.204834	1454.430420	-497.317627	65.835564	1424.789673	-483.804291	56.554348	1749.909058	-761.896179	389.650879	1274.346680	-670.240234	-209.377411	1219.708252	-645.383057	232.597961	1048.253662	-530.695740	-145.397949	954.539551	-565.852295	67.991570	1094.433472	520.998474	-40.099258	977.416809	484.117157	211.479645
-586.316040	154.442078	995.061768	-579.374146	-21.824509	996.912109	-638.472839	178.252853	523.056946	-650.954163	-46.617085	526.528687	-647.808167	180.860992	78.667381	-652.580383	-44.141190	88.867172	-554.268555	261.232178	1470.834717	-533.693970	-113.054482	1454.431885	-496.746643	65.970055	1424.748535	-483.585938	56.767250	1749.885986	-761.279785	389.998566	1274.229858	-669.243286	-209.406616	1219.505371	-644.929382	232.624619	1047.988525	-527.642639	-144.875061	955.875488	-565.485779	68.026070	1094.453735	519.832275	-40.002842	977.846741	482.591309	211.566940
-585.943054	154.394043	995.026184	-578.994995	-21.901230	996.954712	-638.342957	178.178177	523.089600	-650.803894	-46.633701	526.520752	-647.819275	180.885803	78.683716	-652.516846	-44.169178	88.847183	-553.686096	261.352905	1470.735718	-533.044556	-112.906952	1454.429932	-496.184601	66.115776	1424.699829	-483.350403	56.804260	1749.900879	-760.661987	390.243164	1274.221802	-668.243408	-209.490936	1219.446899	-644.614258	232.679459	1048.246216	-524.478577	-144.146759	957.726379	-565.099182	68.008087	1094.454590	518.777710	-39.950397	978.241089	481.164001	211.378448
-585.530640	154.324982	994.995422	-578.556396	-21.941149	996.957031	-638.146179	178.135376	523.125549	-650.644409	-46.664513	526.519165	-647.782104	180.883026	78.687088	-652.425232	-44.232113	88.876350	-553.141113	261.510345	1470.611328	-532.333252	-112.729469	1454.422729	-495.582397	66.279358	1424.635010	-483.089111	57.027081	1749.808594	-760.098511	390.453125	1274.135132	-667.153748	-209.578094	1219.411499	-644.062439	232.751953	1047.953247	-521.330139	-143.461105	959.331970	-564.646667	67.975960	1094.435181	517.728149	-39.957657	978.625061	479.912933	211.171814
-585.081177	154.174194	994.927185	-578.021973	-21.996689	996.959290	-637.899719	178.030350	523.124390	-650.452576	-46.669380	526.608154	-647.729980	180.861328	78.691757	-652.381897	-44.237751	88.839119	-552.660461	261.668213	1470.474731	-531.638245	-112.545647	1454.403442	-495.025970	66.482323	1424.549194	-482.860870	57.380722	1749.709717	-759.527649	390.727081	1273.968018	-666.053711	-209.598389	1219.194458	-643.666565	232.832550	1047.945923	-518.162048	-142.709549	960.965027	-564.126343	67.922638	1094.396240	516.560242	-39.928028	978.882935	478.501770	210.999390
-584.660645	154.194855	994.858704	-577.631165	-21.972616	996.914001	-637.685120	177.986603	523.102966	-650.238159	-46.707333	526.623108	-647.711304	180.869324	78.701294	-652.289246	-44.280388	88.887375	-552.318115	261.774658	1470.342896	-531.070251	-112.340164	1454.415283	-494.609619	66.618553	1424.467285	-482.646332	57.599762	1749.690186	-759.053284	390.922913	1273.778809	-664.999512	-209.721268	1219.185913	-643.251099	232.878693	1048.037720	-514.901917	-141.848190	962.798096	-563.673950	67.956848	1094.330933	515.601624	-40.014648	979.063110	477.409332	210.928955
-584.261353	154.301422	994.804626	-577.301086	-21.930017	996.833435	-637.504456	178.040039	523.151611	-649.987549	-46.720181	526.613586	-647.706970	180.856445	78.724335	-652.208740	-44.299747	88.896828	-552.007996	261.842499	1470.077271	-530.555237	-112.252296	1454.373291	-494.118835	66.754204	1424.402222	-482.436340	57.814785	1749.675049	-758.604980	391.084229	1273.596069	-663.807007	-209.781891	1219.127197	-642.794434	232.930161	1048.053467	-511.639587	-140.954742	964.778992	-563.249023	68.011353	1094.253174	514.625000	-40.263176	979.236511	476.392670	211.251175
-583.865723	154.305008	994.735657	-576.934326	-21.924955	996.805359	-637.329651	178.041443	523.162476	-649.837036	-46.786301	526.594788	-647.770569	180.886093	78.744629	-652.115173	-44.326382	88.879021	-551.550659	262.077026	1469.890381	-529.818542	-111.972038	1454.349121	-493.578552	67.001244	1424.368530	-482.067841	58.044811	1749.624512	-758.154846	391.248352	1273.412109	-662.681519	-209.720337	1218.880249	-642.267639	232.976639	1047.719482	-508.259583	-139.952682	966.663879	-562.821167	68.037376	1094.196045	513.513489	-40.215286	979.289429	475.292969	210.234299
-583.492188	154.397415	994.664551	-576.595459	-21.825333	996.708069	-637.174988	178.078629	523.173096	-649.541260	-46.738682	526.592896	-647.795837	180.866455	78.794502	-652.050598	-44.381615	88.892830	-551.080872	262.324524	1469.679810	-529.094177	-111.654770	1454.368774	-493.020752	67.284248	1424.338257	-481.806824	58.301094	1749.603638	-757.759277	391.404785	1273.230957	-661.494873	-209.835251	1218.910278	-641.800049	233.007462	1047.516846	-504.910706	-139.045380	968.551392	-562.414978	68.117218	1094.103149	512.449768	-40.391632	979.325867	474.629974	209.570007
-583.013184	154.431015	994.555481	-576.183960	-21.863914	996.733826	-636.898315	178.025681	523.176453	-649.459778	-46.841427	526.673645	-647.722900	180.822556	78.820587	-651.987976	-44.379845	88.928970	-550.653992	262.586182	1469.477417	-528.346802	-111.369812	1454.385864	-492.383698	67.593277	1424.311279	-481.553009	58.534065	1749.618896	-757.432922	391.522186	1273.061768	-660.238586	-209.828964	1218.789063	-641.348267	233.054153	1047.509033	-501.443329	-137.768066	970.682922	-561.957764	68.182961	1094.057983	511.629913	-40.785431	979.260437	474.414673	209.644653
-582.520081	154.401352	994.449768	-575.685486	-21.863091	996.739075	-636.660339	177.964890	523.219543	-649.128540	-46.777344	526.662903	-647.714661	180.822739	78.845665	-651.924377	-44.385567	88.917358	-550.294678	262.826660	1469.195068	-527.575317	-111.053604	1454.373291	-491.755219	67.967834	1424.186401	-481.279572	58.768219	1749.645508	-757.096191	391.628906	1272.891235	-658.995911	-209.831833	1218.722046	-640.902344	233.109833	1047.405762	-498.055237	-136.741211	972.703979	-561.452942	68.231644	1094.005005	510.928436	-41.418228	979.158936	474.583130	209.146378
-582.028503	154.321487	994.354431	-575.200073	-21.879793	996.759155	-636.435608	177.954987	523.218262	-648.827820	-46.791016	526.707886	-647.695984	180.829712	78.883743	-651.917297	-44.385357	88.913338	-549.837708	263.170685	1468.988403	-526.759338	-110.675819	1454.293823	-491.136627	68.303345	1424.119751	-480.995361	59.028076	1749.661987	-756.795593	391.659790	1272.694458	-657.632019	-209.739212	1218.581299	-640.454956	233.138000	1047.380493	-494.618774	-135.485718	974.651306	-560.964722	68.247879	1093.966064	509.710663	-41.520985	978.941650	473.034912	209.250305
-581.516907	154.278381	994.283508	-574.713196	-21.905809	996.796875	-636.172119	177.923523	523.156372	-648.489685	-46.727882	526.717590	-647.695435	180.812302	78.927765	-651.839355	-44.395065	88.902351	-549.422180	263.523224	1468.792969	-526.002869	-110.335907	1454.315063	-490.464264	68.670067	1424.050781	-480.723053	59.327751	1749.689819	-756.540100	391.659088	1272.516968	-656.326599	-209.712875	1218.388184	-640.007751	233.166626	1047.509155	-491.168549	-134.030273	976.683533	-560.483337	68.271057	1093.951416	508.666351	-41.905785	978.700500	472.291779	208.982422
-581.027832	154.411697	994.171082	-574.299072	-21.899427	996.802612	-635.919128	177.926544	523.180725	-648.132080	-46.588863	526.645935	-647.689209	180.770386	78.991600	-651.830322	-44.347305	88.860054	-548.988342	263.912018	1468.589233	-525.158936	-109.886063	1454.298462	-489.836334	69.096146	1423.980591	-480.444275	59.627110	1749.774902	-756.304932	391.674957	1272.255859	-654.834290	-209.618576	1218.263306	-639.485962	233.185532	1047.174927	-487.892212	-132.953033	978.534302	-560.006592	68.398743	1093.892334	508.284790	-43.002060	978.413330	473.293945	208.047623
-580.598450	154.449905	994.058655	-573.971497	-21.825302	996.794495	-635.610718	177.792511	523.165710	-647.771057	-46.563335	526.627136	-647.608276	180.713776	79.022957	-651.850281	-44.337025	88.845718	-548.536194	264.346680	1468.376953	-524.417847	-109.478218	1454.231812	-489.181976	69.506271	1423.886597	-480.155487	59.945049	1749.818970	-756.087036	391.687225	1272.039185	-653.552124	-209.630615	1218.159912	-638.993347	233.208038	1046.956665	-483.992371	-129.486252	979.830933	-559.578674	68.505058	1093.822144	507.278748	-43.565887	978.070618	472.988190	208.052048
-580.143433	154.419937	994.011658	-573.607178	-21.730368	996.805237	-635.222046	177.618332	523.186462	-647.494995	-46.634521	526.663269	-647.489197	180.671066	79.057732	-651.867676	-44.356400	88.905411	-548.057739	264.750763	1468.179932	-523.574341	-109.016319	1454.163452	-488.533325	69.923943	1423.802979	-479.825836	60.183155	1749.917603	-755.889160	391.648346	1271.806396	-651.861633	-209.362228	1217.851440	-638.512207	233.235031	1046.959595	-480.998932	-129.107178	982.070801	-559.140381	68.563232	1093.798218	506.176361	-44.171799	977.695618	472.163391	207.786835
-579.636047	154.485336	993.890381	-573.180420	-21.662712	996.824646	-634.827148	177.462509	523.176453	-647.193115	-46.663292	526.791504	-647.441711	180.593857	79.123421	-651.890869	-44.350204	88.906044	-547.545166	265.214813	1467.908569	-522.739563	-108.553825	1454.091187	-487.898499	70.380608	1423.753662	-479.490875	60.438374	1749.955322	-755.695679	391.616089	1271.491455	-650.308105	-209.201492	1217.607056	-638.021545	233.268265	1046.816040	-477.126434	-127.458458	984.896423	-558.654236	68.700851	1093.742188	504.698669	-50.016983	984.362061	470.029846	204.782349
-579.105957	154.509048	993.839417	-572.804199	-21.567900	996.888916	-634.426575	177.324966	523.232483	-646.894104	-46.647999	526.813049	-647.407043	180.484543	79.232162	-651.850647	-44.386585	89.016930	-547.095886	265.663086	1467.737061	-521.938721	-108.061737	1454.052124	-487.238678	70.853729	1423.716309	-479.200836	60.997334	1749.972656	-755.517822	391.592102	1271.241577	-648.632874	-208.947006	1217.360718	-637.571777	233.276062	1046.630493	-473.871643	-126.145500	987.126892	-558.209351	68.809631	1093.749268	503.882965	-50.363056	983.902039	469.402527	204.612244
-578.624756	154.574265	993.765930	-572.450317	-21.471144	996.928589	-634.038696	177.207047	523.284180	-646.718201	-46.774151	526.855286	-647.386230	180.437485	79.322769	-652.005493	-44.343327	89.104027	-546.639343	266.153992	1467.541992	-521.061218	-107.599754	1453.971558	-486.643372	71.338516	1423.660889	-478.790771	61.366634	1749.974854	-755.331238	391.527527	1271.015747	-646.943787	-208.644043	1216.965332	-637.034302	233.294174	1046.536865	-470.276855	-123.958405	989.732788	-557.794189	68.941345	1093.731567	503.030609	-50.780857	983.467834	468.859497	204.341293
-578.096985	154.640182	993.667480	-572.058899	-21.403671	997.002136	-633.674500	176.944946	523.288086	-646.335266	-46.771206	526.887268	-647.432190	180.312378	79.413841	-651.921509	-44.321548	89.109756	-546.118591	266.659637	1467.316040	-520.192566	-107.042625	1453.850708	-486.020325	71.823555	1423.611938	-478.462708	61.781528	1750.068359	-755.121338	391.491974	1270.803101	-645.181030	-208.380905	1216.668823	-636.480225	233.312088	1046.540527	-466.716064	-121.845795	992.252686	-557.342224	69.090149	1093.718384	501.581757	-50.194988	982.984070	466.454956	204.264389
-577.566406	154.650879	993.548889	-571.612976	-21.378370	997.076904	-633.141418	176.601089	523.285278	-646.010803	-46.747681	526.844666	-647.263306	180.246246	79.469666	-651.859375	-44.294720	89.124420	-545.647278	267.130249	1467.067627	-519.349854	-106.570847	1453.694702	-485.350708	72.335556	1423.546753	-478.110046	62.232658	1750.124146	-754.932617	391.504028	1270.591919	-643.471985	-208.133896	1216.247192	-635.987915	233.322830	1046.418579	-463.020203	-119.648911	994.627441	-556.860840	69.207649	1093.695190	501.447449	-51.388138	982.672058	467.808014	202.933746
-577.084106	154.856918	993.491821	-571.377258	-21.108585	996.971680	-632.690186	176.482742	523.368103	-645.446838	-46.529797	526.722473	-647.236694	180.175659	79.527069	-651.718628	-44.331326	89.149429	-545.185974	267.654510	1466.889648	-518.438782	-106.022987	1453.492310	-484.770294	72.806786	1423.443115	-477.660339	62.696365	1750.154419	-754.709229	391.549072	1270.355713	-641.742310	-207.940445	1215.833496	-635.465454	233.372910	1046.369141	-459.306458	-116.910789	997.344421	-556.469482	69.395668	1093.609497	500.031189	-50.868549	982.250305	465.421021	202.985245
-576.752502	155.273575	993.406128	-571.635376	-20.777605	996.832825	-632.420776	176.490585	523.530884	-645.059509	-46.455738	526.662598	-647.329834	180.162628	79.602638	-651.552856	-44.301910	89.184639	-544.725830	268.148010	1466.722412	-517.604248	-105.544266	1453.271362	-484.186432	73.321236	1423.465332	-477.225403	63.130463	1750.149902	-754.464600	391.565460	1270.106812	-639.979187	-207.653488	1215.251587	-634.888000	233.454254	1046.255615	-455.746796	-114.405022	1000.088440	-556.325195	69.681847	1093.479980	498.293427	-50.212456	981.944092	462.807495	204.249649
-576.226624	155.331482	993.337280	-571.263062	-20.700964	996.906128	-631.813538	176.316132	523.600830	-644.650146	-46.363789	526.705566	-647.229309	180.052643	79.718628	-651.419495	-44.345455	89.288116	-544.315430	268.643860	1466.521362	-516.701172	-104.994568	1453.057007	-483.568176	73.849373	1423.365601	-476.752014	63.632347	1750.138672	-754.157349	391.620300	1269.815796	-638.132690	-207.401230	1214.765503	-634.269226	233.534698	1046.085571	-452.053711	-111.980217	1002.953064	-555.910278	69.812370	1093.486816	497.596771	-50.494465	981.732178	462.436005	204.064087
-575.633728	155.431229	993.226074	-570.794556	-20.634104	996.918701	-631.301636	176.237122	523.608398	-644.336548	-46.355358	526.859497	-647.225281	180.052750	79.776024	-651.423706	-44.313026	89.350021	-543.870911	269.171082	1466.362427	-515.916504	-104.435013	1452.865845	-483.018402	74.339470	1423.331177	-476.244263	64.117920	1750.131836	-753.869812	391.710205	1269.568970	-636.345398	-207.148682	1214.268066	-633.559753	233.693176	1045.911377	-448.346405	-109.693497	1005.844788	-555.418884	69.950821	1093.443237	498.411316	-52.332001	981.621948	465.295227	202.102509
-574.992432	155.482468	993.129028	-570.368530	-20.579422	997.034485	-630.831604	176.242599	523.653564	-644.110718	-46.444515	526.992371	-647.204224	180.015808	79.833405	-651.536926	-44.246475	89.400925	-543.492126	269.632538	1466.257080	-515.194946	-103.918938	1452.799927	-482.493927	74.833511	1423.274170	-475.719238	64.635376	1750.132446	-753.527283	391.903137	1269.239136	-634.408691	-206.906006	1213.907227	-633.028870	233.736526	1045.885742	-444.605133	-107.327034	1008.710388	-554.960999	70.099236	1093.463745	498.949310	-53.723564	981.609497	468.541412	201.457855
-574.483887	155.570908	993.075256	-569.984741	-20.451302	997.054260	-630.399658	176.286316	523.761108	-643.743530	-46.423676	527.063416	-647.182983	180.009003	79.923973	-651.463379	-44.193279	89.430992	-543.068359	270.108917	1466.114990	-514.451965	-103.410835	1452.779663	-481.972168	75.333893	1423.254517	-475.208313	65.176079	1750.141602	-753.120972	392.076813	1268.933350	-632.361023	-206.552490	1213.440186	-632.370544	233.862167	1045.850586	-440.766235	-105.129189	1011.488281	-554.540649	70.236076	1093.450562	497.342804	-52.704853	981.348267	465.012878	201.209747
-573.849243	155.635559	993.016052	-569.566956	-20.347862	997.075745	-629.863892	176.326126	523.786560	-643.414490	-46.377293	527.088196	-647.107910	179.991501	80.044731	-651.410156	-44.151649	89.470688	-542.666565	270.639496	1465.963379	-513.819397	-102.894325	1452.829346	-481.565674	75.842377	1423.277832	-474.673462	65.684944	1750.163818	-752.719238	392.224152	1268.722412	-630.125366	-206.268768	1213.085327	-631.569153	234.062622	1045.599976	-437.050232	-102.706177	1014.174072	-554.064026	70.343018	1093.440063	495.628082	-51.608898	981.213623	462.076935	202.667969
-573.195984	155.692963	992.914917	-569.119141	-20.251263	997.137695	-629.279968	176.376358	523.898010	-643.039673	-46.327629	527.134216	-647.063660	180.016403	80.144058	-651.323730	-44.164536	89.613785	-542.290527	271.169495	1465.882202	-513.312744	-102.367401	1452.935913	-481.127289	76.298088	1423.206177	-474.140381	66.230614	1750.164551	-752.278137	392.451233	1268.432617	-627.761841	-205.854874	1212.673950	-630.848938	234.245438	1045.499756	-433.306274	-100.271729	1016.842529	-553.582886	70.489853	1093.430908	496.403900	-53.204197	981.138489	464.823517	200.785919
-572.621155	155.831985	992.856995	-568.707642	-20.131239	997.116394	-628.812012	176.582306	523.982605	-642.669861	-46.205360	527.147278	-647.058105	180.036133	80.276550	-651.308167	-44.135822	89.666649	-541.843140	271.642731	1465.737427	-512.841614	-101.848198	1453.078369	-480.733734	76.741562	1423.181030	-473.558594	66.816757	1750.141602	-751.809631	392.752289	1268.112183	-625.145203	-205.741058	1212.352295	-630.189697	234.402206	1045.452026	-429.634216	-97.518326	1019.380432	-553.139709	70.622345	1093.400146	496.076324	-53.567490	981.086304	465.024414	200.443634
-572.000000	155.922134	992.817322	-568.251587	-19.956554	997.076904	-628.379944	176.721252	524.019043	-642.203674	-46.025604	527.095581	-647.140747	180.127411	80.388069	-651.200989	-44.055389	89.704636	-541.434265	272.085815	1465.462280	-512.444275	-101.293861	1453.246094	-480.368164	77.170456	1423.177002	-473.000031	67.392189	1750.136597	-751.310242	393.090576	1267.757446	-622.397278	-205.551041	1212.002197	-629.648193	234.462936	1045.474487	-426.098724	-94.867500	1021.689026	-552.634521	70.739204	1093.366943	495.758026	-53.793514	981.073364	465.090881	200.296844
-571.363770	156.034821	992.723389	-567.792358	-19.870760	997.130493	-627.827454	176.906006	524.055664	-641.716675	-45.870556	527.154297	-647.086304	180.130173	80.476242	-651.043579	-44.004932	89.824097	-540.975525	272.521301	1465.238403	-512.101868	-100.751541	1453.450195	-480.035034	77.576279	1423.190796	-472.430603	67.939369	1750.035034	-750.807495	393.493286	1267.423462	-619.889160	-204.627670	1211.391846	-628.984985	234.597672	1045.446777	-422.543610	-92.071526	1023.838684	-552.139587	70.902061	1093.354248	495.485046	-54.037254	981.063904	465.237000	200.122940
-570.628723	156.123688	992.701721	-567.275330	-19.780457	997.235474	-627.255493	177.044983	524.075317	-641.223816	-45.645233	527.231445	-647.012756	180.164627	80.574608	-650.876099	-43.928658	89.892319	-540.589783	272.943359	1465.012695	-511.857666	-100.177208	1453.681396	-479.722778	77.998260	1423.185425	-471.932373	68.588608	1750.020752	-750.260437	394.026245	1267.002930	-616.997620	-204.103729	1210.860718	-628.348633	234.801270	1045.400024	-419.070374	-89.238724	1025.835083	-551.633362	71.039124	1093.415771	495.225464	-54.414360	981.060913	465.451996	199.895203
-570.291565	156.651886	992.656616	-567.276794	-19.426151	996.706360	-626.932373	177.280701	524.155273	-640.970459	-45.658020	527.318054	-647.120117	180.213058	80.704193	-650.853088	-43.850876	89.967384	-540.186829	273.349396	1464.793213	-511.642242	-99.620415	1453.919678	-479.457275	78.374947	1423.230225	-471.366669	69.192810	1749.926147	-749.674744	394.469574	1266.604980	-613.735718	-204.183777	1210.675659	-627.488342	235.088516	1045.219604	-415.359009	-87.036545	1027.496582	-551.244446	71.176712	1093.097900	495.028351	-54.745659	981.021362	465.757690	199.640625
-569.347656	156.428101	992.575562	-566.443665	-19.591982	997.397583	-626.330627	177.174759	524.109314	-640.540161	-45.520397	527.467285	-646.953247	180.218353	80.751282	-650.731934	-43.809223	90.061394	-539.719666	273.751190	1464.512817	-511.428589	-99.048218	1454.155151	-479.200165	78.750336	1423.208252	-470.825256	69.774132	1749.827393	-749.075684	395.006012	1266.399170	-610.687012	-203.723221	1210.256348	-626.971619	235.258881	1045.171631	-412.171204	-83.650345	1029.047729	-550.683411	71.399391	1093.448975	494.907288	-55.138550	980.948120	466.220184	199.293091
-568.557190	156.494873	992.524536	-565.888123	-19.504778	997.688110	-625.749756	177.304230	524.123291	-640.251343	-45.485783	527.633423	-646.834167	180.226730	80.805229	-650.640320	-43.808949	90.159180	-539.274353	274.139771	1464.294800	-511.201355	-98.472496	1454.394653	-479.006439	79.087494	1423.245972	-470.352509	70.417191	1749.772217	-748.425842	395.631927	1266.019653	-607.527893	-203.065216	1209.756836	-626.315186	235.464264	1045.098022	-409.004211	-80.438370	1030.160278	-550.167786	71.643066	1093.590942	494.852570	-55.529430	980.829163	466.701935	198.991989
-567.636414	156.280121	992.466553	-565.094055	-19.630642	998.344849	-625.241760	177.366272	524.147705	-639.940002	-45.426430	527.787170	-646.746338	180.220642	80.881371	-650.589355	-43.794529	90.260086	-538.861023	274.521576	1464.057007	-511.018677	-97.888031	1454.561401	-478.823608	79.402534	1423.260010	-469.825195	71.264259	1749.516602	-747.698303	396.204620	1265.562012	-604.479736	-201.857895	1209.037964	-625.477295	235.830719	1044.853149	-404.914490	-75.696732	1030.553711	-549.611816	71.859146	1093.928955	494.491058	-55.623543	980.677002	466.190033	199.241852
-566.802673	156.381210	992.406006	-564.592407	-19.377584	998.653015	-624.805969	177.483597	524.203735	-639.525696	-45.314697	527.752319	-646.636047	180.248184	80.974113	-650.467773	-43.707249	90.264259	-538.400269	274.893036	1463.865479	-510.808746	-97.363693	1454.756470	-478.650543	79.660294	1423.272339	-469.477234	71.714066	1749.682739	-746.985962	396.910126	1265.171631	-600.858459	-201.562149	1208.627441	-624.984680	236.011215	1044.823242	-401.440094	-73.008400	1031.197021	-549.088440	72.213142	1094.070679	493.981323	-55.319313	980.449524	465.653839	199.665283
-566.021790	156.415085	992.368225	-564.142822	-19.083559	998.955994	-624.459229	177.611740	524.254822	-639.115479	-45.173862	527.738098	-646.547913	180.235794	81.043144	-650.538940	-43.575085	90.247955	-538.031860	275.231964	1463.709717	-510.648651	-96.807373	1454.909912	-478.461273	79.969971	1423.328369	-469.093781	72.568359	1749.456665	-746.157715	397.570709	1264.782959	-597.398987	-200.761795	1207.985596	-624.277832	236.292236	1044.768433	-398.048828	-70.593536	1031.633179	-548.636414	72.541634	1094.224365	493.997589	-55.631451	980.173035	466.281830	199.458038
-565.241699	156.518417	992.266785	-563.106873	-18.935759	998.861267	-624.134583	177.752151	524.291931	-638.597595	-44.978100	527.756897	-646.520142	180.209137	81.109665	-650.432922	-43.503773	90.272057	-537.672791	275.519958	1463.596191	-510.515106	-96.213226	1455.072388	-478.330017	80.262260	1423.389648	-468.898743	72.939613	1749.559082	-745.341431	398.266785	1264.400513	-594.023621	-199.141266	1206.981323	-623.483459	236.583160	1044.513916	-394.556091	-68.230896	1031.673218	-547.751282	72.695724	1094.128906	494.101654	-56.221802	979.896362	467.084717	198.911530
-565.522034	158.074799	992.226868	-564.435730	-18.587513	997.126648	-624.477905	178.397293	524.481873	-638.617065	-45.145000	527.706299	-646.891541	180.321045	81.253410	-650.695740	-43.485310	90.462090	-537.341187	275.811340	1463.516602	-510.379272	-95.657234	1455.151611	-478.225037	80.545479	1423.434692	-468.711090	73.833473	1749.380371	-744.454163	398.957397	1263.986328	-590.286987	-198.699921	1206.611572	-622.750977	236.892380	1044.383423	-391.083679	-65.837349	1031.616699	-547.814209	72.580444	1093.151733	494.153290	-56.820724	979.631226	467.810028	198.454025
-564.953552	158.412643	992.241516	-564.288330	-18.388468	997.013611	-624.343506	178.606506	524.542847	-638.450500	-45.152611	527.804321	-646.958984	180.394760	81.283768	-650.793945	-43.434273	90.528374	-537.043823	276.136444	1463.471313	-510.288788	-95.091110	1455.207031	-478.138214	80.835739	1423.490479	-468.681641	74.513214	1749.407471	-743.546875	399.693390	1263.553589	-586.720215	-197.153763	1205.605469	-621.869568	237.288773	1044.226074	-386.838287	-62.349014	1032.575806	-547.441223	72.734711	1093.103149	494.240784	-57.459255	979.296570	468.661713	197.879395
-563.973267	158.332352	992.149780	-563.374268	-18.027950	997.448730	-624.014221	178.696335	524.603271	-637.916565	-44.897385	527.876587	-646.856628	180.379257	81.302040	-650.669983	-43.384483	90.528854	-536.735657	276.443573	1463.450684	-510.119019	-94.564842	1455.267944	-478.064087	81.114922	1423.566284	-468.695709	75.170761	1749.563721	-742.658447	400.463165	1263.293335	-582.979309	-196.533127	1205.127441	-621.205811	237.528076	1044.115845	-383.413208	-60.118382	1032.151978	-546.703430	73.169518	1093.302612	494.382416	-58.076756	979.014099	469.544952	197.419754
-563.441528	158.801636	992.132019	-563.247009	-17.951948	997.233826	-623.911987	178.984222	524.644714	-637.626282	-44.846233	527.974854	-646.928528	180.402496	81.347069	-650.595642	-43.360065	90.544701	-536.460205	276.691681	1463.474976	-510.052948	-94.009521	1455.267334	-477.987946	81.359512	1423.660400	-468.861572	75.732002	1749.534912	-741.709351	401.253357	1262.911011	-579.431641	-195.469131	1204.353760	-620.447083	237.873566	1044.023560	-380.069885	-58.023438	1031.522949	-546.320679	73.286659	1093.181641	494.596436	-58.688183	978.571289	470.515686	196.853836
-562.735291	159.105225	992.495850	-562.691956	-17.596849	997.259155	-623.792480	179.258270	524.650330	-637.335632	-44.696930	528.034790	-646.981079	180.468628	81.376465	-650.497742	-43.314232	90.566010	-536.216553	276.903931	1463.520386	-509.940063	-93.526474	1455.178223	-477.885864	81.636734	1423.753418	-469.071045	76.356522	1749.627808	-740.774292	402.018951	1262.636963	-575.971741	-194.279907	1203.509644	-619.680664	238.241074	1043.955566	-376.575989	-55.795761	1030.664063	-545.906799	73.414650	1093.419189	494.843597	-59.342922	978.158569	471.607117	196.242523
-562.013184	159.322876	992.483459	-562.284607	-17.311493	997.292664	-623.661804	179.495148	524.697327	-637.034729	-44.571732	528.084106	-647.009033	180.534607	81.406502	-650.427734	-43.275253	90.598557	-535.987915	277.119781	1463.651978	-509.835815	-93.064278	1455.025513	-477.771332	81.885460	1423.883179	-469.403931	76.622246	1750.087402	-739.818115	402.892639	1262.349121	-572.653381	-193.286407	1202.698853	-618.884033	238.609375	1043.942627	-373.165253	-53.569504	1030.099731	-545.393372	73.663155	1093.438477	495.043640	-59.904823	977.801697	472.589508	195.689758
-561.309814	159.468613	992.431580	-561.796875	-17.097683	997.311096	-623.451538	179.696793	524.674622	-636.776855	-44.427315	528.107300	-647.007996	180.565842	81.443222	-650.349854	-43.275574	90.646477	-535.814819	277.353058	1463.833496	-509.624603	-92.656677	1454.761108	-477.621735	82.164970	1423.949463	-469.713501	77.478973	1749.926392	-738.842712	403.692780	1262.144653	-569.625671	-192.020752	1201.694824	-618.090515	238.991348	1043.869873	-369.881470	-51.573944	1029.610596	-544.816589	73.862900	1093.424438	495.289917	-60.560200	977.421204	473.450500	195.161652
-560.693115	159.614304	992.030823	-561.461426	-17.066360	997.337341	-623.347656	179.900528	524.675293	-636.533020	-44.226410	528.098083	-647.021362	180.617294	81.448608	-650.373413	-43.212547	90.628044	-535.601135	277.623505	1464.011230	-509.314178	-92.242897	1454.459106	-477.494202	82.437546	1424.035889	-470.153015	77.943642	1749.964233	-737.882385	404.520050	1261.982422	-566.602173	-191.390060	1200.963379	-617.320618	239.408218	1043.847168	-367.120605	-50.515621	1028.336548	-544.228027	74.159935	1093.212158	495.587433	-61.619255	977.132874	474.689636	194.369171
-560.086426	159.806030	992.001038	-560.973145	-16.875563	997.349548	-623.257935	180.187042	524.738892	-636.368835	-44.108128	528.112183	-647.065979	180.682434	81.477776	-650.345703	-43.266727	90.715279	-535.529663	277.780243	1464.226318	-509.073303	-91.912125	1454.109863	-477.320068	82.728897	1424.097656	-470.602905	78.426697	1750.205078	-736.900635	405.299683	1261.810791	-563.802368	-190.569931	1200.145630	-616.577698	239.818985	1043.827637	-364.044342	-48.842339	1028.211548	-543.711609	74.363594	1093.208252	495.956848	-62.645153	976.897461	476.112244	193.297867
-559.444519	160.104584	991.994202	-560.420044	-16.574343	997.311768	-623.132446	180.361511	524.785217	-636.053040	-43.794720	528.028625	-647.073792	180.734818	81.488388	-650.282532	-43.264114	90.711060	-535.376770	278.019287	1464.451294	-508.697754	-91.520294	1453.810547	-477.144806	83.036293	1424.140381	-471.143799	78.853165	1750.250854	-735.927917	406.162720	1261.653931	-561.280334	-189.828827	1199.381958	-615.801453	240.235046	1043.837524	-361.178253	-47.155113	1028.444092	-543.153992	74.638268	1093.193481	496.229401	-63.691795	976.679199	477.328064	192.406616
-558.881775	160.299942	991.958740	-559.876892	-16.365377	997.261414	-623.055786	180.602310	524.815430	-635.904785	-43.644020	528.017883	-647.086426	180.775055	81.510368	-650.274902	-43.180008	90.690987	-535.307312	278.211029	1464.629395	-508.350555	-91.241112	1453.563477	-476.944122	83.357140	1424.162231	-471.711121	79.179939	1750.518799	-735.011536	406.937439	1261.564331	-558.976257	-189.171646	1198.709839	-615.119995	240.684540	1043.905029	-358.404633	-45.410137	1028.876465	-542.641479	74.830956	1093.157715	496.396210	-64.780342	976.558472	478.368469	191.546356
-558.383667	160.577316	991.964233	-559.380066	-16.123987	997.239563	-622.951416	180.888275	524.834778	-635.744263	-43.503994	528.058411	-647.102356	180.826782	81.480797	-650.200867	-43.197811	90.716896	-535.288635	278.410492	1464.871704	-508.004791	-90.893127	1453.321289	-476.713135	83.694115	1424.220093	-472.349457	79.493561	1750.733154	-734.126892	407.843414	1261.405640	-556.942383	-188.483917	1198.116211	-614.404236	241.102753	1043.854736	-356.010681	-44.301937	1029.636963	-542.175659	75.074730	1093.155396	496.634003	-66.064064	976.436829	479.513123	190.626831
-557.787109	160.869186	991.909607	-558.778198	-15.860024	997.236206	-622.799194	181.120682	524.869019	-635.496216	-43.289124	528.065979	-647.106567	180.856659	81.490814	-650.071411	-43.227379	90.773811	-535.291931	278.597961	1465.086304	-507.644867	-90.598518	1453.088135	-476.458618	84.042389	1424.252197	-473.061279	79.738937	1750.803467	-733.277893	408.681946	1261.240479	-555.036865	-187.782654	1197.561890	-613.777893	241.573029	1043.923828	-353.432739	-43.262970	1030.392212	-541.621582	75.381721	1093.133179	496.891998	-67.233093	976.338745	480.719452	189.651749
-557.329163	161.149750	991.887207	-558.251038	-15.583508	997.234802	-622.686401	181.317520	524.878052	-635.222229	-43.105045	528.098938	-647.105347	180.919556	81.479027	-650.029785	-43.280952	90.817268	-535.269348	278.796417	1465.226929	-507.147522	-90.266136	1452.920654	-476.154297	84.389030	1424.267578	-473.783936	79.958649	1751.095703	-732.501953	409.469513	1261.234131	-553.534973	-186.882675	1197.049194	-613.213196	242.022476	1043.913086	-351.538513	-41.185501	1030.703979	-541.141235	75.678551	1093.122803	498.208771	-66.846947	975.246948	482.382965	189.340683
-556.957947	161.418945	991.876709	-557.712830	-15.282640	997.230286	-622.544250	181.564514	524.869202	-635.075134	-42.991219	528.157776	-647.115173	180.967178	81.484116	-649.993896	-43.294353	90.883911	-535.189819	279.049866	1465.377808	-506.637390	-89.896126	1452.869263	-475.838959	84.762909	1424.285767	-474.613647	80.086136	1751.256348	-731.758118	410.308990	1261.068604	-552.073303	-186.719025	1196.965698	-612.684570	242.521973	1043.961548	-349.881683	-39.911930	1031.378662	-540.692200	75.983223	1093.115723	499.181152	-66.824409	974.615906	483.825500	188.625320
-556.601318	161.759766	991.847961	-557.177063	-14.908045	997.172546	-622.345825	181.760025	524.851257	-634.979919	-42.913029	528.236206	-647.100098	180.969299	81.480644	-649.999207	-43.250000	90.930550	-535.113770	279.300812	1465.429077	-506.089569	-89.521416	1452.842773	-475.541962	85.160507	1424.295044	-475.487701	80.241592	1751.518799	-731.128418	411.073425	1260.945557	-550.883728	-186.245255	1196.802124	-612.273132	242.993805	1043.961792	-348.379791	-38.916256	1032.101440	-540.236694	76.342094	1093.070801	499.864349	-67.743835	974.363647	485.297607	187.756546
-556.275391	162.177399	991.854126	-556.625244	-14.566838	997.154663	-622.184631	181.985306	524.861938	-634.830322	-42.873535	528.325623	-647.106750	181.012146	81.475082	-649.975525	-43.249496	90.921700	-535.030945	279.634125	1465.461304	-505.546478	-89.171211	1452.858765	-475.248749	85.523773	1424.315552	-476.441589	80.011780	1751.972412	-730.527222	411.798279	1260.867676	-549.965820	-185.806183	1196.781372	-611.961487	243.392700	1043.986084	-347.233521	-37.905216	1032.807251	-539.786072	76.728058	1093.062866	500.448517	-68.911797	974.207764	486.788910	186.724152
-556.053040	162.547638	991.855225	-556.085815	-14.234421	997.106201	-622.006653	182.260086	524.877441	-634.552673	-42.690643	528.381592	-647.113647	180.997849	81.502518	-649.963379	-43.202015	90.943497	-534.920044	279.917938	1465.448730	-504.950195	-88.785492	1452.937500	-474.940918	85.957619	1424.309448	-477.338745	80.050232	1752.156860	-730.046265	412.505951	1260.789917	-549.120850	-185.495514	1196.801758	-611.667175	243.778900	1043.974854	-346.873901	-36.706841	1033.338379	-539.369751	77.080811	1093.033081	501.250336	-70.104477	974.091858	488.343506	185.707153
-555.803162	162.815887	991.862671	-555.460327	-13.899469	997.093079	-621.727478	182.403534	524.822205	-634.377441	-42.604259	528.447510	-646.960083	181.022751	81.506218	-649.877686	-43.211452	91.012939	-534.785583	280.205780	1465.396118	-504.377808	-88.357986	1453.054443	-474.635712	86.390839	1424.323364	-478.291718	80.060081	1752.333130	-729.587891	413.221863	1260.629028	-548.523682	-184.929840	1196.687378	-611.505737	244.153000	1044.024780	-345.797668	-36.163792	1033.845581	-538.940247	77.407562	1093.030884	502.165100	-71.004044	973.879150	489.954803	184.634842
-555.538940	163.149307	991.874756	-554.865662	-13.550855	997.106018	-621.539978	182.624191	524.805054	-634.110718	-42.393646	528.447876	-646.914368	181.035248	81.483482	-649.774780	-43.236656	91.070030	-534.663940	280.566193	1465.337646	-503.850891	-88.006119	1453.182373	-474.336975	86.801956	1424.311035	-479.238373	79.983452	1752.534912	-729.218933	413.875732	1260.467773	-547.961670	-185.077026	1197.033325	-611.405884	244.445190	1044.010010	-345.475494	-35.383762	1034.302002	-538.531738	77.780540	1093.046021	503.015045	-72.174545	973.788757	491.610962	183.572067
-555.326172	163.536926	991.851440	-554.317871	-13.216260	997.074524	-621.394714	182.755432	524.817444	-633.963196	-42.326118	528.519775	-646.887085	181.028824	81.496590	-649.862732	-43.180683	91.044922	-534.489868	280.960571	1465.268677	-503.327209	-87.588493	1453.296143	-474.039032	87.245926	1424.321777	-480.156738	79.923836	1752.709717	-728.892822	414.494080	1260.271484	-547.575195	-184.915970	1197.240967	-611.383972	244.681137	1043.994141	-345.448456	-34.718185	1034.642090	-538.130005	78.167732	1093.014160	503.993347	-73.245735	973.683350	493.339264	182.518845
-555.177673	163.900848	991.864258	-553.770508	-12.885995	996.992920	-621.263550	182.928299	524.851929	-633.557617	-42.069893	528.523071	-646.860107	181.041473	81.519920	-649.674744	-43.225498	91.117981	-534.353821	281.324860	1465.191162	-502.830902	-87.167343	1453.409668	-473.765350	87.667969	1424.296997	-481.056549	79.827377	1752.868774	-728.667786	415.098480	1260.218628	-547.388428	-184.893250	1197.494995	-611.430115	244.881439	1044.041382	-345.614624	-34.164192	1034.836548	-537.743530	78.499413	1092.973633	505.028198	-74.361794	973.582825	495.046875	181.378403
-555.040955	164.173553	991.873413	-553.147156	-12.521496	996.975464	-621.152710	183.082718	524.808777	-633.240784	-41.871197	528.505737	-646.778564	181.041107	81.536507	-649.632446	-43.151073	91.134888	-534.202209	281.709869	1465.081421	-502.414001	-86.785568	1453.511230	-473.483215	88.097565	1424.332520	-481.833954	79.669426	1753.041748	-728.492310	415.613281	1260.130981	-547.338379	-184.935959	1197.788818	-611.524902	245.044510	1044.051758	-346.016541	-33.823299	1035.010498	-537.361450	78.850822	1092.968140	506.101196	-75.576996	973.571899	496.954559	180.194138
-554.921265	164.517059	991.850098	-552.680786	-12.187344	996.995667	-620.991150	183.278214	524.789429	-633.011108	-41.740231	528.544067	-646.741333	181.061295	81.537117	-649.667236	-43.155640	91.238304	-534.082764	282.138550	1464.978882	-502.002167	-86.379471	1453.573364	-473.216156	88.525009	1424.314453	-482.685486	79.588615	1753.165894	-728.375854	416.104279	1260.011841	-547.428589	-185.081680	1198.075195	-611.618469	245.185867	1044.118896	-346.709564	-33.296375	1034.964111	-537.053284	79.246643	1092.962280	507.284515	-76.669868	973.499817	498.860840	179.067932
-554.798096	164.833588	991.898193	-552.170471	-11.853348	997.038879	-620.828979	183.414352	524.773376	-632.701721	-41.592720	528.543518	-646.641724	181.070313	81.563393	-649.596008	-43.143082	91.279358	-533.934448	282.563690	1464.865845	-501.655975	-86.028038	1453.653564	-472.982086	88.973907	1424.329224	-483.453796	79.436958	1753.267090	-728.333984	416.575195	1259.896851	-547.605774	-185.247757	1198.328735	-611.737183	245.320908	1044.218506	-347.423096	-32.853310	1034.902344	-536.740967	79.606102	1093.007568	508.426575	-77.896736	973.484985	500.761169	177.859528
-554.686157	165.142105	991.917786	-551.659973	-11.509251	996.989502	-620.700806	183.584930	524.744873	-632.505432	-41.571678	528.612244	-646.542236	181.079147	81.535255	-649.757813	-43.071049	91.328781	-533.793152	282.986176	1464.748535	-501.329651	-85.609711	1453.681519	-472.724487	89.398254	1424.304565	-484.121429	79.294014	1753.427246	-728.306641	416.948242	1259.787476	-547.873230	-185.403534	1198.518188	-611.762390	245.431122	1044.295288	-348.342072	-32.618256	1034.719971	-536.406006	79.932655	1092.988647	509.654572	-78.985817	973.455139	502.731506	176.689865
-554.596313	165.486328	991.882751	-551.204590	-11.168107	996.978882	-620.576416	183.733505	524.689270	-632.425293	-41.696350	528.678223	-646.488953	181.106171	81.521774	-650.002441	-43.026329	91.413719	-533.648865	283.378113	1464.596924	-501.028900	-85.264969	1453.712646	-472.500671	89.788406	1424.286987	-484.764099	79.155838	1753.503052	-728.313416	417.297058	1259.687988	-548.239807	-185.579803	1198.757202	-611.854858	245.542480	1044.467407	-349.394012	-32.343685	1034.485962	-536.094849	80.324066	1092.957764	511.051758	-80.127991	973.431946	504.880035	175.555481
-554.473877	165.829712	991.877441	-550.783875	-10.901741	996.969543	-620.485840	183.950012	524.688782	-632.121033	-41.622089	528.729065	-646.465576	181.128647	81.497070	-650.112183	-42.996204	91.491066	-533.509827	283.795807	1464.494019	-500.759369	-84.943657	1453.743652	-472.273041	90.189331	1424.239502	-485.366547	78.996193	1753.589233	-728.397522	417.576477	1259.638062	-548.730286	-185.836060	1199.012573	-611.894531	245.645844	1044.603271	-350.581055	-32.241928	1034.050171	-535.800842	80.654022	1092.945801	512.371338	-81.261650	973.418762	506.969177	174.319901
-554.405273	166.154663	991.877747	-550.399536	-10.569181	996.975952	-620.458374	184.115067	524.645081	-631.760010	-41.522259	528.689880	-646.404236	181.161469	81.491096	-650.078552	-42.958202	91.532349	-533.377991	284.177490	1464.452393	-500.538696	-84.664864	1453.768433	-472.036835	90.554207	1424.234985	-485.923615	78.784615	1753.675903	-728.498657	417.828400	1259.563721	-549.254089	-186.134476	1199.273682	-611.904419	245.782913	1044.714844	-351.918274	-32.218239	1033.488037	-535.557495	81.016647	1092.945190	513.826233	-82.384171	973.376160	509.255157	173.167328
-554.337646	166.463593	991.903320	-550.064026	-10.233689	996.942688	-620.418579	184.246185	524.650696	-631.459534	-41.449234	528.726074	-646.372314	181.163284	81.500870	-650.707764	-42.163414	91.185936	-533.285522	284.510773	1464.362671	-500.312805	-84.356339	1453.725830	-471.811432	90.920441	1424.210571	-486.444336	78.649307	1753.734863	-728.655518	418.016785	1259.550049	-549.871521	-186.442841	1199.448730	-611.959106	245.904709	1044.916748	-353.481934	-32.051598	1032.728394	-535.334534	81.332497	1092.937866	515.251099	-83.617500	973.368408	511.499023	171.994629
-554.239319	166.736664	991.917175	-549.692139	-9.919453	996.952148	-620.464783	184.429474	524.664001	-631.106323	-41.379124	528.734009	-646.373962	181.183121	81.485031	-650.277405	-42.828747	91.492043	-533.175354	284.903290	1464.360962	-500.106384	-84.081512	1453.685303	-471.580383	91.261475	1424.186035	-486.956604	78.456490	1753.782227	-728.877625	418.200195	1259.575806	-550.571045	-186.424194	1199.427490	-611.977112	246.072281	1045.025513	-355.030701	-32.027645	1031.900146	-535.103882	81.650452	1092.949463	517.228882	-83.562881	972.715759	514.110229	171.161911
-554.179871	167.126831	991.884216	-549.446289	-9.601501	996.929565	-620.560669	184.571655	524.708252	-630.895447	-41.361256	528.717102	-646.395386	181.212967	81.465858	-650.332397	-42.970711	91.676926	-533.028198	285.290131	1464.333862	-499.901031	-83.821617	1453.577026	-471.348236	91.600433	1424.182373	-487.385437	78.264252	1753.817261	-729.095947	418.370728	1259.614380	-551.194275	-186.954468	1199.680298	-611.957336	246.291611	1045.124146	-356.773956	-32.088963	1030.925171	-534.912354	82.027580	1092.914307	518.445129	-85.514236	973.079773	516.410400	169.603363
-554.076172	167.415405	991.844238	-549.147095	-9.322135	996.920105	-620.680542	184.699860	524.720886	-630.672729	-41.329948	528.714172	-646.372375	181.217316	81.455788	-650.513550	-42.933369	91.665749	-532.894714	285.627594	1464.294189	-499.693420	-83.573341	1453.391357	-471.133057	91.933685	1424.152100	-487.835510	78.197151	1753.808105	-729.322632	418.486755	1259.645142	-551.895691	-187.143707	1199.829712	-611.842957	246.563309	1045.226929	-358.571899	-32.058769	1029.748169	-534.697693	82.347397	1092.886108	519.844177	-87.237961	973.242249	518.909424	168.309601
-554.022095	167.708603	991.839661	-548.927002	-9.009523	996.891663	-620.803528	184.871536	524.757629	-630.380920	-41.251621	528.680603	-646.394592	181.218643	81.511513	-650.491455	-42.882618	91.620628	-532.791748	285.956299	1464.209473	-499.547913	-83.313034	1453.250244	-470.902313	92.259087	1424.096191	-488.120209	77.996132	1753.862915	-729.544312	418.520447	1259.731079	-552.614990	-187.329544	1199.899414	-611.697327	246.858536	1045.363647	-360.426819	-31.945566	1028.438232	-534.537048	82.653786	1092.865356	521.433838	-88.568604	973.223816	521.569458	167.160492
-553.911011	167.998093	991.813965	-548.698303	-8.704125	996.894409	-620.927795	185.068222	524.723999	-630.101196	-41.111465	528.607361	-646.382690	181.251282	81.483948	-651.440430	-40.986546	90.513405	-532.719666	286.253571	1464.139038	-499.384064	-83.088005	1453.115723	-470.723572	92.565636	1424.066406	-488.360840	77.800842	1753.855469	-729.807373	418.585175	1259.732544	-553.319580	-187.470596	1199.969360	-611.512085	247.192429	1045.469482	-362.293213	-31.904242	1027.114380	-534.370605	82.978561	1092.853638	523.090088	-89.709595	973.079895	524.276794	165.955994
-553.844421	168.317581	991.800293	-548.528503	-8.389602	996.846008	-621.079956	185.278763	524.751282	-629.922607	-41.012829	528.611572	-646.352661	181.256973	81.456871	-651.652344	-40.659039	90.269066	-532.671692	286.564667	1464.049438	-499.269745	-82.862175	1453.004395	-470.587280	92.820053	1424.041260	-488.566376	77.676880	1753.859253	-730.067566	418.685303	1259.668579	-554.060364	-187.536392	1200.004761	-611.259949	247.587448	1045.591675	-364.214539	-31.671507	1025.631592	-534.210571	83.287025	1092.815674	524.970215	-90.767082	972.873047	527.216553	164.842789
-553.842590	168.650681	991.800171	-548.448120	-8.099965	996.829163	-621.339478	185.488785	524.776428	-629.706360	-40.853848	528.602478	-646.352173	181.300430	81.417435	-651.552307	-40.620674	90.261208	-532.628052	286.897614	1463.948120	-499.131470	-82.608025	1452.851196	-470.452454	93.099854	1423.993408	-488.777313	77.681389	1753.818970	-730.320435	418.827881	1259.688599	-554.802185	-187.543259	1200.115234	-611.077209	247.915680	1045.920898	-365.932007	-31.224451	1023.981628	-534.124329	83.596977	1092.799438	526.863892	-91.900696	972.692566	530.256165	163.701721
-553.830200	168.950546	991.777893	-548.377014	-7.802507	996.766602	-621.577393	185.782333	524.759338	-629.519531	-40.675289	528.540588	-646.360168	181.318710	81.406746	-651.513306	-40.614491	90.227333	-532.582153	287.203125	1463.813477	-499.005005	-82.393265	1452.739990	-470.321045	93.427483	1423.930420	-488.781464	77.412216	1753.937012	-730.532593	418.959991	1259.652832	-555.554993	-187.418610	1200.151123	-610.847229	248.235992	1046.005737	-367.849762	-31.133596	1022.045471	-534.016418	83.880554	1092.746094	528.755066	-93.085724	972.549255	533.289307	162.568359
-553.796997	169.245529	991.753967	-548.282349	-7.532641	996.707825	-621.839600	186.061142	524.786926	-629.461731	-40.584492	528.548096	-646.342896	181.337189	81.377121	-651.554565	-40.522221	90.121803	-532.580200	287.487244	1463.740479	-498.843781	-82.188774	1452.572876	-470.164612	93.720314	1423.833252	-488.878723	77.446693	1753.862549	-730.708679	419.143066	1259.599609	-556.350830	-187.163361	1200.085815	-610.628662	248.541290	1046.047974	-370.397400	-31.742201	1021.128479	-533.908203	84.150200	1092.697388	530.720398	-94.258156	972.384827	536.486023	161.473358
-553.504456	169.161804	991.709473	-547.611572	-7.130819	997.097351	-621.516174	185.871567	524.677185	-629.113647	-40.208530	528.459656	-645.911072	181.301498	81.253006	-651.370850	-40.423786	89.979248	-532.589661	287.756805	1463.638794	-498.682495	-81.956024	1452.377319	-470.038727	93.981186	1423.776123	-488.776794	77.227219	1753.980225	-730.830017	419.322083	1259.507935	-557.004456	-187.047134	1199.979126	-610.205383	248.727203	1045.696533	-372.647675	-31.920414	1019.150940	-533.571411	84.593132	1092.885132	532.646790	-95.419365	972.183533	539.689575	160.387421
-553.784607	169.802994	991.702209	-548.079651	-6.941923	996.707703	-621.988342	186.234436	524.763611	-629.191162	-40.067272	528.389038	-646.067078	181.372467	81.252625	-651.406921	-40.312222	89.840248	-532.622498	288.015533	1463.520386	-498.526123	-81.724251	1452.202515	-469.936951	94.291199	1423.710449	-488.721954	77.144554	1754.005371	-730.948303	419.541931	1259.457397	-557.725159	-186.656265	1199.888916	-610.220337	249.167770	1045.820435	-374.819763	-32.805786	1017.325500	-533.730530	84.773994	1092.657593	534.661926	-96.473312	971.947815	542.834167	159.611786
-553.447083	169.643646	991.675415	-547.343506	-6.769402	997.270325	-622.062256	186.252289	524.741455	-629.082947	-39.827522	528.445435	-645.853394	181.410370	81.176643	-651.299072	-40.210388	89.680580	-532.703674	288.305695	1463.498169	-498.373260	-81.502815	1451.989990	-469.873260	94.575897	1423.641968	-488.594482	77.128433	1753.995850	-731.002991	419.817230	1259.342041	-558.471497	-186.256165	1199.754395	-610.059631	249.538025	1045.802856	-376.615784	-32.843147	1014.647156	-533.416199	85.147781	1092.951050	536.642273	-97.397408	971.656067	545.958374	158.777527
-553.282471	169.601227	991.662048	-546.899231	-6.612537	997.648560	-622.220337	186.416306	524.718628	-629.109924	-39.625843	528.490845	-645.766907	181.435867	81.151314	-651.293884	-40.150307	89.599152	-532.789734	288.573914	1463.444336	-498.212036	-81.288048	1451.784546	-469.764526	94.869835	1423.600098	-488.419617	77.161087	1753.927002	-731.063599	420.146729	1259.274292	-559.216125	-185.713257	1199.569092	-610.089600	249.911789	1046.102295	-378.661194	-33.670208	1012.619080	-533.253540	85.450356	1093.148193	538.612976	-98.425797	971.373474	549.143188	157.908325
-553.140991	169.610046	991.683533	-546.545166	-6.395882	997.967529	-622.363953	186.567490	524.735657	-629.117126	-39.389721	528.590332	-645.639648	181.436966	81.127533	-651.170898	-40.145771	89.572006	-532.877991	288.804321	1463.422363	-498.062256	-81.076180	1451.594604	-469.695404	95.147476	1423.562622	-488.191223	77.169579	1753.920654	-731.120728	420.414703	1259.292236	-560.089783	-184.919418	1199.294678	-610.021118	250.349930	1046.069214	-380.410370	-34.193920	1010.121460	-533.130554	85.750389	1093.332031	540.594299	-99.496246	971.166443	552.648560	156.576004
-553.105774	169.637115	991.685364	-546.290833	-6.151935	998.223633	-622.539856	186.680466	524.684631	-629.201599	-39.135075	528.648132	-645.518982	181.495590	81.059158	-651.130798	-40.088478	89.473457	-532.974121	289.026154	1463.427368	-497.927521	-80.901512	1451.366577	-469.653381	95.425179	1423.489502	-487.912842	77.255806	1753.868164	-731.133972	420.775238	1259.264038	-560.726990	-184.411865	1199.128174	-609.949402	250.822937	1046.042603	-381.872345	-34.240810	1007.215332	-533.061890	86.051575	1093.466797	542.683533	-100.240364	970.787903	556.003113	155.611618
-553.430847	170.114655	991.663574	-546.749329	-5.831213	998.015503	-622.963745	186.926300	524.718140	-629.367432	-38.993221	528.669617	-645.588257	181.531815	80.998192	-651.082153	-40.019733	89.396507	-533.030396	289.255249	1463.393066	-497.818726	-80.726067	1451.210571	-469.624115	95.671829	1423.453125	-487.592529	77.357307	1753.854980	-731.178223	421.138916	1259.353271	-561.417236	-183.468521	1198.808716	-609.908142	251.235901	1045.965576	-383.803284	-35.688202	1004.771973	-533.291382	86.335289	1093.329224	544.793640	-100.887474	970.440979	559.284058	154.732925
-553.919556	170.749939	991.656067	-547.376526	-5.304615	997.511108	-623.420105	187.169281	524.754761	-631.678040	-43.526333	531.626465	-645.681335	181.593460	80.972794	-652.508423	-40.016140	90.033424	-533.087341	289.456757	1463.424683	-497.730347	-80.566872	1450.985352	-469.601898	95.931587	1423.413452	-487.219391	77.501442	1753.806030	-731.189819	421.472839	1259.395020	-562.166748	-182.740601	1198.567627	-609.920044	251.677353	1045.954346	-385.108826	-35.885639	1001.930298	-533.565491	86.631767	1093.036133	546.743103	-101.600700	970.119812	562.475342	153.910034
-554.288879	171.253296	991.650879	-547.787598	-4.947124	997.291382	-623.723267	187.402161	524.744995	-632.077209	-43.985954	532.018860	-645.701050	181.607727	80.939079	-652.813782	-40.148064	90.338440	-533.117371	289.689209	1463.402710	-497.674805	-80.405388	1450.788330	-469.590668	96.177612	1423.368652	-486.891968	77.892517	1753.642700	-731.152649	421.786285	1259.425781	-562.883301	-181.784912	1198.252319	-609.915710	252.138992	1045.903442	-386.751923	-36.972912	999.682617	-533.800781	86.940048	1092.901489	548.769958	-102.156990	969.711609	565.644836	153.083252
-554.598083	171.619797	991.657227	-548.048828	-4.591473	997.135132	-624.006653	187.606155	524.738770	-632.025085	-43.411144	531.789490	-645.777832	181.649673	80.897003	-652.756104	-40.292171	90.414215	-533.138000	289.898712	1463.456421	-497.613281	-80.251518	1450.565430	-469.589722	96.435196	1423.260742	-486.427032	78.069206	1753.563721	-731.135071	422.111816	1259.529053	-563.520752	-180.916138	1197.975830	-609.951355	252.587814	1045.830444	-388.187531	-37.701298	997.128845	-533.984436	87.218056	1092.811890	550.765381	-102.704018	969.334717	568.843140	152.355316
-554.900818	171.916443	991.658691	-548.285706	-4.299735	997.080811	-624.296082	187.782364	524.712341	-632.118225	-43.117176	531.695374	-645.835449	181.656296	80.907410	-652.672729	-40.359962	90.476616	-533.144592	290.106720	1463.513184	-497.545166	-80.086853	1450.321533	-469.576752	96.673874	1423.180298	-485.927063	78.308372	1753.497559	-731.121826	422.451385	1259.701782	-564.256531	-179.933258	1197.630249	-610.060669	253.065186	1045.814941	-389.444855	-38.116020	994.099365	-534.186340	87.489670	1092.774292	552.729309	-103.295944	968.974548	572.065186	151.453339
-555.210022	172.200058	991.648621	-548.468506	-4.026402	997.062256	-624.546143	188.001816	524.680237	-632.297974	-42.922741	531.619934	-645.864136	181.691513	80.868423	-652.719421	-40.553310	90.603882	-533.149780	290.353699	1463.593262	-497.487335	-79.877617	1450.066406	-469.582428	96.926994	1423.113037	-485.384766	78.536362	1753.455322	-731.116333	422.783020	1259.829712	-564.892517	-179.021744	1197.259277	-610.171021	253.493423	1045.805298	-391.008575	-39.332405	990.842712	-534.388855	87.777122	1092.751953	554.636475	-103.615479	968.522034	575.072998	150.898911
-555.544434	172.480911	991.642822	-548.720825	-3.743257	997.069397	-624.743469	188.183273	524.659790	-632.538391	-42.799557	531.639343	-645.857788	181.683258	80.847336	-651.778870	-42.368748	91.659271	-533.141968	290.579224	1463.656860	-497.443756	-79.675255	1449.798340	-469.628113	97.164444	1423.036865	-484.679291	78.687706	1753.512573	-731.105286	423.152557	1259.995483	-565.535461	-177.972092	1196.954468	-610.336975	253.921417	1045.771362	-392.777191	-40.869995	988.385864	-534.631958	88.076141	1092.743042	556.431580	-103.952248	968.130371	577.968567	150.372925
-555.869080	172.774261	991.657898	-549.009766	-3.394445	997.054871	-624.844055	188.307541	524.595154	-632.700256	-42.522083	531.517578	-645.779541	181.665237	80.827454	-652.236511	-41.650887	91.418610	-533.132690	290.824280	1463.780396	-497.414673	-79.466576	1449.590332	-469.626190	97.415688	1422.940918	-484.134094	79.149124	1753.371582	-731.099670	423.454651	1260.256714	-566.082397	-177.013931	1196.682739	-610.507629	254.339752	1045.747437	-393.500458	-41.107452	984.814331	-534.893677	88.386948	1092.735718	558.301514	-104.555870	967.779724	581.117554	149.608322
-556.324402	173.172226	991.712524	-549.387817	-3.013339	997.013733	-625.049316	188.557907	524.548096	-632.959290	-42.453846	531.513611	-645.785950	181.697845	80.840820	-652.170410	-42.086536	91.595169	-533.118408	291.037720	1463.871094	-497.395355	-79.262718	1449.383789	-469.684540	97.672760	1422.877319	-483.454376	79.504608	1753.316650	-731.088013	423.768677	1260.394409	-566.744690	-176.008926	1196.340698	-610.715698	254.753845	1045.739380	-395.239899	-42.493248	982.124084	-535.246948	88.732552	1092.732666	559.999207	-105.027740	967.427734	584.001770	149.022171
-556.746765	173.546082	991.716553	-549.735474	-2.679780	997.013794	-625.247620	188.670502	524.532593	-633.097168	-42.307800	531.541321	-645.824463	181.700027	80.796669	-651.787537	-42.529526	91.794708	-533.103760	291.263458	1463.908447	-497.402374	-79.021774	1449.212769	-469.742889	97.950859	1422.800781	-482.672119	79.770531	1753.307007	-731.067810	424.086426	1260.596313	-567.297974	-175.037598	1195.998535	-610.982056	255.141571	1045.719971	-396.979095	-43.930023	979.518494	-535.588684	89.092148	1092.726807	561.662537	-105.160103	966.987976	586.619202	148.760849
-557.097717	173.770737	991.750244	-550.037292	-2.396650	997.103271	-625.324280	188.703278	524.474548	-635.771729	-44.480137	532.187439	-645.774536	181.694641	80.758759	-653.752441	-42.450485	92.138855	-533.108459	291.554169	1464.042236	-497.413635	-78.809990	1449.019165	-469.816010	98.240433	1422.744263	-481.936310	80.124466	1753.209961	-731.106079	424.424530	1260.837402	-567.913330	-174.105316	1195.734009	-611.303101	255.512054	1045.680054	-398.952728	-45.634567	977.064026	-535.910950	89.383453	1092.786255	563.216248	-105.419685	966.627563	589.081238	148.591827
-557.523621	174.135971	991.777527	-550.378174	-2.055014	997.072937	-625.501099	188.855331	524.506897	-634.897156	-43.245380	531.891052	-645.762329	181.717331	80.750153	-653.244019	-42.391953	91.940727	-533.106628	291.881714	1464.171753	-497.421661	-78.603920	1448.806641	-469.905029	98.537247	1422.645142	-481.207764	80.616333	1753.093994	-731.119080	424.803619	1261.046021	-568.456665	-173.162094	1195.466553	-611.632751	255.891769	1045.731201	-400.700592	-46.548122	975.117798	-536.226013	89.715149	1092.773193	564.717773	-105.660301	966.316101	591.366089	148.465332
-558.003906	174.521805	991.806152	-550.766785	-1.707183	997.062927	-625.774170	188.994324	524.557434	-633.717468	-41.820927	531.578369	-645.832336	181.734650	80.725258	-651.546753	-42.507351	91.687958	-533.114563	292.151581	1464.268677	-497.464020	-78.364899	1448.562134	-469.988007	98.829567	1422.565063	-480.395874	81.009453	1752.997070	-731.181030	425.158905	1261.319580	-569.081299	-172.337753	1195.183594	-611.989197	256.252716	1045.752930	-402.320221	-47.751141	972.329590	-536.607422	90.070755	1092.773315	566.252563	-105.743042	965.978821	593.557190	148.438812
-558.459656	174.935104	991.842896	-551.238098	-1.267620	997.012207	-625.943359	189.123032	524.591736	-633.838806	-41.503319	531.498047	-645.889465	181.798767	80.752357	-651.523132	-42.524357	91.668320	-533.151367	292.411438	1464.364014	-497.495911	-78.114464	1448.279785	-470.064972	99.114067	1422.471069	-479.505463	81.375496	1752.921143	-731.283936	425.559448	1261.601685	-569.673584	-171.402634	1194.900513	-612.353333	256.588135	1045.794434	-404.011078	-49.026134	969.990356	-536.996460	90.450066	1092.754639	571.948242	-98.244133	958.008545	598.369141	151.614868
-558.966675	175.323837	991.867371	-551.712341	-0.928051	997.031982	-626.143982	189.310089	524.598022	-634.138062	-41.390877	531.505188	-645.851868	181.790146	80.739769	-651.677490	-42.517998	91.693344	-533.144531	292.699768	1464.482666	-497.490082	-77.886261	1448.064087	-470.196442	99.430656	1422.419678	-478.647552	81.849846	1752.810181	-731.354126	425.927032	1261.839600	-570.352112	-170.639709	1194.653809	-612.777344	256.945343	1045.887207	-405.790955	-50.326958	967.677246	-537.414185	90.816505	1092.763428	572.651733	-98.953102	957.989685	600.083557	151.391068
-559.429199	175.563217	991.913147	-552.121582	-0.706162	997.143127	-626.403137	190.295105	524.813232	-634.505005	-41.315884	531.549988	-646.284668	182.227905	81.083176	-651.770203	-42.511738	91.695183	-533.135010	293.023956	1464.594849	-497.489349	-77.618858	1447.770386	-470.320801	99.723740	1422.351685	-477.799103	82.390549	1752.672974	-731.442322	426.198914	1262.145508	-571.098083	-169.791534	1194.430054	-613.229431	257.314484	1045.979858	-407.961182	-50.893795	965.569885	-537.835388	91.089142	1092.837646	573.564331	-99.457062	958.081787	601.690002	151.276825
-559.876465	175.797440	991.944519	-552.502991	-0.482817	997.265137	-626.607605	190.627029	524.788391	-634.673035	-41.045422	531.532166	-646.194702	182.315765	81.267105	-651.816284	-42.455654	91.643021	-533.135498	293.355652	1464.693237	-497.531311	-77.363762	1447.566650	-470.444305	100.006569	1422.302002	-476.915527	82.898415	1752.586548	-731.556335	426.569489	1262.399292	-571.781799	-169.094574	1194.225708	-613.676392	257.618896	1046.074829	-409.171936	-52.734371	963.506287	-538.238281	91.375320	1092.910034	574.553345	-99.854843	958.099121	603.228149	151.153000
-560.400513	176.153336	991.905823	-553.028809	-0.176340	997.257385	-626.870300	190.837158	524.745667	-634.906372	-40.963486	531.526489	-646.223206	182.330124	81.206726	-651.824829	-42.445728	91.628098	-533.108582	293.665405	1464.752808	-497.638245	-77.108063	1447.349365	-470.560699	100.341080	1422.276855	-476.059814	83.446091	1752.474365	-731.701843	426.931519	1262.618164	-572.625549	-168.441467	1193.986694	-614.104919	258.002441	1046.127808	-410.860321	-53.914593	961.642517	-538.702209	91.724678	1092.875000	575.910522	-99.882278	958.327698	604.752197	150.976349
-560.946655	176.609894	991.919312	-553.524719	0.216745	997.177551	-627.167908	191.020721	524.716248	-635.157043	-40.779564	531.528015	-646.279114	182.376221	81.167686	-651.839600	-42.447178	91.615433	-533.089417	293.971069	1464.707153	-497.717529	-76.874130	1447.102539	-470.665283	100.595398	1422.174316	-475.203613	84.031189	1752.364136	-731.872314	427.310059	1262.847778	-573.390808	-167.872116	1193.809692	-614.572021	258.390259	1046.221313	-412.339600	-55.211990	959.925537	-539.135803	92.104568	1092.827515	576.863647	-100.237900	958.186279	606.096436	150.864212
-561.396057	176.975296	991.934937	-553.886841	0.528544	997.160461	-627.436829	191.244736	524.674072	-635.243408	-40.371407	531.452515	-646.293213	182.390442	81.181152	-651.682129	-42.523037	91.684334	-533.070496	294.235199	1464.620850	-497.814392	-76.638107	1446.848267	-470.729004	100.894043	1422.089478	-474.382294	84.703156	1752.216187	-732.001038	427.680023	1263.044922	-574.395691	-167.344391	1193.691528	-614.987671	258.741577	1046.320923	-414.046387	-55.859688	958.202515	-539.497253	92.434456	1092.818848	578.147217	-100.246552	958.295166	607.403809	150.769363
-561.867493	177.315262	991.947083	-554.238770	0.744940	997.209839	-627.674988	191.438370	524.673767	-635.476990	-40.074745	531.481689	-646.232971	182.389008	81.122475	-651.756592	-42.445702	91.617554	-533.058228	294.492096	1464.546997	-497.908691	-76.400269	1446.656616	-470.804932	101.200035	1422.039307	-473.534149	85.431953	1752.086792	-732.175842	427.946106	1263.374146	-575.349976	-166.970154	1193.608765	-615.452820	259.113861	1046.361328	-415.631317	-56.829590	956.817627	-539.886841	92.743858	1092.844360	579.381836	-100.223213	958.409485	608.566284	150.733154
-562.312073	177.679443	991.952637	-554.613098	1.077112	997.206909	-627.951233	191.635513	524.679260	-635.639893	-39.775597	531.541565	-646.227661	182.420441	81.085732	-651.688232	-42.412888	91.603798	-533.029663	294.845825	1464.583984	-498.020172	-76.145432	1446.420044	-470.906464	101.474426	1421.979004	-472.687469	86.091248	1751.919189	-732.355347	428.328278	1263.624023	-576.319092	-166.517349	1193.574829	-615.889465	259.513824	1046.451050	-416.843689	-57.942085	955.546021	-540.268738	93.094879	1092.840454	580.649231	-100.222946	958.573914	609.688293	150.541229
-562.920532	178.215424	991.949951	-555.171875	1.465566	997.113586	-628.312988	191.881577	524.671021	-635.853455	-39.554703	531.578735	-646.299072	182.488373	81.112541	-651.755737	-42.410652	91.591515	-532.964661	295.163330	1464.615356	-498.140778	-75.904129	1446.256348	-471.049591	101.752296	1421.885986	-471.819336	86.844551	1751.753174	-732.551331	428.649353	1263.958740	-577.433716	-166.224854	1193.611450	-616.352539	259.877045	1046.563721	-418.297821	-59.066521	954.546631	-540.761169	93.512314	1092.777222	581.969116	-100.106316	958.713684	610.707886	150.430450
-563.521973	178.739792	991.963318	-555.694031	1.858156	997.041382	-628.723633	192.112732	524.679138	-636.175110	-39.513096	531.644531	-646.333801	182.497955	81.069771	-652.090454	-42.115467	91.515015	-532.901184	295.471283	1464.650513	-498.308594	-75.678543	1446.113403	-471.162689	102.021309	1421.817383	-470.931641	87.462227	1751.660522	-732.688660	428.929077	1264.263428	-578.516113	-165.940063	1193.593628	-616.833313	260.272369	1046.607910	-419.721710	-60.096497	953.707825	-541.261292	93.931145	1092.737793	583.272827	-99.793938	959.147156	611.586731	150.341293
-564.049622	179.107239	991.966492	-556.108521	2.087567	997.136108	-629.021423	192.226761	524.672668	-636.468750	-39.372849	531.655090	-646.358215	182.544800	81.007103	-651.882751	-42.401966	91.604126	-532.834656	295.747589	1464.703125	-498.477020	-75.454491	1445.996948	-471.344818	102.253372	1421.731323	-470.049835	88.172974	1751.476074	-732.871521	429.291504	1264.579712	-579.735046	-165.829407	1193.792114	-617.351379	260.665344	1046.720947	-421.315338	-61.108524	953.100281	-541.736572	94.289032	1092.785278	584.500549	-99.688004	959.348328	612.356201	150.342880
-564.615662	179.469086	991.987366	-556.563904	2.413265	997.180725	-629.320435	192.444855	524.645630	-636.801514	-39.254772	531.655457	-646.343994	182.541824	81.049042	-651.995239	-42.434422	91.604485	-532.719299	296.055389	1464.723999	-498.660889	-75.256630	1445.909180	-471.518433	102.512856	1421.681885	-469.212708	89.250031	1751.226196	-733.021484	429.657501	1264.912842	-580.962891	-165.704590	1193.927124	-617.892334	261.055695	1046.776001	-422.684570	-61.958378	952.575806	-542.229004	94.657387	1092.813721	585.478210	-99.843903	959.316833	613.117798	150.240829
-565.231506	179.934433	992.034180	-557.160828	2.894542	997.146118	-629.621155	192.672958	524.630432	-636.968689	-38.965260	531.607239	-646.375305	182.589340	81.051804	-651.942261	-42.423088	91.560257	-532.617798	296.469116	1464.864990	-498.890686	-74.997261	1445.823364	-471.691345	102.779831	1421.524658	-468.326294	90.129173	1751.054565	-733.169373	430.094147	1265.206787	-582.517334	-165.475220	1194.181641	-618.422546	261.504822	1046.820679	-424.557831	-62.832550	952.331238	-542.800964	95.089241	1092.814941	586.574219	-99.688866	959.510010	613.705750	150.167877
-565.835510	180.501495	992.040039	-557.661926	3.348124	997.072937	-629.882568	192.884506	524.632629	-637.192078	-38.761017	531.541199	-646.386780	182.685364	81.000839	-652.065247	-42.415565	91.545448	-532.596741	296.727539	1464.737183	-499.088440	-74.747345	1445.786377	-471.906799	103.021088	1421.375610	-467.435974	91.026611	1750.851074	-733.323425	430.552246	1265.492798	-583.501831	-165.694214	1194.439331	-618.938538	261.955627	1046.867676	-426.007202	-63.607590	952.041504	-543.305420	95.566093	1092.773560	587.623169	-99.588829	959.689087	614.219421	150.151978
-566.423218	180.797195	992.045593	-558.083496	3.635828	997.102844	-630.114990	193.142059	524.523560	-637.339539	-38.420460	531.501831	-646.357971	182.729248	80.902626	-652.090210	-42.414948	91.515640	-532.566284	297.041412	1464.673950	-499.329285	-74.496765	1445.768311	-472.141418	103.306267	1421.327637	-466.527252	91.951035	1750.643677	-733.435425	431.014282	1265.718872	-584.721191	-165.713028	1194.675659	-619.611206	262.398346	1046.916870	-427.339630	-64.414757	951.902161	-543.790283	95.889198	1092.786377	588.543701	-99.494957	959.868652	614.621643	150.097000
-567.052551	181.200836	992.074585	-558.540344	4.073211	997.052185	-630.365662	193.539551	524.449158	-637.585022	-38.223671	531.540466	-646.389832	182.815063	80.909958	-652.061096	-42.421364	91.571526	-532.606812	297.354767	1464.629761	-499.609802	-74.207428	1445.773804	-472.412842	103.590088	1421.222168	-465.628845	92.867081	1750.421265	-733.592773	431.504303	1266.000977	-586.292908	-165.455963	1195.050171	-620.232727	262.845306	1046.971313	-428.664337	-65.153069	951.869263	-544.275879	96.286728	1092.765503	589.487488	-99.473663	960.035095	615.007324	150.026520
-567.654419	181.686722	992.129700	-559.083923	4.593004	997.000916	-630.685730	193.852997	524.421204	-637.922180	-38.117977	531.520996	-646.434875	182.849503	80.947983	-652.142761	-42.384754	91.561249	-532.651550	297.674622	1464.612671	-499.932953	-73.921127	1445.816162	-472.682648	103.901031	1421.156372	-464.698334	93.756073	1750.244507	-733.755920	432.079102	1266.247192	-587.236877	-165.783127	1195.403931	-620.907593	263.339447	1047.013916	-429.961121	-65.807693	951.833618	-544.777771	96.740456	1092.755859	590.399475	-99.473389	960.150208	615.305237	150.032822
-568.288147	182.201462	992.214417	-559.635681	5.001514	997.057068	-631.032227	194.212616	524.435974	-638.232483	-37.858143	531.457947	-646.492249	182.897583	80.969444	-652.357727	-42.428616	91.563507	-532.684937	298.003326	1464.564453	-500.263092	-73.659531	1445.882202	-472.970337	104.236946	1421.110962	-463.842377	94.726402	1750.049072	-733.927979	432.700043	1266.493042	-588.516846	-165.852280	1195.764893	-621.483154	263.824066	1047.067749	-431.329590	-66.450768	951.937317	-545.284363	97.196480	1092.810181	591.285645	-99.454544	960.268677	615.580688	150.016098
-568.788513	182.581726	992.239075	-560.060425	5.346605	997.107971	-631.271851	194.386185	524.422363	-638.523560	-37.632465	531.461548	-646.434998	182.908752	80.965645	-652.371704	-42.437859	91.553581	-532.756348	298.370758	1464.545410	-500.600037	-73.354698	1445.929810	-473.302460	104.523613	1421.006348	-463.009064	95.680656	1749.877686	-734.052124	433.212952	1266.639160	-589.798401	-165.971756	1196.223755	-622.126831	264.360291	1047.074707	-432.543152	-66.804863	951.681335	-545.696167	97.583145	1092.837402	592.109802	-99.476013	960.345825	615.743286	150.063461
-569.374023	183.112640	992.316040	-560.580994	5.765120	997.137451	-631.544739	194.523560	524.401306	-638.820435	-37.318878	531.423401	-646.408875	182.936981	80.988899	-652.384216	-42.383717	91.496613	-532.879395	298.737030	1464.528687	-500.919373	-73.019691	1446.018799	-473.693634	104.840958	1420.936157	-462.147949	96.670296	1749.716797	-734.282288	433.859070	1266.857910	-590.921082	-166.056107	1196.629395	-622.772827	264.819733	1047.109619	-433.851013	-67.570259	952.085144	-546.177063	98.039345	1092.877563	592.839478	-99.386223	960.369690	615.847839	150.182007
-569.915710	183.639145	992.337830	-561.122925	6.301632	997.056519	-631.945984	194.886444	524.402832	-639.181702	-37.035641	531.414490	-646.388977	183.008621	80.957863	-652.508423	-42.375462	91.474075	-533.063416	299.141327	1464.477173	-501.245819	-72.619621	1446.092041	-474.112854	105.213623	1420.855591	-461.295563	97.710281	1749.468506	-734.489929	434.486298	1266.955078	-592.128967	-166.155548	1197.059692	-623.313904	265.296448	1047.139526	-435.259857	-68.075119	952.149658	-546.606201	98.519264	1092.828247	593.591980	-99.359215	960.408081	615.971313	150.285126
-570.450745	184.096970	992.367737	-561.566711	6.703684	997.137695	-632.225159	195.249542	524.341187	-639.565002	-36.770927	531.445007	-646.364929	183.060791	80.945091	-652.734985	-42.331482	91.437660	-533.302002	299.562531	1464.412476	-501.669159	-72.234070	1446.216675	-474.510315	105.600960	1420.795166	-460.498352	98.752228	1749.306030	-734.703186	435.079926	1267.004761	-593.537476	-165.834900	1197.400024	-623.920105	265.793213	1047.149536	-436.416931	-68.704483	952.278564	-546.990784	98.990829	1092.861938	594.271118	-99.355240	960.420044	615.972961	150.441727
-571.000916	184.546692	992.414001	-562.010864	7.039551	997.221863	-632.521912	195.618332	524.288147	-639.815552	-36.448257	531.493713	-646.369141	183.098389	80.954147	-652.617615	-42.345303	91.407883	-533.542297	300.034271	1464.362915	-502.158264	-71.844902	1446.312988	-475.022156	105.980888	1420.771729	-459.647308	99.826210	1749.089111	-734.926636	435.624695	1267.033325	-594.337036	-166.193710	1197.812622	-624.389038	266.243958	1047.154541	-437.647278	-69.005264	952.303284	-547.377075	99.418633	1092.904419	594.956970	-99.263832	960.385864	615.918701	150.630264
-571.470886	185.035278	992.422424	-562.525391	7.550953	997.186951	-632.795044	195.883438	524.199280	-640.003418	-36.102325	531.554016	-646.474548	183.144226	80.923347	-652.521545	-42.396614	91.434265	-533.840088	300.438049	1464.284424	-502.573730	-71.403900	1446.463989	-475.581421	106.408768	1420.713989	-458.790253	100.879623	1748.847656	-735.223206	436.305695	1266.995605	-595.330444	-166.324814	1198.299683	-624.911865	266.701752	1047.113770	-438.831940	-69.441483	952.302551	-547.742188	99.896111	1092.867065	595.538757	-99.131721	960.349182	615.788391	150.850204
-571.913757	185.541672	992.426880	-562.971863	7.974028	997.180237	-633.102356	196.119431	524.105957	-640.396057	-35.874722	531.645813	-646.488159	183.196533	80.852409	-652.581848	-42.344589	91.428802	-534.245605	300.893707	1464.256836	-503.007874	-70.934692	1446.564453	-476.175873	106.861374	1420.644531	-457.945496	102.026543	1748.609497	-735.480774	436.881775	1266.890381	-596.316345	-166.206665	1198.647583	-625.339905	267.151367	1047.091309	-439.973480	-69.482773	952.060608	-548.104858	100.356300	1092.849976	596.190247	-99.097641	960.369019	615.710815	151.041412
-572.297913	185.983780	992.430298	-563.381836	8.373412	997.269165	-633.357178	196.459442	524.065491	-640.710449	-35.432240	531.650757	-646.525269	183.307632	80.793961	-652.544189	-42.326447	91.407906	-534.725891	301.395111	1464.209351	-503.571625	-70.460648	1446.694580	-476.841858	107.323212	1420.639771	-457.082520	103.145836	1748.370850	-735.820251	437.431458	1266.781128	-597.258911	-166.192245	1199.046021	-625.740051	267.635651	1047.036377	-441.238403	-69.931740	952.533508	-548.462036	100.822311	1092.886597	596.906677	-98.725655	960.516113	615.540894	151.316345
-572.594421	186.409012	992.420898	-563.660950	8.737370	997.311401	-633.687805	196.750626	524.010559	-640.838989	-34.914673	531.645996	-646.530273	183.381897	80.689262	-652.348755	-42.378368	91.441406	-535.265320	301.873566	1464.188110	-504.095337	-69.989960	1446.865356	-477.555115	107.811295	1420.613159	-456.213196	104.199646	1748.166992	-736.186096	438.097351	1266.625732	-598.497009	-165.859970	1199.412598	-626.123962	268.104370	1046.939819	-442.254333	-69.805733	952.382996	-548.716919	101.247482	1092.895386	597.354736	-98.606064	960.266663	615.333801	151.675522
-572.922302	186.844269	992.384521	-564.069458	9.156299	997.379272	-634.034973	197.066238	523.949341	-641.145996	-34.643772	531.656860	-646.596680	183.467087	80.634186	-652.278015	-42.396980	91.468552	-535.903076	302.375427	1464.097656	-504.728973	-69.460747	1447.056885	-478.324982	108.261497	1420.604980	-455.303497	105.368713	1747.814453	-736.549438	438.739746	1266.317993	-599.069153	-166.187439	1199.794556	-626.403320	268.551453	1046.841309	-443.497040	-70.021576	952.551453	-549.060425	101.723999	1092.904297	597.845886	-98.328819	960.223877	615.036987	152.089462
-573.112976	187.239746	992.344299	-564.436768	9.582692	997.421204	-634.264587	197.306274	523.839172	-641.559021	-34.431469	531.745300	-646.557129	183.565079	80.596138	-652.234741	-42.400948	91.489372	-536.547424	302.864105	1464.040649	-505.378174	-68.992912	1447.178833	-479.137939	108.765350	1420.567017	-454.379913	106.604958	1747.342773	-736.964478	439.272949	1266.122437	-599.896729	-166.055145	1200.058472	-626.642029	269.072906	1046.689087	-444.395630	-69.966599	952.531677	-549.344604	102.161308	1092.905273	598.404358	-97.931572	960.196777	614.758118	152.484756
-573.293396	187.625412	992.303528	-564.743469	9.920260	997.489014	-634.646606	197.739166	523.764160	-641.788574	-34.116695	531.855652	-646.591125	183.671341	80.498932	-652.167175	-42.379421	91.509537	-537.363892	303.388184	1463.966309	-506.088348	-68.518517	1447.405518	-480.001892	109.240936	1420.575317	-453.438904	107.802193	1746.900391	-737.445618	439.914276	1265.737183	-600.638428	-165.863983	1200.306519	-626.850525	269.574432	1046.546631	-445.477997	-69.972412	952.594727	-549.621582	102.566521	1092.923706	599.011841	-97.394051	960.135193	614.522217	152.906265
-573.451782	187.998962	992.269226	-565.004333	10.292655	997.473389	-635.045837	198.278137	523.721558	-642.191162	-34.077057	532.004089	-646.673340	183.820068	80.449341	-652.160095	-42.357712	91.675270	-538.287109	303.841614	1463.890381	-506.935516	-67.996277	1447.600708	-480.986908	109.706665	1420.616333	-452.468781	108.997391	1746.369629	-737.959656	440.542847	1265.255371	-601.388672	-165.766846	1200.617554	-626.996582	270.081207	1046.375488	-446.453644	-69.922569	952.648682	-549.872925	102.936890	1092.906982	599.695984	-96.561371	960.055359	614.086365	153.544968
-573.587463	188.348465	992.212952	-565.266663	10.588383	997.560242	-635.425232	198.761887	523.719604	-642.495667	-33.848301	532.075989	-646.731689	183.929581	80.418175	-652.135742	-42.296288	91.737526	-539.246704	304.331818	1463.748291	-507.831421	-67.551994	1447.776489	-481.915070	110.195839	1420.631592	-451.473663	110.479996	1745.592896	-738.448242	441.077026	1264.829956	-602.037354	-165.619293	1200.855103	-627.163513	270.578857	1046.156738	-447.424835	-70.056839	952.858215	-550.145020	103.320450	1092.934326	600.799988	-95.422302	959.951416	613.857788	154.284256
-573.702148	188.739624	992.169983	-565.507324	10.972226	997.576355	-635.802368	199.115448	523.751343	-642.652466	-33.557079	532.182739	-646.787231	184.083511	80.389214	-651.832581	-42.294510	91.822250	-540.263916	304.796478	1463.556641	-508.750671	-67.075027	1447.953613	-482.890167	110.685013	1420.717285	-450.580261	111.718742	1744.977905	-739.042480	441.705048	1264.293579	-602.645508	-165.314240	1200.988281	-627.192200	271.091888	1045.964355	-448.183228	-69.657562	952.692627	-550.376953	103.724495	1092.930908	601.791382	-94.410835	959.750366	613.656189	155.016876
-573.752136	189.065994	992.105042	-565.713074	11.260458	997.655273	-636.114441	199.419006	523.686401	-642.795471	-33.192253	532.313965	-646.795166	184.185379	80.342102	-651.615906	-42.313145	91.894806	-541.295288	305.326904	1463.409546	-509.682495	-66.547699	1448.235107	-483.850800	111.108803	1420.865234	-449.789734	112.691826	1744.549561	-739.645325	442.278259	1263.725098	-603.261047	-165.024658	1201.129883	-627.191711	271.667633	1045.789063	-448.941956	-69.576546	952.715088	-550.631958	104.088417	1092.960571	602.817322	-93.183113	959.694092	613.414612	155.888062
-573.831970	189.388458	992.061340	-566.009399	11.542169	997.736816	-636.372009	199.855026	523.618591	-642.987061	-32.809315	532.425537	-646.841797	184.262756	80.314491	-651.359070	-42.332478	91.920715	-542.371094	305.836395	1463.176270	-510.650665	-66.097679	1448.387695	-484.797821	111.606857	1420.987793	-449.033844	113.928329	1743.857300	-740.320740	442.756744	1263.225708	-604.189209	-164.551636	1201.409302	-627.174316	272.191559	1045.619019	-449.640564	-69.554741	953.026611	-550.936096	104.430992	1093.000366	603.423157	-92.226364	959.756165	613.064636	156.648071
-573.945618	189.726532	992.005493	-566.293579	11.794222	997.856445	-636.652039	200.313583	523.569641	-643.304871	-32.628262	532.575928	-646.913940	184.404480	80.280907	-651.380249	-42.253853	91.932533	-543.465393	306.372040	1462.948730	-511.622742	-65.586372	1448.603271	-485.705017	112.084862	1421.062378	-448.314728	115.507568	1743.031128	-741.096863	443.310455	1262.624634	-604.560486	-164.547379	1201.555054	-627.110291	272.742615	1045.501953	-450.326080	-69.163719	953.005493	-551.267639	104.797745	1093.054932	602.183472	-92.802101	960.193298	612.177612	156.901703
-574.051758	189.952530	991.914612	-566.497864	11.994481	997.959534	-636.880005	200.800797	523.522644	-643.571045	-32.558723	532.693665	-646.957947	184.434952	80.284195	-650.867737	-40.637699	89.957848	-544.578674	306.904907	1462.668945	-512.453979	-65.058693	1448.641968	-486.656158	112.602890	1421.124390	-447.758881	116.516304	1742.673828	-741.917358	443.758209	1262.079712	-605.088318	-164.142105	1201.648560	-627.026245	273.275726	1045.360962	-450.928253	-68.798988	953.115906	-551.573792	105.101288	1093.086060	602.460388	-92.038605	960.280579	611.781006	157.663055
-574.141174	190.202881	991.824219	-566.670166	12.210971	998.012207	-637.108398	201.149750	523.473877	-643.860901	-32.601505	532.854370	-647.003967	184.502975	80.286720	-651.046570	-39.904522	89.276024	-545.628479	307.477753	1462.424683	-513.306458	-64.585251	1448.694092	-487.525604	113.107796	1421.164063	-447.246765	118.082764	1741.937744	-742.790283	444.151398	1261.594238	-605.724670	-163.747650	1201.788696	-626.924988	273.781525	1045.260376	-451.533905	-68.520592	953.303894	-551.862732	105.398376	1093.094482	602.648682	-91.251221	960.349854	611.215149	158.587753
-574.274048	190.495056	991.732117	-566.911072	12.523324	998.010559	-637.362427	201.516464	523.398315	-644.148254	-32.669628	532.921753	-647.101807	184.552628	80.288849	-651.181458	-39.393314	88.906075	-546.709106	308.052643	1462.111816	-514.052368	-64.059700	1448.681030	-488.416626	113.662903	1421.183716	-446.872742	119.363182	1741.509766	-743.709045	444.592590	1260.992065	-606.293030	-163.389236	1201.974243	-626.946228	274.260468	1045.140137	-452.118164	-67.888908	953.258789	-552.174255	105.735390	1093.069702	602.637329	-90.524231	960.378723	610.636169	159.517426
-574.490479	190.864685	991.607971	-567.237610	12.911810	997.890747	-637.703491	201.878159	523.400024	-644.201660	-32.648800	532.937622	-647.221130	184.634766	80.285286	-651.273499	-39.137234	88.731918	-547.742126	308.586304	1461.804810	-514.791992	-63.527294	1448.802490	-489.279694	114.189507	1421.175049	-446.669800	120.659660	1740.959961	-744.658936	444.944214	1260.436157	-606.851624	-162.885498	1201.976440	-626.944031	274.708740	1045.079956	-452.528809	-67.831787	953.511658	-552.538208	106.102745	1092.965454	602.409851	-90.012184	960.473389	609.907837	160.444534
-574.686157	191.162674	991.492798	-567.483276	13.097487	997.917358	-637.849304	202.135162	523.334045	-644.249878	-32.561028	532.934937	-647.209106	184.671051	80.225914	-651.566284	-39.044907	88.774765	-548.776550	309.176453	1461.497559	-515.442749	-63.079529	1448.868896	-490.070221	114.719017	1421.199707	-446.559631	121.863747	1740.542603	-745.638794	445.381592	1259.981934	-607.418213	-162.296768	1202.078491	-626.919800	275.143524	1045.057129	-453.010803	-67.504532	953.522461	-552.901306	106.410072	1092.944824	603.085999	-88.533043	960.556946	609.481628	161.672089
-574.805359	191.451157	991.396118	-567.577332	13.295001	997.933228	-637.936462	202.430023	523.261292	-644.171814	-32.533920	532.930481	-647.210327	184.731949	80.190384	-651.790833	-39.068180	88.976402	-549.822693	309.746429	1461.286011	-516.268677	-62.565727	1449.250610	-490.920319	115.303345	1421.238892	-446.605835	123.108498	1740.196899	-746.584290	445.760742	1259.310791	-608.031921	-161.870590	1202.196167	-626.929199	275.475708	1045.077026	-453.627289	-66.828857	953.743103	-553.203125	106.708847	1092.937866	603.312988	-87.618011	960.613525	609.057556	162.625549
-574.976868	191.707443	991.307922	-567.738586	13.520880	997.991150	-638.055481	202.694122	523.263428	-644.117981	-32.472343	532.912109	-647.210754	184.766678	80.156540	-651.983276	-39.062000	89.157684	-550.900085	310.309448	1461.073486	-516.925232	-62.078712	1449.525757	-491.712646	115.880211	1421.293823	-446.731415	124.275970	1739.860962	-747.549377	446.126678	1258.757935	-608.582642	-161.325577	1202.296753	-627.001160	275.766174	1045.158325	-453.966522	-66.327827	953.749634	-553.555603	107.024399	1092.953369	603.305908	-86.510849	960.691895	608.339172	163.911179
-575.178650	192.068161	991.220154	-567.899902	13.876337	997.902527	-638.204590	202.984634	523.285889	-643.932373	-32.373375	532.892334	-647.201294	184.770676	80.158699	-652.104736	-38.988331	89.226089	-551.947327	310.845428	1460.870972	-517.582703	-61.545311	1449.704956	-492.545258	116.440437	1421.315308	-447.013092	125.456970	1739.631592	-748.494690	446.506927	1258.318115	-609.388794	-160.460739	1202.354614	-626.884583	275.910889	1045.133423	-454.432434	-65.896362	953.878845	-553.853333	107.381973	1092.886108	603.346802	-85.596245	960.796753	607.850891	164.988129
-575.380371	192.398804	991.171936	-568.079834	14.260192	997.826904	-638.354980	203.211670	523.268677	-643.819519	-32.338646	532.888245	-647.257202	184.835876	80.134125	-652.193848	-38.883476	89.266922	-552.985168	311.434753	1460.669556	-518.024841	-60.861996	1449.669067	-493.312500	117.010841	1421.413574	-447.403412	126.610916	1739.408813	-749.399475	446.847717	1257.706909	-609.970825	-159.947433	1202.470581	-627.224121	276.301575	1045.327515	-455.068207	-65.109512	953.993896	-554.169983	107.723259	1092.847412	603.438965	-84.303627	960.860046	607.184814	166.323303
-575.559570	192.718674	991.118347	-568.216125	14.572800	997.834717	-638.547668	203.388962	523.280579	-643.731567	-32.398144	532.918457	-647.211182	184.789719	80.026070	-652.258484	-38.826279	89.316231	-554.140808	311.909210	1460.563477	-518.633667	-60.373699	1449.811035	-494.123108	117.600548	1421.463379	-447.851746	127.691444	1739.229248	-750.314758	447.273895	1257.338013	-610.236694	-159.673340	1202.540039	-627.460510	276.569733	1045.349609	-455.599457	-64.594177	954.129333	-554.469971	108.072487	1092.848389	602.291016	-84.288857	960.941895	606.281494	167.298126
-575.764832	192.994400	991.110779	-568.255127	14.770213	997.930359	-638.639038	203.565567	523.281494	-643.640930	-32.525417	532.999817	-646.984314	184.496140	79.718765	-652.315979	-38.731304	89.328583	-555.162109	312.494843	1460.491577	-519.433716	-59.828705	1450.146973	-494.924042	118.165359	1421.566772	-448.423187	128.815887	1739.096924	-751.161621	447.598328	1256.929321	-610.963013	-158.784241	1202.543213	-627.560913	276.736420	1045.188232	-455.771057	-63.925148	953.767029	-554.769897	108.373947	1092.920776	603.158508	-82.559448	960.721619	605.903503	168.961899
-575.901794	193.197510	991.070190	-568.251648	15.013643	998.016052	-638.668213	203.594101	523.271057	-643.538940	-32.456528	532.963745	-646.864868	184.353073	79.593605	-652.439392	-38.688442	89.325500	-556.302063	312.982758	1460.339478	-519.858276	-59.222878	1450.124878	-495.691589	118.775284	1421.653931	-449.065155	129.865524	1739.024048	-752.002930	448.081726	1256.404785	-611.453979	-158.205643	1202.595093	-628.071472	277.184601	1045.199951	-456.407196	-63.253986	954.153503	-554.999573	108.675514	1092.968140	604.307800	-80.386978	960.443909	605.637146	170.730988
-576.082825	193.415649	991.045654	-568.299438	15.297957	998.061340	-638.757507	203.592194	523.281982	-643.367615	-32.326778	532.952759	-646.821472	184.322952	79.607498	-652.463684	-38.598843	89.312950	-557.428162	313.493134	1460.188843	-520.519714	-58.732933	1450.343384	-496.439301	119.345436	1421.762085	-449.760223	130.903824	1738.937988	-752.837891	448.511536	1255.988037	-611.597107	-157.907883	1202.635864	-628.463135	277.505371	1045.072144	-456.793213	-62.564793	954.155579	-555.249329	108.974701	1092.999634	604.345459	-78.853249	960.544617	605.033569	172.137207
-576.358887	193.692291	991.009216	-568.414917	15.571177	998.136230	-638.893982	203.688477	523.281067	-643.192505	-32.254551	532.919312	-646.820618	184.345551	79.554649	-652.515991	-38.599857	89.455109	-558.519348	314.044373	1460.274902	-520.996826	-58.145180	1450.387573	-497.211151	119.944244	1421.907104	-450.569489	131.899460	1738.974365	-753.665222	448.864868	1255.636475	-612.018372	-157.314224	1202.656982	-628.887756	277.884552	1044.923218	-457.202057	-61.791737	954.067200	-555.568420	109.321579	1093.036621	603.696472	-77.790756	960.853271	604.279663	173.320923
-576.565247	193.985779	991.006714	-568.468506	15.847526	998.219971	-639.033691	203.731735	523.290955	-642.982666	-32.157288	532.912720	-646.826294	184.288483	79.563942	-652.521179	-38.539219	89.495857	-559.661682	314.545563	1460.191895	-521.631531	-57.683819	1450.699829	-497.950623	120.510239	1422.012085	-451.416718	132.896912	1739.011230	-754.582642	449.346039	1255.166748	-612.457764	-156.741440	1202.746948	-629.324646	278.282959	1044.806274	-457.591278	-61.122452	954.091919	-555.849731	109.662224	1093.100342	602.834473	-76.891479	961.209290	603.532166	174.575180
-576.791138	194.221207	990.972961	-568.501526	16.148067	998.252991	-639.166077	203.731857	523.312012	-642.841064	-32.035759	532.855713	-646.810547	184.264786	79.592697	-652.573364	-38.528961	89.557373	-560.836121	315.016174	1459.932373	-522.023621	-57.051796	1450.791504	-498.682953	121.097565	1422.116577	-452.340149	133.828506	1739.116211	-755.438721	449.629028	1254.701782	-612.744629	-156.115936	1202.741699	-629.769226	278.610565	1044.676758	-457.984314	-60.602047	954.237732	-556.101379	109.981911	1093.118042	602.650879	-75.492462	961.307129	602.990417	176.121735
-576.981750	194.398712	990.927979	-568.325500	16.389179	998.283813	-639.263672	203.726395	523.281677	-642.710144	-31.991905	532.906799	-647.067688	184.282150	79.586037	-652.709839	-38.454193	89.490227	-561.936523	315.581635	1459.969727	-522.459900	-56.519623	1450.918091	-499.373047	121.680466	1422.161255	-453.316406	134.756622	1739.191772	-756.372314	449.975861	1254.425781	-612.993958	-155.462250	1202.762939	-630.086670	278.926147	1044.596924	-458.152985	-59.631081	953.757629	-556.239868	110.263382	1093.129395	602.481812	-73.972496	961.387024	602.511536	177.730774
-577.305298	194.754959	990.866028	-568.544189	16.757010	998.241089	-639.379517	203.864395	523.256165	-642.727661	-32.133053	532.955322	-647.045410	184.285828	79.579376	-652.635986	-38.499580	89.560493	-563.043457	316.039276	1459.853638	-522.876770	-56.037323	1451.125244	-500.087219	122.283295	1422.270264	-454.346283	135.627823	1739.315674	-757.304749	450.288269	1253.981567	-613.484680	-154.485687	1202.768311	-630.401855	279.326172	1044.491333	-458.364075	-59.000938	953.600098	-556.589233	110.642685	1093.089233	602.282715	-72.434273	961.501160	602.156189	179.200531
-577.566589	195.088959	990.806458	-568.556519	17.048485	998.207031	-639.525757	203.965866	523.213684	-642.786987	-32.239395	532.950745	-647.039673	184.282486	79.539230	-652.523315	-38.493877	89.544395	-564.106140	316.554352	1459.775757	-523.280640	-55.515850	1451.295166	-500.766907	122.845276	1422.366333	-455.451660	136.535309	1739.451904	-758.204529	450.595825	1253.437622	-613.728149	-153.774597	1202.757935	-630.965820	279.553864	1044.416626	-458.899963	-58.435734	953.922852	-556.822876	110.986916	1093.056885	602.127686	-70.874756	961.645630	601.948730	180.615173
-577.853577	195.363480	990.750366	-568.605591	17.344973	998.205933	-639.560791	203.258911	522.997314	-642.761902	-32.253315	532.906616	-646.839539	184.266052	79.456131	-653.289001	-38.439838	89.557625	-565.188965	317.010712	1459.658691	-523.655762	-54.977894	1451.433105	-501.449738	123.420372	1422.404907	-456.610016	137.348160	1739.626709	-759.139465	450.887695	1253.120972	-613.640564	-153.445877	1202.781860	-631.238647	279.859222	1044.340454	-459.104340	-57.520340	953.666626	-557.079346	111.321098	1093.040283	602.188843	-69.344650	961.731689	602.179077	181.800690
-578.139160	195.577728	990.726318	-568.657532	17.597727	998.239136	-639.760925	203.146133	522.899414	-642.802979	-32.284821	532.906616	-646.813904	184.313263	79.384895	-653.627197	-38.377300	89.539162	-566.259583	317.476501	1459.574219	-524.098999	-54.481121	1451.656128	-502.114960	123.995071	1422.469971	-457.800110	138.152344	1739.813843	-760.095032	451.120087	1252.755859	-613.779236	-152.789719	1202.796265	-631.815979	280.006256	1044.213745	-459.334534	-56.705238	953.537476	-557.355408	111.603508	1093.059937	602.035950	-67.784943	961.904602	602.168335	183.094788
-578.418152	195.769592	990.677002	-568.726013	17.855190	998.326416	-639.942810	203.310547	522.879456	-643.060974	-32.569359	532.965393	-646.805359	184.342392	79.380020	-653.914917	-38.409191	89.593285	-567.337341	317.907043	1459.437622	-524.459900	-53.981941	1451.841431	-502.749695	124.561089	1422.564209	-459.045349	138.976822	1739.977295	-761.019165	451.288361	1252.257813	-614.178101	-151.888733	1202.861084	-632.298279	280.244873	1044.082153	-459.722443	-55.973667	953.350403	-557.641418	111.919136	1093.092407	601.885437	-65.968399	962.058899	601.951172	184.817123
-578.761414	196.085922	990.614258	-568.878540	18.142626	998.264893	-640.145630	203.417542	522.915161	-643.701294	-33.202362	533.140930	-646.797119	184.348587	79.341507	-654.597839	-38.404861	89.668869	-568.448792	318.278473	1459.201416	-524.818176	-53.431679	1451.960571	-503.412048	125.100716	1422.569458	-460.312744	139.657501	1740.216675	-761.982239	451.457153	1251.907471	-614.207947	-151.216003	1202.804199	-632.663635	280.515747	1043.970947	-460.072784	-55.351379	953.179016	-557.957031	112.234627	1093.040527	601.625854	-64.193489	962.255127	601.677307	186.536713
-579.059387	196.342331	990.554077	-568.978821	18.450512	998.215454	-640.326111	203.548340	522.875122	-644.419739	-33.836498	533.274902	-646.785522	184.368729	79.337730	-655.217102	-38.391537	89.744972	-569.408691	318.813843	1459.250732	-525.117432	-52.950340	1452.027954	-504.043701	125.664650	1422.601196	-461.604614	140.399872	1740.437256	-762.912537	451.537811	1251.597168	-614.214539	-150.570267	1202.768799	-632.983032	280.554138	1043.696899	-460.313019	-54.518337	952.847290	-558.225342	112.538330	1092.995728	601.364258	-62.434547	962.487305	601.383423	188.243927
-579.376282	196.672409	990.498474	-569.062744	18.710867	998.173828	-640.551941	203.665604	522.872864	-645.200256	-34.487942	533.435059	-646.758545	184.392899	79.287567	-655.843872	-38.369301	89.783195	-570.404175	319.220703	1459.188354	-525.377197	-52.448872	1452.122070	-504.697510	126.188293	1422.624878	-462.941956	141.111557	1740.644775	-763.867249	451.615234	1251.161133	-613.921082	-150.160522	1202.666260	-633.705383	280.845276	1043.647461	-460.680634	-53.902924	952.678955	-558.524292	112.854881	1092.961670	601.064026	-60.621712	962.689514	601.139954	189.905930
-579.698242	196.907715	990.453796	-569.148865	18.989084	998.164124	-640.808167	203.772568	522.826172	-645.986694	-35.221241	533.600464	-646.787354	184.431122	79.292747	-656.481445	-38.373222	89.864494	-571.497864	319.607422	1458.999023	-525.728149	-51.945885	1452.226685	-505.304962	126.669853	1422.668945	-464.300842	141.744141	1740.890747	-764.890686	451.762787	1250.719116	-613.797852	-149.467789	1202.515869	-634.243591	281.003754	1043.489136	-460.993195	-53.152241	952.265320	-558.805969	113.148918	1092.944824	600.752380	-58.847370	962.938660	600.863953	191.567627
-579.997864	197.094498	990.405457	-569.298706	19.250086	998.101929	-640.986938	203.878403	522.787048	-645.801208	-34.547573	532.572510	-646.734253	184.445328	79.244637	-656.301208	-38.373787	89.732567	-572.587830	319.978333	1458.732422	-526.048462	-51.466900	1452.315430	-505.909821	127.215088	1422.695557	-465.663940	142.375122	1741.135498	-765.924988	451.803070	1250.355713	-613.739380	-148.892548	1202.410034	-634.791199	280.987549	1043.290527	-461.220917	-52.417408	951.678467	-559.105774	113.376465	1092.901245	600.410034	-57.107410	963.159729	600.586975	193.190475
-580.336609	197.355484	990.342407	-569.479126	19.540073	998.089417	-641.174561	204.006607	522.722107	-645.224915	-32.619892	531.491699	-646.732971	184.466568	79.250633	-655.653320	-38.351433	89.486748	-573.572205	320.410400	1458.594727	-526.299561	-50.989761	1452.380371	-506.480743	127.696533	1422.693481	-467.078033	142.987961	1741.387695	-766.923096	451.748322	1249.969482	-613.652893	-148.250275	1202.304199	-635.234436	281.301758	1043.118530	-461.584137	-51.876579	951.440796	-559.450378	113.689949	1092.874878	600.043335	-55.456696	963.407593	600.345154	194.782394
-580.693237	197.602386	990.299500	-569.692871	19.788393	998.097168	-641.432556	204.196198	522.680420	-644.754639	-30.488758	530.554626	-646.754761	184.448654	79.213531	-655.187012	-38.296314	89.234894	-574.595276	320.801331	1458.526123	-526.611328	-50.506187	1452.409668	-507.094116	128.196777	1422.746460	-468.488617	143.510208	1741.695923	-768.021423	451.824677	1249.496704	-613.699280	-147.357208	1202.166626	-635.654053	281.449188	1042.732056	-461.741913	-51.106377	950.779114	-559.803955	113.974289	1092.865967	599.582214	-53.730366	963.635132	599.994629	196.316544
-581.046082	197.813522	990.211304	-569.927490	20.052773	998.032654	-641.704224	204.365677	522.627930	-644.532166	-29.679504	530.180298	-646.795532	184.512527	79.196518	-655.048828	-38.315456	89.189568	-575.602112	321.214691	1458.371948	-526.902222	-50.042004	1452.453369	-507.642761	128.690842	1422.775635	-469.930542	143.905777	1742.167358	-769.041260	451.731323	1249.051636	-613.518494	-146.815216	1202.069214	-635.977173	281.451813	1042.626221	-461.976532	-50.507885	950.204529	-560.133972	114.234940	1092.794067	599.190613	-52.176037	963.819519	599.792542	197.819839
-581.430054	198.084320	990.137085	-570.188538	20.326773	998.005249	-642.009399	204.537262	522.621887	-644.605286	-29.685562	530.206360	-646.830078	184.506714	79.154678	-655.135071	-38.263088	89.128723	-576.680664	321.512054	1458.078125	-527.209900	-49.560429	1452.522949	-508.215729	129.182922	1422.760498	-471.391846	144.402939	1742.427002	-770.148926	451.574280	1248.866699	-613.031555	-146.447418	1201.917603	-636.551086	281.733948	1042.451294	-462.201447	-50.067566	949.818054	-560.489990	114.542099	1092.746582	598.727478	-50.574600	964.010986	599.442078	199.331879
-581.786133	198.299438	990.092773	-570.444519	20.534220	998.032593	-642.202209	204.621094	522.559937	-644.710449	-29.689129	530.235352	-646.756531	184.493240	79.098045	-655.278809	-38.179367	89.120041	-577.726807	321.889496	1457.914307	-527.466675	-49.122200	1452.540039	-508.821594	129.654877	1422.763550	-472.841766	144.828613	1742.744873	-771.258789	451.518982	1248.489502	-612.736206	-145.811325	1201.722168	-637.036987	281.905853	1042.322510	-462.433136	-49.600437	949.268433	-560.853943	114.798134	1092.744629	598.301025	-49.088737	964.093567	599.260498	200.831085
-582.152893	198.456512	990.034241	-570.692505	20.764957	998.019165	-642.378601	204.698166	522.516235	-644.681641	-29.549595	530.201111	-646.721436	184.556381	79.063644	-655.240234	-38.119076	89.038872	-578.780640	322.184479	1457.830688	-527.762573	-48.699867	1452.572998	-509.368835	130.079605	1422.804443	-474.240875	145.398087	1742.810059	-772.355713	451.428467	1247.984863	-612.498413	-145.199921	1201.568115	-637.454651	282.084503	1042.092041	-462.557709	-49.199467	948.656982	-561.204163	115.026939	1092.713379	597.770508	-47.581059	964.212830	598.882202	202.308929
-582.594666	198.643661	989.957764	-571.025452	21.010298	997.954041	-642.632507	204.838272	522.460571	-644.619141	-29.357971	530.139587	-646.700562	184.542923	79.018814	-655.368530	-38.062992	89.014999	-579.804016	322.474884	1457.671143	-528.082581	-48.257877	1452.590454	-509.958984	130.564423	1422.779541	-475.687378	145.830811	1743.082764	-773.432068	451.276886	1247.614258	-612.245667	-144.585480	1201.389893	-637.907410	282.226379	1041.876343	-462.703064	-49.027794	948.226013	-561.601990	115.259964	1092.643311	597.221619	-46.153095	964.245667	598.652283	203.721786
-583.018738	198.899551	989.911926	-571.366211	21.274237	997.884277	-642.960266	205.032120	522.481628	-644.487183	-29.148764	530.007935	-646.760864	184.529922	78.977333	-655.352905	-37.971413	88.928719	-580.734009	322.825989	1457.684814	-528.403381	-47.777824	1452.627808	-510.480560	130.954391	1422.840332	-477.110687	146.215408	1743.356323	-774.542725	451.057007	1247.450073	-612.296021	-143.751984	1201.265503	-638.355164	282.370697	1041.692139	-462.696625	-48.857967	947.563660	-562.007996	115.512589	1092.589478	596.685974	-44.706730	964.256714	598.331360	205.195267
-583.428284	199.136307	989.890442	-571.643921	21.507284	997.842529	-643.343628	205.206619	522.502747	-644.375427	-29.051779	529.950317	-646.864014	184.551376	78.971710	-655.414795	-37.873619	88.861015	-581.791626	323.066376	1457.494995	-528.679321	-47.353714	1452.692139	-511.027802	131.343155	1422.833984	-478.511169	146.548859	1743.615479	-775.652771	450.923798	1247.193481	-612.088440	-143.091110	1201.107056	-638.768738	282.536163	1041.560547	-462.671204	-48.816940	947.064819	-562.407471	115.744049	1092.566650	596.208374	-43.275639	964.238464	598.002869	206.640549
-583.819031	199.377045	989.843567	-571.924927	21.675467	997.841431	-643.618591	205.306870	522.482727	-644.169739	-28.902157	529.868774	-646.903137	184.543076	78.918533	-655.428772	-37.808102	88.844139	-582.808838	323.318665	1457.418335	-528.976746	-47.002861	1452.793823	-511.608582	131.761505	1422.898682	-479.927643	146.925247	1743.899414	-776.701599	450.640717	1246.988892	-611.778503	-142.617783	1201.026978	-639.256531	282.686676	1041.419800	-462.689453	-48.893196	946.647766	-562.806396	115.977219	1092.550781	595.711182	-41.868187	964.177551	597.647400	208.101959
-584.157104	199.574890	989.810730	-572.168701	21.865917	997.837830	-643.869507	205.400665	522.477417	-643.864319	-28.623278	529.726624	-646.926941	184.544846	78.885216	-655.380310	-37.732441	88.855240	-583.760132	323.506256	1457.415527	-529.370422	-46.646198	1452.907959	-512.163696	132.112732	1422.967407	-481.328156	147.075119	1744.374268	-777.782898	450.425995	1246.738647	-611.697998	-141.901550	1200.947876	-639.746338	282.833710	1041.332153	-462.592987	-49.073536	946.231873	-563.171997	116.190796	1092.542847	595.146790	-40.547623	964.114685	597.224121	209.510422
-584.591064	199.788437	989.813538	-572.514648	22.090300	997.831909	-644.146545	205.528656	522.434937	-643.639648	-28.537144	529.671204	-646.933228	184.555130	78.854485	-655.384583	-37.622257	88.875290	-584.737061	323.752991	1457.394165	-529.767517	-46.293980	1453.064331	-512.744690	132.436035	1423.016113	-482.695343	147.393372	1744.655518	-778.831787	450.225952	1246.473267	-611.703613	-141.201065	1200.911987	-640.218323	282.967743	1041.250610	-462.357574	-49.137253	945.585876	-563.602966	116.410194	1092.547485	594.450012	-39.297089	964.077576	596.757874	210.927109
-585.067261	200.046722	989.823792	-572.864441	22.309820	997.788574	-644.449036	205.712265	522.368164	-643.402161	-28.470049	529.649414	-646.971436	184.535736	78.838524	-655.417480	-37.552826	88.943199	-585.624756	323.968079	1457.443359	-530.163147	-46.000610	1453.209595	-513.300659	132.725388	1423.092896	-483.980225	147.795349	1744.726685	-779.838379	449.957825	1246.268188	-611.805481	-140.614243	1200.943604	-640.724548	283.070801	1041.187988	-462.257538	-49.570419	945.299866	-564.047546	116.626839	1092.536865	593.897217	-37.948166	963.988586	596.257263	212.395203
-585.496643	200.256973	989.837219	-573.185974	22.492973	997.847656	-644.713257	205.804977	522.370056	-643.237183	-28.448204	529.586060	-646.964844	184.559845	78.822289	-655.498352	-37.426247	88.950363	-586.450928	324.166656	1457.422485	-530.557983	-45.752598	1453.358398	-513.843750	133.001144	1423.173218	-485.301147	148.114838	1744.990356	-780.867920	449.702637	1246.204956	-612.007996	-139.877731	1200.906128	-641.203857	283.153870	1041.114502	-462.151428	-50.249615	945.271973	-564.494080	116.852615	1092.582275	593.332275	-36.653683	963.930847	595.856323	213.759384
-585.926514	200.438324	989.847595	-573.469116	22.673058	997.847107	-644.988159	205.944977	522.336975	-642.937866	-28.304392	529.493103	-646.956909	184.568359	78.807320	-655.430542	-37.354919	88.974045	-587.348328	324.332764	1457.303467	-531.060852	-45.550228	1453.555176	-514.366394	133.223145	1423.228149	-486.564270	148.245972	1745.401855	-781.904297	449.522827	1246.204590	-612.202515	-139.163910	1200.905273	-641.706482	283.240387	1040.995483	-461.939819	-50.893425	944.961060	-564.875244	117.037918	1092.590698	592.687073	-35.285690	963.824768	595.365295	215.029449
-586.426147	200.636871	989.919128	-573.723694	22.880503	997.843201	-645.336487	206.060699	522.364868	-642.809692	-28.220064	529.411377	-647.000122	184.583405	78.774307	-655.565674	-37.260422	88.970772	-588.134460	324.478394	1457.289307	-531.606750	-45.367943	1453.719360	-514.845154	133.486267	1423.328125	-487.823761	148.473709	1745.679321	-782.888489	449.333710	1246.066040	-612.534851	-138.622894	1200.930298	-642.310547	283.322449	1040.988770	-461.838593	-51.539482	944.790955	-565.246582	117.220131	1092.624756	592.007446	-34.019878	963.763672	594.726257	216.474396
-586.853699	200.864166	989.947571	-573.987122	23.074936	997.852539	-645.602356	206.175034	522.367737	-642.611572	-28.203135	529.333679	-646.967712	184.598465	78.772377	-655.564575	-37.163830	88.961510	-588.809875	324.619385	1457.276489	-532.070190	-45.231216	1453.866821	-515.418030	133.670639	1423.405151	-489.026001	148.705780	1745.882690	-783.807556	449.027435	1246.044067	-612.975403	-138.140640	1201.000854	-642.896301	283.361176	1041.001953	-461.659851	-52.086613	944.420898	-565.656128	117.428871	1092.653320	591.255005	-32.724739	963.747070	594.006714	217.818604
-587.296875	201.091080	989.992432	-574.294373	23.296227	997.826233	-645.836792	206.296722	522.334961	-642.570251	-28.219648	529.312073	-646.950867	184.590073	78.764786	-655.656982	-37.104801	89.005211	-589.466064	324.771545	1457.195557	-532.638306	-45.115570	1454.086792	-515.908813	133.828079	1423.485962	-490.212860	149.048706	1745.927979	-784.701538	448.804260	1245.951782	-613.750732	-137.449585	1201.070923	-643.471130	283.398956	1040.952026	-461.563049	-52.872837	944.289978	-566.054626	117.623062	1092.667725	590.523621	-31.551550	963.774353	593.398315	218.992676
-587.753418	201.277802	990.012390	-574.648865	23.482319	997.829590	-646.082520	206.422607	522.256042	-642.489441	-28.217167	529.189514	-646.961365	184.617447	78.746719	-655.633179	-37.073029	89.022018	-590.073486	324.920898	1457.196289	-533.272034	-45.047588	1454.313843	-516.395508	133.930527	1423.575073	-491.347778	149.248001	1746.102295	-785.637146	448.668457	1245.940674	-614.271973	-136.944092	1201.000122	-644.095459	283.391235	1040.979126	-461.670624	-53.977108	944.437439	-566.469543	117.808090	1092.680908	589.769470	-30.227037	963.726135	592.752258	220.138062
-588.199158	201.483871	990.008240	-574.937622	23.618282	997.813965	-646.415100	206.634842	522.264709	-642.491394	-28.224403	529.123474	-646.991577	184.590393	78.743195	-655.713684	-37.043613	88.994766	-590.610352	325.028046	1457.185303	-533.899475	-44.990376	1454.454956	-516.913879	134.019852	1423.646851	-492.478882	149.423340	1746.262695	-786.492432	448.484070	1245.876465	-614.644592	-136.918732	1201.123535	-644.655212	283.370605	1040.978394	-461.677399	-54.931942	944.201660	-566.881531	117.980530	1092.677612	589.023315	-28.890186	963.702209	591.911560	221.353256
-588.663269	201.550278	990.034485	-575.231384	23.718468	997.853455	-646.689575	206.657990	522.234436	-642.546936	-28.188244	529.059326	-647.027161	184.591232	78.705681	-655.841736	-37.043957	88.985748	-591.118774	325.148285	1457.177368	-534.463745	-44.937485	1454.527832	-517.372314	134.104477	1423.714966	-493.568481	149.585846	1746.449707	-787.253113	448.311859	1245.859985	-615.285767	-136.617386	1201.219849	-645.292358	283.295807	1041.053711	-461.666931	-55.930393	944.128967	-567.315613	118.082428	1092.717651	588.133667	-27.804983	963.776001	591.081055	222.548935
-589.056091	201.670135	990.054626	-575.480896	23.833578	997.853516	-646.863342	206.608826	522.200806	-642.727173	-28.271456	529.106018	-647.005981	184.607941	78.670990	-655.974670	-36.987545	88.932976	-591.633728	325.239868	1457.135254	-535.104431	-44.961521	1454.654785	-517.856628	134.142365	1423.773926	-494.630951	149.548523	1746.783325	-787.959961	448.128418	1245.800171	-615.920044	-136.380356	1201.267700	-645.872986	283.246307	1041.094849	-461.796082	-57.112564	944.117676	-567.697876	118.196175	1092.736938	587.371521	-26.697094	963.829712	590.333679	223.522827
-589.404968	201.787140	990.081604	-575.720947	23.891592	997.931274	-647.115662	206.593613	522.149414	-642.883667	-28.322908	529.119080	-647.010559	184.588089	78.644432	-656.141235	-36.984089	88.936531	-592.095398	325.295288	1457.116699	-535.809570	-44.983521	1454.859131	-518.370605	134.156693	1423.874634	-495.660217	149.642578	1746.931519	-788.620911	447.976135	1245.718018	-616.620483	-136.241882	1201.300781	-646.424805	283.162811	1041.132568	-461.985596	-58.447498	944.104736	-568.058350	118.314270	1092.797363	586.459290	-25.478802	963.892395	589.416321	224.537735
-589.790039	201.924454	990.088684	-575.979431	24.035532	997.878418	-647.373108	206.581116	522.115723	-642.988586	-28.273497	529.131042	-646.953735	184.579895	78.640297	-656.288696	-36.990612	88.938591	-592.569763	325.355133	1457.113037	-536.469788	-45.061150	1454.993042	-518.825073	134.160263	1423.919800	-496.649750	149.844604	1746.902588	-789.250610	447.889648	1245.749023	-617.325073	-136.129852	1201.349365	-646.955383	283.100281	1041.190918	-462.242340	-59.919548	944.064026	-568.396912	118.430962	1092.778198	585.466187	-24.472008	963.939880	588.499756	225.523605
-590.191284	201.994553	990.109680	-576.256226	24.166931	997.866089	-647.633545	206.631485	522.103882	-643.109680	-28.200230	529.116516	-646.942078	184.567642	78.645409	-656.292542	-36.993103	88.868057	-593.010925	325.398834	1457.116089	-537.122070	-45.120621	1455.085815	-519.297302	134.137802	1423.945923	-497.640747	149.872147	1747.046997	-789.814331	447.824646	1245.742920	-618.021912	-136.052124	1201.396240	-647.437317	283.036591	1041.174438	-462.487396	-61.342552	943.872925	-568.737244	118.525139	1092.783081	584.588379	-23.533731	963.930969	587.677368	226.407990
-590.539490	202.084503	990.110962	-576.508911	24.264078	997.854126	-647.868103	206.643021	522.061890	-643.314270	-28.175007	529.096680	-646.945801	184.588608	78.592941	-656.415649	-36.994678	88.866096	-593.444275	325.437317	1457.098145	-537.788147	-45.194153	1455.176758	-519.777954	134.128860	1424.040283	-498.609375	149.924347	1747.180664	-790.302002	447.797180	1245.724976	-618.826111	-136.133667	1201.586426	-647.886414	283.006683	1041.166992	-462.804749	-62.802399	943.828674	-569.101929	118.614685	1092.787354	583.722839	-22.524250	964.070496	586.687439	227.319824
-590.916931	202.182587	990.093872	-576.871704	24.443523	997.742737	-648.162231	206.666428	522.088928	-643.509705	-28.079580	529.033142	-646.958557	184.587128	78.564819	-656.415466	-36.997822	88.808311	-593.906860	325.441742	1457.146484	-538.451538	-45.244881	1455.250732	-520.253845	134.097427	1424.111572	-499.615448	149.922531	1747.314453	-790.723816	447.803009	1245.658203	-619.535767	-136.177307	1201.593994	-648.310120	282.975037	1041.135010	-463.209625	-64.425461	943.584167	-569.487793	118.703667	1092.728149	582.799805	-21.705355	964.060486	585.782593	228.156067
-591.237549	202.318039	990.096069	-577.165771	24.524422	997.710388	-648.408447	206.693283	522.070801	-643.761475	-28.016493	528.951294	-646.945190	184.578415	78.562485	-656.493042	-37.000767	88.736153	-594.306152	325.417786	1457.190186	-539.065552	-45.364071	1455.361328	-520.714172	134.043274	1424.162476	-500.579529	149.883850	1747.461426	-791.057129	447.753906	1245.705811	-620.276550	-136.324142	1201.630371	-648.692810	282.951904	1041.123657	-463.598267	-66.014046	943.401611	-569.837402	118.790138	1092.720459	581.852417	-20.858019	964.072693	584.813171	228.994919
-591.550110	202.402863	990.095154	-577.446045	24.577978	997.670227	-648.748047	206.802872	522.071167	-643.964478	-27.931339	528.914734	-646.985168	184.583771	78.568695	-656.444885	-37.000790	88.674370	-594.757507	325.408234	1457.198730	-539.724609	-45.464977	1455.391479	-521.170044	133.991867	1424.178345	-501.572021	149.709793	1747.773193	-791.324768	447.779449	1245.663696	-621.046204	-136.588684	1201.749878	-649.023315	282.939819	1041.058350	-464.095551	-67.694420	943.063416	-570.164917	118.836983	1092.705566	580.761719	-20.170528	964.134155	583.807129	229.785416
-591.824463	202.403931	990.095886	-577.719421	24.563290	997.685364	-648.991699	206.848145	522.032776	-644.214172	-27.852810	528.816101	-646.993652	184.584976	78.570160	-656.433411	-37.032463	88.649918	-595.153503	325.398438	1457.248535	-540.300903	-45.542000	1455.421753	-521.628784	133.926559	1424.225830	-502.490967	149.777588	1747.761230	-791.546753	447.843018	1245.548462	-622.002502	-136.362061	1201.700439	-649.369507	282.938660	1040.981812	-464.656097	-69.473022	942.904724	-570.486938	118.834206	1092.720337	579.866028	-19.471748	964.123352	582.786682	230.451920
-592.098816	202.420380	990.091492	-578.030823	24.575356	997.679565	-649.267456	206.867722	522.036682	-644.674194	-28.032431	528.891052	-647.058594	184.591797	78.540718	-656.633850	-37.069721	88.692619	-595.561462	325.353546	1457.281372	-540.936523	-45.620113	1455.434326	-522.036743	133.856369	1424.284424	-503.429016	149.676865	1747.876587	-791.692383	447.911713	1245.436401	-622.777771	-136.594910	1201.761719	-649.688171	282.929779	1040.864380	-465.397003	-71.296616	942.587830	-570.811035	118.842354	1092.720093	578.934021	-18.718754	964.058228	581.709961	231.259064
-592.328003	202.421738	990.084778	-578.340271	24.622473	997.629089	-649.440552	206.945389	522.007263	-645.516235	-28.645258	529.031616	-647.049683	184.587326	78.519676	-657.171448	-37.058037	88.720039	-595.893188	325.303589	1457.292603	-541.556641	-45.738026	1455.549072	-522.459595	133.761246	1424.329712	-504.349640	149.499863	1748.018677	-791.772217	448.012054	1245.293091	-623.235718	-137.361679	1201.938965	-649.766968	282.756104	1040.642578	-466.049072	-73.133049	942.345642	-571.101929	118.835678	1092.696289	577.885132	-18.219763	964.086182	580.582275	231.923508
-592.604492	202.422180	990.083252	-578.745544	24.588100	997.638245	-649.655212	206.942184	522.013184	-646.235535	-29.153624	529.143616	-647.121338	184.620148	78.519577	-657.652710	-37.076324	88.725098	-596.208008	325.239227	1457.307861	-542.154724	-45.854748	1455.589478	-522.870483	133.635468	1424.357300	-505.268036	149.360443	1748.159546	-791.804565	448.154938	1245.193237	-624.171509	-137.352264	1202.000122	-650.181824	282.887207	1040.597656	-466.849731	-74.985275	941.892212	-571.453979	118.812538	1092.702026	576.875793	-17.602095	964.104675	579.505737	232.468201
-592.864563	202.379471	990.074463	-579.144043	24.572496	997.644958	-649.835205	206.964615	522.004944	-641.917480	-24.793402	528.068237	-647.177063	184.656021	78.526291	-653.805542	-37.088127	88.173210	-596.512634	325.181549	1457.310913	-542.701233	-46.006905	1455.637573	-523.258057	133.534058	1424.383301	-506.168701	149.170303	1748.311401	-791.800964	448.321655	1245.100098	-624.865601	-137.776733	1202.185791	-650.414124	282.861603	1040.484863	-467.695587	-76.870750	941.578918	-571.812073	118.779686	1092.705322	575.964478	-16.984312	963.991333	578.343140	233.187500
-593.146240	202.340210	990.084045	-579.529358	24.533459	997.643127	-650.004517	206.938904	521.986511	-641.666016	-24.418663	527.967041	-647.195068	184.638687	78.505356	-653.501221	-37.098816	88.086708	-596.761658	325.092072	1457.344849	-543.257263	-46.178753	1455.744873	-523.646851	133.378662	1424.456055	-507.043304	148.945099	1748.417969	-791.734253	448.511169	1244.989258	-625.535461	-138.182755	1202.282715	-650.588928	282.814087	1040.388184	-468.646942	-78.742645	941.102478	-572.163391	118.724686	1092.712524	575.062134	-16.621332	963.986694	577.378845	233.550095
-593.415344	202.238007	990.101196	-579.942444	24.473015	997.623230	-650.158569	206.962296	521.943176	-642.133484	-24.626266	527.997131	-647.226074	184.644302	78.508919	-653.680176	-37.144653	88.066750	-596.986633	325.002045	1457.387451	-543.823914	-46.324745	1455.836914	-524.051453	133.217606	1424.530884	-507.917389	148.702103	1748.520020	-791.628296	448.705383	1244.922119	-626.020935	-139.268143	1202.661377	-650.742920	282.792053	1040.262939	-469.743652	-80.691620	940.627808	-572.534607	118.610542	1092.717285	574.021545	-15.965754	964.010315	576.023132	234.240128
-593.622314	202.171585	990.128845	-580.338013	24.414875	997.645691	-650.267639	206.952271	521.945251	-642.394714	-24.694324	527.912720	-647.235718	184.660522	78.498734	-653.817566	-37.145882	88.013580	-597.179443	324.935669	1457.395874	-544.389771	-46.429737	1455.960327	-524.411621	133.053085	1424.579224	-508.738983	148.439377	1748.656738	-791.471436	448.999573	1244.729980	-626.619202	-139.802521	1202.882324	-650.874573	282.782684	1040.180664	-470.862518	-82.670090	940.122253	-572.881226	118.527542	1092.749878	573.025513	-15.388924	963.975281	574.768982	234.767792
-593.855103	202.078629	990.112854	-580.782227	24.247873	997.728149	-650.379089	206.964493	521.896301	-642.758728	-24.883162	527.967285	-647.315308	184.653961	78.501312	-653.951782	-37.153675	87.962585	-597.331543	324.799713	1457.454590	-544.974365	-46.565140	1456.058228	-524.799133	132.888809	1424.648926	-509.577301	148.182968	1748.787354	-791.304382	449.229218	1244.655396	-627.205322	-140.292587	1203.074097	-650.841736	282.628418	1040.041016	-472.098602	-84.643082	939.471313	-573.237915	118.431999	1092.783936	572.030945	-14.877805	963.924500	573.544189	235.224518
-594.062256	201.971313	990.118347	-581.108276	24.126482	997.679321	-650.455872	206.945923	521.878845	-642.913574	-24.835188	527.930054	-647.301453	184.667526	78.468086	-653.914429	-37.207596	87.978065	-597.470703	324.686890	1457.510254	-545.553040	-46.678246	1456.149170	-525.140869	132.672760	1424.697266	-510.372070	147.912170	1748.925171	-791.087036	449.491486	1244.602905	-627.713013	-140.871216	1203.315918	-651.131104	282.773590	1040.051270	-473.419708	-86.686668	938.855103	-573.518433	118.276802	1092.766357	570.951782	-14.518685	963.934326	572.223083	235.736328
-594.289978	201.828003	990.144409	-581.526733	24.029715	997.706604	-650.550232	206.972076	521.861267	-643.160767	-24.868885	527.856079	-647.365173	184.672867	78.441925	-653.992249	-37.206551	87.880676	-597.587891	324.521210	1457.564575	-546.124023	-46.869579	1456.311035	-525.481384	132.459671	1424.739380	-511.131744	147.619217	1749.066040	-790.871277	449.780151	1244.630615	-628.308777	-141.469162	1203.610962	-651.221863	282.807587	1039.999878	-474.727264	-88.656685	938.236328	-573.862000	118.142387	1092.796753	569.912048	-13.980414	963.911682	570.921997	236.186539
-594.493958	201.695160	990.168396	-581.975830	23.915560	997.729126	-650.632813	206.915283	521.834106	-643.263672	-24.790888	527.773682	-647.408447	184.678116	78.434746	-653.908997	-37.245106	87.906807	-597.669067	324.371490	1457.608154	-546.679443	-47.038593	1456.471069	-525.870911	132.220123	1424.783569	-511.862305	147.295822	1749.161133	-790.595398	450.121735	1244.602783	-629.060425	-141.510727	1203.701294	-651.328064	282.848358	1039.995728	-476.193085	-90.702492	937.423828	-574.228333	117.996765	1092.826782	568.887024	-13.497006	963.857300	569.708069	236.424698
-594.771362	201.523285	990.199890	-582.440369	23.806858	997.730957	-650.742554	206.901825	521.815613	-643.498413	-24.846060	527.818665	-647.486328	184.673843	78.439346	-653.881714	-37.307270	87.874176	-597.715698	324.173492	1457.694458	-547.207825	-47.236496	1456.666382	-526.223999	131.988876	1424.849609	-512.578064	146.910660	1749.258789	-790.301208	450.380890	1244.676880	-629.624939	-142.088852	1203.985229	-651.420044	282.875305	1039.989990	-477.751556	-92.766716	936.702515	-574.606079	117.826714	1092.845947	567.812378	-13.084413	963.861938	568.356262	236.815125
-594.999207	201.369598	990.222961	-582.843262	23.652092	997.725220	-650.813599	206.881226	521.806396	-643.556702	-24.754543	527.694763	-647.493469	184.689362	78.428513	-653.729919	-37.280819	87.750237	-597.785706	323.990906	1457.768433	-547.784973	-47.396667	1456.811768	-526.569397	131.761444	1424.909424	-513.267212	146.596207	1749.343628	-789.976929	450.701691	1244.733276	-629.945435	-143.122299	1204.343872	-651.516418	282.897888	1039.996094	-479.405945	-94.776192	935.878967	-574.948181	117.641014	1092.860107	566.681274	-12.736413	963.813293	567.023743	237.149063
-595.210510	201.279922	990.232666	-583.300476	23.481693	997.750305	-650.957886	206.832336	521.813171	-643.765015	-24.787590	527.630310	-647.561340	184.698730	78.420784	-653.746460	-37.283085	87.693184	-597.830872	323.819946	1457.861816	-548.339233	-47.579189	1456.924561	-526.904541	131.493454	1424.977051	-513.932495	146.241623	1749.430908	-789.597046	451.095154	1244.804810	-630.484619	-143.786667	1204.665161	-651.592834	282.928192	1040.052612	-481.054077	-96.878265	935.113037	-575.300354	117.496849	1092.880737	565.499817	-12.429822	963.826538	565.706055	237.453247
-595.390442	201.148651	990.271118	-583.693787	23.309278	997.778320	-651.019043	206.774582	521.822021	-644.092896	-24.923023	527.648926	-647.588562	184.639969	78.397499	-653.792358	-37.325302	87.674500	-597.910950	323.614380	1457.957886	-548.904419	-47.780872	1457.101807	-527.244934	131.212006	1425.050537	-514.600525	145.703445	1749.684814	-789.239807	451.427124	1244.899048	-631.246765	-143.892212	1204.834595	-651.664185	282.937775	1040.067993	-482.798950	-98.950974	934.148865	-575.638245	117.318260	1092.922485	564.320190	-12.037270	963.819214	564.336853	237.793716
-595.585693	200.988129	990.311584	-584.126831	23.163652	997.778870	-651.102539	206.806061	521.801819	-644.423950	-25.077452	527.696228	-647.664063	184.649155	78.420143	-653.815735	-37.361629	87.629089	-597.972778	323.366241	1458.091064	-549.533081	-48.044815	1457.286621	-527.568298	130.903519	1425.064941	-515.174072	145.474823	1749.598877	-788.850220	451.750916	1245.003662	-631.815857	-144.430954	1205.105347	-651.746643	282.955536	1040.087036	-484.639954	-101.116943	933.415955	-575.974182	117.123634	1092.948242	563.195984	-11.613135	963.752808	562.970276	238.080811
-595.787109	200.777100	990.343689	-584.510254	22.974264	997.816589	-651.162598	206.725403	521.745911	-644.714417	-25.216768	527.671631	-647.662415	184.653137	78.394188	-653.869385	-37.360096	87.674904	-598.043335	323.078613	1458.194092	-550.081055	-48.272655	1457.510132	-527.907593	130.590347	1425.138428	-515.771606	144.954117	1749.837158	-788.424377	452.066010	1245.110596	-632.445251	-145.062469	1205.440308	-651.845276	282.948914	1040.141602	-486.573456	-103.230293	932.574646	-576.301636	116.910950	1092.988770	562.046082	-11.343899	963.707703	561.722778	238.286301
-595.995911	200.566818	990.376160	-584.937195	22.835020	997.830444	-651.262756	206.642578	521.765442	-644.990662	-25.354437	527.681030	-647.721924	184.659943	78.406273	-653.875122	-37.417870	87.649292	-598.113525	322.770782	1458.343140	-550.597900	-48.473515	1457.628662	-528.214111	130.278900	1425.220093	-516.312622	144.659134	1749.744629	-787.984436	452.380341	1245.203857	-633.147034	-145.719452	1205.820801	-651.893799	282.937561	1040.153320	-488.594757	-105.305214	931.786438	-576.650574	116.709152	1093.017578	560.692749	-11.134737	963.691406	560.328674	238.584229
-596.213257	200.382721	990.428162	-585.304138	22.650578	997.822266	-651.354675	206.554245	521.792297	-645.207275	-25.534267	527.668640	-647.763977	184.666443	78.418358	-654.019409	-37.457115	87.666199	-598.189880	322.473389	1458.470337	-551.206909	-48.708862	1457.818848	-528.540833	129.926987	1425.340088	-516.835510	144.236801	1749.820435	-787.545593	452.716614	1245.370728	-633.822083	-146.302841	1206.112061	-651.929321	282.922363	1040.170410	-490.724854	-107.467850	931.060364	-576.964905	116.478592	1093.044922	559.349915	-10.943055	963.681396	558.813171	238.860641
-596.432556	200.231064	990.448608	-585.705322	22.430696	997.823364	-651.451477	206.471832	521.785950	-645.515381	-25.726208	527.664246	-647.828247	184.672028	78.382584	-654.060791	-37.459568	87.624893	-598.256653	322.123352	1458.613281	-551.802612	-48.973209	1458.104370	-528.843689	129.575760	1425.427124	-517.345764	143.819931	1749.895752	-787.075562	453.011749	1245.459473	-634.632141	-147.009003	1206.560913	-651.986389	282.891785	1040.185181	-492.881195	-109.649551	930.284363	-577.277649	116.265961	1093.057373	558.198608	-10.706823	963.615356	557.604736	239.090607
-596.615906	200.051590	990.488342	-586.077881	22.244854	997.867249	-651.525391	206.425537	521.779236	-645.638855	-25.781403	527.555298	-647.825317	184.616928	78.338478	-653.999573	-37.508865	87.576996	-598.327881	321.765198	1458.754883	-552.389404	-49.252853	1458.352417	-529.116028	129.221344	1425.492798	-517.826538	143.398315	1749.956055	-786.568726	453.255524	1245.572754	-635.436096	-147.526398	1206.952148	-652.036682	282.852539	1040.211914	-495.097473	-111.820045	929.697327	-577.575745	116.069717	1093.102661	556.842712	-10.590934	963.602356	556.268188	239.232513
-596.770142	199.907501	990.495667	-586.445190	22.014627	997.914124	-651.582642	206.376434	521.753540	-645.732788	-25.877653	527.518494	-647.854675	184.612122	78.338768	-654.032104	-37.524212	87.521492	-598.416199	321.394012	1458.909912	-552.968689	-49.528450	1458.558350	-529.389771	128.838120	1425.571533	-518.291870	142.974060	1749.967529	-786.078552	453.528748	1245.619263	-636.262878	-148.142242	1207.402832	-652.083618	282.813873	1040.279053	-497.437958	-114.011543	929.001587	-577.861450	115.884377	1093.133179	555.490417	-10.449733	963.642151	554.826782	239.446274
-596.939392	199.683456	990.533264	-586.815186	21.777102	997.945068	-651.673828	206.331604	521.771667	-645.806702	-25.918732	527.488953	-647.919861	184.618103	78.351692	-653.963501	-37.560650	87.505875	-598.482849	320.992828	1459.108154	-553.513855	-49.860466	1458.841064	-529.653992	128.468597	1425.696777	-518.794617	142.375336	1750.206299	-785.570801	453.744202	1245.728638	-636.961670	-149.241577	1207.987061	-652.136963	282.723755	1040.263672	-499.810181	-116.188583	928.444519	-578.168213	115.632187	1093.173706	554.145935	-10.317371	963.566589	553.459412	239.631500
-597.060181	199.411636	990.575378	-587.059204	21.555483	997.976074	-651.704163	206.203705	521.744385	-645.849976	-25.997395	527.443420	-647.938477	184.623917	78.365463	-653.910278	-37.589825	87.485283	-598.604309	320.612854	1459.343628	-554.046448	-50.187767	1459.111816	-529.938965	128.044907	1425.767822	-519.197021	142.055130	1750.073242	-785.110291	453.922516	1245.911987	-638.016296	-149.920166	1208.552734	-652.210938	282.616333	1040.324097	-502.197418	-118.408363	928.131897	-578.399048	115.368721	1093.217773	552.912231	-10.143991	963.482666	552.208496	239.869064
-597.227417	199.196106	990.625977	-587.385254	21.402779	997.942566	-651.765442	206.151245	521.781982	-645.955750	-26.112047	527.388672	-648.003662	184.633591	78.358772	-653.993774	-37.644634	87.452995	-598.649109	320.232788	1459.548950	-554.573792	-50.491325	1459.403076	-530.214966	127.666054	1425.879272	-519.634033	141.543671	1750.122070	-784.669434	454.039001	1246.177368	-639.161316	-150.527435	1209.071655	-652.255798	282.506348	1040.336914	-504.673431	-120.720497	927.664429	-578.649048	115.127289	1093.229614	551.661987	-9.910520	963.485413	550.778259	240.127670
-597.397339	198.972504	990.703491	-587.719055	21.194529	997.957703	-651.854736	206.023468	521.804688	-646.061218	-26.310051	527.385071	-648.137756	184.608002	78.316780	-653.915222	-37.632164	87.427849	-598.735535	319.824036	1459.783447	-555.103638	-50.885975	1459.698486	-530.464539	127.276672	1425.953003	-520.086426	140.976685	1750.143311	-784.249329	454.165161	1246.473022	-640.354248	-151.194077	1209.744507	-652.342346	282.351715	1040.402954	-507.167969	-122.959801	927.459778	-578.924255	114.863441	1093.281372	550.284729	-9.766760	963.435730	549.456177	240.279404
-597.504333	198.728195	990.762512	-587.969238	20.988567	998.000061	-651.868774	205.895096	521.818481	-646.217041	-26.469152	527.415771	-648.148499	184.611420	78.329369	-654.057129	-37.657207	87.379402	-598.797729	319.423523	1459.968018	-555.577148	-51.234219	1459.967163	-530.737427	126.831772	1426.073853	-520.493286	140.424606	1750.162598	-783.851868	454.276062	1246.677490	-641.698181	-151.877609	1210.367432	-652.442444	282.210541	1040.485107	-509.681305	-125.128906	927.258484	-579.148987	114.616898	1093.339478	549.093262	-9.707619	963.427917	548.218079	240.350418
-597.663818	198.565781	990.815857	-588.257935	20.821054	998.001038	-651.898621	205.780350	521.846130	-646.261658	-26.586485	527.307495	-648.226013	184.620636	78.313538	-654.168274	-37.717934	87.387444	-598.811218	319.015656	1460.194702	-556.087585	-51.610271	1460.211060	-530.966431	126.383904	1426.173706	-520.923706	139.770935	1750.359619	-783.470459	454.364075	1246.830078	-643.416748	-152.161697	1210.911743	-652.546021	282.070801	1040.592285	-512.223816	-127.373276	927.174316	-579.382202	114.412415	1093.369751	547.966064	-9.406382	963.329285	546.896484	240.576553
-597.794312	198.324554	990.877930	-588.508545	20.594490	998.045044	-651.896973	205.664093	521.842834	-646.325378	-26.718336	527.266663	-648.241943	184.597961	78.299240	-654.215759	-37.732510	87.398621	-598.787415	318.581024	1460.370605	-556.572205	-52.044334	1460.497803	-531.194214	125.931229	1426.282104	-521.301331	139.227005	1750.394165	-783.104980	454.348114	1247.032837	-644.886475	-152.864334	1211.548584	-652.664429	281.933136	1040.761230	-514.757935	-129.599380	927.162903	-579.598633	114.158501	1093.427368	546.710449	-9.379056	963.356812	545.682617	240.628098
-597.947998	198.034363	990.938110	-588.753174	20.361460	998.085938	-651.868774	205.531876	521.824585	-646.314026	-26.831509	527.222290	-648.256592	184.563141	78.308632	-654.211975	-37.735718	87.345863	-598.739136	318.126495	1460.512817	-556.995605	-52.485115	1460.713867	-531.383972	125.441132	1426.365967	-521.643555	138.709320	1750.432007	-782.794006	454.346283	1247.202759	-646.475830	-153.740601	1212.253296	-652.800720	281.771729	1040.977661	-517.343689	-131.765671	927.247986	-579.840515	113.878792	1093.484619	545.563232	-9.279289	963.393433	544.448669	240.828278
-598.102112	197.819931	991.016541	-589.013733	20.136602	998.091187	-651.864197	205.397125	521.818054	-646.411560	-27.019442	527.218201	-648.293152	184.565018	78.291626	-654.319397	-37.780369	87.381050	-598.683533	317.743225	1460.653564	-557.496216	-52.947033	1460.973022	-531.637512	124.943520	1426.457886	-521.964111	138.146851	1750.473022	-782.483826	454.249115	1247.448120	-648.074280	-154.599930	1212.893677	-652.917114	281.597321	1041.058838	-519.925293	-133.890030	927.310974	-580.077698	113.608719	1093.532837	544.290710	-8.824416	963.432861	542.530823	241.748962
-598.251404	197.600601	991.079773	-589.301025	19.885578	998.086365	-651.850830	205.309967	521.841431	-646.357361	-27.117693	527.090515	-648.328552	184.570526	78.282860	-654.277771	-37.800220	87.355453	-598.604065	317.316895	1460.815186	-557.993774	-53.396473	1461.105713	-531.805969	124.419296	1426.518921	-522.207153	137.728851	1750.315430	-782.226868	454.172150	1247.758789	-649.727539	-155.500412	1213.449585	-653.073364	281.328979	1040.800537	-522.473083	-135.929794	927.386047	-580.317871	113.323471	1093.567383	543.351746	-8.730506	963.398926	541.408081	242.036118
-598.364258	197.352890	991.173950	-589.530029	19.705153	998.039124	-651.840149	205.133835	521.837158	-646.294861	-27.259974	527.023865	-648.297546	184.571381	78.297157	-654.308594	-37.819790	87.280983	-598.578064	316.780609	1461.004028	-558.506775	-53.983688	1461.254761	-532.012451	123.842880	1426.555908	-522.497620	137.124420	1750.338379	-781.977478	454.059326	1248.051636	-651.420776	-156.347977	1214.019653	-653.090515	281.172119	1040.961792	-525.056091	-137.986145	927.458374	-580.505615	113.022934	1093.597168	542.328186	-8.683053	963.468567	540.119385	242.309845
-598.200562	196.819168	991.196228	-589.050476	19.178825	998.283691	-651.661438	204.912750	521.838806	-646.158630	-27.369974	527.043640	-648.220703	184.504654	78.306664	-654.285156	-37.833233	87.216499	-598.502747	316.305756	1461.150757	-559.047974	-54.517342	1461.461670	-532.165405	123.297768	1426.628052	-522.761108	136.554688	1750.345459	-781.749084	453.957428	1248.293701	-653.025269	-157.862869	1214.779907	-653.248108	280.946747	1041.150635	-527.755005	-139.957932	927.643921	-580.350525	112.632927	1093.746582	541.511841	-9.051721	963.608826	539.854736	241.311539
-598.285828	196.460144	991.238403	-589.200745	18.874481	998.299988	-651.613159	204.770874	521.808655	-646.139587	-27.612864	527.002014	-648.227905	184.473862	78.282898	-654.321045	-37.896843	87.202095	-598.310059	315.790741	1461.249390	-559.528076	-55.108635	1461.533569	-532.272705	122.711960	1426.686523	-523.015259	135.922089	1750.338257	-781.514221	453.754974	1248.487061	-654.808899	-159.008438	1215.448486	-653.388428	280.707001	1041.140381	-530.436584	-141.944290	927.852905	-580.515747	112.281235	1093.783081	540.380920	-8.959669	963.708801	538.305359	241.992035
-598.434204	196.227814	991.271790	-589.500854	18.635757	998.252808	-651.579285	204.637863	521.795837	-646.187622	-27.944387	527.063599	-648.238586	184.477524	78.274261	-654.454407	-37.898415	87.236656	-598.217163	315.290588	1461.372070	-560.021667	-55.696266	1461.595093	-532.401611	122.121376	1426.740967	-523.239197	135.293442	1750.360596	-781.285583	453.506836	1248.671387	-656.833984	-159.324677	1215.765625	-653.576172	280.397339	1041.019897	-533.008240	-143.858200	927.848083	-580.764282	111.988342	1093.782104	539.412720	-9.237116	963.864502	537.399170	241.768936
-598.595398	195.961090	991.283630	-589.796753	18.336863	998.269592	-651.519287	204.512497	521.745911	-646.236816	-28.248913	527.028076	-648.232910	184.442398	78.265305	-654.658386	-37.913551	87.242271	-598.071289	314.754028	1461.433350	-560.481445	-56.261963	1461.646484	-532.531189	121.516541	1426.758545	-523.477844	134.641510	1750.388062	-781.008667	453.263824	1248.757935	-658.633301	-160.306244	1216.372192	-653.579712	280.162903	1041.064697	-535.777344	-145.797928	928.049500	-581.016357	111.696396	1093.799927	538.805969	-9.312120	964.004028	536.759644	241.466690
-598.731079	195.712097	991.314636	-590.073242	18.100828	998.222473	-651.529297	204.336227	521.789612	-646.077759	-28.353308	526.993652	-648.260864	184.413528	78.265121	-654.649353	-37.952389	87.177269	-597.824402	314.315674	1461.481812	-560.903259	-56.861301	1461.624878	-532.617920	120.894356	1426.751587	-523.763306	134.003235	1750.416016	-780.789551	452.940735	1248.992798	-660.508850	-161.311340	1216.870972	-653.739868	279.818115	1040.934204	-538.421326	-147.660492	928.286194	-581.226013	111.400169	1093.794800	537.991516	-9.464212	964.185791	535.998779	241.210968
-598.835022	195.411041	991.346680	-590.289917	17.821564	998.180786	-651.524963	204.161942	521.781250	-645.956482	-28.504429	526.945618	-648.301331	184.392761	78.240173	-654.670593	-37.963493	87.177696	-597.630371	313.758759	1461.525391	-561.307312	-57.442154	1461.603271	-532.663208	120.267570	1426.741943	-524.125061	133.160309	1750.669800	-780.584473	452.592133	1249.222290	-662.288452	-162.300064	1217.408691	-653.838013	279.502350	1040.858398	-541.096069	-149.525970	928.431091	-581.412231	111.060059	1093.795654	537.024048	-9.873496	964.474976	535.215942	240.764862
-598.918701	195.075790	991.365173	-590.486145	17.557053	998.103027	-651.491455	204.006775	521.795898	-645.820801	-28.677837	526.902649	-648.319580	184.382217	78.251396	-654.651184	-37.946220	87.124229	-597.479553	313.201355	1461.576416	-561.770386	-58.138283	1461.578613	-532.703125	119.647018	1426.721802	-524.435669	132.514969	1750.760498	-780.395996	452.222565	1249.486938	-663.932373	-163.702271	1218.069946	-653.946472	279.183411	1040.811157	-543.824585	-151.302444	928.535400	-581.567871	110.699341	1093.770874	536.330811	-10.090809	964.778687	534.526062	240.520172
-599.010254	194.786652	991.383057	-590.781189	17.260466	998.048401	-651.519409	203.861038	521.810852	-645.740601	-28.851431	526.786499	-648.361389	184.326950	78.267372	-654.806274	-37.981247	87.096123	-597.240356	312.651398	1461.631714	-562.208313	-58.819916	1461.527344	-532.762146	118.994637	1426.668457	-524.683594	131.926666	1750.659912	-780.178894	451.829193	1249.682007	-665.945923	-164.228485	1218.430664	-654.068481	278.813202	1040.786255	-546.470032	-153.032043	928.594788	-581.767029	110.350655	1093.755737	535.634949	-10.222914	965.033264	533.854736	240.205414
-599.117615	194.446228	991.431641	-591.080261	16.908636	998.041565	-651.731140	203.896469	521.865662	-645.641296	-29.022249	526.694397	-648.530884	184.334351	78.292206	-654.860779	-37.994183	87.107292	-596.940186	312.065369	1461.660522	-562.580444	-59.451153	1461.538818	-532.816162	118.321358	1426.682129	-525.005188	131.305145	1750.721069	-779.894226	451.361420	1249.744385	-667.684937	-165.031891	1218.823730	-654.170593	278.460358	1040.684204	-549.147461	-154.742935	928.616150	-581.993164	109.958282	1093.781616	534.824585	-10.537057	965.310547	533.212280	239.695068
-599.184265	194.061676	991.469238	-591.352356	16.518244	998.081116	-651.703552	203.727219	521.892517	-645.637634	-29.292084	526.675476	-648.588684	184.313950	78.271965	-654.884766	-38.023441	87.114334	-596.703613	311.466187	1461.692505	-563.001343	-60.176529	1461.499634	-532.835327	117.614555	1426.695801	-525.390991	130.519379	1750.946289	-779.648682	450.977875	1249.866211	-669.372192	-166.194305	1219.371216	-654.230591	278.123901	1040.638672	-551.799622	-156.394608	928.709656	-582.217896	109.554443	1093.828247	533.943909	-10.848085	965.653564	532.552490	239.229095
-599.213379	193.601761	991.506775	-591.583801	16.213383	998.055115	-651.601746	203.553055	521.885986	-645.457642	-29.439198	526.606628	-648.568176	184.254913	78.298813	-655.035156	-38.011162	87.090591	-596.446838	310.854980	1461.749756	-563.396973	-60.889519	1461.462158	-532.854858	116.906319	1426.718140	-525.719849	129.876144	1751.015503	-779.368347	450.518219	1250.118530	-671.084717	-166.907211	1219.818604	-654.300659	277.757782	1040.495728	-554.460205	-158.066528	928.734436	-582.389954	109.123932	1093.841553	533.375427	-11.017871	966.023193	532.046265	238.854538
-599.263245	193.302078	991.521423	-591.848755	15.886161	997.958374	-651.546204	203.376862	521.895630	-645.332153	-29.715635	526.582153	-648.551697	184.240570	78.264465	-655.101685	-37.999523	87.048134	-596.209534	310.236176	1461.839844	-563.713379	-61.600327	1461.432739	-532.903503	116.201187	1426.703613	-526.004272	129.328201	1750.911377	-779.030457	450.114899	1250.259155	-672.822754	-167.420929	1220.060913	-654.346863	277.387024	1040.414917	-557.081970	-159.575363	928.759827	-582.557800	108.731598	1093.805176	532.504089	-11.055717	966.377502	531.184204	238.693787
-599.294983	192.973816	991.547119	-592.099609	15.533636	997.909668	-651.414795	203.219635	521.864624	-645.277100	-30.010656	526.559937	-648.541809	184.178513	78.293282	-655.201965	-38.053471	87.107384	-595.996887	309.599182	1461.909912	-564.061157	-62.365803	1461.410889	-532.961548	115.473274	1426.729492	-526.407654	128.517746	1751.145264	-778.669983	449.664673	1250.399536	-674.489319	-168.060669	1220.370361	-654.375793	277.027954	1040.283936	-559.701294	-161.151108	928.586304	-582.712891	108.332649	1093.797974	531.797119	-11.324277	966.764465	530.619263	238.250549
-599.355896	192.538071	991.619019	-592.387024	15.180256	997.844360	-651.182373	202.896500	521.852417	-645.171814	-30.178541	526.499329	-648.494263	184.169693	78.267891	-655.187988	-38.039562	87.093483	-595.786194	308.960022	1461.958984	-564.466980	-63.149704	1461.357666	-532.974548	114.706680	1426.755371	-526.745728	127.803963	1751.220459	-778.282410	449.213867	1250.655884	-676.109985	-168.791809	1220.840088	-654.358459	276.667114	1040.069946	-562.301453	-162.618011	928.589783	-582.916931	107.845833	1093.808838	531.026733	-11.481849	967.261597	529.988281	237.975769
-599.384033	192.081100	991.676697	-592.684326	14.803766	997.828369	-651.055786	202.711563	521.836670	-645.038818	-30.393311	526.444519	-648.546814	184.132813	78.295975	-655.364563	-38.045525	87.100311	-595.593018	308.246185	1462.040039	-564.793640	-63.944454	1461.318726	-532.987671	113.961792	1426.778564	-527.090271	127.130760	1751.284546	-777.890930	448.916504	1250.726685	-677.708862	-169.377075	1221.035034	-654.298279	276.309662	1039.921021	-564.851685	-164.057831	928.402344	-583.111145	107.369095	1093.836182	530.384155	-11.518978	967.692261	529.352295	237.787003
-599.363037	191.617447	991.711792	-592.904175	14.349694	997.820618	-650.918518	202.530869	521.854248	-645.068298	-30.686766	526.398743	-648.619934	184.070999	78.317085	-655.502014	-38.065571	87.126854	-595.419312	307.593536	1462.132080	-565.099792	-64.692032	1461.312012	-533.067505	113.201149	1426.801880	-527.383728	126.530800	1751.167969	-777.435242	448.468475	1250.806030	-679.187256	-169.925476	1221.298218	-654.218933	275.935760	1039.740967	-567.384094	-165.477219	928.245483	-583.245117	106.867928	1093.856079	529.584473	-11.675362	968.208191	528.697327	237.538803
-599.397156	191.093643	991.711975	-593.160583	13.772088	997.892700	-650.712341	202.367401	521.844971	-644.915161	-30.811262	526.302063	-648.627991	184.079605	78.292953	-655.579346	-38.057152	87.093376	-595.249329	306.869720	1462.211304	-565.487610	-65.477692	1461.265991	-533.103088	112.439262	1426.847046	-527.722717	125.798622	1751.253418	-776.973511	448.135468	1250.924683	-681.378601	-170.534302	1221.451050	-654.131042	275.581177	1039.600220	-570.002075	-167.022568	928.299622	-583.436768	106.338585	1093.897339	528.785095	-11.905064	968.686768	528.092407	237.278427
-599.400635	190.639755	991.752014	-593.403625	13.299696	997.891296	-650.569702	202.223434	521.818054	-644.865051	-31.009270	526.241150	-648.760193	184.033157	78.332336	-655.488403	-38.064930	87.117355	-595.041382	306.191315	1462.315430	-565.808838	-66.313927	1461.176636	-533.116333	111.640579	1426.876099	-528.120239	124.985374	1751.454468	-776.494751	447.862671	1250.999634	-682.549561	-170.990051	1221.629272	-654.007263	275.242218	1039.460693	-572.506470	-168.483612	928.197021	-583.592163	105.833656	1093.922485	528.220581	-12.184019	969.121826	527.717224	236.940948
-599.381348	190.151276	991.840515	-593.639160	12.855611	997.865601	-650.415100	201.984436	521.869812	-644.813599	-31.172487	526.100281	-648.837952	184.035934	78.331673	-655.581848	-38.083393	87.129547	-594.836060	305.468658	1462.382446	-566.079895	-67.101242	1461.091431	-533.174316	110.854797	1426.906982	-528.369751	124.345642	1751.335693	-775.960999	447.543610	1251.099487	-683.518860	-171.409622	1221.757690	-653.864258	274.899414	1039.424072	-574.834656	-169.858124	927.995911	-583.735168	105.285233	1093.961548	527.613708	-12.501564	969.563782	527.382751	236.572830
-599.380371	189.628433	991.935608	-593.809875	12.428108	997.831360	-650.158325	201.593262	521.856201	-644.810120	-31.445803	526.092896	-648.874451	183.950653	78.334656	-655.690491	-38.061024	87.105469	-594.622375	304.795197	1462.446411	-566.420410	-67.909538	1461.002808	-533.227600	110.102249	1426.905884	-528.730164	123.465263	1751.561646	-775.425110	447.221771	1251.336914	-684.495728	-171.793472	1221.951172	-653.677673	274.520355	1039.388428	-577.024353	-171.071716	927.834351	-583.850281	104.726662	1093.999023	526.799377	-12.603106	969.992310	526.699219	236.512054
-599.389465	189.164429	991.973999	-594.012085	11.998705	997.669312	-649.880615	201.309128	521.897278	-644.779968	-31.736637	526.090698	-648.831848	183.930466	78.328613	-655.754089	-38.100849	87.172791	-594.446533	304.037903	1462.616577	-566.796753	-68.693237	1460.921387	-533.283325	109.275826	1426.950684	-528.957581	122.767944	1751.480225	-774.889160	446.977631	1251.500366	-685.405090	-172.063309	1222.002319	-653.529358	274.115570	1039.404663	-579.166565	-172.335449	927.481262	-583.923340	104.155647	1093.937622	526.204102	-12.750678	970.402039	526.241821	236.433380
-599.385071	188.596481	992.083374	-594.309631	11.574262	997.705139	-649.616638	201.086792	521.850952	-644.835022	-31.997080	526.073853	-648.841736	183.873474	78.362671	-655.931030	-38.089199	87.217209	-594.224121	303.294159	1462.741211	-567.148926	-69.502419	1460.868286	-533.314270	108.487709	1427.017090	-529.303223	121.855995	1751.693604	-774.319275	446.751556	1251.633667	-686.440308	-172.460434	1222.157837	-653.411743	273.723206	1039.506714	-581.898376	-173.553467	926.612305	-584.103088	103.598656	1094.016602	525.640259	-13.094790	970.739746	526.015198	236.132004
-599.440491	188.038101	992.146301	-594.592102	11.121762	997.638000	-649.354858	200.896439	521.793945	-644.791260	-32.162315	526.074890	-648.894348	183.859283	78.367607	-655.982666	-38.046944	87.143890	-593.993591	302.559296	1462.834229	-567.587585	-70.333389	1460.820923	-533.381348	107.652840	1427.077393	-529.486877	121.163956	1751.594238	-773.704285	446.546570	1251.748901	-687.863586	-172.946762	1222.149414	-653.302551	273.326721	1039.654297	-583.769470	-174.541031	926.359131	-584.264099	103.006340	1094.016479	525.038574	-13.456182	971.015930	525.779907	235.855911
-599.403870	187.562744	992.159546	-594.840515	10.650287	997.579285	-649.037903	200.609756	521.730835	-644.792297	-32.262241	526.018616	-648.891113	183.834000	78.373322	-655.984009	-38.031094	87.141708	-593.777832	301.747314	1462.936646	-567.981995	-71.213768	1460.718140	-533.410522	106.868233	1427.124634	-529.842102	120.249687	1751.802734	-773.118164	446.328918	1252.016235	-689.302307	-173.415436	1222.138794	-653.244080	272.871887	1039.875854	-586.332153	-175.573257	925.512634	-584.361511	102.472374	1093.994751	524.402405	-13.717438	971.279175	525.453674	235.668701
-599.315613	186.920364	992.174927	-594.936096	10.021821	997.638306	-648.629761	200.133240	521.722839	-644.811462	-32.421360	525.991577	-648.854248	183.787247	78.391876	-655.992615	-38.025738	87.098923	-593.474426	301.033539	1463.028687	-568.323486	-71.976334	1460.636353	-533.447815	105.994240	1427.152588	-530.045166	119.432137	1751.806641	-772.498413	446.170502	1252.219482	-690.376892	-173.796951	1222.115845	-653.169678	272.388123	1039.942871	-588.493530	-176.506577	924.872742	-584.399719	101.847694	1094.036011	523.886597	-13.935942	971.469543	525.195190	235.633240
-599.317200	186.337677	992.263245	-595.051025	9.424108	997.654480	-648.384705	199.819427	521.758545	-644.858887	-32.541164	525.904663	-648.897217	183.744598	78.406448	-656.080688	-38.004971	87.073082	-593.208374	300.273682	1463.202759	-568.776917	-72.796440	1460.524170	-533.506653	105.145958	1427.207764	-530.256042	118.557808	1751.833618	-771.828796	445.921234	1252.540039	-691.252014	-174.099060	1222.082520	-653.118286	271.943878	1039.988892	-590.544006	-177.348145	924.316345	-584.496582	101.207916	1094.094971	523.310608	-14.330528	971.628479	525.025391	235.482437
-599.242554	185.745316	992.327942	-595.110962	8.801401	997.679749	-648.167236	199.533264	521.834473	-644.950256	-32.768154	525.920776	-648.971985	183.687851	78.408554	-656.135010	-37.985340	87.057259	-592.916077	299.515320	1463.386108	-569.129517	-73.623436	1460.420410	-533.568665	104.340981	1427.198608	-530.382874	117.810837	1751.684082	-771.107361	445.759460	1252.716064	-692.124268	-174.337540	1221.811157	-653.102600	271.476563	1040.054199	-592.524353	-178.168457	923.626465	-584.547119	100.566956	1094.148438	522.923645	-14.611917	971.690918	525.004089	235.325607
-599.187012	185.172638	992.396606	-595.215576	8.309008	997.627625	-647.917480	199.233612	521.856995	-645.071716	-33.037720	525.897339	-648.976379	183.647125	78.414192	-656.251282	-37.984337	87.084412	-592.638794	298.733246	1463.534424	-569.617432	-74.444290	1460.275391	-533.629089	103.482239	1427.237793	-530.620789	116.806076	1751.898438	-770.431458	445.591278	1252.911255	-692.897888	-174.648956	1221.682373	-653.097717	270.933960	1040.131958	-594.468628	-178.803925	922.907166	-584.593445	99.956421	1094.161987	522.515625	-14.872812	971.610535	525.015686	235.197418
-599.164124	184.637207	992.470825	-595.348022	7.790565	997.588989	-647.614075	198.795380	521.833130	-645.295715	-33.363213	525.907043	-648.975952	183.566208	78.464691	-656.340759	-38.037533	87.049294	-592.361511	297.971680	1463.721069	-570.072937	-75.276253	1460.122925	-533.683167	102.634682	1427.274902	-530.810852	115.923355	1751.941528	-769.737305	445.358551	1253.125732	-693.784485	-174.955002	1221.541748	-653.128357	270.423187	1040.136597	-596.405518	-179.564774	922.182373	-584.665527	99.355217	1094.184448	522.124573	-15.166990	971.576904	525.132507	234.993011
-599.138672	184.015671	992.532410	-595.472778	7.288585	997.544739	-647.328918	198.476608	521.803223	-645.373596	-33.659523	525.937866	-648.958740	183.566116	78.476143	-656.353027	-38.054707	87.114105	-592.004272	297.194977	1463.898926	-570.531067	-76.104652	1459.969849	-533.757690	101.778137	1427.302368	-530.965576	114.978714	1751.988647	-769.003784	445.080658	1253.426636	-694.531677	-175.272614	1221.374390	-653.200073	269.829010	1040.169434	-598.251099	-180.108902	921.445801	-584.736023	98.725220	1094.197876	521.721619	-15.280690	971.396912	525.172852	234.919754
-599.096619	183.531479	992.572754	-595.543213	6.749350	997.545532	-647.119690	198.087708	521.840210	-645.559021	-34.116444	525.966797	-649.046936	183.516174	78.480339	-656.467529	-38.044537	87.081001	-591.702209	296.434204	1464.051880	-570.994751	-76.915665	1459.828857	-533.828674	100.941704	1427.359497	-531.102112	114.081383	1752.011475	-768.284546	444.854736	1253.684814	-695.245056	-175.514664	1221.105713	-653.273682	269.217346	1040.243774	-600.051819	-180.666031	920.743469	-584.767517	98.182114	1094.221558	521.288818	-15.537198	971.180969	525.286743	234.785919
-599.087280	182.961990	992.577576	-595.627991	6.141701	997.505981	-646.897339	197.715607	521.839355	-645.704102	-34.436749	526.004272	-649.019043	183.482880	78.464409	-656.610352	-38.083561	87.069122	-591.378906	295.650787	1464.209961	-571.471191	-77.761375	1459.681152	-533.907471	100.040932	1427.407715	-531.273621	113.177467	1752.063477	-767.569336	444.559540	1253.798096	-695.907959	-175.744339	1220.801392	-653.296875	268.650940	1040.340698	-601.724060	-181.045242	919.969238	-584.795532	97.561501	1094.203979	520.939026	-15.692526	970.872192	525.432068	234.665146
-598.968811	182.325531	992.592041	-595.620300	5.529196	997.481750	-646.655762	197.264954	521.895020	-645.783569	-34.744179	526.024292	-648.981567	183.456223	78.461716	-656.538879	-38.130196	87.076172	-591.054871	294.860809	1464.306519	-571.920654	-78.654015	1459.503052	-533.980835	99.184837	1427.436768	-531.394348	112.199364	1752.079590	-766.889526	444.284302	1253.964233	-696.504761	-175.959824	1220.564575	-653.291626	268.006104	1040.359253	-603.335022	-181.303497	919.240173	-584.809753	96.906677	1094.209717	520.407959	-15.755748	970.458618	525.417603	234.726257
-598.915283	181.674057	992.617859	-595.615540	4.927056	997.475525	-646.395630	196.762115	521.899353	-645.739014	-34.905468	525.943237	-648.935120	183.406738	78.448372	-656.510620	-38.163853	87.058052	-590.751526	294.068726	1464.437866	-572.372559	-79.511696	1459.317383	-534.042297	98.342316	1427.428711	-531.499756	111.259583	1752.082397	-766.198608	443.989624	1254.193237	-697.150513	-176.115250	1220.142090	-653.309937	267.396545	1040.434448	-604.880249	-181.648621	918.459961	-584.818909	96.258720	1094.224976	520.105347	-15.909198	970.012085	525.606934	234.682434
-598.911438	181.196075	992.637451	-595.726868	4.356545	997.441772	-646.245667	196.476395	521.865723	-645.773438	-35.138115	525.869812	-648.939758	183.321014	78.457275	-656.456360	-38.191818	86.977859	-590.460999	293.298584	1464.608643	-572.813477	-80.361092	1459.108521	-534.133850	97.465904	1427.420410	-531.652161	110.306183	1752.127319	-765.518616	443.620148	1254.410645	-697.657898	-176.255264	1219.763428	-653.305542	266.810577	1040.460205	-606.318237	-182.009369	917.678223	-584.855896	95.695183	1094.216919	519.655762	-15.933237	969.437134	525.682190	234.689011
-598.895081	180.600998	992.706238	-595.827698	3.879454	997.348633	-646.114197	196.177536	521.862976	-645.810974	-35.461838	525.823364	-649.042236	183.304398	78.455421	-656.429321	-38.242683	87.022156	-590.180725	292.518890	1464.719238	-573.255066	-81.186913	1458.939087	-534.183716	96.600639	1427.396484	-531.732544	109.449348	1752.015747	-764.921509	443.308075	1254.655151	-698.198181	-176.312302	1219.345337	-653.315735	266.179749	1040.450073	-607.715454	-182.371399	916.972290	-584.911255	95.061790	1094.209229	519.247498	-16.029268	968.860168	525.827698	234.630615
-598.869385	179.992691	992.757690	-595.896973	3.297164	997.297546	-645.958862	195.832581	521.888977	-645.963684	-35.931896	525.910889	-649.097778	183.247833	78.467812	-656.542114	-38.250008	87.012627	-589.862915	291.731995	1464.818726	-573.737854	-82.023521	1458.712036	-534.250000	95.747139	1427.400024	-531.829895	108.476974	1752.028564	-764.239319	442.854187	1254.887207	-698.734863	-176.428955	1218.928833	-653.309448	265.607849	1040.179932	-608.983032	-182.707916	916.246033	-584.945190	94.402557	1094.212769	518.804138	-16.085190	968.309692	525.916626	234.654083
-598.783813	179.335602	992.766113	-595.921875	2.663661	997.319336	-645.704041	195.424103	521.855896	-646.078003	-36.339638	525.908936	-649.061829	183.210800	78.489052	-656.665161	-38.334934	87.043839	-589.650085	290.911499	1464.997192	-574.165955	-82.835678	1458.482178	-534.325623	94.889870	1427.390991	-532.053467	107.359322	1752.235474	-763.648071	442.590149	1254.961304	-699.251038	-176.533569	1218.499756	-653.294189	265.040039	1040.094604	-610.167603	-182.993790	915.529846	-584.947571	93.756882	1094.231934	518.325562	-16.195808	967.760986	526.041565	234.645233
-598.724731	178.666275	992.786011	-595.930420	1.951932	997.332520	-645.540344	194.920029	521.856018	-646.247559	-36.798164	525.947754	-649.034912	183.155533	78.434624	-656.801636	-38.346077	87.048317	-589.394836	290.109436	1465.095947	-574.601563	-83.731873	1458.266357	-534.348206	93.984909	1427.446655	-532.133667	106.482193	1752.103271	-763.006653	442.164825	1255.033691	-699.760376	-176.638596	1218.000488	-653.233643	264.448395	1040.086792	-611.284424	-183.161087	914.787659	-584.942078	93.056946	1094.251221	517.941956	-16.225378	967.280640	526.182861	234.626389
-598.622803	178.024551	992.804626	-595.910339	1.216550	997.397278	-645.440857	194.520981	521.859924	-646.167480	-36.974274	525.808594	-649.083374	183.142319	78.433723	-656.667603	-38.412571	87.067924	-589.208496	289.291718	1465.202026	-574.928528	-84.624947	1458.006104	-534.388916	93.109856	1427.445190	-532.295044	105.350349	1752.285034	-762.420288	441.800110	1255.166382	-700.178955	-176.651077	1217.609131	-653.169434	263.889465	1040.102417	-612.282471	-183.290207	914.100464	-584.928223	92.386536	1094.298340	517.527466	-16.304985	966.775879	526.315796	234.653656
-598.625183	177.357651	992.848999	-595.992798	0.607137	997.366638	-645.363770	194.161682	521.849731	-646.245544	-37.306690	525.789124	-649.092102	183.051895	78.413200	-656.904968	-38.420849	86.997131	-588.993042	288.448853	1465.306885	-575.343140	-85.526176	1457.757324	-534.447327	92.242027	1427.430664	-532.413330	104.332802	1752.330566	-761.856628	441.401062	1255.317017	-700.619263	-176.702103	1217.024048	-653.057800	263.288116	1040.098389	-613.197571	-183.433517	913.454407	-584.980469	91.701485	1094.307617	517.130798	-16.146214	966.385315	526.374390	234.798584
-598.648193	176.821045	992.893860	-596.172852	0.129368	997.223389	-645.303711	193.717270	521.882996	-646.229980	-37.647026	525.781494	-649.064148	183.011612	78.462158	-656.804993	-38.444954	86.983009	-588.799011	287.609161	1465.406250	-575.693115	-86.399734	1457.519043	-534.470154	91.368980	1427.434326	-532.460022	103.449562	1752.187744	-761.296204	440.937225	1255.556885	-701.016174	-176.740799	1216.500610	-652.987732	262.690521	1040.153687	-614.098267	-183.472992	912.748901	-584.983582	91.079788	1094.249268	516.790405	-16.135187	966.095947	526.458923	234.857315
-598.607666	176.219223	992.913879	-596.164551	-0.495507	997.164001	-645.205994	193.408783	521.906372	-646.277893	-38.020203	525.774963	-649.113220	182.981110	78.485222	-656.874878	-38.473324	86.981255	-588.604187	286.785736	1465.543213	-576.068237	-87.263573	1457.281982	-534.481384	90.444092	1427.398071	-532.618896	102.309502	1752.347290	-760.752625	440.516937	1255.703125	-701.393799	-176.842407	1216.083618	-652.847595	262.079193	1040.244019	-614.814087	-183.450729	912.158569	-584.937927	90.419518	1094.228149	516.362366	-16.082422	965.889160	526.512329	234.820480
-598.562317	175.548737	992.939697	-596.156921	-1.161584	997.145935	-645.145386	193.069870	521.876770	-646.225525	-38.325886	525.837402	-649.147400	182.939804	78.482414	-656.784790	-38.526333	86.963768	-588.439514	285.927216	1465.606689	-576.399170	-88.123901	1457.036865	-534.525391	89.579185	1427.412231	-532.745300	101.287651	1752.362671	-760.232971	440.099518	1255.776245	-701.791199	-176.903717	1215.529419	-652.771057	261.480194	1040.324463	-615.483459	-183.385330	911.526611	-584.914612	89.723999	1094.233154	515.994690	-16.011797	965.830139	526.604065	234.811325
-598.447021	174.815491	992.931213	-596.107178	-1.928668	997.197083	-645.061035	192.676239	521.839966	-646.166626	-38.584743	525.817566	-649.157227	182.873688	78.488716	-656.713684	-38.590939	86.971611	-588.243530	285.090607	1465.700195	-576.770935	-89.051376	1456.808716	-534.598022	88.682175	1427.441772	-532.783386	100.432220	1752.234253	-759.717957	439.541382	1255.859741	-702.162720	-177.036072	1215.153809	-652.628174	260.879822	1040.363159	-616.118225	-183.318924	911.005310	-584.849243	89.002037	1094.255859	515.588806	-15.975040	965.878235	526.653625	234.723572
-598.468262	174.142532	992.958435	-596.193970	-2.504996	997.121155	-645.098145	192.269623	521.921021	-646.210876	-38.850700	525.773376	-649.186462	182.851349	78.481949	-656.732605	-38.608295	86.973236	-588.095581	284.247009	1465.835449	-577.049133	-89.934258	1456.574829	-534.631592	87.789131	1427.459351	-532.946228	99.244804	1752.412109	-759.253540	439.119446	1256.006348	-702.496277	-177.166977	1214.706543	-652.519104	260.291412	1040.449463	-616.556946	-183.121292	910.458435	-584.873718	88.316559	1094.229370	515.246155	-15.995794	966.030640	526.751648	234.624039
-598.407104	173.506165	993.039307	-596.184631	-3.123284	997.075623	-645.043762	191.790192	521.914673	-646.317078	-39.273041	525.751038	-649.171570	182.791718	78.503723	-656.826050	-38.644501	86.950447	-587.903381	283.378998	1465.953857	-577.346985	-90.863968	1456.436279	-534.651184	86.898125	1427.443848	-533.049500	98.185669	1752.470825	-758.806152	438.562195	1256.193726	-702.864014	-177.317764	1214.247803	-652.423218	259.663605	1040.527466	-616.998291	-182.872665	909.890503	-584.853943	87.614761	1094.250854	514.931274	-15.995184	966.251221	526.861816	234.462341
-598.325500	172.822830	993.103333	-596.146179	-3.766145	997.049072	-645.054382	191.393387	521.951965	-646.339661	-39.739166	525.825134	-649.191284	182.712952	78.496437	-656.771973	-38.693882	86.994911	-587.746582	282.535919	1466.121948	-577.681458	-91.763222	1456.212891	-534.711365	86.039063	1427.437256	-533.061340	97.291702	1752.338989	-758.400635	437.977631	1256.485718	-703.085510	-177.464508	1213.884277	-652.328064	259.082581	1040.581787	-617.276855	-182.635849	909.444702	-584.802246	86.898224	1094.271973	514.628967	-16.081108	966.545593	526.988159	234.267960
-598.231323	172.143417	993.200317	-596.088379	-4.528088	997.114075	-645.074219	191.042404	521.937256	-646.419739	-40.228661	525.850098	-649.158997	182.672913	78.500992	-656.817017	-38.773632	87.009377	-587.583374	281.680542	1466.349609	-577.982605	-92.668297	1456.036255	-534.746582	85.133240	1427.449097	-533.211975	96.153900	1752.506226	-758.014404	437.421570	1256.597412	-703.338745	-177.659363	1213.402588	-652.216309	258.471649	1040.617798	-617.499634	-182.372925	908.998962	-584.761963	86.155624	1094.357910	514.265991	-16.162283	966.968201	527.138672	234.056503
-598.137695	171.442688	993.257263	-596.064636	-5.248428	997.143066	-645.066101	190.655258	521.929688	-646.467468	-40.593216	525.839050	-649.151062	182.586166	78.533524	-656.876465	-38.811684	87.075623	-587.450317	280.829620	1466.571411	-578.255371	-93.559731	1455.842896	-534.754761	84.170563	1427.476929	-533.313416	95.088486	1752.551758	-757.643494	436.853333	1256.715698	-703.578003	-177.788818	1212.952393	-652.141724	257.871948	1040.709595	-617.658569	-182.098679	908.560669	-584.717773	85.424110	1094.403198	513.974365	-16.215281	967.400208	527.278687	233.875900
-598.161743	170.794083	993.293091	-596.093384	-5.869764	997.110901	-645.176880	190.278976	521.931274	-646.402100	-40.789921	525.736206	-649.190613	182.561874	78.564674	-656.771545	-38.940872	87.135315	-587.319397	279.951935	1466.683716	-578.517151	-94.443901	1455.626587	-534.790161	83.314812	1427.501343	-533.333191	94.190308	1752.393311	-757.315735	436.231720	1256.866089	-703.749756	-177.981812	1212.535156	-652.069580	257.291534	1040.796265	-617.730225	-181.760834	908.141846	-584.720154	84.751190	1094.402954	512.494385	-17.574165	967.941406	527.136719	233.363007
-598.094788	170.123322	993.286865	-596.080750	-6.626048	997.129211	-645.183838	189.839844	521.942627	-646.401489	-41.022842	525.713989	-649.154907	182.479904	78.512749	-656.790649	-39.028107	87.162155	-587.178284	279.111633	1466.856445	-578.755249	-95.368431	1455.470215	-534.801331	82.411964	1427.519409	-533.463440	93.044540	1752.548462	-757.005432	435.619537	1257.033081	-703.921387	-178.208862	1212.049316	-651.950195	256.679352	1040.869263	-617.649963	-181.376633	907.830505	-584.661133	84.046692	1094.406372	512.166565	-17.873186	968.419739	527.359680	233.060349
-597.975647	169.313446	993.290955	-595.983765	-7.388564	997.177734	-645.176208	189.343765	521.958252	-646.501892	-41.401665	525.739868	-649.083191	182.448517	78.494614	-656.900635	-39.130085	87.247551	-587.026550	278.224548	1466.990112	-578.987854	-96.293846	1455.305542	-534.834656	81.492249	1427.495850	-533.494690	92.097061	1752.465332	-756.726318	435.020813	1257.236206	-704.068298	-178.483154	1211.659058	-651.978699	256.050629	1041.029907	-617.537598	-180.988373	907.446228	-584.570313	83.284340	1094.434204	512.061523	-17.944481	968.885376	527.657227	232.910919
-597.958130	168.718155	993.322327	-595.929199	-8.058374	997.115417	-645.218018	188.979660	522.012939	-646.638123	-41.930359	525.771973	-649.107361	182.369843	78.527664	-657.060791	-39.288059	87.344772	-586.845581	277.319702	1466.858154	-579.250000	-97.207703	1455.136597	-534.859436	80.596565	1427.469116	-533.581360	91.044022	1752.483398	-756.423584	434.314240	1257.483032	-704.146667	-178.784790	1211.318848	-651.949158	255.412460	1041.119751	-617.304565	-180.592926	907.070923	-584.495728	82.601227	1094.415039	511.966400	-18.090244	969.300354	527.969482	232.721436
-597.926086	168.055984	993.429260	-595.922852	-8.689201	997.132080	-645.243225	188.570801	522.053772	-646.731079	-42.352676	525.781921	-649.079041	182.276413	78.531921	-657.184143	-39.419479	87.437004	-586.760864	276.464966	1467.229126	-579.448547	-98.083687	1454.957153	-534.846069	79.724907	1427.466675	-533.727417	89.874519	1752.649170	-756.188293	433.712616	1257.635498	-704.185425	-179.149063	1210.885498	-651.972412	254.747025	1041.215576	-617.053955	-180.197891	906.718628	-584.487793	81.902603	1094.479492	511.861725	-18.288967	969.680298	528.350525	232.525620
[truncated: 40 more columns]
