# Supplementary material for: A dyadic stimulus set of audiovisual affective displays for the study of multisensory, emotional, social interactions
Source: Behav Res Methods. 2015 Nov 5;48(4):1285–95. doi: 10.3758/s13428-015-0654-4 (PMC5101291; doi:10.3758/s13428-015-0654-4)
Supplement: Supplementary file 1 — (ZIP 270 MB) [file 13428_2015_654_MOESM1_ESM.zip › supplementary_material_2_stimuli_set_files/G/G20.txt]

-602.368225	120.228745	994.265625	-591.883240	-59.307434	993.455383	-644.250244	143.044083	522.770630	-660.810181	-78.816490	525.725464	-658.920166	149.705597	79.575089	-661.015442	-66.947571	86.429916	-581.556519	227.145020	1463.702026	-529.663208	-150.528030	1450.351318	-513.677734	33.015743	1425.313477	-508.256958	29.012865	1754.091797	-782.720642	303.000153	1243.357910	-679.505981	-257.607819	1220.809692	-662.209229	213.228790	979.120300	-611.614441	-208.990250	924.615479	-580.145996	31.007565	1092.406860	566.789795	-15.677891	969.950317	575.728394	240.426971
-602.455444	120.060547	994.325012	-591.893433	-59.479038	993.469360	-644.351440	142.953598	522.787659	-660.887085	-79.030533	525.736511	-658.943481	149.693359	79.573708	-661.057800	-66.997223	86.456078	-581.668518	226.902390	1463.602661	-529.511597	-150.759430	1450.275757	-513.628479	32.806717	1425.276123	-508.576904	29.017132	1754.158936	-782.859375	302.554688	1243.294067	-679.252258	-257.891205	1220.696411	-662.188965	212.949997	979.056396	-611.418152	-209.282669	924.579651	-580.113098	30.824841	1092.429565	566.770508	-15.657516	969.945923	575.652161	240.438690
-602.487915	119.865852	994.335938	-591.838684	-59.675758	993.480225	-644.429626	142.854187	522.789612	-660.864502	-79.115593	525.710388	-658.949341	149.672058	79.550522	-661.100342	-67.042801	86.443207	-581.693970	226.465225	1463.546753	-529.280823	-151.189392	1450.164429	-513.623840	32.651463	1425.276611	-508.892456	29.003624	1754.221924	-783.012329	302.208801	1243.190918	-679.002808	-258.158203	1220.650024	-662.192139	212.715302	978.984863	-611.168335	-209.484680	924.519043	-580.101379	30.637445	1092.440308	566.779175	-15.740318	969.987793	575.586609	240.398468
-602.511108	119.731911	994.338074	-591.777405	-59.837593	993.459961	-644.502747	142.765884	522.808472	-660.862976	-79.234711	525.655823	-658.923828	149.722153	79.526253	-661.069153	-67.056801	86.400322	-581.935547	226.462112	1463.517334	-529.331116	-151.097290	1450.132324	-513.530090	32.396427	1425.159180	-509.224121	28.987829	1754.288574	-783.176453	301.828644	1243.168945	-678.809204	-258.439972	1220.541260	-662.188293	212.449768	978.901733	-610.882568	-209.673111	924.450317	-580.059570	30.486574	1092.427246	566.804565	-15.695682	969.958862	575.522583	240.400497
-602.528381	119.552803	994.336243	-591.703674	-60.002857	993.434692	-644.547119	142.647232	522.811401	-660.930359	-79.394264	525.630798	-658.977112	149.675323	79.567566	-661.047424	-67.081352	86.379616	-582.074280	226.230103	1463.424194	-529.245056	-151.270172	1450.053467	-513.467651	32.191769	1425.130859	-509.584747	28.988680	1754.367554	-783.316345	301.438690	1243.041138	-678.587708	-258.692413	1220.494141	-662.218506	212.231445	978.830750	-610.636169	-209.860214	924.387512	-580.018494	30.311035	1092.411499	566.796753	-15.723958	969.955444	575.433105	240.423264
-602.551025	119.413475	994.317383	-591.625610	-60.190262	993.401550	-644.633606	142.587891	522.843384	-661.002502	-79.506477	525.603638	-658.926941	149.673553	79.492523	-661.116760	-67.128952	86.414719	-582.212463	225.865585	1463.360596	-529.074097	-151.546768	1450.030518	-513.390930	32.015739	1425.232178	-509.932404	28.967873	1754.418091	-783.449829	301.025452	1242.894653	-678.349670	-258.917603	1220.401245	-662.250122	212.009583	978.710571	-610.364929	-210.078629	924.270264	-579.977356	30.150087	1092.383179	566.792480	-15.658350	969.943604	575.357849	240.440887
-602.557678	119.217155	994.346375	-591.541016	-60.343929	993.377502	-644.705994	142.452576	522.823730	-661.024353	-79.600128	525.543274	-658.935181	149.685822	79.568359	-661.148804	-67.157616	86.399879	-582.347351	225.593903	1463.286255	-528.903931	-151.730484	1450.032837	-513.315918	31.870142	1425.252808	-510.242188	28.943687	1754.461060	-783.626099	300.677490	1242.856323	-678.097595	-259.215179	1220.369995	-662.315491	211.807938	978.632385	-610.134338	-210.346680	924.212402	-579.915039	29.956247	1092.381714	566.778748	-15.682487	969.951904	575.274902	240.405365
-602.605225	119.066109	994.330261	-591.515686	-60.510311	993.322205	-644.808655	142.421524	522.856995	-661.090759	-79.827179	525.648865	-658.898499	149.679794	79.530907	-661.059509	-67.221359	86.451485	-582.507080	225.468369	1463.208984	-528.682861	-151.807571	1450.028076	-513.275391	31.674126	1425.137817	-510.539337	28.918247	1754.515747	-783.808167	300.307037	1242.757446	-677.877258	-259.548523	1220.301392	-662.394287	211.604263	978.528259	-609.885254	-210.601334	924.196716	-579.892395	29.785097	1092.340210	566.775757	-15.718581	969.983154	575.215698	240.386246
-602.637268	118.898308	994.338562	-591.458923	-60.669476	993.290344	-644.915710	142.334290	522.839661	-661.128296	-79.953377	525.644287	-658.952515	149.727509	79.567039	-661.092468	-67.230667	86.422501	-582.665588	225.228226	1463.148315	-528.510315	-151.985733	1449.977417	-513.194946	31.507442	1425.129639	-510.862671	28.898235	1754.573242	-783.967712	299.908722	1242.681763	-677.657349	-259.842773	1220.221924	-662.480408	211.411194	978.408447	-609.601074	-210.768005	924.149658	-579.849243	29.610029	1092.323120	566.818359	-15.600933	969.956421	575.155579	240.417435
-602.679871	118.746704	994.343384	-591.429138	-60.786053	993.247681	-645.032532	142.267181	522.858948	-661.180115	-80.091469	525.686584	-658.949829	149.701111	79.527611	-661.124084	-67.226044	86.430954	-582.781982	224.983978	1463.079468	-528.340027	-152.238556	1449.944580	-513.129822	31.338390	1425.126709	-511.193085	28.859032	1754.628662	-784.158081	299.531036	1242.624512	-677.362000	-260.097046	1220.155518	-662.547852	211.232056	978.317322	-609.305115	-210.978516	924.126282	-579.845581	29.457558	1092.302490	566.815247	-15.622966	969.966309	575.079163	240.434326
-602.694336	118.617096	994.351868	-591.359741	-60.931374	993.219421	-645.150208	142.180603	522.876892	-661.161804	-80.084404	525.617249	-658.846802	149.685715	79.500122	-661.098877	-67.269836	86.350113	-582.924011	224.749451	1463.027710	-528.182251	-152.435089	1449.885864	-513.068726	31.180542	1425.080811	-511.508484	28.817223	1754.698486	-784.327820	299.121887	1242.599243	-677.097046	-260.340057	1220.122314	-662.647583	211.038742	978.250793	-608.997986	-211.165009	924.085876	-579.803894	29.308851	1092.290161	566.811890	-15.617392	969.971497	575.003540	240.448105
-602.708008	118.443344	994.368469	-591.295227	-61.061119	993.191406	-645.229980	142.126205	522.889282	-661.281067	-80.220833	525.631836	-658.772095	149.683838	79.477951	-661.148010	-67.279472	86.353722	-583.043213	224.531464	1462.965820	-528.064331	-152.591476	1449.793213	-512.989563	30.985060	1425.016235	-511.800385	28.771061	1754.745850	-784.513123	298.682831	1242.576416	-676.837952	-260.604797	1220.079590	-662.709167	210.844727	978.180542	-608.706299	-211.467819	924.066406	-579.778809	29.140190	1092.284668	566.827759	-15.630990	969.976318	575.030884	240.422836
-602.756348	118.334167	994.355652	-591.242676	-61.182804	993.170288	-645.338928	142.072540	522.883118	-661.331970	-80.279732	525.616577	-658.754150	149.697800	79.440750	-661.135742	-67.344391	86.330711	-583.154602	224.328888	1462.860962	-527.955383	-152.770416	1449.744507	-512.882019	30.811476	1424.993652	-512.122253	28.694391	1754.796631	-784.708618	298.347076	1242.504395	-676.595764	-260.892487	1219.994385	-662.794006	210.675369	978.095337	-608.407104	-211.659439	924.007141	-579.751892	29.031481	1092.263306	566.869751	-15.601935	969.981567	574.980225	240.440323
-602.803772	118.181313	994.368958	-591.212341	-61.288471	993.139343	-645.381104	141.962585	522.864868	-661.384033	-80.424507	525.649658	-658.721313	149.633453	79.459740	-661.121033	-67.365860	86.383987	-583.287842	224.144775	1462.764160	-527.875916	-152.808563	1449.708984	-512.813232	30.621153	1424.964600	-512.440735	28.617773	1754.862427	-784.892212	298.010040	1242.412720	-676.363098	-261.212982	1219.881836	-662.882202	210.443405	978.038025	-608.085205	-211.801926	923.991455	-579.759277	28.885605	1092.254395	566.910156	-15.601355	969.994995	574.940430	240.461655
-602.844482	118.017555	994.375305	-591.157593	-61.408157	993.109924	-645.475281	141.904678	522.843933	-661.451721	-80.545746	525.663818	-658.684814	149.625504	79.452919	-661.180969	-67.388603	86.364792	-583.384399	223.928558	1462.690308	-527.734619	-152.938385	1449.635986	-512.729980	30.461843	1424.913208	-512.796143	28.547365	1754.938599	-785.030884	297.499603	1242.310547	-676.105286	-261.455719	1219.808228	-662.970825	210.251785	977.989319	-607.731812	-211.901917	923.955322	-579.748840	28.733753	1092.242188	566.960449	-15.595658	969.998840	574.940247	240.449966
-602.883118	117.896072	994.364441	-591.113831	-61.506767	993.079712	-645.595581	141.835968	522.870850	-661.409119	-80.533974	525.631165	-658.687317	149.659592	79.450241	-661.096985	-67.391792	86.366409	-583.435608	223.684387	1462.626831	-527.511169	-153.159042	1449.578979	-512.646606	30.328192	1424.809570	-513.151978	28.490129	1754.994141	-785.211731	297.163391	1242.311768	-675.804016	-261.695801	1219.721558	-663.065613	210.044113	977.974121	-607.384705	-212.073212	923.945435	-579.738037	28.621595	1092.220215	565.993469	-14.071280	969.974182	572.201294	242.370529
-602.956726	117.778519	994.340515	-591.091553	-61.650734	993.058228	-645.685852	141.742096	522.858582	-661.404663	-80.599716	525.642273	-658.710083	149.599945	79.475937	-661.099365	-67.398529	86.347855	-583.395691	223.368912	1462.539429	-527.219604	-153.414597	1449.481445	-512.543884	30.197676	1424.848511	-513.537598	28.423594	1755.082275	-785.372864	296.776123	1242.331421	-675.554626	-261.886475	1219.645630	-663.164551	209.823547	977.981140	-607.059021	-212.273376	923.883423	-579.740845	28.502897	1092.193481	566.928833	-15.511238	969.988464	574.711487	240.683884
-603.005310	117.626312	994.314575	-591.062378	-61.762718	993.033752	-645.756958	141.671570	522.846558	-661.449524	-80.648216	525.645996	-658.660339	149.590179	79.437691	-661.100708	-67.420059	86.301468	-583.403442	223.135391	1462.475098	-526.937439	-153.627472	1449.398315	-512.428711	30.064850	1424.753296	-513.946960	28.373491	1755.149902	-785.524780	296.362000	1242.325317	-675.311401	-262.126160	1219.601929	-663.271790	209.643661	977.995667	-606.711243	-212.383499	923.829529	-579.727844	28.380726	1092.164307	567.014038	-15.626558	970.009766	574.947876	240.461578
-603.094360	117.530136	994.312256	-591.079163	-61.843464	993.006958	-645.856689	141.583038	522.858215	-661.511902	-80.685364	525.609375	-658.639160	149.588135	79.393463	-661.127686	-67.418633	86.297859	-583.402283	222.929901	1462.428223	-526.702942	-153.823090	1449.245728	-512.295532	29.905991	1424.705444	-514.376099	28.343403	1755.204102	-785.668335	295.994995	1242.400146	-675.087830	-262.365936	1219.534912	-663.369385	209.424561	978.010925	-606.316223	-212.399918	923.813599	-579.754822	28.287640	1092.145142	567.046143	-15.520310	970.009277	574.880798	240.568497
-603.152954	117.416557	994.283936	-591.049011	-61.967232	992.991577	-645.932922	141.486435	522.856445	-661.535583	-80.757446	525.614685	-658.624939	149.568573	79.400810	-661.097717	-67.420906	86.305908	-583.378967	222.691345	1462.378906	-526.542175	-154.006683	1449.101074	-512.176880	29.753624	1424.654663	-514.828918	28.316851	1755.303955	-785.830505	295.657043	1242.463989	-674.874207	-262.575836	1219.427124	-663.493591	209.191940	978.030884	-605.927490	-212.428162	923.798767	-579.766235	28.184793	1092.122681	567.050415	-15.507242	970.010925	574.859253	240.591064
-603.245117	117.292740	994.277161	-591.040649	-62.110519	992.958313	-645.983154	141.436386	522.819885	-661.510925	-80.828209	525.625000	-658.602051	149.583344	79.363731	-661.198730	-67.433006	86.350929	-583.352539	222.462433	1462.384521	-526.366333	-154.193771	1448.988770	-512.048584	29.609407	1424.609985	-515.309509	28.300171	1755.392334	-785.928650	295.327393	1242.448120	-674.657104	-262.803070	1219.288208	-663.662781	208.988556	978.070679	-605.595642	-212.512497	923.768311	-579.787842	28.047802	1092.099121	567.067810	-15.457952	970.013245	574.851196	240.619995
-603.313843	117.163452	994.291138	-591.007751	-62.217304	992.915283	-646.042664	141.287872	522.809387	-661.404236	-80.841354	525.624878	-658.589294	149.549622	79.376015	-661.077271	-67.462547	86.389442	-583.324402	222.213211	1462.396118	-526.201172	-154.300095	1448.828857	-511.899780	29.438505	1424.527710	-515.776428	28.280766	1755.491455	-786.037964	294.918976	1242.563721	-674.427063	-262.992218	1219.129272	-663.802551	208.785995	978.061035	-605.234009	-212.623260	923.705566	-579.782593	27.909931	1092.080688	567.097412	-15.503971	970.046997	574.881226	240.610809
-603.398132	117.012360	994.299866	-590.983826	-62.323963	992.895203	-646.100647	141.150955	522.830627	-661.419495	-80.925209	525.629944	-658.583557	149.471619	79.424385	-661.097168	-67.441483	86.361778	-583.283630	221.996536	1462.449585	-526.040955	-154.467773	1448.631714	-511.735443	29.274584	1424.445923	-516.266113	28.268114	1755.556885	-786.126282	294.590881	1242.724121	-674.173706	-263.152618	1218.982788	-663.941833	208.582123	978.144226	-604.837830	-212.642426	923.679199	-579.792297	27.777267	1092.071411	567.114685	-15.460372	970.041138	574.885986	240.614761
-603.500305	116.894981	994.318298	-590.966797	-62.410511	992.860107	-646.124451	141.125626	522.795288	-661.361877	-80.952187	525.627075	-658.576721	149.506882	79.396881	-661.066528	-67.436752	86.359131	-583.238098	221.781342	1462.474854	-525.774048	-154.661514	1448.438843	-511.590210	29.105268	1424.370239	-516.773254	28.283293	1755.641724	-786.215576	294.284515	1242.828491	-673.924500	-263.330078	1218.814453	-664.066040	208.395325	978.161438	-604.431824	-212.599854	923.612000	-579.798096	27.660208	1092.056641	567.159119	-15.478621	970.056763	574.867371	240.697861
-603.647095	116.770760	994.308105	-591.006531	-62.587257	992.823120	-646.173584	140.976852	522.814148	-661.372986	-81.028580	525.602173	-658.596375	149.507141	79.378166	-661.089661	-67.456131	86.373688	-583.184753	221.585846	1462.521240	-525.493958	-154.809509	1448.278320	-511.429016	28.941275	1424.332764	-517.282410	28.283110	1755.723389	-786.275940	293.901764	1242.995972	-673.688049	-263.468872	1218.689697	-664.181580	208.173264	978.272400	-604.087891	-212.545609	923.505676	-579.837158	27.509161	1092.023438	567.221802	-15.388645	970.023865	574.864807	240.734436
-603.722595	116.624588	994.325256	-590.945923	-62.706245	992.813599	-646.189331	140.931747	522.792969	-661.255127	-81.053207	525.608948	-658.587280	149.505890	79.361458	-661.121399	-67.440681	86.338730	-583.150391	221.388062	1462.594360	-525.278748	-155.015518	1448.168823	-511.277130	28.781551	1424.293701	-517.758423	28.286772	1755.772705	-786.328247	293.588287	1243.124146	-673.430603	-263.638306	1218.496216	-664.287720	207.974854	978.336975	-603.752808	-212.539215	923.338562	-579.830322	27.376339	1092.024658	567.264221	-15.327950	970.029724	574.870117	240.745941
-603.846802	116.501778	994.331055	-590.944519	-62.861595	992.794067	-646.206299	140.844650	522.820251	-661.189514	-81.140099	525.587158	-658.572205	149.512939	79.341400	-661.129761	-67.437675	86.342796	-583.045410	221.161819	1462.646118	-525.089417	-155.190430	1448.032959	-511.164276	28.611797	1424.259766	-518.249756	28.281052	1755.859497	-786.398621	293.401550	1243.434570	-673.149597	-263.796722	1218.313354	-664.377686	207.804230	978.447754	-603.401978	-212.513336	923.228699	-579.832458	27.239910	1092.007202	567.303528	-15.331462	970.016541	574.911133	240.787567
-603.920715	116.384468	994.350525	-590.907837	-62.974747	992.774414	-646.212036	140.767639	522.813110	-661.063660	-81.073029	525.558899	-658.508179	149.476791	79.330917	-661.027100	-67.462975	86.375282	-582.983093	220.901840	1462.720581	-524.906921	-155.370102	1447.916138	-511.051697	28.463844	1424.246216	-518.766968	28.262760	1755.976563	-786.436035	293.069336	1243.449341	-672.889465	-263.886017	1218.115234	-664.453308	207.642227	978.531677	-603.015869	-212.397980	923.088928	-579.827576	27.115765	1092.003052	567.339417	-15.320555	970.051697	574.927979	240.785828
-604.004028	116.273933	994.390198	-590.858948	-63.118786	992.734985	-646.176819	140.670349	522.768921	-661.127563	-81.204208	525.586243	-658.496216	149.432587	79.351974	-661.156067	-67.457932	86.392052	-582.921387	220.700165	1462.746582	-524.707825	-155.562805	1447.825928	-510.929840	28.313639	1424.209106	-519.211487	28.315495	1756.231079	-786.509644	292.845673	1243.779297	-672.625549	-263.972473	1217.950684	-664.558472	207.457153	978.633484	-602.652161	-212.341599	922.933960	-579.821533	26.959713	1091.999023	567.336853	-15.279533	970.027283	574.913208	240.840134
-604.073303	116.136208	994.436279	-590.812744	-63.231514	992.749207	-646.183105	140.525635	522.816040	-661.106384	-81.291039	525.602905	-658.498291	149.442642	79.328232	-661.141602	-67.458176	86.398895	-582.844604	220.495407	1462.832764	-524.549866	-155.762161	1447.663696	-510.790192	28.168777	1424.185547	-519.693359	28.292877	1756.323608	-786.553650	292.572906	1243.989990	-672.351685	-264.039459	1217.777466	-664.647339	207.335480	978.696228	-602.345276	-212.368042	922.783203	-579.817993	26.829546	1092.026611	567.399536	-15.193536	969.986023	574.998657	240.856400
-604.162231	116.024429	994.446594	-590.799866	-63.316582	992.722778	-646.206726	140.445496	522.871033	-661.059631	-81.258347	525.569458	-658.485718	149.438858	79.349747	-661.131470	-67.436424	86.356224	-582.783020	220.284317	1462.890503	-524.333252	-155.919174	1447.567017	-510.685394	27.999823	1424.160278	-520.149109	28.254894	1756.419678	-786.583984	292.330566	1244.159424	-672.047852	-264.095184	1217.588013	-664.740356	207.211685	978.755493	-602.049683	-212.320145	922.595032	-579.842346	26.722042	1092.016113	567.455688	-15.109725	969.982788	574.977844	240.920837
-604.219666	115.926941	994.460815	-590.743530	-63.461349	992.709778	-646.177856	140.385529	522.855042	-661.015686	-81.322044	525.538818	-658.477966	149.432327	79.373802	-661.048828	-67.445755	86.399925	-582.710999	220.095734	1462.939941	-524.111511	-156.091049	1447.471680	-510.552551	27.828457	1424.106079	-520.618469	28.186258	1756.547241	-786.587952	292.140106	1244.225952	-671.759583	-264.159363	1217.390991	-664.816650	207.083817	978.813843	-601.802368	-212.333786	922.427612	-579.826782	26.598272	1092.013794	567.530457	-15.229489	970.034363	575.010559	240.919678
-604.255371	115.823921	994.491760	-590.745361	-63.513744	992.710388	-646.159302	140.281067	522.905457	-661.052612	-81.443039	525.562561	-658.481689	149.433517	79.364670	-661.087646	-67.450249	86.417015	-582.628845	219.882126	1462.971802	-523.895142	-156.279633	1447.399902	-510.436157	27.650684	1424.074219	-521.069580	28.116837	1756.649780	-786.620483	292.035400	1244.371582	-671.468689	-264.211487	1217.194092	-664.875793	206.971359	978.888000	-601.529480	-212.317841	922.317627	-579.851379	26.506929	1092.030762	567.559082	-15.144965	969.994324	575.052979	240.959259
-604.346191	115.707909	994.488342	-590.795715	-63.549873	992.748230	-646.138916	140.249634	522.880310	-661.091370	-81.465805	525.504211	-658.441406	149.417419	79.379822	-661.158997	-67.440216	86.371803	-582.578186	219.671967	1462.992920	-523.698669	-156.411530	1447.334473	-510.313324	27.503729	1424.066895	-521.527954	28.033401	1756.699951	-786.611816	291.888519	1244.474487	-671.207275	-264.252502	1217.042847	-664.939514	206.870529	978.988831	-601.217773	-212.311752	922.179443	-579.897644	26.459541	1092.043457	567.576782	-15.099874	970.007629	575.031128	241.007767
-604.488525	115.693695	994.516113	-591.365051	-63.124893	992.947693	-646.178040	140.163300	522.882324	-661.126099	-81.499031	525.365723	-658.514099	149.397903	79.391556	-661.129761	-67.456451	86.364861	-582.501587	219.477478	1463.008911	-523.478943	-156.592148	1447.233398	-510.213959	27.349426	1424.033447	-521.944458	27.908716	1756.780151	-786.588928	291.706390	1244.537598	-670.906494	-264.307281	1216.910522	-664.956909	206.733627	979.053711	-600.937195	-212.328339	922.048584	-580.297058	26.714882	1092.164673	567.629089	-15.065952	969.984314	575.091736	241.059860
-604.571472	115.575874	994.534363	-591.363586	-63.192726	992.923340	-646.133484	140.113525	522.864868	-661.149109	-81.563217	525.348938	-658.490112	149.397781	79.387451	-661.132141	-67.476715	86.412247	-582.460876	219.282745	1463.014648	-523.269287	-156.806152	1447.093628	-510.118347	27.200031	1423.973999	-522.330078	27.806009	1756.854980	-786.546753	291.501495	1244.590942	-670.618164	-264.358856	1216.771484	-664.999512	206.674988	979.081543	-600.724487	-212.450958	921.853210	-580.331299	26.607552	1092.160522	567.653870	-15.048841	970.012939	575.120483	241.049774
-604.623840	115.485527	994.538269	-591.322571	-63.266052	992.909058	-646.079346	140.029968	522.895142	-661.073730	-81.595459	525.373474	-658.461243	149.420090	79.361519	-661.085510	-67.501183	86.423912	-582.414856	219.071457	1463.029541	-523.047546	-156.954498	1447.006714	-510.037079	27.072643	1423.950317	-522.724731	27.688103	1756.950195	-786.519531	291.327850	1244.626343	-670.337524	-264.453583	1216.575317	-665.032104	206.600586	979.102417	-600.508423	-212.519897	921.597961	-580.325867	26.525805	1092.153320	567.682556	-15.067711	970.022278	575.148315	241.101822
-604.682068	115.369217	994.535278	-591.284790	-63.326420	992.880798	-646.012817	139.956833	522.889893	-661.105225	-81.712273	525.419922	-658.451965	149.419266	79.354782	-661.147095	-67.498283	86.435272	-582.366699	218.904846	1463.037598	-522.884521	-157.120407	1446.880005	-509.950012	26.960768	1423.903320	-523.102539	27.565639	1756.977051	-786.500427	291.162048	1244.731445	-670.072632	-264.573700	1216.426880	-665.046814	206.545319	979.130859	-600.323425	-212.563324	921.452576	-580.324280	26.434042	1092.135620	567.746094	-15.061131	970.030029	575.182678	241.114929
-604.775024	115.249260	994.534241	-591.308289	-63.397446	992.865173	-645.945007	139.891998	522.875488	-661.101379	-81.733620	525.367310	-658.477112	149.383560	79.372917	-661.188904	-67.486000	86.408539	-582.343689	218.716446	1463.073853	-522.698120	-157.259720	1446.822510	-509.854950	26.837486	1423.902588	-523.478088	27.459171	1756.984375	-786.470398	291.028381	1244.811646	-669.809875	-264.698853	1216.294067	-665.058289	206.511871	979.126343	-600.155762	-212.608398	921.312866	-580.372864	26.338261	1092.125488	567.820068	-14.916777	969.986389	575.237305	241.179337
-604.806519	115.129097	994.540649	-591.242065	-63.436291	992.847778	-645.831299	139.801926	522.865295	-661.110840	-81.818481	525.408020	-658.452332	149.343719	79.385025	-661.159546	-67.507332	86.414505	-582.321106	218.557510	1463.090088	-522.516357	-157.389160	1446.769287	-509.756073	26.724112	1423.885864	-523.855225	27.339891	1757.028198	-786.457092	290.926636	1244.844604	-669.594055	-264.785461	1216.161621	-665.074402	206.464218	979.137207	-600.001831	-212.707321	921.143799	-580.357117	26.255335	1092.120361	567.828003	-14.870168	969.964905	575.271240	241.233032
-604.883545	115.027298	994.534790	-591.238892	-63.549992	992.812805	-645.739258	139.691528	522.843140	-661.046692	-81.865135	525.396667	-658.452271	149.328522	79.393394	-661.254150	-67.484024	86.415146	-582.358032	218.494232	1463.063721	-522.392029	-157.392593	1446.657349	-509.686981	26.582764	1423.812378	-524.204651	27.199715	1757.043701	-786.445190	290.811920	1244.857056	-669.379578	-264.936920	1216.038330	-665.057617	206.414307	979.155334	-599.790039	-212.828598	921.008057	-580.375122	26.140930	1092.096558	567.852173	-14.857681	969.986694	575.302979	241.253906
-604.914917	114.932053	994.534302	-591.168213	-63.592926	992.788696	-645.597778	139.621262	522.845032	-661.031738	-81.892288	525.355164	-658.444946	149.325180	79.428192	-661.201660	-67.487091	86.383728	-582.277405	218.235153	1463.078125	-522.173401	-157.592926	1446.541626	-509.625122	26.481388	1423.752930	-524.519348	27.062134	1757.044434	-786.466064	290.686340	1244.991333	-669.117065	-265.093689	1215.930664	-665.070740	206.351257	979.168701	-599.608398	-213.025925	920.900757	-580.361877	26.068542	1092.085449	567.905029	-14.827318	969.962097	575.359741	241.309250
-604.961121	114.854301	994.546021	-591.134583	-63.652840	992.781128	-645.466980	139.556976	522.816650	-660.868042	-81.815437	525.297791	-658.454529	149.327515	79.424988	-661.107605	-67.473442	86.335320	-582.273071	218.018082	1463.110962	-521.988708	-157.742020	1446.448364	-509.563416	26.376492	1423.696899	-524.827393	26.940002	1757.060791	-786.460327	290.555298	1245.022217	-668.894348	-265.268768	1215.845703	-665.056519	206.293564	979.178589	-599.504028	-213.131500	920.863892	-580.353027	25.998236	1092.084717	567.927734	-14.774275	969.951416	575.388245	241.353134
-605.003296	114.725212	994.571838	-591.085754	-63.738831	992.765076	-645.279541	139.512299	522.781311	-660.959473	-81.954552	525.372620	-658.433960	149.337265	79.417534	-661.225830	-67.490257	86.426544	-582.268372	217.800003	1463.154785	-521.770813	-157.914261	1446.316772	-509.490112	26.276554	1423.671265	-525.105957	26.798679	1757.093872	-786.504578	290.397095	1245.055664	-668.670410	-265.455292	1215.763916	-665.080322	206.222961	979.236694	-599.299133	-213.281021	920.727722	-580.346252	25.876970	1092.089111	567.959778	-14.756118	969.986633	575.414124	241.399017
-605.031677	114.626007	994.563660	-591.039795	-63.803410	992.744873	-645.119263	139.483688	522.789001	-660.878113	-81.936188	525.340149	-658.460083	149.326859	79.406883	-661.250183	-67.504379	86.435028	-582.257263	217.596115	1463.175293	-521.594360	-158.092163	1446.202515	-509.446472	26.189808	1423.649780	-525.349304	26.662632	1757.125732	-786.517456	290.185211	1245.117676	-668.506775	-265.652893	1215.691406	-665.076233	206.150879	979.299622	-599.231689	-213.367615	920.743347	-580.335266	25.796064	1092.074463	567.998901	-14.714852	969.985657	575.457275	241.425232
-605.058472	114.573334	994.571533	-591.004761	-63.861893	992.730896	-644.900146	139.434326	522.747009	-660.942993	-82.078110	525.369507	-658.445190	149.347824	79.432594	-661.291016	-67.502739	86.441658	-582.271729	217.420288	1463.202026	-521.411011	-158.262039	1446.129028	-509.351654	26.094337	1423.623413	-525.579895	26.509048	1757.178223	-786.510437	289.945953	1245.056885	-668.312561	-265.844910	1215.660522	-665.057617	206.065903	979.349792	-599.060364	-213.439224	920.727783	-580.327698	25.734854	1092.070923	568.041687	-14.620389	969.944946	575.527527	241.482529
-605.106018	114.503662	994.584473	-590.955261	-63.951015	992.717651	-644.729797	139.377731	522.741028	-660.919861	-82.082703	525.336975	-658.452698	149.309052	79.436546	-661.257813	-67.510414	86.481918	-582.307861	217.267990	1463.231812	-521.228333	-158.387070	1446.116211	-509.307159	25.996231	1423.650269	-525.789612	26.362480	1757.189209	-786.561584	289.844452	1245.161255	-668.164551	-266.047546	1215.610107	-665.064758	205.966431	979.389465	-598.950500	-213.519623	920.717285	-580.310791	25.651888	1092.067871	568.069336	-14.568806	969.932007	575.577759	241.528564
-605.132629	114.456413	994.613098	-590.909241	-64.023743	992.690308	-644.557739	139.359512	522.729919	-660.962402	-82.219376	525.432617	-658.459900	149.336456	79.407417	-661.326721	-67.490936	86.460625	-582.371643	217.086960	1463.262451	-521.123657	-158.526871	1446.061646	-509.292572	25.887644	1423.715454	-525.963562	26.237110	1757.214844	-786.622498	289.665405	1245.191040	-668.022888	-266.258606	1215.571289	-665.088379	205.904953	979.373474	-598.841248	-213.622314	920.678284	-580.304993	25.567883	1092.069336	568.129333	-14.534568	969.910950	575.625732	241.593124
-605.144104	114.377296	994.620361	-590.852539	-64.106224	992.701233	-644.360291	139.389572	522.700684	-660.876282	-82.196205	525.367798	-658.479980	149.327820	79.426064	-661.294861	-67.489685	86.453514	-582.442505	216.933884	1463.313110	-521.037781	-158.648682	1446.040405	-509.246185	25.791674	1423.731079	-526.101074	26.112932	1757.212891	-786.685791	289.565887	1245.239380	-667.875732	-266.434326	1215.542358	-665.113525	205.787384	979.421997	-598.768188	-213.814758	920.590393	-580.298340	25.494549	1092.081299	568.160034	-14.525118	969.941772	575.675171	241.585678
-605.158386	114.309853	994.644165	-590.777588	-64.229202	992.700439	-644.166016	139.326981	522.688660	-660.787415	-82.246971	525.368774	-658.458496	149.345184	79.460411	-661.290466	-67.472389	86.420471	-582.552612	216.775253	1463.363892	-520.946289	-158.753250	1445.968872	-509.229767	25.705055	1423.733521	-526.223267	25.954182	1757.210205	-786.741699	289.351288	1245.316650	-667.718323	-266.599243	1215.511963	-665.107910	205.679047	979.438232	-598.669312	-213.985443	920.494141	-580.269592	25.394394	1092.093018	568.152161	-14.477782	969.924683	575.696960	241.623047
-605.137207	114.231277	994.664246	-590.718750	-64.278809	992.688721	-643.948669	139.325134	522.707764	-660.777100	-82.250008	525.358032	-658.438843	149.329865	79.472427	-661.316467	-67.487404	86.456345	-582.658630	216.639252	1463.397461	-520.876343	-158.856339	1445.939453	-509.224060	25.598459	1423.751953	-526.316162	25.806648	1757.231689	-786.819763	289.156860	1245.318726	-667.562988	-266.788879	1215.475830	-665.132874	205.542603	979.483826	-598.609009	-214.148438	920.495361	-580.250366	25.314829	1092.100952	568.174683	-14.415805	969.918274	575.713196	241.702606
-605.115479	114.154778	994.687134	-590.649780	-64.341248	992.698547	-643.777344	139.270248	522.737976	-660.795654	-82.342560	525.399231	-658.466064	149.345795	79.531830	-661.367004	-67.488068	86.469955	-582.771973	216.512970	1463.438354	-520.853699	-158.948471	1445.922607	-509.222534	25.503277	1423.808228	-526.385071	25.636715	1757.248169	-786.885986	288.913269	1245.338135	-667.438354	-266.962708	1215.472290	-665.153687	205.391449	979.495728	-598.526245	-214.274612	920.475952	-580.228577	25.240915	1092.121582	568.182068	-14.419206	969.918823	575.735718	241.706207
-605.068909	114.126144	994.690857	-590.593872	-64.387299	992.690552	-643.622131	139.342499	522.734558	-660.813782	-82.462524	525.449951	-658.360596	149.323883	79.493904	-661.312500	-67.474480	86.486115	-582.873779	216.403214	1463.496826	-520.821228	-159.022934	1445.884888	-509.245148	25.409033	1423.853149	-526.429016	25.464491	1757.238647	-786.955505	288.682831	1245.337402	-667.310852	-267.163025	1215.433594	-665.184998	205.263321	979.523987	-598.480042	-214.487076	920.464233	-580.187927	25.197117	1092.121460	568.218323	-14.327468	969.913696	575.788269	241.749405
-605.032410	114.018623	994.699585	-590.546082	-64.472275	992.699890	-643.542542	139.363678	522.755920	-660.825195	-82.560509	525.471863	-658.352539	149.352524	79.473198	-661.349060	-67.472321	86.495483	-582.996094	216.291092	1463.501831	-520.825378	-159.113785	1445.843384	-509.232544	25.304825	1423.869751	-526.427673	25.289759	1757.241211	-787.056946	288.479370	1245.372559	-667.215576	-267.369110	1215.413696	-665.213135	205.097473	979.568787	-598.371643	-214.624084	920.480896	-580.164673	25.100771	1092.133789	568.231812	-14.337602	969.909119	575.856873	241.741089
-604.963806	113.962128	994.711243	-590.502197	-64.542336	992.694092	-643.492126	139.381912	522.791382	-660.719238	-82.566010	525.446472	-658.347046	149.352478	79.475777	-661.317688	-67.463715	86.517792	-583.095337	216.180862	1463.514893	-520.797852	-159.196762	1445.801636	-509.260986	25.208252	1423.914185	-526.412537	25.111549	1757.229370	-787.144592	288.310150	1245.330566	-667.155823	-267.515472	1215.426147	-665.229919	204.908066	979.630615	-598.314880	-214.739700	920.533020	-580.144653	25.022404	1092.143311	568.267151	-14.295239	969.882996	575.881226	241.799301
-604.866272	113.871452	994.692810	-590.425415	-64.599266	992.700134	-643.458496	139.340652	522.777405	-660.743835	-82.637421	525.493958	-658.318542	149.347763	79.471382	-661.309143	-67.431602	86.540207	-583.212585	216.073486	1463.516846	-520.801086	-159.271027	1445.786987	-509.301056	25.097458	1423.936157	-526.390564	24.959755	1757.227417	-787.277832	288.112946	1245.348389	-667.116577	-267.725922	1215.391235	-665.239746	204.627640	979.704834	-598.305420	-214.881546	920.451416	-580.073975	24.958742	1092.140015	568.249207	-14.304238	969.898987	575.926208	241.787552
-604.764404	113.816162	994.691528	-590.344849	-64.674622	992.672119	-643.515259	139.294708	522.855103	-660.594421	-82.611748	525.444641	-658.355225	149.292358	79.491493	-661.271790	-67.432373	86.536430	-583.318726	215.968872	1463.541870	-520.866516	-159.329315	1445.750977	-509.298187	25.000210	1423.968140	-526.340942	24.817715	1757.204468	-787.378784	287.871796	1245.260986	-667.091064	-267.869019	1215.348633	-665.226196	204.353928	979.777039	-598.245117	-214.987152	920.451538	-580.012573	24.874083	1092.130737	568.265198	-14.214849	969.876831	575.950989	241.836060
-604.651917	113.744614	994.669128	-590.292114	-64.762703	992.687195	-643.574463	139.257721	522.895325	-660.572937	-82.678329	525.456787	-658.373657	149.251175	79.545677	-661.252075	-67.402893	86.510193	-583.423401	215.890305	1463.524170	-520.908264	-159.382050	1445.733276	-509.320923	24.909096	1423.994873	-526.259521	24.687975	1757.176514	-787.482788	287.653717	1245.264526	-667.039917	-268.005524	1215.343872	-665.221497	204.089935	979.852356	-598.241333	-215.121506	920.424072	-579.956116	24.806864	1092.131714	568.260132	-14.188025	969.882690	575.965698	241.870544
-604.528198	113.636543	994.633301	-590.193176	-64.919426	992.673157	-643.638916	139.197433	522.886719	-660.557068	-82.744652	525.471558	-658.371277	149.287766	79.508133	-661.239197	-67.401329	86.513184	-583.532349	215.797348	1463.524170	-521.017944	-159.465790	1445.682007	-509.358887	24.796791	1424.032349	-526.186707	24.536652	1757.144409	-787.602051	287.436432	1245.227783	-667.068909	-268.172943	1215.301636	-665.223511	203.802826	979.895447	-598.203491	-215.227402	920.424438	-579.884644	24.680719	1092.113770	568.275452	-14.208814	969.886963	576.021179	241.868240
-604.358032	113.472496	994.596558	-590.073120	-65.047073	992.689819	-643.705688	139.151016	522.902039	-660.418640	-82.744766	525.532837	-658.375061	149.277145	79.516861	-661.150635	-67.393265	86.535477	-583.633118	215.694168	1463.508179	-521.097229	-159.528946	1445.661987	-509.388336	24.692535	1424.068359	-526.097290	24.392925	1757.108154	-787.672241	287.263885	1245.119507	-667.111023	-268.306580	1215.236084	-665.221313	203.544724	979.904541	-598.231934	-215.342010	920.405334	-579.800720	24.554466	1092.114502	568.253906	-14.195074	969.883606	575.998291	241.911453
-604.218201	113.356995	994.588928	-590.016602	-65.181328	992.687500	-643.793701	139.082657	522.909790	-660.419922	-82.845238	525.561584	-658.396423	149.216232	79.526573	-661.132874	-67.399681	86.591545	-583.716187	215.614426	1463.501099	-521.206482	-159.665604	1445.668701	-509.423279	24.577473	1424.112671	-526.016296	24.239092	1757.077393	-787.759705	287.114136	1245.075928	-667.152283	-268.436432	1215.207397	-665.230408	203.311874	979.913208	-598.207397	-215.463013	920.393982	-579.746338	24.420826	1092.117310	568.266235	-14.161676	969.871155	576.049805	241.922043
-604.065918	113.154778	994.562866	-589.933655	-65.314308	992.685242	-643.886414	138.931549	522.937744	-660.418091	-82.894882	525.536438	-658.375732	149.206085	79.544991	-661.219360	-67.379105	86.590279	-583.802002	215.532547	1463.504883	-521.341919	-159.785217	1445.643066	-509.437103	24.454941	1424.150269	-525.935974	24.120033	1757.046875	-787.810425	286.899506	1245.033203	-667.224976	-268.573486	1215.163452	-665.242737	203.081543	979.911316	-598.179993	-215.523422	920.369324	-579.687134	24.254971	1092.113403	568.256165	-14.151459	969.877808	576.100708	241.945084
-603.902649	112.951874	994.545715	-589.873901	-65.439667	992.699463	-643.970886	138.846588	522.941528	-660.398987	-82.964424	525.559753	-658.339478	149.213974	79.529686	-661.182312	-67.410767	86.596687	-583.897217	215.412781	1463.516724	-521.546143	-159.923355	1445.608032	-509.470459	24.332056	1424.211304	-525.860657	24.004354	1757.028564	-787.853271	286.589569	1244.973877	-667.346497	-268.682953	1215.115234	-665.237061	202.825974	979.890503	-598.214844	-215.613647	920.345703	-579.639038	24.093184	1092.123047	568.227905	-14.051298	969.831055	576.084167	242.003723
-603.739929	112.774986	994.494324	-589.796204	-65.615227	992.680664	-644.037415	138.763229	522.927551	-660.366638	-83.099777	525.567139	-658.345764	149.224289	79.516922	-661.221619	-67.397873	86.617256	-583.947632	215.318695	1463.501343	-521.677490	-160.058823	1445.603638	-509.516510	24.188210	1424.245972	-525.759277	23.895901	1756.997925	-787.867493	286.334229	1244.900146	-667.457458	-268.775421	1215.082031	-665.191528	202.577423	979.856934	-598.214966	-215.705582	920.328186	-579.563232	23.923168	1092.095703	568.252686	-13.913850	969.777466	576.143677	242.064392
-603.606689	112.612144	994.476868	-589.756287	-65.779015	992.668579	-644.147827	138.698044	522.936035	-660.205017	-83.114693	525.545898	-658.364685	149.142105	79.539986	-661.095825	-67.410408	86.658165	-584.002258	215.228348	1463.453247	-521.842590	-160.225052	1445.566284	-509.517487	24.056961	1424.234375	-525.656860	23.811222	1756.953125	-787.877808	286.137634	1244.827881	-667.568542	-268.872406	1214.999146	-665.129578	202.346588	979.849670	-598.248108	-215.875381	920.321289	-579.527222	23.749800	1092.089844	568.214233	-13.991312	969.824951	576.171265	242.026352
-603.431946	112.418213	994.419739	-589.635925	-65.947205	992.667053	-644.221008	138.656479	522.942322	-660.095642	-83.206421	525.548523	-658.380920	149.138062	79.529533	-661.120850	-67.393280	86.631424	-584.041992	215.112961	1463.411743	-521.926025	-160.350739	1445.562988	-509.541534	23.910427	1424.236328	-525.562988	23.736092	1756.885010	-787.861450	285.960419	1244.708984	-667.736694	-268.911407	1214.963013	-665.053467	202.134399	979.781311	-598.278381	-215.993271	920.260559	-579.425842	23.590633	1092.068481	568.216187	-13.967343	969.819763	576.198303	242.076416
-603.322327	112.232765	994.365601	-589.592834	-66.162514	992.652771	-644.318115	138.577805	522.923706	-659.985657	-83.247063	525.524292	-658.381958	149.152466	79.525208	-661.116821	-67.390793	86.630234	-584.082275	215.004044	1463.376099	-522.077942	-160.502548	1445.535767	-509.597748	23.753960	1424.231567	-525.473267	23.661343	1756.840942	-787.844543	285.774139	1244.614136	-667.909729	-268.983643	1214.908936	-664.925964	201.929626	979.728638	-598.333679	-216.088669	920.253662	-579.384949	23.403046	1092.040283	568.202942	-13.950069	969.814087	576.197449	242.126160
-603.201477	112.065498	994.316528	-589.541443	-66.369263	992.651245	-644.391541	138.558212	522.913513	-659.973633	-83.389381	525.538696	-658.406311	149.174789	79.510658	-661.013367	-67.383942	86.666656	-584.104980	214.874115	1463.374146	-522.224976	-160.659576	1445.546631	-509.630157	23.602373	1424.249756	-525.408569	23.607872	1756.796997	-787.801086	285.555145	1244.534424	-668.090271	-269.043488	1214.845093	-664.817932	201.736084	979.651794	-598.411194	-216.174774	920.243774	-579.340393	23.232292	1092.022217	568.176514	-13.924987	969.813721	576.241638	242.117004
-603.088501	111.816032	994.271912	-589.473572	-66.645996	992.644104	-644.442017	138.413925	522.869690	-659.919373	-83.492752	525.510986	-658.407349	149.176346	79.495796	-661.044739	-67.383064	86.678230	-584.107666	214.720520	1463.373779	-522.348083	-160.776367	1445.555176	-509.659241	23.425112	1424.265503	-525.358765	23.538164	1756.762939	-787.744507	285.360657	1244.518311	-668.300110	-269.057037	1214.817261	-664.656494	201.540787	979.603577	-598.479004	-216.224289	920.203979	-579.272095	22.983812	1092.000122	568.156616	-13.857936	969.796204	576.278381	242.172256
-602.972412	111.581985	994.222290	-589.385742	-66.882202	992.636841	-644.416504	138.308655	522.885498	-659.849854	-83.589081	525.519226	-658.433594	149.180862	79.487320	-661.118652	-67.392937	86.664650	-584.089600	214.567368	1463.303223	-522.542358	-161.002411	1445.523315	-509.672272	23.246590	1424.252930	-525.320313	23.516642	1756.722290	-787.682068	285.215149	1244.475098	-668.532837	-269.100433	1214.777954	-664.513672	201.352066	979.552490	-598.589600	-216.343506	920.192322	-579.182861	22.768396	1091.973755	568.157349	-13.831495	969.765442	576.310242	242.207413
-602.838257	111.280876	994.172974	-589.270691	-67.129837	992.586487	-644.368530	138.216064	522.856262	-659.744019	-83.673637	525.510315	-658.447510	149.132690	79.489067	-661.074158	-67.381577	86.692863	-584.081116	214.437851	1463.252075	-522.671875	-161.205231	1445.524292	-509.701355	23.051350	1424.227417	-525.294006	23.495426	1756.705566	-787.555481	285.066620	1244.344849	-668.738037	-269.135162	1214.740845	-664.358398	201.184586	979.466858	-598.717896	-216.428146	920.174316	-579.077576	22.490223	1091.927246	568.136047	-13.845743	969.779968	576.370178	242.183960
-602.760254	110.983200	994.139282	-589.209717	-67.459221	992.594299	-644.360962	138.049789	522.808167	-659.767700	-83.896095	525.553833	-658.493286	149.107086	79.489639	-661.113159	-67.400192	86.722221	-584.060425	214.283478	1463.207031	-522.799133	-161.430359	1445.504761	-509.706390	22.851061	1424.198975	-525.283447	23.498978	1756.663696	-787.427429	284.964996	1244.184448	-668.940613	-269.170013	1214.740234	-664.214050	201.070862	979.364563	-598.840332	-216.500412	920.173096	-579.025757	22.196569	1091.917236	567.961670	-13.534235	969.738220	575.848267	242.702103
-602.706421	110.768280	994.103699	-589.177063	-67.726486	992.566040	-644.288391	137.900238	522.806458	-659.687012	-84.065720	525.533447	-658.458496	149.116364	79.478989	-661.085449	-67.395721	86.677345	-584.023743	214.111496	1463.171265	-522.885559	-161.647766	1445.519531	-509.751587	22.644257	1424.168945	-525.269470	23.503725	1756.647217	-787.281616	284.917206	1244.013794	-669.163269	-269.223175	1214.740479	-664.029297	200.950455	979.272034	-598.993958	-216.537674	920.117310	-578.979797	21.957609	1091.884888	568.067444	-13.787472	969.766174	576.400452	242.286392
-602.701599	110.515053	994.084839	-589.150085	-67.952705	992.551819	-644.230164	137.833221	522.770996	-659.627869	-84.206528	525.581787	-658.536072	149.121643	79.492348	-661.070068	-67.380798	86.720993	-583.968567	213.911942	1463.151245	-522.941284	-161.862701	1445.546997	-509.766754	22.445494	1424.141846	-525.277893	23.521091	1756.634277	-787.136047	284.846497	1243.871826	-669.349670	-269.288391	1214.711060	-663.825989	200.817261	979.188293	-599.057922	-216.613037	920.115906	-578.951172	21.723593	1091.866089	568.013062	-13.826915	969.765686	576.446960	242.269867
-602.604736	110.238991	994.065491	-588.565796	-68.678413	992.334290	-644.076355	137.659744	522.756470	-659.488098	-84.315475	525.681885	-658.588501	149.093567	79.554077	-661.028381	-67.398148	86.698158	-583.949951	213.736664	1463.083984	-523.002258	-162.097626	1445.553711	-509.808319	22.216698	1424.113892	-525.290527	23.539915	1756.624268	-786.961487	284.795837	1243.728760	-669.583252	-269.363831	1214.724365	-663.655090	200.721802	979.068665	-599.349121	-216.775681	920.141541	-578.573425	21.161652	1091.741455	567.967102	-13.815597	969.780640	576.460388	242.290756
-602.619507	110.075714	994.060120	-588.513977	-68.929932	992.298889	-643.948120	137.571198	522.747498	-659.460205	-84.455406	525.711487	-658.604248	149.066269	79.555923	-660.989136	-67.415207	86.747185	-583.903381	213.523422	1463.041626	-523.031189	-162.345734	1445.597778	-509.834351	21.996214	1424.112183	-525.330200	23.567261	1756.642822	-786.811829	284.699127	1243.678955	-669.789978	-269.451050	1214.734741	-663.500854	200.596802	979.017517	-599.522217	-216.859283	920.167603	-578.542419	20.944874	1091.718994	567.949036	-13.724052	969.745300	576.492493	242.343979
-602.640198	109.820694	994.068604	-588.514893	-69.165382	992.279968	-643.807617	137.459274	522.733582	-659.489990	-84.660400	525.751343	-658.591248	149.137177	79.533943	-661.057373	-67.437523	86.755196	-583.852661	213.309708	1463.007080	-523.073425	-162.587982	1445.640747	-509.887695	21.742201	1424.078491	-525.342224	23.613731	1756.637207	-786.651672	284.674438	1243.618042	-669.949341	-269.523315	1214.784180	-663.361755	200.519974	978.926208	-599.706665	-216.913437	920.235840	-578.542236	20.687359	1091.711914	567.908752	-13.756736	969.769165	576.492432	242.373840
-602.690002	109.578102	994.094666	-588.526978	-69.387276	992.255920	-643.663086	137.316895	522.723511	-659.424744	-84.731483	525.709351	-658.614014	149.157669	79.516769	-661.092651	-67.435844	86.760864	-583.836060	213.069153	1462.974731	-523.112732	-162.882858	1445.642944	-509.928925	21.488909	1424.065186	-525.404053	23.685890	1756.645508	-786.486328	284.656128	1243.535400	-670.105591	-269.615448	1214.834595	-663.255066	200.447235	978.840698	-599.911926	-217.062073	920.287048	-578.561401	20.432079	1091.710938	567.859436	-13.730865	969.767395	576.533997	242.395126
-602.728638	109.307274	994.106445	-588.593506	-69.563316	992.273743	-643.465698	137.231903	522.657532	-659.469055	-84.888580	525.695679	-658.614990	149.073212	79.599838	-661.193726	-67.453461	86.782654	-583.800659	212.816513	1462.915283	-523.123169	-163.184814	1445.684814	-509.956604	21.246605	1424.060669	-525.460205	23.744431	1756.640137	-786.343262	284.699402	1243.517822	-670.290771	-269.721802	1214.894043	-663.153992	200.348679	978.797668	-600.173706	-217.178284	920.323547	-578.609680	20.209864	1091.724976	567.821716	-13.734085	969.777039	576.578613	242.377930
-602.754456	109.053307	994.111511	-588.626038	-69.827560	992.257629	-643.305969	137.092651	522.693909	-659.482239	-85.085777	525.697388	-658.595154	149.146545	79.536324	-661.191406	-67.518906	86.801025	-583.785767	212.526489	1462.905762	-523.158752	-163.459457	1445.676147	-509.978394	20.992567	1424.039185	-525.531128	23.817505	1756.649658	-786.236084	284.684753	1243.562500	-670.446045	-269.821259	1214.913574	-663.098511	200.250793	978.804199	-600.398132	-217.277100	920.320862	-578.627502	19.939342	1091.717529	567.764465	-13.751993	969.775635	576.627319	242.394165
-602.772217	108.821114	994.133362	-588.641418	-70.045982	992.266296	-643.101501	136.952332	522.726624	-659.445801	-85.173065	525.672852	-658.580322	149.036530	79.605072	-661.182190	-67.522186	86.811165	-583.761719	212.279251	1462.913574	-523.213562	-163.764267	1445.723511	-510.024231	20.725887	1424.011108	-525.587708	23.910145	1756.652954	-786.099976	284.678345	1243.563232	-670.612427	-269.997925	1214.984863	-663.046326	200.158585	978.769043	-600.600037	-217.384308	920.431763	-578.661499	19.705603	1091.735840	567.693176	-13.739479	969.790161	576.650696	242.410095
-602.849060	108.621284	994.154114	-588.704834	-70.287964	992.271362	-642.910400	136.786362	522.720703	-659.568665	-85.389206	525.711975	-658.580444	149.060272	79.572723	-661.252258	-67.511505	86.790718	-583.754089	212.006943	1462.945679	-523.251526	-164.039810	1445.712524	-510.073364	20.472853	1424.006104	-525.672302	23.996225	1756.661499	-786.007507	284.634033	1243.586792	-670.766174	-270.191956	1215.011963	-663.028687	200.035065	978.770752	-600.772156	-217.495651	920.516541	-578.721863	19.478083	1091.747192	567.647339	-13.705322	969.773193	576.689331	242.441452
-602.914124	108.403984	994.145630	-588.750488	-70.544594	992.270386	-642.647949	136.593842	522.622498	-659.589478	-85.526634	525.701233	-658.573120	148.978073	79.649628	-661.246338	-67.560417	86.804558	-583.737427	211.712341	1462.947144	-523.261353	-164.294601	1445.762207	-510.141449	20.201242	1423.994873	-525.737915	24.088713	1756.665283	-785.917786	284.623383	1243.538696	-670.931274	-270.423248	1215.026245	-663.028687	199.921600	978.746155	-601.003967	-217.593338	920.485962	-578.781372	19.246696	1091.743164	567.587341	-13.693907	969.779419	576.707581	242.470337
-602.972534	108.193947	994.142944	-588.811951	-70.776245	992.255737	-642.392151	136.354263	522.631165	-659.625183	-85.651955	525.699890	-658.483276	148.981689	79.613380	-661.307861	-67.555916	86.776138	-583.719055	211.405319	1462.953979	-523.281250	-164.557388	1445.750488	-510.203613	19.911734	1423.939941	-525.803955	24.198246	1756.716675	-785.850464	284.610931	1243.583008	-671.052734	-270.627716	1215.063965	-663.059143	199.803436	978.717712	-601.176270	-217.752594	920.492371	-578.839661	19.019056	1091.734131	567.521606	-13.717243	969.779907	576.737183	242.457458
-603.041260	107.922943	994.148315	-588.853333	-71.036110	992.243347	-642.128357	136.180481	522.559082	-659.647522	-85.698471	525.617493	-658.443359	148.944244	79.601646	-661.235840	-67.557014	86.776810	-583.702820	211.115387	1462.971069	-523.302124	-164.878540	1445.722900	-510.298126	19.651663	1423.875000	-525.851624	24.281975	1756.668701	-785.791748	284.487671	1243.574951	-671.144653	-270.845032	1215.089966	-663.072327	199.680481	978.702881	-601.380554	-217.911453	920.495056	-578.907349	18.745445	1091.732910	567.454102	-13.706170	969.786682	576.748657	242.473892
-603.117981	107.651054	994.143127	-588.925049	-71.314987	992.230042	-641.910889	136.032928	522.537659	-659.678284	-85.784241	525.613220	-658.475403	148.847641	79.674103	-661.231201	-67.598457	86.813583	-583.684875	210.871368	1462.960449	-523.379150	-165.145859	1445.703491	-510.353607	19.384031	1423.849365	-525.903381	24.361095	1756.622559	-785.766113	284.412750	1243.606934	-671.244080	-271.069275	1215.109375	-663.124695	199.518982	978.720642	-601.601746	-218.108902	920.479919	-578.978760	18.466301	1091.723145	567.393860	-13.610579	969.762268	576.764587	242.513855
-603.213379	107.392593	994.118896	-589.008240	-71.551994	992.214111	-641.639282	135.950912	522.485657	-659.758362	-85.929916	525.623230	-658.504944	148.861298	79.663559	-661.362488	-67.642700	86.829857	-583.684204	210.608444	1462.952026	-523.398621	-165.413010	1445.671753	-510.458832	19.129992	1423.839233	-525.958008	24.441456	1756.572632	-785.767883	284.264435	1243.643311	-671.352234	-271.358551	1215.135498	-663.161621	199.380508	978.705566	-601.827515	-218.299042	920.454102	-579.075928	18.223700	1091.704468	567.304321	-13.632781	969.771851	576.743469	242.540909
-603.320068	107.125427	994.142517	-589.102478	-71.805000	992.209229	-641.446716	135.806335	522.454346	-659.932190	-86.142761	525.616882	-658.502747	148.878769	79.619141	-661.450806	-67.651466	86.823196	-583.695557	210.324860	1462.957886	-523.412231	-165.639664	1445.658569	-510.515076	18.870169	1423.786743	-525.961670	24.520206	1756.528809	-785.733093	283.963409	1243.549561	-671.455139	-271.682037	1215.168457	-663.197937	199.209610	978.706665	-601.993347	-218.536758	920.463318	-579.181641	17.948668	1091.714722	567.231812	-13.592184	969.763672	576.777954	242.559021
-603.433289	106.844589	994.151062	-589.207886	-72.040062	992.209778	-641.213684	135.713333	522.420837	-659.986877	-86.302704	525.631775	-658.566650	148.909866	79.629967	-661.435059	-67.651360	86.836441	-583.706665	210.071625	1462.951660	-523.409790	-165.911423	1445.648438	-510.609375	18.613777	1423.741699	-525.967590	24.563232	1756.437622	-785.767822	283.742371	1243.513428	-671.499207	-271.917938	1215.171875	-663.233948	199.046707	978.698608	-602.144104	-218.778534	920.458862	-579.300049	17.686405	1091.720825	567.172729	-13.519911	969.756409	576.793518	242.609680
-603.530029	106.618195	994.128662	-589.275635	-72.328941	992.197510	-640.927612	135.514694	522.348755	-659.991150	-86.385460	525.599792	-658.606567	148.893524	79.666229	-661.350891	-67.688225	86.811089	-583.764587	209.802017	1462.945557	-523.446350	-166.197311	1445.633911	-510.671478	18.348896	1423.668701	-525.952881	24.623987	1756.385742	-785.867432	283.592834	1243.689575	-671.609070	-272.162537	1215.162476	-663.288635	198.832123	978.672974	-602.286682	-219.019745	920.434998	-579.392517	17.436176	1091.705200	567.072693	-13.508070	969.737244	576.751221	242.643936
-603.624695	106.373184	994.134216	-589.380615	-72.541100	992.186646	-640.650085	135.227188	522.359314	-660.033569	-86.482079	525.526184	-658.596863	148.825531	79.668297	-661.344421	-67.702324	86.814011	-583.802917	209.519989	1462.911865	-523.456848	-166.489349	1445.620483	-510.777649	18.074446	1423.628296	-525.906189	24.660402	1756.360718	-785.940491	283.366058	1243.607788	-671.668091	-272.490601	1215.165771	-663.319397	198.574356	978.658264	-602.404480	-219.287537	920.435059	-579.504272	17.196651	1091.704712	567.030273	-13.401308	969.696594	576.776611	242.693283
-603.745300	106.114174	994.138306	-589.470215	-72.811211	992.177734	-640.336121	134.972244	522.314209	-660.125000	-86.650375	525.497192	-658.609070	148.821716	79.689415	-661.443542	-67.724106	86.756454	-583.889282	209.260971	1462.902100	-523.449707	-166.767838	1445.577393	-510.903412	17.808893	1423.592163	-525.836182	24.732428	1756.350220	-786.049500	283.133545	1243.661865	-671.722839	-272.791260	1215.135986	-663.363037	198.323746	978.647949	-602.558411	-219.567215	920.377502	-579.607727	16.928005	1091.702026	566.969604	-13.283073	969.670593	576.780151	242.758377
-603.839478	105.853218	994.127136	-589.579163	-73.059921	992.182190	-640.085327	134.731583	522.309204	-660.227295	-86.819763	525.483398	-658.558411	148.778564	79.641121	-661.433655	-67.741493	86.807350	-584.009766	209.022156	1462.924805	-523.547424	-166.992432	1445.558838	-511.024841	17.556625	1423.587158	-525.740356	24.810108	1756.425781	-786.143494	282.809448	1243.636230	-671.779053	-273.061035	1215.128662	-663.399597	198.063278	978.623840	-602.757324	-219.967773	920.331787	-579.719421	16.679564	1091.700439	566.902283	-13.211261	969.672852	576.813477	242.779922
-603.941895	105.579597	994.131042	-589.662109	-73.257423	992.154846	-639.886902	134.658646	522.279053	-660.200684	-86.939774	525.532593	-658.616455	148.832855	79.640434	-661.386414	-67.779251	86.822731	-584.148560	208.748642	1462.943726	-523.582642	-167.223663	1445.552246	-511.138550	17.300587	1423.586182	-525.622498	24.855131	1756.382813	-786.278381	282.465240	1243.633911	-671.814941	-273.347076	1215.073975	-663.448425	197.785126	978.614014	-602.952332	-220.327408	920.298462	-579.821472	16.427984	1091.690308	566.809753	-13.081709	969.645081	576.755981	242.848114
-604.076050	105.342598	994.118713	-589.797180	-73.542664	992.152039	-639.710815	134.515518	522.266907	-660.336853	-87.197151	525.597412	-658.635010	148.849335	79.628517	-661.342407	-67.823509	86.875168	-584.307373	208.448730	1462.921753	-523.639771	-167.504868	1445.537842	-511.267822	17.051521	1423.583130	-525.472046	24.875422	1756.264893	-786.416260	282.168365	1243.597656	-671.879456	-273.654205	1215.055908	-663.470398	197.505280	978.631287	-603.132568	-220.722610	920.261292	-579.964478	16.171240	1091.684204	566.747559	-13.115263	969.677246	576.767273	242.872406
-604.209473	105.101364	994.142883	-589.934814	-73.786499	992.158752	-639.536438	134.402145	522.239014	-660.265869	-87.250534	525.560303	-658.719788	148.813934	79.642403	-661.390930	-67.827072	86.819115	-584.469482	208.169159	1462.915039	-523.709717	-167.776245	1445.549194	-511.387421	16.771637	1423.543945	-525.297424	24.871027	1756.121094	-786.565308	281.766113	1243.602905	-671.895508	-273.974243	1215.041382	-663.505188	197.208878	978.583557	-603.293213	-221.074234	920.181335	-580.096436	15.919001	1091.699097	566.651917	-13.029942	969.680786	576.701233	242.946808
-604.345154	104.895386	994.112915	-590.069458	-74.067726	992.142883	-639.303711	134.292191	522.192749	-660.360535	-87.391914	525.508301	-658.733154	148.821121	79.632851	-661.389221	-67.822136	86.783073	-584.659607	207.912582	1462.922729	-523.835754	-168.041824	1445.533325	-511.494232	16.486565	1423.554199	-525.101318	24.934744	1756.062500	-786.702942	281.372375	1243.531128	-671.947876	-274.245361	1215.014648	-663.590210	196.939590	978.576111	-603.441895	-221.499008	919.999268	-580.227966	15.683438	1091.675537	566.562866	-12.897977	969.650940	576.681946	243.007813
-604.441528	104.642975	994.125366	-590.194946	-74.301018	992.147766	-639.080200	134.118790	522.145752	-660.369141	-87.531975	525.466614	-658.724121	148.804749	79.608940	-661.382141	-67.821945	86.794998	-584.854675	207.634338	1462.968262	-523.925293	-168.310989	1445.539185	-511.624176	16.207502	1423.524292	-524.856873	25.022491	1756.150879	-786.883484	280.989899	1243.474976	-672.004395	-274.501221	1214.949707	-663.652405	196.666077	978.529846	-603.561890	-221.925842	919.861877	-580.358582	15.432074	1091.687622	566.469971	-12.840082	969.659851	576.598938	243.069229
-604.561951	104.328773	994.147400	-590.333801	-74.548561	992.159668	-638.893494	133.985947	522.075134	-660.281250	-87.561256	525.383362	-658.772034	148.759171	79.631966	-661.232117	-67.885262	86.785683	-585.037231	207.350037	1462.922485	-524.074951	-168.561310	1445.475098	-511.754791	15.941962	1423.547363	-524.602478	25.085270	1756.064697	-787.041931	280.520172	1243.295776	-672.064758	-274.808075	1214.883057	-663.734436	196.343567	978.544861	-603.730225	-222.460709	919.739746	-580.509949	15.142204	1091.708252	566.354370	-12.910173	969.723389	576.496338	243.090500
-604.695679	104.067436	994.145630	-590.447205	-74.801781	992.157593	-638.704407	133.865128	522.051086	-660.385559	-87.757881	525.395996	-658.761780	148.735107	79.651550	-661.360168	-67.904823	86.778282	-585.249023	207.037842	1462.950073	-524.185120	-168.859421	1445.397827	-511.908478	15.668795	1423.530518	-524.333923	25.134766	1755.906250	-787.242065	280.077209	1243.310669	-672.108582	-275.105530	1214.773682	-663.822388	196.034531	978.505859	-603.867615	-223.014191	919.538330	-580.641968	14.886016	1091.707886	566.264709	-12.952704	969.782532	576.449463	243.061783
-604.827637	103.788445	994.160645	-590.535461	-75.047783	992.151917	-638.588806	133.783798	522.028076	-660.469177	-87.944130	525.416260	-658.826050	148.726715	79.693718	-661.353088	-67.950638	86.826836	-585.439026	206.752853	1462.942017	-524.288757	-169.117661	1445.373291	-512.088257	15.361363	1423.511841	-524.054932	25.194460	1755.772827	-787.446045	279.718262	1243.331421	-672.162903	-275.406555	1214.706177	-663.949341	195.752335	978.484680	-603.961182	-223.479248	919.365112	-580.772095	14.614636	1091.715942	566.135498	-12.939383	969.831482	576.302612	243.110641
-604.970215	103.536285	994.167175	-590.698914	-75.281914	992.168701	-638.422119	133.699844	521.951233	-660.575623	-88.207916	525.449463	-658.741028	148.742554	79.623482	-661.440735	-67.954315	86.793404	-585.672729	206.473221	1462.961670	-524.485107	-169.455002	1445.311035	-512.234375	15.083396	1423.532959	-523.762512	25.256912	1755.684814	-787.600891	279.234955	1243.153931	-672.203003	-275.674591	1214.610840	-664.035950	195.434570	978.488159	-604.146118	-224.143570	919.191528	-580.956909	14.372619	1091.733032	565.993286	-12.989110	969.913269	576.158508	243.121246
-605.130188	103.296173	994.170532	-590.825989	-75.534119	992.170288	-638.354248	133.592896	521.931885	-660.605103	-88.309219	525.392395	-658.760193	148.740402	79.584648	-661.397400	-67.980057	86.791626	-585.890137	206.163452	1462.978027	-524.632141	-169.737259	1445.258667	-512.392700	14.768231	1423.543457	-523.468506	25.328829	1755.552002	-787.831238	278.802216	1243.156006	-672.245850	-276.010345	1214.511841	-664.140625	195.128754	978.458191	-604.264893	-224.757324	919.114441	-581.110535	14.127726	1091.737305	565.867798	-13.093624	970.002869	576.043701	243.080063
-605.303345	103.092331	994.163818	-590.983276	-75.836372	992.160889	-638.308105	133.469299	521.911377	-660.706055	-88.520821	525.392273	-658.784607	148.707306	79.642204	-661.408691	-68.031601	86.782967	-586.110718	205.855469	1463.010010	-524.789917	-170.030945	1445.191162	-512.579163	14.457385	1423.538452	-523.146423	25.465689	1755.461182	-788.079285	278.451935	1243.316406	-672.312317	-276.376282	1214.430908	-664.250610	194.820358	978.459778	-604.371277	-225.283630	918.900879	-581.290100	13.873371	1091.731689	565.723633	-13.102534	970.028381	575.846069	243.139374
-605.451843	102.749947	994.152893	-591.129639	-76.075211	992.169250	-638.245605	133.429688	521.890747	-660.866394	-88.768089	525.403503	-658.767090	148.649857	79.642059	-661.438293	-68.026314	86.762199	-586.330383	205.506958	1463.055664	-524.971619	-170.313248	1445.119751	-512.751892	14.132215	1423.551514	-522.821228	25.642473	1755.518921	-788.325928	278.043121	1243.343750	-672.355225	-276.719452	1214.313721	-664.404602	194.484818	978.499023	-604.465698	-225.765274	918.691895	-581.464600	13.591537	1091.734985	565.534302	-13.185096	970.108704	575.646912	243.105453
-605.609253	102.495270	994.149048	-591.288879	-76.316589	992.164063	-638.216187	133.294617	521.849670	-660.983826	-88.982414	525.409363	-658.780090	148.651703	79.629593	-661.406860	-68.036476	86.757156	-586.581543	205.147690	1463.135864	-525.203247	-170.645172	1445.054443	-512.957764	13.803028	1423.565796	-522.522827	25.780518	1755.421875	-788.529480	277.573639	1243.281006	-672.462158	-277.070770	1214.171265	-664.610535	194.111679	978.581665	-604.580139	-226.342300	918.587585	-581.635803	13.341570	1091.732666	565.341064	-13.296597	970.145142	575.429810	243.089478
-605.795166	102.246483	994.153381	-591.502380	-76.495361	992.187317	-638.141968	133.236832	521.808411	-661.037781	-89.083618	525.335632	-658.774780	148.603607	79.664055	-661.488525	-68.077301	86.764648	-586.809021	204.831299	1463.147217	-525.361206	-170.988281	1445.017090	-513.145386	13.445343	1423.559814	-522.238953	25.976635	1755.289185	-788.776733	277.229919	1243.273804	-672.557678	-277.478638	1214.058716	-664.827026	193.811676	978.635010	-604.670837	-226.880081	918.405518	-581.849609	13.134564	1091.748779	565.190918	-13.314796	970.164001	575.245605	243.088379
-606.009827	102.035515	994.187927	-591.812012	-76.649635	992.210876	-638.153015	133.099716	521.815063	-661.178955	-89.231369	525.298706	-658.814331	148.563568	79.678642	-661.460815	-68.117256	86.748215	-587.066284	204.478104	1463.191040	-525.532288	-171.271286	1444.921753	-513.354980	13.102546	1423.536255	-521.970581	26.112091	1755.165283	-789.002747	276.767426	1243.272461	-672.641602	-277.851532	1213.931519	-664.995850	193.530792	978.637939	-604.668701	-227.310944	918.225525	-582.140564	12.934718	1091.782837	564.011047	-11.904379	970.154663	572.361877	244.939560
-606.294189	101.801315	994.176208	-592.407043	-76.548531	992.333069	-638.186462	133.031662	521.770020	-661.341736	-89.417542	525.234985	-658.816772	148.560699	79.659035	-661.562134	-68.106071	86.722244	-587.312073	204.082123	1463.212769	-525.676086	-171.624512	1444.813843	-513.551147	12.739215	1423.556396	-521.699097	26.296375	1755.045044	-789.260620	276.284912	1243.285156	-672.759888	-278.222290	1213.789917	-665.218811	193.304749	978.625549	-604.735291	-227.793365	918.042358	-582.613464	12.910753	1091.843628	564.709106	-13.331990	970.131287	574.681335	243.182816
-606.487793	101.547310	994.210632	-592.597473	-76.787148	992.316345	-638.172668	132.918594	521.742554	-661.294067	-89.445183	525.186646	-658.778748	148.552032	79.611702	-661.425781	-68.113205	86.716454	-587.510986	203.729736	1463.218140	-525.850769	-172.070816	1444.686157	-513.752502	12.376036	1423.522949	-521.436646	26.467865	1754.918335	-789.498718	275.975250	1243.335205	-672.869202	-278.654266	1213.624878	-665.432556	193.051483	978.674133	-604.799194	-228.348480	917.921997	-582.827454	12.634736	1091.856201	564.609619	-13.481669	970.087891	574.717224	242.918884
-606.703796	101.278351	994.223083	-592.766968	-77.070824	992.283997	-638.226013	132.838821	521.748718	-661.418152	-89.586205	525.211548	-658.847839	148.562332	79.624985	-661.460449	-68.146858	86.717964	-587.757141	203.342422	1463.283081	-525.979065	-172.493454	1444.570313	-513.953247	11.971566	1423.499390	-521.176086	26.634666	1754.765869	-789.737793	275.578186	1243.398438	-672.968933	-279.056580	1213.490479	-665.681091	192.761658	978.718567	-604.816833	-228.848663	917.838135	-583.016541	12.338271	1091.845703	564.379272	-13.467164	970.029846	574.405029	243.000610
-606.907959	101.033401	994.235840	-592.949646	-77.396599	992.280945	-638.249695	132.719025	521.731995	-661.549866	-89.767532	525.244263	-658.866882	148.531769	79.670616	-661.480530	-68.154091	86.712265	-587.985168	202.934769	1463.392090	-526.087463	-172.886902	1444.421509	-514.141235	11.599976	1423.471191	-520.920227	26.825340	1754.640747	-789.970886	275.115234	1243.471313	-673.078674	-279.388550	1213.389893	-665.912659	192.493958	978.799133	-604.775452	-229.238266	917.814514	-583.223694	12.044999	1091.853027	564.153137	-13.604400	970.006714	574.133972	243.004059
-607.150085	100.733307	994.289185	-593.113281	-77.649223	992.261414	-638.294373	132.598541	521.727173	-661.661133	-89.895187	525.255859	-658.923462	148.507751	79.696007	-661.494568	-68.196785	86.720177	-588.226990	202.521835	1463.441528	-526.202148	-173.284698	1444.282227	-514.316833	11.211179	1423.449463	-520.745178	26.516136	1754.622803	-790.271179	274.686829	1243.594971	-673.230408	-279.844360	1213.277588	-666.164490	192.217026	978.852600	-604.756592	-229.586807	917.738708	-583.418762	11.736427	1091.868652	563.935730	-13.669425	969.963623	573.873840	242.982529
-607.409729	100.435196	994.319397	-593.303467	-77.914024	992.233398	-638.302368	132.447174	521.708496	-661.755981	-90.109619	525.290405	-658.925537	148.487228	79.664925	-661.428711	-68.204178	86.744827	-588.450623	202.066269	1463.492554	-526.355774	-173.721329	1444.171753	-514.480957	10.839512	1423.440308	-520.483765	26.788113	1754.452515	-790.537598	274.253326	1243.718750	-673.370361	-280.246063	1213.140503	-666.422424	191.969772	978.904541	-604.743896	-229.871277	917.610474	-583.634033	11.430075	1091.868164	563.710327	-13.799685	969.941589	573.584229	242.992599
-607.701782	100.172714	994.309265	-593.534485	-78.217529	992.227478	-638.370544	132.338028	521.686401	-661.881653	-90.299828	525.287231	-658.980408	148.473358	79.679016	-661.572815	-68.237442	86.680206	-588.668396	201.704315	1463.567627	-526.483643	-174.083160	1444.053833	-514.661926	10.429824	1423.392700	-520.214111	27.063961	1754.235352	-790.763000	273.799713	1243.907715	-673.518616	-280.647339	1213.042603	-666.674377	191.644211	978.981018	-604.741028	-230.157639	917.517639	-583.880493	11.156318	1091.857544	563.467957	-13.836370	969.879089	573.230591	242.966293
-607.921631	99.961563	994.328979	-593.711365	-78.519806	992.184875	-638.398743	132.192017	521.709473	-662.076233	-90.552162	525.338806	-659.015564	148.476517	79.680504	-661.579956	-68.232796	86.698547	-588.911072	201.221985	1463.612671	-526.639160	-174.429565	1443.952148	-514.812134	10.012241	1423.378662	-519.971924	27.527975	1754.044189	-791.035278	273.414093	1244.044678	-673.661987	-281.114563	1212.914795	-666.960693	191.362915	979.026672	-604.751465	-230.384827	917.497253	-584.079651	10.869065	1091.846313	563.245850	-13.892068	969.834534	572.875427	242.915329
-608.158081	99.700470	994.347656	-593.868591	-78.792206	992.187500	-638.449524	132.024811	521.718323	-662.190186	-90.718895	525.303162	-659.026672	148.516159	79.628311	-661.668213	-68.238846	86.668350	-589.091736	200.804489	1463.658447	-526.739502	-174.809647	1443.824463	-515.006897	9.620806	1423.398193	-519.747192	27.781986	1753.883545	-791.287781	272.980347	1244.144165	-673.770813	-281.497223	1212.797729	-667.214478	191.101776	979.018311	-604.801025	-230.635696	917.413635	-584.273193	10.601154	1091.856323	562.968018	-14.032515	969.833069	572.429199	242.855316
-608.448303	99.367233	994.347595	-594.100952	-79.138916	992.179688	-638.491272	131.914261	521.673279	-662.285461	-90.870506	525.320496	-659.055969	148.493469	79.637627	-661.655762	-68.279434	86.707794	-589.283691	200.389343	1463.677856	-526.841003	-175.253891	1443.729370	-515.208130	9.201119	1423.391968	-519.484314	28.010153	1753.722412	-791.475586	272.561218	1244.127930	-673.847412	-281.906616	1212.712646	-667.475647	190.846558	979.036072	-604.849121	-230.923401	917.411682	-584.518494	10.263651	1091.849731	562.648254	-14.205454	969.868225	571.950317	242.849152
-608.734375	99.063263	994.407166	-594.319946	-79.422165	992.155945	-638.548157	131.794052	521.676697	-662.396851	-91.057930	525.256714	-659.065308	148.443390	79.632767	-661.586365	-68.332741	86.708565	-589.502869	199.963989	1463.752808	-526.937195	-175.661270	1443.639404	-515.397400	8.794664	1423.357788	-519.402344	27.955008	1753.238037	-791.717346	272.098816	1244.269531	-673.922363	-282.363434	1212.605225	-667.722778	190.562042	979.091125	-604.867920	-231.107971	917.382019	-584.760559	9.931159	1091.865845	562.360596	-14.300561	969.885315	571.521545	242.812592
-608.993225	98.795952	994.439087	-594.527039	-79.730591	992.124573	-638.609131	131.596786	521.673035	-662.558105	-91.255524	525.256470	-659.139771	148.439911	79.678299	-661.639099	-68.389992	86.683037	-589.746338	199.492966	1463.832642	-527.002075	-176.051163	1443.533569	-515.589661	8.408208	1423.330933	-519.219604	28.082670	1753.124023	-792.020264	271.632355	1244.453735	-673.985229	-282.745514	1212.481201	-667.984009	190.195465	979.201416	-604.908813	-231.259262	917.309326	-584.996521	9.612953	1091.866699	562.019409	-14.442073	969.904480	571.069031	242.736740
-609.273438	98.515427	994.458191	-594.714233	-80.011932	992.110840	-638.668884	131.486572	521.662231	-662.698914	-91.421341	525.172729	-659.191895	148.401535	79.710655	-661.757568	-68.392868	86.632797	-590.034912	199.023422	1463.907959	-527.016968	-176.451019	1443.472534	-515.779297	8.002924	1423.307983	-519.018799	28.163826	1753.037109	-792.254639	271.122894	1244.508667	-674.079041	-283.156952	1212.396118	-668.238220	189.885056	979.221924	-604.912048	-231.361679	917.306885	-585.201172	9.325062	1091.864380	561.676514	-14.553802	969.955933	570.511047	242.623154
-609.579956	98.242569	994.489502	-594.966125	-80.265816	992.077454	-638.747986	131.394257	521.663757	-662.896057	-91.554497	525.115417	-659.218872	148.365875	79.698242	-661.694275	-68.464264	86.653000	-590.293396	198.605331	1463.959473	-527.095276	-176.912476	1443.424683	-515.950806	7.599210	1423.272949	-518.842712	28.317209	1752.903931	-792.483276	270.734222	1244.536255	-674.146301	-283.613556	1212.275146	-668.459961	189.589294	979.259644	-604.968323	-231.502243	917.245117	-585.448486	9.033769	1091.857910	561.353455	-14.522882	969.923279	569.950928	242.628265
-609.887634	97.908836	994.516785	-595.196106	-80.588448	992.081726	-638.849609	131.286087	521.660278	-662.977417	-91.608055	525.039246	-659.220703	148.403076	79.657745	-661.819824	-68.434471	86.573822	-590.530640	198.155060	1463.961304	-527.165710	-177.286041	1443.355591	-516.120544	7.166967	1423.265991	-518.634277	28.483103	1752.743286	-792.724915	270.225861	1244.586426	-674.201904	-283.989227	1212.174927	-668.690918	189.282272	979.276611	-604.969788	-231.573471	917.239258	-585.687500	8.702762	1091.868652	560.990845	-14.636679	969.945740	569.462830	242.538483
-610.179138	97.640022	994.560120	-595.455383	-80.908043	992.044861	-638.882385	131.191315	521.601624	-663.051575	-91.744667	525.064880	-659.164001	148.410202	79.628807	-661.718445	-68.497116	86.546684	-590.761047	197.707520	1463.993408	-527.243347	-177.668442	1443.273804	-516.298462	6.757477	1423.280273	-518.432129	28.607349	1752.593018	-792.993408	269.765106	1244.646240	-674.259888	-284.380676	1212.078613	-668.940002	188.935501	979.288391	-604.993530	-231.666626	917.296570	-585.944214	8.368889	1091.868774	560.632751	-14.664127	969.891174	568.921143	242.458466
-610.493896	97.335129	994.558655	-595.664612	-81.230904	992.021423	-638.955078	131.039154	521.573425	-663.261841	-91.963776	525.042969	-659.260986	148.394257	79.630692	-661.783264	-68.528984	86.603798	-591.017151	197.270432	1464.001465	-527.353577	-178.112717	1443.192871	-516.448669	6.366359	1423.267212	-518.260681	28.745722	1752.452637	-793.262878	269.304077	1244.691895	-674.322998	-284.806427	1212.003906	-669.210571	188.662979	979.266174	-605.036743	-231.765320	917.274170	-586.184631	8.054683	1091.852539	560.292236	-14.754343	969.865601	568.329102	242.426804
-610.771606	96.999153	994.605896	-595.834473	-81.523369	992.019348	-639.000488	130.901840	521.613159	-663.461914	-92.174362	525.057129	-659.271667	148.363403	79.660141	-661.776184	-68.567886	86.610092	-591.299133	196.757172	1464.094849	-527.472046	-178.561935	1443.099976	-516.590637	5.950893	1423.245239	-518.078857	28.892834	1752.280640	-793.516907	268.751495	1244.755249	-674.377869	-285.223907	1211.907104	-669.505249	188.340225	979.262024	-605.051697	-231.869095	917.225891	-586.423218	7.722169	1091.877686	559.917419	-14.835089	969.839050	567.740967	242.344742
-611.063660	96.736824	994.642761	-596.031311	-81.819031	992.001343	-639.063171	130.787735	521.589783	-663.557983	-92.341705	525.027527	-659.334045	148.415146	79.646828	-661.779297	-68.604248	86.560898	-591.567383	196.324127	1464.126709	-527.549133	-178.913773	1442.953979	-516.779480	5.534733	1423.196655	-517.890991	29.028814	1752.108154	-793.829285	268.292877	1244.863037	-674.410706	-285.635803	1211.806763	-669.744995	187.979538	979.346375	-605.097473	-231.962997	917.179993	-586.652466	7.423203	1091.884521	559.483704	-15.047214	969.849060	567.165466	242.210953
-611.333191	96.434875	994.679871	-596.237854	-82.129013	991.970154	-639.087158	130.633286	521.572937	-663.722900	-92.570518	525.046082	-659.329712	148.319122	79.686821	-661.726563	-68.598717	86.518890	-591.841858	195.851959	1464.207397	-527.596497	-179.301605	1442.880493	-516.928894	5.130391	1423.161377	-517.705505	29.183922	1751.952759	-794.117798	267.705750	1244.963501	-674.470764	-286.054932	1211.692993	-670.032898	187.645004	979.410889	-605.120483	-232.087494	917.149658	-586.896790	7.084949	1091.888550	559.066711	-15.100424	969.798645	566.514038	242.159973
-611.620544	96.079674	994.671692	-596.459412	-82.418694	991.951172	-638.910889	132.227905	521.570862	-663.865356	-92.770081	524.978577	-659.479614	148.390701	79.826630	-661.796082	-68.641869	86.500801	-592.085266	195.389648	1464.250488	-527.620483	-179.766373	1442.805542	-517.085205	4.706290	1423.148560	-517.506470	29.364452	1751.750244	-794.417786	267.166504	1245.066162	-674.509705	-286.462830	1211.577026	-670.321777	187.308243	979.435974	-605.147095	-232.183136	917.078003	-587.130737	6.764552	1091.871460	558.583801	-15.243164	969.795410	565.797974	242.072235
-612.001099	95.737152	994.710144	-596.746887	-82.769203	991.920288	-638.937500	132.131104	521.570740	-664.132385	-93.042236	524.983948	-659.502014	148.336182	79.830406	-661.907532	-68.655632	86.458313	-592.262939	194.918915	1464.386841	-527.667419	-180.200745	1442.667358	-517.272095	4.258400	1423.093994	-517.294434	29.568581	1751.507690	-794.700012	266.610291	1245.154907	-674.536987	-286.857605	1211.420166	-670.613831	186.935791	979.507568	-605.225159	-232.289108	917.042114	-587.432129	6.391442	1091.869629	558.109924	-15.374684	969.790161	565.102661	242.011902
-612.298340	95.478287	994.725098	-597.006897	-83.124748	991.904907	-638.938843	131.975235	521.574951	-664.315369	-93.285561	524.955444	-659.569458	148.354080	79.808266	-661.941772	-68.708549	86.466179	-592.514893	194.461960	1464.449707	-527.734314	-180.615524	1442.512695	-517.410034	3.850227	1423.103394	-517.105713	29.809797	1751.343262	-794.989319	266.101776	1245.265137	-674.599487	-287.357056	1211.273682	-670.915344	186.619568	979.538452	-605.259766	-232.350540	916.973877	-587.684875	6.073375	1091.864868	557.663269	-15.523777	969.767456	564.391785	241.912659
-612.583557	95.165382	994.737366	-597.258484	-83.474426	991.884583	-638.870544	131.764755	521.527527	-664.488159	-93.444595	524.947876	-659.523621	148.333984	79.779892	-661.965576	-68.711288	86.485382	-592.765198	193.936188	1464.468384	-527.807983	-181.092789	1442.381958	-517.560913	3.414574	1423.097656	-516.924744	30.054979	1751.173462	-795.285461	265.506958	1245.397949	-674.657410	-287.765076	1211.135986	-671.234192	186.273148	979.615479	-605.321411	-232.464157	916.845703	-587.933777	5.729033	1091.857544	557.179260	-15.556390	969.695679	563.596252	241.892166
-612.912048	94.790123	994.759521	-597.500916	-83.802086	991.862000	-638.578552	131.440720	521.447815	-664.571533	-93.603745	524.877441	-659.397949	148.268158	79.790817	-661.979919	-68.754425	86.464485	-593.034851	193.412354	1464.510254	-527.903931	-181.547455	1442.252808	-517.713623	2.949610	1423.071289	-516.719238	30.339888	1750.920654	-795.587280	264.851990	1245.566650	-674.746399	-288.164612	1210.942261	-671.527222	185.906448	979.685852	-605.378235	-232.639511	916.669067	-588.178772	5.364660	1091.850342	556.711243	-15.578379	969.591003	562.880737	241.829010
-613.218689	94.356392	994.823975	-597.701294	-84.107956	991.852661	-638.409729	131.136124	521.420105	-664.629822	-93.757813	524.842773	-659.364441	148.252762	79.779938	-662.033752	-68.765930	86.471931	-593.223328	192.921036	1464.581177	-527.894104	-181.986069	1442.052124	-517.804016	2.476052	1423.017334	-516.516052	30.648069	1750.715942	-795.905273	264.296143	1245.765015	-674.843933	-288.634033	1210.708374	-671.848450	185.490692	979.783813	-605.483154	-232.846558	916.487610	-588.438232	4.963623	1091.878784	556.150940	-15.701093	969.588257	562.026855	241.737579
-613.561768	93.956810	994.855164	-597.976257	-84.471573	991.845642	-638.464355	131.023758	521.355957	-664.744690	-93.950012	524.745972	-659.526001	148.164215	79.826607	-662.030579	-68.760872	86.426033	-593.427307	192.370087	1464.689819	-528.041321	-182.556091	1441.762573	-517.842102	2.004331	1423.061157	-516.330750	30.979477	1750.489990	-796.180969	263.696014	1245.989014	-674.905823	-289.063324	1210.452271	-672.165466	185.065628	979.908875	-605.536499	-233.014633	916.252380	-588.712952	4.570487	1091.884888	555.631897	-15.712420	969.511536	561.236572	241.731110
-613.881897	93.590698	994.888245	-598.257690	-84.853851	991.862671	-638.334412	130.705627	521.351501	-664.841064	-94.156609	524.750061	-659.520386	148.211517	79.757011	-662.098633	-68.780075	86.383171	-593.599976	191.825760	1464.831421	-528.111755	-183.032043	1441.512085	-517.996399	1.509899	1423.061035	-516.148743	31.299545	1750.277588	-796.430359	263.117065	1246.175903	-674.937012	-289.457642	1210.138062	-672.494690	184.648773	979.999207	-605.576233	-233.204056	916.066101	-588.992310	4.193058	1091.906250	555.033264	-15.893614	969.499390	560.347656	241.692963
-614.196289	93.221329	994.916748	-598.468811	-85.296059	991.897705	-637.917542	130.337128	521.254089	-664.941101	-94.451996	524.756409	-659.409363	148.149643	79.758217	-662.194336	-68.795670	86.448738	-593.782410	191.322998	1464.995972	-528.277832	-183.465057	1441.232300	-517.994141	1.011901	1423.129639	-515.965759	31.671820	1750.031982	-796.686829	262.592712	1246.333008	-675.020386	-289.935059	1209.854736	-672.836426	184.219177	980.111816	-605.624207	-233.432007	915.800720	-589.235413	3.802626	1091.934692	554.419617	-15.908528	969.443298	559.407288	241.666473
-614.538208	92.827873	994.952576	-598.714050	-85.745354	991.912476	-637.689392	130.106567	521.151062	-665.028687	-94.756851	524.757263	-659.432678	148.146362	79.717384	-662.362366	-68.776207	86.444244	-593.930420	190.752365	1465.152466	-528.442505	-183.994492	1440.991699	-518.146729	0.530889	1423.170166	-515.784424	31.998577	1749.778320	-796.848389	262.030518	1246.520264	-675.085632	-290.344391	1209.555908	-673.177185	183.763077	980.185608	-605.651306	-233.701263	915.563782	-589.498657	3.381717	1091.954712	553.820557	-15.939188	969.393677	558.558472	241.632019
-614.881348	92.400391	994.960754	-598.940491	-86.209480	991.952271	-637.449036	129.868713	521.142761	-665.011108	-94.954536	524.704407	-659.475098	148.148758	79.695442	-662.360779	-68.814713	86.486313	-594.107849	190.219940	1465.361328	-528.551086	-184.479126	1440.701294	-518.236877	0.026297	1423.239258	-515.587097	32.396881	1749.511597	-797.011475	261.397552	1246.858887	-675.103027	-290.774994	1209.136719	-673.551514	183.270996	980.303406	-605.661560	-233.927963	915.245789	-589.752441	2.967417	1091.973389	553.234314	-16.017710	969.372986	557.569397	241.601028
-615.210693	91.976395	995.021912	-599.187988	-86.653976	992.026367	-637.204712	129.594879	521.095642	-665.079529	-95.266701	524.741150	-659.514771	148.062408	79.752907	-662.461060	-68.834885	86.520035	-594.275574	189.659592	1465.617676	-528.642822	-184.993393	1440.431763	-518.384583	-0.445904	1423.279419	-515.466370	32.715668	1749.247803	-797.205078	260.858490	1247.183105	-675.145264	-291.199738	1208.754150	-673.948242	182.921173	980.369568	-605.647217	-234.119797	914.890015	-590.015625	2.550565	1092.036621	552.635925	-15.985844	969.278748	556.630920	241.598648
-615.581238	91.585495	995.114624	-599.425720	-87.021286	992.066956	-636.912170	129.264359	521.011292	-665.062378	-95.488304	524.714905	-659.534241	148.013245	79.747429	-662.566040	-68.816544	86.496872	-594.475891	189.053299	1465.900635	-528.802673	-185.536118	1440.223877	-518.527588	-0.943179	1423.294312	-515.300537	33.026039	1749.030273	-797.367310	260.285553	1247.506226	-675.234558	-291.657593	1208.446899	-674.236694	182.195572	980.650391	-605.192688	-232.586319	913.791870	-590.314514	2.155956	1092.102295	551.942810	-16.124680	969.200806	555.634460	241.567444
-615.957581	91.125191	995.203918	-599.712219	-87.448517	992.132751	-636.597046	128.910110	520.951660	-665.102600	-95.815247	524.722595	-659.508484	147.977478	79.775871	-662.658325	-68.823158	86.501305	-594.626099	188.498917	1466.160034	-528.950989	-186.053513	1439.990601	-518.675781	-1.448727	1423.294556	-515.132202	33.335373	1748.767090	-797.484070	259.797058	1247.770020	-675.248779	-292.022949	1208.060303	-674.559082	181.572266	980.928650	-605.164246	-232.742584	913.295776	-590.625854	1.709691	1092.176392	551.226746	-16.177172	969.161926	554.566772	241.505814
-616.283447	90.643364	995.279175	-599.928345	-87.826828	992.186401	-636.235107	128.555786	520.899841	-665.057434	-96.019623	524.656250	-659.465698	147.861008	79.822899	-662.619141	-68.899010	86.548096	-594.914490	187.934052	1466.357666	-529.293274	-186.558136	1439.721924	-518.799500	-1.970648	1423.146729	-514.996643	33.589539	1748.516968	-797.582947	259.258881	1247.944214	-675.218872	-292.436218	1207.565430	-674.829773	181.002960	981.208069	-605.134583	-233.054169	912.839478	-590.899658	1.277965	1092.241333	550.509583	-16.346193	969.165710	553.580078	241.460068
-616.592957	90.240486	995.325256	-600.133606	-88.315041	992.225220	-635.893921	128.223648	520.855713	-665.026855	-96.279289	524.627808	-659.462708	147.875168	79.802269	-662.611328	-68.902893	86.578323	-595.096985	187.362427	1466.628784	-529.556580	-187.080811	1439.469116	-519.021973	-2.514829	1423.158691	-514.910828	33.509941	1748.403320	-797.743347	258.833374	1248.170898	-675.243347	-292.863434	1207.128540	-675.073853	180.443436	981.357239	-605.104675	-233.458511	912.350891	-591.140320	0.840111	1092.280884	549.768005	-16.410559	969.124390	552.439697	241.407013
-616.925842	89.819878	995.349976	-600.361816	-88.753174	992.243958	-635.595215	127.966789	520.857117	-665.033936	-96.576248	524.559875	-659.465454	147.859573	79.765427	-662.644409	-68.932571	86.588745	-595.246338	186.824814	1466.815918	-529.801392	-187.549515	1439.249756	-519.225159	-3.039139	1423.156006	-514.738037	33.698509	1748.161011	-797.918091	258.246399	1248.490479	-675.238098	-293.232269	1206.723389	-675.287048	179.900650	981.526062	-605.070129	-233.805649	911.936707	-591.395325	0.419991	1092.298096	549.045837	-16.415079	969.004150	551.381531	241.426117
-617.250061	89.384109	995.381592	-600.635864	-89.257813	992.247314	-635.353821	127.691734	520.817749	-665.073242	-96.838486	524.498779	-659.523438	147.785431	79.824600	-662.635864	-68.958366	86.596878	-595.423218	186.274231	1466.979004	-530.075195	-188.028275	1438.964478	-519.449524	-3.591823	1423.118408	-514.589233	33.874523	1747.881592	-798.083862	257.794800	1248.707275	-675.187744	-293.722504	1206.294800	-675.496338	179.286469	981.764099	-605.084473	-234.191055	911.516418	-591.655334	-0.057128	1092.308716	548.270020	-16.666088	968.981689	550.305481	241.263718
-617.472107	88.912979	995.427246	-600.802612	-89.766777	992.225159	-635.061523	127.293289	520.855591	-665.201965	-97.249756	524.486755	-659.544373	147.731171	79.830254	-662.785950	-68.952965	86.595879	-595.571899	185.698807	1467.090576	-530.343567	-188.635727	1438.731567	-519.665161	-4.113960	1423.072144	-514.438416	34.132645	1747.569092	-798.257141	257.399719	1248.947510	-675.228516	-293.989288	1205.859497	-675.695496	178.938431	981.850708	-605.015015	-234.505035	911.137878	-591.850098	-0.579213	1092.320557	547.455017	-16.690262	968.902710	549.156128	241.275925
-617.780029	88.424774	995.433044	-601.048889	-90.254242	992.188171	-634.787231	126.911194	520.889221	-665.247498	-97.487221	524.457703	-659.504822	147.659409	79.856468	-662.657227	-69.035988	86.619598	-595.750305	185.115097	1467.232056	-530.574524	-189.167114	1438.462891	-519.924194	-4.648429	1423.008789	-514.282349	34.164280	1747.315063	-798.489380	256.924774	1249.150391	-675.249573	-294.380432	1205.498779	-675.870544	178.227737	982.116699	-604.900452	-234.838211	910.718811	-592.093628	-1.081402	1092.298950	546.584534	-16.569815	968.796448	547.884216	241.399292
-618.056885	87.945297	995.449646	-601.289795	-90.771553	992.144897	-634.517029	126.598930	520.842896	-665.401550	-97.831711	524.439575	-659.508911	147.644684	79.897255	-662.745483	-69.046791	86.588463	-595.917236	184.501938	1467.305176	-530.817566	-189.767548	1438.282837	-520.176453	-5.214291	1422.959839	-514.159058	34.134148	1747.042480	-798.684143	256.501831	1249.271851	-675.225769	-294.788239	1205.074951	-676.159180	177.888107	982.221924	-604.843079	-235.294952	910.416748	-592.322510	-1.606386	1092.280273	545.866028	-16.827391	968.750183	546.863770	241.269531
-618.294495	87.480019	995.437744	-601.521667	-91.244057	992.127808	-634.306763	126.387009	520.742737	-665.553040	-98.186813	524.388123	-659.486084	147.630768	79.856842	-662.753601	-69.077545	86.603020	-596.109558	183.987411	1467.321655	-531.033203	-190.324448	1438.147949	-520.420471	-5.748500	1422.913940	-514.047668	34.053902	1746.801514	-798.877686	256.079529	1249.335327	-675.221069	-295.156647	1204.678345	-676.375610	177.305603	982.363586	-604.744873	-235.792694	909.970886	-592.558105	-2.077684	1092.265991	545.009766	-16.933310	968.683167	545.686523	241.237366
-618.555054	86.940338	995.402893	-601.807739	-91.782791	992.091858	-634.164795	126.180161	520.710083	-665.711304	-98.544167	524.406067	-659.503357	147.589783	79.912201	-662.731079	-69.125626	86.617188	-596.292236	183.454453	1467.256592	-531.293457	-190.849136	1437.971924	-520.660156	-6.278928	1422.868774	-513.932861	33.929996	1746.581543	-799.053528	255.625992	1249.321411	-675.278931	-295.603760	1204.330444	-676.632324	177.057907	982.332458	-604.621155	-236.284561	909.606506	-592.801453	-2.617018	1092.225342	544.181152	-16.944689	968.584656	544.561096	241.258331
-618.763428	86.429825	995.347595	-601.972168	-92.284409	992.091248	-634.026794	125.943283	520.630249	-665.886169	-98.949493	524.484924	-659.526489	147.574677	79.877632	-662.805786	-69.170174	86.612328	-596.534119	182.891296	1467.258911	-531.544189	-191.446609	1437.783691	-520.893433	-6.859051	1422.782715	-513.838074	33.764114	1746.308594	-799.308105	255.209915	1249.356201	-675.345642	-296.037140	1204.036011	-676.812134	176.471146	982.404968	-604.503174	-236.747543	909.308228	-593.004211	-3.090289	1092.200317	543.306396	-17.006247	968.482666	543.406006	241.164139
-618.912842	85.945351	995.293579	-602.096436	-92.867699	992.088501	-633.926941	125.658821	520.615906	-665.971924	-99.241241	524.464294	-659.575684	147.578735	79.880630	-662.738159	-69.240257	86.606483	-596.752625	182.344986	1467.277344	-531.821045	-192.023087	1437.599243	-521.154236	-7.430332	1422.684326	-513.733643	33.550354	1746.063110	-799.494812	254.690826	1249.315063	-675.425842	-296.463287	1203.724976	-677.023804	176.103088	982.381653	-604.386536	-237.347595	909.030640	-593.172241	-3.596428	1092.177490	542.424988	-16.939724	968.336670	542.269104	241.256378
-619.114807	85.408669	995.278076	-602.305420	-93.427086	992.059265	-633.829224	125.441338	520.556335	-666.066040	-99.526428	524.407715	-659.583435	147.541794	79.876991	-662.730408	-69.289940	86.615936	-596.971436	181.737442	1467.233032	-532.043579	-192.559052	1437.488770	-521.381653	-7.992774	1422.635498	-513.643982	33.286877	1745.875610	-799.719055	254.181808	1249.393066	-675.529236	-296.967834	1203.498291	-677.192383	175.701324	982.364136	-604.218994	-237.939072	908.834229	-593.377930	-4.152695	1092.155029	541.599487	-17.092073	968.302368	541.107788	241.172592
-619.302551	84.891548	995.246521	-602.508484	-94.004982	991.975342	-633.809204	125.094757	520.601257	-666.189087	-99.842773	524.340088	-659.662903	147.514664	79.905960	-662.738647	-69.343407	86.649185	-597.192749	181.183060	1467.213989	-532.302063	-193.144913	1437.406006	-521.623596	-8.563900	1422.553345	-513.588562	33.019848	1745.708252	-799.889709	253.625427	1249.380737	-675.641602	-297.413422	1203.305176	-677.408325	175.475891	982.284241	-604.037354	-238.391098	908.728333	-593.586182	-4.731721	1092.099609	540.696533	-17.220819	968.209290	540.125000	241.148331
-619.428101	84.411171	995.200928	-602.630188	-94.548698	991.902832	-633.782227	124.736420	520.608643	-666.395325	-100.170982	524.331604	-659.737610	147.507996	79.863800	-662.787231	-69.361877	86.606071	-597.453369	180.589066	1467.143677	-532.517883	-193.724640	1437.305420	-521.900208	-9.142890	1422.495361	-513.533752	32.703110	1745.515015	-800.082947	253.107346	1249.279663	-675.754028	-297.999146	1203.161377	-677.526306	174.911926	982.284485	-603.963135	-238.944977	908.603760	-593.717041	-5.258859	1092.041748	539.773254	-17.207615	968.107727	538.907837	241.201294
-619.541016	83.863289	995.129639	-602.791504	-95.181709	991.843323	-633.705139	124.495888	520.516235	-666.550232	-100.571587	524.278992	-659.726257	147.483261	79.878578	-662.802185	-69.414253	86.631546	-597.705933	179.988251	1467.089966	-532.725098	-194.314240	1437.249512	-522.157715	-9.723363	1422.483521	-513.491394	32.327942	1745.323486	-800.315308	252.611877	1249.161377	-675.898438	-298.568329	1203.043457	-677.629700	174.532028	982.221619	-603.880127	-239.541183	908.564331	-593.852905	-5.847329	1091.976196	538.940247	-17.133823	967.959595	537.914795	241.212128
-619.702881	83.310722	995.051758	-603.006409	-95.811104	991.767456	-633.587158	124.302643	520.402893	-666.770874	-101.004852	524.304810	-659.704773	147.468964	79.839119	-662.840576	-69.492226	86.652901	-597.943481	179.399307	1466.989746	-532.956360	-194.969406	1437.161377	-522.408752	-10.326822	1422.440674	-513.451050	31.937845	1745.135254	-800.496826	252.089600	1249.043701	-676.054321	-299.231567	1202.953857	-677.728760	174.112320	982.143738	-603.834229	-240.093369	908.534912	-594.032959	-6.441434	1091.897827	538.102173	-17.146057	967.846375	536.940002	241.187668
-619.795715	82.740173	995.019226	-603.157166	-96.310715	991.732056	-633.558838	124.054359	520.349976	-666.839294	-101.271400	524.211487	-659.736267	147.465698	79.872726	-662.857239	-69.527443	86.623672	-598.243958	178.770340	1466.947266	-533.155884	-195.578979	1437.102661	-522.621704	-10.914518	1422.374390	-513.410950	31.557323	1744.958862	-800.659119	251.553650	1248.903320	-676.187378	-299.857910	1202.867798	-677.802979	173.702225	982.067688	-603.747681	-240.598816	908.513611	-594.185547	-6.986695	1091.869263	537.194824	-17.318146	967.761780	535.936523	241.117416
-619.916382	82.183868	995.006653	-603.330872	-96.825195	991.701843	-633.556702	123.805405	520.320068	-666.829773	-101.514763	524.174500	-659.790466	147.443390	79.858879	-662.751099	-69.604362	86.658112	-598.522400	178.179962	1466.895264	-533.332153	-196.233078	1437.070435	-523.008057	-11.550146	1422.327026	-513.372742	31.092319	1744.827271	-800.830322	250.918625	1248.825806	-676.364441	-300.615936	1202.829346	-677.848389	173.406082	981.897034	-603.738586	-241.200272	908.582397	-594.354736	-7.539104	1091.851685	536.376892	-17.402081	967.666626	535.179688	240.993668
-620.068420	81.618912	994.983582	-603.549744	-97.436501	991.678223	-633.551270	123.603119	520.269104	-666.912537	-101.820236	524.168640	-659.821594	147.447845	79.871834	-662.787720	-69.656921	86.675377	-598.813660	177.548492	1466.857056	-533.574890	-196.832993	1437.071777	-523.268555	-12.156673	1422.273071	-513.371887	30.553822	1744.693115	-801.031250	250.376877	1248.726563	-676.492126	-301.314758	1202.820435	-677.863159	172.698441	981.872986	-603.731201	-241.766678	908.679626	-594.553101	-8.135163	1091.830566	535.562134	-17.396381	967.562317	534.278503	240.926285
-620.211121	81.128815	994.941467	-603.743774	-98.030861	991.652893	-633.580933	123.374901	520.256348	-667.067932	-102.188683	524.118530	-659.877075	147.378265	79.906830	-662.797363	-69.690971	86.667931	-599.093872	176.923843	1466.796387	-533.768188	-197.396835	1437.042603	-523.529724	-12.793386	1422.224976	-513.330261	30.159327	1744.510620	-801.180298	249.688248	1248.549438	-676.627686	-302.060608	1202.780151	-677.839783	172.157333	981.773926	-603.728333	-242.313919	908.668945	-594.724487	-8.673264	1091.797363	534.703369	-17.275675	967.464539	533.349670	241.018814
-620.295593	80.574341	994.912537	-603.884827	-98.571373	991.620972	-633.569641	123.146133	520.230774	-667.180176	-102.519081	524.062378	-659.890076	147.384628	79.929268	-662.832825	-69.728172	86.634834	-599.375305	176.309433	1466.706787	-534.011414	-198.026306	1437.038696	-523.803223	-13.426310	1422.177979	-513.315857	29.641685	1744.368042	-801.348999	249.105438	1248.346802	-676.711731	-303.024750	1202.843872	-677.815369	171.632645	981.641113	-603.768677	-242.987091	908.729614	-594.844604	-9.228567	1091.768188	533.855835	-17.431328	967.373657	532.605774	240.894958
-620.344604	79.932655	994.884521	-604.011169	-99.157692	991.578064	-633.550232	122.813324	520.212708	-667.231201	-102.860924	524.007507	-659.880981	147.372238	79.906013	-662.746948	-69.785843	86.681976	-599.630005	175.687668	1466.574829	-534.172974	-198.598221	1437.063843	-524.071411	-14.060499	1422.149780	-513.296875	29.082630	1744.224854	-801.472107	248.534134	1248.123901	-676.846191	-303.760651	1202.843384	-677.810425	171.058029	981.507813	-603.834351	-243.590744	908.762634	-594.943298	-9.859299	1091.734619	532.993774	-17.253782	967.274475	531.705505	241.025421
-620.426086	79.374367	994.835449	-604.144897	-99.796005	991.517883	-633.535339	122.468689	520.256836	-667.376831	-103.257698	523.968567	-659.931824	147.391403	79.886986	-662.835632	-69.844452	86.680244	-599.870850	175.034317	1466.498169	-534.377075	-199.241837	1437.089600	-524.296387	-14.682786	1422.167358	-513.313843	28.508837	1744.117310	-801.588318	247.861481	1247.875977	-676.930908	-304.590057	1202.845093	-677.709106	170.478836	981.355408	-603.848450	-244.090149	908.839233	-595.033813	-10.467014	1091.677002	532.303040	-17.277645	967.132935	531.096436	240.993408
-620.507446	78.730576	994.781006	-604.213623	-100.513397	991.484558	-633.479675	122.174004	520.211060	-667.502014	-103.638908	523.918945	-659.954285	147.351685	79.903389	-662.908264	-69.875526	86.644608	-600.127258	174.468185	1466.420410	-534.536743	-199.842026	1437.064941	-524.610535	-15.334395	1422.105347	-513.324097	27.942261	1744.046631	-801.763489	247.190125	1247.763916	-677.091614	-305.329193	1202.817993	-677.642578	169.846283	981.270264	-603.879822	-244.799011	908.946655	-595.115540	-11.135312	1091.634277	531.426453	-17.298294	967.068298	530.327454	240.952805
-620.639587	78.206558	994.739502	-604.413635	-101.058098	991.416321	-633.462036	121.812042	520.221008	-667.555725	-103.874062	523.833557	-659.954407	147.305756	79.915977	-662.823425	-69.906967	86.696060	-600.420227	173.799271	1466.321533	-534.748962	-200.479980	1437.003540	-524.881897	-15.963009	1422.069092	-513.375122	27.326019	1743.958618	-801.902832	246.425507	1247.541260	-677.162354	-306.212769	1202.808350	-677.637817	169.236984	981.116150	-603.946228	-245.436066	909.058228	-595.260681	-11.688889	1091.575684	530.523010	-17.176859	967.031616	529.474426	241.108795
-620.740784	77.618652	994.747070	-604.590637	-101.649437	991.374939	-633.370178	121.519989	520.139832	-667.679199	-104.286690	523.856262	-659.973083	147.294601	79.921448	-662.796448	-69.989746	86.704292	-600.694092	173.191681	1466.294800	-534.971497	-201.134735	1436.966797	-525.163635	-16.587105	1422.036011	-513.427551	26.647688	1743.907227	-802.079834	245.757568	1247.366821	-677.241394	-307.070313	1202.850830	-677.642090	168.609161	980.921143	-603.972107	-246.047546	909.066589	-595.411316	-12.313800	1091.560669	529.797546	-17.204433	966.942444	528.935120	241.022034
-620.876404	76.875389	994.725586	-604.752380	-102.250877	991.333435	-633.345520	121.236938	520.134399	-667.758179	-104.687889	523.883240	-660.045288	147.248535	79.923683	-662.768433	-70.055687	86.730225	-600.992004	172.537643	1466.227905	-535.148560	-201.770370	1436.967529	-525.451233	-17.223091	1421.985596	-513.460510	25.962788	1743.828491	-802.230591	245.029175	1247.206909	-677.360840	-307.918427	1202.873169	-677.650024	168.152695	980.731812	-604.028931	-246.787735	909.132141	-595.563599	-13.000241	1091.529785	529.060913	-16.961943	966.796875	528.183838	241.209702
-620.976746	76.273804	994.685730	-604.958984	-102.872765	991.293579	-633.335388	120.939293	520.115356	-667.839722	-105.055214	523.810730	-660.053894	147.199081	79.943497	-662.754028	-70.073372	86.690681	-601.255005	171.933609	1466.128784	-535.345520	-202.378601	1436.941650	-525.699585	-17.866062	1421.927490	-513.504883	25.264238	1743.750122	-802.375427	244.229767	1246.979126	-677.452087	-308.701355	1202.878784	-677.578247	167.311386	980.642578	-604.049255	-247.382401	909.189514	-595.716431	-13.622104	1091.489868	528.248657	-16.966303	966.761841	527.486816	241.245590
-621.023804	75.608231	994.626770	-605.026978	-103.557663	991.285583	-633.256470	120.617981	520.149902	-667.865662	-105.378632	523.765747	-660.060425	147.246246	79.925743	-662.646118	-70.102043	86.636513	-601.521301	171.313141	1466.035522	-535.593323	-203.008453	1436.943726	-525.934509	-18.505222	1421.883545	-513.570129	24.580761	1743.684814	-802.533997	243.618378	1246.731323	-677.553589	-309.363281	1202.838013	-677.574768	166.668518	980.551514	-604.049805	-247.990799	909.243591	-595.791809	-14.272957	1091.459595	527.514648	-16.913721	966.699341	526.871887	241.260422
-621.131042	74.989120	994.589783	-605.102295	-104.262085	991.234558	-633.203735	120.272301	520.094421	-667.920105	-105.716797	523.713013	-660.043335	147.253036	79.873192	-662.593323	-70.194527	86.677475	-601.757996	170.656891	1465.944946	-535.763611	-203.577682	1436.992188	-526.176147	-19.155998	1421.884644	-513.619812	23.852474	1743.648193	-802.708801	242.884659	1246.530029	-677.646545	-310.253998	1202.823853	-677.623901	166.088257	980.359009	-604.102600	-248.736404	909.286072	-595.894104	-14.940266	1091.417480	526.862915	-16.797768	966.596497	526.391296	241.292603
-621.262817	74.359268	994.585083	-605.188293	-104.973701	991.211548	-633.164185	119.833809	520.154175	-668.030823	-106.074913	523.602539	-660.072937	147.196014	79.898148	-662.596069	-70.212082	86.635841	-601.990601	170.016434	1465.835693	-535.973145	-204.254135	1437.018799	-526.394958	-19.803438	1421.848022	-513.674927	23.101126	1743.603516	-802.889221	242.119522	1246.395508	-677.756104	-310.895050	1202.809204	-677.714233	165.664276	980.115601	-604.094299	-249.354050	909.235291	-596.029785	-15.619011	1091.408203	526.189575	-16.767237	966.541016	525.867859	241.336975
-621.450439	73.703812	994.569641	-605.397339	-105.618912	991.152405	-633.073730	119.455414	520.107422	-668.251099	-106.648811	523.667969	-660.038452	147.164093	79.895813	-662.786682	-70.291733	86.652283	-602.267700	169.365814	1465.787842	-536.158142	-204.882660	1437.017822	-526.630371	-20.455637	1421.819092	-513.746155	22.326206	1743.560547	-803.092773	241.378281	1246.266113	-677.864807	-311.639374	1202.780762	-677.755188	164.755112	980.050964	-604.125427	-250.083618	909.169312	-596.237671	-16.296280	1091.372559	525.458130	-16.774298	966.485718	525.258728	241.327805
-621.547302	72.993027	994.518982	-605.369446	-106.291855	991.089966	-632.944214	119.101471	520.018005	-668.357422	-107.038101	523.693054	-660.034912	147.125061	79.893967	-662.806091	-70.369637	86.686333	-602.534729	168.716629	1465.704102	-536.332520	-205.572861	1437.005737	-526.860962	-21.093639	1421.769653	-513.835327	21.482235	1743.545410	-803.268738	240.668198	1246.087524	-677.970886	-312.327454	1202.715820	-677.860474	164.285355	979.868225	-604.164917	-250.804367	909.192017	-596.295837	-16.984964	1091.320068	524.760132	-16.674276	966.428345	524.688782	241.343399
-621.655029	72.209396	994.450867	-605.399475	-107.033745	991.020386	-632.696960	118.745216	519.919312	-668.474731	-107.464653	523.604187	-659.974792	147.066956	79.906311	-662.844177	-70.450516	86.694351	-602.785583	168.035660	1465.599243	-536.535767	-206.269104	1436.923096	-527.085083	-21.742136	1421.731201	-513.859009	20.794176	1743.474854	-803.465698	239.944031	1245.866943	-678.096130	-312.938599	1202.681274	-677.962463	163.612854	979.760742	-604.167236	-251.435150	909.111328	-596.386292	-17.743193	1091.255005	524.138855	-16.636938	966.364990	524.265991	241.336456
-621.907959	71.551094	994.403992	-605.725952	-107.561073	990.975952	-632.579956	118.514183	519.831543	-668.608521	-107.882011	523.497925	-660.034668	147.065613	79.960640	-662.852722	-70.474571	86.626717	-603.005554	167.411377	1465.499634	-536.686951	-206.938553	1436.835693	-527.272034	-22.376526	1421.664795	-513.942444	19.993713	1743.443115	-803.691711	239.295685	1245.737305	-678.224182	-313.628784	1202.599365	-678.137268	162.823700	979.730957	-604.201050	-252.174225	909.087036	-596.677368	-18.342083	1091.209595	523.550476	-16.563566	966.223938	523.832214	241.378571
-622.014221	70.869247	994.332520	-605.586731	-108.414551	990.895386	-632.526672	118.191780	519.765137	-668.715149	-108.327507	523.463684	-660.178406	147.067505	79.959007	-662.912292	-70.511696	86.584183	-603.245911	166.749588	1465.374634	-536.834717	-207.614349	1436.803345	-527.449585	-23.017979	1421.595093	-514.031006	19.218300	1743.413574	-803.915344	238.526001	1245.687988	-678.354126	-314.131927	1202.471069	-678.331116	162.198654	979.567078	-604.190796	-252.796005	909.025024	-596.673096	-19.092068	1091.135742	523.028931	-16.510048	966.139526	523.432678	241.403824
-622.199829	70.182350	994.296631	-605.592468	-109.219826	990.825928	-632.264038	117.798912	519.680664	-668.756836	-108.736183	523.437378	-660.135010	147.060226	79.903831	-662.987976	-70.591751	86.576759	-603.452759	166.088440	1465.268799	-536.966858	-208.195663	1436.823975	-527.625305	-23.702774	1421.556519	-514.112000	18.364904	1743.383789	-804.148682	237.795303	1245.534912	-678.505432	-314.796814	1202.396484	-678.503845	161.719864	979.398376	-604.231201	-253.345306	909.007690	-596.776245	-19.839945	1091.084473	522.445557	-16.522068	966.136230	522.993408	241.446274
-622.446716	69.539597	994.263855	-605.859253	-109.769310	990.803162	-631.996704	117.433418	519.609009	-668.928955	-109.316002	523.460632	-660.113708	147.036102	79.920769	-663.129883	-70.598618	86.570381	-603.648132	165.408997	1465.178345	-537.078857	-208.871399	1436.819214	-527.783325	-24.344406	1421.497070	-514.211121	17.557440	1743.374268	-804.397339	237.108322	1245.430176	-678.591003	-315.506500	1202.381836	-678.659363	160.832428	979.381348	-604.294922	-254.024109	909.017029	-597.053955	-20.434649	1091.060303	521.888062	-16.386301	966.063477	522.538391	241.482849
-622.734619	68.817879	994.201294	-606.111938	-110.396477	990.770447	-631.752075	117.090889	519.598145	-669.023682	-109.787163	523.359131	-660.172424	147.024109	79.954704	-663.082336	-70.693886	86.613747	-603.912781	164.745193	1465.118042	-537.153137	-209.536575	1436.774292	-527.968567	-24.992283	1421.436890	-514.339294	16.709085	1743.376953	-804.629150	236.315323	1245.366455	-678.693604	-316.171021	1202.402954	-678.804810	160.370117	979.336975	-604.367920	-254.644531	908.913269	-597.317444	-21.088829	1091.011475	521.302979	-16.399479	965.955017	522.137695	241.483124
-622.949158	68.081009	994.117126	-606.245911	-111.055077	990.708740	-631.383179	116.676559	519.599915	-669.106323	-110.209732	523.212463	-660.183777	146.993240	80.005676	-663.182495	-70.791679	86.606064	-604.167542	164.062927	1465.080566	-537.214050	-210.193909	1436.641968	-528.149170	-25.616259	1421.341064	-514.484192	15.901031	1743.346191	-804.905823	235.588013	1245.312256	-678.765869	-316.749817	1202.349976	-679.080261	159.532486	979.324097	-604.416748	-255.162430	908.840210	-597.487366	-21.766237	1090.937866	520.805786	-16.385855	965.908142	521.764160	241.501144
-623.139282	67.420784	994.060974	-606.301208	-111.757050	990.633606	-630.979370	116.340828	519.476074	-669.277161	-110.788429	523.203796	-660.162170	146.929260	79.981926	-663.247986	-70.834152	86.572281	-604.384155	163.377792	1464.997314	-537.279358	-210.886948	1436.543945	-528.302246	-26.264336	1421.253052	-514.615234	15.041710	1743.346191	-805.250000	234.905975	1245.314087	-678.861816	-317.340576	1202.231079	-679.345093	158.925385	979.223694	-604.523254	-255.786926	908.824158	-597.613098	-22.445127	1090.872803	520.402649	-16.384109	965.865906	521.480103	241.498444
-623.348450	66.631927	994.006409	-606.263733	-112.590874	990.573730	-630.471069	115.931015	519.338562	-669.383911	-111.314713	523.202698	-660.054199	146.914398	79.981407	-663.330078	-70.913368	86.581764	-604.614258	162.722809	1464.922119	-537.332397	-211.505188	1436.474976	-528.446899	-26.908726	1421.153198	-514.740540	14.157600	1743.373901	-805.503479	234.120438	1245.229126	-678.934143	-317.937531	1202.172974	-679.564880	158.246719	979.112671	-604.622925	-256.353271	908.725342	-597.700317	-23.235918	1090.815796	519.924805	-16.320847	965.766602	521.090576	241.521652
-623.577698	65.889183	993.969788	-606.284668	-113.395386	990.518860	-629.975891	115.560776	519.320129	-669.506042	-111.820717	523.149658	-659.965210	146.931625	79.985687	-663.335266	-71.012054	86.537529	-604.825928	162.079971	1464.845093	-537.350952	-212.147797	1436.429810	-528.576050	-27.545519	1421.109131	-514.878906	13.354416	1743.378174	-805.748169	233.389984	1245.119751	-678.981445	-318.625946	1202.113037	-679.713684	157.815720	979.017334	-604.696655	-256.747192	908.761292	-597.827515	-23.999846	1090.770508	519.516846	-16.177530	965.673157	520.804321	241.532089
-623.914185	65.321808	993.895142	-606.621704	-113.940910	990.428894	-629.616394	115.317879	519.292908	-669.579407	-112.193291	523.001404	-659.984680	146.891251	80.023758	-663.324158	-71.079903	86.539299	-605.077881	161.397949	1464.752563	-537.342285	-212.755127	1436.345337	-528.715698	-28.169619	1421.024658	-515.044373	12.491804	1743.386963	-806.052063	232.584457	1245.105957	-679.050476	-319.062744	1201.953979	-679.914063	157.178787	978.929993	-604.794189	-257.272736	908.615234	-598.122131	-24.560564	1090.680786	519.037781	-16.248653	965.664001	520.460571	241.537247
-624.170471	64.587402	993.798706	-606.585754	-114.684387	990.379150	-629.071350	114.912170	519.199585	-669.606262	-112.625992	522.946899	-659.900085	146.876633	80.003944	-663.240967	-71.211258	86.539650	-605.342773	160.730103	1464.689331	-537.315125	-213.450104	1436.236816	-528.843201	-28.785662	1420.960327	-515.206604	11.627488	1743.405029	-806.355408	231.710739	1245.018921	-679.051758	-319.832550	1201.937744	-680.129089	156.477478	978.877441	-604.945251	-257.898529	908.538574	-598.244873	-25.247168	1090.609985	518.602722	-16.226467	965.623413	520.156311	241.548309
-624.435669	63.952854	993.757507	-606.727722	-115.336632	990.326050	-628.614746	114.394371	519.225525	-669.772766	-113.220963	522.887024	-659.905090	146.792450	80.036377	-663.259094	-71.335793	86.590164	-605.575562	160.019028	1464.682495	-537.310547	-214.097763	1436.138794	-528.951721	-29.391790	1420.872437	-515.349426	10.764886	1743.419556	-806.638794	230.965866	1244.931030	-679.125977	-320.296783	1201.797607	-680.342529	155.848816	978.819519	-605.026917	-258.330292	908.478821	-598.451294	-25.885580	1090.563354	518.174683	-16.170582	965.573486	519.826294	241.550110
-624.721558	63.304790	993.703064	-606.938843	-115.948952	990.291382	-628.110291	114.046623	519.189392	-669.963013	-113.792343	522.803894	-659.843872	146.795349	80.076508	-663.372864	-71.394814	86.551125	-605.810120	159.409317	1464.571655	-537.250671	-214.655396	1436.042847	-529.068298	-30.006830	1420.749634	-515.520142	9.877469	1743.409546	-806.986816	230.150528	1244.916748	-679.091003	-321.071228	1201.825073	-680.634033	155.214600	978.742188	-605.117859	-258.767883	908.437134	-598.689514	-26.496744	1090.517090	517.793518	-16.282934	965.599304	519.576904	241.516907
-624.994141	62.621090	993.638916	-607.003235	-116.646523	990.186890	-627.687439	113.788406	519.146667	-670.118225	-114.213783	522.710571	-659.915161	146.724564	80.164291	-663.398560	-71.493057	86.504379	-606.063171	158.735291	1464.482422	-537.216614	-215.279037	1435.969604	-529.139343	-30.609180	1420.663452	-515.671570	9.073075	1743.302124	-807.301758	229.276443	1244.842651	-679.083252	-321.623901	1201.697754	-680.916199	154.529770	978.687073	-605.241516	-259.379486	908.270691	-598.835449	-27.187304	1090.428833	517.407837	-16.148516	965.503723	519.274841	241.577698
-625.279541	61.975849	993.565002	-607.074402	-117.333275	990.079590	-627.203979	113.613922	518.916382	-670.318604	-114.698509	522.710388	-659.873535	146.746262	80.155846	-663.491516	-73.590218	88.496986	-606.283081	158.094589	1464.368042	-537.133240	-215.876434	1435.877197	-529.240723	-31.212397	1420.549072	-515.867432	8.177717	1743.346924	-807.604980	228.446747	1244.760376	-679.079468	-322.222473	1201.598145	-681.143616	153.868546	978.622803	-605.435913	-259.973602	908.178040	-598.983948	-27.847958	1090.333008	517.045776	-16.148506	965.440735	519.027039	241.551453
-625.501648	61.342052	993.480713	-607.209778	-117.949387	989.997437	-626.619934	113.284424	518.726379	-670.513489	-115.277382	522.728638	-659.748962	146.690994	80.154587	-663.353882	-74.150368	89.000938	-606.516907	157.489456	1464.280151	-537.072266	-216.491257	1435.734741	-529.340820	-31.761320	1420.476929	-516.083130	7.311297	1743.403687	-807.951660	227.602509	1244.651245	-679.023254	-322.866089	1201.547974	-681.369995	153.207016	978.561096	-605.543762	-260.385864	908.030945	-599.140564	-28.461109	1090.245972	516.692871	-16.167202	965.425720	518.798889	241.504150
-625.734558	60.674854	993.410767	-607.340942	-118.501785	989.946594	-626.105774	112.899765	518.643188	-670.656677	-115.722885	522.686584	-659.715698	146.638428	80.250160	-663.309509	-74.119019	88.863129	-606.789978	156.833603	1464.193848	-537.017029	-217.107361	1435.582153	-529.416565	-32.326687	1420.413940	-516.263733	6.367507	1743.463867	-808.266357	226.796066	1244.496948	-678.950256	-323.494476	1201.473877	-681.623352	152.556091	978.414185	-605.596802	-260.898254	907.963989	-599.310303	-29.049433	1090.183472	516.306885	-16.225389	965.444824	518.570129	241.447449
-625.996582	60.022312	993.359436	-607.481689	-119.052048	989.866943	-625.744873	112.603973	518.603027	-670.848694	-116.139809	522.560059	-659.726257	146.667267	80.247314	-663.377075	-74.109108	88.756630	-607.055725	156.279846	1464.123535	-536.948059	-217.601044	1435.527222	-529.487366	-32.862007	1420.325317	-516.471741	5.461428	1743.511597	-808.658691	225.896805	1244.550903	-678.859741	-324.083618	1201.356323	-681.857117	151.861099	978.284790	-605.674377	-261.589508	907.778137	-599.512817	-29.654964	1090.118164	515.915833	-16.228033	965.452942	518.333069	241.398773
-626.177795	59.341282	993.323730	-607.531555	-119.671913	989.815125	-625.397522	112.310501	518.564697	-671.007507	-116.508453	522.438599	-659.741760	146.612457	80.298798	-663.278320	-74.205498	88.766815	-607.283447	155.691101	1464.017456	-536.815857	-218.143829	1435.426392	-529.554138	-33.395802	1420.246826	-516.721619	4.564335	1743.586182	-809.004639	225.106400	1244.478394	-678.803711	-324.528625	1201.214478	-682.084473	151.163757	978.227417	-605.709595	-262.122589	907.647095	-599.636963	-30.302588	1090.075928	515.510803	-16.344330	965.468506	518.074158	241.344208
-626.384888	58.745632	993.257935	-607.570862	-120.306953	989.744873	-625.105347	111.951050	518.555481	-671.175964	-116.995850	522.462830	-659.735291	146.591507	80.316635	-663.323853	-74.293304	88.771652	-607.541931	155.021927	1463.940186	-536.680176	-218.738739	1435.328979	-529.620667	-33.957813	1420.141968	-516.927551	3.650231	1743.633667	-809.295898	224.217422	1244.264404	-678.660522	-325.195770	1201.199341	-682.327332	150.461670	978.127441	-605.761353	-262.700806	907.486877	-599.745422	-30.902618	1090.005371	515.099304	-16.456303	965.487244	517.807678	241.289200
-626.609558	58.250866	993.191528	-607.656616	-120.900146	989.633728	-624.807129	111.584961	518.564880	-671.355591	-117.445770	522.480408	-659.707397	146.585419	80.344627	-663.288452	-74.412956	88.769691	-607.774963	154.485916	1463.813721	-536.604858	-219.245102	1435.235474	-529.680481	-34.468433	1420.021484	-517.115356	2.741186	1743.698730	-809.620178	223.290863	1244.158936	-678.505676	-325.885162	1201.126953	-682.513611	149.778427	978.038391	-605.821838	-263.296051	907.374817	-599.885742	-31.456148	1089.913940	514.770020	-16.385193	965.433594	517.619080	241.275711
-626.811279	57.657772	993.095520	-607.701843	-121.551262	989.533386	-624.520752	111.243408	518.556091	-671.565430	-117.876518	522.436157	-659.608704	146.537964	80.370552	-663.326904	-74.464943	88.767387	-607.999390	153.900986	1463.686279	-536.564758	-219.748001	1435.114624	-529.756592	-34.964619	1419.956543	-517.341248	1.846180	1743.773926	-809.914063	222.426376	1244.007324	-678.396545	-326.300781	1200.939331	-682.770813	149.070953	977.931946	-605.855652	-263.864532	907.216736	-600.006287	-32.065216	1089.815308	514.415161	-16.349426	965.382385	517.429810	241.250763
-627.017883	57.028294	993.026428	-607.826904	-122.149841	989.486877	-624.277954	110.986473	518.484314	-671.826355	-118.336754	522.399902	-659.581848	146.550369	80.385941	-663.334595	-74.560852	88.787361	-608.207520	153.394485	1463.576782	-536.457947	-220.247070	1435.076050	-529.859619	-35.464928	1419.915894	-517.535522	0.942052	1743.860840	-810.246582	221.593231	1243.939819	-678.228821	-326.905792	1200.867920	-682.978088	148.380920	977.792053	-605.916504	-264.449310	907.019653	-600.155701	-32.657207	1089.754639	514.084961	-16.426805	965.430847	517.242798	241.166290
-627.178955	56.512119	992.967285	-607.944946	-122.651268	989.411438	-624.041626	110.747787	518.438416	-671.932983	-118.664055	522.344360	-659.575684	146.498489	80.437050	-663.390259	-74.670097	88.811455	-608.400391	152.835556	1463.581543	-536.342346	-220.711395	1435.026489	-529.943970	-35.958767	1419.860718	-517.737671	0.046460	1743.899292	-810.546021	220.819977	1243.789551	-678.075562	-327.486542	1200.786377	-683.128052	147.678680	977.764343	-605.928772	-265.116364	906.918396	-600.289063	-33.170113	1089.686279	513.720825	-16.547689	965.462891	517.029907	241.125778
-627.274475	55.943157	992.940369	-608.014771	-123.114670	989.358887	-623.800354	110.546661	518.400696	-672.114136	-119.018570	522.266052	-659.559753	146.443939	80.496399	-663.430237	-74.799728	88.821747	-608.588257	152.285019	1463.500366	-536.199097	-221.250626	1434.907715	-530.010986	-36.421268	1419.845337	-517.901733	-0.828814	1743.934570	-810.819702	219.914444	1243.728638	-677.838440	-328.243683	1200.817017	-683.358948	146.932739	977.689758	-605.856445	-265.666138	906.787292	-600.383606	-33.699276	1089.648560	513.291504	-16.658566	965.487610	516.805054	241.000946
-627.426392	55.308907	992.899353	-608.096436	-123.588806	989.322266	-623.600708	110.316437	518.380920	-672.088257	-119.248795	522.133667	-659.552429	146.452179	80.477997	-663.295776	-74.800446	88.763153	-608.767090	151.747284	1463.432617	-536.046814	-221.832108	1434.819214	-530.071899	-36.923698	1419.859009	-518.072266	-1.717824	1743.987793	-811.113159	219.039536	1243.688354	-677.629395	-328.838776	1200.749268	-683.548218	146.239563	977.609009	-605.828552	-266.194336	906.644653	-600.486023	-34.242767	1089.607300	512.868774	-16.775591	965.534302	516.592712	240.866882
-627.512756	54.742939	992.854248	-608.095642	-124.107544	989.293762	-623.373962	109.969978	518.315613	-672.144592	-119.576248	522.147766	-659.483032	146.429382	80.500740	-663.313416	-74.832214	88.730995	-608.973083	151.223618	1463.337769	-536.006653	-222.274033	1434.776978	-530.105652	-37.437767	1419.806030	-518.237793	-2.552745	1744.043091	-811.357666	218.261536	1243.526123	-677.466064	-329.403717	1200.640625	-683.667175	145.621506	977.480957	-605.825134	-266.844910	906.529602	-600.549866	-34.769966	1089.574219	512.482422	-16.755161	965.553711	516.289001	240.845261
-627.655334	54.204815	992.797241	-608.121155	-124.714134	989.226135	-623.217590	109.657669	518.276794	-672.282776	-119.924774	522.171936	-659.515259	146.384064	80.525467	-663.195801	-74.966690	88.808960	-609.166748	150.670425	1463.255249	-536.001404	-222.685181	1434.693726	-530.171387	-37.914532	1419.751221	-518.401184	-3.389976	1744.092407	-811.585083	217.496536	1243.385986	-677.327515	-329.835571	1200.466064	-683.825989	144.978271	977.372803	-605.746460	-267.384308	906.391174	-600.619507	-35.335224	1089.509399	512.124451	-16.767694	965.603088	516.025513	240.764236
-627.764099	53.707607	992.759705	-608.132141	-125.214355	989.141968	-623.021423	109.304718	518.215454	-672.404907	-120.208206	522.148010	-659.461792	146.382462	80.517563	-663.201233	-74.984192	88.783119	-609.355896	150.172562	1463.186035	-536.006348	-223.172516	1434.629517	-530.235535	-38.362682	1419.682739	-518.516174	-4.223330	1744.140137	-811.825195	216.709000	1243.330688	-677.100830	-330.401062	1200.355347	-683.969727	144.337067	977.284790	-605.634705	-267.893280	906.233276	-600.700073	-35.852516	1089.452148	511.842682	-16.816500	965.635010	515.880249	240.716217
-627.933472	53.258553	992.690552	-608.232422	-125.755318	989.094421	-622.954468	109.021255	518.249329	-672.547791	-120.520592	522.079224	-659.472778	146.392181	80.491356	-663.354675	-75.022560	88.759804	-609.539307	149.666641	1463.141357	-535.936584	-223.648300	1434.600098	-530.317200	-38.836987	1419.654907	-518.625305	-5.037786	1744.197388	-812.018066	216.005295	1243.225952	-676.913452	-331.013580	1200.276245	-684.100342	143.741714	977.155640	-605.525330	-268.430267	906.191345	-600.824585	-36.327740	1089.391968	511.466888	-16.974190	965.690979	515.701782	240.589722
-628.050049	52.843800	992.628662	-608.287720	-126.241302	989.056152	-622.900574	108.833549	518.200073	-672.668823	-120.864349	522.103210	-659.537415	146.383133	80.494957	-663.346008	-75.122086	88.771179	-609.759644	149.144531	1463.111206	-535.825562	-224.123383	1434.534790	-530.422180	-39.304974	1419.590576	-518.721313	-5.819060	1744.185791	-812.214050	215.256622	1243.119873	-676.669556	-331.718750	1200.214722	-684.209290	143.147400	977.059692	-605.436035	-268.908875	906.151367	-600.932556	-36.761692	1089.345703	511.104126	-17.112690	965.789124	515.491333	240.456802
-628.101379	52.336678	992.571594	-608.322571	-126.650948	988.988464	-622.781982	108.584724	518.245117	-672.681152	-121.103027	521.995972	-659.526733	146.345047	80.562378	-663.361816	-75.122223	88.759651	-609.902100	148.672943	1463.088867	-535.773010	-224.609467	1434.411865	-530.485901	-39.703838	1419.593018	-518.832642	-6.583205	1744.197632	-812.384155	214.578110	1243.034424	-676.484985	-332.294342	1200.108032	-684.252258	142.586533	977.004944	-605.242920	-269.364166	905.944153	-601.016052	-37.228977	1089.290405	510.746704	-17.258154	965.930359	515.233215	240.355804
-628.122192	51.826710	992.519592	-608.325989	-127.005234	988.940857	-622.647034	108.361511	518.193542	-672.623413	-121.320221	521.961670	-659.513916	146.315964	80.542145	-663.304504	-75.172531	88.769035	-609.976685	148.295288	1463.093750	-535.619873	-224.970261	1434.328979	-530.446838	-40.086342	1419.526733	-518.895508	-7.295612	1744.180908	-812.509888	213.972672	1242.925781	-676.354858	-332.648560	1199.899658	-684.344116	142.076523	976.952148	-605.074768	-269.784576	905.728333	-601.099731	-37.665237	1089.253052	510.378113	-17.285805	966.046021	514.952515	240.269012
-628.204285	51.385933	992.474670	-608.355408	-127.439598	988.904358	-622.507080	108.152954	518.120544	-672.565796	-121.524757	521.952942	-659.503784	146.296143	80.586136	-663.259766	-75.182533	88.795044	-610.133911	147.792374	1462.986572	-535.674683	-225.338638	1434.290527	-530.540710	-40.569901	1419.476685	-518.926758	-8.020664	1744.158081	-812.669006	213.362411	1242.858521	-676.158386	-333.152649	1199.760376	-684.441650	141.556152	976.913818	-604.895630	-270.196350	905.586548	-601.165405	-38.094276	1089.214111	510.044159	-17.322039	966.159058	514.683960	240.222504
-628.292664	50.961082	992.405273	-608.363159	-127.881897	988.819397	-622.387573	107.909538	518.051880	-672.629761	-121.847916	521.962646	-659.507996	146.273224	80.592117	-663.278076	-75.215164	88.798431	-610.293152	147.339264	1462.966431	-535.745422	-225.783569	1434.208252	-530.625793	-41.036636	1419.443115	-518.980713	-8.721418	1744.142090	-812.813904	212.791458	1242.796875	-675.979370	-333.721313	1199.567139	-684.488708	141.084869	976.835815	-604.732361	-270.602966	905.458496	-601.210510	-38.528343	1089.136353	509.751495	-17.340124	966.276306	514.502991	240.106506
-628.342834	50.473534	992.373779	-608.360291	-128.363190	988.768372	-622.149231	107.639336	517.921265	-672.659973	-122.097168	521.947937	-659.414795	146.214996	80.575104	-663.402954	-75.277412	88.825081	-610.446472	146.848358	1462.961914	-535.788391	-226.234726	1434.081299	-530.695313	-41.457664	1419.439697	-518.989197	-9.406375	1744.085449	-812.933777	212.176910	1242.736572	-675.721558	-334.394562	1199.458130	-684.543701	140.665436	976.732361	-604.535278	-270.959290	905.375000	-601.257324	-39.021149	1089.099121	509.481445	-17.265436	966.303284	514.315308	240.112122
-628.431091	50.022022	992.312134	-608.328491	-128.831314	988.722656	-622.006104	107.368576	517.835388	-672.531494	-122.196266	521.884949	-659.397705	146.208588	80.557610	-663.330444	-75.288147	88.842949	-610.590149	146.350891	1462.931396	-535.827637	-226.709457	1434.001343	-530.829285	-41.922207	1419.384033	-518.997375	-10.022428	1744.053589	-813.036987	211.674713	1242.662109	-675.547668	-334.869019	1199.262085	-684.561157	140.272354	976.692383	-604.354370	-271.248535	905.244324	-601.290344	-39.461246	1089.046265	509.139679	-17.477255	966.445068	514.116028	240.017105
-628.528198	49.614769	992.258728	-608.293091	-129.299347	988.649719	-621.884033	107.109001	517.749390	-672.564575	-122.493080	521.893188	-659.446472	146.188751	80.579330	-663.334473	-75.288803	88.869728	-610.776001	145.846161	1462.953003	-535.868652	-227.155228	1433.859619	-530.917175	-42.364151	1419.354980	-518.993347	-10.660851	1743.994385	-813.137695	211.217285	1242.598267	-675.401672	-335.328949	1199.067383	-684.587952	139.859146	976.686890	-604.106506	-271.524811	905.050842	-601.346741	-39.899960	1088.987549	508.833221	-17.643602	966.575684	513.913574	239.937286
-628.638428	49.264629	992.203430	-608.337219	-129.692459	988.607056	-621.809753	106.935432	517.704895	-672.555176	-122.716797	521.857544	-659.523193	146.174377	80.560410	-663.408081	-75.338997	88.915565	-610.943054	145.351639	1462.972778	-535.901733	-227.638412	1433.760864	-531.025940	-42.790543	1419.308838	-518.970886	-11.283434	1743.933228	-813.212769	210.696320	1242.544189	-675.248840	-335.560364	1198.781982	-684.580811	139.519272	976.618408	-603.855530	-271.735809	904.864136	-601.426453	-40.258579	1088.939087	508.481720	-17.784824	966.744202	513.652039	239.854919
-628.719727	48.825882	992.174622	-608.301697	-130.052567	988.570007	-621.647705	106.756416	517.635742	-672.578735	-123.022095	521.870728	-659.479553	146.144073	80.566849	-663.453918	-75.327148	88.874947	-611.086731	144.895218	1462.986328	-535.878113	-228.090012	1433.678101	-531.145996	-43.215076	1419.250977	-518.911865	-11.866785	1743.852783	-813.307373	210.297073	1242.536743	-675.055725	-335.942047	1198.561401	-684.589783	139.202942	976.597778	-603.558167	-271.904968	904.699158	-601.483704	-40.655491	1088.912109	508.188019	-17.854551	966.874329	513.457336	239.724106
-628.785278	48.455620	992.149841	-608.287415	-130.401779	988.530823	-621.475708	106.604820	517.617432	-672.549011	-123.254906	521.842773	-659.471741	146.112091	80.567665	-663.468140	-75.307739	88.873451	-611.230469	144.421219	1463.027100	-535.878357	-228.409531	1433.554199	-531.262207	-43.638119	1419.217041	-518.864319	-12.437270	1743.776367	-813.391296	209.836533	1242.541260	-674.882385	-336.368835	1198.306885	-684.559082	138.909073	976.596497	-603.327026	-272.089111	904.539917	-601.539063	-41.019070	1088.885132	507.932739	-17.848198	966.982239	513.234192	239.708282
-628.825317	48.096115	992.114868	-608.250122	-130.674240	988.480408	-621.269470	106.439880	517.567139	-672.577209	-123.553406	521.827148	-659.460571	146.088959	80.599724	-663.559570	-75.354965	88.854744	-611.421082	144.002090	1463.046875	-535.936035	-228.881729	1433.447021	-531.366638	-44.055679	1419.143921	-518.805969	-13.006253	1743.692627	-813.489014	209.428345	1242.539673	-674.718750	-336.740875	1198.067627	-684.510254	138.645645	976.572144	-603.096436	-272.251862	904.420288	-601.585754	-41.341610	1088.850342	507.683136	-17.864012	967.080383	513.069275	239.650421
-628.916443	47.786160	992.061523	-608.231873	-131.049454	988.415405	-621.094482	106.264816	517.546265	-672.599060	-123.779221	521.823364	-659.433472	146.099243	80.595535	-663.634033	-75.405594	88.901077	-611.593140	143.511124	1463.069580	-536.004089	-229.278122	1433.330566	-531.457092	-44.418537	1419.140747	-518.752563	-13.568618	1743.626953	-813.572021	209.026306	1242.527954	-674.552124	-337.198456	1197.899292	-684.535522	138.329056	976.603210	-602.868408	-272.435059	904.274963	-601.635254	-41.681786	1088.793335	507.476501	-17.929222	967.196716	512.926331	239.585846
-628.990173	47.489548	992.010193	-608.232727	-131.375427	988.336243	-620.918640	106.054649	517.551208	-672.545044	-123.937881	521.776489	-659.429871	146.078186	80.574806	-663.638672	-75.414505	88.925133	-611.779175	143.064545	1463.061523	-536.054749	-229.649704	1433.131714	-531.529968	-44.827023	1419.090576	-518.710266	-14.093909	1743.553833	-813.649536	208.648468	1242.483887	-674.376282	-337.483398	1197.614868	-684.549927	138.040878	976.566528	-602.588135	-272.640320	903.962524	-601.679626	-42.002357	1088.729370	507.205261	-18.042383	967.315308	512.811462	239.479401
-629.045837	47.125832	991.949951	-608.216614	-131.747696	988.268921	-620.684204	105.854301	517.470581	-672.482544	-124.128143	521.791687	-659.391968	146.080765	80.540298	-663.696533	-75.412567	88.939934	-611.905945	142.649582	1463.056641	-536.101807	-230.040756	1432.956421	-531.598450	-45.210125	1419.049683	-518.653381	-14.633601	1743.481201	-813.720947	208.303253	1242.455933	-674.201904	-337.719391	1197.295654	-684.582092	137.728409	976.579041	-602.297363	-272.783783	903.669006	-601.718079	-42.369690	1088.668701	506.908081	-18.207315	967.483154	512.633484	239.423187
-629.061218	46.788445	991.905701	-608.184570	-132.154892	988.203735	-620.532288	105.632858	517.470398	-672.568726	-124.336288	521.771423	-659.346069	146.045471	80.547546	-663.729858	-75.464523	88.984749	-612.041199	142.210785	1463.081665	-536.127441	-230.406769	1432.841309	-531.664307	-45.604416	1419.021851	-518.594116	-15.171331	1743.373657	-813.799622	207.940323	1242.396851	-674.041748	-337.928497	1197.000732	-684.581360	137.443527	976.560303	-602.049194	-272.959442	903.423401	-601.736816	-42.752247	1088.618652	506.626740	-18.413582	967.652161	512.490540	239.305069
-629.099670	46.405609	991.862732	-608.124634	-132.500824	988.163208	-620.355530	105.418251	517.458130	-672.500610	-124.486382	521.756042	-659.348511	145.996857	80.500435	-663.745850	-75.464699	88.997398	-612.159241	141.810165	1463.054321	-536.141418	-230.803116	1432.702881	-531.744751	-45.966213	1418.979126	-518.553040	-15.694473	1743.303955	-813.888733	207.541382	1242.378296	-673.908508	-338.173431	1196.703613	-684.612305	137.162689	976.585693	-601.744385	-273.070343	903.141602	-601.757080	-43.109776	1088.582275	506.355133	-18.516129	967.775879	512.362000	239.261002
-629.085083	46.065056	991.816956	-608.041443	-132.768341	988.088745	-620.138611	105.236382	517.409546	-672.429199	-124.573677	521.680725	-659.279114	145.988632	80.512207	-663.686890	-75.424744	88.944458	-612.300903	141.390457	1463.034180	-536.177185	-231.161591	1432.550171	-531.825867	-46.308491	1418.921997	-518.534851	-16.257523	1743.297974	-813.966003	207.147659	1242.389648	-673.758545	-338.259247	1196.264526	-684.633179	136.902191	976.543213	-601.408508	-273.087708	902.888306	-601.752319	-43.428551	1088.529663	506.096588	-18.552263	967.854919	512.201538	239.218323
-629.083984	45.714691	991.766846	-607.985291	-133.057693	988.068481	-619.977417	105.102760	517.352844	-672.393982	-124.687805	521.629883	-659.309875	145.977509	80.513412	-663.728455	-75.453064	89.002304	-612.454956	141.014648	1463.101563	-536.196960	-231.494904	1432.390259	-531.865112	-46.637016	1418.880615	-518.461365	-16.675449	1743.161865	-814.060974	206.824890	1242.397217	-673.575745	-338.468170	1195.937866	-684.609680	136.635056	976.547913	-601.041016	-273.148254	902.635193	-601.775269	-43.733055	1088.503296	505.896393	-18.482279	967.907288	512.041077	239.232376
-629.081360	45.362274	991.686523	-607.918884	-133.347366	988.030640	-619.783569	104.984573	517.276978	-672.429016	-124.875504	521.642029	-659.315918	145.933853	80.497749	-663.740112	-75.467232	89.034416	-612.580383	140.657288	1463.128052	-536.204956	-231.830933	1432.242432	-531.914246	-46.976040	1418.813843	-518.396790	-17.167734	1743.087646	-814.143250	206.433670	1242.326294	-673.425964	-338.657135	1195.686157	-684.601807	136.359909	976.527283	-600.735046	-273.248932	902.449219	-601.787292	-44.030361	1088.452148	505.712006	-18.499079	967.999268	511.897552	239.208084
-629.095398	45.090981	991.643066	-607.870422	-133.596130	987.968933	-619.617920	104.835121	517.245361	-672.380676	-124.926613	521.664124	-659.297302	145.930649	80.495972	-663.778870	-75.465858	89.037117	-612.687256	140.282104	1463.151978	-536.249451	-232.225464	1432.076050	-531.995911	-47.299221	1418.796753	-518.344971	-17.672531	1743.009399	-814.258057	206.027206	1242.358154	-673.275513	-338.875183	1195.403809	-684.623108	136.003845	976.515320	-600.379883	-273.301117	902.277710	-601.800049	-44.298298	1088.404541	505.462219	-18.564039	968.128418	511.760956	239.188934
-629.118652	44.752712	991.592773	-607.879333	-133.851685	987.918701	-619.413574	104.690338	517.177124	-672.438354	-125.098122	521.629089	-659.317627	145.910492	80.512840	-663.859924	-75.490364	89.042282	-612.806885	139.966873	1463.194702	-536.292358	-232.510834	1431.949097	-532.064758	-47.582653	1418.755249	-518.302307	-18.172132	1742.909912	-814.333862	205.714554	1242.309082	-673.140930	-339.075470	1195.139404	-684.622986	135.651505	976.531616	-600.031372	-273.373993	902.009705	-601.849365	-44.597954	1088.359985	505.270813	-18.553135	968.239014	511.677338	239.164322
-629.097839	44.415817	991.525330	-607.796997	-134.205368	987.867920	-619.164063	104.510605	517.112549	-672.481934	-125.304077	521.656799	-659.329163	145.902557	80.508354	-663.839233	-75.468674	89.071854	-612.937012	139.647827	1463.240723	-536.299988	-232.812164	1431.829468	-532.157532	-47.899014	1418.719849	-518.266174	-18.643681	1742.854248	-814.404358	205.247238	1242.328735	-673.020264	-339.316833	1194.907349	-684.601929	135.337891	976.520996	-599.740906	-273.469421	901.817444	-601.851135	-44.934830	1088.309814	505.100311	-18.533392	968.356812	511.611389	239.136383
-629.088379	44.167515	991.455322	-607.705811	-134.471466	987.800720	-618.920654	104.336708	517.027893	-672.430969	-125.401390	521.721008	-659.318298	145.854095	80.481247	-663.771057	-75.468987	89.080338	-613.077087	139.279221	1463.248657	-536.324402	-233.086105	1431.707642	-532.208374	-48.163795	1418.672119	-518.238098	-19.112728	1742.781250	-814.497253	204.873077	1242.306396	-672.854553	-339.740356	1194.788086	-684.621277	135.033432	976.499329	-599.509277	-273.646851	901.689331	-601.836853	-45.187298	1088.247314	504.924805	-18.543339	968.489197	511.485382	239.178345
-629.101196	43.890369	991.382385	-607.653381	-134.821228	987.740845	-618.687378	104.129417	516.944824	-672.505981	-125.630943	521.745361	-659.380188	145.867386	80.472435	-663.879150	-75.485847	89.081596	-613.193848	138.982910	1463.259155	-536.396667	-233.392639	1431.568359	-532.277527	-48.471531	1418.615967	-518.209961	-19.573174	1742.707031	-814.598816	204.485077	1242.251831	-672.716736	-340.032166	1194.573242	-684.623108	134.690948	976.483826	-599.340210	-273.897461	901.574951	-601.845947	-45.491066	1088.185791	504.755707	-18.488802	968.640747	511.395203	239.168442
-629.090942	43.592968	991.311768	-607.551208	-135.148666	987.683472	-618.452026	103.954536	516.918030	-672.455627	-125.760193	521.704163	-659.346008	145.817505	80.444283	-663.896851	-75.448936	89.034767	-613.272156	138.644073	1463.235474	-536.349182	-233.711182	1431.441895	-532.321350	-48.772449	1418.583252	-518.154175	-20.012804	1742.621338	-814.681458	204.034836	1242.179199	-672.598022	-340.302216	1194.421021	-684.651123	134.342422	976.459229	-599.159424	-274.112427	901.384033	-601.824219	-45.791965	1088.127563	504.583374	-18.497019	968.790833	511.318634	239.170578
-629.057617	43.246849	991.207336	-607.462280	-135.486145	987.628845	-618.191345	103.773605	516.818970	-672.412964	-125.964218	521.730591	-659.378113	145.825104	80.462013	-663.971924	-75.478409	89.100990	-613.400635	138.326569	1463.187988	-536.429688	-234.023361	1431.310669	-532.386475	-49.053963	1418.498047	-518.106262	-20.468098	1742.540527	-814.763733	203.666214	1242.071777	-672.455688	-340.589355	1194.239746	-684.654663	134.035828	976.405396	-599.001709	-274.340790	901.225830	-601.789185	-46.104378	1088.052368	504.460938	-18.433260	968.933777	511.233154	239.209274
-629.031433	42.865685	991.143372	-607.352722	-135.813263	987.579407	-617.918396	103.594612	516.744751	-672.385315	-126.131302	521.771973	-659.411499	145.812943	80.465126	-663.944580	-75.475800	89.126236	-613.499329	138.059036	1463.143799	-536.415527	-234.274673	1431.192993	-532.420715	-49.330776	1418.475952	-518.043457	-20.908398	1742.453247	-814.832275	203.308701	1241.975220	-672.333435	-340.875488	1194.077515	-684.611572	133.724960	976.341003	-598.823303	-274.521179	901.104431	-601.759827	-46.447609	1088.002075	504.368500	-18.436199	969.109985	511.227356	239.217468
-629.003906	42.523022	991.037598	-607.258606	-136.164703	987.564087	-617.528381	103.405594	516.664307	-672.289307	-126.261597	521.730042	-659.296875	145.799210	80.417679	-663.899719	-75.475273	89.136726	-613.617004	137.767761	1463.080811	-536.420837	-234.499268	1431.111572	-532.442566	-49.580624	1418.457764	-517.979187	-21.321831	1742.385986	-814.890869	202.905258	1241.895752	-672.270874	-341.019623	1193.806030	-684.532471	133.392990	976.277588	-598.690796	-274.778839	900.949829	-601.755493	-46.745659	1087.950806	504.308319	-18.365429	969.272888	511.171875	239.305527
-628.960999	42.181808	990.955200	-607.164673	-136.462219	987.516052	-617.098694	103.184906	516.569397	-672.193604	-126.364418	521.745178	-659.229553	145.784729	80.412704	-663.892639	-75.497505	89.222778	-613.761780	137.444519	1463.052979	-536.409607	-234.753876	1431.035645	-532.489563	-49.830799	1418.369019	-517.915100	-21.727566	1742.311035	-814.958069	202.555298	1241.807251	-672.179443	-341.342377	1193.714355	-684.420227	133.051834	976.208191	-598.593506	-275.060486	900.824341	-601.725281	-47.046120	1087.891968	504.248810	-18.393078	969.535461	511.175751	239.342285
-628.946411	41.868382	990.865601	-607.083862	-136.751328	987.437500	-616.683105	102.926033	516.430420	-672.133911	-126.415436	521.772644	-659.228821	145.746399	80.387848	-663.806458	-75.414360	89.146828	-613.898376	137.110489	1462.953613	-536.405029	-235.046249	1430.965698	-532.552612	-50.105049	1418.328125	-517.852356	-22.122509	1742.226440	-815.031982	202.209991	1241.692139	-672.081177	-341.694275	1193.603027	-684.325500	132.724380	976.072144	-598.485474	-275.278351	900.776367	-601.718628	-47.340366	1087.814697	504.186951	-18.389154	969.774109	511.174591	239.374069
-628.911072	41.515621	990.762512	-606.983276	-137.031738	987.395142	-616.308167	102.761467	516.365479	-672.157959	-126.631943	521.841370	-659.344849	145.751480	80.415009	-663.902161	-75.393761	89.141846	-614.061584	136.868759	1462.835938	-536.410156	-235.312469	1430.892334	-532.613159	-50.349789	1418.263672	-517.778564	-22.515854	1742.148071	-815.069336	201.831024	1241.506714	-671.962708	-342.043610	1193.491089	-684.262024	132.434769	975.913330	-598.413696	-275.652924	900.663940	-601.724426	-47.626713	1087.754150	504.127838	-18.378202	970.059509	511.117859	239.428864
-628.964294	41.145290	990.654602	-606.918823	-137.381607	987.323425	-615.878967	102.636658	516.278076	-672.047180	-126.724174	521.851379	-659.352112	145.745972	80.367744	-663.847839	-75.420738	89.209145	-614.226135	136.579865	1462.762817	-536.399292	-235.571075	1430.746704	-532.678162	-50.572258	1418.196777	-517.681335	-22.881939	1742.025146	-815.112671	201.454895	1241.291504	-671.889038	-342.417877	1193.412109	-684.235962	132.115067	975.767456	-598.380493	-276.021942	900.603699	-601.730896	-47.957596	1087.666260	504.059235	-18.314556	970.361938	511.082184	239.510132
-628.953918	40.798523	990.528564	-606.802612	-137.701187	987.235718	-615.271179	102.353630	516.141663	-671.946716	-126.860924	521.812012	-659.278625	145.718384	80.380119	-663.819824	-75.360268	89.219299	-614.377502	136.288925	1462.659302	-536.331787	-235.800812	1430.671265	-532.754761	-50.827133	1418.100220	-517.585693	-23.239758	1741.898682	-815.139709	201.082199	1241.020874	-671.732849	-342.983002	1193.416504	-684.185669	131.889114	975.594910	-598.312561	-276.316284	900.590027	-601.712341	-48.265648	1087.566650	504.030518	-18.284409	970.707642	511.084290	239.605255
-628.943665	40.451046	990.402832	-606.656372	-138.071655	987.174500	-614.744019	101.987236	516.055481	-671.856689	-127.033913	521.825317	-659.262390	145.688278	80.312607	-663.859863	-75.366699	89.205116	-614.554138	136.011719	1462.528687	-536.274292	-236.059906	1430.568726	-532.831116	-51.076977	1418.018433	-517.446594	-23.587490	1741.752686	-815.201050	200.700333	1240.808838	-671.628845	-343.363342	1193.346802	-684.121826	131.602127	975.455811	-598.321289	-276.630066	900.449768	-601.677429	-48.582230	1087.480103	504.066193	-18.178556	971.016602	511.101715	239.781052
-628.934204	40.139065	990.276794	-606.518127	-138.448578	987.092407	-614.239929	101.886307	515.973572	-671.754883	-127.245949	521.821167	-659.245178	145.666428	80.327576	-663.895996	-75.353409	89.243462	-614.756348	135.744110	1462.383057	-536.243958	-236.271698	1430.478882	-532.889099	-51.296444	1417.905029	-517.323120	-23.894291	1741.623535	-815.249634	200.401978	1240.490723	-671.547485	-343.727936	1193.277954	-683.996521	131.335159	975.259827	-598.308594	-276.944824	900.304749	-601.654236	-48.897354	1087.384277	504.091827	-17.972305	971.294250	511.092926	239.913452
-628.925293	39.754330	990.167297	-606.393982	-138.799866	987.021240	-613.621155	101.784180	515.863098	-671.675903	-127.515564	521.837891	-659.229675	145.647400	80.349586	-663.927734	-75.409035	89.297417	-614.943237	135.452896	1462.202515	-536.202942	-236.505783	1430.416016	-532.966492	-51.537487	1417.806152	-517.195313	-24.197321	1741.460205	-815.326782	200.039505	1240.264526	-671.495728	-343.911194	1193.073120	-683.850220	131.015564	975.029480	-598.274414	-277.246857	900.216064	-601.646667	-49.241375	1087.303467	504.148956	-17.728559	971.608215	511.072723	240.108093
-628.947632	39.362717	990.009705	-606.279175	-139.183304	986.947205	-612.971375	101.532135	515.699280	-671.523315	-127.755669	521.846252	-659.231323	145.605484	80.363876	-663.949280	-75.457878	89.363251	-615.166382	135.157700	1462.069336	-536.151184	-236.755264	1430.329468	-533.055664	-51.793781	1417.720337	-517.054199	-24.494505	1741.310059	-815.369934	199.641968	1239.959717	-671.379395	-344.302307	1192.986084	-683.727783	130.764206	974.783997	-598.264893	-277.585876	900.131897	-601.654175	-49.577354	1087.196167	504.167511	-17.576134	971.977844	511.071594	240.239090
-628.991821	39.001152	989.851990	-606.232849	-139.508530	986.869812	-612.282410	101.340065	515.517517	-671.406433	-128.053116	521.873840	-659.166260	145.594315	80.346954	-663.927490	-75.457222	89.387238	-615.356323	134.862900	1461.922119	-536.115417	-237.026031	1430.259521	-533.132385	-52.041645	1417.655640	-516.926758	-24.788895	1741.174927	-815.433533	199.328094	1239.589844	-671.222168	-344.635437	1192.887817	-683.611511	130.495331	974.557129	-598.238708	-277.881989	900.115356	-601.705261	-49.874969	1087.086914	504.156830	-17.648773	972.409912	511.057495	240.257736
-628.988770	38.607548	989.712097	-606.113770	-139.883148	986.807678	-611.602539	101.139511	515.392151	-671.264282	-128.263779	521.866699	-659.102417	145.528976	80.336815	-663.914734	-75.468224	89.369087	-615.554016	134.594849	1461.737915	-536.090820	-237.286499	1430.147949	-533.218689	-52.261936	1417.542969	-516.784912	-25.059469	1741.015137	-815.472412	198.903854	1239.295410	-671.099365	-345.031006	1192.760742	-683.463928	130.242569	974.297180	-598.218140	-278.202332	900.052063	-601.704773	-50.213577	1086.995483	504.113495	-17.657610	972.799133	511.032623	240.335953
-629.024658	38.244137	989.564880	-606.028870	-140.236023	986.739075	-610.862854	100.957901	515.157898	-671.203735	-128.556351	521.857910	-659.060486	145.499496	80.348183	-664.019592	-75.468407	89.392525	-615.754517	134.285202	1461.610352	-536.036499	-237.487000	1430.037109	-533.295227	-52.487259	1417.405518	-516.637451	-25.282856	1740.838379	-815.563171	198.457718	1239.033569	-670.903076	-345.606842	1192.760132	-683.351501	129.972366	974.059570	-598.166870	-278.494202	899.872253	-601.724670	-50.523308	1086.894409	504.059540	-17.572662	973.172058	511.057739	240.449493
-629.105225	37.903896	989.383728	-606.013245	-140.626083	986.636108	-610.098938	100.786812	514.974976	-671.051331	-128.756561	521.778259	-659.018616	145.451385	80.374977	-664.047241	-75.461807	89.403214	-615.939880	133.998489	1461.448608	-535.994751	-237.698486	1429.866455	-533.365906	-52.723618	1417.262207	-516.478760	-25.510414	1740.622803	-815.623596	198.028702	1238.760620	-670.721558	-345.990234	1192.635620	-683.211060	129.720474	973.803772	-598.028503	-278.711090	899.742737	-601.780273	-50.839897	1086.755859	504.018646	-17.410229	973.534119	511.033020	240.601654
-629.217834	37.517502	989.256348	-605.972717	-141.039932	986.577148	-609.457214	100.723129	514.816528	-671.025757	-129.075684	521.743530	-659.047729	145.464188	80.358177	-664.144836	-75.416130	89.406502	-616.138245	133.735443	1461.238892	-535.928772	-237.868469	1429.694092	-533.440002	-52.978226	1417.133423	-516.322144	-25.766541	1740.412109	-815.717834	197.534058	1238.469971	-670.577271	-346.312683	1192.508423	-683.108948	129.437256	973.613586	-597.928162	-278.948273	899.569214	-601.790649	-51.185322	1086.658203	504.025757	-17.244497	973.858032	511.080688	240.721909
-629.314026	37.128475	989.061890	-605.947327	-141.464676	986.462219	-608.645508	100.605919	514.615906	-670.966553	-129.392868	521.634277	-658.956726	145.410492	80.354843	-664.196411	-75.465019	89.456764	-616.348083	133.454651	1461.054565	-535.878357	-238.124756	1429.550781	-533.503784	-53.202293	1416.954468	-516.157959	-25.984489	1740.229370	-815.856812	197.079575	1238.180664	-670.406860	-346.692139	1192.351318	-682.973877	129.145035	973.380493	-597.795959	-279.261688	899.308594	-601.842346	-51.539757	1086.505859	504.045197	-17.081982	974.187195	511.073456	240.892914
-629.339600	36.765381	988.854492	-605.830322	-141.879456	986.317139	-607.791077	100.392891	514.364136	-670.836243	-129.568176	521.569580	-658.814148	145.394760	80.389832	-664.244385	-75.515884	89.499466	-616.536865	133.161362	1460.831787	-535.804504	-238.324112	1429.413452	-533.541382	-53.425079	1416.794678	-516.007446	-26.203321	1740.033691	-815.976868	196.619537	1237.890015	-670.170959	-347.093384	1192.161377	-682.888123	128.807175	973.147827	-597.600586	-279.569702	899.164734	-601.861572	-51.890499	1086.339722	503.978729	-16.995350	974.594482	511.067841	241.033813
-629.375732	36.395050	988.677856	-605.770508	-142.249420	986.187134	-607.111267	100.327827	514.212280	-670.609192	-129.791016	521.510986	-658.858154	145.361862	80.454514	-664.194275	-75.501686	89.449127	-616.735657	132.857986	1460.722290	-535.724304	-238.587494	1429.213013	-533.617310	-53.672695	1416.638184	-515.845703	-26.408352	1739.827759	-816.115601	196.082657	1237.623291	-669.953003	-347.258148	1191.820923	-682.828003	128.497116	972.900452	-597.407288	-279.849152	899.095337	-601.917114	-52.235466	1086.196899	503.934784	-16.831697	974.972717	511.080200	241.175781
-629.367493	36.022503	988.461914	-605.613037	-142.629501	986.018860	-606.323303	100.147827	513.921326	-670.556519	-130.136520	521.541504	-658.846802	145.308105	80.506142	-664.275208	-75.545250	89.492310	-616.945923	132.569534	1460.560303	-535.661194	-238.823868	1429.043457	-533.673462	-53.897751	1416.504272	-515.688599	-26.604362	1739.597900	-816.255798	195.565781	1237.348511	-669.627258	-347.816193	1191.718506	-682.762695	128.121124	972.719116	-597.221802	-280.150482	898.954895	-601.962219	-52.589706	1086.024902	503.808350	-16.889688	975.406067	511.061462	241.301407
-629.406921	35.620197	988.297607	-605.501770	-143.023010	985.944214	-605.535339	99.910591	513.703857	-670.509338	-130.420044	521.513428	-658.739868	145.327164	80.481171	-664.296631	-75.520432	89.471474	-617.143005	132.305069	1460.365967	-535.587524	-239.041885	1428.795044	-533.744019	-54.150532	1416.371948	-515.524475	-26.758198	1739.373535	-816.397888	195.020844	1237.032104	-669.348572	-348.146057	1191.461548	-682.660339	127.739189	972.549133	-596.929993	-280.453308	898.546326	-601.977966	-52.931911	1085.913086	503.729980	-16.799656	975.778870	511.107300	241.410065
-629.457642	35.193478	988.133423	-605.404663	-143.392532	985.844421	-604.875122	99.873856	513.473572	-670.434692	-130.656952	521.464539	-658.756348	145.267258	80.609406	-664.383850	-75.543602	89.455025	-617.387207	132.042938	1460.199707	-535.604248	-239.250748	1428.527710	-533.792114	-54.379810	1416.127686	-515.356384	-26.920095	1739.144287	-816.602173	194.488205	1236.790527	-669.091492	-348.269379	1191.043823	-682.551758	127.328522	972.420593	-596.587280	-280.672089	898.191162	-601.984375	-53.285358	1085.785400	503.688019	-16.618914	976.132263	511.122955	241.506775
-629.508301	34.739105	987.923096	-605.338318	-143.833099	985.769775	-604.133240	99.736237	513.193298	-670.360718	-130.982101	521.433044	-658.749329	145.238617	80.660469	-664.433960	-75.566582	89.468269	-617.581665	131.746521	1460.056641	-535.534119	-239.427109	1428.318481	-533.858032	-54.622849	1415.941650	-515.166321	-27.087559	1738.903809	-816.778442	193.926559	1236.575317	-668.787292	-348.616791	1190.735718	-682.516418	126.935898	972.267700	-596.227905	-280.890625	897.931763	-602.013245	-53.652599	1085.647949	503.666992	-16.495932	976.503845	511.124542	241.657623
-629.607117	34.333462	987.716064	-605.284485	-144.289612	985.644348	-603.316101	99.438683	512.990479	-670.395630	-131.267532	521.421448	-658.701538	145.243668	80.635223	-664.551636	-75.571396	89.495224	-617.809753	131.492157	1459.874268	-535.467712	-239.594727	1428.049561	-533.895630	-54.835163	1415.786865	-514.989319	-27.260696	1738.659180	-817.009094	193.409576	1236.368652	-668.458008	-348.929657	1190.393311	-682.533752	126.538490	972.130676	-595.852844	-281.173462	897.647522	-602.045898	-54.027027	1085.482788	503.662842	-16.306410	976.877502	511.080017	241.868484
-629.664917	33.961452	987.528503	-605.172363	-144.713989	985.510681	-602.524109	99.332611	512.740540	-670.381287	-131.550171	521.366699	-658.680786	145.195847	80.694275	-664.546143	-75.674530	89.574989	-618.000366	131.179962	1459.691895	-535.358215	-239.827774	1427.801514	-533.955444	-55.050995	1415.617554	-514.795410	-27.424608	1738.408569	-817.216858	192.874435	1236.198120	-668.059998	-349.212250	1190.010376	-682.612671	126.122040	971.981567	-595.395691	-281.515472	897.189514	-602.051697	-54.385643	1085.326904	503.606598	-16.052725	977.194580	511.053040	242.028992
-629.772949	33.561764	987.340393	-605.083801	-145.128983	985.381714	-601.715759	98.921730	512.607117	-670.383789	-131.826324	521.321777	-658.564026	145.164566	80.702866	-664.494690	-75.646912	89.549911	-618.178772	130.860001	1459.580688	-535.310730	-240.035263	1427.450806	-533.986938	-55.302155	1415.434326	-514.583923	-27.571497	1738.145386	-817.438843	192.294510	1236.041626	-667.629517	-349.478638	1189.650146	-682.648987	125.688057	971.853027	-594.887207	-281.793518	896.815857	-602.098083	-54.748562	1085.173584	503.492371	-16.014029	977.564636	511.017242	242.179886
-629.942993	33.083313	987.123230	-605.065552	-145.582214	985.281860	-600.582520	97.637100	512.603455	-670.380249	-132.092667	521.318970	-658.285217	145.047684	80.630379	-664.480469	-75.634308	89.558403	-618.346802	130.581192	1459.387939	-535.189758	-240.231979	1427.164429	-534.046509	-55.513733	1415.281250	-514.395325	-27.715223	1737.887695	-817.617004	191.771133	1235.802734	-667.156372	-349.937927	1189.325195	-682.654297	125.230064	971.698425	-594.277649	-282.056488	896.457397	-602.173462	-55.133160	1085.014160	503.428741	-15.924756	977.944824	510.964386	242.349213
-630.043335	32.628220	986.922180	-605.000549	-145.982590	985.207458	-599.662231	97.532608	512.356750	-670.375000	-132.351166	521.339783	-658.226929	145.013626	80.653183	-664.475464	-75.654510	89.564850	-618.571533	130.332733	1459.213867	-535.071960	-240.438354	1426.859863	-534.066101	-55.721725	1415.108032	-514.204041	-27.873405	1737.641602	-817.838806	191.224426	1235.601196	-666.690735	-350.113495	1188.857178	-682.702087	124.692253	971.533386	-593.594910	-282.272797	896.019165	-602.227417	-55.481426	1084.881104	503.381287	-15.817674	978.309143	510.857269	242.548538
-630.227173	32.191811	986.656555	-604.968811	-146.453415	985.094788	-598.710632	97.362259	512.103638	-670.394226	-132.641541	521.344238	-658.109497	144.992706	80.725090	-664.544739	-75.660301	89.592911	-618.769836	130.027435	1459.017822	-534.901550	-240.609055	1426.470947	-534.059631	-55.946182	1414.897705	-513.995850	-28.016674	1737.383057	-818.056396	190.696594	1235.396118	-666.206055	-350.072754	1188.221558	-682.762146	124.185608	971.435242	-592.939636	-282.586365	895.531372	-602.299133	-55.831612	1084.689941	503.428894	-15.565464	978.617859	510.830109	242.729416
-630.369019	31.803545	986.436707	-604.909363	-146.830902	984.969482	-597.729675	97.235245	511.838104	-670.321472	-132.859512	521.329285	-657.961853	144.908066	80.727577	-664.567688	-75.641708	89.560524	-618.960266	129.697189	1458.868530	-534.774109	-240.794983	1426.071899	-534.054260	-56.156986	1414.675415	-513.757935	-28.183414	1737.086792	-818.292664	190.142426	1235.280273	-665.640442	-350.265381	1187.673462	-682.838562	123.717056	971.349426	-592.129517	-282.832001	894.889404	-602.361450	-56.147884	1084.519653	503.478058	-15.246934	978.870850	510.768646	242.961609
-630.512512	31.399706	986.204895	-604.829102	-147.260712	984.852905	-596.881104	97.106308	511.603912	-670.342346	-133.100082	521.277283	-657.911865	144.884293	80.756493	-664.513062	-75.689713	89.602364	-619.133606	129.411804	1458.677856	-534.590454	-240.983688	1425.692383	-534.039001	-56.352810	1414.441650	-513.505066	-28.346455	1736.790894	-818.547058	189.595169	1235.074097	-665.006348	-350.647034	1187.250000	-683.026245	123.251755	971.245117	-591.292236	-283.040710	894.466309	-602.432129	-56.487659	1084.350464	503.487000	-15.026101	979.116455	510.690186	243.186829
-630.648315	30.929028	986.009949	-604.773132	-147.657700	984.699768	-595.888611	96.957977	511.317688	-670.323059	-133.335434	521.300293	-657.827393	144.827866	80.776215	-664.456238	-75.665215	89.578072	-619.286987	129.140274	1458.553833	-534.372559	-241.182632	1425.311035	-533.995483	-56.562943	1414.240479	-513.279541	-28.506783	1736.532227	-818.818909	189.040131	1234.881348	-664.367371	-350.768890	1186.654419	-683.247742	122.772781	971.166809	-590.474243	-283.377411	893.769104	-602.501404	-56.885693	1084.180420	503.485962	-14.928460	979.364685	510.641022	243.359314
-630.794861	30.455530	985.807251	-604.640259	-148.143311	984.550964	-594.915894	96.733971	511.103241	-670.378235	-133.614380	521.331299	-657.671814	144.774033	80.832809	-664.500854	-75.679939	89.645805	-619.422424	128.823700	1458.339844	-534.124329	-241.383392	1424.914795	-533.991150	-56.740463	1413.991333	-513.027039	-28.640734	1736.274414	-819.106140	188.499146	1234.754883	-663.657715	-350.870758	1186.010742	-683.433899	122.297958	971.015503	-589.480286	-283.524261	893.247559	-602.541565	-57.316650	1084.009033	503.470459	-14.808508	979.641846	510.550507	243.560760
-630.990234	29.999369	985.567261	-604.577271	-148.592941	984.403320	-594.008606	96.744591	510.814423	-670.355042	-133.777649	521.272522	-657.598633	144.737244	80.875534	-664.424561	-75.681931	89.663857	-619.653320	128.529144	1458.211914	-533.898438	-241.546356	1424.536377	-533.993591	-56.924728	1413.722412	-512.736328	-28.793400	1735.970215	-819.398804	187.921982	1234.614258	-662.946960	-350.941772	1185.386841	-683.557800	121.839287	970.888794	-588.495178	-283.678558	892.641052	-602.606812	-57.696297	1083.813965	503.510071	-14.704566	979.908752	510.499939	243.745819
-631.168030	29.587769	985.297363	-604.510071	-149.045486	984.274231	-592.967224	96.543365	510.457855	-670.365662	-134.043396	521.275391	-657.457153	144.687210	80.910942	-664.409241	-75.682999	89.686562	-619.831848	128.226593	1458.075073	-533.644104	-241.746292	1424.122559	-534.018982	-57.116123	1413.505859	-512.456238	-28.962671	1735.648926	-819.717407	187.333099	1234.528076	-662.161499	-350.845306	1184.549927	-683.730835	121.316803	970.776184	-587.430115	-283.782349	891.995789	-602.693420	-58.034702	1083.617676	503.536499	-14.600777	980.187134	510.423889	243.941742
-631.361450	29.200115	985.015930	-604.456848	-149.378281	984.154114	-591.983032	96.439148	510.260681	-670.425171	-134.413391	521.306519	-657.357788	144.646988	80.963867	-664.559448	-75.665855	89.664879	-620.033691	127.935188	1457.945435	-533.410767	-241.897491	1423.715698	-533.993164	-57.280334	1413.305908	-512.163635	-29.137924	1735.335083	-819.996521	186.789017	1234.378174	-661.332764	-350.880890	1183.887451	-683.928711	120.756065	970.729248	-586.348083	-283.863068	891.235046	-602.793518	-58.288761	1083.419556	503.535950	-14.430192	980.401184	510.336121	244.096298
-631.595398	28.819319	984.765930	-604.425598	-149.737411	984.017822	-591.078857	96.240685	510.048828	-670.348145	-134.663330	521.255188	-657.332275	144.606934	81.022385	-664.474365	-75.692955	89.632973	-620.207947	127.634315	1457.784302	-533.219482	-241.970718	1423.326294	-533.988464	-57.419392	1413.071655	-511.816193	-29.318201	1735.010742	-820.301086	186.177002	1234.258667	-660.413269	-351.091431	1183.296753	-684.146667	120.190720	970.655334	-585.156738	-283.922302	890.605591	-602.916382	-58.576374	1083.228149	503.555878	-14.127198	980.529236	510.306549	244.275345
-631.839539	28.404871	984.538696	-604.404968	-150.049484	983.894043	-590.149414	96.115959	509.857574	-670.269836	-134.954620	521.235168	-657.137512	144.524124	81.082596	-664.552246	-75.744858	89.681877	-620.472229	127.326492	1457.718140	-532.979736	-242.108368	1422.906250	-534.048035	-57.588844	1412.840942	-511.456116	-29.510065	1734.716309	-820.643127	185.567581	1234.161011	-659.480408	-350.887573	1182.464600	-684.386108	119.675514	970.610413	-583.919189	-283.944824	889.978088	-603.040833	-58.860813	1083.053101	503.542908	-13.993242	980.659851	510.289551	244.416733
-632.031006	28.017212	984.298096	-604.363403	-150.361099	983.746460	-589.295166	96.021782	509.653687	-670.136658	-135.254898	521.181885	-657.024048	144.435532	81.099174	-664.619690	-75.826637	89.727425	-620.701355	126.997833	1457.636353	-532.699463	-242.230713	1422.455078	-534.079407	-57.740196	1412.620239	-511.095337	-29.673979	1734.420166	-820.979553	184.974503	1234.106812	-658.487122	-350.870331	1181.699829	-684.672729	119.111588	970.575256	-582.588623	-283.837097	889.305481	-603.165344	-59.146072	1082.865234	503.483551	-13.917951	980.852905	510.242493	244.507660
-632.184387	27.619507	984.078552	-604.234253	-150.709991	983.613647	-588.556824	95.859222	509.473999	-669.975769	-135.558197	521.113403	-656.962830	144.376099	81.140877	-664.590637	-75.890381	89.746422	-620.943909	126.649254	1457.530029	-532.366089	-242.357422	1422.069336	-534.123901	-57.907738	1412.408813	-510.735077	-29.853115	1734.125854	-821.365173	184.371902	1234.007813	-657.460449	-350.861267	1180.951050	-685.026245	118.552940	970.554321	-581.246765	-283.829956	888.489502	-603.241455	-59.456982	1082.697510	503.464172	-13.852516	981.014526	510.189026	244.633514
-632.347473	27.343647	983.851990	-604.167603	-151.013535	983.480347	-587.918884	95.819359	509.277283	-669.931763	-135.926346	521.016724	-656.920776	144.318710	81.191032	-664.794128	-75.855980	89.651100	-621.221130	126.343712	1457.456787	-532.025024	-242.440292	1421.695190	-534.126282	-58.044266	1412.167114	-510.329346	-30.034599	1733.788330	-821.707153	183.707626	1234.004150	-656.404846	-351.025391	1180.363037	-685.354126	118.073776	970.503052	-579.915405	-283.754822	887.788391	-603.310852	-59.679394	1082.519287	503.459534	-13.671216	981.062744	510.161499	244.786957
-632.344543	26.491968	983.453369	-604.118652	-151.456085	983.352722	-587.168457	95.568123	509.030792	-669.903931	-136.250778	520.915344	-656.734253	144.253937	81.149910	-664.873413	-75.957298	89.689102	-621.522156	126.022530	1457.424316	-531.657776	-242.548172	1421.295532	-534.134399	-58.190487	1411.988892	-509.926941	-30.236759	1733.449951	-822.084351	183.099640	1233.967041	-655.222839	-351.007477	1179.614380	-685.656860	117.572411	970.475464	-578.056946	-283.253265	887.978577	-603.244263	-60.160694	1082.246338	503.410126	-13.506998	981.122986	510.124298	244.952698
-632.483521	26.140406	983.293091	-604.011108	-151.836258	983.222839	-586.638672	95.424377	508.854004	-669.845215	-136.561646	520.915955	-656.608521	144.188400	81.093002	-664.909485	-75.913574	89.615982	-621.807129	125.686516	1457.344849	-531.319397	-242.625931	1420.975098	-534.131348	-58.324593	1411.800293	-509.512756	-30.435331	1733.146362	-822.533752	182.452545	1233.982056	-654.138062	-350.766937	1178.765259	-686.019409	117.040794	970.455322	-576.500671	-283.077148	887.453674	-603.280945	-60.492619	1082.103638	503.379303	-13.404599	981.145142	510.078888	245.123642
-632.622314	25.791672	983.135925	-603.867676	-152.188431	983.136475	-586.308960	95.318352	508.780579	-669.769348	-136.811234	520.861877	-656.655518	144.185410	81.172127	-664.907837	-75.965714	89.625763	-622.111023	125.261574	1457.371460	-530.906372	-242.801727	1420.630127	-533.973755	-58.348999	1411.711304	-509.084839	-30.634283	1732.880981	-822.946960	181.854965	1233.948364	-653.002014	-350.694061	1178.105957	-686.406677	116.528152	970.454834	-574.998230	-282.871002	886.889954	-603.329651	-60.788330	1081.988281	503.332733	-13.202411	981.140259	510.037506	245.255539
-632.794983	25.325518	982.981262	-603.756775	-152.537216	983.084534	-585.944214	95.124908	508.709564	-669.661499	-136.970749	520.845032	-656.591736	144.166031	81.180710	-664.861938	-75.941841	89.597717	-622.422241	124.947388	1457.356812	-530.511719	-242.896210	1420.245972	-534.023254	-58.511784	1411.579346	-508.664276	-30.843473	1732.642822	-823.419250	181.131134	1234.042847	-651.753662	-350.977325	1177.654663	-686.756470	116.066208	970.510132	-573.422974	-282.720459	886.378601	-603.377075	-61.116032	1081.885498	503.320129	-13.033862	981.079834	510.024719	245.386642
-632.950378	24.906519	982.867981	-603.619202	-152.874130	983.012817	-585.486145	94.958427	508.553223	-669.584229	-137.117783	520.839233	-656.496399	144.099319	81.158485	-664.843018	-75.971642	89.658958	-622.801575	124.566513	1457.392578	-530.121277	-242.965363	1419.978394	-534.127136	-58.682533	1411.398193	-508.237976	-31.069487	1732.398315	-823.898804	180.444061	1234.123169	-650.607300	-350.910004	1177.059082	-687.127380	115.545387	970.594482	-571.898499	-282.571747	885.927063	-603.415039	-61.450001	1081.796143	503.342560	-12.861365	980.972412	510.065277	245.545029
-633.299377	25.060474	982.881409	-603.501465	-153.132141	982.955383	-585.311279	94.896355	508.449219	-669.525330	-137.250137	520.806519	-656.568481	144.076965	81.226067	-664.764526	-75.967918	89.683067	-623.137634	124.253181	1457.385742	-529.720825	-242.989990	1419.752197	-534.078369	-58.797401	1411.300171	-507.808075	-31.326382	1732.127563	-824.396423	179.750244	1234.161621	-649.436401	-350.680908	1176.322388	-687.547485	115.028694	970.651367	-570.298279	-282.372864	885.556580	-603.597656	-61.519444	1081.784668	503.364594	-12.800343	980.890747	510.098633	245.653580
-633.489868	24.697416	982.815552	-603.397766	-153.375122	982.913025	-584.969788	94.632477	508.371277	-669.567810	-137.404266	520.827759	-656.509827	144.066132	81.221855	-664.910217	-75.947433	89.638832	-623.476074	123.913948	1457.411987	-529.232971	-243.072510	1419.504517	-534.213257	-58.998844	1411.198120	-507.387238	-31.571827	1731.897705	-824.912903	179.039169	1234.225220	-648.170349	-350.946259	1175.952881	-687.932251	114.599586	970.711792	-568.592224	-282.143463	885.178406	-603.635193	-61.782257	1081.728638	503.364594	-12.756083	980.758362	510.185944	245.698624
-633.727905	24.344709	982.719666	-603.288757	-153.652771	982.840759	-584.608459	94.465202	508.285187	-669.512146	-137.523361	520.751465	-656.479980	144.019424	81.229858	-664.825439	-75.939346	89.642242	-623.886292	123.512489	1457.479004	-528.773987	-243.150558	1419.281494	-534.206665	-59.133633	1411.111084	-506.970154	-31.852995	1731.693359	-825.452148	178.286560	1234.296997	-646.874756	-351.107513	1175.460083	-688.293518	114.185112	970.724487	-566.786072	-281.920258	884.901611	-603.672302	-62.049652	1081.639282	503.367279	-12.574944	980.512146	510.252228	245.829422
-633.974792	24.016302	982.665222	-603.213867	-153.947876	982.756531	-584.298584	94.274864	508.218109	-669.575989	-137.769852	520.801636	-656.473755	143.971542	81.239426	-664.923584	-75.946365	89.666435	-624.286133	123.157364	1457.490967	-528.241028	-243.275314	1419.106567	-534.171875	-59.239006	1411.028076	-506.582550	-32.106407	1731.471680	-826.025391	177.512360	1234.419067	-645.646423	-350.892639	1174.815186	-688.729431	113.777611	970.839722	-565.013733	-281.682037	884.616394	-603.715515	-62.343292	1081.562988	503.416534	-12.474304	980.207642	510.332581	245.955383
-634.147461	23.644157	982.570801	-602.997192	-154.292404	982.703918	-583.969421	94.158615	508.143066	-669.552551	-137.854782	520.777649	-656.520264	143.945755	81.302116	-664.803467	-76.021645	89.758430	-624.656006	122.802261	1457.511719	-527.714722	-243.326859	1418.993286	-534.145996	-59.379803	1410.954468	-506.176880	-32.413296	1731.266968	-826.608032	176.769104	1234.462524	-644.435120	-351.100067	1174.478149	-689.215271	113.384064	970.904419	-563.169678	-281.443512	884.390625	-603.704651	-62.647354	1081.489746	503.468719	-12.317669	979.891968	510.372681	246.123260
-634.385986	23.260147	982.518127	-602.824890	-154.613419	982.613770	-583.639282	93.965675	508.105286	-669.589478	-138.051071	520.860779	-656.502258	143.920517	81.311852	-664.776733	-75.993332	89.724312	-625.055969	122.428215	1457.485352	-527.243896	-243.400696	1418.746582	-534.121399	-59.493450	1410.866211	-505.797180	-32.713501	1731.087769	-827.187988	175.975174	1234.510376	-643.096130	-351.069366	1173.945190	-689.671936	112.987877	970.966003	-561.312927	-281.174530	884.256409	-603.718262	-62.981983	1081.414917	503.504761	-12.072026	979.486145	510.357819	246.310638
-634.550964	22.911053	982.473389	-602.584656	-154.870117	982.553772	-583.283386	93.836441	508.039612	-669.557678	-138.184891	520.851563	-656.388306	143.886932	81.373703	-664.791199	-75.979568	89.719193	-625.494446	121.994637	1457.516602	-526.793274	-243.476898	1418.596558	-534.153687	-59.622406	1410.767212	-505.428833	-33.003620	1730.931885	-827.805908	175.154846	1234.641113	-641.853455	-351.272308	1173.645752	-690.166138	112.580917	971.052185	-559.361023	-280.858337	884.099487	-603.697205	-63.261021	1081.364380	503.545502	-11.861166	978.960388	510.396973	246.434967
-634.774353	22.574593	982.392090	-602.403625	-155.101776	982.499390	-582.904053	93.669525	507.932617	-669.524414	-138.320465	520.838379	-656.302063	143.783524	81.388428	-664.870422	-76.061668	89.740440	-625.808716	121.689140	1457.433350	-526.172058	-243.530670	1418.452759	-534.057556	-59.712688	1410.670776	-505.073792	-33.297947	1730.781128	-828.432800	174.308578	1234.746826	-640.444275	-351.513641	1173.282837	-690.658691	112.238533	971.039490	-557.391602	-280.600037	883.957397	-603.721619	-63.495216	1081.295654	503.595856	-11.789642	978.458801	510.402100	246.518692
-635.006287	22.263485	982.335510	-602.253601	-155.347351	982.428284	-582.519226	93.438591	507.858093	-669.484558	-138.457779	520.802673	-656.233704	143.736389	81.424706	-664.860352	-76.089157	89.731674	-626.192688	121.332680	1457.357422	-525.572021	-243.550537	1418.342896	-533.986572	-59.823887	1410.579224	-504.738464	-33.595242	1730.607666	-829.042419	173.500198	1234.772095	-639.183289	-351.581512	1172.844482	-691.207031	111.892845	971.056946	-555.411316	-280.289581	883.834045	-603.774597	-63.750839	1081.232910	503.600403	-11.699620	977.812866	510.326477	246.614914
-635.230530	21.970360	982.257813	-602.076782	-155.545883	982.332947	-582.141907	93.203331	507.766602	-669.433044	-138.694946	520.792725	-656.100403	143.714645	81.368225	-664.935242	-76.098824	89.759636	-626.594116	120.950729	1457.300659	-524.976990	-243.615265	1418.173706	-533.973877	-59.938263	1410.462769	-504.400330	-33.907410	1730.415405	-829.648010	172.682190	1234.792725	-637.737427	-351.845703	1172.528809	-691.815186	111.538513	970.981018	-553.381470	-279.980682	883.709290	-603.803650	-63.972466	1081.146484	503.752197	-11.645855	977.047668	510.374756	246.682480
-635.476135	21.722370	982.169922	-601.966187	-155.699356	982.235840	-581.806091	93.000717	507.688019	-669.442261	-138.936737	520.796875	-656.032654	143.669861	81.328239	-665.009827	-76.074959	89.696953	-627.004517	120.566757	1457.232544	-524.446716	-243.685867	1417.903442	-533.919617	-60.035065	1410.322266	-504.068451	-34.202827	1730.235596	-830.278076	171.850464	1234.825317	-636.365845	-351.755859	1171.739380	-692.391602	111.132294	970.924866	-551.280518	-279.695648	883.599182	-603.852905	-64.143570	1081.050415	503.808472	-11.660325	976.197632	510.371338	246.599579
-635.727417	21.442795	982.091858	-601.782349	-155.863129	982.117188	-581.438965	92.893723	507.604736	-669.380920	-139.148056	520.785522	-655.966187	143.615616	81.390137	-665.104980	-76.069183	89.702820	-627.423157	120.176994	1457.202759	-523.859863	-243.662781	1417.706909	-533.869995	-60.129955	1410.197876	-503.759583	-34.461926	1730.083618	-830.875488	171.061752	1234.841431	-634.972534	-352.179413	1171.611328	-692.924011	110.745033	970.926147	-549.290894	-279.488098	883.571472	-603.880981	-64.348473	1080.950806	503.851196	-11.684037	975.324890	510.353027	246.554626
-635.804565	20.641024	981.828125	-601.651062	-156.111771	982.043274	-580.975098	92.681602	507.526672	-669.360840	-139.397568	520.842163	-655.825317	143.557007	81.389191	-665.183899	-76.130341	89.755249	-627.846436	119.819229	1457.193848	-523.247803	-243.660309	1417.561279	-533.823181	-60.227467	1410.095703	-503.469360	-34.733109	1729.937622	-831.523254	170.222580	1234.906006	-633.479980	-352.266510	1170.961060	-693.507629	110.265785	970.989258	-547.217407	-279.178772	883.457031	-603.793945	-64.729431	1080.768555	504.033325	-11.772005	974.387878	510.443634	246.465210
-636.069641	20.362482	981.718079	-601.488342	-156.319931	981.935242	-580.630737	92.609039	507.459015	-669.307007	-139.609818	520.807983	-655.752319	143.531738	81.369713	-665.239563	-76.137291	89.776077	-628.277893	119.432014	1457.193970	-522.618530	-243.702911	1417.372192	-533.728027	-60.278011	1409.918579	-503.164978	-34.999001	1729.761841	-832.100098	169.407990	1234.936035	-631.969116	-352.764343	1170.770142	-694.077759	109.780159	971.034912	-545.154968	-278.899750	883.410278	-603.821228	-64.929626	1080.654663	504.125122	-12.004811	973.616150	510.552277	246.286118
-636.553528	20.533260	981.824707	-601.268799	-156.493896	981.821777	-580.474426	92.581963	507.396515	-669.183167	-139.760574	520.823486	-655.767578	143.569260	81.439537	-665.299194	-76.153519	89.766663	-628.688904	119.038277	1457.132080	-522.036438	-243.714249	1417.133545	-533.660522	-60.342251	1409.767578	-502.870331	-35.228916	1729.588867	-832.721985	168.632263	1234.925659	-630.403076	-352.900330	1170.074341	-694.718872	109.199440	970.992676	-543.049927	-278.598999	883.275024	-603.986877	-65.007240	1080.658569	504.206207	-12.273793	972.888123	510.569214	246.146027
-636.589600	19.769739	981.497314	-601.052307	-156.793106	981.721558	-579.944702	92.392570	507.274567	-669.131653	-139.966187	520.783142	-655.562866	143.513550	81.336128	-665.343567	-76.118149	89.722076	-629.146606	118.689682	1457.034424	-521.416016	-243.705948	1416.897217	-533.451294	-60.354622	1409.493530	-502.600861	-35.453640	1729.405151	-833.319397	167.798935	1234.933838	-628.862122	-353.476746	1169.902710	-695.315125	108.546181	971.040771	-540.943237	-278.240967	883.123413	-603.845886	-65.372093	1080.432007	504.422882	-12.372550	972.103638	510.720154	245.953781
-636.991333	19.947647	981.579651	-600.815613	-156.915054	981.615173	-579.730408	92.416084	507.210175	-668.960632	-140.096405	520.762695	-655.562927	143.530045	81.347778	-665.304382	-76.162056	89.751595	-629.552185	118.315704	1456.955200	-520.834473	-243.661789	1416.682739	-533.361267	-60.400459	1409.276611	-502.369537	-35.716690	1729.257568	-833.936462	166.983490	1234.947510	-627.245544	-353.912933	1169.438721	-696.010132	107.763252	971.063721	-538.893005	-277.922943	882.939087	-603.982117	-65.411819	1080.430176	504.597137	-12.590261	971.477905	510.866364	245.724930
-637.200134	19.630728	981.487549	-600.587952	-157.082520	981.528503	-579.272644	92.263329	507.079071	-668.842163	-140.238358	520.694763	-655.441528	143.475708	81.337044	-665.287842	-76.129425	89.709366	-629.990356	117.950233	1456.920776	-520.295288	-243.578613	1416.417236	-533.246399	-60.432316	1408.997314	-502.085815	-35.906605	1729.032349	-834.556152	166.141617	1235.027588	-625.543823	-354.333923	1168.972168	-696.723389	106.831429	971.123352	-536.164063	-277.067474	883.395996	-604.007568	-65.618744	1080.344971	504.698761	-13.050646	971.016724	511.021759	245.338654
-637.457336	19.298923	981.332031	-600.399658	-157.298203	981.412720	-578.810547	92.082680	506.956696	-668.614807	-140.200302	520.637085	-655.312439	143.431763	81.397156	-665.272278	-76.139023	89.747963	-630.445862	117.572060	1456.977173	-519.702820	-243.520309	1416.163452	-533.232788	-60.489109	1408.792725	-501.801392	-36.043461	1728.780151	-835.142395	165.267792	1235.102417	-623.850464	-354.781738	1168.575073	-697.496765	105.759109	971.160583	-534.096130	-276.770142	883.327759	-604.071472	-65.836830	1080.211914	504.871094	-13.328902	970.570007	511.100952	245.125473
-637.708191	18.959509	981.223694	-600.171936	-157.485718	981.339661	-578.278931	92.013535	506.842957	-668.486694	-140.371674	520.702759	-655.140747	143.335831	81.425652	-664.800110	-78.223175	91.478546	-630.859436	117.187225	1456.993530	-519.075684	-243.472122	1415.950928	-533.181702	-60.516418	1408.588867	-501.532013	-36.236046	1728.578247	-835.776306	164.379456	1235.230835	-622.081421	-355.272186	1168.219482	-698.315735	104.507584	971.314087	-532.034302	-276.476349	883.177429	-604.119873	-66.045341	1080.125000	505.186005	-13.518303	970.126770	511.358429	244.821671
-637.750854	18.187506	980.924805	-599.983154	-157.738525	981.257446	-577.577759	91.913589	506.671722	-668.393188	-140.481506	520.744812	-654.852783	143.322113	81.374084	-664.399109	-77.597099	90.743637	-631.339905	116.832718	1457.003662	-518.439453	-243.416397	1415.661987	-533.245178	-60.548058	1408.435547	-501.313507	-36.404579	1728.358521	-836.352722	163.563644	1235.294922	-620.293823	-355.790131	1167.798462	-699.111267	103.204834	971.439270	-529.988159	-276.008881	883.109253	-604.037842	-66.405090	1079.928101	505.441986	-13.733283	969.758057	511.530609	244.610199
-638.162292	18.365599	980.920410	-599.687927	-157.944839	981.175049	-577.215027	91.988289	506.569092	-668.284241	-140.590500	520.787720	-654.872925	143.344711	81.413773	-664.359741	-76.741486	89.728401	-631.778992	116.474197	1457.073853	-517.880066	-243.382202	1415.374023	-533.258789	-60.625130	1408.292725	-501.105530	-36.549503	1728.149658	-836.980408	162.646896	1235.290894	-618.501526	-356.376709	1167.386108	-699.940552	101.883850	971.594849	-527.988464	-275.770264	883.144165	-604.161743	-66.425217	1079.894653	505.744751	-13.975851	969.551697	511.719604	244.387024
-638.456543	18.072428	980.742859	-599.449707	-158.242615	981.055908	-576.599426	91.933838	506.400391	-668.207214	-140.713058	520.793701	-654.717285	143.319397	81.367531	-664.429749	-75.994171	89.095627	-632.204224	116.110367	1457.045532	-517.281677	-243.224045	1415.129395	-533.281250	-60.631981	1408.125610	-500.898560	-36.781147	1728.018677	-837.574097	161.673950	1235.273682	-616.699402	-356.919678	1167.014648	-700.770325	100.638458	971.717285	-525.853210	-275.283905	882.928101	-604.214844	-66.648964	1079.747681	506.049561	-14.313161	969.378967	511.913116	244.096924
-638.528076	17.271664	980.398315	-599.195374	-158.503448	980.903687	-575.805115	91.696304	506.158295	-668.059265	-140.817856	520.807373	-654.520508	143.279343	81.355614	-665.317627	-75.958237	89.776382	-632.674133	115.791557	1457.057861	-516.671448	-243.039963	1414.841797	-533.290100	-60.604080	1407.938599	-500.685608	-36.899178	1727.783813	-838.212219	160.569290	1235.279785	-614.947632	-357.510193	1166.654419	-701.645081	99.413300	971.789551	-523.836182	-274.961212	882.792847	-604.143433	-67.038254	1079.497192	506.444580	-14.526153	969.171997	512.128540	243.872726
-638.933289	17.354624	980.408875	-598.931458	-158.652908	980.762207	-575.299194	91.606567	506.033783	-667.831421	-140.880219	520.733093	-654.483215	143.236008	81.416397	-665.335205	-76.098198	89.915123	-633.138245	115.514725	1457.080933	-515.993164	-242.886063	1414.494263	-533.310608	-60.619892	1407.800415	-500.516510	-37.075256	1727.548828	-838.932251	159.367020	1235.367798	-613.127563	-358.044006	1166.236084	-702.583008	98.333496	971.789795	-521.815979	-274.729797	882.751099	-604.260193	-67.116135	1079.440186	506.905823	-14.685493	968.960022	512.494324	243.613892
-639.203674	16.990765	980.264893	-598.724182	-158.770004	980.643433	-574.595032	91.568398	505.884003	-667.699646	-141.028107	520.691345	-654.324524	143.177826	81.442146	-665.411865	-76.012894	89.827911	-633.571472	115.143738	1457.109985	-515.233887	-242.673264	1414.141724	-533.341003	-60.585697	1407.663452	-500.314697	-37.222244	1727.302734	-839.681213	158.093872	1235.515015	-611.244629	-358.601471	1165.827881	-703.566223	97.369385	971.762756	-519.804016	-274.477539	882.663025	-604.282959	-67.295532	1079.305298	507.327057	-15.013023	968.846252	512.834106	243.274002
-639.519897	16.693455	980.086609	-598.540710	-158.947647	980.509460	-573.921814	91.644455	505.736420	-667.491455	-141.151031	520.717651	-654.251343	143.096619	81.525688	-665.566345	-75.994530	89.875343	-634.129517	114.823662	1457.105591	-514.530151	-242.479462	1413.903564	-533.320862	-60.557995	1407.441772	-500.106506	-37.294678	1727.000244	-840.404480	156.827759	1235.553345	-609.396240	-359.201965	1165.430298	-704.566162	96.548897	971.618042	-517.836548	-274.093506	882.431335	-604.324219	-67.458015	1079.142700	507.820465	-15.316594	968.829163	513.275635	242.903809
-639.880737	16.423531	979.896118	-598.393616	-159.104599	980.396057	-573.177917	91.473999	505.571167	-667.285950	-141.312881	520.753906	-654.076294	143.081924	81.499161	-665.644592	-76.025146	89.946548	-634.659546	114.496162	1457.076904	-513.854431	-242.287018	1413.538574	-533.269165	-60.516041	1407.242676	-499.908203	-37.400234	1726.714722	-841.224487	155.552338	1235.577026	-607.402588	-359.599030	1164.655640	-705.639893	95.823814	971.409790	-515.862061	-273.976654	882.573547	-604.409546	-67.578049	1078.984009	508.287903	-15.664500	968.836182	513.778992	242.534332
-640.327271	16.167332	979.641602	-598.336853	-159.342743	980.298767	-572.361023	91.381874	505.310089	-667.079163	-141.495285	520.773010	-653.949463	143.069366	81.525780	-665.694458	-76.013687	89.987572	-635.177307	114.191437	1456.957031	-513.047180	-242.135147	1413.182373	-533.215820	-60.429283	1407.056763	-499.735565	-37.496414	1726.444336	-842.057983	154.290436	1235.567017	-605.683105	-360.214203	1164.640015	-706.727295	95.090881	971.286987	-513.960938	-273.766510	882.520447	-604.542664	-67.679344	1078.793213	508.793823	-16.011513	968.899475	514.269836	242.208771
-640.706116	15.926021	979.442993	-598.264099	-159.488052	980.178101	-571.524963	91.372009	505.073212	-666.701294	-141.551376	520.743469	-653.801880	143.051086	81.514748	-665.677124	-76.025925	90.036201	-635.805176	113.897522	1456.909912	-512.332458	-241.895142	1412.906250	-533.075623	-60.344521	1406.690186	-499.559387	-37.577919	1726.195679	-842.964722	152.992752	1235.623047	-603.862183	-360.728851	1164.222168	-707.704041	94.386818	971.080627	-512.053894	-273.369019	882.269165	-604.661316	-67.780258	1078.624756	509.297607	-16.450811	968.967468	514.814941	241.859360
-641.038574	15.598560	979.291992	-598.194214	-159.562683	980.070801	-570.715942	91.408760	504.939453	-666.311035	-141.599045	520.638245	-653.727051	142.962738	81.583138	-665.698425	-76.001678	90.069046	-636.436523	113.584961	1456.800659	-511.606201	-241.647202	1412.478516	-532.988403	-60.248852	1406.370850	-499.239166	-37.403076	1726.153076	-843.898926	151.677460	1235.665283	-602.025696	-361.195892	1163.713867	-708.725891	93.649727	970.942749	-510.158783	-273.146362	882.111450	-604.771484	-67.911682	1078.489624	509.914825	-16.869040	969.036987	515.532349	241.395981
-641.411377	15.262696	979.086487	-598.141785	-159.683731	979.951660	-569.803955	91.228561	504.725739	-666.020569	-141.800232	520.544556	-653.555176	142.847809	81.662590	-665.799683	-75.969429	90.020271	-637.075134	113.221313	1456.694458	-510.786407	-241.411713	1412.055908	-533.010803	-60.171860	1406.226685	-499.086700	-37.486969	1725.841431	-844.902100	150.330658	1235.694824	-600.150635	-361.665344	1163.222656	-709.728088	92.840759	970.884338	-508.298737	-272.900513	881.921143	-604.888794	-68.039742	1078.316650	510.528381	-17.368917	969.121338	516.262329	240.894028
-641.851196	14.956008	978.820740	-598.164246	-159.829468	979.805603	-568.871521	91.126579	504.502533	-665.804932	-142.113678	520.513733	-653.382507	142.728622	81.719177	-666.084534	-75.996567	90.080643	-637.766846	112.894958	1456.550293	-509.913300	-241.178497	1411.645264	-532.967834	-60.068134	1405.968872	-498.967468	-37.588661	1725.582642	-845.898926	148.968903	1235.681641	-598.303711	-362.071167	1162.700562	-710.552246	92.125793	970.827026	-506.487061	-272.635254	881.578613	-605.031677	-68.136963	1078.091919	511.101959	-17.773819	969.190857	516.942200	240.425125
-642.357361	14.648772	978.552368	-598.235840	-160.001801	979.688843	-567.995300	91.064636	504.365753	-665.304504	-142.238480	520.416870	-653.217224	142.627838	81.816811	-666.114929	-75.972992	90.040024	-638.408508	112.546997	1456.367676	-509.102631	-240.968765	1411.114014	-532.853821	-59.928917	1405.634766	-498.808075	-37.656441	1725.263428	-846.895081	147.658585	1235.609985	-596.469482	-362.425781	1162.173950	-711.322693	91.404472	970.843811	-504.629730	-272.275208	881.211792	-605.205200	-68.221413	1077.874878	511.713074	-18.257906	969.300415	517.631409	239.980804
-642.787659	14.376952	978.300415	-598.233643	-160.122040	979.564758	-566.855103	91.051598	504.074951	-664.961548	-142.529694	520.385071	-652.950073	142.526993	81.895866	-666.272888	-75.941032	90.060410	-639.029663	112.210373	1456.179810	-508.226166	-240.646088	1410.672607	-532.698364	-59.799229	1405.285767	-498.632751	-37.707333	1724.897217	-847.937866	146.303436	1235.596313	-594.573914	-362.852997	1161.818848	-711.975342	90.699081	970.965088	-502.783295	-272.042603	880.793091	-605.343201	-68.284508	1077.669067	512.349182	-18.714603	969.346008	518.295776	239.526306
-643.253662	14.129138	978.056519	-598.254028	-160.253998	979.451660	-565.742310	90.996460	503.828094	-664.654297	-142.872711	520.383850	-652.654419	142.440018	81.943054	-666.375671	-75.938690	90.079910	-639.647400	111.841339	1455.963867	-507.332123	-240.374649	1410.187012	-532.565369	-59.650890	1404.954346	-498.457703	-37.738098	1724.543335	-848.915283	144.999893	1235.437988	-592.778320	-362.962006	1161.096924	-712.580261	90.112488	971.031372	-500.987488	-271.907593	880.521240	-605.501221	-68.336708	1077.470947	513.136536	-18.955084	969.273987	519.142151	239.045151
-643.789795	13.881115	977.776367	-598.321045	-160.428192	979.348877	-564.656128	91.152130	503.484528	-664.298950	-143.144623	520.250366	-652.361694	142.329178	82.043190	-666.572449	-75.959282	90.108788	-640.221130	111.515457	1455.761108	-506.383331	-240.033127	1409.668579	-532.409424	-59.457047	1404.513550	-498.092255	-37.670246	1724.225098	-849.883301	143.636505	1235.414551	-590.913147	-363.162476	1160.503784	-713.162109	89.463158	971.155640	-499.214569	-271.506531	880.048706	-605.725464	-68.384323	1077.259521	513.943665	-19.381958	969.281189	519.941528	238.594711
-644.276611	13.559843	977.461731	-598.355164	-160.643204	979.240295	-563.606506	90.918495	503.219849	-663.990173	-143.526917	520.106506	-652.080322	142.203796	82.057114	-666.583008	-75.995384	90.153191	-640.856750	111.194283	1455.645752	-505.515228	-239.699280	1409.145142	-532.289856	-59.265659	1404.182983	-497.976501	-37.717216	1723.847290	-850.852356	142.235550	1235.397339	-589.084717	-363.305969	1159.817871	-713.706177	88.846924	971.246460	-497.402496	-271.300354	879.429199	-605.915466	-68.474525	1077.027954	514.670837	-19.879887	969.257080	520.664612	238.131195
-644.738525	13.166927	977.148193	-598.337097	-160.812607	979.122131	-562.607910	90.723595	502.953369	-663.700928	-143.864807	519.942932	-651.794983	142.003113	82.123901	-666.787781	-76.032532	90.085396	-641.463806	110.860985	1455.473022	-504.504944	-239.360214	1408.574951	-532.198730	-59.088760	1403.808228	-497.859619	-37.796852	1723.499512	-851.768616	140.777573	1235.392578	-587.291321	-363.487457	1159.154053	-714.254761	88.265968	971.293945	-495.797028	-270.963135	878.869873	-606.116577	-68.590454	1076.800293	515.506470	-20.352398	969.130188	521.480591	237.590088
-645.194397	12.895490	976.835938	-598.335632	-160.972702	979.012512	-561.687134	90.573517	502.748291	-663.246338	-144.040924	519.826172	-651.639954	141.892426	82.141167	-666.775269	-76.022026	90.061752	-642.064453	110.525604	1455.357910	-503.521667	-239.039490	1407.920410	-532.075562	-58.887447	1403.440674	-497.699982	-37.839916	1723.243164	-852.701721	139.343689	1235.403931	-585.508240	-363.497620	1158.454712	-714.802063	87.663879	971.315430	-494.104095	-270.743958	878.124512	-606.332947	-68.644547	1076.578979	516.348022	-20.669388	968.928711	522.240479	237.124100
-645.640564	12.581015	976.528015	-598.326111	-161.119339	978.911255	-560.774841	90.285049	502.486847	-663.012817	-144.373245	519.751099	-651.389648	141.829651	82.122505	-666.988220	-76.049126	89.977242	-642.616577	110.247910	1455.193237	-502.603973	-238.639618	1407.272095	-531.837097	-58.626110	1402.970215	-497.583313	-37.932636	1722.818359	-853.529358	137.942993	1235.401611	-583.617371	-363.629578	1157.880493	-715.334106	87.133331	971.391052	-492.513031	-270.374969	877.662598	-606.526672	-68.705490	1076.361084	517.214722	-21.134775	968.750854	522.978699	236.717590
-646.098572	12.232273	976.243164	-598.311707	-161.315475	978.814697	-559.945007	90.146477	502.138306	-662.844727	-144.688232	519.594604	-651.175781	141.770065	82.079208	-667.035889	-76.130928	90.082047	-643.108704	109.976776	1455.082275	-501.641144	-238.203415	1406.666992	-531.499329	-58.372910	1402.388306	-497.386047	-38.519970	1722.704224	-854.314270	136.597458	1235.313110	-581.888794	-363.547028	1157.050293	-715.898071	86.553116	971.331177	-490.853363	-270.023376	876.976990	-606.729065	-68.818810	1076.158203	518.105347	-21.482742	968.512390	523.818115	236.269974
-646.552551	11.959815	975.995911	-598.286072	-161.455536	978.720459	-559.248718	90.138435	501.845215	-662.561890	-144.888336	519.529236	-650.978821	141.765610	82.012779	-667.063049	-76.113327	90.057121	-643.570496	109.710602	1454.948486	-500.653564	-237.805267	1406.078125	-531.273254	-58.144825	1402.083130	-497.178589	-38.606865	1722.414307	-855.033691	135.276276	1235.278687	-580.090332	-363.441772	1156.545898	-716.500122	86.014282	971.204346	-489.225433	-269.695099	876.200806	-606.930298	-68.887398	1075.977417	518.902344	-22.047743	968.406921	524.594849	235.714996
-646.985901	11.745707	975.757996	-598.311584	-161.592896	978.628601	-558.907715	90.146843	501.722260	-662.491943	-145.204300	519.478149	-651.004578	141.776352	82.003952	-667.267273	-76.163658	90.116623	-643.998962	109.447388	1454.888306	-499.691437	-237.394241	1405.429810	-531.194092	-57.966797	1402.140259	-496.951965	-38.611229	1722.144531	-855.732971	133.936859	1235.433228	-578.322632	-363.300049	1155.580811	-717.190369	85.301041	971.121277	-487.493439	-269.435760	875.371643	-607.134949	-68.934212	1075.800903	519.798767	-22.428028	968.167603	525.369690	235.291855
-647.340332	11.476031	975.621094	-598.253357	-161.650391	978.565918	-558.670532	89.943352	501.674652	-662.323914	-145.376892	519.387512	-651.050720	141.851410	81.944290	-667.309875	-76.153511	90.057297	-644.368652	109.187691	1454.965698	-498.712036	-236.934952	1404.781616	-530.907715	-57.714211	1401.849609	-496.493225	-38.325500	1721.745117	-856.401428	132.625198	1235.631104	-576.587708	-363.139160	1154.837646	-717.622192	84.409798	970.908691	-486.097015	-269.008698	874.663513	-607.297180	-69.015251	1075.698242	520.682800	-22.828335	967.999756	526.074707	234.818527
-647.667236	11.151839	975.488281	-598.163086	-161.673233	978.494019	-558.441833	89.717987	501.646973	-662.136353	-145.475006	519.327148	-651.077393	141.893738	81.875237	-667.170410	-76.163025	90.003082	-644.763489	108.900475	1455.062378	-497.768005	-236.564453	1404.152954	-530.645447	-57.426319	1401.524658	-496.126953	-37.563248	1721.084351	-856.963501	131.327118	1235.769409	-574.777222	-362.965881	1154.236328	-718.737610	83.928711	970.856689	-484.395142	-268.740540	873.734009	-607.418335	-69.106941	1075.591187	521.513855	-23.400238	967.905823	526.818359	234.259430
-648.013977	10.909246	975.352844	-598.093628	-161.741882	978.416992	-558.222656	89.512215	501.645935	-662.077515	-145.646683	519.282471	-651.050293	141.969864	81.806976	-667.195862	-76.117249	89.985779	-645.126892	108.676682	1455.125977	-496.863434	-236.217468	1403.659424	-530.448730	-57.215855	1401.272827	-495.760193	-37.494759	1720.807617	-857.492798	130.082214	1235.977173	-573.101807	-362.662140	1153.583252	-719.659851	83.138611	970.750549	-482.938690	-268.411560	872.944275	-607.561523	-69.187042	1075.480957	522.456543	-23.751081	967.751770	527.465515	233.879395
-648.379028	10.695599	975.239258	-598.074341	-161.840942	978.380493	-558.189819	89.561882	501.556396	-662.057617	-145.749298	519.239136	-651.107361	142.077911	81.760399	-667.273193	-76.120705	89.991226	-645.410156	108.490997	1455.172241	-495.995239	-235.782623	1403.156738	-530.221008	-56.993626	1401.176636	-495.382446	-37.425514	1720.636108	-857.986755	128.858261	1236.125244	-571.402588	-362.386444	1152.868042	-720.467896	82.392159	970.614990	-481.670319	-267.985291	872.338684	-607.691772	-69.248489	1075.393188	523.293823	-24.301207	967.717285	528.075195	233.436752
-648.710999	10.501780	975.180115	-598.006287	-161.879761	978.305420	-558.275024	89.663177	501.458221	-662.023987	-145.751389	519.152649	-651.164917	142.194016	81.719559	-666.830933	-74.074554	87.821716	-645.627991	108.304153	1455.262573	-495.198608	-235.406418	1402.682617	-530.024902	-56.828308	1401.090454	-494.950287	-37.303623	1720.412842	-858.422180	127.790207	1236.270996	-569.770569	-362.053986	1152.217651	-721.311584	81.543602	970.508118	-480.168152	-267.501404	871.624451	-607.777344	-69.318741	1075.315796	524.208191	-24.746857	967.684143	528.740234	232.957306
-649.015930	10.303626	975.164246	-597.946411	-161.914093	978.276306	-558.401001	89.575493	501.515778	-661.994995	-145.826187	519.096985	-651.202087	142.295715	81.660263	-666.891541	-73.928307	87.575081	-645.843994	108.069122	1455.404419	-492.230743	-234.196335	1404.031372	-529.716858	-56.602734	1400.919067	-494.499054	-37.203705	1720.288330	-858.892273	126.689140	1236.581909	-567.997131	-361.374603	1151.497314	-722.075745	80.628952	970.455811	-478.603729	-267.176605	870.734131	-607.827881	-69.382393	1075.278442	525.109863	-25.155724	967.732483	529.368164	232.514801
-649.327698	10.102951	975.220093	-597.884033	-161.948196	978.255798	-558.615845	89.466766	501.559204	-661.996033	-145.925156	519.126404	-651.273132	142.390366	81.626984	-666.970825	-73.993240	87.739586	-646.003723	107.837952	1455.577148	-491.359985	-233.741867	1403.567505	-529.464844	-56.407646	1400.863037	-494.041168	-37.116280	1720.150635	-859.318604	125.659248	1236.906128	-566.803101	-360.845734	1150.919434	-722.779114	79.744530	970.537354	-477.367889	-266.614105	870.185852	-607.876221	-69.480675	1075.282715	525.991028	-25.805061	968.017883	529.975647	231.924362
-649.639648	9.936502	975.301758	-597.819519	-161.970383	978.245117	-558.821167	89.248222	501.622772	-661.954407	-146.004639	519.099670	-651.291748	142.443878	81.582748	-667.075989	-73.966965	87.699730	-646.110046	107.563126	1455.815308	-490.636749	-233.519730	1403.196289	-529.260254	-56.257351	1401.115112	-493.564392	-37.018990	1720.079834	-859.785767	124.616211	1237.386353	-564.901550	-360.521210	1150.730713	-723.400330	78.657852	970.740540	-476.000244	-266.149017	869.653381	-607.910767	-69.561432	1075.303101	526.944397	-26.273478	968.199341	530.640808	231.429153
-649.919617	9.752704	975.401672	-597.711914	-161.949387	978.244507	-559.218018	89.167114	501.847473	-661.959290	-146.023254	519.052612	-651.350952	142.529617	81.564354	-667.196289	-73.939285	87.681725	-646.218323	107.393242	1456.011475	-489.879517	-233.103699	1403.072510	-529.079712	-56.121735	1401.130005	-493.073486	-36.889046	1719.988281	-860.237244	123.666183	1237.774902	-563.403870	-360.017914	1150.362183	-723.832275	77.555534	971.221313	-474.777222	-265.713501	869.079712	-607.925354	-69.635567	1075.340698	527.888062	-26.695358	968.427673	531.295532	231.008316
-650.156433	9.569215	975.519653	-597.580933	-161.942764	978.292053	-559.610046	89.240646	501.996704	-661.897949	-146.020615	519.035156	-651.385681	142.567520	81.552483	-667.236084	-73.909615	87.677376	-646.284302	107.246780	1456.179199	-489.198212	-232.830963	1402.899902	-528.748962	-55.967251	1401.027954	-492.572937	-36.771442	1719.922363	-860.687317	122.766739	1238.137817	-562.342896	-359.306732	1149.793457	-724.024719	76.362747	971.938782	-473.343994	-265.213562	868.410095	-607.924683	-69.706940	1075.413696	528.756714	-27.185415	968.745422	531.906433	230.448959
-650.372864	9.472535	975.648132	-597.462646	-161.899994	978.291931	-559.956360	89.396317	502.079163	-661.859497	-146.071045	519.024353	-651.323486	142.613724	81.521149	-667.385193	-73.940933	87.714340	-646.246277	107.126808	1456.277954	-488.394989	-232.573730	1402.907227	-528.411804	-55.870369	1401.043701	-492.066284	-36.629955	1719.909668	-861.188965	121.945480	1238.487305	-560.615784	-359.036346	1149.715088	-724.055237	75.126694	972.702454	-472.143097	-264.690918	868.125549	-607.929199	-69.757744	1075.472290	529.644348	-27.708090	969.003479	532.617004	229.875305
-650.623901	9.365662	975.755371	-597.354004	-161.889053	978.302063	-560.427612	89.460800	502.271698	-661.758972	-146.031754	519.033997	-651.259827	142.633774	81.458481	-667.376282	-73.885757	87.698883	-646.242981	107.033073	1456.347900	-487.722565	-232.323929	1402.889160	-528.093628	-55.714172	1401.084473	-491.513184	-36.507542	1719.894043	-861.716431	121.167259	1238.897583	-559.326599	-358.605103	1149.528809	-724.033569	74.156326	973.757141	-471.098267	-264.063995	868.160156	-607.948181	-69.807449	1075.522583	530.580261	-27.936230	969.234436	533.251953	229.492401
-650.878845	9.268710	975.889893	-597.252869	-161.853973	978.307129	-560.763611	89.379532	502.418091	-661.581726	-145.900146	518.993713	-651.210938	142.649780	81.414764	-667.464417	-73.830894	87.682327	-646.215149	106.929451	1456.438843	-486.951538	-232.099304	1402.912109	-527.716980	-55.589001	1401.007568	-490.957092	-36.359890	1719.852905	-862.315247	120.227470	1239.443115	-558.097900	-358.144867	1149.380981	-723.869934	73.313728	974.958679	-469.757416	-263.529022	867.712219	-607.947693	-69.850418	1075.580566	531.441711	-28.536329	969.588684	533.926147	228.914413
-651.163025	9.132457	976.065186	-597.147156	-161.811737	978.315491	-561.330017	89.307404	502.620789	-661.430054	-145.779434	518.947388	-651.227417	142.695908	81.408554	-667.448181	-73.741798	87.632370	-646.144409	106.821358	1456.597290	-486.133331	-231.910889	1403.055176	-527.481506	-55.494354	1401.065918	-490.397766	-36.174377	1719.842896	-862.947693	119.295097	1240.013062	-557.241516	-357.257263	1149.051025	-723.276672	72.445053	976.325500	-468.592773	-262.830383	867.506836	-607.949951	-69.922836	1075.659668	532.301208	-28.896067	969.831238	534.654175	228.359116
-651.432495	9.002415	976.263550	-597.028198	-161.740280	978.328430	-561.839478	89.268425	502.884064	-661.317444	-145.657593	518.954163	-651.251404	142.687302	81.442245	-667.459900	-73.689461	87.723099	-646.130005	106.723404	1456.776855	-485.297089	-231.792297	1403.305786	-527.295532	-55.411716	1401.078735	-489.811035	-36.011616	1719.859863	-863.630127	118.311897	1240.537598	-556.151978	-356.860382	1149.006592	-722.745667	71.899689	977.882019	-467.722778	-262.163361	867.723450	-607.947266	-69.989899	1075.755005	533.256226	-29.251627	970.037598	535.349731	227.957123
-651.694763	8.974708	976.444702	-596.518677	-162.056915	978.090393	-562.261902	89.246529	503.145660	-661.080933	-145.543137	519.018188	-651.241455	142.703369	81.466110	-667.581238	-73.634674	87.726883	-646.079529	106.570908	1456.984863	-484.551300	-231.521545	1403.247681	-527.021912	-55.287167	1401.218384	-489.255066	-35.806808	1719.873047	-864.366943	117.282707	1241.193115	-555.114258	-356.432648	1149.027588	-721.416565	71.042831	979.580017	-466.719269	-261.542908	867.760620	-607.623108	-70.276245	1075.700439	534.245972	-29.584515	970.190308	536.128479	227.533356
-651.878540	8.984093	976.622803	-596.299500	-161.993347	978.096497	-562.553101	89.162521	503.241699	-660.960632	-145.490173	519.016663	-651.093567	142.729324	81.395531	-667.648071	-73.597260	87.727539	-646.074036	106.484161	1457.194824	-483.800140	-231.251266	1403.332886	-526.755493	-55.181862	1401.163574	-488.652985	-35.588764	1719.879272	-865.208130	116.307205	1242.096558	-553.820496	-356.550598	1149.328735	-718.704956	69.570045	981.302734	-465.750183	-260.860931	867.958984	-607.534424	-70.274940	1075.782959	535.142700	-29.878822	970.333618	536.933594	227.068497
-652.098145	8.964344	976.783997	-596.109741	-161.950241	978.097168	-562.947388	89.226318	503.369507	-660.787964	-145.426559	519.051941	-651.028809	142.795380	81.361595	-667.722168	-73.556061	87.762413	-646.018982	106.356255	1457.392212	-482.930328	-231.147049	1403.571533	-526.485779	-55.119221	1401.432983	-488.045776	-35.350418	1719.878906	-865.862122	115.282150	1242.683228	-553.149963	-355.732483	1149.106323	-717.615356	69.122505	982.878296	-464.521179	-260.029938	867.931580	-607.482605	-70.291946	1075.854370	536.128113	-30.254654	970.395203	537.738708	226.811844
-652.298889	8.991758	976.933594	-595.943176	-161.860962	978.107544	-563.359192	89.386078	503.494446	-660.608459	-145.404831	519.047791	-650.920959	142.876190	81.329483	-667.830627	-73.522179	87.811134	-646.013245	106.199234	1457.628662	-482.223999	-230.940460	1403.745483	-526.146912	-55.032169	1401.352051	-487.432556	-35.092270	1719.852051	-866.489319	114.258369	1243.303345	-552.332703	-355.419037	1148.931885	-716.740601	68.659889	984.417358	-463.998138	-258.743500	868.240540	-607.450439	-70.259628	1075.927734	537.147278	-30.540911	970.492798	538.605896	226.463104
-652.475647	8.969965	977.172119	-595.700134	-161.727509	978.147827	-563.668457	89.477852	503.630066	-660.426086	-145.277725	519.027588	-650.794128	142.942566	81.236649	-667.892517	-73.441742	87.804138	-646.183472	106.054558	1457.998291	-481.515137	-230.648315	1403.822510	-525.854126	-54.974533	1401.413208	-486.805328	-34.779179	1719.844727	-867.076416	113.212654	1244.014404	-551.399414	-355.176819	1149.140137	-716.150452	68.227608	985.798462	-462.678223	-258.526123	868.432007	-607.391479	-70.262909	1076.066406	538.021057	-30.981066	970.630615	539.431946	226.073624
-652.701416	8.973585	977.401733	-595.560730	-161.587463	978.178528	-564.120605	89.462852	503.791840	-660.173096	-145.085205	519.014893	-650.795654	142.932266	81.263741	-667.906067	-73.383438	87.789703	-646.052063	105.740417	1458.298584	-480.571503	-230.513718	1403.750366	-525.552979	-54.925629	1401.507446	-486.168915	-34.526859	1719.750732	-867.642029	112.218185	1244.701904	-550.596985	-355.070404	1149.242798	-715.607910	67.596825	986.966431	-462.168579	-257.196869	868.758606	-607.362183	-70.240974	1076.187378	539.088318	-31.172064	970.563782	540.428894	225.782394
-652.887451	9.047223	977.641602	-595.408264	-161.395248	978.207520	-564.677551	89.498978	504.023315	-660.024780	-145.025894	519.020813	-650.802795	142.981903	81.221710	-668.053528	-73.354401	87.827621	-646.100037	105.519119	1458.601685	-479.752014	-230.304962	1403.715332	-525.346680	-54.867619	1401.545410	-485.528381	-34.194077	1719.698242	-868.129578	111.272652	1245.295654	-549.728821	-354.795166	1149.225098	-715.181824	66.771378	988.060181	-461.001495	-256.940552	868.889587	-607.317261	-70.171455	1076.315063	539.993347	-31.515083	970.580811	541.370300	225.481323
-653.084717	9.066023	977.857300	-595.240051	-161.239441	978.272095	-565.186646	89.579956	504.271698	-659.810120	-144.923752	519.076050	-650.779846	143.008957	81.182053	-668.115845	-73.313622	87.861298	-646.185852	105.323395	1458.846436	-478.972137	-230.114578	1403.671509	-525.050781	-54.787315	1401.584106	-484.873352	-33.843632	1719.639648	-868.629456	110.412987	1245.835449	-549.039673	-354.639771	1148.956055	-714.944702	66.140564	988.913086	-460.588074	-255.557236	869.156189	-607.258667	-70.105713	1076.443970	540.881104	-31.858557	970.598083	542.240417	225.247482
-653.251160	9.141964	978.079285	-595.038513	-161.066498	978.313965	-565.487366	89.724350	504.335724	-659.625488	-144.774475	519.111206	-650.651062	143.074310	81.124863	-668.161865	-73.309784	87.920982	-646.224121	105.090370	1459.122070	-478.182739	-229.899017	1403.579956	-524.806274	-54.719814	1401.696167	-484.203064	-33.504032	1719.566772	-868.909668	109.482262	1246.478760	-548.174011	-354.504761	1149.181274	-714.903076	65.569748	989.545898	-459.469849	-255.242935	869.418091	-607.188293	-70.027344	1076.569580	541.877380	-32.182365	970.590637	543.244995	224.984283
-653.363831	9.206933	978.260254	-594.652283	-161.037201	978.322815	-565.829224	89.990036	504.436859	-659.348267	-144.497009	519.175232	-650.557922	143.159821	81.124931	-668.100220	-73.249695	87.961548	-646.216003	104.901703	1459.306763	-477.365784	-229.733826	1403.577271	-524.452332	-54.648319	1401.723755	-483.529755	-33.122208	1719.433716	-869.200195	108.711891	1246.799072	-547.380371	-354.365204	1149.117920	-714.989563	65.086243	990.071838	-458.788757	-254.448730	869.674927	-607.007751	-70.016129	1076.659180	542.841431	-32.372528	970.575500	544.347778	224.729782
-653.590210	9.260172	978.443909	-594.686035	-160.688644	978.334656	-566.352112	90.160355	504.629395	-659.230042	-144.356598	519.089233	-650.617615	143.264221	81.122231	-668.159485	-73.216911	87.977509	-646.226685	104.726051	1459.478149	-476.668762	-229.525436	1403.418823	-524.125854	-54.601627	1401.718994	-482.847229	-32.730869	1719.311279	-869.515747	107.929695	1247.128540	-546.638428	-354.323059	1149.037598	-714.989624	64.872452	990.441040	-458.490570	-252.996872	869.961060	-607.048218	-69.854095	1076.743652	543.708496	-32.735416	970.625061	545.310730	224.416229
-653.677307	9.226951	978.622986	-594.100281	-160.831543	978.318604	-566.737122	90.275620	504.832916	-659.012695	-144.152969	519.107117	-650.645813	143.377960	81.083382	-668.174500	-73.161278	87.997002	-646.252441	104.516800	1459.640747	-475.822266	-229.347488	1403.292358	-523.817627	-54.586666	1401.670776	-482.095215	-32.310268	1719.171631	-869.756348	107.230873	1247.459717	-545.875610	-354.193848	1148.605469	-715.037964	64.828766	990.749634	-457.525940	-252.698425	870.013245	-606.780884	-69.984886	1076.824585	544.676697	-32.792629	970.527039	546.333008	224.238449
-653.861633	9.197198	978.802185	-593.870361	-160.713898	978.320190	-567.161011	90.317490	505.009186	-658.798340	-143.954147	519.046448	-650.719177	143.438614	81.154808	-668.108337	-73.137756	88.009445	-646.281494	104.361755	1459.795410	-475.164520	-229.131195	1403.105225	-523.612061	-54.862835	1400.906738	-481.422516	-31.914461	1719.034424	-869.860718	106.492134	1247.900024	-545.043640	-354.146606	1148.739624	-715.073425	64.879631	990.979980	-456.931549	-251.865036	870.159180	-606.698547	-69.975967	1076.906738	545.498901	-33.075779	970.572388	547.345459	224.055542
-654.201782	9.263729	978.990845	-594.139709	-160.244659	978.315369	-567.728455	90.443779	505.238892	-658.582031	-143.861679	518.997559	-650.850708	143.530197	81.179802	-668.115540	-73.083908	87.986267	-646.307739	104.134506	1459.944702	-474.311890	-228.948898	1402.969238	-523.429077	-54.805332	1401.075195	-480.853088	-31.549637	1718.846802	-870.048218	105.894333	1248.112305	-544.254822	-353.999207	1148.627441	-715.009766	65.043060	991.168518	-456.641846	-251.029770	870.415649	-606.876709	-69.754478	1076.979126	546.325684	-33.425430	970.656738	548.373169	223.767700
-654.389954	9.174850	979.134216	-593.936584	-160.118469	978.316467	-568.140747	90.689514	505.377045	-658.518677	-143.869446	518.997620	-650.986023	143.648697	81.244408	-668.143066	-73.059418	88.062241	-646.310120	103.872635	1460.123901	-473.558289	-228.809448	1402.837280	-523.228394	-54.672947	1401.328125	-480.129974	-31.102160	1718.692993	-870.107483	105.392204	1248.261353	-543.466492	-353.865967	1148.482422	-714.897888	65.285690	991.318054	-456.128967	-250.185532	870.280334	-606.810669	-69.750244	1077.041992	547.193115	-33.558971	970.663635	549.371277	223.609680
-654.632629	8.862521	979.289734	-593.727600	-160.035645	978.281555	-568.482178	90.957268	505.437408	-658.413757	-143.895844	519.029236	-650.978149	143.835968	81.197021	-668.264771	-73.062805	88.091995	-646.292664	103.596840	1460.285278	-472.772949	-228.633072	1402.700928	-523.012634	-54.611485	1401.333252	-479.512848	-30.672510	1718.519165	-870.070129	105.107872	1248.286865	-542.643433	-353.640320	1148.362793	-714.725464	65.509506	991.429504	-455.745880	-249.446121	870.391663	-606.810303	-69.909836	1077.101807	548.044312	-33.565147	970.694641	550.189514	223.705170
-654.700134	9.033283	979.302795	-593.512451	-159.838486	978.246521	-568.850464	91.212593	505.560516	-658.351929	-143.875778	519.054443	-650.959351	144.028885	81.172989	-668.462036	-73.053619	88.060616	-646.328979	103.313072	1460.454956	-472.003143	-228.476349	1402.540161	-522.746582	-54.608250	1401.234863	-478.915527	-30.248110	1718.311523	-869.965881	104.913826	1248.356934	-541.849121	-353.486145	1148.202393	-714.584229	65.694473	991.429443	-455.184998	-248.632401	870.161865	-606.678528	-69.702888	1077.079224	548.768677	-33.525173	970.687683	551.027161	223.736267
-654.881714	9.011254	979.364258	-593.294556	-159.772461	978.193420	-569.168823	91.481293	505.709290	-658.172668	-143.897095	519.037476	-650.968628	144.242493	81.158394	-668.415527	-73.031784	88.070076	-646.303955	103.009331	1460.677734	-471.152710	-228.262390	1402.369995	-522.517700	-54.599373	1401.260132	-478.359558	-29.822748	1718.114380	-869.619385	104.776382	1248.474243	-540.982483	-353.320190	1148.030518	-714.460205	65.795074	991.374207	-455.107147	-247.221649	869.943115	-606.605469	-69.683228	1077.073730	549.607666	-33.689278	970.708984	552.170349	223.494949
-655.056519	8.872839	979.421448	-593.002991	-159.699203	978.134094	-569.587769	91.723091	505.927185	-658.017334	-143.829300	519.067139	-650.892517	144.463913	81.127014	-668.605469	-73.031570	88.085915	-646.324707	102.677292	1460.919556	-470.142395	-228.206848	1402.637451	-522.328064	-54.543396	1401.402466	-477.864868	-29.389278	1717.921143	-869.402649	104.830475	1248.375488	-540.174561	-353.113892	1147.908691	-714.380798	65.831970	991.258423	-454.823242	-246.385132	869.853394	-606.517029	-69.717140	1077.067505	550.624451	-33.851662	970.690857	553.713684	223.081360
-655.257568	8.715037	979.552551	-592.711548	-159.565308	978.063660	-569.995972	91.942528	506.101257	-657.776306	-143.718414	519.108765	-650.955322	144.727432	81.114990	-668.626099	-73.041702	88.133110	-646.536194	102.375992	1461.256348	-469.649628	-227.869934	1402.429688	-522.164490	-54.566288	1401.189575	-477.396790	-28.971144	1717.750732	-869.008728	104.959366	1248.421631	-539.344971	-352.865479	1147.676880	-714.347290	65.822823	991.065552	-454.504456	-245.679794	869.676208	-606.447327	-69.776566	1077.096191	551.471375	-33.930882	970.689331	554.848755	222.931946
-655.555298	8.604381	979.658569	-592.514648	-159.484039	978.027893	-570.538879	92.289955	506.274750	-657.646362	-143.760315	519.127563	-651.049683	144.950806	81.142815	-668.695435	-73.025177	88.206039	-646.570801	102.016777	1461.628174	-468.943787	-227.562195	1402.169800	-522.002991	-54.574627	1401.050049	-477.097778	-28.596617	1717.526855	-868.651001	105.157806	1248.372437	-538.518982	-352.652466	1147.423584	-714.321167	65.807899	990.805420	-454.225616	-244.891769	869.417847	-606.457275	-69.800865	1077.124512	552.238037	-34.035969	970.783142	555.871582	222.810867
-655.837280	8.458841	979.742432	-592.294983	-159.435104	978.004272	-570.951721	92.669266	506.467682	-657.469788	-143.697510	519.117310	-651.087036	145.155060	81.177292	-668.670044	-72.992218	88.192558	-646.481201	101.728287	1461.856567	-468.211609	-227.233719	1401.911865	-521.772278	-54.591179	1400.933472	-476.585022	-28.072838	1717.315063	-868.162354	105.387108	1248.426025	-537.583496	-352.443848	1147.126831	-714.330566	65.774300	990.516174	-453.968842	-244.136871	869.109436	-606.455017	-69.840309	1077.148193	553.082092	-34.026352	970.830933	556.988342	222.751343
-655.908081	8.134200	979.790894	-591.375427	-159.982483	977.977966	-571.031921	92.920677	506.526001	-657.319824	-143.746292	519.179932	-650.837097	145.366562	81.108688	-668.774780	-73.011002	88.191940	-646.321716	101.438530	1461.973145	-467.456848	-226.964966	1401.672852	-521.543213	-54.576874	1400.872314	-476.230225	-27.666321	1717.104370	-867.640259	105.712593	1248.361572	-536.725891	-352.265137	1146.921387	-714.368958	65.770599	990.247742	-454.122589	-243.084518	868.996582	-606.074829	-70.240799	1077.165161	553.964355	-33.906475	970.836792	558.090149	222.700851
-656.244080	8.159937	979.837036	-591.665344	-159.299362	977.856812	-571.334595	93.488106	506.619476	-656.984253	-143.625061	518.970642	-650.721252	145.561401	81.123566	-668.670288	-72.971107	88.225098	-646.105408	101.157837	1462.167603	-466.706299	-226.673370	1401.452881	-521.134460	-54.726807	1400.223755	-475.901184	-27.219784	1716.913574	-867.134949	106.011673	1248.335449	-535.791809	-351.958069	1146.627441	-714.422546	65.811104	989.973633	-453.563385	-241.899643	868.212463	-606.316223	-69.929695	1077.117310	554.839050	-33.896198	970.841370	559.256897	222.655991
-656.323364	7.936730	979.841064	-590.847900	-159.907379	977.824585	-571.477295	93.980225	506.742676	-656.795898	-143.675476	518.959839	-650.642700	145.732819	81.174370	-668.719910	-72.928169	88.166512	-645.874390	100.920036	1462.401245	-465.862823	-226.403854	1401.246216	-520.895203	-54.752132	1400.128906	-475.753265	-26.894224	1716.755981	-866.543518	106.168495	1248.493164	-534.822083	-351.680756	1146.069702	-714.446594	65.807549	989.746765	-453.085480	-241.523880	867.690002	-605.970093	-70.294189	1077.104370	555.647522	-33.875835	970.885132	560.323181	222.629913
-656.493042	7.756502	979.872314	-590.487915	-159.934631	977.769775	-571.613770	94.291245	506.855988	-656.600403	-143.751953	518.901489	-650.522522	145.917831	81.180977	-668.768799	-72.912277	88.131233	-645.682190	100.702278	1462.666382	-465.135406	-226.118011	1401.038208	-520.690491	-54.737907	1400.108398	-475.416260	-26.360826	1716.601440	-866.123962	106.311584	1248.657715	-533.802673	-351.453308	1146.079956	-714.554199	65.790245	989.589844	-453.341736	-241.310257	867.706299	-605.854492	-70.379433	1077.087891	556.504089	-33.848801	970.882324	561.448181	222.657410
-656.672546	7.541587	979.892578	-590.183167	-159.988815	977.706848	-571.774414	94.758377	506.900848	-656.431580	-143.856140	518.950745	-650.431519	146.093018	81.248802	-668.849365	-72.953690	88.220512	-645.452759	100.466393	1462.976929	-464.465912	-225.836014	1400.809326	-520.494141	-54.739426	1400.083862	-475.272308	-25.950521	1716.601440	-865.759521	106.368507	1248.908203	-532.888611	-351.084808	1145.775024	-714.710999	65.768234	989.435913	-453.059174	-240.452682	867.100159	-605.777588	-70.500626	1077.063232	557.475281	-33.654984	970.850891	562.603638	222.689911
-656.851929	7.285556	979.888977	-589.862061	-160.039948	977.671997	-572.059631	95.117645	507.036377	-656.145264	-143.895966	519.049133	-650.399658	146.246445	81.298248	-668.887207	-72.928482	88.278244	-645.191711	100.273514	1463.211304	-463.828644	-225.623993	1400.543335	-520.302612	-54.703171	1400.065796	-475.162048	-25.615698	1716.374512	-865.477051	106.321350	1249.177490	-531.991211	-350.731415	1145.460327	-714.869080	65.734581	989.364319	-452.994629	-239.902161	866.741577	-605.680725	-70.602226	1077.036255	558.282898	-33.734039	970.982544	563.604248	222.621933
-656.974060	7.121134	979.864990	-589.560974	-160.097824	977.596130	-572.290649	95.477760	507.200989	-655.814148	-143.884567	519.024597	-650.374878	146.429565	81.316437	-668.890503	-72.919930	88.281792	-644.974792	100.060913	1463.390015	-463.177338	-225.416870	1400.368164	-520.077759	-54.628277	1400.050903	-474.937439	-25.252998	1716.264893	-865.213501	106.289467	1249.380493	-530.979126	-350.464874	1145.185791	-714.995911	65.705162	989.293152	-453.170227	-238.918488	866.460022	-605.573547	-70.688293	1076.981689	558.912048	-33.547909	971.065063	564.103638	223.129852
-657.059204	7.017589	979.884583	-589.249817	-160.136780	977.567505	-572.523438	95.987274	507.324463	-655.659973	-144.068863	519.011597	-650.265564	146.607056	81.342445	-669.012085	-72.971306	88.305153	-644.745117	99.855759	1463.546021	-462.612793	-225.294708	1400.202393	-519.911072	-54.319656	1400.865723	-474.964081	-24.835581	1716.233154	-865.005676	106.227058	1249.602905	-530.043030	-350.179443	1144.838379	-715.142517	65.670090	989.268066	-452.918854	-238.275269	865.938965	-605.449158	-70.738968	1076.973877	559.927429	-33.749771	971.082153	565.692444	222.705399
-657.118408	6.908899	979.910217	-588.918823	-160.193268	977.545166	-572.785034	96.461456	507.428131	-655.376404	-144.135406	518.971985	-650.150635	146.845444	81.259415	-669.103149	-72.979691	88.281593	-644.587524	99.664902	1463.667969	-462.123444	-225.153931	1400.093262	-519.619934	-54.285625	1400.765869	-474.912140	-24.476313	1716.119751	-864.862122	106.121994	1249.749146	-529.209106	-349.780914	1144.533081	-715.287170	65.652382	989.254211	-452.593842	-237.548904	865.344177	-605.298584	-70.800598	1076.971680	560.888245	-33.655041	971.037720	566.893982	222.730042
-657.117004	6.743660	979.954163	-588.573669	-160.187332	977.558533	-572.949768	96.929787	507.495697	-655.062927	-144.153076	518.872620	-650.026001	146.956390	81.268044	-669.190796	-72.960716	88.214241	-644.503662	99.448143	1463.860962	-461.586182	-225.017303	1399.966064	-519.373840	-54.274612	1400.712524	-474.857208	-24.071539	1716.010254	-864.768677	105.981918	1249.947510	-528.323853	-349.288086	1144.223999	-715.439819	65.608925	989.283936	-452.047882	-237.375519	864.774353	-605.108948	-70.848946	1076.995483	561.685669	-33.478420	971.023621	567.855896	222.788010
-657.120605	6.571931	980.019653	-588.229492	-160.170975	977.553955	-573.268616	97.457146	507.591034	-654.736877	-144.092285	518.734619	-649.956787	147.043259	81.367958	-669.239807	-72.954117	88.173447	-644.473389	99.249931	1464.046753	-461.045593	-224.819946	1399.739990	-519.096924	-54.399937	1400.034058	-474.766907	-23.792433	1715.834961	-864.701233	105.750839	1250.312012	-527.542969	-348.951172	1143.983887	-715.627747	65.436882	989.332397	-451.847076	-236.864792	864.410645	-604.917297	-70.915375	1077.021362	562.490845	-33.500183	971.025513	568.928833	222.767197
-657.120605	6.405232	980.066101	-587.875854	-160.170959	977.543091	-573.559204	97.949692	507.689911	-654.489014	-144.189041	518.778198	-649.893311	147.147308	81.465897	-669.232422	-72.995125	88.226326	-644.470764	98.997330	1464.274658	-460.448364	-224.636627	1399.547729	-518.895630	-54.338928	1400.187866	-474.930969	-23.443184	1716.085083	-864.670593	105.524292	1250.520264	-526.695740	-348.554565	1143.691162	-715.825256	65.283676	989.403259	-451.620026	-236.298615	864.118347	-604.714661	-70.978134	1077.033325	563.351929	-33.504097	971.011780	570.007935	222.817200
-657.132019	6.279278	980.128540	-587.553162	-160.163483	977.525269	-573.815613	98.242638	507.750427	-654.293579	-144.418884	518.886841	-649.849915	147.254211	81.494324	-669.352173	-73.058159	88.375519	-644.620850	98.747086	1464.519409	-459.992554	-224.493423	1399.437012	-518.708191	-54.300079	1400.140747	-474.886383	-23.102844	1715.992188	-864.697998	105.299301	1250.740356	-525.946594	-348.249634	1143.413818	-716.026917	65.110519	989.454529	-451.354126	-235.759094	863.844727	-604.566528	-71.047478	1077.057617	564.192932	-33.418758	971.007141	570.951843	222.882782
-657.064575	6.144566	980.165405	-587.201721	-160.089706	977.492188	-574.081848	98.771751	507.875336	-653.964600	-144.332153	518.847778	-649.842224	147.410385	81.495842	-669.373047	-73.029762	88.414757	-644.708130	98.499855	1464.633423	-459.483368	-224.345108	1399.306274	-518.452087	-54.313030	1399.973389	-474.991791	-22.754129	1715.957153	-864.814819	105.079903	1250.803345	-525.244080	-347.850342	1143.129639	-716.103943	64.967026	989.502136	-451.046265	-235.199951	863.560181	-604.369995	-71.087013	1077.062378	564.971619	-33.481216	971.055054	571.982483	222.883911
-657.003540	6.035199	980.197632	-586.879883	-160.043274	977.474182	-574.411865	99.194984	508.030792	-653.567688	-144.257828	518.779663	-649.888977	147.561340	81.539848	-669.343750	-72.977867	88.364883	-644.762695	98.285706	1464.675415	-458.835876	-224.164124	1399.160767	-518.180420	-54.314655	1399.887817	-474.995850	-22.451410	1715.901611	-864.861389	104.733719	1250.853027	-524.621948	-347.422577	1142.857910	-716.195435	64.818665	989.512207	-450.654572	-234.665497	863.153809	-604.167419	-71.109993	1077.066895	565.779114	-33.388119	970.976013	573.035400	222.898666
-656.929993	5.930626	980.243469	-586.582336	-160.000061	977.492920	-574.658142	99.613525	508.045837	-653.264893	-144.219910	518.690002	-649.890198	147.717621	81.510117	-669.498047	-72.963112	88.317879	-644.880737	98.038162	1464.647705	-458.287628	-224.004242	1399.042603	-517.878174	-54.314514	1399.665283	-475.046356	-22.126419	1715.950195	-864.940796	104.375992	1250.878296	-524.007263	-347.033905	1142.639404	-716.281372	64.679520	989.519470	-450.264587	-233.990601	862.753906	-603.989258	-71.130592	1077.099976	566.562012	-33.263229	970.908142	573.984802	222.937057
-656.844666	5.843348	980.298523	-586.229858	-160.004150	977.502258	-574.881042	99.885986	508.109589	-652.870605	-144.178894	518.687805	-649.903687	147.870743	81.555046	-669.386963	-72.938675	88.319351	-645.052368	97.760994	1464.724976	-457.752747	-223.852676	1398.906982	-517.676636	-54.268955	1399.653076	-474.958405	-22.041861	1715.914185	-865.073303	103.911255	1250.911865	-523.421875	-346.587006	1142.453613	-716.365356	64.531616	989.509338	-449.904327	-233.433350	862.460938	-603.782898	-71.177147	1077.134399	567.299988	-33.259293	970.848938	575.016602	222.965012
-656.744568	5.730978	980.379150	-585.842712	-159.905716	977.521790	-575.157471	100.318771	508.189240	-652.458008	-144.085342	518.663574	-649.956421	147.997238	81.583534	-669.378479	-72.934204	88.338127	-645.313965	97.447006	1464.779419	-457.276337	-223.719254	1398.821655	-517.542908	-54.181549	1399.761719	-475.391174	-21.583820	1716.248901	-865.216309	103.410370	1250.907593	-522.785034	-346.236694	1142.272339	-716.449524	64.430405	989.493347	-449.681946	-232.893631	862.391113	-603.560303	-71.191200	1077.188721	568.018188	-33.293739	970.873718	575.895203	222.965927
-656.678101	5.636710	980.449097	-585.525757	-159.826782	977.535889	-575.439575	100.731400	508.316467	-652.267334	-144.192352	518.754333	-649.969299	148.115372	81.644691	-669.498352	-72.940216	88.403687	-645.742615	97.240448	1464.930542	-456.882690	-223.516403	1398.769897	-517.413757	-54.122406	1399.584106	-475.541748	-21.319792	1716.326294	-865.389404	102.821198	1250.918091	-522.216797	-345.886658	1142.048828	-716.509644	64.296364	989.445618	-449.369843	-232.208801	862.245300	-603.363831	-71.196960	1077.229858	568.788391	-33.211563	970.803894	576.854065	223.046234
-656.577454	5.517838	980.484497	-585.133606	-159.783859	977.533569	-575.570068	100.996506	508.346771	-652.054504	-144.196701	518.763245	-649.940430	148.249893	81.613289	-669.494202	-72.924110	88.436943	-645.994751	96.971352	1464.932861	-456.409424	-223.343460	1398.736694	-517.220093	-54.142490	1399.465454	-475.588196	-21.198385	1716.385986	-865.537598	102.150665	1250.867920	-521.623718	-345.662140	1141.894531	-716.544006	64.154144	989.349121	-449.696228	-232.009216	861.552429	-603.141357	-71.230637	1077.250366	569.457397	-33.187382	970.843445	577.814819	223.054382
-656.436096	5.493210	980.542725	-584.762390	-159.684860	977.485107	-575.659302	101.283051	508.332458	-651.777161	-144.186386	518.767578	-649.901123	148.389816	81.564774	-669.537415	-72.935966	88.438179	-646.275574	96.698776	1464.930054	-455.845642	-223.190704	1398.742798	-517.019409	-54.153900	1399.459351	-475.735168	-20.950256	1716.427612	-865.736938	101.513145	1250.740601	-521.014587	-345.278442	1141.697388	-716.574158	64.021240	989.239624	-449.004852	-231.699326	861.230774	-602.917908	-71.242310	1077.264160	570.118774	-33.145798	970.868347	578.672302	223.141785
-656.284851	5.449737	980.549316	-584.359680	-159.647369	977.452942	-575.682922	101.644081	508.336395	-651.518188	-144.222168	518.751648	-649.769836	148.486053	81.545280	-669.687317	-72.910416	88.452141	-646.496582	96.400764	1464.842896	-455.324646	-223.086624	1398.709473	-516.847900	-54.108337	1399.448242	-475.846558	-20.752310	1716.444458	-865.930603	100.928215	1250.537964	-520.461975	-344.989868	1141.537598	-716.593750	63.913521	989.106812	-448.668579	-231.001495	861.092651	-602.676819	-71.254295	1077.258301	570.708069	-33.267788	970.941895	579.580444	223.170761
[truncated: 40 more columns]
