# Supplementary material for: A dyadic stimulus set of audiovisual affective displays for the study of multisensory, emotional, social interactions
Source: Behav Res Methods. 2015 Nov 5;48(4):1285–95. doi: 10.3758/s13428-015-0654-4 (PMC5101291; doi:10.3758/s13428-015-0654-4)
Supplement: Supplementary file 1 — (ZIP 270 MB) [file 13428_2015_654_MOESM1_ESM.zip › supplementary_material_2_stimuli_set_files/G/G21.txt]

-622.721375	171.739014	995.260071	-614.797607	-8.113430	996.514587	-665.752136	197.697617	522.361389	-670.720764	-48.681305	525.973328	-665.655396	199.193527	78.674080	-665.264648	-52.627632	85.948372	-611.978271	281.053314	1461.960815	-551.020447	-92.457718	1452.061890	-537.591553	87.263710	1423.018799	-530.312195	72.614075	1750.070679	-825.130188	375.165649	1254.519531	-682.554443	-252.137985	1243.290283	-678.036194	244.687439	1028.390015	-631.741333	-93.950874	980.351746	-597.104309	83.447731	1093.500732	550.921570	-20.426565	971.559509	558.478882	235.960846
-621.300598	171.776672	994.200378	-613.338257	-8.119287	995.474792	-665.190735	197.331619	522.383362	-670.266418	-48.329269	526.007080	-665.254761	199.151154	78.609383	-664.950684	-52.609749	85.924057	-612.016174	281.005035	1462.000366	-551.000916	-92.518608	1452.082397	-537.609314	87.214851	1423.048462	-530.464783	72.612473	1750.096924	-825.098450	375.092346	1254.531860	-682.400818	-252.189331	1243.218262	-678.151245	244.755630	1028.443359	-631.670715	-93.956139	980.341797	-597.010742	83.421104	1092.740723	550.902283	-20.364840	971.540833	558.386353	236.072617
-621.158630	171.727997	994.192749	-613.210449	-8.124084	995.461243	-665.100891	197.266861	522.371887	-670.207886	-48.338394	525.966919	-665.260986	199.103333	78.612495	-664.932190	-52.599789	85.947067	-612.106018	281.080780	1462.013550	-551.060486	-92.438278	1452.106689	-537.667480	87.399612	1423.103760	-530.609619	72.589272	1750.130859	-825.059143	375.080078	1254.461304	-682.293152	-252.238770	1243.194214	-677.863098	244.601379	1028.376343	-631.539124	-94.027603	980.312439	-596.912842	83.388382	1092.737915	550.924927	-20.356613	971.549927	558.338257	236.184509
-621.072388	171.669510	994.233826	-613.098755	-8.205326	995.505005	-665.010498	197.231720	522.377930	-670.145691	-48.357349	525.939209	-665.253845	199.104156	78.615700	-664.959717	-52.593967	85.889793	-612.136108	281.029419	1462.056763	-551.028564	-92.481056	1452.153198	-537.681335	87.377274	1423.108154	-530.747375	72.555641	1750.149902	-825.015137	375.029907	1254.412476	-682.135010	-252.299713	1243.151489	-677.757629	244.551025	1028.352661	-631.401428	-94.112732	980.308777	-596.793884	83.323517	1092.776123	550.985596	-20.351061	971.590271	558.268921	236.286652
-620.925964	171.618332	994.249146	-612.951294	-8.231212	995.513489	-664.955017	197.175217	522.368835	-670.051392	-48.363064	525.970215	-665.250610	199.118378	78.615738	-664.866272	-52.590172	85.886681	-612.166748	280.980438	1462.100708	-550.994873	-92.526222	1452.214478	-537.695496	87.329056	1423.145264	-530.887817	72.528320	1750.174072	-824.975220	375.050079	1254.344482	-681.973633	-252.357574	1243.144775	-677.638062	244.520996	1028.374023	-632.911194	-95.371506	980.183716	-596.674194	83.280418	1092.793701	551.000305	-20.389946	971.632385	558.205139	236.354370
-620.785583	171.552963	994.236694	-612.777527	-8.281379	995.494385	-664.839050	197.175766	522.382202	-669.989502	-48.360100	525.947937	-665.224915	199.112579	78.619232	-664.906555	-52.592228	85.887772	-612.178650	280.934540	1462.111572	-550.994446	-92.560104	1452.218384	-537.722229	87.276047	1423.169556	-531.033752	72.485184	1750.210205	-824.927490	375.006897	1254.270020	-681.887329	-252.403564	1243.101807	-677.549316	244.469238	1028.360474	-633.024597	-95.294365	980.065674	-596.556885	83.221207	1092.786133	551.008789	-20.467180	971.715454	558.067932	236.472397
-620.658630	171.519028	994.245544	-612.639038	-8.320974	995.473938	-664.781128	197.102097	522.364075	-669.886658	-48.313633	525.914795	-665.228394	199.084366	78.639771	-664.866638	-52.631817	85.909454	-612.239624	280.871368	1462.138672	-550.968140	-92.592628	1452.279297	-537.716248	87.254387	1423.197998	-531.162598	72.429047	1750.232178	-824.864136	374.969543	1254.205933	-681.730713	-252.422302	1243.066895	-677.674377	244.566498	1028.414185	-632.618713	-95.602425	980.139648	-596.440491	83.169067	1092.783936	551.071350	-20.498409	971.791687	557.984070	236.491379
-620.559387	171.479675	994.240295	-612.508606	-8.332852	995.474304	-664.692261	197.104385	522.379150	-669.862854	-48.321091	525.945618	-665.193726	199.080551	78.646278	-664.858398	-52.595367	85.888153	-612.277161	280.832489	1462.158081	-550.975159	-92.641571	1452.278687	-537.725708	87.230598	1423.206543	-531.318665	72.395477	1750.258179	-824.814026	374.928009	1254.156738	-681.639099	-252.490417	1243.047852	-677.572388	244.529770	1028.366943	-632.723389	-95.320198	980.031738	-596.340149	83.149620	1092.784424	551.091187	-20.603447	971.868164	557.808716	236.563980
-620.603699	171.422302	994.367004	-612.545471	-8.369453	995.584167	-664.660522	197.148972	522.358765	-669.857422	-48.420670	525.945618	-665.245422	199.085495	78.630669	-664.901672	-52.590965	85.892403	-612.319580	280.769470	1462.180542	-550.959290	-92.734291	1452.298096	-537.755554	87.183739	1423.247559	-531.467224	72.332588	1750.294922	-824.773865	374.904114	1254.087402	-681.577515	-252.487198	1243.051758	-677.461975	244.513245	1028.369141	-632.399902	-95.642403	980.088318	-596.240967	83.100555	1092.873779	551.152588	-20.628418	971.894287	557.630798	236.600952
-620.500671	171.352005	994.351074	-612.411377	-8.393432	995.591980	-664.538513	197.106918	522.320740	-669.833496	-48.490654	526.006897	-665.235901	199.080292	78.619820	-664.876892	-52.591827	85.900513	-612.384094	280.745483	1462.177856	-550.953430	-92.747215	1452.358398	-537.765930	87.142189	1423.266235	-531.609924	72.284912	1750.307861	-824.736267	374.852753	1253.985718	-681.433105	-252.567368	1243.038086	-677.388062	244.471725	1028.315430	-632.291321	-95.682106	980.029236	-596.160889	83.068573	1092.877441	551.198608	-20.769392	971.954346	557.416748	236.570251
-620.400635	171.326645	994.367188	-612.292969	-8.421872	995.563293	-664.483276	197.089340	522.347168	-669.772156	-48.463726	525.976990	-665.224915	199.088440	78.608749	-664.913086	-52.592255	85.897896	-612.448669	280.668091	1462.197510	-550.931641	-92.753761	1452.370483	-537.786316	87.119202	1423.291748	-531.763367	72.200897	1750.341064	-824.679626	374.828491	1253.863892	-681.359558	-252.624313	1243.058716	-677.309204	244.445770	1028.303833	-632.178467	-95.624542	980.011108	-596.069702	83.018509	1092.875366	551.214844	-20.990189	971.994995	557.230164	236.519211
-620.255493	171.264542	994.353516	-612.143005	-8.437777	995.557434	-664.359680	197.069016	522.325684	-669.755676	-48.472782	525.926941	-665.224243	199.071045	78.637749	-664.930908	-52.592285	85.898521	-612.513123	280.609528	1462.223633	-550.896484	-92.798126	1452.423950	-537.769958	87.082359	1423.323730	-531.916199	72.130981	1750.359985	-824.633423	374.770630	1253.804199	-681.292542	-252.639557	1243.037964	-677.192749	244.418213	1028.265869	-632.058838	-95.667656	979.986145	-595.941711	82.983856	1092.869507	551.226440	-21.202482	971.995422	557.037598	236.462265
-620.159241	171.199142	994.392029	-612.009888	-8.448520	995.557007	-664.270752	197.047363	522.324646	-669.730774	-48.550251	525.931274	-665.233276	199.072037	78.638321	-664.945679	-52.592754	85.898384	-612.574829	280.571777	1462.225830	-550.881165	-92.827042	1452.462280	-537.763000	87.055321	1423.336548	-532.067078	72.069618	1750.381714	-824.623413	374.746887	1253.736938	-681.192200	-252.680954	1242.970337	-677.088074	244.387787	1028.228638	-631.922729	-95.708092	979.956909	-595.853088	82.928047	1092.894287	551.255493	-21.466362	972.021362	556.860046	236.370789
-620.060669	171.130630	994.380615	-611.889465	-8.532885	995.539673	-664.148743	197.060287	522.292664	-669.687012	-48.596581	525.949768	-665.205078	199.049301	78.713852	-664.898987	-52.631721	85.928391	-612.629639	280.536377	1462.232178	-550.838074	-92.849449	1452.504395	-537.783569	87.011276	1423.351196	-532.193481	71.999580	1750.416504	-824.596130	374.723145	1253.628540	-681.110596	-252.684677	1242.978638	-676.978882	244.360321	1028.204590	-631.816040	-95.755585	979.911377	-595.763306	82.849854	1092.884033	551.321777	-21.656971	971.989746	556.701477	236.256241
-619.951294	171.127670	994.363708	-611.759277	-8.565036	995.531799	-664.082886	197.118668	522.256104	-669.586304	-48.583691	525.958130	-665.244446	199.059280	78.679718	-664.917175	-52.595577	85.905136	-612.650391	280.495148	1462.224121	-550.789856	-92.884979	1452.548828	-537.776917	86.982872	1423.391479	-532.317017	71.944580	1750.441650	-824.553894	374.680786	1253.562134	-681.037720	-252.731750	1242.953491	-676.861755	244.329987	1028.170776	-631.708679	-95.786316	979.891602	-595.662476	82.838463	1092.875366	551.307739	-21.984791	972.016907	556.561157	236.060364
-619.848328	171.054733	994.364868	-611.608032	-8.628675	995.518066	-663.976257	197.144989	522.244873	-669.596924	-48.675926	525.971436	-665.160645	199.050491	78.643715	-664.902222	-52.639015	85.974739	-612.687927	280.470947	1462.218750	-550.744629	-92.928818	1452.614624	-537.801575	86.933914	1423.414673	-532.449707	71.859581	1750.472412	-824.526855	374.660095	1253.490234	-680.920105	-252.759552	1242.923218	-676.766968	244.296387	1028.148560	-631.643555	-95.826752	979.865479	-595.549622	82.766945	1092.872070	551.237610	-22.392965	972.082520	556.290283	235.858002
-619.757813	170.993301	994.371704	-611.497314	-8.636489	995.502014	-663.937805	197.121780	522.273865	-669.563049	-48.734383	525.994080	-665.192322	199.065063	78.611855	-664.868469	-52.644314	85.989166	-612.774780	280.409058	1462.253540	-550.737549	-92.948174	1452.620361	-537.796753	86.899086	1423.429199	-532.600281	71.785416	1750.505249	-824.510986	374.607056	1253.406250	-680.829529	-252.768600	1242.916626	-676.678772	244.239212	1028.140381	-631.493103	-95.695511	979.904053	-595.461060	82.722023	1092.870117	551.146423	-22.815620	972.157959	556.084656	235.642609
-619.697632	170.935745	994.388733	-611.400940	-8.680882	995.499451	-663.884827	197.158508	522.285706	-669.477722	-48.711040	525.966858	-665.226440	199.038773	78.655479	-664.876221	-52.655506	85.950417	-612.801819	280.354889	1462.313599	-550.732544	-93.017151	1452.646484	-537.792847	86.877144	1423.461792	-532.742371	71.724213	1750.528931	-824.519714	374.579865	1253.337036	-680.738342	-252.820938	1242.900757	-676.610779	244.199493	1028.115723	-631.373535	-95.910660	979.841187	-595.384766	82.664459	1092.877930	551.073425	-23.226900	972.201599	555.933044	235.413559
-619.572205	170.900681	994.400146	-611.260376	-8.737989	995.496277	-663.785034	197.131165	522.317139	-669.475891	-48.767471	525.957947	-665.232239	199.010498	78.687447	-664.929749	-52.632999	85.946831	-612.858215	280.296448	1462.302246	-550.702026	-93.055054	1452.694702	-537.800476	86.850563	1423.476440	-532.882568	71.668274	1750.546875	-824.517700	374.500702	1253.312744	-680.622498	-252.861038	1242.878418	-676.566528	244.158249	1028.112305	-631.262146	-96.002403	979.811035	-595.300293	82.609749	1092.892090	551.000427	-23.659489	972.273499	555.830078	235.133942
-619.488708	170.849182	994.409241	-611.158936	-8.747008	995.486938	-663.720032	197.157288	522.302368	-669.376953	-48.766685	525.911560	-665.247559	199.005463	78.720963	-664.889404	-52.652569	85.952972	-612.895935	280.232544	1462.331055	-550.624146	-93.070557	1452.738159	-537.810242	86.808456	1423.473755	-532.999573	71.599884	1750.562134	-824.539490	374.513824	1253.264282	-680.485901	-252.889114	1242.841553	-676.322021	243.997711	1028.076050	-631.160522	-96.017830	979.760498	-595.209290	82.571739	1092.892456	550.909546	-24.129936	972.349182	555.764709	234.857635
-619.391541	170.834686	994.400696	-611.024597	-8.744953	995.471252	-663.597900	197.148407	522.281616	-669.367981	-48.821903	525.899170	-665.238953	199.003967	78.722679	-664.873840	-52.643719	85.962112	-612.937256	280.200348	1462.331177	-550.577942	-93.111778	1452.776001	-537.795105	86.783363	1423.481812	-533.131104	71.515907	1750.586548	-824.555359	374.447784	1253.273560	-680.354126	-252.871277	1242.780884	-676.250183	243.955124	1028.015747	-631.040100	-96.089897	979.701111	-595.118164	82.564812	1092.885376	551.792175	-22.939129	971.499634	556.123047	235.082214
-619.307190	170.796967	994.376526	-610.925720	-8.842024	995.468506	-663.485474	197.165649	522.243286	-669.286133	-48.824871	525.902039	-665.180298	199.054611	78.694969	-664.808716	-52.644611	85.963142	-612.969849	280.164551	1462.336792	-550.550476	-93.144112	1452.838257	-537.788940	86.734283	1423.517212	-533.242981	71.466400	1750.623535	-824.553955	374.470215	1253.213745	-680.197632	-252.945343	1242.799072	-676.213806	243.909988	1027.991211	-631.123779	-95.834641	979.582825	-595.044739	82.509407	1092.875488	552.206665	-22.251072	971.093811	556.329041	235.069168
-619.237000	170.752777	994.369751	-610.815002	-8.862532	995.445801	-663.390930	197.141373	522.222473	-669.335693	-48.914944	525.940369	-665.154907	199.074005	78.667427	-664.962280	-52.662971	86.008080	-612.989380	280.132538	1462.329102	-550.479614	-93.189148	1452.904663	-537.795166	86.690857	1423.547729	-533.355347	71.383614	1750.629517	-824.543213	374.405518	1253.173828	-680.056885	-252.969925	1242.783447	-676.160583	243.858887	1027.994629	-631.088013	-95.863174	979.506470	-594.969727	82.472389	1092.864014	552.320557	-22.262966	971.025757	556.359985	234.970367
-619.168274	170.745010	994.402954	-610.741394	-8.884948	995.440918	-663.316040	197.117630	522.248047	-669.299500	-48.944744	525.975708	-665.158630	198.986832	78.688759	-664.936218	-52.663155	86.014046	-613.010010	280.068176	1462.376831	-550.473572	-93.228943	1452.932251	-537.786011	86.683205	1423.579346	-533.461853	71.294144	1750.669067	-824.528076	374.352386	1253.144531	-679.947937	-252.977280	1242.780640	-676.137024	243.812958	1027.986572	-631.009827	-95.930397	979.394226	-594.909424	82.436462	1092.880615	552.289063	-22.548285	971.074280	556.354309	234.829041
-619.141602	170.697037	994.434387	-610.673584	-8.901772	995.432800	-663.254272	197.127213	522.252380	-669.235901	-48.947056	525.951233	-665.170959	198.987091	78.691292	-664.902649	-52.622719	85.987686	-613.055176	280.003967	1462.411621	-550.414429	-93.249298	1452.978638	-537.783508	86.656052	1423.630981	-533.597839	71.238297	1750.704834	-824.515930	374.269409	1253.134766	-679.841064	-252.984177	1242.772217	-676.098022	243.759369	1027.997681	-630.929688	-95.966331	979.297974	-594.868164	82.387032	1092.893799	551.961609	-22.345808	971.115051	555.366943	235.310516
-619.058105	170.631729	994.449585	-610.555054	-8.909394	995.432678	-663.184448	197.087646	522.291138	-669.201721	-48.949440	525.968140	-665.177246	198.968903	78.712570	-664.895508	-52.651894	85.970413	-613.095581	279.963715	1462.426025	-550.369751	-93.308594	1453.039063	-537.778992	86.598434	1423.618286	-533.691101	71.150818	1750.720947	-824.543823	374.239227	1253.103638	-679.713684	-252.981705	1242.738281	-676.081421	243.711121	1027.969971	-630.668457	-96.351845	979.295349	-594.789185	82.345596	1092.905884	551.934021	-22.562796	971.163513	555.466431	235.484848
-619.003845	170.584625	994.458008	-610.448914	-8.948791	995.425049	-663.119080	197.005005	522.271973	-669.171143	-48.977093	525.954895	-665.197754	198.968002	78.703400	-664.890259	-52.660988	86.014069	-613.120789	279.909241	1462.420898	-550.321716	-93.325996	1453.041626	-537.767151	86.562424	1423.649536	-533.789429	71.063156	1750.734375	-824.542542	374.193115	1253.063477	-679.552429	-252.957001	1242.651245	-676.036743	243.661530	1027.949097	-630.332703	-96.706535	979.299500	-594.734253	82.298248	1092.911499	552.019897	-22.644630	971.138550	555.558960	235.404770
-618.931030	170.568237	994.468140	-610.377380	-8.971702	995.425598	-663.035278	197.022888	522.259033	-669.142334	-48.971146	525.928467	-665.158691	198.985382	78.685669	-665.000183	-52.676582	85.995079	-613.146729	279.874329	1462.408691	-550.282104	-93.356575	1453.068237	-537.731140	86.539825	1423.647217	-533.859375	71.004280	1750.738770	-824.533203	374.161560	1253.070923	-679.390198	-252.973022	1242.616211	-675.978699	243.631622	1027.916504	-630.228027	-96.749535	979.198669	-594.672424	82.272705	1092.919067	552.069702	-22.831739	971.166199	555.681152	235.276917
-618.884644	170.493057	994.469177	-610.287903	-8.981127	995.413147	-662.966309	196.994812	522.281677	-669.163940	-49.073734	525.968506	-665.143738	198.993851	78.672363	-664.982117	-52.649025	85.989258	-613.170288	279.825165	1462.423340	-550.228760	-93.384064	1453.111572	-537.693726	86.522003	1423.674561	-533.936035	70.931961	1750.755249	-824.509033	374.095032	1252.982666	-679.274597	-252.995102	1242.612183	-675.953003	243.577927	1027.891724	-630.165222	-96.829918	979.115784	-594.609314	82.228165	1092.914429	552.122192	-22.987062	971.197327	555.750916	235.094757
-618.803528	170.510529	994.452087	-610.185913	-8.995599	995.390442	-662.888916	197.024475	522.260986	-669.123535	-49.032333	525.971008	-665.138855	198.977280	78.707291	-664.952881	-52.664539	86.021614	-613.178833	279.795105	1462.417358	-550.174438	-93.407753	1453.136719	-537.673950	86.482788	1423.743408	-534.011719	70.841591	1750.792725	-824.504150	374.101593	1253.001221	-679.127625	-252.987396	1242.576172	-675.904968	243.538437	1027.906250	-630.048401	-96.902664	979.046997	-594.535156	82.227852	1092.898071	552.259399	-23.329041	971.274292	556.010193	235.113159
-618.753540	170.455811	994.457581	-610.131409	-9.039686	995.379211	-662.809204	196.919312	522.245728	-669.121338	-49.057011	525.954468	-665.082458	198.942200	78.695335	-664.989624	-52.669636	86.028107	-613.212524	279.732330	1462.485474	-550.135437	-93.453522	1453.172119	-537.650635	86.464928	1423.757446	-534.083130	70.775978	1750.804932	-824.486328	374.029419	1252.990479	-678.998413	-253.058746	1242.591064	-675.882935	243.491989	1027.890137	-630.210388	-96.715012	978.843689	-594.490967	82.169533	1092.896973	552.551636	-23.695084	971.280762	556.534058	234.851028
-618.745728	170.441269	994.465637	-610.071716	-9.073465	995.370056	-662.781982	196.953552	522.229675	-669.030457	-49.024834	525.992249	-665.152161	198.934372	78.723549	-664.916443	-52.668671	86.024788	-613.242554	279.666901	1462.477173	-550.102783	-93.516769	1453.194946	-537.623169	86.448608	1423.760376	-534.133667	70.695038	1750.836304	-824.481750	373.966827	1252.996216	-678.872925	-253.052551	1242.537720	-675.862061	243.450424	1027.864014	-630.125122	-96.555618	978.798706	-594.459351	82.141487	1092.896973	552.743042	-23.753794	971.260254	556.808899	234.736694
-618.670837	170.353683	994.471741	-609.940613	-9.102940	995.338989	-662.701233	196.840973	522.267273	-668.985046	-49.041241	526.003967	-665.109253	198.916260	78.724899	-664.940308	-52.666630	86.025406	-613.267517	279.643616	1462.532959	-550.036743	-93.533150	1453.237183	-537.619629	86.397293	1423.748291	-534.189819	70.613121	1750.849609	-824.476440	373.906311	1252.975586	-678.783997	-253.089096	1242.525879	-675.841797	243.402802	1027.848389	-629.996338	-96.754303	978.761108	-594.386841	82.067894	1092.890869	552.858154	-24.025631	971.296753	557.049683	234.634476
-618.639648	170.310074	994.454651	-609.868408	-9.124046	995.351074	-662.664917	196.764145	522.283508	-669.005005	-49.062408	526.015930	-665.079041	198.920334	78.708260	-664.901794	-52.665661	86.028206	-613.296082	279.610992	1462.531250	-549.989685	-93.583847	1453.237549	-537.603699	86.385910	1423.798584	-534.237427	70.549004	1750.855957	-824.461670	373.878723	1252.968384	-678.681519	-253.129883	1242.497192	-675.853638	243.366714	1027.831787	-629.793335	-96.816277	978.764954	-594.338745	82.056038	1092.888794	553.047363	-24.245148	971.310120	557.313660	234.500443
-618.599915	170.263840	994.455811	-609.798096	-9.187474	995.347290	-662.565369	196.712234	522.281372	-669.031494	-49.097179	526.021057	-665.065918	198.888901	78.699852	-664.934509	-52.660233	85.971657	-613.290466	279.547272	1462.563843	-549.880188	-93.590553	1453.273682	-537.551697	86.379837	1423.810425	-534.276062	70.474075	1750.839111	-824.419067	373.824310	1252.903442	-678.629517	-253.189270	1242.483398	-675.822937	243.334717	1027.808838	-629.617615	-96.795952	978.830688	-594.292542	82.001350	1092.889282	553.125000	-24.445614	971.337463	557.578613	234.355560
-618.565613	170.261978	994.431152	-609.737549	-9.233040	995.337280	-662.485657	196.725815	522.237854	-668.957703	-49.089615	526.001892	-665.011230	198.887070	78.722282	-664.868896	-52.649529	85.927269	-613.323486	279.511169	1462.606445	-549.824585	-93.626152	1453.268921	-537.507751	86.338821	1423.808594	-534.292053	70.411194	1750.822632	-824.401428	373.831726	1252.908447	-678.619568	-253.249893	1242.464844	-676.023621	243.429276	1027.873779	-629.336365	-96.750702	978.990784	-594.216919	81.989525	1092.865967	553.435852	-24.806967	971.352173	558.362122	234.060486
-618.506042	170.248306	994.431580	-609.629150	-9.261587	995.336243	-662.448364	196.703491	522.240356	-668.934509	-49.103291	526.012207	-665.005249	198.908905	78.695778	-664.847168	-52.655293	85.967293	-613.317078	279.450287	1462.625977	-549.688477	-93.690697	1453.298828	-537.464478	86.306061	1423.842896	-534.292908	70.367523	1750.804932	-824.389038	373.802094	1252.921631	-678.641663	-253.281281	1242.478760	-676.020264	243.397064	1027.863892	-629.064270	-96.747505	979.198792	-594.164307	81.971428	1092.872070	553.327148	-24.565548	971.349670	557.757690	234.248901
-618.475769	170.180618	994.441040	-609.535461	-9.307424	995.359619	-662.431152	196.690338	522.233643	-668.958252	-49.159973	526.079773	-665.003784	198.908936	78.694069	-664.945435	-52.651604	86.001152	-613.348145	279.410767	1462.657715	-549.527283	-93.739700	1453.378784	-537.447632	86.300697	1423.853516	-534.316223	70.287483	1750.822998	-824.394470	373.798950	1252.915649	-678.691101	-253.304504	1242.529663	-676.026978	243.347275	1027.860474	-628.829224	-96.646103	979.480591	-594.101013	81.929512	1092.887939	553.380920	-24.650019	971.419250	557.873535	234.054825
-618.407715	170.134140	994.450867	-609.387695	-9.363130	995.383606	-662.387573	196.651611	522.199158	-668.904175	-49.166286	526.093018	-664.943115	198.888687	78.671989	-664.876526	-52.650600	85.994919	-613.332642	279.340485	1462.693237	-549.408569	-93.797195	1453.470703	-537.410706	86.267632	1423.853394	-534.311401	70.184700	1750.828369	-824.349731	373.737091	1252.931396	-678.766907	-253.319199	1242.633911	-676.015137	243.315475	1027.868774	-628.459839	-96.765724	979.903564	-594.025635	81.893311	1092.911255	553.440002	-24.689388	971.489441	557.878723	233.801437
-618.383728	170.094223	994.454468	-609.281616	-9.409741	995.399048	-662.397949	196.606155	522.245422	-668.928528	-49.236050	526.125427	-664.987061	198.877350	78.725555	-664.879333	-52.694088	86.036346	-613.354492	279.272827	1462.752197	-549.272156	-93.898521	1453.604614	-537.407593	86.258064	1423.864990	-534.319031	70.116829	1750.825684	-824.344849	373.723450	1252.957275	-678.853333	-253.324127	1242.783569	-676.024536	243.288818	1027.879639	-628.315491	-96.692192	980.243652	-593.961731	81.865486	1092.920776	553.520203	-24.792929	971.574036	558.130981	233.517273
-618.297119	170.049271	994.468506	-609.110413	-9.396551	995.432190	-662.325562	196.504715	522.239929	-668.851624	-49.159302	526.124512	-664.937378	198.844147	78.699173	-664.832825	-52.712372	86.027718	-613.378479	279.231506	1462.774170	-549.054810	-93.941368	1453.793945	-537.376526	86.219826	1423.886353	-534.307312	70.032364	1750.832642	-824.331482	373.668884	1252.960938	-679.051453	-253.325226	1242.992065	-675.783630	243.131226	1027.818481	-628.393982	-96.249191	980.475647	-593.863037	81.868370	1092.950195	553.693176	-24.866674	971.598694	558.442444	233.443375
-618.243042	170.052841	994.458435	-608.989319	-9.407734	995.422607	-662.265503	196.500549	522.255371	-668.793640	-49.160103	526.137146	-664.859802	198.838730	78.687660	-664.871948	-52.690273	85.993896	-613.405090	279.187134	1462.777588	-548.888184	-94.003845	1453.981812	-537.328979	86.191574	1423.936890	-534.294983	69.925468	1750.733398	-824.343384	373.686188	1253.007690	-679.301758	-253.297531	1243.318970	-676.016174	243.235489	1027.890381	-628.632202	-95.852959	980.722717	-593.793213	81.871269	1092.943848	553.911316	-24.789658	971.581299	558.651245	233.423233
-618.185425	170.026398	994.473999	-608.869446	-9.425327	995.451904	-662.255554	196.492767	522.235413	-668.713135	-49.108593	526.135498	-664.839233	198.857635	78.661346	-664.875671	-52.711029	85.955170	-613.456848	279.116852	1462.830444	-548.668945	-94.028488	1454.188965	-537.300110	86.170021	1423.986450	-534.257629	69.878212	1750.719727	-824.342590	373.661102	1253.032104	-679.539368	-253.193909	1243.574219	-676.026855	243.232040	1027.891235	-628.305054	-96.286575	981.212524	-593.716797	81.863029	1092.968506	554.134705	-24.681236	971.559998	558.829895	233.357925
-618.145447	170.005753	994.487427	-608.743958	-9.419988	995.476013	-662.191895	196.535400	522.234558	-668.707214	-49.104504	526.153687	-664.805664	198.894485	78.655426	-664.797363	-52.718960	85.987236	-613.468506	279.053650	1462.795654	-548.370789	-94.050041	1454.452881	-537.277405	86.128586	1424.006470	-534.233154	69.785591	1750.731812	-824.345398	373.622894	1253.002441	-679.778442	-253.085968	1243.843628	-676.025818	243.211853	1027.874146	-628.562805	-95.957069	981.419373	-593.639648	81.870628	1092.988159	554.261902	-24.808805	971.615051	558.966187	233.290680
-618.097290	170.001190	994.508423	-608.645020	-9.435684	995.488525	-662.202576	196.520523	522.223267	-668.691956	-49.153553	526.203796	-664.819885	198.898422	78.674171	-664.748962	-52.692074	85.980286	-613.491211	278.975403	1462.809326	-548.082092	-94.128952	1454.638550	-537.208191	86.086647	1424.016235	-534.186462	69.723106	1750.828003	-824.370117	373.614471	1252.977051	-679.984741	-252.916794	1244.048340	-676.012939	243.211945	1027.858887	-628.748962	-95.685005	981.645081	-593.569763	81.861168	1093.005615	554.392395	-24.900875	971.682617	559.035583	232.925232
-618.039246	169.940659	994.516846	-608.560791	-9.450561	995.512268	-662.162842	196.475311	522.252686	-668.703369	-49.238297	526.243042	-664.809387	198.863159	78.707733	-664.890076	-52.720768	85.996132	-613.549377	278.899628	1462.786255	-547.848389	-94.165092	1454.794678	-537.159363	86.033188	1424.036743	-534.156799	69.650238	1750.834229	-824.405457	373.553101	1252.963501	-680.280701	-252.779007	1244.272705	-676.037170	243.198151	1027.873535	-628.812683	-95.574471	981.886292	-593.506775	81.834702	1093.023193	554.682007	-24.836672	971.638916	559.035645	232.777985
-618.001770	169.908737	994.534363	-608.469116	-9.454056	995.528442	-662.184021	196.418365	522.273560	-668.536804	-49.123470	526.190918	-664.817078	198.841919	78.728027	-664.771973	-52.734474	85.966652	-613.583008	278.805298	1462.807007	-547.596619	-94.206078	1454.881714	-537.105347	85.983788	1424.023804	-534.118835	69.572296	1750.830322	-824.453308	373.465881	1253.007813	-680.592224	-252.581909	1244.449219	-676.021973	243.179993	1027.880371	-628.852600	-95.503654	982.073547	-593.452148	81.821991	1093.041992	554.842468	-24.802010	971.609497	559.067261	232.781479
-617.947754	169.857376	994.551331	-608.364258	-9.482900	995.549927	-662.190308	196.419235	522.267639	-668.544312	-49.129906	526.201355	-664.780090	198.840286	78.730934	-664.788025	-52.772934	85.991135	-613.650085	278.704346	1462.791504	-547.419067	-94.318184	1454.956421	-537.060974	85.969139	1424.040161	-534.081482	69.511688	1750.823242	-824.497986	373.401733	1252.979370	-680.927368	-252.395798	1244.567871	-676.019470	243.163071	1027.865723	-628.919739	-95.471184	982.239258	-593.379578	81.789795	1093.062500	555.050964	-24.845285	971.625305	559.046936	232.742920
-617.905273	169.924026	994.567749	-608.288635	-9.484951	995.535950	-662.484558	196.678116	522.301025	-668.520020	-49.136776	526.191223	-665.009766	198.889877	78.734329	-664.696106	-52.768623	86.041740	-613.733887	278.652985	1462.786377	-547.318848	-94.316048	1455.006348	-537.017883	85.931175	1424.064819	-534.015808	69.445648	1750.827271	-824.579834	373.304382	1252.957642	-681.268677	-252.232742	1244.678101	-676.011292	243.143372	1027.878052	-628.880676	-95.374893	982.303650	-593.318909	81.808586	1093.063599	555.172180	-24.917721	971.611816	558.958069	232.756058
-617.886353	169.912933	994.542725	-608.222839	-9.529547	995.508118	-662.470276	196.670441	522.298950	-668.469177	-49.150497	526.232666	-664.990479	198.917923	78.698433	-664.741516	-52.755219	86.043205	-613.819824	278.576080	1462.744995	-547.221619	-94.386581	1454.997925	-536.938904	85.880806	1424.079468	-533.955139	69.392258	1750.815674	-824.623291	373.173065	1252.870850	-681.593323	-251.987045	1244.712158	-675.995056	243.125458	1027.822510	-628.863159	-95.395882	982.317078	-593.276062	81.784142	1093.036987	555.367493	-24.797401	971.506104	558.859680	232.886246
-617.852661	169.874115	994.537659	-608.146606	-9.550287	995.493652	-662.467224	196.680145	522.279968	-668.475342	-49.160618	526.246216	-664.958191	198.920074	78.668808	-664.790283	-52.767452	86.035553	-613.888855	277.998474	1462.741333	-547.142395	-94.972549	1454.966797	-536.885010	85.943283	1423.887695	-533.894043	69.344681	1750.815674	-824.736877	373.076813	1252.820435	-681.842468	-251.700989	1244.698730	-675.992249	243.091721	1027.808228	-628.843384	-95.361267	982.252747	-593.207031	81.754799	1093.024414	555.494629	-24.751751	971.422424	558.676819	233.004059
-617.792725	169.876038	994.535095	-608.065430	-9.541536	995.465271	-662.457886	196.661316	522.299988	-668.391602	-49.095829	526.196533	-664.958252	198.891388	78.720192	-664.776611	-52.757088	86.051178	-613.938171	277.908905	1462.743652	-547.017090	-95.078255	1454.910767	-536.798401	85.903801	1423.891357	-533.816406	69.297737	1750.785767	-824.799072	372.887299	1252.813232	-682.132141	-251.411499	1244.645630	-676.000488	243.049805	1027.773560	-628.712769	-95.457642	982.202332	-593.127563	81.748917	1093.007324	555.622131	-24.767635	971.373840	558.443237	233.110458
-617.766846	169.825745	994.541016	-607.992615	-9.555815	995.447388	-662.458191	196.623306	522.297729	-668.436157	-49.133545	526.233643	-664.963196	198.888077	78.714676	-664.827820	-52.762127	86.101143	-613.985229	277.816864	1462.716919	-546.870728	-95.159424	1454.892456	-536.722961	85.858383	1423.865356	-533.725586	69.233192	1750.799561	-824.873840	372.648285	1252.792114	-682.480469	-251.106613	1244.557251	-675.991150	242.979736	1027.722412	-628.690491	-95.416183	982.072021	-593.078613	81.709122	1093.001465	555.852600	-24.523478	971.204285	558.192932	233.216293
-617.717957	169.832901	994.524597	-607.903381	-9.572941	995.406738	-662.440613	196.598358	522.316284	-668.431519	-49.127995	526.210388	-664.988403	198.853256	78.745987	-664.827942	-52.776703	86.095238	-614.003662	277.731903	1462.748047	-546.758240	-95.263527	1454.844727	-536.676697	85.766678	1423.835205	-533.644287	69.189331	1750.781006	-824.981384	372.442017	1252.829102	-682.852173	-250.859894	1244.432007	-675.973694	242.909256	1027.699585	-628.723511	-95.278976	981.856445	-593.018372	81.694649	1092.974976	556.027405	-24.420176	971.073181	557.935059	233.250839
-617.665466	169.850296	994.494812	-607.821777	-9.608789	995.356934	-662.442322	196.543335	522.310059	-668.437744	-49.172909	526.214722	-664.950623	198.849960	78.744545	-664.835754	-52.769764	86.039047	-614.021179	277.681976	1462.714355	-546.657654	-95.376404	1454.755371	-536.607361	85.726784	1423.794556	-533.552979	69.151314	1750.780518	-825.074890	372.192169	1252.830688	-683.135010	-250.584885	1244.332520	-675.958191	242.823029	1027.675537	-628.634583	-95.252502	981.670105	-592.945313	81.677559	1092.934082	556.124329	-24.416855	971.010254	557.597778	233.331299
-617.636475	169.856644	994.484741	-607.741821	-9.630937	995.321228	-662.423279	196.507553	522.297974	-668.395874	-49.112247	526.201172	-664.947998	198.869156	78.738968	-664.789490	-52.754280	86.037201	-614.036865	277.602020	1462.705444	-546.573120	-95.524590	1454.690063	-536.551331	85.655136	1423.796265	-533.460205	69.138092	1750.762329	-825.171997	371.986084	1252.832642	-683.411316	-250.385315	1244.234863	-675.948730	242.729324	1027.672485	-628.549072	-95.243179	981.456055	-592.893066	81.660889	1092.911743	556.256409	-24.306686	970.904480	557.172180	233.458817
-617.581665	169.852982	994.480530	-607.673462	-9.641557	995.287048	-662.376526	196.554825	522.255005	-668.429749	-49.144768	526.213928	-664.924377	198.890427	78.685890	-664.778015	-52.759029	86.036674	-614.041504	277.523834	1462.717163	-546.532349	-95.651237	1454.617554	-536.500244	85.583984	1423.790649	-533.361755	69.089523	1750.745361	-825.261597	371.774963	1252.863037	-683.686096	-250.107880	1244.143555	-675.945557	242.639542	1027.651978	-628.466736	-95.232048	981.260254	-592.829163	81.638954	1092.892334	556.501038	-24.083599	970.712585	556.789368	233.637665
-617.536316	169.871689	994.477905	-607.609009	-9.606735	995.265991	-662.331177	196.523590	522.260681	-668.461182	-49.177731	526.224182	-664.899475	198.891418	78.684868	-664.817688	-52.752953	86.008240	-614.044250	277.455566	1462.750366	-546.505737	-95.748711	1454.533813	-536.456177	85.522575	1423.799683	-533.258423	69.037628	1750.744019	-825.358582	371.507141	1252.864380	-683.990234	-249.892105	1244.042847	-675.933533	242.553253	1027.664795	-628.384949	-95.218361	981.084900	-592.780640	81.657578	1092.881958	556.652283	-24.077871	970.619873	556.343567	233.675507
-617.467407	169.867340	994.493591	-607.529968	-9.614252	995.238586	-662.341553	196.460144	522.334290	-668.498474	-49.216316	526.240356	-664.914734	198.869110	78.740669	-664.852112	-52.752754	86.055679	-614.062988	277.354218	1462.789063	-546.461731	-95.902725	1454.435547	-536.426453	85.472137	1423.774048	-533.150146	68.971924	1750.742432	-825.448425	371.222992	1252.951660	-684.192078	-249.615387	1243.890625	-675.917358	242.477386	1027.683105	-628.303406	-95.177582	980.922302	-592.699829	81.629601	1092.875000	556.772888	-24.101992	970.566711	555.919556	233.725510
-617.421997	169.837296	994.476135	-607.446716	-9.650876	995.214722	-662.289429	196.455582	522.346375	-668.487549	-49.264259	526.253052	-664.928162	198.824753	78.783737	-664.837952	-52.743889	86.086380	-614.087891	277.288696	1462.817871	-546.474121	-96.010651	1454.346558	-536.410828	85.419365	1423.734741	-533.018433	68.913345	1750.730591	-825.553650	371.006531	1253.060791	-684.450623	-249.439072	1243.765503	-675.909241	242.391251	1027.691406	-628.252441	-95.195381	980.806824	-592.633057	81.596985	1092.853882	556.880066	-24.057293	970.517822	555.367249	233.852417
-617.359070	169.835800	994.500671	-607.346558	-9.643212	995.184937	-662.272400	196.408752	522.344299	-668.413025	-49.211582	526.270630	-664.924500	198.822708	78.780014	-664.832336	-52.743641	86.081345	-614.107056	277.184113	1462.847290	-546.410217	-96.131424	1454.306763	-536.381897	85.348129	1423.723267	-532.898193	68.875847	1750.700439	-825.643677	370.806702	1253.109497	-684.727539	-249.264786	1243.686523	-675.918091	242.339355	1027.704956	-628.212952	-95.214561	980.690796	-592.576599	81.573204	1092.856689	557.016602	-24.007778	970.446167	554.858521	233.879486
-617.306030	169.830719	994.486389	-607.293884	-9.640292	995.155334	-662.252136	196.381256	522.361145	-668.465759	-49.269726	526.280457	-664.917236	198.822662	78.777206	-664.875122	-52.725677	86.048462	-614.081177	277.091705	1462.870239	-546.406006	-96.240746	1454.223145	-536.354492	85.295067	1423.690552	-532.781311	68.799660	1750.667358	-825.728149	370.626740	1253.176270	-684.941895	-249.079971	1243.602905	-675.903259	242.287552	1027.707886	-628.171509	-95.199898	980.585815	-592.517700	81.564148	1092.833618	557.107666	-23.775972	970.323914	554.213501	234.000565
-617.269836	169.850464	994.507446	-607.239502	-9.640173	995.135986	-662.192017	196.405014	522.320190	-668.477905	-49.279182	526.205261	-664.848511	198.852814	78.741348	-664.902100	-52.686966	85.958305	-614.092041	276.995209	1462.877686	-546.412537	-96.337105	1454.174438	-536.325806	85.241486	1423.683472	-532.658386	68.732491	1750.639282	-825.765991	370.488922	1253.187500	-685.156250	-249.003494	1243.516968	-675.884155	242.251144	1027.741577	-628.119202	-95.228973	980.521240	-592.478699	81.553520	1092.836060	557.201843	-23.566399	970.179260	553.644104	234.096420
-617.207458	169.871780	994.477661	-607.168152	-9.687399	995.103455	-662.174133	196.396118	522.329102	-668.490173	-49.350597	526.271545	-664.867981	198.857864	78.729034	-664.901550	-52.668186	85.964149	-614.087585	276.909882	1462.881592	-546.432068	-96.437447	1454.128418	-536.295044	85.176674	1423.675659	-532.541504	68.651321	1750.608887	-825.798523	370.348236	1253.173584	-685.373169	-248.919312	1243.490845	-675.622009	242.088394	1027.692383	-628.048157	-95.284882	980.429504	-592.403870	81.539909	1092.803345	557.124207	-23.649693	970.165771	552.993835	234.156204
-617.176208	169.873032	994.485291	-607.101685	-9.684918	995.092224	-662.141479	196.427765	522.328369	-668.462769	-49.352383	526.278809	-664.855164	198.858368	78.691910	-664.886169	-52.688862	86.040215	-614.055359	276.830658	1462.881226	-546.427979	-96.533058	1454.080200	-536.280579	85.112640	1423.686401	-532.419312	68.549187	1750.584473	-825.811646	370.216278	1253.145386	-685.591370	-248.889328	1243.465820	-675.619080	242.064713	1027.676758	-628.047363	-95.295753	980.376404	-592.363831	81.534882	1092.803345	557.034790	-23.640280	970.151123	552.272827	234.179352
-617.114746	169.874725	994.491943	-607.036743	-9.658919	995.079163	-662.083618	196.440414	522.316650	-668.507263	-49.397457	526.290710	-664.795593	198.821762	78.701042	-664.972046	-52.706200	86.044411	-614.034729	276.738434	1462.932007	-546.408630	-96.627220	1454.043945	-536.247498	85.071648	1423.646362	-532.296509	68.463188	1750.562622	-825.800842	370.121155	1253.178589	-685.730713	-248.791992	1243.431396	-675.574829	242.047958	1027.689941	-628.048584	-95.316277	980.334534	-592.294861	81.538887	1092.799194	556.876953	-23.721508	970.175781	551.466370	234.177322
-617.057556	169.800400	994.514282	-606.941589	-9.671174	995.064453	-662.091919	196.375031	522.343262	-668.410645	-49.382416	526.284241	-664.813171	198.801987	78.721024	-664.958313	-52.695358	86.062454	-614.021057	276.650543	1462.912109	-546.428223	-96.673454	1453.967651	-536.212280	85.031998	1423.613281	-532.174683	68.357689	1750.466431	-825.802551	370.000214	1253.216553	-685.855835	-248.723053	1243.390503	-675.500427	242.035812	1027.678345	-627.993713	-95.351143	980.289795	-592.234741	81.479141	1092.806519	556.772217	-23.715609	970.144287	550.853638	234.373749
-617.041138	169.808609	994.502808	-606.937683	-9.704718	995.043030	-662.064758	196.355225	522.376465	-668.453308	-49.429516	526.269226	-664.851135	198.827316	78.737160	-664.990540	-52.663513	86.035637	-613.994568	276.595032	1462.909668	-546.388794	-96.749374	1453.929810	-536.201355	84.953812	1423.550659	-532.053650	68.254829	1750.439697	-825.820007	369.933899	1253.269775	-685.957520	-248.682922	1243.351563	-675.455139	242.074966	1027.635498	-628.018738	-95.390747	980.231018	-592.202026	81.460594	1092.785522	556.576660	-23.626192	970.132019	550.027405	234.359024
-616.981262	169.848312	994.477356	-606.886414	-9.716798	994.998474	-662.026001	196.397095	522.369507	-668.390198	-49.417358	526.242126	-664.823181	198.821289	78.717079	-664.959900	-52.701099	86.058922	-613.952942	276.529510	1462.859619	-546.339783	-96.806015	1453.908569	-536.165161	84.904602	1423.534790	-531.916626	68.168564	1750.495117	-825.803223	369.916534	1253.249756	-686.049561	-248.640533	1243.316895	-675.388489	242.121414	1027.634644	-627.991516	-95.381729	980.173950	-592.148499	81.462502	1092.751099	556.397705	-23.519957	970.095703	549.265137	234.495605
-616.934204	169.830154	994.463379	-606.806824	-9.731991	994.974854	-661.982117	196.412888	522.308655	-668.336914	-49.458694	526.260437	-664.796265	198.814926	78.749329	-664.958984	-52.703976	86.056992	-613.909424	276.435272	1462.864502	-546.349731	-96.879822	1453.828247	-536.125305	84.849373	1423.515991	-531.812378	68.062744	1750.480469	-825.813354	369.880096	1253.246094	-686.114807	-248.609650	1243.242065	-675.343567	242.178619	1027.618896	-627.955444	-95.421860	980.084473	-592.088623	81.443962	1092.733032	556.281860	-23.379782	970.040283	548.558777	234.691666
-616.862549	169.844116	994.462341	-606.768799	-9.768167	994.944702	-661.986206	196.435471	522.322998	-668.307373	-49.426277	526.256714	-664.837524	198.845062	78.727310	-664.948242	-52.714909	86.041267	-613.869507	276.384155	1462.828125	-546.345215	-96.951752	1453.775391	-536.106018	84.784187	1423.443237	-531.720337	67.942070	1750.429321	-825.773010	369.911163	1253.182617	-686.134216	-248.579453	1243.168457	-675.264709	242.242249	1027.597534	-627.948853	-95.463661	979.993896	-592.031189	81.413017	1092.717163	556.034912	-23.371706	970.067261	547.662292	234.701920
-616.825012	169.844604	994.449280	-606.751587	-9.784503	994.926453	-661.932800	196.492630	522.334778	-668.291931	-49.431957	526.255615	-664.820313	198.842148	78.732605	-664.921509	-52.701447	86.061043	-613.816345	276.318817	1462.775269	-546.322937	-97.033630	1453.704224	-536.083191	84.736877	1423.423828	-531.591797	67.830299	1750.399170	-825.749573	369.870575	1253.207886	-686.163330	-248.558578	1243.125610	-675.217346	242.281815	1027.569214	-627.919922	-95.488510	979.888672	-591.999573	81.400139	1092.700806	555.883972	-23.218908	970.019043	546.905701	234.902557
-616.771545	169.811035	994.446228	-606.699707	-9.800316	994.908936	-661.928528	196.446579	522.328735	-668.312378	-49.490257	526.306580	-664.868225	198.807678	78.737732	-664.990784	-52.703003	86.067444	-613.788940	276.263519	1462.790039	-546.287720	-97.083443	1453.690430	-536.050476	84.678391	1423.417236	-531.499878	67.698280	1750.401367	-825.697327	369.857971	1253.231689	-686.180298	-248.520050	1243.058594	-675.177734	242.325638	1027.576294	-627.932922	-95.500412	979.800598	-591.960693	81.366745	1092.693359	555.754944	-22.984783	969.988220	546.084167	235.139587
-616.713379	169.795883	994.447205	-606.659607	-9.813887	994.896484	-661.902710	196.495193	522.328186	-668.304749	-49.484413	526.277039	-664.877380	198.830582	78.728546	-665.034973	-52.704468	86.068253	-613.734985	276.197418	1462.784302	-546.263123	-97.139610	1453.609253	-536.011414	84.637215	1423.388672	-531.390320	67.591553	1750.376099	-825.640015	369.923431	1253.251221	-686.180420	-248.487885	1242.987061	-675.110107	242.363586	1027.578247	-627.950012	-95.526955	979.727112	-591.916138	81.342819	1092.688721	555.532776	-22.937094	970.045532	545.199646	235.146378
-616.661621	169.812347	994.442505	-606.639587	-9.818177	994.881775	-661.696594	196.357483	522.293030	-668.268677	-49.468853	526.239502	-664.720520	198.806335	78.720612	-664.951416	-52.701927	86.057144	-613.676453	276.156311	1462.782104	-546.222229	-97.196793	1453.592651	-535.977661	84.565239	1423.337158	-531.276001	67.468575	1750.345459	-825.561401	369.993317	1253.267456	-686.114807	-248.463943	1242.894043	-675.035583	242.411850	1027.580933	-627.940613	-95.503891	979.622681	-591.873962	81.340164	1092.677856	555.339111	-22.965710	970.076843	544.361877	235.254440
-616.581787	169.818100	994.428040	-606.585815	-9.836201	994.855774	-662.043030	196.667648	522.326538	-668.207581	-49.440151	526.235535	-665.026367	198.882690	78.717110	-665.006531	-52.702759	86.061440	-613.620544	276.104736	1462.760132	-546.218872	-97.222458	1453.518433	-535.958435	84.513130	1423.331909	-531.158325	67.335335	1750.317383	-825.514954	370.042053	1253.341553	-686.088867	-248.469223	1242.822876	-674.945190	242.441650	1027.592285	-627.947876	-95.532036	979.551880	-591.826599	81.323639	1092.661743	555.161316	-23.065100	970.119873	543.472351	235.361176
-616.554504	169.820145	994.412964	-606.592957	-9.864995	994.836426	-662.129272	196.697784	522.351807	-668.259766	-49.541943	526.274902	-665.100342	198.897476	78.718346	-665.041260	-52.703152	86.063034	-613.535828	276.067261	1462.734497	-546.200256	-97.260010	1453.470581	-535.917236	84.454491	1423.333374	-531.053162	67.197418	1750.300781	-825.410583	370.053284	1253.311157	-686.048523	-248.520248	1242.775269	-674.862427	242.459869	1027.592529	-627.968262	-95.530907	979.455078	-591.795654	81.305008	1092.640381	555.008240	-22.994776	970.174744	542.511353	235.367783
-616.484680	169.836624	994.413818	-606.539246	-9.877170	994.821350	-661.833252	196.503296	522.339844	-668.239502	-49.554489	526.257874	-664.909485	198.858948	78.735977	-664.924011	-52.701275	86.064911	-613.471191	276.058472	1462.760132	-546.188782	-97.269463	1453.388184	-535.879944	84.407967	1423.347778	-530.937988	67.093925	1750.273682	-825.327942	370.125031	1253.334717	-685.993530	-248.588348	1242.687866	-674.759705	242.469711	1027.609741	-627.978577	-95.567528	979.372314	-591.735596	81.296425	1092.633667	554.867859	-23.050495	970.221924	541.611877	235.313675
-616.443970	169.814087	994.421692	-606.523865	-9.848748	994.799561	-661.804688	196.470261	522.350891	-668.190247	-49.502178	526.243835	-664.923828	198.863037	78.702560	-664.883301	-52.701359	86.060669	-613.427246	276.026154	1462.769409	-546.169312	-97.299911	1453.340576	-535.842224	84.352776	1423.332764	-530.830750	66.982750	1750.257935	-825.227844	370.154633	1253.364868	-685.902710	-248.614029	1242.600952	-674.691406	242.481705	1027.623047	-627.973450	-95.608109	979.325684	-591.700134	81.281197	1092.625488	554.742065	-23.100065	970.311035	540.645874	235.240204
-616.389587	169.779633	994.421448	-606.498901	-9.848366	994.791016	-661.765564	196.456146	522.344177	-668.221130	-49.509762	526.251953	-664.937683	198.842972	78.726883	-664.915649	-52.702858	86.063522	-613.352112	276.021973	1462.769653	-546.162842	-97.343903	1453.277222	-535.831604	84.297379	1423.341675	-530.735474	66.846802	1750.230713	-825.117737	370.161438	1253.331909	-685.858826	-248.695236	1242.551147	-674.581726	242.492798	1027.596924	-627.958496	-95.638588	979.270630	-591.668274	81.256203	1092.622803	554.688904	-23.128113	970.304382	539.755737	235.246948
-616.326355	169.802979	994.406006	-606.481262	-9.861797	994.781616	-661.766602	196.510239	522.335999	-668.229614	-49.522774	526.249329	-664.956238	198.846161	78.733025	-664.966736	-52.703094	86.072662	-613.288025	275.982056	1462.770630	-546.159912	-97.350502	1453.207275	-535.796387	84.253746	1423.338135	-530.645813	66.712593	1750.243408	-825.033447	370.102417	1253.423706	-685.747314	-248.731201	1242.471802	-674.479858	242.505280	1027.594971	-627.893372	-95.660629	979.193359	-591.616333	81.259796	1092.608032	554.580811	-23.259415	970.385986	538.770325	234.962479
-616.270020	169.799438	994.397583	-606.431396	-9.866708	994.773254	-661.484741	196.299973	522.310181	-668.203247	-49.546616	526.214294	-664.781860	198.817688	78.719673	-664.863953	-52.710587	86.128998	-613.195984	275.996429	1462.760986	-546.160522	-97.336273	1453.170044	-535.725098	84.200737	1423.340332	-530.544983	66.595825	1750.229004	-824.913330	370.130768	1253.374390	-685.668091	-248.819458	1242.407715	-674.388855	242.517029	1027.578369	-627.878174	-95.704758	979.152283	-591.567932	81.254631	1092.600586	554.569336	-23.440859	970.424377	537.847839	234.854233
-616.220947	169.800812	994.387207	-606.420349	-9.856318	994.760864	-661.448303	196.236572	522.332886	-668.149048	-49.524086	526.214233	-664.773804	198.831116	78.717979	-664.727295	-52.682777	86.102859	-613.087830	275.967651	1462.771240	-546.122375	-97.385109	1453.118530	-535.679565	84.150291	1423.364502	-530.465881	66.494370	1750.219238	-824.822693	370.102539	1253.378174	-685.568542	-248.871765	1242.333496	-674.274780	242.522034	1027.554199	-627.843323	-95.752533	979.063538	-591.533020	81.255562	1092.588379	554.504822	-23.573473	970.441589	536.825012	234.632767
-616.167603	169.808945	994.381714	-606.419678	-9.872957	994.740479	-661.441162	196.269958	522.356445	-668.140991	-49.518742	526.222900	-664.765503	198.851990	78.726212	-664.845642	-52.689243	86.083961	-613.028992	275.968872	1462.770996	-546.138977	-97.397636	1453.044312	-535.606079	84.096497	1423.387695	-530.372620	66.411156	1750.193115	-824.732300	370.146423	1253.355713	-685.538452	-248.936279	1242.171509	-674.194763	242.528885	1027.584473	-627.807312	-95.818413	978.995667	-591.492432	81.237923	1092.572876	554.447021	-23.742928	970.424927	535.815063	234.358978
-616.120056	169.772339	994.378906	-606.396240	-9.911059	994.736450	-661.376282	196.241852	522.312378	-668.144409	-49.522316	526.229370	-664.727844	198.837158	78.705750	-664.775757	-52.672131	86.047623	-612.927063	275.969879	1462.734131	-546.124023	-97.372154	1453.012085	-535.550110	84.042976	1423.408325	-530.289246	66.300911	1750.188721	-824.630188	370.109253	1253.316650	-685.468201	-249.023849	1242.207031	-674.332214	242.669998	1027.641357	-627.788391	-95.877357	978.941711	-591.455750	81.197311	1092.569214	554.417786	-23.941793	970.413635	534.910461	234.174500
-616.072632	169.759171	994.364014	-606.381653	-9.923256	994.723145	-661.401550	196.240921	522.325562	-668.185608	-49.615894	526.206543	-664.779358	198.827728	78.734741	-664.830627	-52.688969	86.037743	-612.838562	275.982178	1462.715088	-546.086182	-97.379517	1452.939087	-535.483887	83.992477	1423.368530	-530.191345	66.176605	1750.075439	-824.549500	370.110260	1253.317871	-685.368103	-249.068039	1241.941162	-674.255798	242.669861	1027.647339	-627.768982	-95.912659	978.887939	-591.414612	81.182426	1092.553101	553.388916	-25.649347	971.273438	533.470947	233.218414
-616.026306	169.744156	994.359741	-606.365967	-9.908884	994.716614	-661.380798	196.273941	522.329956	-668.124634	-49.612568	526.196777	-664.842346	198.812790	78.761894	-664.825500	-52.690216	86.038383	-612.753113	275.949951	1462.720337	-546.099426	-97.404526	1452.885742	-535.446777	83.956741	1423.396484	-530.103516	66.090347	1750.152100	-824.475403	370.088531	1253.331543	-685.336914	-249.144058	1241.878418	-674.171082	242.669327	1027.634888	-627.134949	-95.560501	978.890686	-591.392090	81.177246	1092.549438	553.575989	-25.476864	971.028931	532.545471	232.997528
-615.992249	169.752228	994.372803	-606.343506	-9.926993	994.706909	-661.378052	196.294403	522.340759	-668.164978	-49.657291	526.247009	-664.862915	198.816376	78.764374	-664.919983	-52.708893	86.079262	-612.673462	275.948883	1462.694702	-546.070496	-97.441841	1452.863037	-535.372131	83.895630	1423.412109	-530.008240	65.984161	1750.149414	-824.380188	370.057404	1253.337280	-685.246399	-249.179901	1241.847900	-674.124756	242.643646	1027.630615	-626.097656	-94.982224	978.948425	-591.346558	81.159271	1092.547852	553.791992	-25.043915	970.724182	531.655640	232.844360
-615.932922	169.741577	994.368652	-606.321472	-9.933679	994.698914	-661.331482	196.243958	522.341614	-668.136963	-49.658970	526.284729	-664.822144	198.807892	78.730507	-664.899292	-52.710800	86.082489	-612.585876	275.909912	1462.712402	-546.019165	-97.464348	1452.828857	-535.297546	83.861732	1423.404419	-529.908813	65.884239	1750.135376	-824.255310	370.044006	1253.277344	-685.161743	-249.216797	1241.814453	-674.045044	242.640076	1027.622925	-625.499939	-94.648788	978.951782	-591.308960	81.144226	1092.542480	553.844238	-24.999420	970.578857	530.807617	232.596542
-615.897522	169.721848	994.335022	-606.310242	-9.926589	994.677734	-661.292236	196.282288	522.341797	-668.079102	-49.623386	526.238525	-664.786377	198.790726	78.746964	-664.909973	-52.710060	86.077797	-612.459045	275.873871	1462.694702	-545.927246	-97.503716	1452.798340	-535.235168	83.822510	1423.385010	-529.807129	65.772057	1750.127075	-824.138428	370.060730	1253.296753	-685.112244	-249.257172	1241.772339	-673.965576	242.614487	1027.621948	-625.490234	-94.712021	978.876343	-591.275085	81.142815	1092.512817	553.710022	-25.078218	970.555237	529.783142	232.275192
-615.843994	169.722473	994.324219	-606.283203	-9.956863	994.673706	-661.242371	196.286057	522.316956	-668.012207	-49.579273	526.214478	-664.776245	198.810272	78.754112	-664.861084	-52.709667	86.073624	-612.354919	275.850647	1462.677246	-545.894470	-97.527618	1452.762817	-535.156128	83.789101	1423.380737	-529.710632	65.665222	1750.112549	-824.023315	370.042725	1253.279053	-684.984741	-249.241562	1241.738647	-673.911072	242.602554	1027.602173	-625.501831	-94.750160	978.806519	-591.232422	81.128647	1092.504883	553.525818	-25.253979	970.591431	528.768738	231.929840
-615.848267	169.689987	994.331299	-606.311340	-9.971095	994.666077	-661.214844	196.269073	522.324341	-667.997681	-49.634430	526.235291	-664.777100	198.851959	78.717224	-664.830505	-52.691257	86.042473	-612.242554	275.810913	1462.655029	-545.830444	-97.554329	1452.765869	-535.068054	83.777657	1423.361206	-529.606567	65.564758	1750.101440	-823.950439	370.044495	1253.337158	-684.934631	-249.269653	1241.831543	-673.890137	242.575531	1027.599609	-625.494690	-94.834862	978.722168	-591.222351	81.096130	1092.499512	553.328308	-25.476818	970.682922	527.914063	231.672775
-615.813782	169.680817	994.326721	-606.267700	-9.971169	994.673218	-661.179932	196.316208	522.350037	-668.015747	-49.698830	526.199280	-664.795044	198.813934	78.732269	-664.797241	-52.689056	86.045998	-612.126465	275.771454	1462.641602	-545.777466	-97.583694	1452.760620	-535.012085	83.742378	1423.325684	-529.508911	65.491402	1750.099121	-823.860718	370.019897	1253.376221	-684.877747	-249.271729	1241.908325	-673.842590	242.558228	1027.585571	-625.515808	-94.920242	978.616394	-591.174377	81.099464	1092.498901	553.062805	-25.648331	970.761230	526.928528	231.160095
-615.755615	169.659515	994.359924	-606.230957	-9.952056	994.656860	-661.106689	196.284729	522.351990	-667.977783	-49.657806	526.189392	-664.806885	198.775513	78.814812	-664.804871	-52.689911	86.043159	-612.026428	275.729736	1462.656372	-545.706482	-97.648727	1452.737183	-534.917664	83.709633	1423.289429	-529.414246	65.395828	1750.098877	-823.757263	370.011414	1253.357544	-684.832214	-249.257446	1241.921143	-673.798645	242.524109	1027.589111	-625.549072	-95.007652	978.510376	-591.129333	81.069107	1092.508179	552.785278	-25.890907	970.868103	526.028320	230.917542
-615.768677	169.652283	994.354187	-606.250183	-9.970646	994.648071	-661.033752	196.296341	522.320679	-667.955811	-49.637337	526.177429	-664.798096	198.773651	78.818863	-664.887024	-52.708839	86.086189	-611.895935	275.712402	1462.634399	-545.646912	-97.688110	1452.734985	-534.831177	83.678368	1423.291626	-529.290833	65.319061	1750.103760	-823.651550	369.969116	1253.374878	-684.734253	-249.226196	1241.876465	-673.769348	242.505768	1027.573120	-625.586670	-95.131615	978.354736	-591.138123	81.054176	1092.499390	552.409180	-26.131586	971.022278	525.070313	230.516190
-615.740173	169.605225	994.344421	-606.234192	-9.983112	994.633423	-660.954163	196.328171	522.305054	-667.952576	-49.634232	526.179321	-664.837097	198.798752	78.794693	-664.858154	-52.711102	86.089615	-611.804199	275.677643	1462.665161	-545.580933	-97.759438	1452.724487	-534.747559	83.647438	1423.294312	-529.183533	65.240379	1750.118652	-823.559875	370.020020	1253.343872	-684.656555	-249.218109	1241.869385	-673.734436	242.457169	1027.570190	-625.635986	-95.230705	978.185669	-591.101074	81.021362	1092.484253	552.036072	-26.405216	971.199707	524.174927	230.262817
-615.712341	169.651047	994.340820	-606.241333	-10.006270	994.616577	-660.907166	196.334671	522.326355	-668.026855	-49.745693	526.200562	-664.839539	198.827759	78.772263	-664.941833	-52.710480	86.098335	-611.656250	275.679749	1462.675049	-545.446838	-97.796417	1452.755859	-534.668945	83.604691	1423.280029	-529.072998	65.189476	1750.124390	-823.435852	370.015381	1253.380005	-684.585815	-249.152222	1241.878662	-673.704041	242.406998	1027.590942	-625.632751	-95.366425	977.997314	-591.070923	81.022194	1092.470093	551.728638	-26.611050	971.340149	523.396484	230.112350
-615.692139	169.623627	994.357544	-606.223877	-10.008790	994.629883	-660.775452	196.361160	522.324890	-667.912231	-49.649155	526.158203	-664.810303	198.819214	78.809036	-664.768616	-52.690784	86.052147	-611.553894	275.624329	1462.709351	-545.347168	-97.840408	1452.794678	-534.587280	83.584488	1423.299438	-528.960571	65.150635	1750.153809	-823.298645	369.986053	1253.417725	-684.494873	-249.106659	1241.863770	-673.683105	242.364441	1027.594849	-625.646912	-95.459015	977.811340	-591.048645	81.005379	1092.484375	551.221436	-26.954777	971.620667	522.488464	229.683014
-615.679626	169.606735	994.367371	-606.213379	-10.030222	994.623535	-660.713623	196.372375	522.346680	-667.952271	-49.695705	526.145142	-664.797913	198.798569	78.795494	-664.844727	-52.688896	86.053055	-611.431335	275.619293	1462.751099	-545.210388	-97.878014	1452.860840	-534.504395	83.544968	1423.325562	-528.862000	65.110825	1750.178711	-823.167480	369.990326	1253.482910	-684.387024	-249.037476	1241.880493	-673.645752	242.313828	1027.604370	-625.672852	-95.603210	977.656433	-591.030334	80.977516	1092.484863	550.715149	-27.206768	971.855713	521.631714	229.306122
-615.679871	169.556717	994.419250	-606.176819	-10.032273	994.649902	-660.658691	196.318909	522.354736	-667.970825	-49.749287	526.155579	-664.854065	198.781036	78.814507	-664.901855	-52.691246	86.059311	-611.299805	275.620850	1462.813843	-545.108398	-97.883759	1452.905151	-534.417053	83.495270	1423.376709	-528.755554	65.058426	1750.228394	-823.022644	370.011932	1253.528320	-684.264465	-248.985580	1241.839966	-673.650269	242.272751	1027.617920	-625.682983	-95.732292	977.505188	-591.014221	80.941856	1092.524536	550.282898	-27.464106	972.073364	520.818665	229.122253
-615.696167	169.492004	994.438965	-606.197021	-10.068986	994.654663	-660.527405	196.377594	522.334229	-667.874268	-49.703804	526.139832	-664.811768	198.777084	78.825905	-664.828125	-52.691055	86.055527	-611.179016	275.606232	1462.911621	-545.013794	-97.896202	1452.942993	-534.344543	83.442245	1423.454346	-528.645996	65.006889	1750.251343	-822.866272	370.009491	1253.665527	-684.143555	-248.932465	1241.817017	-673.629944	242.226089	1027.635742	-625.519958	-95.998985	977.365234	-591.013489	80.883736	1092.533081	549.835388	-27.595015	972.245789	520.030273	228.873688
-615.688416	169.481491	994.437805	-606.180298	-10.086177	994.653320	-660.459412	196.385284	522.319153	-667.884399	-49.749214	526.147705	-664.858826	198.794205	78.798759	-664.780518	-52.689598	86.060066	-611.038330	275.626495	1462.965454	-544.947632	-97.922958	1453.008789	-534.281006	83.371788	1423.534790	-528.548157	64.993843	1750.270020	-822.690125	370.030731	1253.687378	-684.004883	-248.875992	1241.801758	-673.594177	242.202316	1027.627563	-625.447937	-96.138092	977.172913	-590.994263	80.871071	1092.530396	549.339661	-27.882803	972.460938	519.282471	228.627258
-615.693604	169.493271	994.459167	-606.191650	-10.120743	994.657410	-660.309692	196.449463	522.283691	-667.899597	-49.767811	526.163391	-664.792847	198.827911	78.764038	-664.974670	-52.709396	86.098541	-610.896851	275.678162	1462.991333	-544.875671	-97.918823	1453.042358	-534.191650	83.313103	1423.638184	-528.453796	64.974304	1750.299927	-822.537842	370.064178	1253.799927	-683.842773	-248.840881	1241.800171	-673.588562	242.168259	1027.652588	-627.109802	-97.465271	976.857544	-591.002075	80.849304	1092.543091	548.784851	-28.275419	972.745850	518.594360	228.297699
-615.670288	169.443832	994.470032	-606.147583	-10.166408	994.660461	-660.182373	196.418350	522.259949	-667.854431	-49.854729	526.192810	-664.796753	198.845535	78.736633	-664.989563	-52.711536	86.109840	-610.747620	275.713715	1463.046265	-544.780762	-97.887726	1453.080078	-534.119263	83.240097	1423.745972	-528.355164	64.957466	1750.327148	-822.320984	370.133545	1253.890381	-683.703735	-248.772522	1241.762207	-673.569397	242.148727	1027.687866	-627.071960	-97.789856	976.734924	-590.977844	80.799309	1092.552002	548.142456	-28.730413	973.030029	517.855957	227.921707
-615.683472	169.420975	994.482239	-606.150208	-10.172060	994.665955	-660.089539	196.441742	522.285583	-667.762024	-49.789227	526.148499	-664.848389	198.797195	78.826241	-664.865601	-52.702286	86.043449	-610.609558	275.765839	1463.148071	-544.664063	-97.842377	1453.107178	-533.985046	83.172920	1423.836060	-528.251587	64.956360	1750.346924	-822.098083	370.158417	1254.047119	-683.552002	-248.754364	1241.747925	-673.539063	242.121765	1027.699097	-627.237915	-97.648483	976.501587	-590.961731	80.783951	1092.556030	547.595947	-29.079323	973.295349	517.181030	227.628281
-615.669189	169.404037	994.521179	-606.116882	-10.193825	994.677429	-659.946045	196.426056	522.279175	-667.746277	-49.768856	526.109558	-664.846313	198.795578	78.829536	-664.840210	-52.700027	86.029900	-610.442566	275.784851	1463.257324	-544.497559	-97.768257	1453.132568	-533.861145	83.094810	1423.956177	-528.157898	64.946587	1750.399902	-821.876526	370.263855	1254.234619	-683.386902	-248.749069	1241.803833	-673.528076	242.099350	1027.735107	-627.139221	-97.971809	976.358948	-590.943176	80.751404	1092.582397	547.054688	-29.327881	973.511353	516.536438	227.267715
-615.668640	169.296417	994.569580	-606.109863	-10.175320	994.680481	-659.869934	196.404099	522.258728	-667.698975	-49.789299	526.053589	-664.854614	198.745392	78.849686	-664.848022	-52.700737	86.033028	-610.292053	275.805420	1463.371338	-544.355713	-97.704262	1453.155518	-533.715942	83.050919	1424.090454	-528.082764	64.941010	1750.460571	-821.665405	370.397858	1254.310425	-683.286011	-248.737976	1241.843994	-673.514709	242.086380	1027.774414	-627.117188	-98.370071	976.200806	-590.949585	80.683083	1092.610474	546.441589	-29.872211	973.856506	515.983154	226.910995
-615.648376	169.261658	994.603088	-606.044739	-10.190672	994.698975	-659.745056	196.398285	522.224731	-667.713074	-49.842762	526.077576	-664.863770	198.746078	78.851837	-664.906738	-52.701370	86.038406	-610.125244	275.824799	1463.475098	-544.227539	-97.662949	1453.133789	-533.586365	82.985153	1424.204590	-528.015564	64.932999	1750.501343	-821.416992	370.539185	1254.484009	-683.168213	-248.784683	1241.977539	-673.505188	242.073364	1027.806519	-627.335632	-98.401497	975.955444	-590.921082	80.654175	1092.639404	545.880127	-30.055050	974.110107	515.441589	226.756485
-615.645508	169.219101	994.630615	-606.028015	-10.195789	994.720337	-659.659180	196.374329	522.232422	-667.651245	-49.849308	526.055969	-664.849487	198.785690	78.781319	-664.850830	-52.701077	86.039406	-609.965271	275.836182	1463.616211	-544.017456	-97.595741	1453.137085	-533.436890	82.938873	1424.311890	-527.938965	64.941795	1750.539307	-821.130249	370.706696	1254.615723	-683.032349	-248.773331	1242.058594	-673.468262	242.062637	1027.834961	-627.108887	-99.080750	975.825745	-590.906738	80.628998	1092.662964	545.308167	-30.230215	974.331238	514.870667	226.474991
-615.621826	169.187454	994.654663	-605.973694	-10.182679	994.730347	-659.559021	196.372528	522.199646	-667.556335	-49.780205	526.039795	-664.845459	198.774368	78.795235	-664.862976	-52.701153	86.032654	-609.796692	275.860291	1463.706787	-543.827148	-97.532661	1453.146484	-533.287964	82.884651	1424.428955	-527.851868	64.948929	1750.567383	-820.837891	370.833527	1254.767456	-682.941956	-248.715607	1242.170044	-673.429688	242.062332	1027.836914	-627.203064	-99.547661	975.550903	-590.874146	80.615387	1092.681396	544.589050	-30.558296	974.624695	514.220398	226.116150
-615.573669	169.146637	994.675354	-605.888184	-10.219960	994.750671	-659.439697	196.343765	522.214722	-667.530945	-49.852432	526.095947	-664.814209	198.806808	78.781860	-664.881287	-52.689709	86.068718	-609.599670	275.838379	1463.832153	-543.610413	-97.536148	1453.161255	-533.124878	82.844345	1424.516113	-527.769409	64.950508	1750.622803	-820.560730	370.980804	1254.889893	-682.902039	-248.705765	1242.351318	-673.419006	242.060516	1027.864746	-627.248962	-100.310051	975.325562	-590.826477	80.579292	1092.705688	543.887329	-30.888855	975.024780	513.695862	225.766678
-615.568237	169.094711	994.701904	-605.842468	-10.256886	994.780273	-659.380066	196.315765	522.219055	-667.484253	-49.843933	526.109863	-664.868713	198.795425	78.796410	-664.805786	-52.697155	86.102249	-609.393372	275.831543	1463.991821	-543.357117	-97.515656	1453.198730	-532.960693	82.818436	1424.588379	-527.715820	64.961143	1750.655029	-820.234070	371.174744	1255.009399	-682.917847	-248.654190	1242.508667	-673.376953	242.065048	1027.935669	-627.333069	-100.944473	975.070862	-590.786011	80.541885	1092.730713	543.369568	-31.130144	975.381836	513.355469	225.589310
-615.568665	169.040894	994.757141	-605.800720	-10.269662	994.835083	-659.293213	196.287811	522.190735	-667.502808	-49.913181	526.145203	-664.857666	198.780121	78.849594	-664.885986	-52.693287	86.070717	-609.211182	275.796783	1464.151855	-543.085205	-97.489815	1453.227417	-532.830688	82.786201	1424.658081	-527.672241	64.965454	1750.675049	-819.900879	371.334595	1255.142944	-683.003235	-248.590347	1242.692749	-673.324707	242.070648	1027.980347	-627.111084	-101.594482	975.027588	-590.757751	80.513741	1092.784058	542.737366	-31.355499	975.709412	512.893127	225.375870
-615.544556	168.994949	994.770142	-605.739258	-10.295000	994.829041	-659.239014	196.177368	522.217224	-667.470642	-49.914177	526.162109	-664.882385	198.762573	78.867104	-664.765137	-52.688828	86.066879	-609.036438	275.774841	1464.316162	-542.785583	-97.534668	1453.188354	-532.663757	82.787407	1424.677490	-527.605896	64.948601	1750.715820	-819.568909	371.519440	1255.307007	-683.062500	-248.531128	1242.870117	-673.277893	242.085678	1028.043823	-627.211487	-102.102356	974.510559	-590.714172	80.472031	1092.787476	542.101685	-31.756496	976.149658	512.423584	225.146240
-615.483154	168.936096	994.799622	-605.630371	-10.289209	994.843689	-659.138245	196.224625	522.171082	-667.456726	-49.943016	526.149109	-664.848633	198.733932	78.828255	-664.779907	-52.688461	86.071083	-608.799072	275.681549	1464.453979	-542.406250	-97.604980	1453.174316	-532.465881	82.742104	1424.730347	-527.551758	64.947594	1750.742432	-819.239014	371.680908	1255.480591	-683.148254	-248.478592	1243.030029	-673.224915	242.112946	1028.093750	-627.792664	-103.294724	973.862366	-590.637817	80.442574	1092.811401	541.501343	-31.864910	976.521484	512.001892	224.962997
-615.453247	168.927765	994.797485	-605.537109	-10.333799	994.867615	-659.125977	196.166611	522.198181	-667.372498	-49.920296	526.190002	-664.858582	198.758804	78.795578	-664.764038	-52.688766	86.069534	-608.554810	275.632660	1464.588135	-542.071594	-97.655983	1453.125610	-532.247070	82.736008	1424.777222	-527.492920	64.908089	1750.778809	-818.922668	371.802277	1255.623047	-683.283020	-248.426056	1243.238281	-673.192749	242.154846	1028.151245	-627.559937	-103.985268	973.739624	-590.573792	80.437294	1092.821533	540.782898	-32.134750	976.949890	511.502319	224.820206
-615.378296	168.909195	994.789978	-605.447571	-10.354922	994.885254	-658.999207	196.145248	522.155334	-667.303650	-49.875900	526.151184	-664.826050	198.745193	78.824768	-664.741638	-52.688660	86.065247	-608.328430	275.553406	1464.775513	-541.760071	-97.698631	1453.051025	-532.011230	82.734367	1424.795898	-527.436279	64.904068	1750.797729	-818.572205	371.972321	1255.823853	-683.414368	-248.513107	1243.510742	-673.134277	242.195236	1028.229370	-628.642334	-105.011620	972.922913	-590.478577	80.433517	1092.823730	540.212708	-32.308224	977.358826	511.194824	224.709930
-615.245117	168.890381	994.755371	-605.244507	-10.358068	994.839294	-658.966309	196.102600	522.196838	-667.261414	-49.874641	526.181213	-664.824707	198.744659	78.822372	-664.756409	-52.688671	86.065033	-608.105347	275.510620	1464.897827	-541.562073	-97.729065	1452.984375	-531.764709	82.733337	1424.842285	-527.398682	64.857681	1750.851318	-818.268921	372.130402	1256.041504	-683.491516	-248.587952	1243.731934	-673.077637	242.265442	1028.288086	-628.944824	-106.074173	972.302246	-590.414551	80.418411	1092.804565	539.620056	-32.422592	977.739929	510.805756	224.506042
-615.185669	168.838989	994.796570	-605.138489	-10.390077	994.903320	-658.920288	196.058502	522.194641	-667.199768	-49.845139	526.210327	-664.796936	198.729431	78.785629	-664.717346	-52.689800	86.062340	-607.829529	275.481201	1465.061890	-541.386597	-97.751236	1452.882568	-531.497742	82.711967	1424.874634	-527.356445	64.843460	1750.870605	-817.974121	372.269073	1256.209229	-683.573975	-248.687485	1243.933472	-673.061096	242.315262	1028.364014	-629.206299	-107.296585	971.654724	-590.320313	80.395119	1092.854736	538.988892	-32.649136	978.226807	510.395721	224.355408
-615.154724	168.802597	994.842651	-605.028931	-10.382370	994.934204	-658.890503	196.056961	522.219116	-667.090881	-49.764278	526.235718	-664.783936	198.711884	78.801926	-664.637329	-52.682198	86.049057	-607.525024	275.442871	1465.194824	-541.230225	-97.761864	1452.794678	-531.233154	82.695175	1424.886230	-527.309570	64.833611	1750.871338	-817.646973	372.385559	1256.464478	-683.616150	-248.823792	1244.081543	-673.066895	242.384521	1028.430786	-629.514160	-108.593346	970.928284	-590.231323	80.382484	1092.889404	538.476929	-32.668819	978.596252	510.020020	224.288940
-615.105713	168.789444	994.899353	-604.912659	-10.356015	994.997131	-658.893616	196.023102	522.241272	-667.080200	-49.757191	526.252319	-664.807556	198.717819	78.841576	-664.683838	-52.682709	86.047195	-607.173584	275.412445	1465.291870	-541.110596	-97.771103	1452.692871	-530.975830	82.654724	1424.901489	-527.249146	64.824249	1750.887573	-817.376770	372.512604	1256.712524	-683.571655	-249.008438	1244.020630	-673.065247	242.455261	1028.499146	-629.834229	-109.977348	970.104736	-590.140259	80.400719	1092.947388	537.892578	-32.768749	979.024475	509.648132	224.184647
-615.066833	168.810104	994.960449	-604.811401	-10.333808	995.042786	-658.918030	195.988846	522.263123	-667.019958	-49.759441	526.226868	-664.774963	198.705566	78.809868	-664.558655	-52.683212	86.050842	-606.827881	275.397034	1465.416260	-541.076172	-97.789207	1452.530273	-530.717224	82.605614	1424.948730	-527.205078	64.796005	1750.909424	-817.084534	372.625824	1256.853027	-683.526978	-249.211685	1244.098511	-673.120972	242.558716	1028.522583	-630.181458	-111.614594	969.188965	-590.057983	80.421356	1092.998291	537.350281	-32.859436	979.431519	509.242126	224.101273
-615.019165	168.798218	994.999634	-604.685608	-10.338945	995.087769	-658.884033	195.997421	522.250671	-667.037598	-49.808350	526.280579	-664.716858	198.716492	78.814278	-664.598083	-52.699688	86.090866	-606.426208	275.372131	1465.518188	-541.074951	-97.779221	1452.338135	-530.410400	82.588211	1425.032715	-527.126587	64.796867	1750.943604	-816.787720	372.707733	1257.137939	-683.477844	-249.388550	1244.112061	-673.156128	242.643936	1028.555786	-630.506226	-113.460304	968.116760	-589.958130	80.425453	1093.037598	536.919250	-32.993931	979.849487	508.962646	224.087646
-614.944519	168.837402	995.033936	-604.554382	-10.313972	995.107544	-658.849609	196.029617	522.227905	-666.947083	-49.770416	526.246765	-664.660461	198.728973	78.802139	-664.577271	-52.722534	86.096298	-606.070068	275.317780	1465.647949	-541.093262	-97.810753	1452.187134	-530.078552	82.551384	1425.032227	-527.047424	64.787064	1750.995117	-816.508423	372.829681	1257.402222	-683.375854	-249.627975	1244.157349	-673.160034	242.787292	1028.590210	-630.674866	-115.538841	966.912659	-589.852539	80.455933	1093.064087	536.451843	-33.198181	980.298279	508.620270	223.948898
-614.850159	168.817688	995.075134	-604.381470	-10.276329	995.105774	-658.835327	195.989700	522.240662	-666.849487	-49.767956	526.261230	-664.650085	198.723953	78.830658	-664.564331	-52.700912	86.098335	-605.661499	275.251526	1465.715576	-541.118042	-97.824471	1451.995605	-529.731750	82.520241	1425.058594	-526.959045	64.795639	1751.024048	-816.165710	372.903900	1257.704468	-683.231812	-249.786896	1244.112061	-673.225220	242.891205	1028.586426	-630.736816	-117.841614	965.638062	-589.711609	80.450928	1093.082397	535.981934	-33.386101	980.760681	508.333557	223.822281
-614.768616	168.833267	995.126099	-604.227722	-10.259204	995.123901	-658.836670	196.010574	522.294983	-666.848389	-49.744423	526.285400	-664.628235	198.719528	78.833191	-664.538635	-52.722336	86.074860	-605.249329	275.177673	1465.830811	-541.194946	-97.816376	1451.768555	-529.384705	82.523560	1425.072510	-526.865234	64.755058	1751.136475	-815.843933	372.953888	1258.084229	-683.066589	-249.761292	1243.940674	-673.280518	242.999069	1028.576172	-630.125366	-122.601433	969.156433	-589.590210	80.457581	1093.116333	535.650208	-33.301067	981.075073	507.935425	223.738129
-614.666687	168.849411	995.167847	-604.094421	-10.249842	995.154297	-658.780273	196.132187	522.276917	-666.837769	-49.761314	526.304199	-664.580566	198.710388	78.844650	-664.564453	-52.761166	86.119255	-604.830933	275.134033	1465.998535	-541.226929	-97.802696	1451.551514	-529.041931	82.506195	1425.136597	-526.751526	64.789413	1751.172852	-815.553589	373.020966	1258.436646	-682.990662	-249.808395	1244.110596	-673.374512	243.135696	1028.580933	-629.995911	-125.381340	967.754639	-589.455505	80.468544	1093.148926	535.326477	-33.228664	981.386536	507.616486	223.612381
-614.532898	168.894547	995.215210	-603.937012	-10.162691	995.162109	-658.778381	196.169830	522.279419	-666.822998	-49.804161	526.321533	-664.580688	198.711182	78.837318	-664.550598	-52.766243	86.164146	-604.436584	275.088104	1466.183716	-541.254822	-97.772758	1451.376709	-528.687805	82.450287	1425.149048	-526.615112	64.774658	1751.230957	-815.202820	373.076813	1258.768188	-682.911377	-249.812088	1243.995850	-673.508423	243.326431	1028.507690	-629.178589	-128.461807	966.185059	-589.306702	80.516151	1093.176147	534.951538	-33.418430	981.731018	507.272034	223.383026
-614.404480	168.881866	995.266479	-603.789795	-10.121915	995.176697	-658.741760	196.151184	522.274658	-666.673523	-49.706970	526.310730	-664.564148	198.714630	78.866570	-664.537964	-52.699924	86.084595	-604.058472	275.118073	1466.364502	-541.280396	-97.741890	1451.196167	-528.354309	82.432358	1425.174438	-526.469666	64.779366	1751.275513	-814.877136	373.105988	1259.043701	-682.870850	-249.850983	1243.948242	-673.606018	243.509689	1028.439453	-627.729187	-130.635376	964.067261	-589.149658	80.513680	1093.205322	534.637268	-33.631546	982.028198	506.959045	223.272095
-614.273132	168.945313	995.319458	-603.647034	-10.073749	995.175232	-658.749207	196.231842	522.305603	-666.599976	-49.608643	526.241638	-664.560425	198.714203	78.874977	-664.517456	-52.692650	86.065384	-603.643250	275.131317	1466.510010	-541.261108	-97.716728	1451.019165	-528.055603	82.383766	1425.165649	-526.335632	64.829216	1751.231812	-814.522400	373.125549	1259.315552	-682.883118	-249.861008	1243.845581	-673.682800	243.672150	1028.352295	-627.178955	-134.214264	963.448792	-588.988892	80.542274	1093.226563	534.426331	-33.746368	982.196594	506.701263	223.147141
-614.058533	168.947235	995.368896	-603.434998	-10.019333	995.170532	-658.684021	196.279007	522.303772	-666.465210	-49.463505	526.228577	-664.487061	198.745926	78.837288	-664.416443	-52.695469	86.062859	-603.212585	275.155701	1466.676025	-541.246094	-97.697830	1450.853882	-527.800598	82.378052	1425.144165	-526.156555	64.844673	1751.226074	-814.155579	373.102570	1259.725464	-682.950684	-249.818283	1243.697266	-673.733154	243.893341	1028.251221	-626.168579	-136.948990	962.571350	-588.773315	80.541008	1093.248779	534.289551	-33.826588	982.322449	506.461975	223.017868
-613.857788	168.966080	995.385986	-603.230408	-10.070334	995.163452	-658.678528	196.365646	522.344482	-666.381958	-49.445717	526.278198	-664.536560	198.791565	78.879311	-664.404602	-52.696674	86.054497	-602.808228	275.181061	1466.869873	-539.501343	-97.160530	1452.325439	-527.570068	82.377831	1425.145142	-525.995239	64.836784	1751.216187	-813.830750	373.056732	1260.064331	-683.016357	-249.644608	1243.632202	-673.750122	244.119507	1028.123291	-624.012573	-139.876450	961.648010	-588.564392	80.512047	1093.252686	534.079224	-33.760941	982.316284	506.220245	222.676422
-613.679749	168.938843	995.429749	-603.280823	-9.906899	995.306458	-658.664124	196.403702	522.359253	-666.333252	-49.358902	526.270874	-664.551941	198.796463	78.852936	-664.310913	-52.698883	86.080956	-602.413635	275.191315	1467.019897	-539.486938	-97.134087	1452.135376	-527.372375	82.377060	1425.093384	-525.789856	64.833427	1751.184448	-813.438599	372.999634	1260.342285	-683.177734	-249.514893	1243.266724	-673.733215	244.385956	1027.973755	-622.108704	-142.316910	960.996948	-588.525330	80.608711	1093.350708	533.992981	-33.734306	982.206482	505.972565	222.943787
-613.584961	169.046417	995.435303	-603.746155	-9.582517	995.450256	-658.703308	196.512177	522.387878	-666.358948	-49.357571	526.239746	-664.630249	198.845428	78.870949	-664.323303	-52.677353	86.094963	-602.046936	275.191437	1467.161865	-539.496643	-97.157394	1451.913208	-527.152527	82.379402	1425.046265	-525.586060	64.800301	1751.132690	-813.087952	372.961945	1260.496338	-683.385010	-249.281952	1243.021118	-673.678223	244.684906	1027.829346	-619.076233	-145.132050	960.425964	-588.694092	80.840141	1093.421875	533.903015	-33.858891	982.065247	505.700592	223.020981
-613.428162	169.094696	995.446472	-603.801208	-9.565143	995.415955	-658.662354	196.706833	522.353760	-666.284180	-49.217663	526.264343	-664.672119	198.908737	78.894264	-664.318115	-52.670300	86.039597	-601.696716	275.198029	1467.326660	-539.494446	-97.161896	1451.678833	-526.927185	82.377121	1425.018799	-525.348694	64.747139	1750.961182	-812.754700	372.948792	1260.590820	-683.715820	-248.974487	1242.773315	-673.568176	244.951035	1027.715210	-615.793213	-147.698761	960.016479	-588.603882	80.826294	1093.402832	533.833130	-33.902714	981.777832	505.448029	222.985916
-613.214294	169.058624	995.449768	-603.813232	-9.612492	995.395935	-658.667603	196.729919	522.432068	-666.444275	-49.205425	526.230591	-664.772400	198.915085	78.952026	-664.331848	-52.668201	86.034706	-601.392456	275.222443	1467.419067	-539.480713	-97.209129	1451.471191	-526.683777	82.388062	1424.913086	-525.108521	64.783348	1750.936279	-812.372986	372.882080	1260.717285	-684.111633	-248.551453	1242.636475	-673.433044	245.220505	1027.506714	-612.010193	-150.283234	959.751648	-588.475220	80.747902	1093.389160	533.775635	-33.894508	981.384521	505.139893	222.970078
-613.028015	169.079727	995.436707	-603.865112	-9.600974	995.374878	-658.602844	196.802185	522.485046	-666.437805	-49.082214	526.201965	-664.836426	198.977661	78.969620	-664.293213	-52.661255	85.984642	-601.083984	275.262238	1467.460938	-539.500549	-97.224609	1451.315674	-526.464111	82.355728	1424.843872	-524.829712	64.765839	1750.828979	-812.007324	372.819427	1260.775879	-684.481201	-248.030212	1242.230103	-673.267578	245.435455	1027.302002	-608.167358	-151.820358	961.163330	-588.399719	80.733505	1093.370728	533.806396	-33.812645	980.845520	504.902588	222.970428
-612.804199	169.076080	995.381348	-603.930725	-9.636016	995.345093	-658.485046	196.920090	522.462708	-666.370361	-48.933235	526.190186	-664.859436	199.063126	78.946083	-664.100769	-52.669041	85.951851	-600.743958	275.318756	1467.436157	-539.606262	-97.261497	1451.209839	-526.234070	82.304115	1424.793701	-524.511902	64.758835	1750.734619	-811.579468	372.872528	1260.699097	-684.826843	-247.349640	1241.811890	-673.102600	245.603378	1027.051270	-603.287720	-154.569458	961.197815	-588.321106	80.695488	1093.328491	533.741943	-33.612743	980.196411	504.496918	222.960388
-612.619751	169.094498	995.316345	-603.996338	-9.690462	995.307495	-658.352112	197.068771	522.429504	-666.444641	-48.815903	526.221680	-664.912354	199.135391	78.881859	-663.965515	-52.673256	85.944199	-600.390625	275.420898	1467.361450	-539.744690	-97.292923	1451.137817	-525.980652	82.268555	1424.737183	-524.203308	64.693344	1750.577881	-811.125977	372.852051	1260.608032	-684.978516	-246.556580	1241.207764	-672.880493	245.674988	1026.801025	-598.593994	-158.494141	961.971252	-588.272888	80.663528	1093.279663	533.580566	-33.719296	979.592957	504.019287	223.032379
-612.462891	169.112076	995.293457	-604.071289	-9.736485	995.282166	-658.281433	197.198822	522.411987	-666.395508	-48.663998	526.222961	-664.988159	199.241226	78.925743	-663.867920	-52.675564	85.927803	-600.010986	275.469971	1467.290161	-539.942017	-97.343750	1451.094604	-525.715698	82.208435	1424.720825	-523.835815	64.695610	1750.570801	-810.670898	372.925568	1260.451660	-685.184937	-245.854416	1240.733398	-672.524048	245.748291	1026.423584	-591.761108	-160.354446	962.225586	-588.237671	80.621414	1093.256958	533.724243	-33.988132	979.000183	503.921783	222.746796
-612.348145	169.152405	995.291382	-604.208862	-9.740339	995.281616	-658.118774	197.334579	522.437073	-666.393127	-48.576050	526.280273	-665.088135	199.287231	78.940544	-663.775085	-52.691708	85.904915	-599.605103	275.519714	1467.168457	-540.140991	-97.398987	1450.992920	-525.493530	82.175865	1424.708008	-523.460693	64.658020	1750.423584	-810.135132	372.843140	1260.269653	-685.368225	-244.981415	1240.095947	-672.124634	245.775314	1026.193848	-584.995850	-162.962479	963.169312	-588.252258	80.611862	1093.256592	533.827515	-33.966572	978.233032	503.681427	222.631058
-612.195129	169.166031	995.308289	-604.293945	-9.734058	995.290405	-657.917114	197.505371	522.473083	-666.392456	-48.504360	526.343384	-665.129822	199.356155	78.980507	-663.663208	-52.664379	85.912430	-599.185791	275.581696	1467.078369	-540.388428	-97.482300	1450.858276	-525.284973	82.118912	1424.661621	-523.073181	64.667374	1750.468384	-809.552429	372.680298	1260.015991	-685.514282	-244.190002	1239.282471	-671.620483	245.795685	1025.858643	-577.805542	-165.786911	964.651184	-588.216003	80.590767	1093.269165	534.044434	-33.972454	977.471924	503.614349	222.861252
-612.076782	169.169571	995.288696	-604.435974	-9.761847	995.321350	-657.692383	197.598480	522.485840	-666.524597	-48.448551	526.328735	-665.176025	199.423981	78.963951	-663.571106	-52.658073	85.876976	-598.727417	275.689484	1466.987183	-540.592346	-97.591675	1450.669800	-525.108154	82.070793	1424.604370	-522.677368	64.633217	1750.373901	-809.009277	372.670288	1259.806152	-685.738892	-243.474792	1238.500854	-671.063232	245.773834	1025.529175	-569.831360	-168.482712	966.912292	-588.212097	80.577667	1093.271729	533.916626	-33.846031	976.839478	502.930695	222.545166
-612.006226	169.122742	995.254517	-604.550659	-9.837504	995.339233	-657.505920	197.742615	522.499695	-666.683838	-48.422237	526.330750	-665.274048	199.507675	78.995644	-663.525330	-52.660427	85.811852	-598.310791	275.760101	1466.966064	-540.725647	-97.698372	1450.395874	-524.897644	82.006683	1424.547119	-522.301880	64.631416	1750.461426	-808.375916	372.565063	1259.578979	-685.952515	-242.759949	1237.707520	-670.440125	245.731735	1025.186279	-562.234253	-170.882996	969.301697	-588.192993	80.525772	1093.255005	534.130127	-33.892239	976.194702	502.717133	222.228104
-611.965027	169.146729	995.231812	-604.776001	-9.880625	995.348145	-657.318359	197.868835	522.443970	-666.764832	-48.329510	526.419739	-665.374146	199.564880	79.001190	-663.530823	-52.660011	85.806808	-597.918640	275.809540	1466.937866	-540.846680	-97.861778	1450.140747	-524.677734	81.935455	1424.466431	-521.934143	64.601639	1750.472900	-807.727722	372.376709	1259.308472	-686.699341	-241.796066	1236.970581	-669.895752	245.618881	1024.948486	-552.749084	-173.508911	972.305542	-588.230713	80.505440	1093.237061	534.449829	-34.030266	975.550842	502.759247	222.256256
-611.889038	169.105103	995.212463	-604.920593	-9.942604	995.358765	-657.090027	198.025345	522.380188	-666.865173	-48.198505	526.377625	-665.480469	199.641159	78.975746	-663.411499	-52.645287	85.791687	-597.497314	275.809387	1466.963013	-540.914001	-98.089706	1449.868530	-524.423218	81.869087	1424.417603	-521.556396	64.567207	1750.506348	-807.074341	372.299316	1259.141235	-687.133789	-240.844162	1235.954224	-669.361023	245.501785	1024.718994	-542.267944	-176.302948	976.683472	-588.248718	80.445778	1093.229370	534.576965	-34.159153	975.099060	502.445618	222.222900
-611.874695	169.092804	995.171814	-605.091797	-9.996290	995.337646	-656.844604	198.114395	522.332764	-666.948608	-48.082432	526.429260	-665.542908	199.699860	78.970985	-663.272766	-52.669441	85.818497	-597.117920	275.759735	1467.053711	-540.870422	-98.321373	1449.510010	-524.121643	81.776031	1424.335693	-521.177246	64.544571	1750.550049	-806.460571	372.205109	1259.076294	-687.607788	-239.905304	1234.956543	-668.793762	245.366760	1024.536011	-532.108826	-178.285294	982.548401	-588.281494	80.404076	1093.189209	534.826111	-34.368317	974.727112	502.257538	221.924759
-611.834045	169.075546	995.180176	-605.240906	-9.970872	995.319336	-656.571289	198.214401	522.324219	-667.007568	-47.982376	526.395203	-665.606873	199.688187	78.968102	-663.116211	-52.711151	85.845650	-596.735168	275.673889	1467.172363	-540.677917	-98.553925	1449.165894	-523.860962	81.670555	1424.239136	-520.802490	64.499237	1750.613525	-805.813538	372.068207	1259.058716	-688.438477	-238.658356	1234.019775	-668.325256	245.241852	1024.476929	-521.618713	-180.159546	989.696716	-588.308838	80.373352	1093.178955	535.149231	-34.281601	974.286133	502.094482	221.774979
-611.816040	169.084152	995.183167	-605.372620	-9.914011	995.278931	-656.308167	198.231995	522.258911	-667.096375	-47.884209	526.365967	-665.689758	199.722137	78.975479	-663.062195	-52.709911	85.798561	-596.366089	275.469208	1467.388916	-540.372253	-98.896111	1448.794556	-523.533386	81.584312	1424.142944	-520.428528	64.457817	1750.672363	-805.205688	371.947144	1259.118286	-689.209473	-237.234482	1232.897217	-667.943237	245.126328	1024.446899	-510.999146	-181.898666	998.034302	-588.336609	80.366676	1093.154541	535.160034	-34.093842	973.979370	501.530670	221.901398
-611.821106	169.200470	995.196350	-605.545044	-9.815951	995.264099	-656.117126	198.257065	522.225708	-667.058777	-47.711361	526.367065	-665.703186	199.755646	78.973930	-663.055298	-52.701260	85.778069	-596.062134	275.219574	1467.722656	-540.036255	-99.363228	1448.551025	-523.175354	81.438965	1424.093384	-520.070801	64.399338	1750.645752	-804.647522	371.816589	1259.372925	-689.928894	-235.721725	1231.920044	-667.620178	245.064880	1024.500854	-500.537811	-183.655548	1007.705994	-588.398254	80.440468	1093.148315	535.369080	-34.213749	973.780273	501.332855	221.893509
-611.811707	169.308807	995.240356	-605.620117	-9.676585	995.258179	-655.941711	198.309372	522.256592	-667.152283	-47.643013	526.341309	-665.756042	199.767776	78.983429	-662.890259	-52.707836	85.771149	-595.783142	274.924042	1468.033936	-539.712585	-99.776985	1448.297852	-522.764526	81.272659	1424.020752	-519.709106	64.357452	1750.822876	-804.157349	371.774506	1259.689453	-690.590332	-234.047287	1230.749756	-667.351685	245.058136	1024.625366	-490.080353	-185.119675	1018.083923	-588.418030	80.528000	1093.165039	536.053589	-34.771072	973.611877	502.292267	221.747040
-611.834106	169.411240	995.292419	-605.666382	-9.551814	995.231934	-655.831421	198.331375	522.273804	-667.153137	-47.525116	526.315918	-665.831909	199.812607	78.994522	-662.765381	-52.715130	85.761703	-595.443909	274.600464	1468.344482	-539.427246	-100.234734	1448.193604	-522.363281	81.050194	1423.969482	-519.330627	64.227203	1750.929932	-803.726501	371.707489	1260.128540	-691.000671	-232.215546	1229.465698	-667.169922	245.106064	1024.786743	-479.754791	-186.512161	1029.264038	-588.429504	80.596947	1093.173462	536.281555	-34.560188	973.398621	501.825287	221.703598
-611.856384	169.503754	995.365479	-605.656372	-9.455659	995.229675	-655.682861	198.357300	522.272522	-667.147522	-47.413326	526.328308	-665.902283	199.839767	78.988304	-662.702393	-52.719955	85.761650	-595.121216	274.236053	1468.719604	-539.029541	-100.725319	1448.129028	-521.928345	80.830040	1423.958740	-518.939209	64.111092	1750.945313	-803.396362	371.574738	1260.535645	-691.244690	-230.289490	1228.408325	-667.047668	245.200287	1024.978760	-469.754791	-187.888428	1041.078857	-588.431702	80.653900	1093.208374	536.449646	-34.413994	973.203491	501.474518	221.330658
-611.944031	169.634155	995.467224	-605.637390	-9.263415	995.237488	-655.560242	198.443680	522.266846	-667.074158	-47.235447	526.327332	-665.928101	199.914322	78.982391	-662.632568	-52.743767	85.771767	-594.776367	273.897339	1469.047607	-538.752014	-101.263733	1448.162354	-521.447021	80.555077	1423.946411	-518.474609	64.218887	1750.972168	-803.106262	371.411316	1261.173340	-691.066162	-228.237335	1227.301147	-667.036438	245.330872	1025.208374	-459.988800	-189.220535	1053.476929	-588.430664	80.777382	1093.255981	536.712646	-34.552879	973.037659	501.552917	221.276337
-612.028015	169.703171	995.592896	-605.560608	-9.033919	995.267944	-655.370911	198.490387	522.276428	-667.012512	-47.001774	526.295349	-665.931519	199.925858	78.971451	-662.590271	-52.700188	85.747635	-594.438965	273.489349	1469.354980	-538.536255	-101.696991	1448.268555	-521.026184	80.314384	1423.938599	-518.061523	64.121216	1751.069580	-802.917847	371.231506	1261.837524	-690.511780	-226.073044	1225.914917	-667.102661	245.488068	1025.448242	-450.645142	-190.655502	1066.330444	-588.407043	80.894318	1093.328613	536.989685	-34.728401	972.951050	501.618469	221.197540
-612.178711	169.936264	995.695007	-605.262207	-9.097057	994.946228	-655.222900	198.525986	522.294800	-666.905151	-46.792553	526.346375	-665.987244	200.001236	78.992210	-662.449280	-52.705437	85.724792	-594.030518	273.083130	1469.697632	-538.230774	-102.230301	1448.492798	-520.570557	80.111191	1423.984497	-517.619080	63.982635	1751.171875	-802.742310	371.054413	1262.508789	-689.546875	-223.958679	1224.555542	-667.248779	245.608459	1025.709351	-441.599457	-191.822220	1079.430542	-588.143555	80.805244	1093.179932	537.487671	-34.986256	972.769775	501.981201	220.936066
-612.375000	170.062485	995.862671	-605.457275	-9.586928	995.222290	-655.119263	198.623871	522.340454	-667.137451	-46.891270	526.499023	-665.983826	200.069809	78.984520	-662.578735	-52.712708	85.835472	-593.674927	272.764404	1469.951660	-537.952576	-102.664452	1448.705078	-520.090271	79.874451	1424.003052	-517.226196	63.560432	1751.480225	-802.567871	370.837860	1263.114502	-688.069763	-221.878723	1222.969727	-667.530579	245.701477	1025.947388	-433.159271	-193.473358	1092.718994	-588.323120	80.681961	1093.398193	537.793945	-35.084793	972.590881	502.174042	220.853897
-612.600830	170.191620	996.006775	-605.487976	-9.640581	995.282043	-654.946167	198.710587	522.337036	-667.188171	-46.902176	526.564880	-665.993652	200.119492	79.016960	-662.626282	-52.714718	85.844559	-593.287292	272.432312	1470.183472	-537.747620	-103.147743	1448.927612	-519.630249	79.656143	1424.031616	-516.718201	63.612919	1751.268555	-802.449829	370.645752	1263.692749	-686.091492	-220.039001	1221.395874	-667.769287	245.693497	1026.220093	-425.019867	-194.208130	1106.855591	-588.341736	80.700096	1093.477051	538.343872	-35.473743	972.368286	503.256104	220.009613
-612.752869	170.308441	996.169556	-605.342773	-9.490481	995.339539	-654.914490	198.867554	522.357605	-667.227905	-46.886246	526.625549	-665.995972	200.191498	78.983711	-662.659729	-52.728939	85.884789	-592.875610	272.084747	1470.374756	-537.482727	-103.513397	1449.168823	-519.174011	79.461807	1424.063477	-516.278442	63.455563	1751.320557	-802.385254	370.406860	1264.339722	-683.618713	-218.278763	1219.624634	-668.086060	245.635681	1026.464600	-417.498871	-195.668457	1120.205200	-588.254395	80.814392	1093.567993	538.612549	-35.521519	972.115051	503.541748	220.000000
-612.928467	170.411118	996.321960	-605.217468	-9.327129	995.382019	-654.795471	198.875549	522.385315	-667.220276	-46.867039	526.629883	-665.895508	200.183060	78.956230	-662.706665	-52.727711	85.917740	-592.505371	271.758331	1470.567139	-537.187561	-103.856674	1449.337769	-518.667053	79.283684	1424.058350	-515.801697	63.258720	1751.470215	-802.309814	370.189575	1264.812622	-680.665466	-216.599930	1217.751709	-668.532593	245.598480	1026.617065	-410.418518	-197.193329	1133.438843	-588.198608	80.926125	1093.648315	538.869202	-35.569538	971.891663	503.844818	219.944870
-613.101746	170.578613	996.425537	-605.055176	-9.185041	995.368286	-654.782593	198.845749	522.377502	-667.189819	-46.842197	526.639099	-665.872253	200.170624	78.981491	-662.719849	-52.676109	85.891502	-592.183411	271.520660	1470.727661	-536.857178	-104.159050	1449.501343	-518.233398	79.146927	1424.064453	-515.336304	63.006409	1751.425537	-802.279236	369.867645	1265.348022	-677.203979	-215.216751	1215.817871	-668.944641	245.471786	1026.750977	-403.820892	-198.816879	1146.389160	-588.145203	81.058716	1093.680664	539.147217	-35.676250	971.641846	504.221130	219.937698
-613.138489	170.516769	996.515442	-604.448120	-8.161846	995.443054	-654.720215	198.754395	522.407898	-666.938599	-46.595070	526.513245	-665.832275	200.142731	79.042526	-662.658447	-52.664677	85.884178	-591.920593	271.290619	1470.869019	-536.502441	-104.382378	1449.666626	-517.715393	79.095184	1424.001953	-514.857117	62.809502	1751.571045	-802.295654	369.575623	1265.809082	-673.421204	-214.092926	1213.810181	-669.279846	245.247665	1026.873535	-397.772125	-200.283524	1159.253052	-587.856567	81.608887	1093.761963	539.463013	-35.852901	971.406006	504.738739	219.918671
-613.383728	170.684311	996.579041	-604.209167	-8.108070	995.168945	-654.812927	198.633041	522.424927	-666.882080	-46.601585	526.507629	-665.771240	200.065353	79.016129	-662.666382	-52.627480	85.914352	-591.629761	271.059875	1470.972046	-536.148682	-104.496178	1449.687012	-517.202087	79.068649	1423.888428	-514.373108	62.580803	1751.472046	-802.309021	369.336517	1266.087524	-669.223694	-213.157532	1211.819580	-669.648315	245.101166	1026.978027	-392.166077	-201.390472	1171.989502	-587.708801	81.599251	1093.624756	539.776367	-35.954361	971.164551	505.325287	219.897614
-613.569275	170.767532	996.594971	-604.019958	-7.935011	995.145264	-654.876953	198.445343	522.454224	-666.848511	-46.635872	526.484741	-665.731140	200.045380	79.044640	-662.751221	-52.629532	85.957596	-591.366638	270.875946	1471.072266	-535.712769	-104.506226	1449.714722	-516.849243	79.021645	1423.725342	-513.938538	62.077572	1751.677368	-802.375183	368.998657	1266.410400	-664.777710	-212.515823	1209.756958	-670.076111	244.983871	1026.999756	-387.023285	-202.472717	1184.104614	-587.634277	81.754112	1093.605103	540.019836	-36.036396	970.995850	505.880920	219.883972
-613.771851	170.818314	996.605957	-603.801208	-7.792600	995.126526	-654.886292	198.278336	522.420288	-666.849792	-46.706715	526.558105	-665.601746	199.931824	79.048409	-662.852478	-52.612549	85.988480	-591.188599	270.719940	1471.109131	-535.283875	-104.525398	1449.739136	-516.291870	79.144028	1423.768677	-513.434387	62.177307	1751.445190	-802.475098	368.622253	1266.659912	-660.012939	-212.120789	1207.680542	-670.446228	244.814453	1026.997314	-382.247375	-203.099319	1195.717529	-587.570862	81.887726	1093.589111	540.256409	-36.164341	970.891479	506.485779	219.857803
-613.922546	170.923477	996.627563	-603.592590	-7.627848	995.088074	-654.920349	198.116302	522.414246	-666.743103	-46.728104	526.613220	-665.520569	199.823425	79.076904	-662.928284	-52.612137	86.036194	-591.021301	270.639069	1471.155396	-534.798279	-104.498070	1449.611084	-515.910400	79.012596	1423.931152	-512.979980	61.983807	1751.496826	-802.653564	368.212402	1266.912231	-654.967407	-211.927032	1205.506592	-670.765991	244.630066	1026.971436	-377.763672	-203.570801	1206.763306	-587.490173	82.035744	1093.569336	540.491882	-36.222511	970.776978	507.240234	219.897324
-614.056763	171.031723	996.617432	-603.368530	-7.445577	995.061829	-654.993774	197.894211	522.434570	-666.717224	-46.776287	526.618896	-665.368530	199.758362	79.023979	-662.907410	-52.579391	86.055901	-590.915771	270.571289	1471.152832	-534.309448	-104.447250	1449.500244	-515.395386	79.324577	1423.573120	-512.557434	61.751099	1751.405273	-802.823486	367.729553	1267.055542	-649.754517	-213.531662	1204.073853	-671.011047	244.391785	1026.950562	-373.665710	-203.918106	1217.003784	-587.389343	82.218498	1093.538818	540.685425	-36.229797	970.661865	507.959930	219.933105
-614.176392	171.138000	996.606873	-603.196655	-7.351093	995.013855	-655.093567	197.659958	522.466797	-666.670105	-46.856449	526.625244	-665.336975	199.676193	79.074242	-663.003418	-52.593288	86.048470	-590.789978	270.550079	1471.081787	-533.855286	-104.388184	1449.279541	-514.989502	79.431236	1423.452881	-512.161499	61.524136	1751.271606	-803.010620	367.313995	1267.115967	-643.980713	-212.157486	1201.090698	-671.445313	244.275375	1026.694214	-369.338867	-204.241623	1226.688599	-587.317078	82.336128	1093.499390	540.828003	-36.189564	970.581055	508.608032	219.996948
-614.286133	171.221954	996.586182	-603.000122	-7.230344	994.960205	-655.214844	197.464859	522.465942	-666.627075	-46.999165	526.660156	-665.246033	199.607239	79.053734	-663.086609	-52.559120	86.042511	-590.716125	270.570587	1470.938477	-533.493408	-104.285828	1449.021973	-514.523132	79.566788	1423.323975	-511.718170	61.357906	1751.122681	-803.313538	366.853699	1267.186157	-637.977234	-212.310547	1198.762939	-671.664490	243.969894	1026.737305	-365.244232	-204.739822	1235.374634	-587.222473	82.460541	1093.450928	540.993225	-36.233208	970.553711	509.446686	220.060242
-614.372375	171.313782	996.559570	-602.838501	-7.118941	994.917114	-655.325500	197.297287	522.502136	-666.591492	-47.080666	526.634521	-665.186768	199.552460	79.050194	-663.107483	-52.594440	86.067917	-590.651917	270.609375	1470.818237	-533.080383	-104.177422	1448.679810	-514.145813	79.684395	1423.192749	-511.280182	61.207211	1750.886230	-803.634033	366.363129	1267.255615	-631.738525	-212.501831	1196.519043	-672.062744	243.764038	1026.624023	-361.157318	-205.055618	1243.872314	-587.125610	82.586876	1093.402954	541.080994	-36.200924	970.491516	510.182068	220.193802
-614.427124	171.374924	996.535156	-602.688416	-7.107226	994.893616	-655.424255	197.161911	522.516541	-666.543152	-47.259304	526.658813	-665.171997	199.479828	79.086380	-663.215820	-52.580261	86.094543	-590.579956	270.656494	1470.730835	-532.651367	-104.034309	1448.295776	-513.917297	79.614243	1423.309814	-510.870544	61.080040	1750.860596	-803.909607	365.792175	1267.307617	-625.406067	-213.978897	1194.965454	-672.347046	243.505569	1026.490723	-357.194885	-205.087311	1251.806396	-587.019897	82.652260	1093.366089	541.141846	-36.070129	970.438782	510.894501	220.390732
-614.434998	171.426224	996.512451	-602.580688	-6.999368	994.874390	-655.547180	197.087021	522.544495	-666.549133	-47.417614	526.632080	-665.152832	199.475143	79.107437	-663.335510	-52.562931	86.129692	-590.547852	270.656769	1470.632568	-532.348511	-103.913857	1448.008301	-513.590332	79.727203	1423.187744	-510.464844	60.944439	1750.771973	-804.230835	365.236877	1267.367676	-618.715027	-212.941574	1192.524536	-672.588928	243.242355	1026.397217	-352.925171	-204.884720	1259.140381	-586.923767	82.751045	1093.334839	541.191895	-35.949749	970.420227	511.715363	220.588989
-614.394531	171.432190	996.496826	-602.452332	-6.947701	994.864929	-655.654907	197.078232	522.565613	-666.461365	-47.568237	526.643616	-665.135132	199.472000	79.069489	-663.510559	-52.594803	86.187553	-590.584534	270.575745	1470.651978	-532.100220	-103.782669	1447.722778	-513.102783	80.046387	1422.916626	-510.134888	60.593002	1750.907837	-804.474060	364.611298	1267.304199	-611.957947	-213.147476	1190.944702	-672.835693	242.987076	1026.273193	-348.468231	-205.153793	1265.874023	-586.812378	82.795837	1093.316162	540.084412	-34.650753	970.456787	509.924683	222.635239
-614.312500	171.498383	996.458679	-602.397522	-6.932683	994.856201	-655.710754	197.070511	522.546143	-666.449097	-47.871979	526.670105	-665.079468	199.480911	79.041382	-663.550659	-52.679672	86.225044	-590.610779	270.457703	1470.680664	-531.917358	-103.512337	1447.432129	-512.778198	80.166222	1422.877563	-509.780151	60.752037	1750.626831	-804.691040	363.997589	1267.325684	-605.119324	-214.746170	1190.229736	-672.965576	242.768005	1026.174683	-343.951019	-205.528534	1271.975464	-586.715881	82.851021	1093.286499	540.097778	-34.600903	970.528381	510.670319	222.658188
-614.191528	171.560516	996.444763	-602.390076	-6.895859	994.866211	-655.816833	197.084946	522.605042	-666.310608	-48.042988	526.604309	-665.119690	199.467484	79.055397	-663.607605	-52.695026	86.181862	-590.642578	270.342926	1470.789673	-531.837402	-103.136650	1447.231812	-512.459656	80.297989	1422.840820	-509.473022	60.725838	1750.525269	-804.821899	363.317627	1267.376099	-598.069885	-214.053711	1188.992554	-672.913574	242.559647	1025.967285	-338.762756	-205.729813	1277.289063	-586.631348	82.901138	1093.280029	540.188232	-34.682194	970.560547	511.815125	222.382172
-613.986023	171.618271	996.439209	-602.366516	-6.840617	994.906372	-655.858398	197.162445	522.624084	-666.156555	-48.142830	526.505432	-665.106934	199.444321	79.133408	-663.677612	-52.736309	86.137253	-590.718445	270.251221	1471.105103	-531.935669	-102.591682	1447.170776	-512.207153	80.392014	1422.837036	-509.176331	60.690338	1750.452393	-804.983826	362.621674	1267.516235	-591.020325	-214.597778	1188.756592	-672.957458	242.385147	1025.917358	-333.052887	-206.231552	1281.707153	-586.532288	82.959526	1093.300659	540.324463	-34.531719	970.566162	512.690430	222.618134
-613.723694	171.664001	996.450562	-602.362427	-6.741522	994.976196	-655.896484	197.210449	522.668213	-665.984436	-48.284058	526.400208	-665.089661	199.425217	79.148445	-663.751770	-52.856758	86.155655	-590.838074	270.154449	1471.266602	-532.246521	-101.979912	1447.356323	-512.008179	80.557503	1422.879395	-508.877136	60.640747	1750.338379	-805.073914	361.919922	1267.567871	-583.933289	-215.311249	1188.905396	-672.820984	242.121414	1026.029785	-326.775116	-206.075134	1284.779541	-586.430908	83.030708	1093.348389	540.502808	-34.586765	970.633118	513.920410	222.479156
-613.453796	171.774475	996.481018	-602.425781	-6.654318	995.066101	-655.985474	197.273422	522.737000	-665.803894	-48.429207	526.334778	-665.086060	199.437302	79.157806	-663.949707	-52.930836	86.082527	-590.919556	270.047729	1471.546753	-532.618408	-101.302681	1447.597168	-511.825104	80.702461	1422.960205	-508.633850	60.605717	1750.338013	-805.159973	361.325500	1267.681152	-576.858337	-217.357224	1190.098999	-672.607178	241.899933	1026.033081	-319.963806	-205.445175	1286.724243	-586.345337	83.120476	1093.412476	540.607239	-34.622112	970.743469	515.114197	222.336441
-613.177002	171.861160	996.536011	-602.522034	-6.562824	995.168518	-656.086304	197.403229	522.784546	-665.648987	-48.624805	526.240845	-665.124573	199.425171	79.222633	-664.095764	-53.083717	86.077866	-590.945740	269.982605	1471.810303	-532.955444	-100.660431	1447.935669	-511.652588	80.822075	1423.059326	-508.465363	60.312801	1750.660767	-805.198486	360.704590	1267.837524	-569.734436	-218.631729	1191.226807	-672.058228	241.664993	1026.160400	-312.451172	-204.759918	1287.918213	-586.268372	83.189575	1093.494263	540.545227	-34.609241	970.825500	515.991455	222.377151
-612.858337	172.006424	996.612915	-602.639282	-6.465905	995.318054	-656.528259	197.755081	522.945618	-665.546570	-48.972530	526.293579	-665.431824	199.504593	79.291969	-664.236938	-53.211845	86.147461	-590.952271	269.951294	1472.115356	-533.291565	-100.004692	1448.355225	-511.571045	80.899170	1423.214233	-508.236511	60.534618	1750.478516	-805.178223	360.136353	1267.925537	-562.478027	-218.364838	1191.859497	-671.611511	241.532974	1026.249756	-304.215729	-204.035355	1288.042603	-586.205627	83.295326	1093.615967	540.553589	-34.523911	970.925598	516.988831	222.543686
-612.448547	172.125687	996.641663	-602.818909	-6.355916	995.450439	-656.631287	197.913391	523.060242	-665.446350	-49.166801	526.287476	-665.458435	199.513107	79.325310	-664.259766	-53.353203	86.160477	-590.907166	269.940674	1472.389038	-533.614563	-99.284035	1448.828125	-511.544647	81.007080	1423.388306	-508.094299	60.482498	1750.530273	-805.131287	359.617645	1267.949951	-555.374268	-219.582016	1193.382080	-670.933472	241.315903	1026.288452	-295.684509	-203.332809	1287.077393	-586.114319	83.394165	1093.701904	540.580933	-34.435982	971.079956	517.993530	222.705765
-611.974548	172.201965	996.702393	-602.972290	-6.224504	995.599609	-656.658997	198.009933	523.183167	-665.360474	-49.275478	526.267517	-665.467529	199.548691	79.342064	-664.329651	-53.467377	86.135170	-590.880554	269.925262	1472.683350	-533.889404	-98.622742	1449.351074	-511.522552	81.052734	1423.553345	-507.999664	60.374550	1750.592896	-805.047424	359.173065	1267.973755	-548.381409	-220.901825	1195.155273	-670.518372	241.456192	1026.362061	-286.787567	-202.446915	1285.105225	-586.012268	83.467857	1093.819824	540.606445	-34.389927	971.188904	519.050781	222.817261
-611.526062	172.265457	996.731995	-603.143188	-6.034355	995.710449	-656.691711	198.120331	523.246704	-665.257080	-49.331921	526.272827	-665.577454	199.571030	79.423691	-664.299255	-53.544876	86.095703	-590.767578	269.943207	1472.853271	-533.941040	-97.890953	1449.826782	-511.524231	81.087837	1423.679565	-507.920715	60.251984	1750.614502	-804.902832	358.843262	1268.025146	-541.495117	-222.348221	1197.154541	-669.822998	241.430786	1026.475220	-277.551239	-201.491486	1282.213623	-585.931824	83.562172	1093.902954	540.578796	-34.419792	971.283020	520.057983	222.938354
-611.117310	172.359695	996.774780	-603.406372	-5.941650	995.840454	-656.706726	198.301376	523.290466	-665.282288	-49.340626	526.292236	-665.611572	199.633072	79.437988	-664.223999	-53.636204	86.133446	-590.635864	269.921509	1473.004883	-533.852539	-97.136330	1450.296387	-511.523193	81.117821	1423.780884	-507.853790	60.130775	1750.645996	-804.649109	358.569458	1268.017700	-534.696411	-223.809860	1199.419922	-669.270081	241.505005	1026.739746	-268.196960	-200.459030	1278.404419	-585.880737	83.621773	1093.994263	540.503540	-34.342819	971.296387	520.970703	223.061325
-610.611694	172.393677	996.823120	-603.651428	-5.846156	995.947937	-656.648254	198.408218	523.363403	-665.330444	-49.351933	526.263855	-665.677673	199.665619	79.441994	-664.231506	-53.672386	86.172829	-590.347656	270.024902	1473.079834	-533.619690	-96.170311	1450.711304	-511.433075	81.262054	1423.857300	-507.827728	59.987755	1750.651123	-804.343750	358.446625	1268.002808	-528.038086	-225.315430	1201.939331	-668.750061	241.621231	1026.703125	-258.821564	-199.468124	1273.506226	-585.792419	83.627373	1094.081543	540.525391	-34.236992	971.348694	522.108643	223.251404
-610.205994	172.456589	996.861023	-603.912231	-5.767991	996.051025	-656.588257	198.542419	523.415405	-665.540405	-49.316238	526.296265	-665.789368	199.750992	79.525436	-664.298218	-53.664993	86.137291	-590.149536	269.976685	1473.122437	-533.416443	-95.318680	1451.173584	-511.435059	81.286476	1423.884399	-507.850616	59.874527	1750.672119	-804.004761	358.471619	1267.901855	-521.500000	-226.664383	1204.680786	-668.059814	241.841858	1026.731934	-249.652954	-198.307297	1268.059692	-585.756775	83.652512	1094.160278	540.484802	-34.016830	971.369446	523.114990	223.539749
-609.775391	172.414322	996.878418	-604.144287	-5.723964	996.117981	-656.449524	198.619659	523.468872	-665.686401	-49.107327	526.325562	-665.886475	199.754440	79.561981	-664.193542	-53.645573	86.074608	-589.954895	269.959076	1473.147095	-533.029419	-94.421288	1451.638916	-511.415436	81.314583	1423.931274	-507.927032	59.732803	1750.585205	-803.570190	358.643341	1267.803589	-514.999817	-227.745773	1207.371460	-667.523926	242.086105	1026.662842	-240.790085	-197.018051	1262.280518	-585.703064	83.599998	1094.212524	540.488464	-33.894554	971.405518	524.168518	223.693649
-609.363220	172.490295	996.841370	-604.375122	-5.697661	996.153870	-656.284424	198.701401	523.536499	-665.793701	-48.869576	526.274719	-665.915466	199.841965	79.582474	-663.997864	-53.646721	86.042938	-589.770081	269.892853	1473.141968	-532.588135	-93.615791	1452.126709	-511.378632	81.316803	1423.965088	-508.033783	59.589626	1750.582764	-803.041809	358.999359	1267.584717	-508.806641	-228.775314	1209.940674	-666.781006	242.375015	1026.686035	-232.386749	-195.572449	1255.991577	-585.618774	83.614166	1094.213379	540.384277	-33.826176	971.469299	525.237000	223.942184
-609.003662	172.491394	996.776733	-604.583313	-5.737558	996.175049	-656.068420	198.807617	523.524231	-665.966125	-48.584808	526.264648	-665.982788	199.837677	79.593544	-663.901062	-53.622791	85.970612	-589.588379	269.831879	1473.087280	-531.965088	-92.854507	1452.578735	-511.417694	81.147568	1424.179810	-508.144684	59.480618	1750.608521	-802.487183	359.436737	1267.355469	-502.938751	-229.842865	1212.319702	-666.153503	242.725525	1026.585815	-224.510696	-194.169662	1249.360840	-585.556763	83.573730	1094.194702	540.220764	-33.636513	971.490784	526.257141	224.192551
-608.704224	172.525665	996.742432	-604.817017	-5.784655	996.153809	-655.879456	198.864212	523.593201	-666.243652	-48.356163	526.207581	-666.092407	199.889221	79.625664	-663.792603	-53.600113	85.964890	-589.468750	269.704712	1473.020508	-531.268799	-92.175652	1452.952271	-510.721466	81.293823	1424.748779	-508.306641	59.350788	1750.620239	-801.876892	359.892426	1267.224243	-497.393158	-230.766678	1214.417969	-665.518433	243.144943	1026.420532	-217.179016	-192.981049	1242.445190	-585.517090	83.511047	1094.165527	540.167053	-33.439209	971.487732	527.355835	224.490280
-608.424683	172.553299	996.694580	-605.024536	-5.811899	996.129395	-655.630615	199.094009	523.574524	-666.588440	-48.119942	526.176086	-666.145020	199.975159	79.614944	-663.677612	-53.603970	85.945892	-589.233887	269.591095	1472.967529	-530.302612	-91.505920	1453.330200	-511.124146	81.202286	1424.146973	-508.481110	59.262280	1750.657593	-801.234863	360.530090	1267.058594	-492.228546	-231.560303	1216.298096	-664.936768	243.590042	1026.272827	-210.658737	-191.773087	1235.953491	-585.470703	83.466202	1094.127197	540.043701	-33.138588	971.475708	528.433411	224.794388
-608.204895	172.521957	996.693237	-605.141541	-5.840111	996.097534	-655.274963	199.250015	523.545532	-666.828674	-47.824986	526.229187	-666.216370	199.931427	79.731506	-663.462402	-53.632893	85.894814	-589.093872	269.421417	1472.921875	-529.197693	-91.026833	1453.535522	-510.915497	81.245544	1424.096802	-508.674011	59.178436	1750.703125	-800.512085	361.146393	1266.773804	-487.463745	-232.038177	1217.866455	-664.450684	244.124802	1026.109375	-204.881546	-190.697067	1229.646973	-585.418335	83.379639	1094.110474	539.973694	-32.769699	971.410828	529.605652	225.218155
-608.072144	172.515289	996.657898	-605.276978	-5.902322	996.078491	-654.931213	199.235504	523.553040	-667.145386	-47.710644	526.303040	-666.259766	199.953400	79.742668	-663.392334	-53.636036	85.882683	-588.986328	269.243500	1472.891724	-528.060547	-90.537743	1453.649414	-510.628815	81.292839	1424.049927	-508.866547	59.137177	1750.878052	-799.821411	361.823517	1266.650391	-483.196594	-232.377426	1219.066650	-663.891418	244.616226	1025.946655	-200.009659	-189.530579	1223.750610	-585.381470	83.322784	1094.074951	539.759827	-32.414120	971.362000	530.678589	225.507797
-607.971802	172.513535	996.628174	-605.372498	-5.952952	996.046753	-654.601318	199.200119	523.512634	-667.471375	-47.599888	526.334167	-666.348633	199.993362	79.751892	-663.311218	-53.647457	85.819069	-588.890564	269.046875	1472.884399	-526.708435	-90.082886	1453.687012	-510.114807	81.652985	1423.706787	-509.051819	59.088768	1750.949951	-799.135925	362.459351	1266.509399	-479.467194	-232.525635	1219.926270	-663.263123	245.118515	1025.792847	-195.953888	-188.338440	1218.315430	-585.336182	83.272743	1094.034790	539.498901	-32.100925	971.393311	531.744934	225.908447
-607.893982	172.502274	996.597717	-605.385559	-6.000564	996.043884	-654.277527	199.202362	523.514526	-667.829712	-47.469883	526.348083	-666.367737	199.987564	79.818443	-663.245605	-53.643150	85.764748	-588.863464	268.796722	1472.902954	-525.347229	-89.681290	1453.611694	-509.776733	81.715843	1423.553955	-509.235748	59.047253	1751.056885	-798.496704	363.097321	1266.520996	-476.386993	-232.621857	1220.449829	-662.955200	245.741333	1025.531982	-192.838135	-186.438721	1213.863159	-585.254822	83.248291	1094.007446	539.176941	-31.835728	971.437927	532.808472	226.172333
-607.905396	172.472427	996.598083	-605.341858	-6.041636	996.027100	-653.960632	199.326080	523.458191	-668.177917	-47.398338	526.381775	-666.430115	199.992630	79.851494	-663.174011	-53.644260	85.763374	-588.821167	268.562927	1472.976807	-523.954895	-89.357658	1453.565918	-509.313202	81.842567	1423.512085	-509.421448	59.020355	1751.166504	-797.809448	363.745148	1266.452271	-473.919128	-232.567657	1220.743408	-662.516479	246.275864	1025.478882	-190.275681	-185.130081	1209.027100	-585.160339	83.211227	1093.982056	538.951294	-31.407883	971.370911	533.971497	226.637848
-607.939941	172.450409	996.592407	-605.235046	-6.107121	996.029358	-653.590576	199.424194	523.437195	-668.384521	-47.148746	526.355530	-666.433838	200.023026	79.857277	-663.119324	-53.692284	85.774727	-588.740845	268.290161	1473.090332	-522.610718	-89.069016	1453.453125	-508.777435	81.997208	1423.414185	-509.583984	58.996704	1751.305664	-797.230042	364.135315	1266.491821	-472.134430	-232.460327	1220.771240	-662.129333	246.772446	1025.387695	-188.564423	-183.679718	1204.662842	-585.021973	83.190422	1093.957764	538.731689	-30.880095	971.306396	535.171265	227.118622
-607.987732	172.410889	996.632751	-605.033508	-6.148251	996.045410	-653.276978	199.393387	523.418213	-668.512451	-46.901100	526.374207	-666.426270	199.992325	79.863541	-662.919922	-53.702656	85.781586	-588.627625	268.034088	1473.204834	-521.226074	-88.877045	1453.256348	-508.215576	82.130630	1423.284790	-509.707458	58.967548	1751.402832	-796.654785	364.502716	1266.599121	-470.840912	-232.208954	1220.561890	-661.749695	247.312119	1025.318115	-187.440674	-181.810730	1200.825806	-584.862000	83.168350	1093.967651	538.388000	-30.500013	971.305664	536.276672	227.466141
-608.068054	172.344376	996.684082	-604.770264	-6.163944	996.037964	-652.993835	199.246674	523.379089	-668.770691	-46.858921	526.462891	-666.353882	199.965637	79.910187	-662.803223	-53.719620	85.766357	-588.455200	267.777283	1473.340210	-519.867981	-88.776611	1453.001465	-507.595154	82.300652	1423.161011	-509.779205	58.927029	1751.404785	-796.192261	364.760620	1266.852661	-470.083984	-231.811249	1220.138916	-661.469299	247.774918	1025.334961	-186.864227	-179.880127	1197.334106	-584.680969	83.138512	1093.969727	538.006409	-30.198942	971.397217	537.401672	227.874786
-608.131958	172.335297	996.730591	-604.382141	-6.201980	996.024902	-652.677979	199.200500	523.353882	-668.913208	-46.803238	526.494324	-666.279480	199.919678	79.906219	-662.854431	-53.748203	85.761833	-588.246277	267.575836	1473.543701	-518.660095	-88.735138	1452.706787	-506.999023	82.431099	1423.083496	-509.781036	58.946934	1751.562012	-795.842346	364.948517	1267.227539	-469.692719	-231.371429	1219.490234	-661.213074	248.110519	1025.431152	-186.743637	-177.857285	1194.105591	-584.428955	83.139374	1093.966309	537.656921	-29.482443	971.323425	538.521118	228.296616
-608.241211	172.276611	996.795959	-603.992798	-6.160974	996.017029	-652.421143	199.015839	523.333557	-669.078918	-46.807499	526.569336	-666.174866	199.848923	79.978371	-662.785217	-53.752838	85.764893	-587.961060	267.371094	1473.674072	-517.589172	-88.758507	1452.405396	-506.412048	82.568604	1422.982788	-509.716278	58.971813	1751.636475	-795.601563	365.054657	1267.526123	-469.717926	-230.870651	1218.760254	-661.059875	248.426880	1025.536743	-187.028915	-175.821320	1190.917847	-584.191772	83.153931	1093.973267	537.376831	-29.051140	971.303650	539.754395	228.796097
-608.308411	172.309769	996.840088	-603.579041	-6.119751	996.011902	-652.242004	198.917084	523.295654	-669.028259	-46.640644	526.447083	-666.045959	199.815125	79.945221	-662.612244	-53.724766	85.706612	-587.622131	267.212677	1473.817383	-516.528625	-88.863968	1452.095825	-505.747040	82.645721	1422.862549	-509.590485	59.011536	1751.699341	-795.417969	365.063629	1267.989624	-470.036530	-230.178650	1217.816895	-660.923096	248.693359	1025.706421	-187.632462	-173.701172	1187.864380	-583.908325	83.226326	1093.967896	536.906250	-28.520121	971.306580	540.810181	229.243927
-608.352356	172.298141	996.904541	-603.027893	-6.079095	995.975769	-652.147583	198.792114	523.278931	-669.024292	-46.625214	526.386475	-665.969116	199.808304	79.919891	-662.575500	-53.723457	85.700912	-587.269226	267.085236	1473.963623	-515.652832	-88.906693	1451.752197	-505.126465	82.699272	1422.760864	-509.426849	59.031479	1751.746338	-795.293152	364.959015	1268.361084	-470.658630	-229.603134	1216.923096	-660.742371	248.887878	1025.929321	-188.613846	-171.633545	1184.801147	-583.577148	83.261803	1093.964478	536.527100	-28.154720	971.347290	541.980103	229.637512
-608.421570	172.353394	996.988525	-602.546692	-6.026317	995.975952	-652.059998	198.707840	523.258118	-668.618408	-45.960705	525.745544	-665.849304	199.764893	79.860489	-662.389526	-53.786465	85.724190	-586.883545	266.969025	1474.049072	-514.842163	-89.111076	1451.382446	-504.540680	82.722351	1422.719727	-509.185364	59.060684	1751.805786	-795.231079	364.675903	1268.655884	-471.512878	-228.842850	1215.876221	-660.521606	249.032074	1026.139282	-189.827438	-169.563828	1181.536499	-583.264832	83.341873	1093.982422	536.132324	-27.502264	971.282288	543.090393	230.135498
-608.454224	172.386871	997.057068	-602.049866	-5.998873	995.940186	-652.028625	198.562515	523.309631	-672.741699	-53.486561	529.995117	-665.739441	199.730789	79.868690	-665.208008	-53.730446	86.427208	-586.553772	266.946045	1474.128052	-514.135559	-89.315842	1451.119141	-503.982391	82.760361	1422.686279	-508.833130	58.994713	1751.859009	-795.204834	364.259827	1268.937622	-472.567383	-228.097672	1214.801514	-660.303772	249.090393	1026.326660	-191.305634	-167.516525	1178.322266	-582.939758	83.384750	1093.977417	535.756470	-27.192297	971.291504	544.311584	230.622589
-608.420288	172.406555	997.079956	-601.471924	-6.025702	995.903137	-652.068665	198.464676	523.319885	-668.549194	-50.523880	529.659790	-665.689148	199.693130	79.933365	-662.268860	-53.825619	86.175446	-586.149231	266.941315	1474.193359	-513.442810	-89.493080	1450.809326	-503.443146	82.807663	1422.611816	-508.438354	58.965496	1751.883911	-795.226807	363.800201	1269.103271	-473.821198	-227.279282	1213.670776	-660.081177	249.047714	1026.528320	-192.980759	-165.576202	1174.922485	-582.553284	83.419632	1093.951904	535.316345	-26.700138	971.331360	545.373169	231.074829
-608.328491	172.363983	997.095093	-600.893250	-6.032589	995.840759	-652.177490	198.262421	523.368469	-667.606812	-49.901146	529.363220	-665.574585	199.665802	79.880150	-661.846130	-53.894440	86.139717	-585.789978	266.947571	1474.314819	-512.879272	-89.667557	1450.372070	-502.917511	82.865494	1422.531982	-508.017944	58.969704	1751.868408	-795.302246	363.427551	1269.358276	-475.205658	-226.507217	1212.530640	-659.929688	248.876083	1026.695923	-194.835281	-163.631866	1171.287598	-582.163818	83.416061	1093.915649	534.944763	-26.208778	971.336060	546.485352	231.534103
-608.222900	172.333466	997.091187	-600.404785	-6.078470	995.812500	-652.305115	198.114990	523.332520	-667.612732	-50.277588	529.328918	-665.499756	199.648193	79.873444	-662.050476	-53.888470	86.216316	-585.464844	266.996704	1474.307739	-512.361450	-89.899208	1449.978760	-502.420197	82.920464	1422.460571	-507.561798	59.002689	1751.855957	-795.375122	362.966156	1269.528442	-476.646942	-225.569489	1211.280884	-659.949646	248.667419	1026.832397	-196.915039	-161.820114	1167.500610	-581.803223	83.415627	1093.884888	534.502808	-25.734377	971.370667	547.508423	232.062042
-608.078613	172.253281	997.062500	-599.921082	-6.150249	995.786682	-652.490051	197.969467	523.306702	-667.343201	-50.582134	529.455200	-665.398926	199.636002	79.791679	-662.127869	-53.888172	86.256157	-585.128906	267.037079	1474.305298	-511.861725	-90.034157	1449.544800	-501.950165	82.954346	1422.390503	-507.047607	59.054459	1751.809814	-795.381287	362.449371	1269.587891	-478.270752	-224.721939	1210.036743	-659.915588	248.298752	1026.912964	-199.105118	-160.231415	1163.488403	-581.439575	83.386391	1093.845947	533.989929	-25.414873	971.472290	548.570801	232.381927
-607.861450	172.175369	997.044861	-599.376038	-6.260970	995.761108	-652.593506	197.700363	523.312805	-665.364502	-48.160927	527.253967	-665.240234	199.597260	79.756691	-661.195679	-53.958637	86.024300	-584.822571	267.072632	1474.289429	-511.387421	-90.200676	1449.067139	-501.498810	83.034096	1422.308716	-506.504578	59.101025	1751.792603	-795.415955	362.004517	1269.682251	-480.070831	-223.957230	1208.774414	-659.856140	247.877441	1026.977539	-201.563110	-158.517059	1159.269653	-581.039673	83.330078	1093.819824	533.542847	-25.075886	971.594177	549.558838	232.911423
-607.607910	172.078522	996.999207	-598.869141	-6.308659	995.756592	-652.880981	197.624619	523.308594	-664.531677	-47.166012	526.456421	-665.193787	199.615479	79.745667	-660.944885	-53.961090	85.884933	-584.554932	267.156525	1474.269653	-510.975006	-90.332603	1448.589355	-501.057129	83.115814	1422.258545	-505.891022	59.131153	1751.734375	-795.437439	361.500793	1269.781738	-481.945648	-223.134903	1207.531250	-659.742065	247.359802	1027.024902	-204.147186	-156.898224	1154.854980	-580.649414	83.312958	1093.792236	532.976563	-24.777254	971.753418	550.323608	233.370316
-607.332825	171.992752	996.952759	-598.447998	-6.336286	995.726379	-653.061707	197.509903	523.378540	-663.959534	-46.521946	526.061890	-665.129211	199.540054	79.730186	-660.868896	-53.923805	85.856918	-584.315796	267.231720	1474.251465	-510.684296	-90.415741	1448.170166	-500.702179	83.195709	1422.197754	-505.263367	59.116451	1751.621826	-795.448486	361.074402	1269.791016	-483.884644	-222.366501	1206.218750	-659.740723	246.884781	1026.996704	-206.879700	-155.457764	1150.323975	-580.282715	83.284721	1093.749390	532.450256	-24.518360	971.889648	551.062378	234.006622
-607.058167	171.888412	996.906982	-597.943970	-6.446184	995.716858	-653.317505	197.295959	523.420227	-663.433899	-46.117214	525.879761	-665.087036	199.582016	79.707565	-660.824402	-53.913895	85.812645	-584.042419	267.294586	1474.202881	-510.358917	-90.527031	1447.695068	-500.389740	83.267677	1422.140869	-504.593262	59.152802	1751.664429	-795.467712	360.570526	1269.734863	-485.919800	-221.690475	1205.008057	-659.619690	246.396790	1027.105347	-209.828217	-153.933105	1145.613037	-579.883423	83.226974	1093.719238	532.839417	-22.726324	971.160217	552.148438	234.918182
-606.778076	171.741379	996.820557	-597.468689	-6.617256	995.703369	-653.519287	197.141922	523.445740	-663.328064	-46.267284	526.060059	-665.014404	199.524994	79.695244	-661.081787	-53.831463	85.866142	-583.777893	267.352905	1474.100220	-510.007935	-90.629860	1447.234009	-500.051208	83.313324	1422.063232	-503.915558	59.211342	1751.607544	-795.450684	360.089478	1269.666260	-488.100250	-221.041901	1203.878662	-659.710327	246.053589	1026.779663	-212.911697	-152.485413	1140.717163	-579.485596	83.133568	1093.664185	532.788208	-21.421932	970.876648	553.290588	235.381958
-606.440979	171.590851	996.954773	-596.925049	-6.634694	995.651672	-653.733337	196.964996	523.473389	-663.263306	-46.565388	526.273560	-664.930054	199.516098	79.658852	-661.183594	-53.816147	85.981216	-583.520081	267.440430	1474.040405	-509.704315	-90.705582	1446.806152	-499.675629	83.372849	1422.003418	-503.246979	59.238255	1751.489502	-795.491943	359.664398	1269.570923	-490.367462	-220.706406	1202.981812	-659.604980	245.631165	1026.751465	-216.174194	-151.235855	1135.647339	-579.111023	82.970978	1093.721191	532.484375	-21.138119	970.984192	554.142029	235.668121
-606.092651	171.609528	996.968384	-596.463440	-6.710143	995.594543	-653.960144	196.830383	523.521729	-662.971191	-46.573704	526.323364	-664.899048	199.520325	79.610695	-661.378601	-53.735210	85.975449	-583.302856	267.510529	1473.928345	-509.416962	-90.841515	1446.440796	-499.335510	83.401901	1421.951660	-502.539154	59.269085	1751.434082	-795.494873	359.155334	1269.490967	-492.783173	-220.383957	1202.182007	-659.450684	245.184402	1026.891846	-219.634460	-149.880814	1130.485474	-578.717407	82.917397	1093.702148	532.214111	-20.737751	971.016846	555.027588	235.892990
-605.761475	171.528336	996.945007	-596.055908	-6.759757	995.555298	-654.130920	196.685486	523.595398	-662.669006	-46.581383	526.314819	-664.877319	199.514099	79.583443	-661.347473	-53.716808	86.083847	-583.090576	267.588318	1473.801270	-509.167419	-90.990135	1446.064209	-499.007233	83.447006	1421.892822	-501.814636	59.349030	1751.431396	-795.523682	358.739655	1269.394165	-494.974335	-219.564682	1200.855347	-659.355774	244.883301	1026.848999	-223.229462	-148.678772	1125.219849	-578.357605	82.852539	1093.673096	532.067017	-20.583220	971.076355	555.973206	236.127167
-605.418396	171.383667	996.923523	-595.605652	-6.782556	995.575195	-654.262573	196.539764	523.660767	-662.266663	-46.469429	526.250732	-664.800659	199.478073	79.640808	-661.215881	-53.657799	86.087029	-582.892212	267.654053	1473.705444	-508.920898	-91.142670	1445.710571	-498.687378	83.464386	1421.866333	-501.152466	59.365536	1751.350708	-795.510681	358.279480	1269.250977	-497.395355	-219.235886	1199.976685	-659.126221	244.579880	1026.827759	-227.016235	-147.363983	1119.763306	-577.991028	82.803581	1093.679077	531.838562	-20.182663	971.128845	556.601685	236.398834
-605.086426	171.275696	996.890381	-595.155334	-6.894234	995.586365	-654.326111	196.464951	523.686768	-661.941467	-46.366135	526.224915	-664.796143	199.437469	79.656967	-661.215088	-53.568497	86.062355	-582.655762	267.782898	1473.562134	-508.678314	-91.252014	1445.422974	-498.342621	83.533585	1421.867920	-500.494324	59.416943	1751.185425	-795.507813	357.803711	1269.136719	-499.925964	-219.007309	1199.241333	-658.877441	244.346176	1026.785645	-231.037567	-145.910812	1114.216431	-577.604675	82.732689	1093.669067	531.668701	-19.507301	971.100037	557.251648	236.754181
-604.827332	171.356552	996.842590	-594.891968	-7.126260	995.414673	-654.420349	196.386414	523.729431	-661.663635	-46.294285	526.310547	-664.814941	199.435791	79.644691	-661.113159	-53.491791	86.105110	-582.468994	267.870209	1473.475220	-508.409607	-91.388237	1445.167358	-497.954529	83.610207	1421.840820	-499.847931	59.481487	1751.114014	-795.519653	357.429443	1268.995728	-503.093719	-222.085434	1200.331543	-658.492493	244.115005	1026.853271	-235.473984	-144.455551	1108.660889	-577.270142	82.593269	1093.542603	531.608826	-19.093948	971.107239	557.861023	236.975784
-604.534790	171.317398	996.824585	-594.728149	-7.678257	995.510742	-654.415955	196.315674	523.775208	-661.643311	-46.444756	526.478638	-664.782410	199.429489	79.637032	-661.231628	-53.423534	86.154915	-582.125488	267.882629	1473.377808	-507.962830	-91.594444	1444.885864	-497.473785	83.584335	1421.815186	-499.183350	59.570362	1751.143311	-795.489136	357.081604	1268.861328	-505.743469	-222.043488	1199.799316	-658.306152	243.925140	1026.690918	-239.820023	-143.224167	1102.917969	-577.057861	82.341248	1093.585083	531.437073	-18.979162	971.245056	558.411316	237.096878
-604.164795	171.210114	996.803528	-594.359375	-8.005996	995.627502	-654.261658	196.224792	523.790588	-661.454041	-46.475647	526.591370	-664.729614	199.416092	79.662971	-661.287292	-53.342892	86.203110	-581.912354	267.962189	1473.252319	-507.660828	-91.748177	1444.711304	-497.202454	83.595024	1421.822144	-498.563782	59.646854	1751.022949	-795.417053	356.726318	1268.692871	-508.414825	-221.833603	1199.156982	-657.895569	243.761429	1026.651123	-244.238129	-142.009521	1097.126465	-576.740662	82.194908	1093.644653	531.185791	-18.985989	971.434326	558.722351	237.339401
-603.823242	171.041214	996.742310	-593.854492	-7.959126	995.627441	-654.058777	196.115097	523.756714	-661.068665	-46.319675	526.615601	-664.660461	199.423752	79.660927	-661.033630	-53.306839	86.215057	-581.702698	268.016846	1473.137939	-507.100830	-91.317772	1444.542603	-496.919434	83.599319	1421.774292	-497.976624	59.768845	1750.959106	-795.338196	356.462463	1268.609375	-511.099365	-221.680420	1198.604004	-657.538086	243.697678	1026.623657	-248.927902	-141.115860	1091.159912	-576.326111	82.187981	1093.615601	531.046875	-18.743809	971.505249	559.054932	237.505646
-603.497375	170.910156	996.708801	-593.401428	-7.973124	995.604004	-653.841064	195.986176	523.759094	-660.784180	-46.231586	526.673767	-664.583740	199.421188	79.638268	-660.991760	-53.231808	86.211998	-581.500427	268.084198	1473.014282	-506.375946	-91.584946	1444.677979	-496.652252	83.614235	1421.743652	-497.364563	59.928932	1750.983765	-795.250427	356.310028	1268.500732	-513.719482	-222.200623	1198.511841	-657.241577	243.653931	1026.545166	-253.660782	-140.200439	1085.361328	-575.938721	82.137245	1093.587524	530.993652	-18.604935	971.572144	559.484131	237.480499
-603.190308	170.864258	996.706421	-593.008301	-7.939922	995.544739	-653.674194	195.947968	523.801697	-660.556091	-46.151978	526.668396	-664.574524	199.399948	79.642227	-660.928833	-53.167629	86.204201	-581.278320	268.122650	1472.937988	-506.538483	-92.106339	1444.241821	-496.362244	83.642906	1421.706055	-496.820099	60.052292	1750.953613	-795.109009	356.164368	1268.391357	-516.435059	-222.192184	1198.170776	-656.948059	243.651596	1026.449585	-258.455261	-139.446930	1079.551514	-575.587036	82.111115	1093.556519	531.000671	-18.247509	971.560669	559.734619	237.622421
-602.872009	170.902145	996.447571	-592.635010	-8.135853	995.519775	-653.456726	195.991165	523.804199	-660.301819	-46.059418	526.670044	-664.579590	199.406708	79.663338	-660.839172	-53.109245	86.220390	-581.040894	268.155853	1472.818481	-506.221863	-92.465126	1444.046509	-496.072632	83.649841	1421.654053	-496.274200	60.198589	1750.935303	-794.956604	356.048279	1268.343506	-519.114197	-221.067749	1197.274292	-656.513306	243.716812	1026.260498	-263.253693	-138.575378	1073.828979	-575.160889	82.170158	1093.394897	531.029480	-18.007439	971.576660	559.883850	237.780807
-602.555298	170.875534	996.380249	-592.193787	-8.338647	995.474670	-653.165039	195.984650	523.793396	-660.013123	-45.927486	526.601990	-664.560974	199.402817	79.710312	-660.701782	-53.086159	86.229759	-580.831177	268.171143	1472.703613	-505.893646	-92.614250	1443.885742	-495.767670	83.651993	1421.605591	-495.801453	60.352196	1750.947510	-794.766541	356.001160	1268.265259	-521.804321	-221.871140	1197.528442	-656.343628	243.735275	1026.417236	-268.333649	-136.495697	1067.968872	-574.772644	82.082985	1093.336304	530.919983	-17.787497	971.683105	559.778809	238.068390
-602.276855	170.839752	996.346985	-591.821289	-8.398623	995.445007	-652.826965	195.865082	523.782104	-659.672913	-45.792393	526.509460	-664.580444	199.411453	79.720596	-660.666077	-53.056831	86.228760	-580.592102	268.183044	1472.590332	-505.574982	-92.738426	1443.673706	-495.503906	83.648575	1421.547363	-495.353729	60.539906	1750.862549	-794.561462	356.026062	1268.159668	-524.387756	-220.721619	1196.663208	-656.086975	243.753311	1026.331665	-273.339294	-135.792023	1062.176025	-574.437256	82.049416	1093.302490	530.932983	-17.712370	971.780701	559.700439	238.191269
-601.995056	170.818771	996.321594	-591.483154	-8.490838	995.413940	-652.451599	195.788269	523.718201	-659.447083	-45.759239	526.484558	-664.486633	199.408630	79.684387	-660.563782	-53.060173	86.285545	-580.327881	268.207977	1472.488159	-505.095520	-92.190178	1443.490234	-495.261993	83.646484	1421.518555	-494.948120	60.722294	1750.881348	-794.316162	356.111176	1268.050781	-526.901733	-220.491257	1196.269897	-655.920410	243.787445	1026.161011	-278.586731	-135.235138	1056.459229	-574.131287	81.996246	1093.275146	530.944214	-17.624680	971.830444	559.571289	238.388718
-601.695251	170.810989	996.250488	-591.126465	-8.609109	995.354065	-652.058533	195.670013	523.686890	-659.163574	-45.645542	526.418457	-664.400208	199.422653	79.700188	-660.492920	-53.016811	86.257011	-580.034302	268.224091	1472.333740	-504.260620	-92.910767	1444.094849	-495.011444	83.641693	1421.503906	-494.583069	60.953514	1750.978027	-794.014771	356.192413	1267.914917	-529.389099	-220.292908	1196.240479	-655.538147	243.788452	1026.189697	-283.822815	-134.652069	1050.842651	-573.862183	81.942459	1093.223267	535.435364	-9.581792	963.962341	562.311523	241.823334
-601.465393	170.738983	996.295837	-590.823608	-8.605565	995.406311	-651.670044	195.567505	523.669739	-658.938416	-45.600842	526.386841	-664.343079	199.375626	79.694946	-660.470459	-53.014713	86.245232	-579.815857	268.239380	1472.284790	-504.871033	-93.054665	1443.268555	-494.731201	83.634933	1421.494507	-494.197266	61.123817	1750.994507	-793.694092	356.281555	1267.832153	-531.908813	-220.309387	1196.033203	-655.387634	243.804611	1026.015991	-289.262207	-134.290161	1045.135010	-573.560181	81.923622	1093.263672	534.352173	-10.485829	964.325073	561.796082	241.620285
-601.141602	170.731796	996.250793	-590.383667	-8.475999	995.401489	-651.311829	195.489914	523.653320	-658.741394	-45.580036	526.396179	-664.264587	199.374176	79.726051	-660.462646	-52.996082	86.241714	-579.490112	268.276123	1472.233887	-504.715790	-93.161087	1443.139893	-494.439636	83.606224	1421.473999	-493.876526	61.301422	1751.001343	-793.356995	356.337830	1267.791138	-534.336853	-220.140961	1195.883057	-655.147339	243.798309	1025.993652	-294.660339	-133.913925	1039.527710	-573.207092	82.020218	1093.245117	533.934753	-10.657763	964.579285	561.460815	241.543152
-600.834351	170.668884	996.224060	-589.942932	-8.449031	995.380554	-651.037476	195.398590	523.612122	-658.528870	-45.569771	526.475769	-664.262512	199.352585	79.771286	-660.391968	-53.021664	86.276703	-579.190369	268.299896	1472.199219	-504.567841	-93.292130	1443.044556	-494.136383	83.601349	1421.441528	-493.556030	61.473518	1751.002808	-793.067139	356.456757	1267.741943	-536.296021	-218.169128	1195.014038	-654.792053	243.800278	1026.076050	-300.001129	-133.503357	1034.094971	-572.856567	82.021210	1093.226563	533.025818	-11.491182	964.887573	561.030518	241.184723
-600.547424	170.625000	996.197693	-589.555542	-8.513288	995.331360	-650.768066	195.387863	523.623474	-658.433655	-45.682590	526.563416	-664.245728	199.285034	79.782669	-660.421814	-53.010101	86.312767	-578.836121	268.344666	1472.094238	-504.390930	-93.444939	1442.920410	-493.863678	83.603821	1421.401367	-493.336304	61.414440	1751.166870	-792.735352	356.617859	1267.714478	-538.588623	-217.924561	1194.865479	-654.466919	243.767792	1026.070923	-305.870361	-133.518204	1028.880005	-572.518494	81.967331	1093.188477	533.010559	-12.091754	964.840820	560.947754	240.952408
-600.268311	170.599869	996.186462	-589.288025	-8.559388	995.278992	-650.475464	195.306442	523.615295	-658.435913	-45.842155	526.647705	-664.137573	199.308762	79.753395	-660.528442	-53.018967	86.366814	-578.515381	268.389008	1472.028442	-504.275452	-93.589951	1442.778320	-493.637268	83.567215	1421.378296	-493.029907	61.848736	1751.051636	-792.384888	356.850159	1267.663940	-540.939514	-217.953934	1194.874878	-654.226074	243.790024	1026.050903	-311.246124	-133.391022	1023.304504	-572.227234	81.908890	1093.152832	534.813293	-11.102243	964.605957	561.310608	241.006683
-599.964478	170.617126	996.134460	-588.962280	-8.614254	995.226501	-650.202576	195.200180	523.624817	-658.456177	-45.973480	526.710449	-664.079590	199.275665	79.756958	-660.490540	-53.025059	86.374870	-578.141296	268.458130	1472.001831	-504.176941	-93.776947	1442.665405	-493.384430	83.545753	1421.370117	-492.779572	62.027664	1750.979004	-792.042297	357.020477	1267.670898	-543.283264	-217.723709	1194.729980	-654.097046	243.805511	1025.955566	-316.764008	-133.429108	1017.996582	-571.921326	81.891647	1093.102539	534.408691	-12.230706	964.654968	561.059998	240.711517
-599.686890	170.586502	996.151428	-588.683411	-8.680440	995.212891	-649.954285	195.076736	523.600769	-658.497192	-46.173485	526.799194	-664.053223	199.235046	79.810539	-660.657776	-52.989159	86.355698	-577.771667	268.499054	1471.931519	-504.063507	-93.924767	1442.528809	-493.152313	83.502022	1421.319214	-492.542267	62.225670	1750.990234	-791.701233	357.146973	1267.670532	-545.522644	-217.598526	1194.710327	-653.829651	243.805481	1025.951538	-322.446320	-133.518356	1012.817505	-571.648132	81.826332	1093.105591	534.279724	-14.108836	964.481445	561.424194	239.750732
-599.384155	170.525757	996.091370	-588.345215	-8.702284	995.206055	-649.712402	194.931580	523.583557	-658.394348	-46.238358	526.876953	-663.979553	199.221603	79.769936	-660.582520	-53.009735	86.382492	-577.389465	268.575165	1471.821899	-503.977753	-94.072372	1442.470337	-492.963287	83.469139	1421.290161	-492.335846	62.425655	1750.997803	-791.284485	357.370758	1267.590332	-547.700928	-217.406235	1194.678833	-653.553345	243.818878	1025.957764	-328.404724	-133.903397	1007.768250	-571.327698	81.818596	1093.071899	534.306702	-14.138698	964.492737	560.561890	240.277832
-598.825317	170.201965	996.007690	-587.356873	-8.080172	995.360046	-649.355774	194.722275	523.518188	-658.092285	-46.106102	526.930969	-663.859863	199.180847	79.735100	-660.506042	-53.000797	86.383499	-577.047607	268.615570	1471.734619	-503.983215	-94.189369	1442.369385	-492.774658	83.427544	1421.280518	-492.139893	62.621502	1750.998291	-790.858398	357.589813	1267.429321	-549.846008	-217.159042	1194.724487	-653.395996	243.869781	1025.911133	-334.148010	-134.117798	1002.298462	-570.698547	82.147339	1093.138428	534.565857	-14.333899	964.516052	560.264832	240.147354
-598.401917	170.032852	995.934998	-586.683716	-7.666845	995.321777	-649.144409	194.559280	523.516602	-657.820435	-46.008583	526.909790	-663.777161	199.138596	79.753838	-660.390503	-52.980827	86.395256	-576.653259	268.700867	1471.662964	-503.975769	-94.294312	1442.261353	-492.588226	83.362976	1421.266968	-491.957214	62.845390	1751.085449	-790.498108	357.752930	1267.440796	-551.919556	-216.912399	1194.749634	-652.970398	243.850693	1025.780640	-340.122742	-134.377960	996.943665	-570.176331	82.321609	1093.088379	534.892395	-14.621894	964.533020	560.010498	239.990997
-598.376526	170.312515	995.990112	-587.043335	-8.230307	994.978516	-649.183655	194.675339	523.539795	-658.014893	-46.260189	527.003479	-663.932251	199.162643	79.784477	-660.566162	-52.963654	86.422478	-576.313965	268.747894	1471.588745	-504.045807	-94.405022	1442.214844	-492.413574	83.323792	1421.260864	-491.780579	63.069248	1751.089600	-790.113953	358.034027	1267.461182	-553.891113	-216.831039	1194.910400	-652.707825	243.873550	1025.876099	-345.961029	-134.515182	991.659119	-570.166199	81.920143	1092.906128	535.134888	-14.922421	964.553406	559.768616	239.789063
-598.116638	170.268097	995.950745	-586.858215	-8.377400	994.924072	-649.068237	194.658096	523.559937	-657.942810	-46.242790	526.966858	-663.927856	199.150620	79.799171	-660.569580	-52.963699	86.419876	-575.961853	268.806915	1471.497070	-504.140015	-94.502289	1442.094482	-492.231018	83.260078	1421.236694	-491.624420	63.265121	1751.100586	-789.677795	358.341766	1267.372803	-555.784546	-216.556458	1194.925415	-652.391357	243.892029	1025.802734	-351.464417	-133.838470	987.469604	-569.926331	81.807320	1092.855347	535.445190	-15.205940	964.535828	559.450439	239.599487
-597.809631	170.306686	995.915222	-586.654053	-8.389102	994.899536	-648.935120	194.655914	523.581604	-657.835510	-46.238239	526.968384	-663.897766	199.195999	79.772530	-660.572021	-52.932446	86.402298	-575.831360	268.909149	1471.455688	-504.436829	-94.543945	1442.021362	-492.255096	83.218491	1421.280396	-491.482697	63.493092	1751.089844	-789.279358	358.593292	1267.231079	-557.509460	-216.359512	1195.022095	-652.057617	243.936111	1025.771729	-357.522583	-134.474594	983.096802	-569.671936	81.813461	1092.825684	535.815063	-15.549435	964.548279	559.058594	239.491577
-597.521851	170.286102	995.842346	-586.421692	-8.431826	994.870239	-648.878113	194.664642	523.582703	-657.811340	-46.263401	526.987427	-663.923401	199.193893	79.755928	-660.587891	-52.925266	86.402832	-575.484070	268.997101	1471.343384	-504.549286	-94.615150	1441.912598	-492.110657	83.174049	1421.305176	-491.335693	63.709549	1751.083374	-788.810669	358.853394	1267.103394	-559.441650	-216.022934	1195.057983	-651.876099	244.018845	1025.674072	-363.712616	-134.675400	977.970825	-569.420410	81.797935	1092.776367	536.059021	-15.824399	964.557129	558.606384	239.413330
-597.271729	170.265991	995.825378	-586.259583	-8.491138	994.889648	-648.816223	194.682053	523.579346	-657.750854	-46.304077	527.024963	-663.913879	199.207611	79.747116	-660.602417	-52.898869	86.459656	-575.145508	269.064545	1471.301514	-504.637817	-94.718552	1441.854614	-491.973145	83.118645	1421.288818	-491.226685	63.929634	1751.065918	-788.348877	359.125092	1266.947876	-561.048645	-216.119080	1195.275757	-651.603088	244.151810	1025.408081	-369.980347	-135.331253	973.228149	-569.197815	81.767746	1092.773682	536.400146	-16.087849	964.558044	558.206299	239.276764
-596.989136	170.235947	995.813477	-586.054749	-8.539263	994.868469	-648.655945	194.551208	523.588501	-657.638306	-46.284958	527.031921	-663.881836	199.176788	79.764778	-660.611938	-52.898872	86.459831	-574.810669	269.120728	1471.234985	-504.747375	-94.792534	1441.753296	-491.823273	83.045425	1421.305298	-491.100586	64.142326	1751.045776	-787.937500	359.481506	1266.879272	-562.649231	-215.951279	1195.296143	-651.193359	244.104858	1025.528442	-376.061066	-136.258224	968.737305	-568.974792	81.712410	1092.762085	537.866455	-14.035775	964.820984	557.942078	239.312592
-596.671143	170.164459	995.783264	-585.849304	-8.546638	994.876892	-648.438904	194.411911	523.588501	-657.447571	-46.210358	527.022156	-663.777222	199.155930	79.752647	-660.534546	-52.903442	86.462273	-574.393982	269.141357	1471.140503	-504.769714	-94.915756	1441.625732	-491.578827	82.949165	1421.274658	-490.984009	64.328545	1751.012329	-787.460266	359.730988	1266.781616	-564.143555	-215.670334	1195.315308	-650.765442	244.181396	1025.547363	-381.886658	-136.634338	963.822571	-568.737427	81.678665	1092.756836	537.109192	-16.479641	964.651611	557.426575	238.863327
-596.403809	170.156509	995.747437	-585.720825	-8.603802	994.871216	-648.292358	194.302185	523.562073	-657.291748	-46.121685	526.930786	-663.695557	199.140564	79.741646	-660.500549	-52.876537	86.468491	-574.064880	269.194214	1471.061768	-504.813599	-95.004089	1441.484741	-491.424164	82.898399	1421.239502	-490.859802	64.539673	1750.963867	-787.006775	360.007141	1266.707764	-565.783142	-215.425781	1195.271973	-650.431335	244.269760	1025.452637	-387.820496	-137.260361	959.342224	-568.533752	81.645119	1092.734741	537.368958	-16.947493	964.700500	557.138733	238.410065
-596.167542	170.187164	995.721619	-585.597961	-8.585576	994.861084	-648.247559	194.301239	523.561829	-657.095398	-46.037292	526.876953	-663.688904	199.139297	79.742096	-660.404541	-52.807819	86.399033	-573.727051	269.245331	1470.990723	-504.869476	-95.093628	1441.362061	-491.234833	82.861397	1421.234985	-490.740814	64.716049	1750.928223	-786.503540	360.349091	1266.644165	-567.292847	-215.117050	1195.254272	-650.223450	244.386017	1025.338745	-393.709503	-138.346069	955.371887	-568.358093	81.663536	1092.717773	537.885132	-17.122160	964.745483	556.877197	238.032013
-595.954529	170.218201	995.674561	-585.535767	-8.575294	994.838196	-648.247986	194.276520	523.590027	-656.997009	-45.980068	526.835754	-663.662537	199.134293	79.738800	-660.344543	-52.804703	86.443176	-573.413025	269.307678	1470.970825	-504.863129	-95.160553	1441.236816	-491.105835	82.830284	1421.251343	-490.628204	64.872551	1750.909790	-786.074463	360.698456	1266.633179	-568.883057	-214.653839	1195.118652	-649.962463	244.493332	1025.261841	-399.695679	-139.442368	951.480225	-568.217407	81.678482	1092.682129	538.432434	-17.050035	964.698547	556.610413	237.782822
-595.815002	170.362167	995.658203	-585.663635	-8.429687	994.767822	-648.300964	194.375534	523.599121	-656.978760	-46.033802	526.882874	-663.754517	199.147095	79.747177	-660.437134	-52.820938	86.486526	-573.122742	269.304199	1470.962036	-504.833252	-95.294891	1441.093384	-490.961487	82.786713	1421.266968	-490.485107	65.004105	1750.926270	-785.620483	361.123505	1266.519531	-570.520142	-214.188660	1195.054321	-649.684448	244.627182	1025.211426	-405.406342	-140.485428	947.584167	-568.166199	81.762756	1092.628784	538.770996	-17.374897	964.732361	556.344543	237.409424
-595.523193	170.213898	995.641907	-585.708069	-8.242743	995.142334	-648.200195	194.272583	523.573975	-656.902771	-46.065464	526.852600	-663.681763	199.137863	79.740005	-660.429993	-52.822571	86.498009	-572.810486	269.320465	1470.943848	-504.793915	-95.427658	1440.938110	-490.824280	82.721230	1421.230347	-490.305206	65.069351	1750.991943	-785.118103	361.430481	1266.454346	-572.173096	-213.661743	1194.895874	-649.391541	244.769730	1025.198364	-410.949341	-141.414261	943.676086	-568.193909	81.945969	1092.841309	539.118103	-17.786631	964.781067	556.049255	236.999466
-595.340820	170.202438	995.620483	-585.606506	-8.211305	995.135071	-648.186279	194.294617	523.573364	-656.700439	-45.950294	526.808960	-663.700500	199.170151	79.759567	-660.351318	-52.831516	86.489120	-572.517334	269.308777	1470.969116	-504.707642	-95.561661	1440.765015	-490.678619	82.651031	1421.199341	-490.121887	65.222832	1750.920654	-784.708923	361.707275	1266.442505	-573.771606	-213.010117	1194.729980	-648.972107	244.903992	1025.240234	-416.502075	-142.661118	940.017090	-568.044006	81.954201	1092.825195	539.452881	-18.057585	964.835754	555.687378	236.668076
-595.120178	170.275513	995.589783	-585.513184	-8.208653	995.113281	-648.117493	194.353149	523.606812	-656.683960	-45.999043	526.804993	-663.673584	199.167114	79.733971	-660.385742	-52.814339	86.500038	-572.231995	269.333221	1470.966553	-504.686646	-95.682983	1440.679565	-490.557098	82.607849	1421.172852	-489.957153	65.358627	1750.878784	-784.246704	362.054657	1266.512939	-575.517517	-212.308762	1194.586182	-648.807373	245.044373	1025.145020	-421.981415	-143.814865	936.538147	-567.898621	81.979942	1092.801758	539.766541	-18.438169	964.887756	555.488037	236.152100
-594.991150	170.333176	995.579651	-585.519714	-8.147079	995.121948	-648.104431	194.380112	523.619202	-656.561584	-45.885906	526.731445	-663.737976	199.174042	79.754181	-660.344116	-52.796143	86.443855	-571.957825	269.337860	1471.001953	-504.696503	-95.787071	1440.589355	-490.438080	82.565216	1421.183472	-489.802460	65.472839	1750.715820	-783.873352	362.419952	1266.593018	-577.331665	-211.527420	1194.477783	-648.534668	245.210052	1025.132935	-427.505432	-145.228210	933.570984	-567.841553	82.032608	1092.802002	540.056458	-18.840017	964.943237	555.009155	235.884705
-594.839600	170.400726	995.558960	-585.479431	-8.098505	995.108643	-648.063049	194.403992	523.612671	-656.412109	-45.826275	526.734375	-663.657104	199.211487	79.704842	-660.230591	-52.810944	86.473000	-571.681580	269.341339	1471.028931	-504.714417	-95.913467	1440.515991	-490.304993	82.494392	1421.195923	-489.600159	65.584854	1750.642090	-783.464783	362.784180	1266.605713	-579.021240	-210.689423	1194.355957	-648.309570	245.458191	1024.988770	-432.606384	-146.382828	930.360291	-567.760315	82.079819	1092.788452	540.361572	-19.087620	964.989624	554.577209	235.644241
-594.679688	170.451721	995.538025	-585.396301	-8.049788	995.094116	-648.002380	194.390167	523.630981	-656.326050	-45.772247	526.683289	-663.680115	199.228363	79.689644	-660.270935	-52.813747	86.471336	-571.402039	269.342377	1471.046387	-504.715179	-96.069565	1440.429077	-490.174286	82.428139	1421.176636	-489.374695	65.670967	1750.587769	-783.045166	363.186768	1266.588135	-580.819946	-209.785172	1194.172485	-648.080383	245.546341	1025.201904	-437.816437	-147.824539	927.674255	-567.633301	82.123802	1092.769531	540.532227	-19.296570	965.037354	554.173889	235.475693
-594.547668	170.354614	995.552856	-585.296509	-8.039863	995.112732	-647.910217	194.361923	523.612488	-656.318054	-45.759449	526.693604	-663.676697	199.191406	79.731094	-660.266479	-52.757698	86.471092	-571.166992	269.357025	1471.058105	-504.791504	-96.215034	1440.367432	-490.058746	82.325371	1421.166138	-489.143860	65.728149	1750.526489	-782.663208	363.472229	1266.634155	-582.639832	-208.786560	1194.047852	-647.904236	245.711792	1025.235352	-442.746063	-149.157791	925.082397	-567.555237	82.076828	1092.794922	540.836121	-19.651190	965.088257	553.806824	235.202377
-594.427856	170.415070	995.536133	-585.253662	-8.002761	995.095337	-647.801575	194.405945	523.594421	-656.284607	-45.703491	526.723877	-663.684326	199.184204	79.768272	-660.244507	-52.776962	86.501999	-570.904846	269.361938	1471.088623	-504.921173	-96.386841	1440.313232	-489.959747	82.262512	1421.169800	-488.900269	65.778137	1750.477173	-782.273865	363.782684	1266.677734	-584.498108	-207.837845	1193.950928	-647.889221	245.929794	1025.242676	-447.545929	-150.627579	922.251465	-567.497314	82.114265	1092.783447	541.051697	-19.831623	965.150391	553.241455	235.133301
-594.353088	170.493958	995.516113	-585.259521	-7.947582	995.089172	-647.751587	194.429825	523.609985	-656.268066	-45.682106	526.712952	-663.652466	199.195694	79.769821	-660.296509	-52.775517	86.504257	-570.622986	269.396942	1471.068726	-505.085968	-96.576828	1440.250610	-489.887268	82.195030	1421.186279	-488.641602	65.806969	1750.435669	-781.930115	364.125305	1266.750000	-586.325439	-206.713211	1193.737549	-647.737000	246.075317	1025.270508	-452.254547	-151.972107	920.045166	-567.461060	82.178741	1092.769897	541.304138	-20.059729	965.193726	552.794006	235.024948
-594.291504	170.546387	995.525940	-585.277832	-7.910465	995.057678	-647.698975	194.443771	523.601135	-656.378723	-45.765949	526.753113	-663.720337	199.186218	79.788971	-660.351257	-52.770702	86.506241	-570.356445	269.411133	1471.067139	-505.311127	-96.801743	1440.200195	-489.857941	82.112793	1421.176025	-488.349091	65.833191	1750.359619	-781.579773	364.487793	1266.761841	-588.146240	-205.739212	1193.731812	-647.479065	246.148926	1025.330811	-456.907379	-153.494980	917.767334	-567.431519	82.191231	1092.757568	541.382629	-20.153439	965.206482	552.195496	234.979889
-594.219849	170.604935	995.505188	-585.260742	-7.893328	995.049927	-647.600281	194.458008	523.599243	-656.276917	-45.652710	526.716980	-663.696228	199.180954	79.791641	-660.274780	-52.744278	86.461525	-570.034363	269.471222	1471.042847	-505.572144	-97.005959	1440.141357	-489.792908	82.007874	1421.175781	-488.044067	65.836853	1750.390137	-781.236450	364.830078	1266.833984	-590.133545	-204.497314	1193.581543	-647.373413	246.258636	1025.347778	-461.683746	-155.108719	915.042358	-567.391663	82.228928	1092.744385	541.431763	-20.121376	965.246704	551.507996	235.118088
-594.147217	170.628433	995.522400	-585.234619	-7.858894	995.044312	-647.498962	194.470032	523.575989	-656.272888	-45.570477	526.707947	-663.673157	199.201096	79.766029	-660.253052	-52.762291	86.494759	-569.718262	269.551849	1471.082886	-505.798553	-97.224289	1440.076294	-489.749573	81.901375	1421.192505	-487.720001	65.822350	1750.302002	-780.912659	365.130157	1266.885254	-592.053101	-203.515427	1193.536011	-647.281616	246.379013	1025.360474	-466.130646	-156.474335	913.057617	-567.356689	82.238914	1092.753662	541.657959	-20.338799	965.275879	551.123413	234.973984
-594.126953	170.708679	995.532532	-585.274109	-7.786797	995.002319	-647.451538	194.531403	523.540283	-656.335571	-45.550953	526.756836	-663.648315	199.219940	79.755615	-660.265198	-52.749577	86.491501	-569.416748	269.585907	1470.938599	-506.137787	-97.421265	1440.054443	-489.728088	81.813919	1421.207153	-487.425140	65.750999	1750.089478	-780.625549	365.451477	1266.961670	-593.536194	-202.773361	1193.423950	-647.215027	246.482956	1025.378052	-470.531433	-157.636154	911.168091	-567.344543	82.280220	1092.733032	541.866760	-20.542210	965.333374	550.758362	234.846863
-594.082642	170.743347	995.512268	-585.311401	-7.697171	994.976990	-647.429199	194.546066	523.576599	-656.398865	-45.523861	526.731567	-663.613220	199.183517	79.740860	-660.304138	-52.759686	86.525826	-569.124329	269.640594	1470.891479	-506.544128	-97.632156	1439.994873	-489.750031	81.731453	1421.236450	-487.072571	65.656288	1749.942505	-780.308655	365.769379	1267.056274	-595.397461	-201.968994	1193.428345	-647.159851	246.576767	1025.359131	-475.360016	-159.335403	908.557556	-567.341187	82.329590	1092.710327	542.480225	-19.927233	965.402100	550.341309	234.996552
-594.000732	170.789703	995.509521	-585.311951	-7.645816	994.974548	-647.422668	194.515198	523.545471	-656.510132	-45.510948	526.741882	-663.626404	199.180344	79.734840	-660.298218	-52.744137	86.484360	-568.831360	269.736145	1470.815796	-506.975616	-97.789719	1439.964844	-489.753906	81.638710	1421.245972	-486.686737	65.519714	1749.809448	-779.995300	366.060974	1267.043091	-597.436340	-200.761246	1193.302246	-647.229370	246.747299	1025.312012	-479.502625	-160.406509	906.640320	-567.324646	82.367134	1092.713379	543.975769	-18.130842	965.453125	550.190552	235.209091
-593.970825	170.882248	995.495850	-585.373047	-7.578365	994.953369	-647.414429	194.542160	523.520874	-656.441101	-45.365273	526.697937	-663.626404	199.182220	79.705757	-660.292236	-52.725204	86.432465	-568.524475	269.849426	1470.783936	-507.449219	-98.012283	1439.893555	-489.788116	81.554466	1421.230225	-486.264191	65.339081	1749.690918	-779.712524	366.351410	1267.013062	-599.112793	-199.866974	1193.145752	-647.167908	246.824875	1025.276245	-483.433960	-161.412476	904.914673	-567.337463	82.431664	1092.695435	546.192627	-15.082846	965.487000	550.074951	235.662857
-593.910767	170.910233	995.482178	-585.396667	-7.588015	994.932739	-647.395325	194.629761	523.544739	-656.425720	-45.247211	526.657654	-663.653809	199.191162	79.729927	-660.287720	-52.705128	86.380569	-568.215210	269.986603	1470.703735	-507.969757	-98.221519	1439.833130	-489.827484	81.445648	1421.170044	-485.798462	65.095184	1749.566040	-779.386414	366.657196	1267.065552	-600.738953	-199.093475	1192.987549	-647.088135	246.885574	1025.230225	-487.227661	-162.395035	903.201050	-567.320923	82.426300	1092.678833	548.849854	-11.397894	965.503418	550.149353	236.243805
-593.898926	170.990341	995.452576	-585.494751	-7.524719	994.917786	-647.441528	194.655350	523.578979	-656.539001	-45.209686	526.644165	-663.657104	199.214218	79.752747	-660.297180	-52.722458	86.414703	-567.893188	270.115234	1470.626465	-508.428619	-98.355705	1439.806396	-489.898254	81.376411	1421.200073	-485.294189	64.874985	1749.527100	-779.031006	367.040802	1266.974854	-602.287231	-198.352539	1192.908569	-647.015503	246.952133	1025.256714	-490.953278	-163.237854	901.731079	-567.352417	82.492737	1092.653931	551.423096	-7.685578	965.536255	550.217834	236.826523
-593.842651	171.058517	995.439697	-585.591003	-7.484449	994.906555	-647.446167	194.653122	523.542786	-656.716919	-45.263264	526.745300	-663.606201	199.214005	79.723663	-660.356262	-52.688828	86.461433	-567.661926	270.268616	1470.582031	-508.984558	-98.537643	1439.800781	-490.035950	81.309113	1421.244873	-484.795746	64.569633	1749.327393	-778.735413	367.398407	1266.899170	-603.798767	-198.152954	1193.015015	-646.970093	247.010025	1025.248779	-494.637451	-164.015396	900.478210	-567.380737	82.528267	1092.643921	553.491211	-4.760685	965.566284	550.323425	237.168564
-593.831909	171.135422	995.391052	-585.751404	-7.416910	994.884827	-647.542786	194.705399	523.548340	-656.987183	-45.351715	526.822754	-663.651672	199.237106	79.680099	-660.476135	-52.695602	86.511147	-567.406677	270.430511	1470.517822	-509.477295	-98.633980	1439.818848	-490.173157	81.268974	1421.283569	-484.243317	64.249313	1749.218506	-778.456482	367.706909	1266.828735	-605.505737	-197.104263	1192.953003	-646.880310	247.071960	1025.201782	-498.124756	-164.843109	899.269226	-567.445129	82.594231	1092.606323	554.679626	-2.937693	965.623901	550.157349	237.420212
-593.788025	171.208221	995.372131	-585.895813	-7.371712	994.852600	-647.624756	194.793488	523.529114	-656.994629	-45.298946	526.853760	-663.669128	199.246109	79.718643	-660.450012	-52.712032	86.486588	-567.243164	270.574219	1470.502319	-509.978119	-98.702797	1439.818359	-490.331573	81.243896	1421.256592	-483.702423	63.892960	1749.109741	-778.148315	368.155029	1266.748169	-606.827148	-196.790283	1193.022949	-646.810669	247.121597	1025.150391	-501.458557	-165.581757	898.306824	-567.501648	82.621986	1092.582397	555.037903	-2.312225	965.685547	549.792847	237.467636
-593.739014	171.286789	995.306641	-586.048096	-7.335024	994.839539	-647.696655	194.793381	523.547852	-657.041016	-45.270287	526.824585	-663.703857	199.225021	79.708862	-660.462524	-52.670189	86.442764	-567.047058	270.691620	1470.415894	-510.426514	-98.780716	1439.743652	-490.512756	81.231598	1421.170654	-483.075745	63.514160	1749.089966	-777.880676	368.517487	1266.746460	-608.177063	-196.225510	1193.139771	-646.717163	247.225296	1025.127563	-504.664459	-166.248444	897.352844	-567.560120	82.682594	1092.544678	555.069580	-2.376593	965.707275	549.469604	237.325195
-593.692749	171.354233	995.305969	-586.195007	-7.270078	994.834595	-647.788147	194.858780	523.561523	-657.055725	-45.140141	526.716858	-663.736450	199.218277	79.740097	-660.362854	-52.676071	86.425385	-566.915466	270.821320	1470.426025	-510.882874	-98.778313	1439.786621	-490.681427	81.228348	1421.164917	-482.523651	63.175114	1748.839600	-777.633728	368.889893	1266.717529	-609.803894	-195.292007	1193.126831	-646.596008	247.328522	1025.106323	-507.712769	-166.804214	896.621948	-567.624878	82.721664	1092.545410	555.147217	-2.339630	965.710632	549.154053	237.330139
-593.662964	171.444427	995.299683	-586.387390	-7.188715	994.878479	-647.866577	194.956696	523.561279	-657.200989	-45.158527	526.750671	-663.722534	199.249542	79.710472	-660.400513	-52.667831	86.390022	-566.777893	271.017761	1470.399536	-511.358246	-98.788109	1439.840942	-490.867523	81.265366	1421.177124	-481.955231	62.832840	1748.675659	-777.348206	369.307526	1266.595337	-611.172058	-194.778336	1193.231445	-646.476196	247.465775	1025.118408	-510.676727	-167.417801	896.213013	-567.720093	82.806496	1092.567383	555.037109	-2.347934	965.743896	548.706421	237.432999
-593.639771	171.505692	995.258667	-586.586426	-7.147919	994.910522	-647.957642	195.024414	523.547546	-657.404785	-45.211853	526.798035	-663.765015	199.243698	79.681458	-660.500732	-52.658081	86.389214	-566.694092	271.185303	1470.455200	-511.819916	-98.780693	1439.884033	-491.058472	81.291451	1421.194946	-481.396118	62.439598	1748.501831	-777.053223	369.782684	1266.520996	-612.589172	-194.478043	1193.565430	-646.212585	247.551132	1025.136719	-513.498779	-167.993896	895.916687	-567.810425	82.869446	1092.563354	554.989258	-2.356746	965.785339	548.320435	237.474854
-593.608276	171.582352	995.220520	-586.828003	-7.051112	994.955261	-648.062561	195.132294	523.579712	-657.580688	-45.254822	526.819336	-663.763672	199.302643	79.683525	-660.553101	-52.657192	86.395515	-566.621765	271.405304	1470.427734	-512.225281	-98.736229	1439.974854	-491.270721	81.340057	1421.217651	-480.839783	62.050209	1748.366943	-776.792114	370.216980	1266.394897	-613.907776	-193.982147	1193.665771	-646.048157	247.739609	1025.166626	-515.523071	-168.504852	896.103516	-567.919556	82.967224	1092.567505	554.948181	-2.298553	965.823608	547.896667	237.553970
-593.603210	171.649109	995.200745	-587.071716	-6.989543	994.987305	-648.194763	195.143402	523.563782	-657.653992	-45.163139	526.832458	-663.829712	199.307693	79.664742	-660.533264	-52.677670	86.431808	-566.543579	271.607330	1470.433716	-512.687500	-98.716873	1439.997925	-491.480652	81.401863	1421.215698	-480.302856	61.635738	1748.203735	-776.584167	370.620850	1266.400269	-615.253296	-193.712463	1193.936523	-645.890320	247.918060	1025.198242	-518.207642	-169.044525	895.768250	-568.031982	83.028862	1092.572144	554.982483	-2.422019	965.827942	547.662170	237.494720
-593.563416	171.720779	995.192261	-587.278625	-6.970187	995.038818	-648.326538	195.216049	523.594543	-657.647583	-45.031887	526.775391	-663.901489	199.285767	79.723656	-660.428955	-52.670544	86.383682	-566.497986	271.814636	1470.440430	-513.189514	-98.688461	1440.084839	-491.689240	81.495506	1421.210815	-479.768799	61.201057	1748.039795	-776.386536	371.069916	1266.350952	-616.632080	-193.563553	1194.360474	-645.709778	248.117935	1025.234375	-520.780457	-169.550903	895.487732	-568.132507	83.075516	1092.597534	554.888306	-2.453239	965.894592	547.314270	237.484680
-593.518005	171.782364	995.180847	-587.466675	-6.907793	995.092224	-648.411072	195.301010	523.611633	-657.622375	-44.876797	526.747864	-663.920349	199.268372	79.726219	-660.321838	-52.691315	86.356682	-566.452454	272.012207	1470.448364	-513.621948	-98.615730	1440.178955	-491.933868	81.594444	1421.231079	-479.260895	60.770363	1747.852173	-776.204956	371.522919	1266.278076	-617.995605	-193.269272	1194.507935	-645.534241	248.330215	1025.274292	-523.259888	-170.045959	895.144287	-568.209045	83.143578	1092.619629	554.821777	-2.585937	965.917053	547.057312	237.431000
-593.506348	171.898972	995.145264	-587.673279	-6.850411	995.110291	-648.530518	195.376862	523.632629	-657.775269	-44.798187	526.774719	-663.951538	199.281631	79.701820	-660.287415	-52.683426	86.352272	-566.402283	272.212311	1470.412720	-514.072876	-98.539627	1440.295410	-492.190338	81.688652	1421.258911	-478.806061	60.362568	1747.667114	-775.961853	371.998474	1266.138428	-619.384399	-193.197525	1194.998535	-645.346924	248.517441	1025.319580	-525.593384	-170.447525	895.016052	-568.296387	83.232719	1092.608521	554.752319	-2.447885	965.923462	546.672485	237.582825
-593.494690	171.972107	995.080505	-587.882019	-6.840880	995.114990	-648.570557	195.491165	523.586670	-657.864441	-44.733269	526.776367	-663.958984	199.322769	79.626595	-660.284058	-52.714115	86.337463	-566.402344	271.914551	1470.346680	-514.605347	-98.985870	1440.366577	-492.484467	81.920670	1420.855103	-478.374237	59.919189	1747.528564	-775.825012	372.428345	1266.027344	-620.729553	-193.078491	1195.451782	-645.154968	248.726364	1025.386597	-527.844360	-170.798782	895.043945	-568.389954	83.284355	1092.577271	554.681580	-2.458935	965.973938	546.348938	237.612534
-593.484436	172.064575	995.066711	-588.081360	-6.805740	995.116516	-648.674622	195.587280	523.607849	-657.870361	-44.604057	526.752686	-663.997009	199.368164	79.608200	-660.169678	-52.764881	86.356873	-566.351868	272.119141	1470.286987	-515.131287	-98.933372	1440.479248	-492.754425	81.973679	1420.813599	-477.962769	59.466606	1747.337280	-775.666687	372.889465	1266.007202	-622.070984	-192.923676	1195.718018	-644.983826	248.930649	1025.446411	-529.946594	-171.204453	895.077332	-568.460938	83.330856	1092.565918	554.684753	-2.376125	966.016907	546.075012	237.620834
-593.477173	172.153381	995.062134	-588.286865	-6.684922	995.125977	-648.750122	195.689285	523.635315	-657.900635	-44.409122	526.723206	-664.029846	199.401306	79.653473	-660.139526	-52.713684	86.310173	-566.267822	272.410095	1470.223389	-515.608459	-98.798019	1440.563843	-492.977386	82.037254	1420.838501	-477.565002	59.025932	1747.160522	-775.443481	373.337830	1265.863403	-623.341736	-192.882675	1196.126099	-644.798157	249.139618	1025.522461	-531.988342	-171.515335	895.151123	-568.565552	83.416679	1092.569702	554.640625	-2.365088	966.036133	545.821716	237.628281
-593.465637	172.264908	995.043396	-588.466248	-6.669118	995.146912	-648.846924	195.766052	523.654053	-658.030151	-44.302227	526.676880	-664.068298	199.381180	79.684761	-659.996521	-52.723240	86.294258	-566.194397	272.627716	1470.243896	-516.164429	-98.688629	1440.678223	-493.258850	82.095146	1420.838013	-477.219666	58.588146	1746.961182	-775.269958	373.832428	1265.786987	-624.616577	-192.886993	1196.592407	-644.676514	249.320099	1025.575562	-533.825806	-171.768982	895.319153	-568.670410	83.477234	1092.575684	554.586121	-2.372910	966.043701	545.492981	237.723328
-593.463623	172.319595	995.020935	-588.681335	-6.542447	995.151489	-648.933716	195.775223	523.671021	-658.186768	-44.181839	526.630981	-664.113770	199.370407	79.678024	-659.929077	-52.736057	86.285088	-566.164490	272.877472	1470.191528	-516.731750	-98.617958	1440.849609	-493.578796	82.188530	1420.860596	-476.942261	58.146542	1746.802979	-775.114380	374.310181	1265.744019	-625.831299	-192.759598	1196.836670	-644.677368	249.546265	1025.552368	-535.610596	-172.041092	895.458496	-568.785156	83.555634	1092.568604	554.459961	-2.232416	966.038269	545.158325	237.842575
-593.491699	172.404526	994.983276	-588.916260	-6.452714	995.145813	-649.030334	195.853165	523.648193	-658.449036	-44.224522	526.683411	-664.107422	199.361221	79.650162	-659.955505	-52.761021	86.283707	-566.076050	273.522705	1470.179810	-517.280762	-98.127533	1440.997559	-493.881744	82.162476	1421.195313	-476.661804	57.772205	1746.627319	-774.885254	374.740540	1265.713867	-627.147400	-192.782593	1197.241821	-644.566650	249.718719	1025.597534	-537.263367	-172.318039	895.682556	-568.913330	83.634735	1092.546265	550.331543	-8.818416	968.453857	543.385071	236.146088
-593.509155	172.505753	994.935181	-589.117676	-6.371779	995.168884	-649.143738	195.910934	523.662720	-658.598938	-44.105545	526.767517	-664.154663	199.381042	79.640411	-659.932007	-52.764442	86.273926	-565.982971	273.824554	1470.140625	-517.827698	-97.910583	1441.088989	-494.204407	82.172531	1421.270020	-476.441040	57.365627	1746.429565	-774.669189	375.242035	1265.588501	-628.259766	-192.712067	1197.534546	-644.464600	249.837326	1025.669800	-538.741150	-172.527008	895.931396	-569.022766	83.741585	1092.533691	543.738953	-20.032759	972.600464	541.079407	233.219025
-593.530396	172.602249	994.897034	-589.332092	-6.254972	995.166809	-649.246521	196.000443	523.644043	-658.773560	-44.012413	526.738220	-664.165955	199.411194	79.605484	-659.919128	-52.766132	86.305313	-565.900574	274.003143	1470.091309	-518.459778	-97.864410	1441.181885	-494.504730	82.237534	1421.252441	-476.261475	56.939930	1746.270752	-774.477417	375.726746	1265.463501	-629.364685	-192.722824	1197.928223	-644.241089	249.921921	1025.773193	-540.041382	-172.732071	896.268127	-569.152649	83.843597	1092.516357	540.085999	-26.359310	974.898254	539.934631	231.603668
-593.542297	172.686264	994.816956	-589.537598	-6.224761	995.148010	-649.354675	196.092651	523.647827	-658.958069	-43.965313	526.818054	-664.194031	199.430084	79.625458	-659.942505	-52.768635	86.304626	-565.825256	274.200592	1470.026489	-519.054565	-97.827835	1441.303345	-494.796692	82.255745	1421.230469	-476.117035	56.591469	1746.125732	-774.289612	376.219055	1265.387207	-630.548462	-192.677368	1198.260376	-644.238220	250.098145	1025.824463	-541.268250	-172.996597	896.574036	-569.256897	83.909889	1092.465820	540.294922	-25.986715	974.548828	540.102600	231.744431
-593.579224	172.794815	994.794739	-589.763184	-6.164648	995.123291	-649.537720	196.199692	523.695801	-659.201721	-43.975471	526.808167	-664.249451	199.427414	79.588142	-659.877930	-52.755489	86.268562	-565.752319	274.409851	1469.979614	-519.628235	-97.761757	1441.418823	-495.108154	82.274025	1421.220947	-476.029938	56.301483	1745.971924	-774.118286	376.727295	1265.320801	-631.552917	-192.554016	1198.446899	-644.058044	250.152161	1025.873901	-542.419556	-173.074554	896.775513	-569.375183	83.969490	1092.439575	540.256592	-26.072857	974.431458	540.182434	231.791885
-593.585632	172.900574	994.747986	-589.989685	-6.173898	995.125549	-649.691162	196.231888	523.676453	-659.301086	-43.816700	526.713989	-664.238342	199.410461	79.582001	-659.790833	-52.743416	86.212433	-565.634583	274.633850	1469.885254	-520.232971	-97.651642	1441.474854	-495.408478	82.327728	1421.197388	-475.979950	55.992531	1745.858154	-773.884583	377.194550	1265.258911	-632.585144	-192.548447	1198.749390	-643.958435	250.268005	1025.923584	-543.424133	-173.203003	897.000000	-569.494568	84.016518	1092.417969	540.220764	-26.297689	974.425354	540.409546	231.794937
-593.592468	172.968857	994.707397	-590.211426	-6.101259	995.139771	-649.848755	196.254059	523.684814	-659.428101	-43.723030	526.714783	-664.257446	199.398727	79.562729	-659.852844	-52.747295	86.155708	-565.553162	274.833069	1469.842041	-520.863953	-97.558762	1441.554565	-495.695587	82.375580	1421.169067	-475.988159	55.734947	1745.761841	-773.672424	377.596466	1265.216553	-633.567444	-192.411346	1198.899536	-643.874756	250.374741	1025.946533	-544.317383	-173.280518	897.297485	-569.608215	84.090103	1092.404663	540.223022	-26.363548	974.385193	540.685547	231.941849
-593.610046	173.065689	994.675415	-590.458435	-6.027131	995.130859	-650.043335	196.325546	523.715515	-659.695923	-43.741024	526.719116	-664.295654	199.400467	79.530037	-659.931213	-52.767269	86.179146	-565.450073	275.004791	1469.788330	-521.508484	-97.512352	1441.678345	-495.984863	82.389671	1421.183960	-476.070587	55.503857	1745.687744	-773.464600	378.027161	1265.107300	-634.607971	-192.359680	1199.139404	-643.801208	250.477768	1025.987671	-545.103638	-173.293259	897.592041	-569.745056	84.159424	1092.385376	540.482239	-26.662518	974.351746	541.381531	231.806396
-593.616455	173.125656	994.645447	-590.671143	-5.967149	995.151428	-650.222107	196.353775	523.714783	-659.801819	-43.700199	526.757507	-664.354370	199.418365	79.513367	-659.824524	-52.802765	86.220238	-565.372375	275.211365	1469.754272	-522.077332	-97.464973	1441.770020	-496.242981	82.401131	1421.205322	-476.186707	55.300243	1745.644043	-773.195190	378.478516	1264.978149	-635.513306	-192.210953	1199.305176	-643.694336	250.589905	1026.016602	-545.901978	-173.371094	897.824036	-569.854309	84.221214	1092.380615	540.670288	-26.763092	974.324585	541.921936	231.880997
-593.618713	173.244705	994.602417	-590.931030	-5.866052	995.145630	-650.385742	196.405701	523.704102	-660.035034	-43.714672	526.763977	-664.365234	199.420776	79.515648	-659.950073	-52.795555	86.220505	-565.237854	275.386078	1469.706421	-522.642822	-97.374298	1441.821655	-496.543243	82.419479	1421.219604	-476.353088	55.113651	1745.592529	-772.930420	378.862213	1264.762207	-636.424927	-192.166824	1199.574951	-643.746704	250.725388	1025.949341	-546.514221	-173.265213	898.118164	-569.990906	84.319366	1092.357544	540.939392	-26.671530	974.226563	542.545105	232.159271
-593.650269	173.338425	994.570251	-591.264587	-5.813334	995.154297	-650.534973	196.476944	523.688171	-660.183716	-43.708073	526.727844	-664.425415	199.462723	79.484474	-659.987549	-52.785370	86.210464	-565.121033	275.544769	1469.687256	-523.294434	-97.296448	1441.878418	-496.846283	82.429558	1421.203979	-476.628998	54.702812	1745.817017	-772.684265	379.297089	1264.675293	-637.286926	-191.995300	1199.683716	-643.522949	250.776703	1025.963257	-547.068909	-173.154373	898.389221	-570.161194	84.377235	1092.343018	541.132874	-26.354700	974.127136	542.999146	232.616989
-593.653625	173.410843	994.547852	-591.539551	-5.696056	995.182007	-650.708679	196.518799	523.687988	-660.242493	-43.603420	526.661438	-664.464233	199.481613	79.451645	-659.912964	-52.773289	86.161606	-565.018005	275.692596	1469.646606	-523.885071	-97.265190	1441.924072	-497.144745	82.461571	1421.175781	-476.841675	54.559345	1745.814575	-772.374268	379.708069	1264.617676	-638.086426	-191.734024	1199.623047	-643.455505	250.851151	1025.893799	-547.562805	-173.064941	898.460632	-570.303955	84.465691	1092.346558	541.511230	-26.250490	974.070557	543.904846	232.804016
-593.658447	173.488220	994.541321	-591.802856	-5.609658	995.217773	-650.874329	196.558502	523.698486	-660.335876	-43.519688	526.561096	-664.491089	199.456100	79.487083	-659.924744	-52.788559	86.088676	-564.949402	275.820129	1469.653320	-524.474121	-97.257813	1441.986816	-497.401276	82.465317	1421.172607	-477.120575	54.498917	1745.798584	-772.042786	380.117706	1264.523071	-638.881958	-191.566116	1199.704712	-643.283264	250.997391	1025.921021	-548.101440	-172.921783	898.504150	-570.449097	84.538330	1092.363770	541.814026	-25.931833	974.085083	544.562012	233.240021
-593.664246	173.525787	994.504150	-592.090881	-5.597531	995.230713	-651.012878	196.646515	523.744568	-660.436218	-43.474754	526.533997	-664.516846	199.452316	79.472870	-659.837158	-52.791428	86.131996	-564.806274	275.981842	1469.631592	-525.051575	-97.228363	1442.052856	-497.669373	82.442253	1421.167480	-477.378510	54.696053	1745.582153	-771.758667	380.530121	1264.464722	-639.555237	-191.320633	1199.746704	-643.585876	251.106689	1025.699463	-548.386780	-172.748383	898.729736	-570.600769	84.555237	1092.352783	542.063721	-25.562109	974.185913	545.114319	233.761261
-593.657471	173.560440	994.491638	-592.286621	-5.592759	995.241211	-651.179260	196.739395	523.708679	-660.535522	-43.391911	526.548950	-664.555542	199.494339	79.466927	-659.815369	-52.808895	86.122284	-564.714844	276.124298	1469.572021	-525.677429	-97.184196	1442.140625	-497.954834	82.427505	1421.183960	-477.813690	54.422401	1745.855835	-771.400146	380.946747	1264.274414	-640.205200	-191.026489	1199.738403	-643.458679	251.139526	1025.617798	-548.702026	-172.568924	898.885864	-570.705322	84.562126	1092.354126	542.464355	-24.925793	974.203247	545.826599	234.375870
-593.618164	173.591812	994.454163	-592.455750	-5.584847	995.238892	-651.298096	196.847198	523.704712	-660.574890	-43.325260	526.562866	-664.554382	199.529602	79.422859	-659.775452	-52.833923	86.154045	-564.607300	276.253754	1469.528442	-526.295410	-97.121284	1442.134766	-498.224274	82.366371	1421.247803	-478.215118	54.360592	1745.944336	-771.032227	381.321838	1264.120361	-640.823853	-190.699539	1199.670410	-643.284058	251.171890	1025.499268	-548.913757	-172.366943	899.029907	-570.761658	84.574951	1092.332397	542.817627	-24.333633	974.320190	546.392151	235.024628
-593.606506	173.651123	994.436584	-592.674072	-5.550653	995.262390	-651.418213	196.865417	523.715271	-660.705811	-43.226765	526.538635	-664.537659	199.547195	79.396675	-659.773987	-52.810349	86.069977	-564.438171	276.339996	1469.469482	-526.852173	-97.129913	1442.159302	-498.481995	82.324104	1421.238159	-478.677917	54.412628	1746.023804	-770.673828	381.783844	1263.924438	-641.428406	-190.317078	1199.558350	-643.331604	251.266342	1025.395508	-549.059387	-172.106216	899.047424	-570.862671	84.615395	1092.334839	543.182739	-23.670424	974.491028	547.074219	235.764511
-593.594421	173.679474	994.429138	-592.898315	-5.548333	995.272400	-651.597351	196.920395	523.752747	-660.842773	-43.142174	526.463318	-664.562500	199.552277	79.399117	-659.790527	-52.809097	86.049232	-564.312744	276.441589	1469.455322	-527.410522	-97.138748	1442.156616	-498.735443	82.286186	1421.257446	-479.148682	54.463593	1746.097412	-770.321472	382.212158	1263.747925	-641.980042	-189.895706	1199.408936	-643.138062	251.320297	1025.429810	-549.147339	-171.824615	899.048340	-570.958557	84.610779	1092.333862	543.756592	-22.942987	974.628723	548.040894	236.136429
-593.563843	173.709274	994.402527	-593.103882	-5.549412	995.265442	-651.760132	196.951660	523.801575	-661.037048	-43.134338	526.515442	-664.641846	199.572571	79.420425	-659.904968	-52.771721	86.011497	-564.181274	276.558838	1469.388184	-527.999390	-97.092628	1442.236572	-498.991150	82.234734	1421.277344	-479.616730	54.719875	1745.979492	-769.968445	382.656921	1263.569092	-642.424377	-189.453522	1199.296997	-642.905334	251.296158	1025.372559	-549.205078	-171.514252	899.071594	-571.054993	84.606377	1092.319214	544.348206	-22.331896	974.731934	549.293152	236.248779
-593.585999	173.782684	994.389648	-593.372192	-5.565916	995.258850	-651.946777	197.045914	523.818298	-661.090698	-43.043465	526.527710	-664.730469	199.576859	79.435204	-659.795654	-52.788883	86.034874	-564.073914	276.660980	1469.337402	-528.673035	-97.069626	1442.301514	-499.238586	82.187271	1421.306763	-480.212341	54.614288	1746.297729	-769.609436	382.975555	1263.401245	-642.859131	-188.978180	1199.113892	-642.740540	251.333862	1025.261719	-549.174072	-171.206955	899.049805	-571.178528	84.607414	1092.304688	545.184509	-21.866320	974.853516	551.074707	235.931091
-593.595764	173.817902	994.343811	-593.634338	-5.544337	995.249084	-652.122681	197.047302	523.778259	-661.251282	-43.054363	526.576233	-664.748230	199.598251	79.389694	-659.783203	-52.804714	86.021042	-563.965820	276.744690	1469.282471	-529.221924	-97.064217	1442.326172	-499.463135	82.137291	1421.302124	-480.777802	54.678925	1746.401978	-769.340942	383.289948	1263.354736	-643.224365	-188.528351	1198.967407	-642.700806	251.367981	1025.191284	-549.132080	-170.893036	899.010986	-571.295288	84.623947	1092.272583	545.881287	-21.359520	974.973022	552.327332	236.226639
-593.591736	173.825668	994.333984	-593.835266	-5.489523	995.274231	-652.263367	197.084167	523.774780	-661.383728	-42.979691	526.525574	-664.768982	199.568512	79.365944	-659.780762	-52.841511	86.051102	-563.853516	276.846283	1469.208618	-529.765198	-97.099846	1442.297119	-499.712982	82.087067	1421.295654	-481.336365	54.768147	1746.517700	-769.006836	383.734863	1263.179565	-643.637573	-188.037201	1198.822632	-642.964050	251.507126	1025.046143	-549.023193	-170.542007	898.975586	-571.391541	84.648903	1092.279785	546.686768	-20.649818	975.014526	553.736938	236.582428
-593.558472	173.827209	994.305786	-594.027344	-5.502111	995.300049	-652.421814	197.085403	523.827698	-661.594238	-42.984142	526.569031	-664.797485	199.580994	79.366829	-659.828857	-52.821419	86.038872	-563.744690	276.926727	1469.138306	-530.367554	-97.101181	1442.354858	-499.965668	82.035812	1421.299072	-481.886871	54.836395	1746.820435	-768.719543	384.150848	1263.052856	-643.997925	-187.519302	1198.589600	-642.844421	251.563568	1025.054565	-548.861023	-170.135147	898.944458	-571.491333	84.644707	1092.283203	547.459167	-20.006479	975.006714	555.051880	236.973175
-593.524963	173.818771	994.302368	-594.194336	-5.454532	995.333252	-652.549805	197.092255	523.877625	-661.644958	-42.888462	526.527100	-664.814148	199.592224	79.395699	-659.817627	-52.794518	85.947853	-563.657593	277.034973	1469.113403	-530.918518	-97.044983	1442.420776	-500.218506	82.013634	1421.359863	-482.492371	55.188412	1746.586182	-768.404907	384.517181	1262.901978	-644.319824	-186.948578	1198.294434	-642.672913	251.606430	1025.045654	-548.585632	-169.666977	898.910645	-571.581360	84.659515	1092.303467	548.297607	-19.176027	974.940552	556.295654	237.551025
-593.470825	173.803360	994.289734	-594.363770	-5.411768	995.351624	-652.713684	197.135880	523.890320	-661.677551	-42.801731	526.538025	-664.850098	199.610596	79.384712	-659.701843	-52.804989	85.934517	-563.575195	277.132416	1469.040894	-531.446411	-97.026367	1442.472290	-500.463593	81.984695	1421.377075	-483.145142	55.120106	1746.989014	-768.114319	384.838379	1262.752441	-644.638306	-186.438950	1198.087769	-642.542236	251.666763	1025.051025	-548.364685	-169.272507	898.865601	-571.639465	84.662422	1092.306519	549.152527	-18.592525	974.970276	557.618042	237.974777
-593.435974	173.782089	994.264282	-594.537537	-5.453281	995.370422	-652.867615	197.108704	523.850037	-661.778381	-42.784351	526.556030	-664.841064	199.618256	79.339401	-659.689270	-52.850033	86.016624	-563.517883	277.226288	1469.021484	-531.952209	-97.010086	1442.481079	-500.710815	81.942657	1421.405762	-483.808411	55.295853	1747.078735	-767.860962	385.223999	1262.675171	-644.910278	-185.931107	1197.915894	-642.412170	251.711502	1025.052734	-548.119751	-168.891571	898.860596	-571.731873	84.629295	1092.308350	550.021362	-18.322104	975.013916	559.065247	238.287567
-593.417114	173.779602	994.235596	-594.693787	-5.505620	995.365417	-653.030334	197.131943	523.856140	-661.917358	-42.760902	526.548706	-664.894348	199.602524	79.290321	-659.730713	-52.866962	86.013962	-563.491333	277.299225	1469.009277	-532.545898	-97.004478	1442.514038	-500.958557	81.911537	1421.454834	-484.439911	55.467564	1747.327026	-767.648682	385.662292	1262.623169	-645.175476	-185.426102	1197.769409	-641.884399	251.678879	1025.143677	-547.855469	-168.401733	898.787231	-571.803711	84.592903	1092.292358	550.970520	-17.877298	975.038757	560.403870	238.695313
-593.394714	173.732758	994.223572	-594.828491	-5.496119	995.363525	-653.190674	197.156204	523.886047	-662.010681	-42.750679	526.558716	-664.898743	199.611832	79.328354	-659.686035	-52.901611	86.034149	-563.464905	277.354309	1468.985474	-533.062805	-97.005920	1442.523315	-501.208801	81.898804	1421.450806	-485.061127	55.600094	1747.356812	-767.413940	386.059753	1262.538330	-645.360168	-184.898041	1197.511475	-641.753418	251.751541	1025.169434	-547.499695	-167.900711	898.741150	-571.869263	84.560493	1092.287598	551.980225	-17.395353	974.958496	561.671875	239.117523
-593.342346	173.721405	994.210327	-594.965149	-5.500347	995.392395	-653.318115	197.173294	523.882629	-662.039246	-42.624008	526.408936	-664.912231	199.598633	79.336929	-659.555481	-52.899467	85.986336	-563.430054	277.465820	1468.948730	-533.528687	-96.963387	1442.513062	-501.435852	81.863541	1421.484253	-485.698669	55.783009	1747.554688	-767.178040	386.432495	1262.429565	-645.548462	-184.366135	1197.245972	-641.638855	251.808533	1025.236084	-547.109802	-167.374161	898.635864	-571.921204	84.552238	1092.297607	553.022278	-17.130089	974.903809	563.179199	239.384521
-593.278809	173.718002	994.180542	-595.069702	-5.519228	995.409607	-653.405212	197.191605	523.908630	-662.031982	-42.521324	526.328552	-664.945801	199.578262	79.347069	-659.574951	-52.867455	85.866440	-563.392273	277.540985	1468.871826	-534.021606	-96.946060	1442.517456	-501.677399	81.818031	1421.508057	-486.338196	55.962082	1747.683228	-766.947205	386.817596	1262.230469	-645.684814	-183.765503	1196.936401	-641.503296	251.876770	1025.257080	-546.712585	-166.868042	898.592773	-571.957214	84.545975	1092.294800	553.951355	-16.682863	974.869873	564.350220	239.764740
-593.215942	173.700699	994.146912	-595.132996	-5.504797	995.406250	-653.508972	197.188690	523.891724	-662.104614	-42.536137	526.346436	-664.942139	199.591904	79.318962	-659.494385	-52.909515	85.853668	-563.364502	277.616455	1468.827271	-534.460327	-96.901192	1442.541870	-501.931458	81.772873	1421.553467	-486.992828	56.139168	1747.726563	-766.761169	387.227753	1262.109253	-645.874023	-183.280273	1196.664673	-641.366516	251.919525	1025.304688	-546.252747	-166.268661	898.589905	-571.979187	84.545715	1092.281250	554.877441	-16.252001	974.863220	565.455811	240.203506
-593.170288	173.656754	994.119324	-595.199036	-5.580266	995.437866	-653.609985	197.209412	523.888245	-662.144531	-42.503395	526.372437	-664.949585	199.605331	79.273972	-659.470276	-52.937683	85.896339	-563.377625	277.689514	1468.810181	-534.989502	-96.906387	1442.593384	-502.177460	81.755226	1421.582642	-487.620117	56.345795	1747.955566	-766.554504	387.635956	1261.903076	-646.040833	-182.771957	1196.488403	-641.191345	251.966370	1025.390259	-545.807800	-165.683945	898.584534	-572.022339	84.504738	1092.290649	555.946289	-16.027742	974.878113	566.741577	240.425934
-593.100708	173.620316	994.109253	-595.250061	-5.620302	995.451416	-653.651917	197.164612	523.914307	-662.208252	-42.522961	526.403320	-664.933960	199.606949	79.271294	-659.427551	-52.952724	85.976898	-563.403442	277.751556	1468.757324	-535.423523	-96.859009	1442.685913	-502.420929	81.745880	1421.639648	-488.237244	56.501671	1747.984131	-766.375305	387.981659	1261.795044	-646.196899	-182.364563	1196.346924	-641.052246	251.989960	1025.496460	-545.359680	-165.147461	898.652527	-572.042542	84.464836	1092.299194	556.978638	-15.814588	974.925598	567.982056	240.577194
-593.075989	173.563080	994.113586	-595.326843	-5.627325	995.461609	-653.777710	197.228333	523.943359	-662.354004	-42.571224	526.424561	-664.973938	199.592941	79.289742	-659.533691	-52.944103	86.006340	-563.417236	277.816772	1468.782349	-535.855957	-96.797386	1442.723145	-502.686310	81.751602	1421.666504	-488.859009	56.646835	1748.129395	-766.214600	388.305939	1261.706421	-646.342102	-181.875137	1196.127563	-640.861206	252.023285	1025.580566	-544.923950	-164.552032	898.700989	-572.091980	84.423828	1092.311768	557.982422	-15.667051	975.037170	569.255249	240.590561
-593.008484	173.517212	994.097473	-595.367615	-5.634949	995.483276	-653.890808	197.235947	523.977661	-662.387390	-42.562653	526.407898	-665.056030	199.589539	79.313301	-659.604370	-52.938484	86.003304	-563.453430	277.897430	1468.743042	-536.317932	-96.770668	1442.718140	-502.935730	81.756851	1421.768921	-489.476440	56.883709	1748.353027	-766.102600	388.612427	1261.610474	-646.494873	-181.432861	1195.908936	-640.728760	252.032059	1025.647339	-544.404297	-163.921860	898.691650	-572.097839	84.404686	1092.318848	558.973450	-15.458724	975.075806	570.365173	240.716461
-592.952759	173.487991	994.061218	-595.415283	-5.640306	995.495789	-654.143433	197.325546	524.006104	-662.372742	-42.535995	526.346191	-665.187927	199.578506	79.328964	-659.540771	-52.938854	85.927490	-563.508301	277.960968	1468.711182	-536.709778	-96.755760	1442.734375	-503.194519	81.748558	1421.773682	-490.056671	57.098415	1748.478516	-766.003296	388.910583	1261.524658	-646.605957	-180.973526	1195.654541	-640.551208	252.038284	1025.679932	-543.895020	-163.317215	898.684265	-572.125427	84.401718	1092.314087	560.068176	-15.212135	975.112000	571.603577	240.735733
-592.912292	173.489197	994.037415	-595.452759	-5.684757	995.465149	-654.195007	197.339767	524.017334	-662.382202	-42.548218	526.323914	-665.223755	199.585449	79.329910	-659.520630	-52.924320	85.888107	-563.572876	278.039642	1468.663208	-537.104065	-96.719200	1442.733154	-503.451172	81.738815	1421.777954	-490.636719	57.274101	1748.568481	-765.889038	389.195374	1261.339600	-646.680542	-180.551956	1195.461548	-640.412170	252.054276	1025.695923	-543.384583	-162.669266	898.710266	-572.138672	84.366905	1092.290283	561.095764	-14.855128	975.120728	572.686646	240.725052
-592.854370	173.450760	994.008118	-595.490601	-5.739913	995.491272	-654.169373	197.293732	524.016907	-662.333618	-42.511574	526.316833	-665.203979	199.606964	79.286247	-659.490112	-52.927952	85.884010	-563.672241	278.123444	1468.606689	-537.571045	-96.695267	1442.827881	-503.710541	81.731148	1421.826660	-491.212036	57.459866	1748.692261	-765.802002	389.423401	1261.194336	-646.797668	-180.161346	1195.275513	-640.270081	252.073090	1025.712646	-542.867859	-162.077591	898.851746	-572.169128	84.339127	1092.297729	562.167908	-14.685674	975.243408	573.846130	240.585999
-592.800903	173.434937	994.011047	-595.488892	-5.746436	995.506470	-654.143372	197.257584	524.031433	-662.401611	-42.623989	526.411499	-665.156006	199.617645	79.289063	-659.488098	-52.955528	85.950951	-563.799011	278.188385	1468.633789	-537.969299	-96.640823	1442.935303	-503.951172	81.722404	1421.891724	-491.753326	57.675220	1748.776733	-765.720276	389.618256	1261.069336	-646.906128	-179.850098	1195.190918	-640.167786	252.087524	1025.716919	-542.402039	-161.482422	898.994751	-572.188721	84.329094	1092.317383	563.289551	-14.337929	975.202698	574.957886	240.592468
-592.750183	173.383957	993.987366	-595.505188	-5.767076	995.531433	-654.183655	197.257629	524.056458	-662.442322	-42.704082	526.450928	-665.187744	199.611572	79.304909	-659.571899	-52.985458	85.993568	-563.929199	278.269348	1468.607666	-538.349854	-96.580437	1442.961304	-504.208466	81.726746	1421.952515	-492.292480	57.896130	1748.881348	-765.633972	389.781952	1260.921265	-647.029480	-179.539474	1195.070068	-640.064209	252.089264	1025.700684	-541.926697	-160.804581	899.095825	-572.201965	84.312141	1092.324829	564.452637	-14.176385	975.246826	576.072205	240.508423
-592.713623	173.336609	993.992004	-595.563293	-5.845618	995.542175	-654.165527	197.190399	524.056824	-662.409851	-42.696533	526.447937	-665.147888	199.576050	79.310158	-659.538574	-52.968094	85.987892	-564.049438	278.313812	1468.549316	-538.757629	-96.577576	1442.977051	-504.493256	81.719414	1421.972534	-492.801514	58.099163	1748.849487	-765.592468	390.001678	1260.790527	-647.134705	-179.267960	1194.980713	-639.991943	252.088531	1025.677490	-541.408264	-160.165512	899.182251	-572.246704	84.241493	1092.340210	565.610840	-14.155343	975.278931	577.242676	240.401352
-592.653259	173.344742	993.968872	-595.545166	-5.838507	995.535767	-654.167786	197.149567	524.061951	-662.332764	-42.705330	526.421082	-665.162476	199.578766	79.275917	-659.523071	-52.965195	85.952126	-564.166504	278.335419	1468.536255	-539.046204	-96.589134	1443.003540	-504.692139	81.678909	1422.027588	-493.311676	58.329178	1749.026611	-765.580261	390.228516	1260.581299	-647.191772	-178.920395	1194.782349	-639.897827	252.077332	1025.640381	-540.891052	-159.606506	899.341187	-572.266724	84.254112	1092.338623	566.963623	-13.975691	975.233704	578.303162	240.400391
-592.597046	173.291245	993.951599	-595.547424	-5.878574	995.553467	-654.168396	197.109634	524.056274	-662.350891	-42.742001	526.440063	-665.171570	199.573547	79.331238	-659.575256	-52.913555	85.945625	-564.346497	278.373566	1468.501221	-539.323975	-96.583862	1443.044067	-504.946747	81.689331	1422.053101	-493.775116	58.558941	1749.089722	-765.592285	390.411713	1260.448608	-647.254578	-178.659866	1194.695923	-639.806213	252.061356	1025.616211	-540.405151	-158.984100	899.482971	-572.295227	84.220322	1092.351196	568.265381	-13.949757	975.165527	579.591553	240.249847
-592.554199	173.274506	993.979736	-595.543884	-5.878696	995.570068	-654.195801	197.035873	524.082825	-662.251953	-42.708637	526.386719	-665.189392	199.577484	79.325989	-659.460388	-52.901329	85.901505	-564.543823	278.423828	1468.476196	-539.676880	-96.577148	1443.103027	-505.194550	81.698204	1422.106201	-494.219543	58.770287	1749.056763	-765.608948	390.557709	1260.297607	-647.322205	-178.377228	1194.561890	-639.763306	252.032654	1025.601440	-539.908630	-158.325943	899.593872	-572.324097	84.201843	1092.385254	569.757935	-13.868162	975.004822	580.729248	240.349136
-592.515320	173.212128	993.929688	-595.540833	-5.923575	995.550232	-654.179810	197.041855	524.085571	-662.246826	-42.742451	526.426086	-665.182434	199.567291	79.329170	-659.478455	-52.916824	85.939468	-564.752930	278.466217	1468.403198	-540.025757	-96.537178	1443.127930	-505.411194	81.686455	1422.164429	-494.683105	59.013077	1749.220337	-765.635071	390.732086	1260.058594	-647.434143	-178.167145	1194.448730	-639.702881	252.003052	1025.586182	-539.477905	-157.783890	899.753418	-572.343018	84.161118	1092.359009	571.273743	-13.863540	974.844849	581.975708	240.245621
-592.479736	173.199127	993.902405	-595.547241	-5.948929	995.562012	-654.166626	197.054459	524.067078	-662.240356	-42.777992	526.429565	-665.115479	199.539948	79.299393	-659.539551	-52.933960	85.988373	-564.995789	278.487640	1468.353882	-540.335205	-96.497635	1443.155029	-505.686432	81.703903	1422.234985	-495.124847	59.228291	1749.301270	-765.686707	390.808411	1259.912842	-647.531799	-178.000122	1194.370850	-639.694580	251.979294	1025.527100	-539.044434	-157.184357	899.875122	-572.368896	84.158890	1092.360229	572.953735	-13.773677	974.680237	583.228760	240.288879
-592.475830	173.174515	993.875427	-595.551025	-5.996374	995.546814	-654.236450	197.011414	524.057556	-662.326660	-42.883320	526.499023	-665.156372	199.548325	79.294220	-659.601685	-52.917294	86.017868	-565.219727	278.512726	1468.289185	-540.649048	-96.441452	1443.192749	-505.929443	81.697876	1422.265869	-495.525208	59.468235	1749.359619	-765.726379	390.932098	1259.658081	-647.639648	-177.852875	1194.283447	-639.655701	251.932449	1025.473145	-538.607300	-156.606964	900.005615	-572.409973	84.129089	1092.348267	574.574951	-13.861851	974.546631	584.374878	240.334152
-592.434753	173.122757	993.876404	-595.531311	-5.983637	995.543091	-654.310852	196.959915	524.062195	-662.247009	-42.896179	526.467590	-665.165894	199.506592	79.310356	-659.531494	-52.909111	86.017204	-565.452332	278.535126	1468.254272	-540.953613	-96.407837	1443.229004	-506.156891	81.710152	1422.323486	-495.898712	59.724552	1749.416260	-765.832275	390.968933	1259.570313	-647.694458	-177.686111	1194.209106	-639.812927	251.955872	1025.391357	-538.242065	-156.078613	900.139526	-572.442688	84.105865	1092.360840	576.329224	-14.035852	974.397827	585.785645	240.277222
-592.425598	173.100983	993.851563	-595.513062	-5.983407	995.546509	-654.359924	196.914459	524.100586	-662.278809	-42.941387	526.484070	-665.121582	199.504257	79.352814	-659.605713	-52.859875	85.994583	-565.706482	278.557281	1468.200439	-541.221558	-96.385490	1443.237915	-506.386597	81.736359	1422.345703	-496.278015	59.966415	1749.385376	-765.915344	391.044342	1259.350098	-647.791504	-177.574753	1194.108643	-639.601257	251.884949	1025.387085	-537.836670	-155.542755	900.300476	-572.469543	84.112396	1092.358887	578.169434	-14.013903	974.188477	586.967957	240.390198
-592.427002	173.060181	993.841675	-595.501953	-6.041041	995.551147	-654.416504	196.884598	524.092712	-662.274353	-42.932362	526.453430	-665.081116	199.457123	79.357384	-659.591309	-52.909409	85.994240	-565.976624	278.577423	1468.158691	-541.476196	-96.410896	1443.274536	-506.626099	81.733559	1422.401978	-496.643921	60.226372	1749.545410	-766.067749	391.108704	1259.236450	-647.871216	-177.463913	1194.047852	-639.640137	251.857620	1025.349121	-537.461182	-155.001343	900.485962	-572.514465	84.073547	1092.367188	580.039734	-14.113843	974.040283	588.322144	240.343979
-592.398254	173.021683	993.856628	-595.441223	-6.052154	995.569458	-654.535889	196.882935	524.130798	-662.243042	-43.022099	526.516296	-665.082642	199.458969	79.314835	-659.594971	-52.912800	86.006355	-566.258850	278.578949	1468.134521	-541.662231	-96.422729	1443.300903	-506.856720	81.726692	1422.411499	-496.974976	60.481995	1749.602295	-766.190247	391.117920	1259.104492	-647.938599	-177.375244	1193.983887	-639.624329	251.824570	1025.316650	-537.122375	-154.513245	900.648438	-572.530701	84.055641	1092.397095	581.811584	-14.256528	973.885376	589.611694	240.254700
-592.415100	173.049637	993.826416	-595.430786	-6.070527	995.553345	-654.647705	196.846161	524.136108	-662.251221	-43.037506	526.512329	-665.060425	199.451965	79.339905	-659.633301	-52.940117	86.025887	-566.550049	278.588593	1468.108521	-541.854248	-96.446106	1443.374756	-507.073975	81.736382	1422.458008	-497.297119	60.719002	1749.663086	-766.368835	391.151001	1258.961426	-648.016052	-177.306732	1193.926025	-639.619263	251.770401	1025.361694	-536.825745	-154.038788	900.815247	-572.550903	84.071564	1092.377686	583.634277	-14.311016	973.717590	590.765991	240.285660
-592.434570	173.027084	993.789551	-595.379272	-6.120697	995.545654	-654.773438	196.842056	524.155090	-662.240662	-43.077961	526.529968	-665.042725	199.435394	79.372459	-659.660095	-52.927055	86.053268	-566.842529	278.580627	1468.063110	-542.045288	-96.459091	1443.413696	-507.311584	81.715210	1422.502441	-497.600220	60.966469	1749.588623	-766.575928	391.197144	1258.844849	-648.097351	-177.260193	1193.919556	-639.833618	251.757141	1025.436035	-536.547546	-153.544144	900.962769	-572.563232	84.059990	1092.361450	585.454407	-14.493822	973.613770	592.034851	240.079681
-592.503052	173.019882	993.783203	-595.401245	-6.155520	995.523987	-654.948792	196.774780	524.242004	-662.235168	-43.087372	526.556885	-665.103210	199.397385	79.364281	-659.742126	-52.916142	86.053665	-567.119751	278.527802	1467.988037	-542.246582	-96.496559	1443.387451	-507.511383	81.704002	1422.521606	-497.901520	61.218121	1749.765381	-766.854309	391.202850	1258.769775	-648.132813	-177.195084	1193.845215	-639.685181	251.638672	1025.586792	-536.280396	-153.084900	901.093323	-572.617615	84.036293	1092.349365	587.140808	-14.833287	973.645020	593.072510	239.950638
-592.552368	173.009094	993.771851	-595.387390	-6.157909	995.517151	-655.114990	196.755539	524.283325	-662.178467	-43.105503	526.523376	-665.089539	199.388489	79.355042	-659.724731	-52.877899	85.977303	-567.372437	278.522919	1467.879395	-542.427795	-96.512146	1443.354980	-507.660004	81.697929	1422.520020	-498.169128	61.539429	1749.773315	-767.198425	391.274628	1258.736328	-648.140625	-177.122421	1193.760742	-639.612244	251.494934	1025.837769	-536.015869	-152.659409	901.189026	-572.642517	84.039803	1092.341797	588.918579	-14.905048	973.542236	594.283630	239.721390
-592.601563	173.006088	993.776306	-595.374756	-6.155261	995.496887	-655.342285	196.449219	524.210815	-662.173767	-43.187878	526.524414	-665.050537	199.365631	79.347198	-659.750671	-52.849667	85.939217	-567.598755	278.498535	1467.759521	-542.582031	-96.531845	1443.378540	-507.823059	81.684845	1422.547607	-498.423706	61.831676	1749.799316	-767.562073	391.439667	1258.655273	-648.180908	-177.068069	1193.683472	-639.536316	251.287430	1026.255615	-535.802063	-152.323303	901.241272	-572.669006	84.033676	1092.335693	590.636169	-15.065142	973.443542	595.485596	239.466583
-592.703430	172.971634	993.771667	-595.333130	-6.227584	995.515747	-655.600830	195.993576	524.048645	-662.127075	-43.213585	526.579895	-665.015381	199.378174	79.276337	-659.747742	-52.864918	85.979317	-567.830872	278.502686	1467.619385	-542.721863	-96.570038	1443.440063	-507.978790	81.680199	1422.548340	-498.705505	62.086006	1749.754395	-768.066528	391.612122	1258.649658	-648.240784	-177.063843	1193.688110	-639.460999	251.087234	1026.843628	-535.659851	-151.961685	901.354431	-572.688599	84.009872	1092.340332	592.212708	-15.263926	973.532532	596.523438	239.238358
-592.792419	172.964172	993.829895	-595.328003	-6.250237	995.539795	-655.821777	195.866180	523.986084	-662.267395	-43.332287	526.651489	-664.955139	199.350403	79.203194	-659.869202	-52.876995	86.033432	-568.019409	278.473846	1467.450317	-542.818542	-96.622795	1443.483154	-508.105316	81.659653	1422.617065	-498.968781	62.349838	1749.819092	-768.542969	391.664825	1258.658691	-648.296753	-177.107407	1193.691162	-639.326538	250.827530	1027.548584	-535.532532	-151.595215	901.554321	-572.748291	83.987617	1092.385498	593.572571	-16.124117	973.790405	597.672363	238.766281
-592.858093	172.961060	993.840576	-595.340759	-6.259661	995.568604	-655.947571	195.890121	523.968018	-662.210510	-43.337536	526.629333	-664.917297	199.311478	79.244492	-659.894531	-52.895351	86.073112	-568.222656	278.488770	1467.285522	-542.903381	-96.667152	1443.576660	-508.236267	81.643547	1422.645142	-499.208344	62.663845	1749.982178	-769.103149	391.822052	1258.686035	-648.299255	-177.097656	1193.691162	-639.181885	250.490036	1028.513916	-535.448547	-151.328308	901.634766	-572.769897	83.997215	1092.401245	594.459595	-17.481672	974.391418	598.458557	238.259003
-592.991882	172.960541	993.864563	-595.368347	-6.241483	995.558411	-656.111328	195.937454	523.946594	-662.165771	-43.296593	526.577515	-664.871704	199.327026	79.233765	-659.906311	-52.888065	86.012268	-568.419312	278.488770	1467.087891	-542.951172	-96.736214	1443.589478	-508.331085	81.627335	1422.594482	-499.343811	63.112968	1749.871826	-769.796875	392.064178	1258.805054	-648.296448	-177.085205	1193.670776	-639.026611	250.176758	1029.512329	-535.360474	-151.085892	901.636292	-572.815613	83.999603	1092.400513	596.734558	-16.466679	973.697937	600.019897	238.358276
-593.122864	172.951950	993.907654	-595.430359	-6.274405	995.567505	-656.313293	195.945389	523.974426	-662.150269	-43.356682	526.551575	-664.884094	199.319534	79.221542	-659.885742	-52.866768	85.973412	-568.589050	278.507263	1466.940063	-543.011108	-96.788559	1443.638672	-508.432678	81.603516	1422.604004	-499.605255	63.199368	1749.975464	-770.515930	392.273224	1259.008301	-648.244385	-177.054703	1193.660522	-639.043091	249.797852	1030.583008	-535.300903	-150.875870	901.616577	-572.886963	83.968071	1092.421143	598.521301	-15.881685	973.379150	601.164185	238.398483
-593.245056	172.922653	993.954041	-595.457764	-6.244784	995.561951	-656.544678	196.016830	524.043884	-662.175720	-43.390030	526.541565	-664.869934	199.289551	79.203033	-659.910828	-52.860085	85.941315	-568.778564	278.499817	1466.827393	-543.041931	-96.857353	1443.678711	-508.514282	81.595673	1422.569824	-499.785583	63.438713	1750.045166	-771.239441	392.332489	1259.280640	-648.202454	-177.013077	1193.662720	-639.090088	249.443512	1031.646606	-535.270508	-150.699402	901.673889	-572.925964	83.950905	1092.433838	600.010864	-16.086567	973.402283	602.368225	238.216248
-593.370117	172.861877	994.009583	-595.487854	-6.290021	995.586060	-656.765320	196.048035	524.078674	-662.197083	-43.375763	526.531677	-664.853271	199.315582	79.234459	-659.911255	-52.882187	85.973701	-568.960449	278.452362	1466.819946	-543.019958	-96.930222	1443.719604	-508.621460	81.591141	1422.571655	-499.921570	63.997032	1749.878418	-772.050049	392.503632	1259.731567	-648.140930	-177.008102	1193.696777	-639.247864	249.099976	1032.839233	-535.296570	-150.556137	901.679199	-572.974792	83.891785	1092.467407	601.511780	-16.158543	973.347473	603.576294	238.147995
-593.487549	172.822449	994.110718	-595.518066	-6.260085	995.597107	-656.975098	196.087463	524.175232	-662.306519	-43.435947	526.514160	-664.781494	199.282196	79.257294	-659.913086	-52.884659	85.984856	-569.155823	278.431519	1466.885376	-543.013794	-96.975403	1443.822021	-508.709991	81.594475	1422.592163	-500.102661	64.140129	1750.235107	-772.763367	392.531219	1260.181030	-648.090820	-177.049957	1193.786011	-639.410278	248.760132	1033.898682	-535.353027	-150.492691	901.711060	-573.015686	83.848137	1092.516479	603.102478	-16.018656	973.167053	604.921753	238.083923
-593.663757	172.768890	994.189453	-595.567017	-6.321427	995.641785	-657.210388	196.137253	524.211670	-662.378784	-43.490875	526.578735	-664.767822	199.270264	79.252907	-659.967407	-52.879757	86.009377	-569.347351	278.404572	1466.930298	-542.980896	-97.029213	1443.906006	-508.804871	81.572632	1422.638916	-500.245911	64.365486	1750.302490	-773.541443	392.633820	1260.602173	-648.025452	-177.071594	1193.852539	-639.685120	248.409866	1035.042358	-535.426453	-150.394699	901.720764	-573.088379	83.786858	1092.569458	604.547363	-16.039623	973.081970	606.097168	238.033157
-593.818970	172.747009	994.241089	-595.601379	-6.365156	995.658875	-657.418030	196.049606	524.276917	-662.409424	-43.483982	526.571289	-664.619324	199.281158	79.192772	-659.928894	-52.883442	86.016373	-569.518738	278.355194	1466.955078	-542.919861	-97.073212	1443.949341	-508.891052	81.542435	1422.655640	-500.387360	64.672440	1750.216431	-774.322632	392.685822	1260.973145	-647.933838	-177.092896	1193.887695	-640.035339	248.093002	1036.053345	-535.519653	-150.318573	901.678833	-573.139038	83.749191	1092.594116	606.013062	-16.080006	972.993652	607.436218	237.920685
-594.039795	172.695602	994.322632	-595.655640	-6.361793	995.699158	-657.616760	196.043030	524.281738	-662.457458	-43.529385	526.536133	-664.571411	199.339188	79.133369	-659.958313	-52.903763	85.990013	-569.733521	278.320068	1467.042603	-542.792053	-97.122810	1443.968262	-508.940460	81.531815	1422.668701	-500.493164	64.998230	1750.239502	-775.075378	392.678650	1261.362549	-647.840515	-177.121445	1193.913696	-640.353210	247.784973	1037.147461	-535.625916	-150.314041	901.582764	-573.230530	83.722420	1092.644897	607.389954	-16.322319	972.957825	608.632935	237.941513
-594.248291	172.688248	994.424133	-595.712585	-6.316361	995.727417	-657.829224	196.006378	524.326599	-662.382263	-43.440231	526.489441	-664.568115	199.274567	79.168564	-659.843384	-52.899124	85.935623	-569.943604	278.260681	1467.106323	-542.650818	-97.175133	1443.928467	-508.989288	81.521309	1422.629150	-500.539764	65.527596	1750.031860	-775.857605	392.556519	1261.784912	-647.701233	-177.224487	1193.926392	-640.369995	247.413101	1038.095825	-535.729187	-150.279343	901.506287	-573.323425	83.719559	1092.701050	608.817810	-16.445438	972.863403	610.038086	237.886703
-594.492371	172.612595	994.490601	-595.783691	-6.406332	995.776428	-658.035583	196.004761	524.368713	-662.497742	-43.421188	526.426270	-664.565247	199.287277	79.176857	-659.921265	-52.891613	85.931000	-570.156616	278.157104	1467.131470	-542.500793	-97.242561	1443.928955	-509.036255	81.508270	1422.620361	-500.608063	65.861382	1750.044067	-776.711914	392.516052	1262.361084	-647.579773	-177.294235	1193.898560	-640.637695	247.104065	1039.068115	-535.855164	-150.257629	901.380066	-573.430847	83.647675	1092.747559	610.219055	-16.404345	972.689270	611.246216	237.982300
-594.750793	172.537277	994.555054	-595.821655	-6.413827	995.807129	-658.266724	196.049026	524.426453	-662.545288	-43.463886	526.432739	-664.541748	199.311157	79.154419	-659.953674	-52.939217	85.940918	-570.389404	278.081421	1467.191162	-542.348938	-97.317245	1443.913940	-509.074677	81.465065	1422.614502	-500.635132	66.224968	1750.159302	-777.450745	392.332153	1262.703003	-647.431030	-177.461060	1193.901123	-640.814697	246.808090	1039.947144	-535.977539	-150.322952	901.295227	-573.528198	83.614426	1092.783813	611.685059	-16.342434	972.437561	612.659119	238.005798
-595.042908	172.526459	994.634521	-595.919800	-6.433934	995.812866	-658.529663	196.137589	524.545044	-662.550171	-43.472107	526.439026	-664.579346	199.313049	79.193245	-659.936096	-52.938778	85.912254	-570.610962	277.990784	1467.253174	-542.184753	-97.361572	1443.848389	-509.094299	81.454895	1422.594116	-500.671417	66.518486	1750.177856	-778.245911	392.226257	1263.064453	-647.269226	-177.617813	1193.880493	-640.794128	246.360809	1040.787598	-536.124634	-150.405304	901.114258	-573.657715	83.581917	1092.811768	613.102051	-16.305992	972.231934	613.914429	238.136826
-595.371094	172.512817	994.690674	-596.033813	-6.479234	995.817139	-658.824585	196.297867	524.706543	-662.627625	-43.507046	526.414734	-664.605347	199.344910	79.122253	-659.908691	-52.952900	85.898636	-570.840820	277.930115	1467.237305	-541.997498	-97.422646	1443.816040	-509.120300	81.446747	1422.594849	-500.726807	66.810379	1750.097778	-779.009094	392.033997	1263.415527	-647.082214	-177.741180	1193.821899	-641.259705	246.233261	1041.644409	-536.263489	-150.532684	900.957642	-573.806213	83.549774	1092.825806	614.489746	-16.212757	972.009827	615.152893	238.169296
-595.726685	172.497894	994.737610	-596.154358	-6.510346	995.834656	-659.060364	196.209152	524.750183	-662.706665	-43.521564	526.398254	-664.622803	199.359909	79.114677	-659.945129	-52.949043	85.900948	-571.119507	277.856079	1467.260132	-541.772888	-97.475670	1443.697876	-509.148010	81.445030	1422.578979	-500.716858	67.101982	1750.113892	-779.785583	391.898712	1263.708008	-646.877502	-177.833679	1193.781250	-641.493835	245.994568	1042.231201	-536.403931	-150.659744	900.840271	-573.994019	83.539230	1092.846680	615.829346	-16.311966	971.830566	616.417236	238.124115
-596.021118	172.480743	994.804138	-596.220825	-6.530936	995.837585	-659.281799	196.173401	524.771057	-662.777405	-43.560474	526.361389	-664.654907	199.361923	79.103378	-659.870361	-52.987972	85.890602	-571.429565	277.736450	1467.270020	-541.560059	-97.528145	1443.659668	-509.177826	81.463356	1422.530884	-500.664490	67.386124	1750.224854	-780.504578	391.659576	1263.938110	-646.679016	-177.974045	1193.723755	-641.763916	245.747055	1042.877563	-536.571899	-150.830658	900.656677	-574.133240	83.513565	1092.872070	617.170471	-16.352600	971.647766	617.612305	238.207901
-596.352600	172.434769	994.826294	-596.321899	-6.548366	995.835693	-659.449402	196.112396	524.805725	-662.764709	-43.515915	526.330750	-664.621460	199.368546	79.125618	-659.944031	-52.997013	85.867928	-571.733887	277.646210	1467.251343	-541.273499	-97.576485	1443.594482	-509.209717	81.482971	1422.461426	-500.662659	67.647186	1750.124268	-781.173828	391.409363	1264.131104	-646.470032	-178.133698	1193.722046	-642.024353	245.546982	1043.475708	-536.776245	-151.046844	900.397583	-574.296204	83.497070	1092.870117	618.449951	-16.435621	971.521240	618.826599	238.209167
-596.652954	172.358688	994.858704	-596.385925	-6.609797	995.829041	-659.584595	195.970901	524.793762	-662.948547	-43.597878	526.331421	-664.586914	199.346848	79.087502	-659.942932	-53.012684	85.887474	-572.015442	277.874420	1467.370239	-540.944824	-97.391823	1443.532715	-509.215912	81.780556	1422.384399	-500.613617	67.929825	1750.106079	-781.889893	391.138000	1264.466064	-646.264465	-178.290771	1193.697876	-642.247314	245.324570	1043.895264	-536.988953	-151.280869	900.149048	-574.450378	83.436150	1092.876587	619.699036	-16.560055	971.384460	619.915527	238.190887
-597.040894	172.331680	994.876160	-596.513611	-6.641958	995.819336	-659.651672	195.893341	524.736084	-663.026611	-43.652569	526.354309	-664.544189	199.311356	79.087448	-659.963379	-53.051441	85.922447	-572.220032	277.857452	1467.269775	-540.568176	-97.327599	1443.485229	-509.135193	81.943268	1422.353271	-500.561035	68.210197	1750.097900	-782.533569	390.854431	1264.548218	-646.006287	-178.472534	1193.704834	-642.908142	245.305542	1044.192627	-537.214417	-151.527771	899.977356	-574.645081	83.423973	1092.866089	620.974182	-16.623587	971.207642	621.087219	238.108994
-597.400330	172.278809	994.893921	-596.617676	-6.674830	995.805786	-659.722595	195.844177	524.685120	-663.075439	-43.656734	526.315002	-664.508667	199.320099	79.026550	-660.010376	-53.042980	85.877907	-572.616638	277.807129	1467.288574	-540.287903	-97.347099	1443.392578	-509.169647	81.985191	1422.289429	-500.477386	68.469658	1750.063721	-783.231079	390.491760	1264.739014	-645.747986	-178.662827	1193.692139	-642.929993	245.055405	1044.416870	-537.477051	-151.787949	899.720276	-574.842102	83.395805	1092.860229	622.179565	-16.537201	970.967407	622.034363	238.201492
-597.778198	172.278931	994.930115	-596.741272	-6.722919	995.800232	-659.835266	195.781158	524.668945	-663.194763	-43.670109	526.258606	-664.455627	199.306931	79.001434	-660.015564	-53.011181	85.777451	-572.963745	277.717316	1467.257813	-539.977173	-97.365105	1443.316528	-509.219604	82.024872	1422.224854	-500.362640	68.735100	1750.010986	-783.845947	390.169952	1264.851807	-645.424805	-178.825958	1193.621826	-643.265991	244.936584	1044.597168	-537.706482	-152.068481	899.416809	-575.049377	83.380630	1092.865601	623.333008	-16.472784	970.707642	622.931152	238.301697
-598.115967	172.242828	994.932861	-596.798828	-6.776334	995.763977	-659.917053	195.699631	524.614502	-663.238281	-43.722221	526.213867	-664.457153	199.337372	78.994911	-659.953796	-53.064838	85.781120	-573.340149	277.626099	1467.280518	-539.693298	-97.375816	1443.298950	-509.259216	82.043121	1422.160034	-500.231049	68.989883	1749.979004	-784.522644	389.820221	1264.952759	-645.096497	-178.939758	1193.546265	-643.625793	244.829849	1044.711060	-537.935913	-152.345947	899.187683	-575.222534	83.349464	1092.843140	624.534546	-16.413750	970.494080	623.865906	238.324646
-598.460144	172.225479	994.960083	-596.871094	-6.832692	995.756409	-660.010132	195.564835	524.565552	-663.357544	-43.737755	526.226440	-664.398315	199.322983	78.977097	-660.030151	-53.055042	85.748871	-573.750549	277.545685	1467.285034	-539.386841	-97.420685	1443.257324	-509.319092	82.065155	1422.107544	-500.082642	69.227966	1749.939087	-785.106079	389.358643	1265.023071	-644.785828	-179.141068	1193.597168	-644.011230	244.698334	1044.798462	-538.206543	-152.646393	898.949402	-575.392395	83.327591	1092.844116	625.541992	-16.342701	970.310059	624.480347	238.433060
-598.835510	172.183640	995.011841	-596.958191	-6.890723	995.760742	-660.140198	195.546814	524.545532	-663.426575	-43.757870	526.158325	-664.361328	199.296448	78.956482	-660.029175	-53.081867	85.731422	-574.166992	277.458282	1467.317139	-539.098267	-97.438858	1443.227661	-509.373169	82.140892	1422.120239	-499.919098	69.128662	1750.267944	-785.713013	389.001892	1264.996460	-644.431091	-179.405045	1193.697754	-644.148987	244.413986	1044.843506	-538.491272	-152.909439	898.706543	-575.575562	83.288094	1092.861206	626.595459	-16.306875	970.173218	625.124207	238.515091
-599.195007	172.130356	994.997070	-597.062683	-6.951360	995.753052	-660.245728	195.515244	524.522583	-663.577576	-43.850380	526.196350	-664.373352	199.259216	79.010895	-660.116272	-53.086975	85.740845	-574.607178	277.376343	1467.377441	-538.774109	-97.427521	1443.248657	-509.490692	82.169098	1422.102417	-499.703491	69.669304	1749.988403	-786.314087	388.527008	1265.115112	-644.124939	-179.737579	1193.859009	-644.858032	244.363037	1044.753418	-538.903259	-153.210922	898.412354	-575.776917	83.267090	1092.842651	627.490845	-16.551811	970.166931	625.726990	238.495300
-599.548035	172.050186	995.010376	-597.136108	-7.018103	995.741394	-660.327942	195.440536	524.442871	-663.758118	-43.994415	526.311462	-664.277832	199.270355	78.942795	-660.204773	-53.090664	85.749969	-575.053894	277.292236	1467.383423	-538.433105	-97.446358	1443.263672	-509.542999	82.229202	1422.107788	-499.533478	69.903358	1749.804688	-786.955078	388.042358	1265.183472	-643.787781	-179.992386	1193.888794	-645.261902	244.223755	1044.699829	-539.078613	-153.569016	898.301331	-575.954834	83.215485	1092.835205	628.404846	-16.575634	970.107605	626.231140	238.507141
-599.885681	171.953812	995.045044	-597.180481	-7.099627	995.722534	-660.473145	195.386368	524.455322	-663.837585	-44.048561	526.312012	-664.211304	199.270309	78.918747	-660.283264	-53.085705	85.754929	-575.482544	277.163666	1467.383545	-538.156555	-97.469734	1443.284668	-509.633728	82.277634	1422.088013	-499.301086	70.124519	1749.739990	-787.536011	387.543701	1265.137207	-643.438660	-180.266632	1193.984619	-645.650269	244.051361	1044.619263	-539.313782	-153.870056	898.112061	-576.119507	83.134476	1092.837036	629.224670	-16.526772	970.005005	626.588928	238.595978
-600.203918	171.940720	995.087891	-597.213867	-7.122718	995.707642	-660.599548	195.293716	524.483704	-663.847168	-44.013748	526.227478	-664.211792	199.284698	78.921265	-660.185608	-53.135754	85.778191	-575.960205	277.053070	1467.387329	-537.891846	-97.508682	1443.270508	-509.711975	82.324524	1422.068481	-499.065979	70.313835	1749.678101	-788.114929	387.120148	1265.043701	-643.042297	-180.419495	1193.920288	-646.127441	243.937576	1044.476196	-539.549683	-154.211456	897.859558	-576.273865	83.120872	1092.846069	630.052368	-16.409592	969.893616	626.915405	238.630539
-600.526489	171.896530	995.138428	-597.252747	-7.167099	995.699219	-660.745789	195.250946	524.431946	-663.968506	-44.120796	526.203186	-664.209961	199.233643	78.965439	-660.271851	-53.115486	85.685455	-576.455811	276.974609	1467.394531	-537.603149	-97.513626	1443.256226	-509.793793	82.360840	1422.055420	-498.831055	70.548706	1749.600952	-788.774292	386.608307	1265.089478	-642.654663	-180.584503	1193.837158	-646.903687	243.927216	1044.358643	-539.754089	-154.503159	897.608337	-576.436279	83.080368	1092.862793	630.758118	-16.314325	969.838379	627.190918	238.673264
[truncated: 40 more columns]
