# Supplementary material for: A dyadic stimulus set of audiovisual affective displays for the study of multisensory, emotional, social interactions
Source: Behav Res Methods. 2015 Nov 5;48(4):1285–95. doi: 10.3758/s13428-015-0654-4 (PMC5101291; doi:10.3758/s13428-015-0654-4)
Supplement: Supplementary file 1 — (ZIP 270 MB) [file 13428_2015_654_MOESM1_ESM.zip › supplementary_material_2_stimuli_set_files/G/G22.txt]

-605.896301	144.665329	992.506409	-586.972595	-31.037365	992.063416	-643.430237	174.084183	521.237915	-660.538635	-58.030739	525.610229	-649.529297	181.601807	79.097397	-664.807251	-54.940182	86.454170	-586.621338	247.806717	1461.142700	-526.900330	-127.331207	1447.293335	-519.259277	55.578476	1420.059204	-500.303650	50.450241	1748.872314	-808.730103	353.176208	1267.051392	-657.057129	-233.020859	1202.770508	-681.529907	223.387375	1028.598877	-530.335510	-136.829971	943.262634	-579.606018	58.377964	1090.846313	564.357178	-26.891985	970.923950	569.062195	231.003601
-605.978394	144.770111	992.521179	-587.201782	-30.936316	992.005615	-643.283813	174.217712	521.222961	-660.450439	-58.024170	525.586121	-649.577820	181.588562	79.096176	-664.790833	-54.921398	86.412750	-586.611816	247.756317	1461.194336	-526.861694	-127.376038	1447.339966	-519.258789	55.522663	1420.086426	-500.601563	50.296886	1748.998047	-808.673157	353.155060	1267.129639	-656.719971	-233.050644	1202.671509	-681.467163	223.373199	1028.575317	-528.782593	-135.613708	944.742859	-579.728027	58.429657	1090.819946	564.364685	-26.910690	970.909973	569.084595	230.995468
-606.076660	144.917786	992.553284	-587.541138	-30.810350	991.939514	-643.148193	174.325272	521.242981	-660.483215	-58.100945	525.520569	-649.677490	181.597824	79.106125	-664.840210	-54.936157	86.457581	-586.593140	247.669388	1461.227905	-526.851074	-127.459488	1447.425903	-519.213440	55.458324	1420.165527	-500.911072	50.135387	1749.104858	-808.576294	353.132050	1267.130127	-656.421021	-233.095078	1202.581787	-681.413330	223.397812	1028.546997	-528.143982	-135.564148	944.879395	-579.904480	58.492542	1090.796753	564.388794	-26.819979	970.897156	569.142700	230.956131
-606.049194	144.895309	992.575806	-587.525757	-30.794878	991.906555	-642.931152	174.382599	521.226807	-660.481262	-58.165409	525.550964	-649.697815	181.622452	79.099564	-664.867432	-54.924305	86.474945	-586.566833	247.593628	1461.248291	-526.811951	-127.524330	1447.477051	-519.151489	55.368332	1420.227905	-501.181458	50.022167	1749.222046	-808.511230	353.104156	1267.135986	-656.144653	-233.141541	1202.478516	-681.338501	223.379745	1028.552124	-527.512695	-135.537628	945.014099	-579.881836	58.457207	1090.791748	564.395813	-26.779591	970.870300	569.177612	230.953613
-606.030701	144.915466	992.598267	-587.568909	-30.801779	991.954712	-642.746338	174.514191	521.193359	-660.400757	-58.128937	525.500977	-649.757263	181.596848	79.113281	-664.885498	-54.901333	86.431870	-586.525574	247.515533	1461.307983	-526.766052	-127.594826	1447.523438	-519.060913	55.294369	1420.304565	-501.502686	49.897690	1749.325928	-808.416016	353.111481	1267.161987	-655.802185	-233.176376	1202.382813	-681.011719	223.197174	1028.791626	-526.798584	-135.416000	945.162842	-579.910217	58.470413	1090.829712	564.381775	-26.711700	970.854492	569.167542	231.020020
-605.980225	144.936172	992.640808	-587.538086	-30.749628	991.943970	-642.561951	174.580246	521.207092	-660.331116	-58.186668	525.519531	-649.792847	181.601868	79.137711	-664.924377	-54.894070	86.421722	-586.481201	247.434586	1461.357056	-526.683899	-127.645668	1447.593750	-518.949890	55.210022	1420.380249	-501.806213	49.758270	1749.445313	-808.328979	353.076355	1267.240967	-655.424805	-233.358719	1202.394775	-680.906433	223.139145	1028.844238	-526.112976	-135.357010	945.311584	-579.889099	58.473221	1090.849487	564.386719	-26.715227	970.853760	569.199524	231.009079
-605.915649	144.942520	992.669617	-587.567749	-30.736744	991.987244	-642.385681	174.596313	521.180420	-660.276672	-58.166367	525.511658	-649.881348	181.611313	79.139748	-664.954834	-54.916527	86.470161	-586.421631	247.353027	1461.402344	-526.678833	-127.731171	1447.663696	-518.855408	55.131516	1420.457031	-502.115723	49.630585	1749.577393	-808.255066	352.991333	1267.315186	-655.124451	-233.396530	1202.340088	-680.809448	223.123459	1028.842285	-525.418213	-135.363495	945.475525	-579.903198	58.478653	1090.890991	564.399109	-26.721640	970.861511	569.201660	231.000397
-605.876526	144.973053	992.702515	-587.584229	-30.725889	991.984192	-642.193298	174.704651	521.154175	-660.249573	-58.184055	525.544006	-649.897400	181.601471	79.167099	-664.978760	-54.881622	86.433060	-586.343140	247.268768	1461.485840	-526.637329	-127.835609	1447.724365	-518.710999	55.064156	1420.546387	-502.404999	49.495411	1749.689331	-808.155884	352.929871	1267.347412	-654.794434	-233.273056	1202.157227	-680.721436	223.121964	1028.876221	-524.579773	-135.269623	945.693359	-579.893982	58.473495	1090.906616	564.437744	-26.688702	970.867981	569.268616	230.964035
-605.843750	144.975220	992.741150	-587.612488	-30.726040	991.993958	-642.051453	174.700714	521.173218	-660.148010	-58.138031	525.526245	-649.976746	181.594727	79.189156	-664.917664	-54.884205	86.462029	-586.254639	247.197617	1461.546875	-526.576050	-127.899208	1447.807007	-518.584473	54.996185	1420.637085	-502.692993	49.347588	1749.793457	-808.076233	352.841492	1267.416870	-654.402771	-233.292633	1202.094116	-680.574158	223.097305	1028.946167	-523.813782	-135.188553	945.891479	-579.901306	58.451427	1090.932739	564.443726	-26.720739	970.894958	569.302063	230.944824
-605.741760	144.957001	992.785461	-587.624878	-30.711208	992.073425	-641.883911	174.719559	521.182312	-660.124695	-58.168747	525.520325	-650.023926	181.568924	79.222466	-664.910645	-54.867458	86.449532	-586.122803	247.145050	1461.610352	-526.480103	-127.979263	1447.865723	-518.422546	54.926899	1420.739990	-502.970612	49.193237	1749.911255	-807.982178	352.749420	1267.485596	-654.046997	-233.316956	1202.050293	-680.699219	223.337326	1028.680786	-523.062744	-135.159027	946.093384	-579.905212	58.453701	1091.002930	564.650757	-27.021570	970.900146	570.034790	230.141373
-605.662048	144.994614	992.836487	-587.671265	-30.683722	992.095642	-641.713562	174.736267	521.146179	-660.121338	-58.195305	525.560669	-650.052856	181.574112	79.180290	-664.929871	-54.864403	86.449127	-586.027954	247.050873	1461.706177	-526.417297	-128.058197	1447.972290	-518.277588	54.886757	1420.856079	-503.241333	49.040173	1750.005127	-807.867371	352.633057	1267.494019	-653.649719	-233.358704	1201.962280	-680.559021	223.328140	1028.736938	-522.274902	-135.066254	946.330017	-579.927612	58.453922	1091.046509	564.680298	-26.939875	970.875366	570.074890	230.098450
-605.533997	144.931656	992.859070	-587.679321	-30.718937	992.191284	-641.504761	174.692795	521.145203	-660.085571	-58.184986	525.558533	-650.048218	181.577728	79.174088	-665.002563	-54.868805	86.510605	-585.908813	247.005310	1461.775879	-526.312195	-128.115860	1448.082275	-518.137207	54.831238	1420.966309	-503.467407	48.873451	1750.223877	-807.734558	352.488281	1267.565918	-653.243164	-233.399948	1201.873901	-680.370667	223.268829	1028.818481	-521.461609	-134.950623	946.518982	-579.925781	58.427147	1091.115234	564.682190	-26.921335	970.873901	570.065735	230.118607
-605.467285	144.955307	992.907349	-587.752625	-30.734936	992.199280	-641.335876	174.705368	521.116028	-660.025452	-58.126678	525.503906	-650.083374	181.532379	79.225739	-664.925659	-54.867683	86.447319	-585.664795	246.723022	1461.877686	-526.085876	-128.388092	1448.119019	-518.022400	54.855804	1421.167969	-503.740204	48.733788	1750.218628	-807.608154	352.367706	1267.639282	-652.711487	-233.574692	1201.977295	-680.154541	223.239029	1028.949219	-520.663025	-134.891983	946.762146	-579.941223	58.393539	1091.145874	564.675171	-26.915226	970.886475	570.074829	230.135254
-605.408386	144.890717	992.994019	-587.853149	-30.791267	992.305298	-641.148926	174.667191	521.069153	-660.008484	-58.141769	525.496948	-650.088745	181.536270	79.229370	-664.907166	-54.872276	86.482941	-585.523071	246.630798	1461.986450	-525.952087	-128.450882	1448.208984	-517.899170	54.819332	1421.242065	-503.975220	48.562019	1750.323608	-807.501282	352.249939	1267.718506	-652.245361	-233.655899	1201.877319	-679.920898	223.148636	1029.057251	-519.833618	-134.817490	947.010803	-579.924438	58.332638	1091.235962	564.700928	-26.939268	970.883362	570.107300	230.131699
-605.282715	144.853745	993.048462	-587.882629	-30.831678	992.368774	-640.923035	174.693253	521.062561	-660.008850	-58.222260	525.568359	-650.109131	181.535614	79.231438	-664.914917	-54.882236	86.556732	-585.415039	246.614197	1462.117798	-525.840698	-128.475021	1448.288818	-517.746765	54.743126	1421.339966	-504.172058	48.403610	1750.414917	-807.375977	352.115662	1267.786865	-651.834045	-233.586014	1201.767578	-679.735291	223.102402	1029.215820	-518.973145	-134.637650	947.239807	-579.928406	58.279018	1091.303833	564.719299	-26.992357	970.913513	570.137878	230.135025
-605.141479	144.862457	993.075623	-587.899719	-30.871632	992.358459	-640.710388	174.632080	521.089539	-659.908325	-58.137753	525.555969	-650.101013	181.558685	79.249229	-664.835876	-54.880589	86.489761	-585.250977	246.553848	1462.222168	-525.724976	-128.490112	1448.321167	-517.587830	54.691269	1421.402588	-504.363953	48.251373	1750.514893	-807.291321	352.018463	1267.874146	-651.336426	-233.622208	1201.715454	-679.480164	223.063339	1029.336060	-518.084900	-134.437119	947.506836	-579.887634	58.224934	1091.316406	564.546814	-26.669846	970.917969	569.465637	230.904144
-604.977295	144.833252	993.098511	-587.922974	-30.868168	992.365234	-640.427856	174.539337	521.124451	-659.825745	-58.081287	525.474365	-650.080139	181.520660	79.245178	-664.759766	-54.847137	86.492813	-585.260620	246.802673	1462.335205	-525.744995	-128.204086	1448.433105	-517.418884	54.553471	1421.249390	-504.523346	48.075470	1750.594482	-807.156799	351.884216	1267.978516	-650.869934	-233.779190	1201.631958	-679.183777	223.030487	1029.430908	-517.241821	-134.271667	947.729187	-579.816467	58.185570	1091.331421	564.528381	-26.598570	970.898804	569.478699	230.929733
-604.810486	144.776031	993.084961	-588.013855	-30.907623	992.397095	-640.218201	174.529099	521.128357	-659.882446	-58.114029	525.516479	-650.150146	181.540985	79.275421	-664.825623	-54.866009	86.504562	-585.120361	246.828308	1462.415039	-525.641785	-128.173615	1448.480713	-517.277588	54.488369	1421.226929	-504.681519	47.897137	1750.675415	-807.047546	351.729645	1268.058594	-650.378967	-233.879898	1201.522217	-678.891235	223.030243	1029.512573	-516.357056	-134.080246	948.025818	-579.797668	58.136631	1091.343872	564.548767	-26.611145	970.898193	569.484802	230.903549
-604.644348	144.723083	993.100830	-588.029297	-30.994633	992.454163	-640.047607	174.569168	521.168457	-659.775146	-58.044628	525.482727	-650.215759	181.532532	79.267868	-664.790161	-54.850380	86.492455	-584.988892	246.750977	1462.521362	-525.568665	-128.202682	1448.543945	-517.123047	54.414822	1421.300659	-504.806396	47.718365	1750.741455	-806.928040	351.609589	1268.135254	-649.919739	-234.000885	1201.418945	-678.608826	223.010498	1029.570801	-515.482544	-133.931656	948.372375	-579.739868	58.070679	1091.383179	564.548218	-26.592775	970.870544	569.521729	230.887314
-604.440186	144.667297	993.130493	-588.000305	-30.996695	992.441528	-639.825989	174.564529	521.140747	-659.781433	-58.122864	525.519287	-650.274109	181.537201	79.307167	-664.785522	-54.848831	86.498100	-584.764893	246.702057	1462.580566	-525.415894	-128.257401	1448.549072	-516.990906	54.330215	1421.326660	-504.919006	47.519390	1750.795898	-806.766968	351.433411	1268.175293	-649.462708	-234.248032	1201.444458	-678.317749	223.017029	1029.603394	-514.638733	-133.763351	948.650818	-579.649597	57.999348	1091.396606	564.569824	-26.605831	970.873535	569.568237	230.858826
-604.252747	144.625458	993.139771	-588.043823	-31.118221	992.496704	-639.642944	174.462830	521.114502	-659.769348	-58.147488	525.484375	-650.356873	181.526947	79.338455	-664.753906	-54.843868	86.459610	-584.601440	246.650787	1462.688110	-525.302002	-128.307571	1448.579346	-516.848267	54.255997	1421.354980	-504.982361	47.351246	1750.813232	-806.626038	351.309418	1268.304932	-648.968567	-234.263962	1201.263184	-678.041443	223.015732	1029.642090	-513.781006	-133.590012	948.989929	-579.608521	57.918251	1091.434082	564.570251	-26.603060	970.877075	569.574097	230.914856
-604.042786	144.618637	993.109436	-588.034668	-31.143435	992.487671	-639.401978	174.430283	521.105286	-659.750549	-58.132484	525.502686	-650.391785	181.553543	79.325073	-664.729858	-54.861744	86.492813	-584.437195	246.587234	1462.742188	-525.220154	-128.368790	1448.567017	-516.697937	54.180214	1421.368774	-505.035889	47.170483	1750.835571	-806.403687	351.197327	1268.278809	-648.539246	-234.510071	1201.320923	-677.791016	223.010376	1029.651611	-512.944824	-133.483002	949.239319	-579.509583	57.894176	1091.416260	564.549683	-26.606483	970.899170	569.591492	230.882904
-603.843201	144.577225	993.090393	-588.010437	-31.225946	992.491028	-639.157471	174.437454	521.054932	-659.723145	-58.147800	525.531616	-650.443848	181.534836	79.323799	-664.670593	-54.898434	86.481918	-584.282837	246.534805	1462.797119	-525.132507	-128.418625	1448.599121	-516.541992	54.110046	1421.415894	-505.071991	47.004257	1750.839844	-806.198669	351.120117	1268.294434	-648.145752	-234.478470	1201.103149	-677.574219	223.014969	1029.606689	-512.075867	-133.334915	949.491943	-579.419434	57.826061	1091.412109	564.535217	-26.607750	970.893616	569.574646	230.880569
-603.617920	144.509323	993.079468	-587.972290	-31.276566	992.484436	-638.873657	174.394531	521.044800	-659.641418	-58.060783	525.419556	-650.445923	181.520721	79.310173	-664.544373	-54.887123	86.432205	-584.067993	246.486893	1462.786621	-525.012146	-128.474548	1448.605591	-516.385376	54.023216	1421.415161	-505.067963	46.822334	1750.858398	-805.967773	351.088135	1268.319580	-647.687744	-234.647446	1200.990112	-677.357666	222.955643	1029.588013	-511.265015	-133.179169	949.789368	-579.287842	57.751755	1091.403564	564.508972	-26.641916	970.903503	569.542969	230.931427
-603.381775	144.377258	993.076172	-587.873413	-31.345982	992.459229	-638.583130	174.320724	521.028198	-659.657715	-58.081329	525.385132	-650.467346	181.526779	79.343445	-664.519775	-54.847427	86.385231	-583.848083	246.387421	1462.827637	-524.920776	-128.528305	1448.578247	-516.207642	53.962692	1421.440552	-505.040802	46.653088	1750.854248	-805.721191	351.086029	1268.330322	-647.249573	-234.757904	1200.878174	-677.198914	222.881760	1029.562012	-510.470581	-133.069763	950.160522	-579.129639	57.625408	1091.391113	564.513611	-26.595737	970.896729	569.570740	230.939758
-603.146667	144.288895	993.074585	-587.812439	-31.418928	992.494568	-638.347107	174.305832	521.002625	-659.691406	-58.121628	525.419800	-650.478088	181.567078	79.323524	-664.561340	-54.903999	86.451622	-583.677551	246.278381	1462.833740	-524.829895	-128.602982	1448.599121	-516.042664	53.884754	1421.466309	-504.977936	46.498436	1750.867310	-805.464111	351.132050	1268.373535	-646.914246	-234.915283	1200.798950	-677.098328	222.793243	1029.535034	-509.652435	-132.955948	950.485107	-579.012512	57.546524	1091.413208	564.489319	-26.550913	970.864868	569.563660	230.935852
-602.932068	144.260986	993.062134	-587.719299	-31.502314	992.478271	-638.160950	174.325989	521.062073	-659.637329	-58.129684	525.417236	-650.516113	181.556381	79.311729	-664.453064	-54.917198	86.459724	-583.465393	246.178131	1462.846313	-524.756287	-128.687729	1448.590088	-515.858948	53.834751	1421.478516	-504.891968	46.342030	1750.855713	-805.166748	351.118927	1268.400146	-646.618713	-235.031265	1200.737671	-676.971130	222.717117	1029.453247	-508.842773	-132.739151	950.610107	-578.850281	57.477715	1091.397583	564.489258	-26.537062	970.867493	569.520752	230.965286
-602.752258	144.226776	993.076843	-587.612610	-31.620668	992.489746	-637.985352	174.328217	521.089417	-659.681519	-58.156464	525.438721	-650.546509	181.555435	79.329308	-664.512573	-54.919384	86.408043	-583.224609	246.095352	1462.852661	-524.633911	-128.754868	1448.588623	-515.684753	53.719887	1421.492065	-504.774475	46.194973	1750.856323	-804.847534	351.179657	1268.387939	-646.297302	-235.145477	1200.695313	-676.861206	222.648331	1029.433838	-508.078644	-132.681274	951.070679	-578.696716	57.393116	1091.409058	564.477051	-26.474024	970.854797	569.507385	231.035278
-602.549805	144.191498	993.069092	-587.474670	-31.725067	992.483215	-637.738892	174.287262	521.025391	-659.747437	-58.273598	525.502747	-650.489258	181.559784	79.362679	-664.546814	-54.915188	86.415604	-583.021790	245.992981	1462.846558	-524.519836	-128.819748	1448.598755	-515.471619	53.635109	1421.494263	-504.633850	46.068195	1750.825439	-804.523010	351.250671	1268.320679	-645.986511	-235.254074	1200.628052	-676.718079	222.585388	1029.375244	-507.303925	-132.558975	951.503052	-578.527039	57.317429	1091.401978	564.463196	-26.462368	970.849365	569.510864	231.044617
-602.337646	144.148590	993.080444	-587.361755	-31.783676	992.499512	-637.569824	174.184448	521.056824	-659.695923	-58.297977	525.535828	-650.535034	181.518936	79.337135	-664.514282	-54.936001	86.456436	-582.805237	245.903229	1462.824463	-524.443176	-128.900116	1448.568237	-515.290771	53.519737	1421.505249	-504.484344	45.917419	1750.799316	-804.175598	351.338135	1268.231567	-645.714661	-235.402466	1200.597656	-676.295715	222.258270	1029.675903	-506.578918	-132.531982	951.849854	-578.362732	57.260223	1091.415649	564.655945	-26.733366	970.854065	570.154053	230.287125
-602.099548	144.096451	993.080078	-587.226074	-31.882944	992.506714	-637.371094	174.051590	521.028503	-659.757324	-58.400791	525.534912	-650.546082	181.535034	79.329498	-664.605774	-54.943382	86.455437	-582.599060	245.830444	1462.783691	-524.349976	-128.986313	1448.567871	-515.107605	53.398354	1421.497314	-504.302795	45.781868	1750.761230	-803.847839	351.383087	1268.192993	-645.469055	-235.523132	1200.503662	-676.372253	222.529068	1029.266846	-505.783722	-132.476242	952.059448	-578.173950	57.178997	1091.418823	564.626404	-26.762787	970.845398	570.166809	230.280136
-601.868103	144.034058	993.039978	-587.045654	-31.950928	992.471558	-637.136963	173.915695	521.033386	-659.684998	-58.342304	525.483582	-650.515747	181.534363	79.355064	-664.464844	-54.932125	86.407257	-582.373230	245.735443	1462.780762	-524.217468	-129.080795	1448.549072	-514.887878	53.313564	1421.488770	-504.087341	45.628273	1750.739502	-803.549500	351.488831	1268.183594	-645.224548	-235.634460	1200.437866	-676.143860	222.514786	1029.204834	-505.047180	-132.308823	952.327209	-577.928406	57.115154	1091.374512	564.407593	-26.468084	970.844482	569.464050	231.094788
-601.645569	143.983398	993.034790	-586.872253	-31.979120	992.414490	-637.003418	173.884460	521.041626	-659.573425	-58.344326	525.494873	-650.536743	181.532639	79.369789	-664.339172	-54.956783	86.408089	-582.168457	245.626266	1462.782104	-524.115356	-129.160141	1448.530396	-514.674255	53.208828	1421.466919	-503.898743	45.489162	1750.722412	-803.224243	351.537781	1268.179932	-645.007690	-235.694550	1200.389160	-675.921387	222.508133	1029.146362	-504.364807	-132.314957	952.884705	-577.712036	57.043724	1091.340698	564.388611	-26.444294	970.842041	569.410889	231.160004
-601.429382	143.921066	993.037109	-586.708313	-32.018036	992.395630	-636.815918	173.805725	521.026428	-659.597961	-58.404678	525.524109	-650.543396	181.534164	79.367935	-664.416870	-54.950466	86.376976	-581.958252	245.512222	1462.741699	-524.059753	-129.239182	1448.519287	-514.454529	53.116619	1421.488037	-503.714447	45.355232	1750.698730	-802.905090	351.620697	1268.152344	-644.820374	-235.784439	1200.281616	-675.703308	222.491577	1029.099487	-503.603973	-132.357544	953.142883	-577.519348	56.976685	1091.332153	564.371826	-26.411545	970.806763	569.390320	231.158798
-601.185791	143.896851	993.006226	-586.504456	-32.075172	992.367798	-636.682678	173.843277	521.062622	-659.565308	-58.452705	525.493713	-650.562195	181.537308	79.374214	-664.455444	-54.986187	86.398682	-581.636475	245.039749	1462.704468	-523.820862	-129.701782	1448.458984	-514.232178	53.091072	1421.793335	-503.505585	45.233040	1750.665527	-802.644409	351.673187	1268.145996	-644.637085	-235.878799	1200.296143	-675.492554	222.493927	1029.077515	-502.988464	-132.325363	953.470581	-577.269470	56.935989	1091.298340	564.571106	-26.651190	970.787415	570.094116	230.353424
-601.023071	143.860733	993.020142	-586.283630	-32.070461	992.287415	-636.562134	173.842133	521.075500	-659.502808	-58.527802	525.541687	-650.583435	181.516235	79.374474	-664.389221	-55.007622	86.403214	-581.390198	244.868805	1462.674438	-523.647339	-129.803528	1448.426880	-514.017029	53.012791	1421.778076	-503.288422	45.097343	1750.627319	-802.338074	351.736511	1268.115967	-644.442993	-235.927307	1200.257446	-675.280762	222.495331	1029.039551	-502.369659	-132.294174	953.867554	-577.035034	56.876713	1091.258423	564.540955	-26.700251	970.789551	570.104980	230.352310
-600.813660	143.822876	993.016785	-586.061951	-32.092632	992.244507	-636.422302	173.842239	521.066772	-659.477722	-58.563480	525.537537	-650.605652	181.495728	79.452911	-664.449585	-55.003361	86.406364	-581.177917	244.767715	1462.649414	-523.505310	-129.892014	1448.385986	-513.773743	52.925564	1421.749268	-503.024445	44.955109	1750.708252	-802.021179	351.766846	1268.113892	-644.283325	-236.160553	1200.286133	-675.076782	222.511963	1029.024902	-501.793732	-132.273544	954.338318	-576.796387	56.827763	1091.231567	564.514709	-26.680994	970.788025	570.030457	230.386414
-600.578003	143.808456	993.032410	-585.779297	-32.111927	992.199219	-636.343750	173.854675	521.052307	-659.442993	-58.654488	525.619324	-650.573303	181.506744	79.412582	-664.544739	-55.015339	86.453247	-580.959412	244.684845	1462.627563	-523.329590	-129.978058	1448.302979	-513.540710	52.846550	1421.755371	-502.797424	44.828632	1750.681763	-801.736023	351.785126	1268.114990	-644.138123	-236.282227	1200.269531	-674.892090	222.520828	1028.988770	-501.182526	-132.206436	954.619080	-576.535034	56.781361	1091.216553	564.502502	-26.709730	970.796082	570.042969	230.371658
-600.366638	143.799347	993.028076	-585.546997	-32.124924	992.188843	-636.251587	173.894608	521.075806	-659.346252	-58.681278	525.591003	-650.539001	181.520477	79.400833	-664.486267	-55.029327	86.436012	-580.709656	244.585358	1462.598145	-523.138733	-130.055511	1448.245850	-513.278381	52.745358	1421.730225	-502.605347	44.707741	1750.532471	-801.481323	351.799927	1268.131104	-643.970093	-236.397079	1200.212036	-674.716309	222.540451	1028.958252	-500.590240	-132.249588	954.859009	-576.301819	56.769855	1091.207397	564.261047	-26.336739	970.775513	569.270325	231.228851
-600.149719	143.816833	993.049927	-585.301331	-32.122791	992.117371	-636.210510	173.957336	521.119202	-659.187378	-58.630352	525.561707	-650.549438	181.525146	79.443924	-664.457336	-55.011555	86.389633	-580.464539	244.493011	1462.611084	-522.910828	-130.126785	1448.155762	-512.988281	52.662025	1421.689209	-502.378601	44.601658	1750.505493	-801.227234	351.853119	1268.188965	-643.833679	-236.384796	1200.117188	-674.535645	222.566650	1028.971191	-500.091858	-132.244080	955.190430	-576.047791	56.731945	1091.179199	564.203308	-26.341585	970.775757	569.181641	231.314438
-599.938477	143.832336	993.063660	-585.109070	-32.093086	992.081909	-636.170410	173.951416	521.139587	-659.157043	-58.725922	525.606506	-650.529114	181.523392	79.411758	-664.526611	-55.024540	86.402740	-580.235657	244.419571	1462.571899	-522.706970	-130.181473	1448.069580	-512.674805	52.574429	1421.660767	-502.156616	44.476341	1750.482788	-800.955383	351.916840	1268.246948	-643.676636	-236.630402	1200.141968	-674.382629	222.582993	1028.947144	-499.534485	-132.142715	955.510864	-575.830994	56.726532	1091.166016	564.207214	-26.312164	970.762146	569.198486	231.293671
-599.722961	143.793854	993.059021	-584.894226	-32.109173	992.080688	-636.132751	173.969223	521.128418	-659.103333	-58.782001	525.618958	-650.550598	181.511703	79.472946	-664.535522	-55.065826	86.437073	-579.962097	244.340958	1462.536865	-522.449707	-130.253494	1447.954834	-512.387512	52.490387	1421.610107	-501.916809	44.351761	1750.452393	-800.714905	351.952606	1268.291870	-643.514404	-236.585022	1199.986572	-674.198669	222.569550	1028.964355	-499.026245	-132.040451	955.856934	-575.608276	56.701820	1091.161743	564.150757	-26.329659	970.776428	569.096985	231.355560
-599.485229	143.826035	993.055664	-584.629700	-32.108986	992.043274	-636.148315	173.952759	521.130188	-658.983521	-58.767151	525.629700	-650.491699	181.495819	79.487244	-664.565247	-55.066723	86.438591	-579.688843	244.226868	1462.509888	-522.161804	-130.331207	1447.853760	-512.075195	52.420876	1421.532959	-501.674683	44.234779	1750.439453	-800.501465	351.950134	1268.379517	-643.309082	-236.657349	1199.877930	-674.034302	222.570419	1028.984009	-498.494232	-132.018677	956.105042	-575.328613	56.703758	1091.136597	564.119324	-26.353464	970.756897	569.105835	231.355515
-599.270813	143.841309	993.047363	-584.401001	-32.110161	992.016541	-636.240784	173.923187	521.212219	-658.821106	-58.754982	525.605896	-650.476135	181.491653	79.514389	-664.519043	-55.046535	86.396187	-579.347839	244.135254	1462.475464	-521.852234	-130.406387	1447.774292	-511.785461	52.369183	1421.501465	-501.435577	44.121078	1750.424561	-800.252380	351.924774	1268.438232	-643.067627	-236.725922	1199.800781	-673.839844	222.588196	1029.026123	-497.979492	-132.051727	956.329102	-575.072815	56.704666	1091.113403	564.105042	-26.344078	970.749817	569.069458	231.378922
-599.018738	143.814285	993.031982	-584.121582	-32.155716	992.022278	-636.350464	173.872314	521.243896	-658.789673	-58.822392	525.649597	-650.420105	181.481522	79.507919	-664.594055	-55.050667	86.377335	-579.038025	244.035889	1462.461304	-521.527222	-130.490692	1447.658936	-511.453522	52.307663	1421.450684	-501.179443	44.018616	1750.426147	-800.024475	351.887024	1268.537476	-642.829163	-236.760956	1199.693359	-673.654785	222.602310	1029.067993	-497.447571	-132.017380	956.593201	-574.793762	56.683887	1091.106079	564.076904	-26.325588	970.785828	569.032410	231.374756
-598.749023	143.820999	993.031067	-583.881287	-32.171658	992.062439	-636.496826	173.911423	521.269409	-658.719849	-58.938972	525.685364	-650.347839	181.466949	79.501320	-664.720825	-55.054955	86.450920	-578.736206	243.960068	1462.460693	-521.192627	-130.543289	1447.548218	-511.131653	52.247528	1421.406616	-500.900146	43.925030	1750.415771	-799.779724	351.820831	1268.592773	-642.587158	-236.792313	1199.580078	-673.455444	222.596115	1029.109497	-496.891876	-132.044281	956.785950	-574.535339	56.699665	1091.125000	564.056824	-26.391724	970.777588	569.000977	231.358749
-598.454651	143.871078	993.032349	-583.565308	-32.152561	992.000854	-636.742859	173.964722	521.352051	-658.644165	-59.003819	525.723999	-650.350159	181.444473	79.487320	-664.767273	-55.045361	86.422119	-578.431152	243.858566	1462.469238	-520.869019	-130.597321	1447.401001	-510.786743	52.186619	1421.361084	-500.617798	43.855118	1750.374268	-799.540588	351.696899	1268.654907	-642.310791	-236.853271	1199.510986	-673.236267	222.587509	1029.162964	-496.433899	-131.992783	956.956421	-574.211121	56.702579	1091.091919	564.023193	-26.334330	970.757263	568.956238	231.396530
-598.167969	143.882462	993.027039	-583.244690	-32.124599	991.952393	-637.016968	174.018448	521.387085	-658.596863	-59.039703	525.767029	-650.323425	181.433289	79.484596	-664.853760	-55.047894	86.462036	-578.084473	243.789856	1462.487305	-520.554138	-130.625275	1447.300659	-510.448212	52.132542	1421.299927	-500.311920	43.784885	1750.347168	-799.327271	351.646271	1268.694946	-642.026184	-236.955948	1199.522339	-673.003967	222.560699	1029.247070	-495.936157	-131.980255	957.098816	-573.862976	56.705208	1091.057495	563.958435	-26.363718	970.778320	568.938049	231.390808
-597.934326	143.914597	993.028381	-582.997192	-32.063576	991.904968	-637.291870	174.092987	521.444275	-658.451172	-59.033848	525.743286	-650.308899	181.456345	79.485962	-664.770630	-55.095562	86.458298	-577.756470	243.775604	1462.465088	-520.207031	-130.659149	1447.188477	-510.090454	52.081024	1421.252319	-499.991974	43.702305	1750.332275	-799.104980	351.541077	1268.744507	-641.737183	-237.017365	1199.460205	-672.735779	222.515579	1029.338989	-495.351379	-131.934952	957.225952	-573.577515	56.729790	1091.026978	563.931335	-26.321825	970.744202	568.881042	231.417740
-597.676331	143.940994	993.020752	-582.720459	-32.005188	991.838257	-637.592224	174.182419	521.464050	-658.300903	-59.024979	525.724670	-650.281494	181.437668	79.535011	-664.722961	-55.096775	86.456825	-577.389893	243.728012	1462.443237	-519.879944	-130.698227	1447.104980	-509.706116	52.042286	1421.206421	-499.662476	43.626213	1750.322021	-798.860962	351.427429	1268.848633	-641.442932	-237.030975	1199.380493	-672.476318	222.485886	1029.427612	-494.791504	-131.816772	957.191956	-573.244507	56.746689	1090.978760	563.879150	-26.300838	970.753174	568.842773	231.422684
-597.395020	144.013702	993.031189	-582.427124	-31.914251	991.732788	-637.913757	174.229874	521.531189	-658.105408	-58.941162	525.652283	-650.294128	181.475418	79.493240	-664.666260	-55.091061	86.384628	-577.005432	243.670914	1462.442749	-519.517151	-130.740662	1447.004517	-509.287048	52.017887	1421.167114	-499.320984	43.562180	1750.313354	-798.629456	351.291840	1269.027466	-641.086670	-236.940704	1199.206909	-672.213196	222.431046	1029.519409	-494.392792	-131.866730	957.310974	-572.893677	56.770317	1090.920776	563.844849	-26.345823	970.755920	568.795715	231.431671
-597.072632	144.037262	993.058899	-582.133301	-31.888578	991.761841	-638.239014	174.110733	521.573059	-657.939697	-58.883636	525.622559	-650.233765	181.505127	79.448280	-664.670898	-55.088078	86.373466	-576.584778	243.597748	1462.428589	-519.125183	-130.780014	1446.915405	-508.888062	51.989639	1421.115601	-498.954834	43.501690	1750.334961	-798.388550	351.192963	1269.119141	-640.729065	-236.954346	1199.101929	-671.937073	222.362106	1029.621460	-493.956909	-131.822540	957.280457	-572.558411	56.795284	1090.944458	563.747192	-26.350517	970.740051	568.769897	231.426086
-596.769592	144.077789	993.044006	-581.866089	-31.885551	991.772461	-638.543762	174.126160	521.609863	-657.925598	-58.944664	525.679138	-650.236206	181.530853	79.425339	-664.814392	-55.100067	86.422119	-576.216980	243.574158	1462.438599	-518.708618	-130.820999	1446.797363	-508.513885	51.930416	1421.064819	-498.572540	43.441494	1750.330566	-798.149292	351.045013	1269.192749	-640.359619	-236.952698	1198.994873	-671.688293	222.323044	1029.674316	-493.405426	-131.855194	957.239136	-572.245422	56.830101	1090.937378	563.750427	-26.347931	970.741089	568.759094	231.425629
-596.482544	144.059601	993.078674	-581.543762	-31.899525	991.776367	-638.831055	174.199081	521.659729	-657.821228	-58.904274	525.686890	-650.222290	181.519424	79.468056	-664.741699	-55.106255	86.420250	-575.824219	243.524353	1462.440674	-518.318665	-130.855026	1446.719849	-508.075165	51.902237	1421.038696	-498.173462	43.383392	1750.331543	-797.873779	350.919739	1269.321533	-639.990173	-236.981445	1198.897461	-671.439514	222.279037	1029.750000	-492.990997	-131.812759	957.258545	-571.900818	56.803699	1090.949829	563.699524	-26.377539	970.769714	568.713440	231.433807
-596.198120	143.993454	993.055481	-581.186890	-31.926638	991.776062	-639.166260	174.190857	521.690857	-657.708557	-58.899494	525.716187	-650.125916	181.551895	79.425369	-664.747986	-55.098591	86.464775	-575.425781	243.506653	1462.448608	-517.935120	-130.830231	1446.634399	-507.626068	51.901489	1421.002197	-497.721802	43.319378	1750.447266	-797.601624	350.807800	1269.439941	-639.568787	-236.985489	1198.812744	-671.172302	222.229507	1029.802124	-492.538696	-131.751083	957.265198	-571.525269	56.781841	1090.928345	563.626526	-26.448462	970.763062	568.684753	231.411911
-595.901550	143.996735	993.060547	-580.835510	-31.947912	991.786926	-639.462891	174.286957	521.733887	-657.507751	-58.771626	525.669739	-650.082764	181.608948	79.401604	-664.673523	-55.063519	86.443604	-575.017517	243.457901	1462.428833	-517.494019	-130.828308	1446.498901	-507.174347	51.893696	1420.935669	-497.318237	43.278091	1750.312012	-797.323242	350.708191	1269.510742	-639.201843	-236.960251	1198.742065	-670.924255	222.166794	1029.835205	-492.089294	-131.694855	957.222961	-571.163025	56.784653	1090.929565	563.603210	-26.391825	970.744568	568.672180	231.424072
-595.576965	144.033875	993.049377	-580.505615	-31.915110	991.783630	-639.699951	174.291702	521.760620	-657.339172	-58.716015	525.694946	-650.069763	181.605835	79.422974	-664.636414	-55.090084	86.460541	-574.606506	243.391037	1462.432739	-517.029724	-130.851761	1446.361084	-506.724976	51.878853	1420.867798	-496.857849	43.238636	1750.289063	-797.025879	350.582672	1269.583618	-638.814819	-236.916229	1198.626587	-670.622559	222.100174	1029.867798	-491.616394	-131.608673	957.229919	-570.792786	56.828266	1090.914673	563.554443	-26.484303	970.777832	568.642761	231.394897
-595.324158	144.139267	993.032227	-580.241760	-31.836109	991.723389	-639.994690	174.326599	521.884827	-657.109680	-58.578876	525.591614	-650.052979	181.633286	79.424950	-664.517517	-55.036640	86.452209	-574.163513	243.355759	1462.410400	-516.533813	-130.820755	1446.204346	-506.212189	51.893410	1420.810303	-496.358368	43.188431	1750.274658	-796.709412	350.532684	1269.672974	-638.353577	-236.997665	1198.595581	-670.362366	222.075485	1029.920410	-491.103180	-131.497604	957.138245	-570.466858	56.903187	1090.864258	563.758362	-26.773697	970.754822	569.476013	230.377213
-595.052429	144.146408	993.039124	-579.956299	-31.787277	991.714294	-640.150208	174.360123	521.912537	-657.016052	-58.615177	525.638000	-649.972107	181.663513	79.385674	-664.567810	-55.031673	86.448242	-573.738647	243.348068	1462.402222	-515.989746	-130.831955	1446.121826	-505.740204	51.906231	1420.725098	-495.836487	43.158756	1750.238770	-796.351990	350.463196	1269.712891	-637.883545	-236.980911	1198.518555	-670.053894	222.067337	1029.982178	-490.564514	-131.406296	957.034424	-570.139587	56.927971	1090.854614	563.466248	-26.478815	970.771240	568.613220	231.362381
-594.860474	144.200882	993.052307	-579.790771	-31.703957	991.672791	-640.352539	174.386353	521.971985	-656.880859	-58.592499	525.593079	-649.948181	181.702835	79.373726	-664.659729	-55.027588	86.447083	-573.315247	243.308655	1462.427979	-515.484802	-130.817780	1446.028564	-505.330566	51.918797	1420.658691	-495.315552	43.135006	1750.191650	-796.074341	350.415436	1269.784180	-637.454102	-236.828491	1198.351929	-669.786560	222.077164	1029.986572	-490.247681	-131.417236	957.086304	-569.874084	56.971313	1090.825317	563.431152	-26.453499	970.769287	568.552856	231.423233
-594.592651	144.206558	993.067017	-579.507446	-31.693213	991.701416	-640.487427	174.434067	521.999390	-656.760986	-58.589375	525.659302	-649.946045	181.718170	79.389244	-664.733154	-55.041168	86.491287	-572.852112	243.299438	1462.385010	-514.983276	-130.767212	1445.950317	-504.847046	51.948765	1420.656860	-494.770294	43.113400	1750.171509	-795.721741	350.383759	1269.817383	-637.016174	-236.721085	1198.281860	-669.532288	222.110916	1030.015625	-489.741180	-131.466522	956.922729	-569.581970	56.990353	1090.843994	563.391846	-26.528530	970.781433	568.549500	231.379990
-594.384460	144.260315	993.078552	-579.246521	-31.620852	991.643250	-640.624023	174.451538	522.060242	-656.600342	-58.621994	525.710632	-649.905823	181.753769	79.390694	-664.669922	-55.050873	86.537323	-572.420532	243.342300	1462.353149	-514.470337	-130.717377	1445.834106	-504.353210	51.987103	1420.587402	-494.201202	43.123989	1750.126465	-795.366943	350.329041	1269.920776	-636.583252	-236.634277	1198.205322	-669.283936	222.134201	1030.055298	-489.341034	-131.406250	956.885132	-569.288757	57.024818	1090.810425	563.370605	-26.522024	970.780640	568.530518	231.380753
-594.156555	144.296936	993.060913	-578.963745	-31.563412	991.602173	-640.732361	174.455765	522.095032	-656.436401	-58.652386	525.734924	-649.865479	181.753159	79.431122	-664.698975	-55.037277	86.548416	-571.953613	243.341141	1462.334106	-513.878418	-130.652664	1445.688843	-503.909821	51.996693	1420.478882	-493.605957	43.128674	1750.079590	-795.012878	350.321350	1270.069702	-636.093872	-236.528412	1198.151245	-669.038696	222.152725	1030.101196	-488.907837	-131.300171	956.765747	-568.979797	57.069023	1090.771606	563.321533	-26.625687	970.814636	568.524414	231.323822
-593.943481	144.388657	993.030701	-578.705750	-31.555349	991.549988	-640.767944	174.452469	522.095642	-656.280457	-58.655182	525.757385	-649.818726	181.780823	79.437332	-664.618713	-54.985592	86.520622	-571.491028	243.328888	1462.284180	-513.328552	-130.630432	1445.589111	-503.440552	52.011200	1420.421753	-492.992554	43.107239	1750.032959	-794.667969	350.324371	1270.211914	-635.631836	-236.467941	1198.075073	-668.785400	222.183624	1030.133667	-488.521149	-131.193573	956.720825	-568.675354	57.116825	1090.718140	563.303833	-26.605019	970.774536	568.532166	231.327576
-593.781128	144.348022	993.030884	-578.503845	-31.565777	991.565918	-640.756226	174.493851	522.132568	-656.104675	-58.722820	525.820007	-649.780029	181.799042	79.424149	-664.684998	-54.969898	86.542091	-571.020203	243.331894	1462.300049	-512.762146	-130.592926	1445.482544	-502.929657	52.048756	1420.358398	-492.386414	43.115028	1749.978149	-794.294128	350.368927	1270.333862	-635.137634	-236.414688	1197.994629	-668.559509	222.245926	1030.190552	-488.120087	-131.106628	956.626526	-568.451050	57.107952	1090.718384	563.277893	-26.589727	970.762756	568.497009	231.335297
-593.587769	144.375153	993.038025	-578.265320	-31.569344	991.593384	-640.723877	174.523712	522.174316	-655.903748	-58.642036	525.803894	-649.739746	181.806366	79.459724	-664.680908	-54.978683	86.576561	-570.517761	243.345627	1462.295166	-512.161743	-130.537720	1445.411377	-502.483856	52.105148	1420.322021	-491.755798	43.150955	1749.932983	-793.940552	350.368561	1270.500610	-634.659668	-236.424866	1198.021606	-668.336487	222.308090	1030.239502	-487.805939	-131.012726	956.515381	-568.188232	57.139660	1090.727173	563.260254	-26.607262	970.745178	568.490906	231.326874
-593.460449	144.351700	993.091187	-578.060852	-31.548079	991.621338	-640.632385	174.564621	522.185486	-655.706299	-58.626625	525.782837	-649.662903	181.844559	79.503242	-664.701599	-54.999699	86.584457	-570.046936	243.363403	1462.296997	-511.606049	-130.475021	1445.353027	-502.047882	52.152527	1420.242432	-491.115326	43.189854	1749.908203	-793.588806	350.428162	1270.716064	-634.179810	-236.383240	1198.044067	-668.143982	222.352341	1030.300781	-487.483429	-130.910248	956.441711	-567.971802	57.136932	1090.758545	563.209534	-26.650974	970.769531	568.473694	231.307388
-593.350403	144.371765	993.137756	-577.907654	-31.543890	991.678223	-640.519653	174.559677	522.250732	-655.510193	-58.600204	525.792603	-649.632385	181.859482	79.523109	-664.648499	-54.981346	86.655113	-569.585815	243.380035	1462.328979	-511.024475	-130.426178	1445.311646	-501.586426	52.217369	1420.191162	-490.441681	43.219212	1749.867432	-793.194458	350.499420	1270.891846	-633.701965	-236.320419	1198.056030	-667.982422	222.414352	1030.360474	-487.104492	-130.798996	956.324768	-567.786255	57.163906	1090.800415	563.187866	-26.609634	970.750793	568.475220	231.309036
-593.247009	144.404205	993.177063	-577.734680	-31.507915	991.721436	-640.410217	174.600098	522.269348	-655.240845	-58.539467	525.779968	-649.591187	181.888672	79.595901	-664.609375	-54.980728	86.715271	-569.137634	243.417374	1462.332886	-510.467285	-130.351608	1445.188477	-501.121338	52.262138	1420.172485	-489.748901	43.260807	1749.815063	-792.839722	350.581207	1271.067139	-633.240662	-236.169571	1197.950684	-667.822998	222.472351	1030.439209	-486.764221	-130.733185	956.192261	-567.584167	57.213135	1090.829956	563.121765	-26.653376	970.753601	568.453125	231.284439
-593.205383	144.433899	993.231018	-577.605530	-31.516579	991.747131	-640.252686	174.644775	522.278137	-655.088318	-58.523674	525.725159	-649.521423	181.914825	79.627068	-664.697754	-54.935085	86.690857	-568.650208	243.420013	1462.345337	-509.875427	-130.270996	1445.167480	-500.710693	52.309322	1420.147827	-489.057373	43.290459	1749.754395	-792.475098	350.717316	1271.275513	-632.732605	-236.141525	1197.945557	-667.709473	222.532516	1030.542847	-486.423004	-130.600891	956.128235	-567.416199	57.224003	1090.854736	563.110107	-26.616749	970.726563	568.437561	231.304291
-593.144714	144.432556	993.299133	-577.463379	-31.468811	991.808289	-640.089722	174.613083	522.276306	-654.836121	-58.492489	525.686523	-649.488159	181.927231	79.685013	-664.659668	-54.927086	86.727966	-568.234558	243.450806	1462.393433	-509.305573	-130.189240	1445.127808	-500.273590	52.368961	1420.088745	-488.350677	43.340336	1749.707520	-792.114380	350.860352	1271.532837	-632.229980	-236.067276	1198.000244	-667.613831	222.604584	1030.668579	-486.271057	-130.517838	956.164734	-567.262451	57.256630	1090.909668	563.268982	-27.027714	970.748047	569.240784	230.280441
-593.108826	144.443314	993.343384	-577.376587	-31.486879	991.853394	-639.954895	174.660568	522.322327	-654.761047	-58.596420	525.730225	-649.435181	181.917099	79.735397	-664.685974	-54.921955	86.806618	-567.777832	243.442703	1462.418945	-508.767090	-130.144424	1445.134033	-499.835388	52.413517	1420.098145	-487.639557	43.400551	1749.651489	-791.797058	350.948792	1271.757202	-631.766602	-235.992935	1197.973389	-667.539246	222.668945	1030.798706	-485.899689	-130.486053	955.969910	-567.140991	57.264015	1090.943237	563.256104	-27.000135	970.731873	569.273865	230.224030
-593.072510	144.446747	993.382935	-577.251770	-31.485527	991.913452	-639.767090	174.678101	522.330627	-654.548462	-58.601711	525.755066	-649.388855	181.934128	79.759338	-664.711487	-54.908794	86.815140	-567.319275	243.434311	1462.441406	-508.194397	-130.064560	1445.084961	-499.436768	52.478245	1420.050293	-486.904022	43.469563	1749.608276	-791.464722	351.097748	1272.006226	-631.273132	-235.917496	1198.031128	-667.472168	222.742004	1030.938843	-485.635437	-130.424789	956.010559	-567.013184	57.291302	1090.984131	563.258423	-26.958742	970.699707	569.281189	230.207581
-593.066528	144.451294	993.432922	-577.153259	-31.437334	991.911499	-639.593018	174.672165	522.363159	-654.295715	-58.496029	525.681824	-649.363342	181.942657	79.816635	-664.685669	-54.916752	86.844307	-566.872620	243.480637	1462.445679	-507.623962	-129.987534	1445.051514	-499.072662	52.530300	1419.985596	-486.149628	43.544060	1749.513916	-791.142212	351.214996	1272.251587	-630.763306	-235.852524	1198.095093	-667.400696	222.830460	1031.066772	-485.297913	-130.320160	955.957642	-566.877991	57.306000	1090.992920	563.190735	-27.046141	970.722229	569.251892	230.189453
-593.069092	144.506012	993.463867	-577.012817	-31.389896	991.873901	-639.427368	174.713165	522.399353	-654.035278	-58.495075	525.770325	-649.305054	181.961990	79.857155	-664.647339	-54.857437	86.777840	-566.471985	243.504944	1462.496704	-507.103943	-129.885300	1445.064453	-498.698700	52.605324	1419.923340	-485.405090	43.591896	1749.433350	-790.852356	351.321686	1272.533447	-630.306458	-235.911011	1198.244385	-667.352661	222.927856	1031.188354	-485.062561	-130.159912	956.017273	-566.723511	57.341522	1090.973755	563.158081	-27.010088	970.691589	569.238220	230.199646
-593.087280	144.473694	993.495972	-576.929993	-31.413809	991.921875	-639.193665	174.766190	522.363770	-653.890930	-58.468792	525.761780	-649.280457	181.932922	79.908211	-664.615295	-54.829288	86.776382	-566.098999	243.539871	1462.501587	-506.613525	-129.811325	1445.036743	-498.333221	52.673569	1419.893188	-484.662170	43.687099	1749.359619	-790.555420	351.425781	1272.753540	-629.850220	-235.878983	1198.330322	-667.328308	223.060150	1031.314087	-484.723450	-129.997879	955.991821	-566.647461	57.336926	1091.005493	562.875305	-26.761591	970.735657	568.343628	231.198563
-593.096436	144.452957	993.522339	-576.831970	-31.399576	991.891479	-638.949341	174.738159	522.418518	-653.739807	-58.556843	525.859924	-649.260437	181.950699	79.983452	-664.699585	-54.816631	86.812111	-565.721924	243.537460	1462.483643	-506.067413	-129.749619	1445.026367	-497.906555	52.763241	1419.846313	-483.966278	43.460110	1749.525146	-790.334473	351.595459	1272.979248	-629.382446	-235.910675	1198.377075	-667.311646	223.172470	1031.417114	-484.449463	-129.919785	955.979858	-566.552917	57.318020	1090.994263	562.857910	-26.705431	970.726624	568.312988	231.250717
-593.110657	144.416458	993.549438	-576.728271	-31.403652	991.902954	-638.742371	174.715652	522.401855	-653.532166	-58.529457	525.878967	-649.279419	181.948090	80.071022	-664.776978	-54.832264	86.849350	-565.310120	243.564682	1462.487793	-505.536072	-129.686920	1444.963623	-497.534943	52.831104	1419.787598	-483.220093	43.849491	1749.200806	-790.098755	351.673767	1273.173462	-628.849243	-235.768646	1198.297729	-667.297058	223.280746	1031.524902	-484.198792	-129.849823	955.899780	-566.458130	57.306263	1091.004028	562.864258	-26.668863	970.695068	568.333923	231.205307
-593.172363	144.373947	993.569458	-576.669922	-31.434563	991.899475	-638.486267	174.685974	522.416870	-653.395508	-58.549686	525.925110	-649.238525	181.949081	80.043098	-664.832275	-54.839893	86.916016	-564.942627	243.579605	1462.491455	-504.988617	-129.637222	1444.916504	-497.177246	52.876583	1419.718384	-482.483826	43.967213	1749.056763	-789.873291	351.780365	1273.308838	-628.366394	-235.789154	1198.291016	-667.294922	223.390060	1031.626465	-483.972351	-129.814041	955.918762	-566.401062	57.274658	1091.001221	562.816223	-26.700996	970.731628	568.335327	231.178329
-593.192871	144.332550	993.588440	-576.622803	-31.443529	991.909241	-638.201904	174.698502	522.422424	-653.306152	-58.598354	525.940063	-649.179443	181.947601	80.086090	-664.840393	-54.838505	86.924057	-564.625854	243.600342	1462.413940	-504.496307	-129.545471	1444.848999	-496.808685	52.930706	1419.666626	-481.822205	43.677212	1749.168335	-789.674988	351.881836	1273.490479	-627.935608	-235.813538	1198.308594	-667.310486	223.492172	1031.686279	-483.636871	-129.724686	955.754028	-566.352722	57.254974	1091.008911	562.787781	-26.753176	970.741882	568.310730	231.165344
-593.269226	144.283997	993.582336	-576.596680	-31.520214	991.899292	-637.940063	174.671204	522.398865	-653.258301	-58.691341	525.902466	-649.186035	182.003708	80.073738	-664.924805	-54.831413	86.977371	-564.280762	243.643509	1462.318604	-504.032532	-129.422516	1444.782715	-496.447571	52.994987	1419.580566	-481.009338	44.064693	1748.798462	-789.500488	351.963501	1273.669556	-627.443237	-235.891434	1198.311890	-667.348694	223.592575	1031.748779	-483.404938	-129.596161	955.681824	-566.329529	57.205555	1090.991699	562.762390	-26.756556	970.720276	568.301025	231.130676
-593.356689	144.293671	993.570496	-576.596069	-31.509216	991.869385	-637.718750	174.733810	522.399902	-653.112427	-58.700832	525.828003	-649.217102	182.004333	80.138634	-664.855713	-54.798813	86.903008	-563.970337	243.668839	1462.249268	-503.494049	-129.316574	1444.654907	-496.082367	53.072681	1419.497803	-480.302246	44.199482	1748.633423	-789.380981	351.988922	1273.906860	-626.968323	-235.924789	1198.340454	-667.379272	223.674606	1031.810669	-483.173615	-129.469269	955.552673	-566.285095	57.223663	1090.954102	562.720154	-26.762619	970.680908	568.266663	231.138794
-593.435181	144.231110	993.586182	-576.595947	-31.590242	991.868530	-637.498108	174.739716	522.360474	-652.924622	-58.632698	525.717407	-649.219055	182.002747	80.114952	-664.809021	-54.774063	86.848343	-563.670471	243.711288	1462.201660	-502.981506	-129.229630	1444.556885	-495.804749	53.158009	1419.342041	-479.592407	44.318413	1748.511475	-789.254150	352.018829	1274.058594	-626.508423	-235.953522	1198.378540	-667.389587	223.772018	1031.856323	-482.919586	-129.367020	955.435242	-566.262939	57.156898	1090.949707	562.722473	-26.768766	970.668762	568.268372	231.144730
-593.505493	144.154907	993.582947	-576.553040	-31.661142	991.862610	-637.285950	174.709412	522.323608	-652.905457	-58.750454	525.728882	-649.217468	182.014923	80.129128	-664.794739	-54.774002	86.858444	-563.445129	243.732834	1462.137207	-502.521851	-129.186508	1444.466797	-495.514771	53.228508	1419.289063	-478.903107	44.402279	1748.366943	-789.179565	352.010101	1274.276001	-626.045410	-236.071167	1198.374512	-667.441223	223.853638	1031.877808	-482.761658	-129.253677	955.459839	-566.231812	57.098339	1090.936523	562.687073	-26.805338	970.701538	568.240540	231.125580
-593.601196	144.112091	993.554749	-576.577454	-31.737307	991.880676	-637.094849	174.735336	522.307739	-652.912964	-58.844238	525.792053	-649.327515	182.054733	80.179932	-664.922913	-54.800156	86.888840	-563.219971	243.733459	1462.066528	-502.011414	-129.108215	1444.339844	-495.238525	53.290886	1419.233154	-478.193481	44.508175	1748.232666	-789.084473	351.951630	1274.465576	-625.543274	-236.125778	1198.347046	-667.488892	223.933411	1031.901001	-482.536591	-129.152054	955.416321	-566.261414	57.075184	1090.925293	562.671997	-26.862438	970.716492	568.239929	231.116516
-593.666199	144.005295	993.550110	-576.533508	-31.788612	991.886414	-636.876770	174.720551	522.283630	-652.867126	-58.870316	525.818665	-649.310974	182.048370	80.168167	-664.945251	-54.811913	86.954765	-563.003113	243.732147	1462.094238	-501.594788	-129.039963	1444.313965	-494.983582	53.315258	1419.157959	-477.499207	44.551449	1748.143311	-789.006470	351.880035	1274.587036	-625.048340	-236.203308	1198.349609	-667.546021	224.023987	1031.911987	-482.347809	-129.118759	955.375305	-566.222168	57.018826	1090.916016	562.682861	-26.841351	970.692871	568.268372	231.077728
-593.769043	143.917770	993.549072	-576.623291	-31.882956	991.936829	-636.670837	174.634445	522.219604	-652.948547	-59.008144	525.842407	-649.334595	182.016205	80.172905	-664.995483	-54.820267	86.951210	-562.847839	243.703049	1462.082031	-501.164459	-128.980927	1444.297241	-494.739014	53.353661	1419.079712	-476.826172	44.662640	1748.036499	-788.973328	351.814087	1274.736816	-624.567688	-236.276398	1198.312988	-667.943604	224.178223	1031.830933	-482.134918	-129.070602	955.302002	-566.269104	56.962898	1090.930908	562.668396	-26.830484	970.684448	568.272278	231.071671
-593.879761	143.849197	993.520386	-576.638062	-31.949450	991.919006	-636.407349	174.649231	522.177612	-652.940674	-58.981915	525.800537	-649.323730	181.989029	80.191109	-665.003662	-54.842911	86.902504	-562.684692	243.687607	1462.038208	-500.749115	-128.919937	1444.189941	-494.506409	53.388832	1419.009155	-476.198547	44.759426	1747.940186	-788.949402	351.719269	1274.787231	-624.121399	-236.315567	1198.279419	-667.664673	224.182663	1031.906006	-481.669891	-128.958557	954.910278	-566.263672	56.918579	1090.894287	562.610840	-26.896227	970.691223	568.243713	231.048019
-594.000244	143.798157	993.534058	-576.686340	-31.976158	991.875549	-636.213196	174.572372	522.179443	-652.894470	-59.016521	525.819641	-649.338379	181.966614	80.245415	-665.021301	-54.825714	86.865036	-562.529480	243.652496	1461.974243	-500.361328	-128.879791	1444.117065	-494.255280	53.408016	1418.935913	-475.585083	44.840137	1747.852783	-788.962158	351.606140	1274.912476	-623.654480	-236.435150	1198.299438	-667.692383	224.251831	1031.909790	-481.436279	-128.975937	954.882080	-566.273743	56.863197	1090.865112	562.630615	-26.851273	970.660217	568.258667	231.078201
-594.122742	143.738434	993.558533	-576.706787	-32.054390	991.898743	-636.016479	174.524841	522.150024	-652.912537	-59.068851	525.785461	-649.281311	181.994690	80.249771	-665.014954	-54.823803	86.867508	-562.404663	243.623230	1461.976074	-499.874512	-128.844543	1444.046143	-494.000793	53.429924	1418.842041	-475.018524	44.933743	1747.757568	-789.018616	351.511749	1275.103760	-623.193054	-236.485718	1198.303711	-668.056580	224.345779	1031.845215	-481.155792	-128.944489	954.742371	-566.283813	56.810661	1090.876831	562.624878	-26.841963	970.641296	568.237061	231.074936
-594.239502	143.666336	993.582703	-576.805054	-32.099491	991.909119	-635.805481	174.424973	522.134583	-652.941711	-59.043037	525.755371	-649.285645	181.970322	80.241959	-664.923340	-54.826244	86.866440	-562.320740	243.594513	1461.912598	-499.463745	-128.848068	1444.018555	-493.752808	53.453354	1418.788940	-474.460480	45.003342	1747.677246	-789.022095	351.338715	1275.144287	-622.732544	-236.575684	1198.266846	-667.767395	224.333694	1031.940796	-480.856384	-128.938263	954.658875	-566.331665	56.752541	1090.882446	562.571899	-26.899549	970.662720	568.234436	231.005737
-594.376770	143.604492	993.613098	-576.835999	-32.171341	991.914246	-635.608398	174.363434	522.070984	-652.959534	-59.089832	525.813049	-649.263916	181.959427	80.209633	-664.951111	-54.876686	86.876373	-562.255066	243.530914	1461.895142	-499.102661	-128.851852	1443.955078	-493.534119	53.456406	1418.758667	-473.942322	45.066502	1747.576172	-789.092651	351.175751	1275.215210	-622.264709	-236.647919	1198.253418	-667.805298	224.325470	1031.955444	-480.556152	-128.886948	954.407959	-566.364929	56.688324	1090.890259	562.583557	-26.964489	970.683472	568.240112	230.986145
-594.464417	143.527161	993.620178	-576.857666	-32.260723	991.926331	-635.401794	174.320419	522.049255	-652.973816	-59.069855	525.795349	-649.266968	181.946671	80.252472	-664.914124	-54.891678	86.866631	-562.161133	243.455612	1461.875122	-498.696472	-128.841690	1443.927979	-493.347015	53.471825	1418.678589	-473.433289	45.128227	1747.507080	-789.183716	350.991028	1275.356689	-621.812256	-236.906219	1198.365234	-667.895935	224.291763	1032.008423	-480.521088	-128.904114	954.474304	-566.381165	56.618801	1090.892090	562.581848	-26.882954	970.643982	568.252441	230.999146
-594.588867	143.456848	993.646729	-576.900757	-32.313519	991.919067	-635.244568	174.255020	522.012634	-653.036682	-59.052288	525.791138	-649.306641	181.939255	80.295181	-664.933594	-54.885685	86.823250	-562.077087	243.354980	1461.854126	-498.286041	-128.849258	1443.893188	-493.109863	53.461411	1418.630859	-472.949738	45.169186	1747.433472	-789.276978	350.778351	1275.499634	-621.360901	-236.864624	1198.263428	-667.939880	224.227386	1032.062988	-480.281891	-128.940109	954.450684	-566.412109	56.552834	1090.891479	562.553040	-26.912500	970.646606	568.263428	231.000092
-594.728943	143.348953	993.648987	-576.958923	-32.415852	991.923889	-635.074341	174.235428	521.983154	-653.130188	-59.140709	525.826294	-649.327087	181.958603	80.288712	-664.913391	-54.881126	86.827736	-562.009705	243.280640	1461.846558	-497.884827	-128.814133	1443.811401	-492.924927	53.439083	1418.573608	-472.530396	45.237659	1747.354370	-789.433411	350.530457	1275.721436	-620.947693	-236.935333	1198.272339	-668.352417	224.219284	1032.076172	-480.038208	-128.970505	954.330322	-566.459656	56.463520	1090.884644	562.529480	-26.901426	970.647339	568.251770	231.010132
-594.824768	143.299164	993.681335	-576.996033	-32.447456	991.937744	-634.825745	174.199539	521.921021	-653.165649	-59.109787	525.780579	-649.282227	181.910873	80.296509	-664.942932	-54.903950	86.868423	-561.957947	243.199524	1461.858765	-497.496582	-128.826385	1443.742310	-492.723480	53.423550	1418.543823	-472.142242	45.278133	1747.296143	-789.566772	350.216888	1275.796387	-620.492554	-237.068298	1198.269287	-668.453369	224.122513	1032.113647	-479.848694	-129.151917	954.384460	-566.495972	56.422184	1090.901733	562.505127	-26.856880	970.611023	568.231995	231.010773
-594.948608	143.209595	993.684204	-577.046753	-32.539730	991.941833	-634.641846	174.169891	521.893188	-653.203003	-59.114716	525.781860	-649.323608	181.897842	80.281448	-664.936279	-54.908379	86.867264	-561.905151	243.148483	1461.858521	-497.091675	-128.800842	1443.715332	-492.537170	53.402836	1418.430420	-471.781311	45.331879	1747.236816	-789.684265	349.853088	1275.869507	-620.052124	-237.173859	1198.277100	-668.188354	223.952927	1032.225830	-479.616302	-129.196426	954.308167	-566.529236	56.345608	1090.894409	562.506287	-26.858475	970.595154	568.232666	231.015900
-595.061523	143.180557	993.668945	-577.112671	-32.562172	991.901306	-634.451843	174.166321	521.863159	-653.259338	-59.163265	525.737732	-649.307922	181.899597	80.286057	-664.837585	-54.914391	86.800171	-561.860229	243.048752	1461.832520	-496.692719	-128.835175	1443.634521	-492.379578	53.372849	1418.356079	-471.428406	45.375507	1747.178467	-789.809143	349.557800	1275.968750	-619.638245	-237.300339	1198.259399	-668.305359	223.854675	1032.282104	-479.375488	-129.245163	954.213928	-566.559875	56.317146	1090.854858	562.434998	-26.950865	970.628601	568.209900	230.962997
-595.188721	143.090775	993.655457	-577.137329	-32.660706	991.893494	-634.239441	174.098206	521.852478	-653.373047	-59.195435	525.708191	-649.319885	181.897568	80.280075	-664.918640	-54.946011	86.786545	-561.837585	242.978638	1461.811157	-496.329803	-128.839432	1443.524170	-492.223022	53.336552	1418.259155	-471.120300	45.388393	1747.119629	-789.972046	349.272400	1276.046143	-619.232483	-237.608551	1198.303833	-668.390137	223.701187	1032.310791	-479.155792	-129.316849	954.134094	-566.578308	56.243511	1090.832520	562.437012	-26.973867	970.631104	568.224121	230.936844
-595.300415	142.990021	993.670654	-577.134705	-32.732742	991.860779	-634.027954	174.011688	521.793274	-653.420532	-59.180466	525.651245	-649.329102	181.864548	80.267586	-664.916382	-54.958797	86.764809	-561.824890	242.888107	1461.770874	-495.947052	-128.871796	1443.452393	-492.097809	53.283112	1418.179810	-470.827667	45.417271	1747.055542	-790.193726	348.931366	1276.240479	-618.847229	-237.748138	1198.267944	-668.496094	223.572510	1032.357422	-478.759674	-129.416306	953.860229	-566.587402	56.148079	1090.814819	562.451111	-26.953764	970.592163	568.254395	230.939438
-595.411743	142.973114	993.677368	-577.158386	-32.811924	991.828125	-633.856506	173.939957	521.782654	-653.417847	-59.183784	525.618286	-649.345093	181.860977	80.277863	-664.829346	-54.961517	86.762062	-561.803162	242.797150	1461.776123	-495.574524	-128.869598	1443.361328	-491.979645	53.264351	1418.088257	-470.557556	45.430962	1747.004517	-790.431702	348.533234	1276.387573	-618.429504	-237.801498	1198.193115	-668.615356	223.419434	1032.371460	-478.420380	-129.414764	953.563721	-566.601563	56.093178	1090.791138	562.423950	-26.929062	970.583252	568.225037	230.962036
-595.521851	142.859894	993.673157	-577.196899	-32.887917	991.859680	-633.648193	173.788910	521.752258	-653.515686	-59.279167	525.655823	-649.310364	181.841812	80.252632	-664.865479	-55.003483	86.735817	-561.813171	242.722763	1461.755737	-495.280243	-128.927887	1443.299683	-491.860260	53.199921	1418.026855	-470.322327	45.427330	1746.958496	-790.661499	348.151550	1276.499634	-618.052124	-237.971176	1198.173584	-668.764954	223.262833	1032.393555	-478.204956	-129.484558	953.522400	-566.646851	56.029842	1090.798706	562.437378	-26.927334	970.593994	568.242920	230.956055
-595.615967	142.773880	993.676575	-577.193909	-33.016045	991.899841	-633.459778	173.669052	521.677551	-653.689331	-59.399754	525.678955	-649.345947	181.843231	80.240974	-664.961792	-55.032204	86.781364	-561.802917	242.609131	1461.729980	-495.008392	-128.976883	1443.232300	-491.759369	53.166645	1417.976929	-470.110748	45.402748	1746.920410	-790.884583	347.815735	1276.546753	-617.715454	-238.146896	1198.124634	-668.895508	223.119202	1032.379395	-478.040222	-129.633270	953.654419	-566.692993	55.953842	1090.820313	562.403870	-26.971378	970.600281	568.236633	230.949921
-595.713135	142.689163	993.692200	-577.174133	-33.050274	991.826843	-633.247925	173.585037	521.607239	-653.741333	-59.433296	525.631836	-649.272339	181.828217	80.206032	-664.966003	-55.057194	86.794724	-561.834167	242.477127	1461.720337	-494.713531	-129.046616	1443.128052	-491.618744	53.101665	1417.921875	-469.909119	45.359978	1746.871338	-791.076843	347.450928	1276.558838	-617.360107	-238.328629	1198.088135	-669.318787	222.980530	1032.313477	-477.840515	-129.603561	953.565308	-566.693726	55.862423	1090.784302	562.375061	-26.992439	970.605774	568.240479	230.952698
-595.819153	142.636444	993.675293	-577.156006	-33.093178	991.764465	-633.089050	173.556671	521.616882	-653.765869	-59.465366	525.596252	-649.310608	181.811691	80.233002	-664.915344	-55.033470	86.717194	-561.862915	242.361969	1461.698853	-494.377625	-129.103500	1443.046875	-491.519012	53.057281	1417.833252	-469.734100	45.320011	1746.827637	-791.273499	346.998108	1276.602783	-616.951172	-238.656784	1198.131104	-669.127686	222.766113	1032.372437	-477.587921	-129.695480	953.420837	-566.684875	55.808998	1090.734009	562.361023	-26.987537	970.598938	568.223694	230.945007
-595.887207	142.522522	993.663147	-577.132141	-33.194698	991.757813	-632.906616	173.396133	521.575989	-653.835876	-59.536762	525.590698	-649.289734	181.787994	80.244797	-664.924988	-55.038940	86.694305	-561.920471	242.244598	1461.691040	-494.088684	-129.160446	1442.982300	-491.416779	53.012756	1417.797607	-469.589142	45.275349	1746.789307	-791.511536	346.606598	1276.696045	-616.611084	-238.803833	1198.091187	-669.255249	222.557877	1032.383667	-477.343292	-129.748749	953.322083	-566.695374	55.715992	1090.722168	562.578613	-27.256857	970.583130	569.049255	229.943665
-595.958557	142.498993	993.674988	-577.099854	-33.275436	991.738770	-632.696716	173.372726	521.514160	-653.894592	-59.551186	525.552917	-649.284729	181.763885	80.225899	-664.968506	-55.091400	86.718636	-561.913696	242.265656	1461.687866	-493.812805	-129.114990	1442.944580	-491.293213	53.081577	1417.777100	-469.479248	45.210835	1746.772949	-791.744629	346.292633	1276.739380	-616.280090	-238.953949	1198.034180	-669.350769	222.323914	1032.355347	-477.131866	-129.883682	953.237732	-566.699524	55.659691	1090.715454	562.366333	-26.945948	970.578613	568.263977	230.847763
-596.026611	142.394897	993.671631	-577.058594	-33.339283	991.710205	-632.486145	173.287323	521.493591	-653.884644	-59.574440	525.503845	-649.224609	181.776321	80.191605	-664.917419	-55.089977	86.683014	-562.009399	242.439484	1461.684692	-493.596466	-128.883850	1442.921509	-491.200836	53.300240	1417.767578	-469.380920	45.158485	1746.736816	-791.931030	345.898285	1276.732300	-615.958008	-239.105682	1197.956787	-669.817200	222.170319	1032.290283	-476.732666	-130.049042	952.969238	-566.697571	55.575920	1090.696411	562.349670	-26.924454	970.579529	568.195679	230.928314
-596.091919	142.292908	993.709290	-577.013489	-33.429340	991.723328	-632.297913	173.293808	521.468811	-653.944946	-59.695171	525.564148	-649.231567	181.751205	80.226242	-664.945007	-55.092915	86.732002	-562.142151	242.063202	1461.713745	-493.443787	-129.184372	1442.909424	-491.164215	52.997471	1417.747437	-469.279907	45.073441	1746.729492	-792.145813	345.521912	1276.756714	-615.616394	-239.110947	1197.851074	-669.893799	221.959076	1032.310669	-476.640228	-130.284088	953.119873	-566.702881	55.479321	1090.720825	562.340820	-26.953651	970.552124	568.226807	230.922043
-596.134705	142.201050	993.699158	-576.936340	-33.498421	991.687805	-632.091980	173.216690	521.480835	-653.956421	-59.773098	525.543579	-649.206909	181.732407	80.268860	-664.997925	-55.144623	86.769249	-562.311218	241.879639	1461.756104	-493.254211	-129.285095	1442.902222	-491.133118	52.904598	1417.759399	-469.211731	44.982559	1746.728516	-792.401123	345.135864	1276.757202	-615.291687	-239.283249	1197.839111	-669.670776	221.710678	1032.377686	-476.288513	-130.293411	952.773926	-566.678894	55.399094	1090.696655	562.352234	-26.963911	970.554993	568.250305	230.907578
-596.178162	142.090759	993.709900	-576.877502	-33.654049	991.737976	-631.900574	173.170380	521.437500	-653.962158	-59.860996	525.582275	-649.218872	181.706284	80.262253	-665.029724	-55.146214	86.780861	-562.462952	241.765503	1461.754150	-493.079041	-129.340942	1442.892700	-491.087097	52.866756	1417.768433	-469.151489	44.890411	1746.709717	-792.648865	344.784241	1276.725464	-615.028137	-239.477554	1197.765991	-669.763000	221.490555	1032.402588	-476.363342	-130.535645	953.124084	-566.691833	55.297096	1090.730957	562.350769	-26.966560	970.556335	568.283936	230.891190
-596.217529	142.011154	993.731140	-576.817810	-33.734818	991.719727	-631.678345	173.115250	521.468262	-653.870911	-59.842533	525.531799	-649.236511	181.678879	80.255814	-665.004883	-55.127220	86.738197	-562.609009	241.697250	1461.893433	-492.881134	-129.404114	1442.863281	-491.060181	52.810837	1417.760132	-469.093842	44.781502	1746.684082	-792.853149	344.398163	1276.707764	-614.726440	-239.593674	1197.723022	-669.857361	221.286743	1032.375488	-475.964508	-130.448715	952.811035	-566.682861	55.205948	1090.732788	562.566162	-27.281981	970.554565	569.111450	229.889145
-596.304504	141.940430	993.752625	-576.779663	-33.794025	991.695068	-631.452698	173.064438	521.460632	-653.807922	-59.892677	525.493103	-649.204224	181.681091	80.291481	-664.970276	-55.106495	86.695442	-562.728821	241.546677	1461.775879	-492.701782	-129.447220	1442.816528	-491.036926	52.743240	1417.746460	-468.994110	44.700607	1746.624756	-793.085938	344.032379	1276.751709	-614.434875	-239.750900	1197.646973	-669.925476	221.085464	1032.416870	-475.716187	-130.498611	952.724487	-566.691772	55.131187	1090.728149	562.573303	-27.311172	970.546387	569.151367	229.838699
-596.366455	141.844345	993.755859	-576.697388	-33.853424	991.624207	-631.199646	173.000473	521.435059	-653.749084	-59.946922	525.472412	-649.229309	181.696182	80.290886	-665.015564	-55.114189	86.677002	-562.889893	241.453323	1461.919800	-492.579529	-129.512268	1442.811890	-491.045563	52.682720	1417.760498	-468.887085	44.628845	1746.568604	-793.323364	343.707367	1276.762451	-614.157043	-240.039322	1197.734863	-669.984253	220.873398	1032.403687	-475.565582	-130.644363	952.646240	-566.655884	55.031559	1090.689331	562.552246	-27.287233	970.547058	569.127441	229.859543
-596.416077	141.739410	993.754395	-576.636353	-33.936150	991.651733	-630.945007	172.887299	521.425598	-653.705139	-60.038834	525.480530	-649.174622	181.706085	80.262833	-664.980896	-55.136490	86.691628	-563.041199	241.328506	1461.879272	-492.490631	-129.577042	1442.796753	-491.065643	52.591190	1417.784546	-468.764587	44.501564	1746.510742	-793.552673	343.310181	1276.703003	-613.939636	-240.145508	1197.681641	-670.076111	220.654526	1032.424438	-475.336426	-130.690826	952.645447	-566.680237	54.963120	1090.708252	562.537720	-27.348186	970.543030	569.118652	229.848938
-596.493530	141.643967	993.791809	-576.594788	-34.018520	991.627136	-630.648010	172.788483	521.411926	-653.687378	-60.154678	525.535034	-649.217407	181.683914	80.344742	-665.005432	-55.155716	86.743828	-563.217712	241.173691	1461.905273	-492.409424	-129.659943	1442.804077	-491.112061	52.527241	1417.837036	-468.641083	44.351017	1746.466797	-793.758728	342.982635	1276.680542	-613.680298	-240.134644	1197.541260	-670.172729	220.454056	1032.429077	-475.125244	-130.770172	952.662048	-566.705322	54.852306	1090.716309	562.528687	-27.305866	970.518677	569.110413	229.863770
-596.543152	141.526123	993.809875	-576.522644	-34.099308	991.603943	-630.357178	172.671661	521.406921	-653.688660	-60.299866	525.570801	-649.177307	181.681503	80.342010	-665.079834	-55.155006	86.762581	-563.436401	241.022781	1461.944946	-492.359283	-129.715698	1442.801514	-491.205597	52.426857	1417.887817	-468.527100	44.192448	1746.424805	-793.956482	342.732697	1276.628540	-613.422180	-240.251358	1197.512695	-670.257751	220.241394	1032.420532	-474.911896	-130.843674	952.576416	-566.704102	54.742741	1090.715942	562.530334	-27.293268	970.518860	569.117126	229.878052
-596.593384	141.416336	993.810547	-576.433044	-34.206470	991.624573	-630.123901	172.522934	521.393433	-653.627563	-60.372276	525.615112	-649.182678	181.709763	80.322334	-665.066528	-55.172848	86.805672	-563.683228	240.868637	1461.973022	-492.346008	-129.809998	1442.841431	-491.302856	52.339397	1417.929932	-468.433075	43.980564	1746.372192	-794.155273	342.453064	1276.583862	-613.205933	-240.342026	1197.442993	-670.384399	220.004684	1032.403320	-474.798553	-131.143555	952.792603	-566.720764	54.656960	1090.733643	562.319092	-26.992783	970.517212	568.306091	230.877991
-596.655701	141.347397	993.824585	-576.365662	-34.260437	991.567871	-629.905090	172.369507	521.369629	-653.597656	-60.509777	525.641602	-649.174377	181.684174	80.309319	-665.089355	-55.203064	86.852028	-563.912476	240.699692	1462.008301	-492.365234	-129.927689	1442.907349	-491.424316	52.226505	1417.963745	-468.320374	43.731091	1746.292847	-794.367249	342.234558	1276.535034	-612.964600	-240.414566	1197.353760	-670.504578	219.780319	1032.388062	-474.289673	-131.145462	952.539795	-566.732971	54.569008	1090.715576	562.277222	-27.024025	970.558411	568.255920	230.901749
-596.681458	141.276794	993.863403	-576.277832	-34.321236	991.535278	-629.703735	172.258301	521.430969	-653.494629	-60.548965	525.538330	-649.249817	181.663208	80.363991	-665.059265	-55.148010	86.792603	-564.165649	240.525589	1462.017944	-492.354797	-130.021317	1442.912109	-491.520538	52.132668	1417.969604	-468.196228	43.452015	1746.212158	-794.618835	341.997498	1276.552490	-612.694397	-240.710892	1197.398682	-670.879639	219.584778	1032.316772	-474.027649	-131.110977	952.041260	-566.727234	54.473278	1090.724121	562.313293	-26.993088	970.530579	568.315491	230.887024
-596.775818	141.186096	993.875916	-576.213745	-34.425812	991.488586	-629.500061	172.193161	521.431824	-653.276611	-60.484402	525.476318	-649.203796	181.663849	80.409752	-665.006836	-55.106125	86.698524	-564.376099	240.362045	1461.989868	-492.331909	-130.133148	1442.970337	-491.634338	52.012203	1417.984253	-468.084656	43.149166	1746.103882	-794.797974	341.725647	1276.517822	-612.412842	-240.806473	1197.297119	-670.668152	219.382095	1032.347778	-473.800507	-131.105865	951.896606	-566.738525	54.360809	1090.706421	562.285889	-27.031839	970.558044	568.324097	230.889389
-596.821472	141.065170	993.884521	-576.137024	-34.518978	991.484924	-629.280945	172.178299	521.456299	-653.300415	-60.564350	525.448853	-649.203125	181.618088	80.441422	-665.110901	-55.104996	86.700684	-564.612427	240.182571	1461.919678	-492.403687	-130.257385	1443.133667	-491.791046	51.899685	1418.004395	-467.982391	42.829025	1746.014648	-795.008301	341.543488	1276.451538	-612.109497	-240.866180	1197.253418	-670.762146	219.214844	1032.329468	-473.589508	-131.055496	951.792480	-566.768372	54.255333	1090.718018	562.322449	-26.998650	970.533325	568.346375	230.895477
-596.897095	140.914078	993.869507	-576.049805	-34.676792	991.505981	-629.087891	172.206589	521.448914	-653.256592	-60.671909	525.537537	-649.249756	181.568665	80.440285	-665.106262	-55.112122	86.774269	-564.869446	240.022354	1461.909180	-492.447632	-130.363693	1443.306641	-491.991119	51.759750	1418.064331	-467.878876	42.526459	1745.940796	-795.208801	341.363525	1276.375854	-611.758728	-240.922226	1197.246826	-670.892639	219.076691	1032.272583	-473.642883	-130.932266	951.950806	-566.796997	54.135098	1090.727539	562.332031	-26.996134	970.522217	568.333740	230.873062
-596.989868	140.811478	993.857910	-576.021240	-34.814934	991.489746	-628.911011	172.191360	521.423035	-653.273254	-60.834686	525.582458	-649.222656	181.573257	80.438301	-665.190552	-55.148506	86.872498	-565.113220	239.859665	1461.906860	-492.517670	-130.462296	1443.550659	-492.167847	51.645977	1418.093018	-467.774231	42.182079	1745.870239	-795.431824	341.181091	1276.304810	-611.320435	-240.712830	1197.091797	-671.020081	218.925827	1032.208618	-473.458374	-130.835770	951.807739	-566.848328	54.023163	1090.717407	562.323975	-26.994591	970.518982	568.335876	230.880737
-597.077759	140.624832	993.847961	-575.997925	-34.980694	991.474731	-628.700928	172.119537	521.379944	-653.276550	-60.965370	525.670166	-649.246643	181.533005	80.458405	-665.236572	-55.149818	86.897446	-565.317810	239.722610	1461.897217	-492.565002	-130.566467	1443.810181	-492.348267	51.510967	1418.137817	-467.694092	41.811420	1745.814819	-795.634277	340.980865	1276.226318	-610.848816	-240.787537	1197.201782	-671.175598	218.792679	1032.154541	-473.179291	-130.654282	951.537842	-566.910095	53.853092	1090.710815	562.263367	-27.093805	970.555298	568.327820	230.857193
-597.152100	140.452164	993.835815	-575.952942	-35.165874	991.476746	-628.520874	172.072845	521.331665	-653.284668	-61.123413	525.691223	-649.271118	181.488510	80.468414	-665.317810	-55.145954	86.912407	-565.501465	239.563263	1461.846802	-492.635284	-130.659958	1444.086548	-492.545044	51.383457	1418.151489	-467.628265	41.313286	1745.963013	-795.822327	340.730469	1276.164673	-610.270996	-240.535080	1197.008423	-671.321594	218.652603	1032.072144	-472.870972	-130.351700	951.192871	-566.971497	53.689587	1090.714844	562.265015	-27.112465	970.558289	568.347717	230.822693
-597.271851	140.245468	993.831238	-575.991577	-35.328407	991.452271	-628.329651	171.983887	521.283936	-653.197144	-61.148281	525.580017	-649.250793	181.479385	80.461098	-665.208496	-55.156963	86.915413	-565.616821	239.419281	1461.779907	-492.665558	-130.745026	1444.330688	-492.707520	51.224018	1418.140869	-467.550293	41.120209	1745.648804	-796.019165	340.538635	1276.122681	-609.638367	-240.338715	1196.926758	-671.475891	218.516678	1031.989380	-472.390625	-130.106049	950.737122	-567.049561	53.503330	1090.700195	562.266846	-27.108932	970.556824	568.349426	230.822083
-597.357849	140.089645	993.803223	-576.028381	-35.507267	991.449341	-628.137695	171.891296	521.276855	-653.097534	-61.137672	525.471985	-649.223267	181.444458	80.470268	-665.114929	-55.122208	86.821213	-565.761475	239.333984	1461.651245	-492.752197	-130.792175	1444.658691	-492.902924	51.090820	1418.131104	-467.472046	40.782124	1745.567505	-796.156128	340.360260	1276.054932	-608.943420	-240.287918	1197.021729	-671.634094	218.383789	1031.897339	-472.367584	-129.971405	950.912292	-567.120850	53.354099	1090.686401	562.295105	-27.063688	970.512756	568.373047	230.846191
-597.442322	139.891159	993.820679	-576.043762	-35.736427	991.506409	-627.937561	171.749237	521.213318	-653.142883	-61.241516	525.430725	-649.185608	181.422623	80.511787	-665.137207	-55.099606	86.780739	-565.909485	239.207535	1461.601929	-492.845001	-130.847183	1444.920288	-493.093140	50.986282	1418.160889	-467.408081	40.429165	1745.488037	-796.322693	340.220123	1275.966064	-608.257446	-239.887756	1196.781616	-671.809387	218.243378	1031.799072	-471.899994	-129.269241	950.063904	-567.204773	53.165688	1090.730225	562.306274	-27.025862	970.487549	568.389954	230.856903
-597.554199	139.712692	993.817444	-576.137329	-35.929424	991.512390	-627.803894	171.625565	521.227722	-653.204895	-61.483803	525.576355	-649.197083	181.397995	80.545570	-665.171997	-55.116341	86.842140	-566.063782	239.072113	1461.529541	-492.998901	-130.895767	1445.193237	-493.252991	50.879101	1418.204346	-467.392517	40.072544	1745.448975	-796.503052	340.070648	1275.895020	-607.497437	-239.744446	1196.806030	-671.980713	218.049133	1031.726074	-471.473083	-129.095200	949.779968	-567.299133	52.988091	1090.729858	562.319458	-27.034882	970.490051	568.410828	230.837723
-597.679321	139.521164	993.826416	-576.249146	-36.185059	991.560974	-627.675110	171.435547	521.220642	-653.396423	-61.738258	525.690002	-649.231384	181.380997	80.511703	-665.373352	-55.142384	86.918312	-566.237915	238.851944	1461.497314	-493.148041	-131.002411	1445.421143	-493.443665	50.698017	1418.267944	-467.392029	39.740318	1745.427979	-796.647766	339.896240	1275.786987	-606.680420	-239.337097	1196.396484	-672.125977	217.859680	1031.635376	-471.169800	-128.326035	949.315308	-567.406982	52.789017	1090.756226	562.339294	-27.048117	970.499573	568.442810	230.823120
-597.794800	139.327271	993.827637	-576.363525	-36.352924	991.591064	-627.579102	171.296875	521.220703	-653.342651	-61.804665	525.673279	-649.210327	181.332916	80.520042	-665.263977	-55.200035	86.944084	-566.399719	238.707428	1461.444214	-493.210846	-131.055557	1445.541870	-493.592712	50.583538	1418.283447	-467.383453	39.405762	1745.432373	-796.780823	339.704712	1275.688232	-605.886292	-239.020782	1196.161621	-672.301514	217.695511	1031.548096	-470.750305	-127.742752	948.850342	-567.516907	52.625179	1090.770630	562.315430	-27.102793	970.531799	568.441650	230.807739
-597.948181	139.081894	993.829773	-576.522827	-36.594162	991.630859	-627.454590	171.089050	521.163635	-653.480225	-61.971626	525.719116	-649.123108	181.304092	80.516350	-665.305359	-55.201313	86.963448	-566.560364	238.539825	1461.408936	-493.298920	-131.145325	1445.647827	-493.720184	50.457188	1418.248657	-467.410767	39.080650	1745.424561	-796.895508	339.488647	1275.583496	-605.056580	-238.913300	1196.097168	-672.421204	217.540009	1031.431396	-470.371857	-127.159271	948.447144	-567.640442	52.406357	1090.784790	562.314392	-27.108570	970.534973	568.441345	230.806702
-598.049255	138.796738	993.827820	-576.608582	-36.830730	991.666931	-627.394592	170.942657	521.154602	-653.502014	-62.010857	525.648560	-649.132629	181.262802	80.508522	-665.267456	-55.183628	86.920525	-566.684998	238.391129	1461.365234	-493.352081	-131.162750	1445.709839	-493.822815	50.338692	1418.279663	-467.489929	38.770451	1745.420654	-797.008301	339.298065	1275.567383	-604.200317	-238.465958	1195.522095	-672.568909	217.388840	1031.322021	-469.871948	-126.392563	947.774414	-567.724609	52.169868	1090.799683	562.345093	-27.060942	970.501709	568.444336	230.815414
-598.191467	138.562759	993.807739	-576.734558	-37.063751	991.675903	-627.351135	170.803513	521.141541	-653.525635	-62.054512	525.590149	-649.086792	181.251755	80.488113	-665.159790	-55.229664	86.850174	-566.788086	238.291946	1461.339600	-493.333893	-131.186172	1445.708252	-493.877960	50.268085	1418.243896	-467.592712	38.476288	1745.431885	-797.129211	339.113129	1275.547485	-603.380859	-238.163361	1195.186279	-672.654907	217.241776	1031.241821	-469.544495	-125.971542	947.588989	-567.824402	51.958698	1090.786987	562.355530	-27.053581	970.504761	568.467346	230.778641
-598.388977	138.354965	993.810486	-576.925110	-37.313591	991.689758	-627.374878	170.714218	521.136169	-653.658691	-62.158924	525.553101	-649.135376	181.267563	80.529381	-665.172119	-55.253899	86.830757	-566.879578	238.179138	1461.329224	-493.309204	-131.233856	1445.711670	-493.993958	50.147671	1418.242310	-467.711792	38.214500	1745.425781	-797.227051	338.920288	1275.536865	-602.561523	-238.147430	1195.014160	-672.776428	217.093277	1031.164185	-469.102966	-125.284035	947.201660	-567.974243	51.742085	1090.786377	562.349731	-27.047138	970.506592	568.467224	230.783661
-598.551331	138.098450	993.809692	-577.116882	-37.576721	991.732544	-627.396790	170.558121	521.069153	-653.828613	-62.371639	525.661560	-649.113037	181.246170	80.495422	-665.260803	-55.312901	86.855003	-567.038269	237.996002	1461.369995	-493.331482	-131.336288	1445.689453	-494.097534	49.983936	1418.261963	-467.876282	37.957989	1745.460205	-797.327515	338.701996	1275.471924	-601.763000	-237.924759	1194.714478	-672.904663	216.952286	1031.081299	-468.337616	-124.145355	946.139160	-568.115845	51.507660	1090.799805	562.364502	-27.047834	970.516541	568.481750	230.784286
-598.676392	137.853622	993.794006	-577.248474	-37.823921	991.761597	-627.448547	170.417770	521.072876	-653.879028	-62.424267	525.677307	-649.109741	181.208527	80.444016	-665.185303	-55.343960	86.850746	-567.190918	237.809631	1461.379028	-493.349030	-131.418869	1445.625000	-494.194733	49.852104	1418.277222	-468.069214	37.702656	1745.508545	-797.460815	338.432800	1275.390381	-600.956970	-237.698624	1194.304443	-673.006287	216.775162	1031.005859	-468.173309	-123.445816	946.257751	-568.253662	51.284679	1090.808228	562.369507	-27.166256	970.545898	568.494629	230.751434
-598.762329	137.625427	993.713562	-577.398193	-38.063656	991.753723	-627.494385	170.261246	521.051270	-654.033752	-62.552769	525.580078	-649.058655	181.199585	80.424950	-665.168274	-55.369251	86.787292	-567.326233	237.639572	1461.418823	-493.340118	-131.485138	1445.521240	-494.241486	49.753181	1418.232788	-468.312653	37.453884	1745.587280	-797.587891	338.207550	1275.398804	-600.203735	-237.519745	1193.932495	-673.112183	216.631638	1030.951294	-467.559448	-122.679779	945.702942	-568.409973	51.079182	1090.771362	562.367981	-27.183035	970.547974	568.500122	230.749512
-598.923218	137.418365	993.725891	-577.557617	-38.250183	991.730896	-627.656982	170.095306	521.083740	-654.170837	-62.582748	525.471008	-649.110718	181.155899	80.456223	-665.244507	-55.355492	86.702484	-567.453064	237.450714	1461.459473	-493.252045	-131.555145	1445.392822	-494.305573	49.621956	1418.204956	-468.549744	37.243366	1745.652832	-797.722961	337.989105	1275.436401	-599.458862	-237.282852	1193.528198	-673.194458	216.459549	1030.965088	-467.110718	-121.879906	945.337585	-568.521301	50.869167	1090.756470	562.396423	-27.191011	970.555298	568.518005	230.753769
-599.100525	137.156540	993.719238	-577.720764	-38.507710	991.764526	-627.815918	170.011475	521.099731	-654.251099	-62.662235	525.429504	-649.162781	181.146103	80.472954	-665.032288	-55.411922	86.671951	-567.593018	237.278442	1461.481445	-493.208710	-131.670914	1445.290283	-494.360870	49.484978	1418.165894	-468.827667	37.044788	1745.751343	-797.877136	337.788788	1275.454102	-598.691650	-236.913879	1192.863892	-673.316162	216.259735	1030.946777	-466.542206	-120.828720	944.682251	-568.654175	50.638229	1090.762085	562.401062	-27.192102	970.557495	568.518494	230.734344
-599.278992	136.913239	993.717773	-577.901184	-38.723652	991.764832	-627.962891	169.857971	521.089478	-654.381226	-62.747345	525.426086	-649.190979	181.167999	80.431931	-665.008301	-55.442368	86.666077	-567.701233	237.135345	1461.478149	-493.171936	-131.757919	1445.166870	-494.435852	49.374065	1418.187744	-469.114685	36.850574	1745.846558	-797.971680	337.528137	1275.391113	-598.144958	-236.992111	1192.803589	-673.463745	216.050964	1030.963135	-466.383728	-120.319603	945.082214	-568.787964	50.415230	1090.752197	562.416260	-27.132036	970.526062	568.529724	230.753067
-599.485291	136.664841	993.740479	-578.108215	-38.988651	991.788879	-628.113525	169.783386	521.074036	-654.660339	-62.932003	525.481750	-649.165405	181.168869	80.393867	-665.017090	-55.533894	86.716141	-567.818604	236.939407	1461.532837	-493.101166	-131.892746	1445.059570	-494.475616	49.242977	1418.183350	-469.444458	36.658710	1745.950439	-798.096924	337.190186	1275.425903	-597.406738	-236.650024	1192.111206	-673.588135	215.848572	1030.976074	-465.960449	-119.570732	945.062012	-568.953491	50.164196	1090.767090	562.437073	-27.138197	970.525757	568.555969	230.752869
-599.688599	136.412094	993.742676	-578.275757	-39.260490	991.829834	-628.253052	169.660583	521.019653	-654.885681	-63.094830	525.510376	-649.168274	181.148544	80.361252	-664.946899	-55.584846	86.699402	-567.935791	236.768463	1461.581055	-493.048492	-132.008118	1444.938965	-494.539185	49.100700	1418.168945	-469.764313	36.487923	1746.020264	-798.243286	336.886688	1275.518555	-596.817993	-236.478104	1191.769531	-673.754272	215.625259	1031.009521	-465.419250	-118.793709	944.927246	-569.106201	49.931446	1090.781738	562.439087	-27.152374	970.514038	568.553223	230.753433
-599.874329	136.219177	993.740479	-578.453613	-39.467232	991.835938	-628.500549	169.478653	521.095764	-655.057434	-63.116863	525.462952	-649.203979	181.142593	80.346909	-665.057068	-55.591064	86.596886	-568.061096	236.558563	1461.610840	-493.009644	-132.173080	1444.832275	-494.557037	48.963326	1418.132324	-470.080872	36.350822	1746.101318	-798.405823	336.668945	1275.550415	-596.361511	-236.568481	1191.748169	-673.888489	215.452637	1031.035400	-464.922485	-117.937820	944.771301	-569.268555	49.739479	1090.779663	562.638550	-27.520372	970.552002	569.371277	229.729553
-600.073120	136.035416	993.766724	-578.586060	-39.627884	991.776367	-628.799194	169.290176	521.143555	-655.171387	-63.142757	525.400757	-649.285645	181.166016	80.337532	-664.874878	-55.659687	86.553543	-568.177002	236.342484	1461.637207	-492.946747	-132.337341	1444.675537	-494.601074	48.787624	1418.069702	-470.393494	36.230656	1746.171387	-798.621643	336.445404	1275.653076	-595.863525	-236.502396	1191.335938	-674.043640	215.275528	1031.057861	-464.435669	-117.246162	944.703430	-569.390259	49.532539	1090.754517	562.446472	-27.213472	970.517395	568.618225	230.684326
-600.297241	135.826004	993.793701	-578.745117	-39.813313	991.782043	-629.037781	169.155228	521.140442	-655.300781	-63.183086	525.323792	-649.279785	181.158539	80.340088	-664.776245	-55.677929	86.444427	-568.293213	236.110321	1461.655151	-492.894440	-132.494919	1444.563477	-494.607697	48.636421	1418.022461	-470.713654	36.120316	1746.260254	-798.821899	336.145966	1275.804199	-595.416809	-236.417908	1191.088379	-674.251831	215.095428	1031.057129	-463.905945	-116.484619	944.707092	-569.539185	49.336143	1090.762085	562.443176	-27.220589	970.557434	568.577148	230.742554
-600.495422	135.636032	993.791199	-578.911804	-40.026833	991.832397	-629.331421	168.976181	521.195251	-655.622986	-63.331348	525.272522	-649.314087	181.166290	80.344337	-664.989441	-55.677784	86.406174	-568.394226	235.906906	1461.681152	-492.838348	-132.640701	1444.471313	-494.646271	48.459114	1417.987671	-471.052429	35.996552	1746.392090	-798.985535	335.810211	1275.851196	-595.041504	-236.394318	1190.859009	-674.428040	214.926727	1031.061157	-463.502747	-115.836281	944.702881	-569.696899	49.170357	1090.780518	562.460876	-27.235285	970.540100	568.600342	230.732483
-600.729492	135.401260	993.796814	-579.079773	-40.262741	991.889526	-629.566772	168.887299	521.163452	-656.056396	-63.645439	525.419922	-649.336975	181.161194	80.274307	-665.119080	-55.721825	86.445847	-568.563599	235.666229	1461.759033	-492.833771	-132.802429	1444.379028	-494.682709	48.283279	1418.017700	-471.369568	35.893341	1746.489014	-799.159851	335.530029	1275.900757	-594.650696	-236.370270	1190.526001	-674.655090	214.713531	1031.064331	-462.850952	-114.908920	944.231201	-569.869873	48.974796	1090.805542	562.476257	-27.168894	970.533569	568.578247	230.747818
-600.953430	135.169922	993.805969	-579.221741	-40.455566	991.922119	-629.804260	168.783539	521.106995	-656.277039	-63.779247	525.453308	-649.332764	181.146317	80.233383	-665.143677	-55.816753	86.535576	-568.684570	235.431351	1461.793579	-492.811157	-132.978638	1444.263184	-494.718353	48.137379	1417.991089	-471.707397	35.785469	1746.603882	-799.288330	335.237793	1275.883667	-594.322144	-236.363571	1190.252197	-674.871155	214.488388	1031.101074	-462.751617	-114.648270	944.917236	-570.029175	48.788448	1090.821289	562.698181	-27.480936	970.533813	569.400452	229.722717
-601.256653	134.990753	993.840759	-579.382080	-40.597118	991.836426	-630.060486	168.710785	521.110046	-656.443542	-63.887062	525.424133	-649.332947	181.163651	80.198334	-665.176086	-55.836582	86.481384	-568.799133	235.203445	1461.846558	-492.749664	-133.150375	1444.113037	-494.763947	47.964291	1417.951416	-472.039459	35.689713	1746.719727	-799.453430	335.007416	1275.962891	-594.020996	-236.368820	1190.022095	-675.110840	214.293259	1031.116211	-462.367340	-114.252022	944.969788	-570.182678	48.587448	1090.780273	562.441223	-27.255718	970.541992	568.624573	230.627090
-601.526917	134.855560	993.872681	-579.495422	-40.684345	991.728760	-630.406860	168.632309	521.133179	-656.501953	-63.959633	525.370667	-649.329651	181.126297	80.210846	-665.073547	-55.868591	86.443619	-568.942444	234.995636	1461.879517	-492.662079	-133.307587	1443.957764	-494.772522	47.799686	1417.897583	-472.409271	35.611698	1746.818726	-799.680664	334.676666	1276.135132	-593.783691	-236.421768	1189.825806	-675.361145	214.083664	1031.149536	-461.945740	-113.753227	944.953247	-570.299438	48.426300	1090.727661	562.432190	-27.256624	970.533020	568.584229	230.703598
-601.774536	134.702988	993.867126	-579.618225	-40.871952	991.744263	-630.739136	168.436142	521.150574	-656.710754	-64.108513	525.352051	-649.293396	181.114990	80.172745	-665.144592	-55.862293	86.416695	-569.086670	234.764999	1461.924438	-492.590057	-133.482574	1443.751221	-494.818542	47.637856	1417.821777	-472.772156	35.529907	1746.922119	-799.930176	334.422943	1276.262695	-593.560303	-236.486389	1189.581177	-675.646973	213.895523	1031.173828	-461.545654	-113.242119	945.024109	-570.483337	48.282238	1090.732056	562.445129	-27.296635	970.563171	568.588989	230.665665
-602.057068	134.630524	993.872131	-579.734436	-41.010868	991.717224	-631.119324	168.337570	521.214539	-656.856323	-64.233513	525.343811	-649.382324	181.112823	80.146233	-665.169250	-55.845291	86.325119	-569.248474	234.552734	1461.941040	-492.531158	-133.654419	1443.616211	-494.855225	47.482689	1417.781738	-473.129456	35.448456	1747.017090	-800.188843	334.156158	1276.377930	-593.337280	-236.567413	1189.306885	-675.939697	213.678345	1031.234985	-461.180756	-112.868179	945.086853	-570.645996	48.182056	1090.713379	562.433533	-27.290092	970.576233	568.575256	230.636581
-602.327881	134.504257	993.902527	-579.852478	-41.139481	991.705078	-631.428589	168.255753	521.213440	-656.980042	-64.371323	525.354980	-649.310303	181.060486	80.152313	-665.130981	-55.883564	86.358391	-569.347351	234.346710	1461.967407	-492.476685	-133.861099	1443.469971	-494.900909	47.308517	1417.755615	-473.494354	35.339386	1747.131348	-800.414490	333.934540	1276.424194	-593.175537	-236.663147	1189.121094	-676.221008	213.459061	1031.309570	-460.605835	-112.251190	944.720520	-570.815491	48.051754	1090.717285	562.423157	-27.269825	970.576294	568.540466	230.666489
-602.612976	134.367477	993.914490	-580.009583	-41.286415	991.722473	-631.795044	168.211166	521.219849	-657.026428	-64.425179	525.322510	-649.334839	181.057190	80.104538	-665.211182	-55.909039	86.363594	-569.503784	234.107788	1461.984741	-492.438293	-134.053757	1443.332031	-494.942841	47.150208	1417.714233	-473.898315	35.251835	1747.234863	-800.640381	333.684357	1276.533081	-593.070496	-236.783646	1188.940063	-676.550171	213.243820	1031.391235	-460.329193	-111.997612	944.781494	-571.014343	47.930550	1090.727173	562.423584	-27.233873	970.549805	568.529236	230.671097
-602.866028	134.228302	993.925537	-580.078979	-41.386536	991.686401	-632.067627	168.015091	521.186829	-657.141968	-64.529724	525.373535	-649.283569	181.031113	80.074318	-665.292175	-55.946209	86.412781	-569.644409	233.881912	1461.981934	-492.401489	-134.228775	1443.156128	-494.961884	46.990612	1417.716431	-474.303528	35.177299	1747.357544	-800.913208	333.320496	1276.679199	-592.889038	-236.717117	1188.437744	-676.845154	213.012939	1031.416748	-460.116333	-111.935265	945.014771	-571.136841	47.811279	1090.706543	562.410034	-27.220472	970.546082	568.536926	230.670959
-603.139221	134.164230	993.952698	-580.174988	-41.481979	991.646790	-632.386536	167.883286	521.189819	-657.156616	-64.575043	525.335815	-649.267334	181.033005	80.017532	-665.275024	-55.924622	86.342316	-569.807190	233.702164	1461.987915	-492.302094	-134.385971	1442.964478	-495.005798	46.798115	1417.650879	-474.727112	35.116577	1747.462402	-801.182617	332.912201	1276.789673	-592.847229	-237.103973	1188.519531	-677.180054	212.799774	1031.450317	-460.127716	-112.175125	945.490967	-571.276184	47.720604	1090.691040	562.415649	-27.218763	970.547974	568.508179	230.686203
-603.419556	134.048798	993.958069	-580.300476	-41.556183	991.618286	-632.738159	167.758667	521.189270	-657.204407	-64.623528	525.257629	-649.270752	181.014282	79.978378	-665.263489	-55.913052	86.277931	-569.957520	233.513855	1462.005981	-492.235352	-134.542007	1442.743286	-495.025787	46.692268	1417.592651	-475.181396	35.072956	1747.577026	-801.479919	332.645294	1276.978394	-592.731934	-237.274277	1188.317383	-677.480835	212.601227	1031.484009	-459.896851	-112.135597	945.467957	-571.428223	47.632053	1090.668823	562.415894	-27.231699	970.543884	568.512878	230.676987
-603.635498	133.882904	993.967896	-580.372986	-41.683643	991.636780	-633.086914	167.666260	521.202942	-657.205688	-64.680794	525.238525	-649.271423	181.011139	79.957848	-665.205688	-55.932262	86.298340	-570.131653	233.306213	1462.061768	-492.149200	-134.693314	1442.583618	-495.076996	46.519485	1417.527100	-475.692261	34.836590	1747.910278	-801.765869	332.376526	1277.073853	-592.659180	-237.455429	1188.096069	-677.769531	212.392288	1031.514282	-459.666534	-112.120392	945.421509	-571.554993	47.509579	1090.678955	562.430908	-27.238401	970.550415	568.534363	230.676788
-603.878357	133.766830	993.994751	-580.434265	-41.778065	991.558228	-633.416260	167.582947	521.198730	-657.258423	-64.802597	525.291687	-649.310608	180.973083	79.939522	-665.313171	-55.949062	86.354996	-570.298462	233.131668	1462.089478	-492.083984	-134.864746	1442.411865	-495.108032	46.424854	1417.479248	-476.167389	34.883148	1747.866333	-802.017029	332.038971	1277.151978	-592.608643	-237.648682	1187.904907	-678.039734	212.163803	1031.565674	-459.461731	-112.218628	945.448059	-571.663940	47.372761	1090.644531	562.425659	-27.237198	970.550903	568.524780	230.673401
-604.071594	133.619720	994.007080	-580.450073	-41.815002	991.522644	-633.663025	167.521530	521.173401	-657.297058	-64.864937	525.285400	-649.234680	180.984161	79.932152	-665.394958	-55.954056	86.318649	-570.470703	232.943802	1462.146240	-492.004456	-134.995422	1442.221069	-495.153900	46.307674	1417.421631	-476.698700	34.802628	1748.004272	-802.287476	331.658600	1277.222412	-592.582764	-237.866180	1187.757813	-678.336731	211.911865	1031.599854	-459.261536	-112.369339	945.388184	-571.736328	47.280025	1090.626221	562.387817	-27.221563	970.568909	568.473206	230.643799
-604.303955	133.569931	994.030823	-580.513123	-41.873138	991.494019	-634.044739	167.493408	521.156433	-657.402344	-64.984917	525.278503	-649.253296	180.954453	79.881927	-665.408813	-55.991238	86.345856	-570.632080	232.818741	1462.193237	-491.886261	-135.106247	1442.035156	-495.217865	46.218193	1417.378296	-477.255005	34.711666	1748.182129	-802.539917	331.347778	1277.341187	-592.526489	-238.026749	1187.607056	-678.591797	211.667862	1031.671387	-459.084137	-112.567253	945.310303	-571.838135	47.222961	1090.614258	562.412415	-27.164413	970.550049	568.474854	230.666885
-604.473572	133.487701	994.020630	-580.589966	-41.957115	991.523926	-634.389771	167.433899	521.163208	-657.479736	-65.039116	525.288147	-649.249939	180.956787	79.792389	-665.375122	-55.981716	86.360474	-570.799866	232.650253	1462.294312	-491.784668	-135.237427	1441.876465	-495.231232	46.125576	1417.304810	-477.855713	34.615810	1748.363770	-802.726868	331.031036	1277.405029	-592.493591	-238.238220	1187.471802	-678.823914	211.338593	1031.688354	-458.938110	-112.791191	945.241455	-571.941284	47.175869	1090.619263	562.411743	-27.155460	970.547119	568.448853	230.664948
-604.665344	133.418579	994.025391	-580.603943	-42.053677	991.518005	-634.714294	167.345627	521.098816	-657.519775	-65.083473	525.303040	-649.249023	180.946106	79.710190	-665.370667	-55.983864	86.380661	-570.960632	232.506699	1462.446045	-491.621033	-135.339157	1441.624268	-495.282715	46.069794	1417.272583	-478.519348	34.512772	1748.530396	-802.854370	330.662354	1277.476440	-592.450439	-238.457047	1187.317261	-679.358948	210.990524	1031.656372	-458.853607	-113.129448	945.065491	-572.000427	47.113846	1090.609253	562.644714	-27.486366	970.553833	569.290527	229.654129
-604.887085	133.348129	994.019165	-580.635864	-42.073364	991.430664	-635.066650	167.222870	521.098755	-657.504639	-65.029510	525.201477	-649.239258	180.931458	79.699928	-665.322144	-55.979557	86.315804	-571.115845	232.377594	1462.607544	-491.398529	-135.367096	1441.359497	-495.254578	46.027706	1417.188599	-479.183594	34.400600	1748.661865	-802.888428	330.339478	1277.511108	-592.367920	-238.674896	1187.193115	-679.209106	210.589798	1031.754639	-458.775604	-113.561348	944.797180	-572.038879	47.058781	1090.543823	562.377686	-27.258598	970.548035	568.497864	230.600342
-605.110107	133.272171	994.023193	-580.689087	-42.112690	991.364990	-635.395813	167.087540	521.096008	-657.565735	-65.068329	525.154602	-649.195313	180.943954	79.667992	-665.276611	-55.939339	86.242676	-571.213806	232.244629	1462.829834	-491.118164	-135.424454	1441.084595	-495.191864	45.985382	1417.095703	-479.854675	34.307739	1748.770996	-802.882690	330.094849	1277.610596	-592.260986	-238.841858	1187.072998	-679.329102	210.164810	1031.801758	-458.722473	-113.997200	944.473816	-572.099854	46.993603	1090.496826	562.352905	-27.237820	970.547058	568.451233	230.683380
-605.331787	133.192612	994.012207	-580.709656	-42.201164	991.352356	-635.734619	167.009415	521.064270	-657.572266	-65.059937	525.155823	-649.230957	180.918411	79.646812	-665.197876	-55.940647	86.232162	-571.317017	232.062546	1463.047485	-490.887726	-135.453751	1440.872559	-495.192474	45.951511	1417.052368	-480.564117	34.193409	1748.947266	-802.824219	329.890411	1277.568604	-592.161926	-239.055664	1186.948730	-679.431580	209.690369	1031.853882	-458.716766	-114.548935	944.127747	-572.167053	46.940216	1090.473022	562.358826	-27.236240	970.549316	568.435791	230.669067
-605.521240	133.087830	994.030457	-580.712524	-42.276390	991.372925	-635.977417	166.925110	521.032471	-657.709595	-65.047768	525.103333	-649.106018	180.891632	79.573547	-665.232788	-55.900822	86.207947	-571.398010	231.912567	1463.262695	-490.593994	-135.525482	1440.716919	-495.148438	45.937431	1417.048706	-481.291290	34.077457	1749.114258	-802.670532	329.669983	1277.536865	-592.065613	-239.212662	1186.851563	-679.488464	209.246613	1031.934204	-458.681030	-115.139854	943.860535	-572.234253	46.878117	1090.485840	562.332275	-27.168905	970.519409	568.395081	230.667801
-605.721741	132.995255	994.061279	-580.736511	-42.302181	991.377441	-636.267273	166.817596	521.032837	-657.879517	-65.133888	525.188904	-649.105286	180.834015	79.525444	-665.266846	-55.919628	86.296959	-571.483521	231.747162	1463.477783	-490.259155	-135.592712	1440.575928	-495.127869	45.907093	1417.058716	-482.003540	33.930935	1749.296387	-802.508850	329.515289	1277.505615	-591.951599	-239.309402	1186.781372	-679.449646	208.778702	1032.007935	-458.719482	-115.762245	943.583435	-572.321594	46.829475	1090.498047	562.342407	-27.159090	970.534180	568.399170	230.664139
-605.892395	132.868713	994.083374	-580.730408	-42.336823	991.418457	-636.603210	166.685623	521.023132	-657.981323	-65.117744	525.245850	-649.145447	180.835815	79.498344	-665.378479	-55.973286	86.425598	-571.547974	231.580658	1463.693481	-489.923981	-135.634995	1440.453003	-495.079590	45.902035	1417.071167	-482.736328	33.779869	1749.468262	-802.289673	329.406189	1277.476563	-591.817566	-239.442657	1186.692993	-679.419250	208.388016	1032.112793	-458.519714	-116.226334	942.999573	-572.373230	46.785847	1090.522461	562.310791	-27.177317	970.512878	568.383179	230.666199
-606.084900	132.750381	994.105530	-580.737549	-42.443649	991.460327	-636.920471	166.533463	520.983093	-658.072876	-65.179909	525.398376	-649.104797	180.816147	79.450363	-665.412598	-56.001995	86.545280	-571.581177	231.400558	1463.871460	-489.572113	-135.708389	1440.268433	-495.050049	45.865837	1417.082520	-483.443298	33.613754	1749.623535	-802.115173	329.389923	1277.499146	-591.647888	-239.601974	1186.567871	-679.381042	208.042023	1032.210449	-458.747559	-117.024841	942.808594	-572.438477	46.711639	1090.546509	562.287048	-27.235752	970.543457	568.387817	230.638092
-606.274658	132.704483	994.120789	-580.760132	-42.492470	991.447876	-637.115784	168.053268	520.967163	-658.042847	-65.100426	525.325745	-649.115723	180.776062	79.577148	-665.314026	-55.971409	86.462784	-571.591431	231.266769	1464.007935	-489.208801	-135.723404	1440.033203	-494.991577	45.869900	1417.025391	-484.108551	33.441177	1749.773193	-801.900452	329.471863	1277.566040	-591.391785	-239.512161	1186.164063	-679.353943	207.776978	1032.305054	-458.529083	-117.516731	941.898132	-572.484863	46.677704	1090.534912	562.239014	-27.288145	970.570618	568.353516	230.620010
-606.457825	132.637161	994.122986	-580.773254	-42.535759	991.391296	-637.419067	167.949280	521.031860	-657.985352	-64.997765	525.126465	-649.016846	180.732712	79.585884	-665.248352	-55.906113	86.323044	-571.551331	231.098984	1464.137085	-488.838837	-135.723648	1439.821289	-494.843781	45.831570	1416.918213	-484.738434	33.339317	1749.880615	-801.680847	329.673492	1277.701416	-591.212463	-239.892426	1186.369629	-679.697693	207.593811	1032.365479	-458.614166	-118.107300	941.238831	-572.490723	46.624039	1090.487671	562.230896	-27.241034	970.525818	568.341187	230.636536
-606.602173	132.547028	994.155640	-580.729370	-42.568317	991.384766	-637.734863	167.721725	521.088745	-657.824219	-64.806473	524.972229	-648.955261	180.708023	79.593353	-665.139587	-55.768856	86.098305	-571.463501	230.936935	1464.237915	-488.416168	-135.729095	1439.652466	-494.730164	45.828796	1416.868164	-485.349426	33.221443	1749.997559	-801.452576	329.923126	1277.895020	-590.975159	-240.029358	1186.308105	-679.750000	207.415131	1032.467896	-458.834991	-118.854630	940.901306	-572.479675	46.573372	1090.487305	562.214172	-27.217806	970.508728	568.344482	230.698807
-606.719604	132.412674	994.185547	-580.641968	-42.622166	991.399109	-638.153137	167.509888	521.177856	-657.906677	-64.862518	525.038513	-648.964233	180.671280	79.574371	-665.159363	-55.763374	86.134911	-571.387146	230.772873	1464.369141	-488.089966	-135.750381	1439.580811	-494.658600	45.784798	1416.837891	-485.937927	33.094967	1750.131104	-801.185547	330.256409	1277.911499	-590.646851	-239.966415	1185.955444	-679.880310	207.290726	1032.611572	-458.929810	-119.505722	940.470886	-572.471436	46.499630	1090.504028	562.217957	-27.216642	970.513062	568.290466	230.692581
-606.838989	132.228287	994.216858	-580.554871	-42.776878	991.481995	-638.507202	167.337234	521.081665	-658.124084	-64.998177	525.246948	-648.907471	180.659821	79.509811	-665.323914	-55.846928	86.386345	-571.322266	230.609039	1464.505493	-487.797913	-135.802948	1439.561035	-494.619476	45.730934	1416.891357	-486.514282	32.898335	1750.294678	-800.975098	330.559692	1278.000244	-590.396912	-240.188797	1185.917603	-680.047668	207.204514	1032.756470	-459.122162	-120.171249	940.151428	-572.498840	46.382446	1090.562744	562.179443	-27.215412	970.522705	568.262878	230.683960
-606.978210	132.043625	994.220764	-580.485352	-42.912609	991.522278	-638.854675	167.242477	521.087402	-658.341003	-65.210175	525.556213	-648.809265	180.642105	79.438644	-665.453003	-55.941860	86.622429	-571.283630	230.465668	1464.636719	-487.569305	-135.846039	1439.539673	-494.625824	45.664436	1416.926514	-487.052887	32.670815	1750.464233	-800.638733	330.860840	1277.989258	-590.123047	-240.368332	1185.895142	-680.249573	207.160934	1032.890869	-459.356049	-120.889626	939.754333	-572.505310	46.272739	1090.577881	562.183960	-27.210123	970.539429	568.249146	230.693329
-607.096191	131.838715	994.211548	-580.409058	-43.065266	991.602966	-639.229065	167.181320	521.011414	-658.449036	-65.301323	525.630432	-648.741760	180.642853	79.326111	-665.492676	-55.923870	86.653900	-571.239624	230.338165	1464.804321	-487.329987	-135.917389	1439.474976	-494.545929	45.620155	1416.924438	-487.534760	32.441391	1750.574463	-800.417053	331.109100	1278.155640	-589.921143	-240.765732	1186.207031	-680.447998	207.157974	1032.986450	-459.454041	-121.539871	939.341248	-572.516235	46.169834	1090.610107	562.108032	-27.221498	970.526245	568.223633	230.673523
-607.237793	131.742538	994.215759	-580.321411	-43.145714	991.526489	-639.730591	167.137222	521.020142	-658.241089	-65.144104	525.479004	-648.771484	180.645615	79.348618	-665.256042	-55.901180	86.561523	-571.148926	230.225494	1464.845581	-487.072968	-135.972549	1439.353394	-494.426971	45.582905	1416.829468	-487.932129	32.254776	1750.654541	-800.276672	331.508514	1278.413696	-589.578552	-240.739685	1185.898804	-680.610168	207.190765	1033.079956	-459.214783	-121.887764	938.496765	-572.472351	46.075542	1090.558594	562.083618	-27.224596	970.512939	568.210938	230.666687
-607.364502	131.670456	994.230591	-580.218018	-43.202400	991.433167	-640.157410	167.051193	521.167236	-657.989319	-64.948624	525.210938	-648.784180	180.634918	79.406746	-664.980469	-55.818527	86.317879	-571.053955	230.089615	1464.824585	-486.706085	-135.987549	1439.197876	-494.253510	45.568199	1416.722046	-488.258881	32.129044	1750.649170	-800.093750	331.996338	1278.700562	-589.357605	-241.165146	1186.173706	-680.738831	207.264023	1033.175049	-459.190613	-122.459740	937.850098	-572.398926	45.992477	1090.501099	562.051636	-27.230074	970.486633	568.192261	230.669540
-607.431519	131.561203	994.261475	-580.104919	-43.225025	991.395325	-640.547180	166.977127	521.239563	-657.867493	-64.900383	525.109131	-648.735107	180.631622	79.418182	-664.914001	-55.693638	86.103790	-570.962219	229.955780	1464.741821	-486.379456	-135.979813	1439.124512	-494.108490	45.513027	1416.624268	-488.525513	31.963320	1750.694824	-799.866211	332.333527	1278.837280	-589.048218	-241.441055	1186.223633	-680.822144	207.316498	1033.273560	-459.451996	-123.065704	937.640442	-572.331482	45.918140	1090.488037	562.030334	-27.255106	970.506348	568.173828	230.644226
-607.618774	131.418472	994.378662	-580.153809	-43.406605	991.579163	-640.993591	166.889496	521.307556	-658.015625	-65.134987	525.218872	-648.777527	180.675980	79.395714	-665.093506	-55.718426	86.268951	-570.910522	229.822220	1464.807251	-486.191406	-136.026688	1439.174805	-494.033630	45.487316	1416.652466	-488.770294	31.759615	1750.782715	-799.699463	332.570435	1278.907227	-588.710327	-241.722107	1186.268311	-680.900269	207.384888	1033.306152	-459.633820	-123.694473	937.484131	-572.363098	45.823700	1090.618286	562.006226	-27.296030	970.523254	568.166443	230.650726
-607.675110	131.226318	994.387329	-580.084229	-43.590683	991.770691	-641.296448	166.796417	521.237061	-658.222656	-65.406342	525.464905	-648.703125	180.664307	79.319527	-665.317505	-55.826733	86.543610	-570.938538	229.717331	1464.852051	-486.105103	-136.062042	1439.268188	-494.017914	45.422024	1416.770996	-488.983948	31.544386	1750.885498	-799.513611	332.686676	1278.863647	-588.470398	-241.951233	1186.308594	-681.048645	207.452148	1033.314087	-459.793488	-124.322784	937.460999	-572.404968	45.745529	1090.726929	561.954163	-27.234760	970.528259	568.132263	230.688507
-607.748413	131.068359	994.401733	-580.030701	-43.713108	991.817444	-641.580322	166.775818	521.240356	-658.322754	-65.695580	525.652527	-648.649475	180.687561	79.224182	-665.410522	-55.949005	86.783043	-570.952393	229.575455	1464.860229	-485.965790	-136.141617	1439.307129	-493.966553	45.347878	1416.803711	-489.129883	31.309254	1750.947021	-799.343262	332.796844	1278.785889	-588.252563	-242.231949	1186.380127	-681.138977	207.468582	1033.293579	-459.864441	-124.892746	937.331909	-572.428650	45.637157	1090.759888	561.959656	-27.194290	970.501465	568.140808	230.706329
-607.879883	130.985031	994.431885	-580.036926	-43.742668	991.726257	-641.863525	166.794495	521.224060	-658.091614	-65.641548	525.533569	-648.612915	180.700897	79.222641	-665.352417	-55.924858	86.668144	-570.935120	229.452805	1464.877441	-485.751434	-136.164307	1439.242310	-493.881653	45.286861	1416.739380	-489.181641	31.151838	1750.946533	-799.257751	332.981049	1278.960938	-588.031860	-242.515717	1186.441650	-680.903748	207.395615	1033.305786	-459.891388	-125.349258	937.076782	-572.422791	45.541042	1090.713745	561.908813	-27.295645	970.534973	568.093201	230.684204
-607.980835	130.977905	994.451477	-580.012634	-43.748920	991.590027	-642.237976	166.693527	521.342834	-657.886353	-65.583504	525.300110	-648.673035	180.757721	79.274117	-665.318604	-55.825577	86.445740	-570.908264	229.346237	1464.772217	-485.510590	-136.212234	1439.151367	-493.728394	45.244644	1416.610474	-489.157501	31.005993	1750.915771	-799.167908	333.150574	1279.067261	-587.798340	-242.769913	1186.513672	-680.960205	207.398148	1033.254883	-459.609650	-125.601822	936.457092	-572.372009	45.477287	1090.636841	561.839600	-27.300041	970.541687	568.045410	230.652756
-608.054382	130.900864	994.459106	-579.964783	-43.814117	991.556030	-642.505066	166.575500	521.352783	-657.746948	-65.616325	525.166931	-648.670898	180.727081	79.265221	-665.118469	-55.765442	86.284866	-570.886597	229.271347	1464.730957	-485.314087	-136.237717	1439.083862	-493.601379	45.205322	1416.540894	-489.077301	30.889938	1750.889893	-799.105225	333.270782	1279.059448	-587.595642	-243.092392	1186.563354	-681.317017	207.442108	1033.141235	-459.491180	-125.884308	936.108215	-572.347107	45.404282	1090.615356	561.822144	-27.289551	970.534668	568.027283	230.654007
-608.089172	130.771072	994.439514	-579.927124	-43.951160	991.609619	-642.717651	166.526047	521.333679	-657.716064	-65.757347	525.235046	-648.671692	180.727890	79.279671	-665.160767	-55.813412	86.382309	-570.871460	229.235535	1464.752686	-485.103851	-136.250198	1439.072754	-493.521576	45.156948	1416.530273	-488.900787	30.805828	1750.929565	-799.060852	333.322968	1279.077759	-587.418884	-243.357880	1186.618164	-681.412842	207.383209	1033.101440	-459.699402	-126.482262	936.517029	-572.362305	45.317905	1090.635132	561.818359	-27.229956	970.492615	568.009827	230.679977
-608.153198	130.602112	994.471375	-579.922363	-44.069828	991.662720	-642.835083	166.467392	521.322998	-657.854492	-65.964630	525.341675	-648.569702	180.732758	79.238625	-665.334290	-55.887432	86.570847	-570.912537	229.192566	1464.828857	-484.959991	-136.292862	1439.135010	-493.446442	45.143810	1416.580322	-488.739471	30.659187	1750.952515	-799.004456	333.222198	1279.028076	-587.279724	-243.654510	1186.685913	-681.526733	207.295563	1033.093506	-459.732971	-126.926735	936.673279	-572.381409	45.196815	1090.674805	561.778870	-27.214178	970.507629	568.018677	230.649979
-608.184265	130.440094	994.473999	-579.908875	-44.214081	991.745544	-642.940735	166.392715	521.303955	-657.948792	-66.193161	525.519897	-648.522217	180.716599	79.239609	-665.564209	-55.954113	86.726631	-570.815308	229.177307	1464.697510	-484.736145	-136.272217	1439.168213	-493.317139	45.180599	1416.579590	-488.555969	30.488592	1750.896973	-798.973633	333.125671	1278.964844	-587.057129	-243.694031	1186.470703	-681.647095	207.188370	1033.060669	-459.718201	-127.369110	936.796021	-572.415649	45.089989	1090.722290	561.715027	-27.270378	970.520752	567.999451	230.654190
-608.249878	130.399185	994.483582	-579.874268	-44.260044	991.634155	-643.022766	166.345886	521.285767	-657.772888	-66.140495	525.432739	-648.499268	180.732910	79.224442	-665.475159	-55.972378	86.680283	-570.812744	229.064133	1464.596558	-484.582916	-136.379532	1439.114746	-493.249786	45.093254	1416.545776	-488.254791	30.384640	1750.843384	-799.002380	332.989594	1278.842163	-587.025879	-244.166870	1186.864746	-681.741577	207.070587	1033.004395	-459.591400	-127.703598	936.858093	-572.383362	44.999226	1090.661743	561.673462	-27.299576	970.531006	568.006287	230.619492
-608.339844	130.383774	994.472046	-579.922668	-44.292393	991.540466	-643.158447	166.199860	521.396423	-657.615112	-66.090836	525.272827	-648.506470	180.721725	79.246140	-665.308716	-55.888393	86.505058	-570.822205	228.948303	1464.505737	-484.437653	-136.440811	1439.011230	-493.166656	44.991966	1416.427368	-487.880188	30.296703	1750.765137	-799.137878	332.849731	1278.946899	-586.915710	-244.431274	1187.013672	-681.814941	206.920639	1032.969238	-459.413788	-127.945816	936.711792	-572.381348	44.946251	1090.593750	561.586426	-27.329851	970.543091	567.947571	230.652069
-608.353882	130.286682	994.470093	-579.846069	-44.348392	991.482239	-643.209290	166.102173	521.431396	-657.345825	-65.933029	525.056763	-648.502197	180.705994	79.272530	-665.100464	-55.798656	86.274895	-570.784973	228.879593	1464.395996	-484.257599	-136.490280	1438.962036	-493.062897	44.937431	1416.349854	-487.445282	30.259384	1750.677124	-799.255371	332.691895	1278.955811	-586.807678	-244.635971	1187.097290	-681.883057	206.771179	1032.939453	-459.220947	-128.158386	936.607849	-572.327942	44.853695	1090.559082	561.550476	-27.274111	970.509766	567.940308	230.667999
-608.358582	130.153091	994.479431	-579.792175	-44.447525	991.488525	-643.193909	166.013367	521.403931	-657.411072	-66.044914	525.096741	-648.459473	180.686905	79.292854	-665.213745	-55.805660	86.315971	-570.775635	228.830261	1464.390259	-484.129425	-136.524796	1439.010376	-493.006805	44.891045	1416.322144	-486.951599	30.271210	1750.696533	-799.419861	332.437805	1278.974365	-586.729492	-244.887894	1187.161011	-682.003723	206.574677	1032.900513	-459.097748	-128.410858	936.748779	-572.308960	44.742371	1090.568115	561.535400	-27.252686	970.507996	567.921570	230.653259
-608.393311	130.045776	994.484192	-579.814026	-44.561733	991.507080	-643.177490	165.880127	521.427307	-657.599182	-66.271080	525.348328	-648.465576	180.677231	79.276566	-665.441406	-55.930721	86.588531	-570.817383	228.759094	1464.354736	-484.112152	-136.643402	1439.097290	-492.999847	44.834991	1416.389648	-486.452759	30.242155	1750.761597	-799.584595	332.094421	1278.872070	-586.581543	-244.891266	1186.856445	-682.110779	206.357956	1032.928833	-458.808167	-128.586716	936.688110	-572.355896	44.637726	1090.583740	561.504333	-27.303015	970.542969	567.920166	230.633835
-608.381836	129.895905	994.440857	-579.758240	-44.687080	991.503540	-643.063110	165.907852	521.271362	-657.691284	-66.383324	525.486816	-648.405762	180.713913	79.294113	-665.579285	-56.012482	86.812881	-570.865417	228.688690	1464.323242	-484.136078	-136.735031	1439.230835	-493.012085	44.764156	1416.479004	-485.904053	30.269215	1750.887207	-799.712830	331.641327	1278.727905	-586.539429	-245.318558	1187.181763	-682.202820	206.138443	1032.874023	-458.980713	-129.065201	937.256775	-572.340271	44.525154	1090.563843	561.453552	-27.270905	970.528625	567.942566	230.604553
-608.332764	129.812881	994.339172	-579.700989	-44.730099	991.380493	-642.905212	165.768219	521.220581	-657.616882	-66.413658	525.538574	-648.302490	180.713608	79.204636	-665.518860	-56.018082	86.820511	-570.932983	228.607483	1464.227417	-484.084381	-136.808746	1439.216797	-492.988586	44.657669	1416.460693	-485.282715	30.263306	1750.748779	-799.930420	331.305145	1278.628662	-586.463562	-245.514359	1187.226807	-682.305237	205.938232	1032.845093	-458.605530	-129.129272	937.044250	-572.343201	44.442207	1090.464355	561.364197	-27.263744	970.508362	567.894653	230.609665
-608.334045	129.768799	994.325439	-579.655212	-44.788452	991.345886	-642.828247	165.743500	521.220154	-657.519409	-66.325500	525.331604	-648.349487	180.707031	79.243385	-665.417175	-55.934769	86.589043	-571.017517	228.530487	1464.149414	-484.054779	-136.903702	1439.173096	-492.899811	44.584465	1416.376465	-484.745880	30.107832	1750.204224	-800.237793	331.021942	1278.657593	-586.402710	-245.687286	1187.261963	-682.367737	205.737045	1032.805908	-458.303986	-129.329773	936.901123	-572.307251	44.387329	1090.437134	561.261047	-27.357809	970.533203	567.878052	230.569672
-608.305359	129.718063	994.320496	-579.592407	-44.850391	991.310181	-642.769592	165.651382	521.271057	-657.236633	-66.152023	525.155396	-648.330261	180.671844	79.256935	-665.235901	-55.813122	86.337769	-571.105286	228.447861	1464.049927	-483.999268	-136.965057	1439.099487	-492.846069	44.509907	1416.277466	-483.995575	30.179077	1750.058594	-800.540588	330.686554	1278.725464	-586.377502	-245.822861	1187.353760	-682.397400	205.525421	1032.738770	-458.221283	-129.683563	937.110596	-572.280029	44.314770	1090.421265	561.195984	-27.412428	970.560608	567.855957	230.561768
-608.300537	129.678528	994.353516	-579.558655	-44.902744	991.288513	-642.675720	165.569153	521.341858	-657.174377	-66.097595	525.075928	-648.348572	180.656769	79.370735	-665.103210	-55.757263	86.237648	-571.245239	228.371933	1464.000366	-483.994415	-137.042786	1439.102295	-492.843201	44.414604	1416.267700	-483.229523	30.229050	1749.924805	-800.799316	330.279663	1278.761353	-586.334045	-245.963287	1187.426514	-682.154053	205.248947	1032.784424	-457.998932	-129.893707	937.153259	-572.259338	44.241928	1090.427124	561.147400	-27.443972	970.599854	567.858704	230.539337
-608.265564	129.580612	994.368103	-579.529480	-44.999783	991.322815	-642.535400	165.522018	521.358765	-657.365967	-66.281273	525.281494	-648.339417	180.652344	79.438065	-665.257507	-55.848476	86.460114	-571.447083	228.304138	1464.039917	-484.065186	-137.140396	1439.259644	-492.918579	44.346542	1416.366821	-482.418793	30.286121	1749.837402	-801.087219	329.835693	1278.694336	-586.302185	-246.096970	1187.442749	-682.492981	205.128082	1032.726685	-457.674225	-130.037872	937.103027	-572.276611	44.146458	1090.462524	561.151550	-27.348225	970.583923	567.893738	230.544647
-608.251404	129.456940	994.382141	-579.505432	-45.112968	991.361755	-642.401489	165.520508	521.322021	-657.570007	-66.491959	525.512939	-648.325928	180.673370	79.359932	-665.426514	-55.989227	86.782372	-571.663940	228.246048	1464.038208	-484.168030	-137.205460	1439.368896	-493.006561	44.256363	1416.481079	-481.564148	30.341543	1749.725098	-801.345093	329.361328	1278.486450	-586.307251	-246.232224	1187.424927	-682.559937	204.974045	1032.681519	-457.516754	-130.247253	937.321167	-572.304626	44.035358	1090.499268	561.068176	-27.391754	970.610596	567.897522	230.472351
-608.228821	129.313004	994.321899	-579.454651	-45.209534	991.350952	-642.262695	165.497177	521.268127	-657.578735	-66.591766	525.591736	-648.326172	180.679108	79.315567	-665.519531	-56.023918	86.842934	-571.845459	228.152008	1463.981934	-484.222626	-137.315552	1439.388306	-493.097382	44.152740	1416.518555	-480.659393	30.422508	1749.507202	-801.571838	328.919769	1278.295776	-586.291931	-246.374863	1187.364502	-682.571533	204.795547	1032.574097	-457.348419	-130.492203	937.465454	-572.278320	43.945007	1090.465454	560.988159	-27.355684	970.586792	567.899719	230.438705
-608.232422	129.266785	994.275635	-579.420105	-45.322441	991.327881	-642.132202	165.464157	521.256714	-657.466187	-66.566338	525.475586	-648.323669	180.692154	79.293724	-665.465454	-55.942352	86.675858	-572.030212	228.034317	1463.920044	-484.211029	-137.410080	1439.309326	-493.145935	44.059761	1416.453857	-479.695557	30.548073	1749.234131	-801.894409	328.616302	1278.306885	-586.291748	-246.448166	1187.371826	-682.559998	204.640442	1032.491333	-457.319397	-130.782486	937.763367	-572.263245	43.882339	1090.430542	560.855957	-27.471148	970.599121	567.901001	230.386948
-608.218384	129.221085	994.251282	-579.354065	-45.397202	991.256042	-641.987427	165.442490	521.269775	-657.228394	-66.401924	525.265808	-648.343445	180.690994	79.356674	-665.320801	-55.848392	86.444595	-572.210266	227.948318	1463.867065	-484.185699	-137.519135	1439.223999	-493.186554	43.983448	1416.369385	-478.677185	30.669872	1748.926147	-802.209900	328.285461	1278.298950	-586.348206	-246.459488	1187.385132	-682.569092	204.478775	1032.399048	-457.015533	-130.939285	937.643616	-572.229065	43.800655	1090.384155	560.761963	-27.644043	970.665161	567.903870	230.296265
-608.175842	129.163818	994.284729	-579.290100	-45.478088	991.223267	-641.846130	165.408218	521.306152	-657.177185	-66.447281	525.224792	-648.379211	180.642044	79.442642	-665.243408	-55.797989	86.362267	-572.425171	227.843735	1463.801270	-484.194885	-137.636658	1439.186401	-493.285248	43.909298	1416.350098	-477.653992	30.802696	1748.667236	-802.510254	327.948639	1278.265259	-586.418213	-246.478943	1187.388184	-682.594666	204.309174	1032.366211	-456.796234	-131.149475	937.668518	-572.206787	43.691704	1090.392090	560.713928	-27.563042	970.649109	567.923096	230.273422
-608.135315	129.065140	994.312927	-579.189880	-45.583000	991.249573	-641.699097	165.347504	521.356506	-657.199097	-66.533379	525.305786	-648.358582	180.610962	79.484383	-665.399597	-55.847065	86.490829	-572.703064	227.766541	1463.797363	-484.276703	-137.703232	1439.319092	-493.431396	43.817181	1416.437134	-476.628540	30.914120	1748.399902	-802.770386	327.633484	1278.185913	-586.510315	-246.506622	1187.363770	-682.665039	204.143005	1032.356567	-456.662567	-131.389328	937.792969	-572.207703	43.584038	1090.435181	560.663513	-27.574417	970.679749	567.960327	230.222443
-608.097229	128.904572	994.312561	-579.072449	-45.739834	991.291809	-641.514954	165.262115	521.327393	-657.258606	-66.682869	525.488403	-648.323425	180.626648	79.460754	-665.445801	-55.942852	86.677643	-572.991394	227.668335	1463.800293	-484.373413	-137.809952	1439.478760	-493.603760	43.747864	1416.534790	-475.598053	30.956894	1748.157837	-803.072205	327.326569	1278.061523	-586.591553	-246.489227	1187.359009	-682.745117	203.980637	1032.329468	-456.553375	-131.637512	937.989319	-572.218262	43.443939	1090.475098	560.563782	-27.623604	970.717285	567.957642	230.174332
-608.049805	128.735519	994.271729	-578.949402	-45.908405	991.327271	-641.312500	165.167084	521.259094	-657.324463	-66.938187	525.689941	-648.270630	180.614120	79.469528	-665.586914	-55.989090	86.836281	-573.278870	227.588547	1463.766113	-484.486786	-137.920609	1439.594482	-493.806885	43.660339	1416.613892	-474.498932	30.986076	1747.806641	-803.311584	327.013641	1277.825806	-586.712708	-246.463928	1187.364746	-682.802917	203.830933	1032.274902	-456.434174	-131.888748	938.164673	-572.205933	43.314667	1090.487549	560.493408	-27.691385	970.727661	567.977966	230.096329
-608.030334	128.666351	994.219055	-578.824402	-46.046513	991.289490	-641.166809	165.102509	521.181580	-657.241089	-66.920143	525.657532	-648.228088	180.672134	79.359253	-665.561096	-55.958389	86.818649	-573.570435	227.508362	1463.692505	-484.554962	-138.000793	1439.624512	-493.914490	43.599411	1416.629761	-473.397095	31.047184	1747.383789	-803.577515	326.732758	1277.664429	-586.864929	-246.365067	1187.408325	-682.843140	203.691376	1032.184692	-456.282379	-132.108871	938.271545	-572.212158	43.218040	1090.459351	560.339233	-27.774780	970.703552	567.979309	230.004807
-608.028687	128.625320	994.174377	-578.703430	-46.179276	991.218445	-641.082886	165.017838	521.161926	-657.000732	-66.812775	525.458496	-648.251648	180.675888	79.349922	-665.503967	-55.885754	86.650093	-573.820068	227.452805	1463.536011	-484.525085	-138.036972	1439.592041	-494.009186	43.555492	1416.567383	-472.183960	31.027864	1746.887085	-803.918884	326.557281	1277.588867	-587.026733	-246.249496	1187.491333	-682.888062	203.563263	1032.098877	-455.806366	-132.175583	937.771362	-572.195618	43.122234	1090.411377	560.217163	-27.911289	970.727051	568.019470	229.836411
-608.074646	128.551285	994.124878	-578.606812	-46.317387	991.174744	-640.947571	164.903961	521.171082	-656.671570	-66.675606	525.261414	-648.259583	180.646881	79.434517	-665.340698	-55.779202	86.481537	-574.111389	227.419586	1463.458740	-484.492554	-138.051437	1439.569580	-494.109711	43.544418	1416.514893	-470.952881	31.000738	1746.351563	-804.208557	326.429565	1277.510742	-587.245117	-246.129578	1187.582886	-682.943726	203.445099	1032.035400	-455.623322	-132.360001	937.682983	-572.227600	43.026081	1090.376953	560.127869	-28.027039	970.691284	568.093506	229.710815
-608.121826	128.430099	994.077759	-578.502258	-46.469891	991.171326	-640.848999	164.815002	521.163635	-656.638672	-66.820267	525.300354	-648.235840	180.636185	79.419609	-665.440796	-55.792938	86.569427	-574.414185	227.412033	1463.380005	-484.509583	-138.034775	1439.660767	-494.287018	43.553368	1416.522339	-469.680756	30.889372	1745.835449	-804.459412	326.262085	1277.375366	-587.426514	-245.833694	1187.413452	-682.755798	203.267380	1032.018799	-455.798126	-132.844772	938.186218	-572.270325	42.919273	1090.366455	560.231934	-28.493948	970.746582	568.890747	228.593628
-608.245117	128.250259	994.047485	-578.456970	-46.673233	991.195496	-640.746887	164.691269	521.123474	-656.702332	-67.068481	525.538147	-648.226807	180.595352	79.446442	-665.550049	-55.847260	86.771172	-574.740906	227.391220	1463.309937	-484.517944	-138.012512	1439.744629	-494.475739	43.574909	1416.570801	-468.395416	30.702841	1745.289185	-804.745850	326.045715	1277.154541	-587.682861	-245.725647	1187.467896	-682.881897	203.133820	1031.964722	-455.797363	-133.224960	938.423096	-572.399414	42.762516	1090.382080	559.931458	-28.242889	970.722839	568.204773	229.354980
-608.379517	128.086517	993.993713	-578.379944	-46.846703	991.192566	-640.675415	164.636383	521.126831	-656.771057	-67.381386	525.661804	-648.235474	180.602600	79.434639	-665.781616	-55.876610	86.957878	-575.068237	227.379791	1463.200317	-484.511963	-137.915619	1439.810913	-494.610626	43.634575	1416.593506	-467.121246	30.481234	1744.682983	-804.994446	325.897003	1276.910278	-588.005127	-245.862289	1187.829468	-682.999756	203.002975	1031.903931	-455.879028	-133.619629	938.624573	-572.505798	42.633942	1090.369507	559.789368	-28.381157	970.765564	568.201843	229.257980
-608.475769	127.941536	993.918091	-578.277527	-47.018398	991.182129	-640.573853	164.518417	521.119873	-656.695740	-67.465660	525.634644	-648.201294	180.580368	79.393234	-665.883850	-55.819210	86.910400	-575.334839	227.436966	1463.033325	-484.457794	-137.746796	1439.783813	-494.704102	43.720745	1416.574707	-465.818665	30.188818	1744.081787	-805.265808	325.811401	1276.809692	-588.201904	-245.557724	1187.688110	-683.443604	202.913620	1031.756714	-455.646729	-133.821487	938.387085	-572.599243	42.518490	1090.346191	559.648682	-28.550491	970.770203	568.275146	229.042694
-608.636658	127.852547	993.864136	-578.236267	-47.133030	991.128601	-640.544556	164.405472	521.088440	-656.601624	-67.570457	525.532410	-648.205322	180.599701	79.358398	-665.944336	-55.765396	86.850769	-575.599487	227.468018	1462.876831	-484.380981	-137.590408	1439.683716	-494.740936	43.822735	1416.500977	-464.542603	29.901043	1743.470215	-805.565735	325.707001	1276.716064	-588.573486	-245.672699	1188.119507	-683.662903	202.828644	1031.616211	-455.860138	-134.292633	938.728760	-572.741272	42.426041	1090.309692	559.524292	-28.735401	970.770325	568.387878	228.832947
-608.849487	127.779823	993.800476	-578.207825	-47.301540	991.069153	-640.501343	164.319046	521.100891	-656.341248	-67.604240	525.412720	-648.243591	180.588760	79.418983	-665.911804	-55.706764	86.783661	-575.901062	227.408356	1462.714722	-484.318390	-137.517899	1439.552246	-494.782196	43.865910	1416.416748	-463.260620	29.585533	1742.847046	-805.842346	325.594757	1276.563599	-588.912659	-245.560181	1188.310669	-683.570740	202.684708	1031.602905	-455.954163	-134.648407	938.765503	-572.886353	42.325741	1090.258911	559.397583	-29.012220	970.802551	568.518677	228.573959
-609.074524	127.605309	993.773132	-578.186646	-47.447853	991.062805	-640.464661	164.090698	521.185974	-656.206604	-67.801270	525.435852	-648.226440	180.524277	79.406281	-665.950073	-55.685246	86.762543	-576.091125	227.451904	1462.613647	-484.195313	-137.386963	1439.484009	-494.806122	43.980202	1416.355469	-462.101746	29.215611	1742.348633	-806.111023	325.416534	1276.556030	-589.235046	-245.484085	1188.429932	-683.829407	202.570770	1031.557983	-456.102905	-135.011185	938.810852	-573.046082	42.196060	1090.253540	559.242493	-29.251715	970.841858	568.665222	228.337357
-609.393250	127.456406	993.759338	-578.251648	-47.672363	991.068970	-640.401672	163.928650	521.211060	-656.187866	-68.063805	525.553833	-648.213745	180.469757	79.402664	-666.012878	-55.737797	86.883377	-576.241394	227.494003	1462.545410	-484.045471	-137.253540	1439.413818	-494.831696	44.106110	1416.335205	-461.019623	28.819656	1741.889282	-806.378601	325.219635	1276.589966	-589.558228	-245.499924	1188.516968	-684.468689	202.433212	1031.489868	-456.358917	-135.450760	938.943176	-573.237305	42.049557	1090.248657	559.026245	-29.576818	970.953918	568.762573	228.082870
-609.659546	127.276787	993.733093	-578.295837	-47.844753	991.074890	-640.342590	163.809204	521.242249	-656.115601	-68.327988	525.653564	-648.206665	180.476486	79.412727	-666.177917	-55.802887	87.075829	-576.386047	227.543823	1462.476685	-483.867828	-137.165253	1439.353638	-494.846497	44.208385	1416.296631	-459.984436	28.449034	1741.494873	-806.664246	324.940521	1276.583496	-589.882141	-245.477386	1188.570923	-684.844177	202.267014	1031.481934	-456.639740	-135.798126	939.040588	-573.398438	41.916660	1090.238770	558.867065	-29.810411	971.002991	568.900940	227.850037
-609.922607	127.107277	993.731873	-578.303589	-48.002415	991.085693	-640.278076	163.632858	521.226440	-656.011169	-68.558899	525.688904	-648.159851	180.447556	79.408463	-666.175293	-55.814980	87.120758	-576.477173	227.561523	1462.425415	-483.664978	-137.085953	1439.225098	-494.602692	44.407341	1416.218994	-459.081970	28.002449	1741.120483	-806.968323	324.751251	1276.671753	-590.247253	-245.488586	1188.672607	-685.250305	202.070435	1031.491211	-456.993225	-136.243866	939.058655	-573.541992	41.788437	1090.244507	558.828369	-30.288334	971.056702	569.700195	226.808090
-610.257751	126.939804	993.695374	-578.381042	-48.163658	991.107544	-640.219238	163.516785	521.188354	-655.869080	-68.712624	525.615601	-648.142456	180.415375	79.370544	-666.228516	-55.767548	87.072678	-576.497803	227.586060	1462.322266	-483.446198	-137.007675	1439.110962	-494.436279	44.551285	1416.127441	-458.211548	27.670982	1740.731201	-807.215515	324.542969	1276.757935	-590.530029	-245.266205	1188.579590	-685.305176	201.856293	1031.557007	-457.272980	-136.597061	938.946289	-573.700195	41.695995	1090.225342	558.637146	-30.561378	971.095337	569.850037	226.582962
-610.535767	126.841248	993.666870	-578.426514	-48.306263	991.141418	-640.125244	163.386780	521.139648	-655.726929	-68.807121	525.521851	-648.117676	180.385208	79.410355	-666.234131	-55.711094	86.957207	-576.436768	227.610779	1462.245117	-483.139801	-136.931702	1438.915283	-494.378967	44.589157	1415.998901	-457.444183	27.306997	1740.435181	-807.486633	324.332397	1276.940186	-590.876160	-245.247635	1188.700806	-686.010376	201.652100	1031.555786	-457.596954	-136.982315	938.806946	-573.808838	41.646935	1090.215210	558.321045	-30.521542	971.105896	569.493835	226.948318
-610.784363	126.749840	993.675537	-578.494446	-48.411774	991.169617	-640.023865	163.196396	521.096680	-655.504517	-68.786484	525.451843	-648.094910	180.338516	79.378326	-666.126831	-55.680038	86.931114	-576.364075	227.641449	1462.214722	-482.811157	-136.854614	1438.806885	-494.481445	44.552807	1415.932739	-456.792664	26.974241	1740.199585	-807.734741	324.027985	1277.105835	-591.217651	-245.454208	1189.123047	-686.108032	201.341873	1031.715942	-458.003418	-137.313324	938.745728	-573.929138	41.587646	1090.224609	558.159607	-30.841120	971.116028	569.739868	226.676514
-611.025513	126.591576	993.746704	-578.505920	-48.538647	991.243042	-639.923157	162.997849	521.106689	-655.481873	-68.980675	525.539246	-648.043030	180.328278	79.405602	-666.237549	-55.714424	87.028793	-576.307251	227.621796	1462.232178	-482.585724	-136.822205	1438.787598	-494.303284	44.626652	1415.890259	-456.281616	26.366455	1740.285522	-807.974854	323.715485	1277.314819	-591.455811	-245.265594	1188.990967	-686.458130	201.093155	1031.853027	-458.516541	-137.783142	938.600891	-574.016418	41.481312	1090.287720	558.104919	-31.276157	971.146851	570.259155	226.078659
-611.269470	126.435394	993.791931	-578.570374	-48.656273	991.285583	-639.812195	162.785934	521.117188	-655.426819	-69.105766	525.563477	-647.938599	180.265503	79.398155	-666.222717	-55.832634	87.181206	-576.258606	227.624298	1462.271362	-482.334442	-136.826721	1438.775757	-494.209961	44.643913	1415.885376	-455.732910	26.373676	1739.900513	-808.203979	323.417023	1277.569092	-591.637512	-245.291214	1189.097046	-687.155640	200.821915	1031.982666	-459.026337	-138.238266	938.446838	-574.116760	41.374958	1090.319336	557.940613	-31.506014	971.173096	570.428345	225.901520
-611.523560	126.309929	993.833252	-578.665039	-48.760502	991.305298	-639.737793	162.612015	521.109009	-655.420837	-69.198288	525.609680	-647.922546	180.270203	79.443169	-666.292725	-55.858086	87.239937	-576.195435	227.594116	1462.299927	-482.057526	-136.825165	1438.713623	-494.204651	44.609650	1415.857666	-455.321350	26.104797	1739.776123	-808.430847	323.180542	1277.739990	-591.850830	-245.328812	1189.255493	-687.189209	200.445206	1032.225342	-459.605133	-138.609909	938.273193	-574.209106	41.282925	1090.331787	557.749268	-31.803909	971.182251	570.562073	225.723907
-611.726746	126.140549	993.845215	-578.714111	-48.856251	991.314087	-639.661621	162.444229	521.071960	-655.261230	-69.110893	525.444031	-647.822449	180.289642	79.371826	-666.131531	-55.823257	87.080856	-576.127136	227.563202	1462.280640	-481.814636	-136.860641	1438.617188	-494.072845	44.595345	1415.790894	-454.970703	25.891266	1739.682617	-808.637146	322.898438	1277.979736	-592.052246	-245.391434	1189.346558	-687.777588	200.150436	1032.293945	-460.182648	-138.992676	938.037354	-574.281494	41.178383	1090.329956	557.539734	-32.101074	971.190918	570.679565	225.479721
-611.910645	125.968010	993.852112	-578.729431	-48.968735	991.320190	-639.599976	162.334000	521.066223	-655.188538	-69.073502	525.340027	-647.816528	180.266541	79.370300	-666.101257	-55.781780	86.988869	-576.054932	227.517136	1462.277710	-481.555328	-136.877014	1438.456421	-493.877777	44.594116	1415.711060	-454.705383	25.715830	1739.602051	-808.818726	322.619049	1278.177246	-592.189819	-245.477585	1189.425903	-688.023926	199.824295	1032.432983	-460.455811	-139.150101	937.163147	-574.314514	41.069298	1090.321411	557.346863	-32.430473	971.200317	570.880676	225.194901
-612.061951	125.870003	993.886475	-578.777161	-49.038666	991.313293	-639.622864	162.248535	521.066223	-655.158630	-69.088745	525.236633	-647.772949	180.265152	79.365639	-666.006104	-55.802380	86.931816	-575.975403	227.455704	1462.289795	-481.285187	-136.909134	1438.370850	-493.677887	44.569210	1415.648193	-454.514221	25.567591	1739.578003	-808.988159	322.292053	1278.394043	-592.309753	-245.617569	1189.530640	-688.208069	199.515244	1032.612305	-461.033081	-139.414169	936.785156	-574.342285	40.989048	1090.319458	557.187988	-32.798557	971.201782	571.040649	224.972412
-612.184326	125.745140	993.920166	-578.799316	-49.158157	991.348694	-639.674805	162.142853	521.076660	-655.295654	-69.205376	525.308594	-647.735168	180.254990	79.383667	-666.065369	-55.835678	87.020454	-575.964478	227.387848	1462.379639	-481.081879	-136.955078	1438.296265	-493.521179	44.547775	1415.645630	-454.426392	25.436493	1739.599976	-809.118408	321.944672	1278.434814	-592.357422	-245.751724	1189.594971	-688.068787	199.189194	1032.826050	-461.628723	-139.733856	936.532593	-574.369019	40.888813	1090.343628	556.988586	-33.213570	971.252014	571.178955	224.710342
-612.267944	125.562904	993.937988	-578.822449	-49.271938	991.386230	-639.782349	162.030396	521.039856	-655.464966	-69.392212	525.485535	-647.704163	180.271103	79.341568	-666.180786	-55.882652	87.119354	-575.933777	227.283875	1462.444946	-480.924225	-137.020828	1438.280151	-493.400513	44.516243	1415.684937	-454.398621	25.299770	1739.669678	-809.269897	321.627563	1278.506226	-592.449463	-245.934998	1189.656372	-688.496338	198.967072	1032.881714	-462.627747	-140.317184	936.785645	-574.400085	40.764492	1090.365845	556.791321	-33.649284	971.289429	571.332336	224.400375
-612.346497	125.456558	993.980896	-578.872253	-49.344982	991.411682	-639.941284	161.962372	521.033752	-655.568298	-69.419807	525.520630	-647.746826	180.245895	79.329727	-666.205505	-55.934364	87.201172	-575.897278	227.165329	1462.475342	-480.769287	-137.103134	1438.224365	-493.237732	44.447239	1415.674683	-454.411682	25.212233	1739.729004	-809.403259	321.264557	1278.591675	-592.482178	-246.350876	1189.921875	-688.592285	198.727097	1033.005859	-463.309235	-140.583511	936.524536	-574.422180	40.677212	1090.390869	556.583557	-33.999638	971.309509	571.395325	224.131088
-612.406738	125.295769	993.981750	-578.877869	-49.466560	991.399841	-640.113037	161.889771	521.045166	-655.639038	-69.465157	525.476746	-647.778992	180.278198	79.336761	-666.100281	-55.912773	87.129021	-575.847351	227.039352	1462.541504	-480.536774	-137.175674	1438.119385	-493.098236	44.381237	1415.626099	-454.459991	25.153297	1739.782959	-809.505371	320.867706	1278.757813	-592.452637	-246.546051	1189.943481	-688.606628	198.524384	1033.070313	-463.922791	-140.828003	936.072510	-574.401733	40.546516	1090.373535	556.314636	-34.447048	971.346191	571.425232	223.850449
-612.442871	125.199387	993.962036	-578.885864	-49.608967	991.333618	-640.266235	161.852722	521.059143	-655.724121	-69.456718	525.391113	-647.773743	180.288437	79.374222	-666.108582	-55.930157	87.000389	-575.786316	226.930527	1462.558105	-480.304443	-137.284286	1437.984619	-492.968445	44.281895	1415.543091	-454.535675	25.116455	1739.833130	-809.627197	320.557312	1278.866577	-592.366333	-246.767853	1189.931274	-688.343689	198.318069	1033.138184	-464.514313	-141.089523	935.538208	-574.367676	40.414845	1090.318604	556.081055	-34.838120	971.364746	571.500793	223.509384
-612.459412	125.112968	993.958557	-578.889465	-49.697361	991.305359	-640.455322	161.799332	521.073792	-655.816467	-69.386131	525.300842	-647.780212	180.309326	79.345589	-666.057434	-55.906593	86.888412	-575.744812	226.799744	1462.562744	-480.090332	-137.377884	1437.853638	-492.834076	44.171562	1415.449707	-454.707855	24.805391	1740.157959	-809.707520	320.279999	1278.914307	-592.297424	-246.956238	1189.955322	-688.588196	198.191269	1033.067017	-465.177582	-141.301193	935.052429	-574.324829	40.325481	1090.291260	555.862793	-35.192463	971.371338	571.563354	223.192001
-612.442932	124.993469	993.943420	-578.895203	-49.784569	991.260437	-640.617310	161.736603	521.090698	-656.026428	-69.495285	525.332825	-647.742126	180.306137	79.336327	-666.082703	-55.919605	86.843399	-575.726379	226.656784	1462.593262	-479.938599	-137.463928	1437.813721	-492.707306	44.085938	1415.426758	-454.871033	24.799191	1740.246094	-809.731750	319.927795	1278.927734	-592.243469	-247.164413	1189.966187	-688.554443	198.065430	1033.035156	-465.774414	-141.514221	934.663086	-574.296936	40.207668	1090.256714	555.630859	-35.703896	971.417603	571.640259	222.801758
-612.435486	124.869362	993.911316	-578.918030	-49.938225	991.302063	-640.803223	161.625824	521.108704	-656.206909	-69.582199	525.357544	-647.764099	180.292755	79.305618	-666.028687	-55.978764	86.891769	-575.702698	226.541107	1462.605103	-479.757599	-137.555161	1437.755371	-492.635284	44.000038	1415.438721	-454.994995	25.186163	1740.061523	-809.731323	319.605713	1278.876587	-592.148193	-247.337936	1190.003540	-688.489990	197.946793	1033.012939	-466.177490	-141.654877	934.155457	-574.286743	40.109306	1090.256470	555.354004	-36.180859	971.483398	571.583069	222.481049
-612.407410	124.793350	993.912964	-578.929321	-50.007050	991.296875	-641.015930	161.553329	521.083740	-656.383179	-69.653053	525.437683	-647.761963	180.332535	79.251282	-666.106628	-56.010387	86.946655	-575.702881	226.408325	1462.678955	-479.643372	-137.616669	1437.743530	-492.611542	43.899342	1415.452637	-455.198730	25.228592	1740.150269	-809.754272	319.338593	1278.847168	-592.062134	-247.560394	1190.008667	-688.409607	197.816483	1032.966309	-466.801941	-141.820328	933.830505	-574.258606	40.032192	1090.250488	555.062439	-36.667980	971.541809	571.520752	222.154312
-612.356689	124.670105	993.909668	-578.898621	-50.102882	991.304871	-641.224670	161.495056	521.064819	-656.607239	-69.739586	525.516113	-647.735901	180.332611	79.212692	-666.145691	-56.059700	87.024498	-575.704407	226.302170	1462.715698	-479.489716	-137.685242	1437.709229	-492.583344	43.811649	1415.469971	-455.397491	25.283304	1740.214844	-809.745361	319.062225	1278.864380	-591.973267	-247.828629	1190.043335	-688.326599	197.729233	1032.934570	-467.635284	-142.063095	933.846680	-574.225708	39.925423	1090.254517	554.778809	-37.081814	971.609924	571.455627	221.773682
-612.282288	124.593842	993.917480	-578.820862	-50.172180	991.232666	-641.405579	161.355392	521.111206	-656.572449	-69.617905	525.451111	-647.796021	180.313019	79.250748	-665.950500	-56.088509	87.009987	-575.709961	226.176437	1462.787476	-479.317749	-137.741684	1437.697998	-492.611572	43.724178	1415.440674	-455.647583	25.059227	1740.550049	-809.717712	318.870972	1278.906494	-591.856567	-248.026718	1190.060669	-688.186279	197.643341	1032.895142	-468.152710	-142.251801	933.561340	-574.127380	39.812744	1090.218506	554.465759	-37.659695	971.710449	571.404114	221.429565
-612.206970	124.516350	993.921448	-578.739563	-50.272018	991.195251	-641.533203	161.272659	521.145508	-656.574585	-69.582085	525.391541	-647.783081	180.285629	79.296089	-665.946594	-56.062943	86.926270	-575.686157	226.067352	1462.822266	-479.170563	-137.771729	1437.696533	-492.657410	43.600048	1415.389526	-455.803467	25.462063	1740.397339	-809.662109	318.692444	1278.970825	-591.787048	-248.242599	1190.104370	-688.077454	197.567596	1032.876099	-468.611389	-142.343735	933.278931	-574.050598	39.701057	1090.202759	554.189941	-38.198544	971.804626	571.360291	221.055389
-612.142151	124.414185	993.923584	-578.700073	-50.356960	991.198303	-641.665039	161.195770	521.154846	-656.655579	-69.561295	525.368347	-647.737000	180.297943	79.266167	-665.965027	-56.041042	86.873604	-575.672302	225.953705	1462.879517	-479.046204	-137.878860	1437.714600	-492.712860	43.495995	1415.366577	-456.028442	25.609331	1740.476685	-809.589417	318.577515	1278.975952	-591.707703	-248.468948	1190.133179	-687.966064	197.503204	1032.867188	-469.045288	-142.426254	932.993469	-574.013794	39.602219	1090.208740	553.882629	-38.797787	971.922180	571.259033	220.720383
-612.062622	124.298561	993.920044	-578.621826	-50.479244	991.216736	-641.743225	161.141205	521.150146	-656.618774	-69.579315	525.380005	-647.749329	180.308411	79.240868	-665.826111	-56.050423	86.912270	-575.707214	225.787628	1462.941650	-479.016357	-137.996155	1437.758911	-492.807892	43.353344	1415.373657	-456.307190	25.730326	1740.608032	-809.517944	318.556000	1278.966187	-591.635681	-248.670380	1190.177124	-687.862976	197.461594	1032.864258	-469.506256	-142.534653	932.781677	-573.943542	39.493587	1090.217896	553.569702	-39.335098	972.015198	571.192261	220.361801
-612.039124	124.251083	993.923218	-578.580322	-50.496059	991.121887	-641.799805	161.148041	521.092590	-656.628174	-69.643814	525.392029	-647.691162	180.342819	79.179276	-665.871399	-56.045376	86.883919	-575.787903	225.596405	1462.965698	-478.975250	-138.173477	1437.793945	-492.907135	43.168247	1415.390991	-456.593323	25.847931	1740.702026	-809.439453	318.501556	1278.872314	-591.605713	-248.868225	1190.214844	-687.753418	197.431854	1032.839600	-469.881500	-142.605225	932.617065	-573.869019	39.417500	1090.163940	554.411072	-38.011127	970.994019	571.587158	220.549988
-611.995667	124.130882	993.901001	-578.531921	-50.630497	991.150269	-641.808350	161.092468	521.087830	-656.604858	-69.681725	525.418701	-647.658264	180.347717	79.142502	-665.933167	-56.026337	86.935822	-575.844360	225.352097	1462.947144	-479.016388	-138.345673	1437.835083	-493.005371	42.986385	1415.379517	-456.882751	25.958298	1740.828003	-809.353821	318.487152	1278.827881	-591.561340	-249.078918	1190.211304	-687.661499	197.405396	1032.794922	-470.204987	-142.635880	932.535034	-573.835266	39.316460	1090.169067	554.659851	-37.364815	970.469116	571.741638	220.513443
-611.938843	124.042763	993.895142	-578.483154	-50.719063	991.093811	-641.816895	161.015442	521.072083	-656.509460	-69.718292	525.442322	-647.663757	180.333496	79.145851	-665.861572	-56.027191	86.948936	-575.945068	225.136230	1462.958252	-479.108002	-138.531296	1437.841187	-493.154205	42.774155	1415.415894	-457.187866	26.045410	1740.942871	-809.299866	318.521820	1278.746704	-591.532837	-249.284637	1190.188843	-687.603699	197.426743	1032.740112	-470.271881	-142.610275	932.134155	-573.783264	39.198708	1090.138794	554.484070	-37.569553	970.342163	571.702942	220.259918
-611.850769	123.963547	993.907715	-578.396973	-50.764847	991.039978	-641.793884	160.919632	521.097900	-656.442566	-69.813232	525.459595	-647.710327	180.312241	79.192245	-665.918091	-56.026981	86.952438	-576.057373	224.936783	1462.995850	-479.218811	-138.687653	1437.864258	-493.278442	42.559475	1415.430420	-457.505737	26.174967	1741.086670	-809.278503	318.546783	1278.776123	-591.497864	-249.475906	1190.143311	-687.585266	197.440689	1032.705444	-470.505768	-142.629410	932.070007	-573.727600	39.093170	1090.126221	554.135925	-38.172615	970.391418	571.603210	219.914459
-611.794922	123.891685	993.900635	-578.352783	-50.876030	991.043823	-641.721680	160.870972	521.143311	-656.404724	-69.921364	525.479431	-647.706665	180.288773	79.246696	-665.952942	-55.995827	86.931046	-576.172974	224.721878	1463.041382	-479.358185	-138.880005	1437.956665	-493.422058	42.359581	1415.432739	-457.812622	26.282925	1741.226318	-809.247803	318.571167	1278.735718	-591.513000	-249.681656	1190.122192	-687.588318	197.477325	1032.689209	-470.732330	-142.658371	931.966064	-573.712952	38.998875	1090.132446	553.878113	-38.531906	970.378235	571.518555	219.590363
-611.731628	123.784599	993.910217	-578.291077	-50.998810	991.046753	-641.655762	160.771637	521.185974	-656.363708	-70.111122	525.555481	-647.748901	180.297104	79.252777	-665.981445	-55.999523	86.981392	-576.288269	224.536621	1463.026367	-479.513428	-139.107178	1437.996338	-493.609344	42.161579	1415.436523	-458.126678	26.394833	1741.329712	-809.219421	318.632355	1278.689331	-591.533752	-249.910080	1190.111938	-687.557861	197.508453	1032.647583	-470.901245	-142.690964	931.912170	-573.685608	38.872993	1090.146606	553.687500	-38.780544	970.341003	571.448608	219.356003
-611.666504	123.693993	993.874207	-578.229187	-51.083393	991.010498	-641.484253	160.757248	521.112000	-656.245300	-70.211334	525.578064	-647.721375	180.286102	79.191444	-666.071655	-56.007748	87.056480	-576.410095	224.354156	1463.010864	-479.702301	-139.290726	1438.019409	-493.826141	41.967072	1415.476318	-458.412842	26.466606	1741.437988	-809.183472	318.670624	1278.520508	-591.579407	-250.103821	1190.085083	-687.556152	197.524170	1032.588257	-471.008606	-142.694824	931.922241	-573.630493	38.783279	1090.112427	553.423157	-39.136497	970.311768	571.339783	219.010544
-611.644348	123.589516	993.839172	-578.151245	-51.172543	990.946960	-641.323364	160.744614	520.990845	-656.121521	-70.297188	525.573792	-647.687012	180.292526	79.163124	-666.117371	-56.005127	87.005356	-576.574951	224.168396	1462.968262	-479.906494	-139.467987	1438.024780	-493.982910	41.782539	1415.466187	-458.714813	26.540607	1741.525146	-809.190735	318.686584	1278.374268	-591.631836	-250.290222	1190.050659	-687.510315	197.548264	1032.511108	-471.047485	-142.673065	931.892151	-573.568542	38.679897	1090.060669	553.159119	-39.436371	970.264526	571.164246	218.763885
-611.576782	123.505676	993.811951	-578.059265	-51.251320	990.894165	-641.163086	160.698914	520.957458	-655.889709	-70.255432	525.474792	-647.648010	180.308701	79.153000	-666.029358	-55.991959	86.990036	-576.747498	223.980698	1462.917236	-480.165741	-139.668808	1438.036377	-494.150757	41.567699	1415.468140	-459.025208	26.601398	1741.621460	-809.226501	318.706757	1278.266846	-591.692322	-250.455841	1189.966919	-687.468018	197.580658	1032.399170	-471.008545	-142.628510	931.842163	-573.507935	38.583603	1090.025146	552.864502	-39.714996	970.207642	571.001404	218.514511
-611.487488	123.372292	993.762329	-577.959961	-51.321808	990.852051	-640.958496	160.658386	520.902161	-655.734680	-70.306625	525.440613	-647.656128	180.265259	79.157211	-666.078491	-55.906689	86.901382	-576.942932	223.813614	1462.911011	-480.451263	-139.906174	1438.041992	-494.355408	41.400475	1415.503174	-459.336243	26.656738	1741.729492	-809.280396	318.677032	1278.113525	-591.792419	-250.591431	1189.884644	-687.415955	197.585236	1032.285522	-470.995392	-142.653717	931.792664	-573.446777	38.481445	1089.986572	553.005798	-38.894012	968.894226	571.259705	218.732285
-611.401245	123.291000	993.779114	-577.862549	-51.417850	990.890015	-640.821350	160.495163	520.954956	-655.620667	-70.371361	525.441223	-647.658569	180.237793	79.194000	-666.097900	-55.918064	86.910248	-577.163330	223.652649	1462.942139	-480.750641	-140.142548	1438.077515	-494.515381	41.226082	1415.528687	-459.686157	26.686111	1741.841797	-809.399109	318.593719	1278.013306	-591.878479	-250.707703	1189.768066	-687.398376	197.581100	1032.168457	-470.907013	-142.666809	931.864990	-573.441650	38.388851	1090.032837	553.691711	-36.915939	966.217285	572.024048	219.390213
-611.310181	123.178017	993.773560	-577.770630	-51.492161	990.835876	-640.619263	160.409027	520.941833	-655.556213	-70.499733	525.481445	-647.656494	180.231018	79.217697	-666.132263	-55.928734	86.988487	-577.400452	223.458679	1462.945313	-481.011139	-140.326675	1438.104614	-494.712097	41.043293	1415.578491	-460.001434	26.695957	1741.941406	-809.494812	318.479523	1277.897095	-592.001465	-250.811371	1189.656982	-687.317993	197.561523	1032.063965	-470.793579	-142.665558	931.908691	-573.405640	38.257809	1090.015991	554.380676	-34.944828	963.543640	572.757568	220.133865
-611.249023	123.031502	993.784424	-577.678101	-51.600552	990.856323	-640.429199	160.219498	520.926880	-655.575378	-70.689186	525.524292	-647.621582	180.200851	79.202637	-666.286926	-55.963120	87.097687	-577.615234	223.327499	1462.930664	-481.283752	-140.494095	1438.158936	-494.920563	40.898457	1415.628662	-460.340759	26.680964	1742.033447	-809.574768	318.351501	1277.777100	-592.118164	-250.889374	1189.601563	-687.246094	197.525955	1031.925537	-470.868622	-142.785812	932.225220	-573.377869	38.130428	1090.042236	554.526733	-34.170452	962.204041	573.041382	220.389328
-611.162231	122.966240	993.717834	-577.551697	-51.725540	990.814026	-640.214417	160.224533	520.821594	-655.521423	-70.795624	525.541443	-647.604065	180.222122	79.182228	-666.312073	-55.983414	87.150444	-577.852600	223.204666	1462.914307	-481.562775	-140.629868	1438.208252	-495.123413	40.742962	1415.682007	-460.650391	26.663141	1742.096436	-809.673645	318.228485	1277.519287	-592.262878	-250.940857	1189.513184	-687.189087	197.461258	1031.800659	-470.665192	-142.844803	932.334412	-573.312744	38.044727	1089.996460	554.165100	-34.476673	962.104309	572.920105	220.093506
-611.110718	122.841705	993.661255	-577.492737	-51.815727	990.781921	-640.048584	160.178253	520.755798	-655.488525	-70.889755	525.514465	-647.577759	180.194687	79.116905	-666.314392	-55.953136	87.128174	-578.071960	223.100388	1462.857056	-481.805603	-140.800400	1438.194336	-495.328644	40.605495	1415.692871	-460.953156	26.630636	1742.144775	-809.779663	317.999146	1277.312378	-592.409119	-250.958466	1189.420410	-687.081909	197.352402	1031.641479	-470.441406	-142.876434	932.427795	-573.283630	37.947315	1089.957520	553.774292	-34.707211	962.031067	572.768494	219.789627
-611.042480	122.751610	993.653809	-577.433044	-51.898899	990.756287	-639.850159	160.114929	520.713745	-655.259399	-70.741669	525.344910	-647.561951	180.190018	79.130516	-666.219727	-55.915955	87.025223	-578.275452	222.986008	1462.801880	-482.024567	-140.964981	1438.233032	-495.524353	40.504642	1415.713623	-461.259613	26.616150	1742.189697	-809.928772	317.767639	1277.171631	-592.532715	-250.953690	1189.386108	-686.688599	197.222687	1031.581299	-470.130157	-142.890579	932.424133	-573.262695	37.841125	1089.950684	553.414001	-34.959831	961.950928	572.619019	219.595169
-610.954041	122.605614	993.607178	-577.265076	-52.015064	990.755676	-639.660706	160.040451	520.722595	-655.175659	-70.812958	525.275269	-647.542114	180.216049	79.130310	-666.184509	-55.888020	86.992859	-578.524048	222.865692	1462.800049	-482.181824	-141.092468	1438.232422	-495.686829	40.403538	1415.707886	-461.525024	26.565308	1742.251221	-810.146606	317.536743	1277.114014	-592.635864	-250.963867	1189.330688	-686.904663	197.096802	1031.435303	-469.827423	-142.878174	932.408325	-573.189514	37.734966	1089.938232	552.870239	-35.061672	961.927612	572.086548	219.753693
-610.827209	122.491158	993.606506	-577.127136	-52.102428	990.742554	-639.483826	159.992676	520.764099	-655.159180	-70.936424	525.309998	-647.555542	180.163589	79.223137	-666.197693	-55.886631	87.005836	-578.735657	222.765991	1462.806396	-482.353516	-141.221848	1438.269165	-495.903442	40.266113	1415.748413	-461.821320	26.496346	1742.317749	-810.310669	317.287415	1276.991577	-592.768127	-250.900650	1189.266235	-686.573120	196.946930	1031.430054	-469.575470	-142.986496	932.487000	-573.149536	37.610634	1089.951660	552.400269	-35.229279	961.873535	571.737244	219.783539
-610.746277	122.389244	993.602783	-577.051208	-52.194782	990.725220	-639.306335	159.925827	520.744202	-655.117859	-70.955437	525.322021	-647.565735	180.134171	79.229706	-666.299133	-55.905865	87.048752	-578.899902	222.755051	1462.828979	-482.498108	-141.248444	1438.337891	-496.024445	40.253067	1415.812744	-462.151489	26.378750	1742.394043	-810.492798	317.020660	1276.806519	-592.876831	-250.853561	1189.212769	-686.540955	196.755875	1031.359985	-469.338013	-143.108505	932.635620	-573.158203	37.488274	1089.960327	552.132629	-35.756737	961.782471	572.220398	218.835236
-610.673157	122.210579	993.538696	-576.951843	-52.356209	990.758789	-639.086609	159.837006	520.678894	-655.182922	-71.134529	525.449280	-647.509888	180.119095	79.193306	-666.334412	-55.939987	87.144188	-579.139587	222.657745	1462.825928	-482.718231	-141.367615	1438.402466	-496.250488	40.115494	1415.850098	-462.472321	26.244526	1742.458252	-810.688049	316.716827	1276.592896	-592.985535	-250.817703	1189.155396	-686.533386	196.580978	1031.291260	-469.065002	-143.220383	932.749451	-573.137573	37.363419	1089.957764	551.536194	-35.602776	961.738586	571.317688	219.415222
-610.640076	122.104904	993.490967	-576.913696	-52.482281	990.755188	-638.883423	159.734955	520.634033	-655.204590	-71.240761	525.503479	-647.458252	180.090988	79.136581	-666.379028	-55.960052	87.197289	-579.369629	222.558868	1462.754761	-482.908081	-141.471344	1438.468628	-496.454041	40.003937	1415.891602	-462.771240	26.115547	1742.508667	-810.919922	316.423676	1276.452637	-593.038696	-250.753616	1189.124512	-686.795715	196.391083	1031.153687	-468.581696	-143.191788	932.659729	-573.142090	37.264702	1089.940186	550.990662	-35.750965	961.674316	570.996826	219.352432
-610.598450	121.958237	993.449768	-576.859619	-52.610714	990.736816	-638.736084	159.689041	520.610840	-655.126221	-71.235466	525.449890	-647.459900	180.100037	79.121346	-666.332336	-55.944107	87.166756	-579.619995	222.428909	1462.690063	-483.098022	-141.605927	1438.542480	-496.670013	39.874710	1415.906616	-463.088165	25.982430	1742.558105	-811.173950	316.137390	1276.317627	-593.124756	-250.712692	1189.086060	-686.803223	196.203934	1031.061646	-468.271454	-143.244431	932.714111	-573.122009	37.136230	1089.916016	550.458008	-35.924263	961.630249	570.653137	219.203827
-610.612244	121.840820	993.409912	-576.836792	-52.722626	990.703064	-638.625977	159.645340	520.601624	-655.043945	-71.236259	525.372742	-647.453735	180.073288	79.147308	-666.371033	-55.924427	87.119392	-579.825867	222.306778	1462.646606	-483.217987	-141.742401	1438.593506	-496.847382	39.758732	1415.935669	-463.390259	25.850540	1742.618408	-811.413940	315.844299	1276.226807	-593.193115	-250.707932	1189.043457	-686.498962	196.007355	1031.072021	-468.184784	-143.398773	933.099121	-573.134033	37.026146	1089.882568	549.952209	-36.127033	961.612366	570.367676	219.063644
-610.607971	121.671684	993.419678	-576.790710	-52.881550	990.701233	-638.518555	159.679672	520.570801	-654.924744	-71.155617	525.303955	-647.514587	180.040573	79.178795	-666.232178	-55.897362	87.072365	-580.044678	222.193542	1462.682983	-483.348175	-141.891052	1438.648926	-496.976471	39.675091	1415.930054	-463.675659	25.718954	1742.688110	-811.694946	315.519684	1276.139648	-593.216187	-250.707092	1189.012573	-686.530396	195.829666	1031.023804	-467.924438	-143.474899	933.186401	-573.133057	36.855911	1089.891846	549.482605	-36.296471	961.536377	570.130859	218.876312
-610.643372	121.508156	993.402466	-576.776611	-53.032375	990.692810	-638.472046	159.656158	520.600220	-654.929810	-71.255180	525.290649	-647.544678	180.023911	79.197334	-666.226379	-55.896656	87.073723	-580.240417	222.107712	1462.635498	-483.444519	-141.968491	1438.699585	-497.144592	39.572796	1415.944580	-464.003845	25.540703	1742.761963	-811.914185	315.204773	1276.020386	-593.239380	-250.742783	1188.963501	-686.575745	195.642090	1030.981445	-467.692657	-143.535309	933.258911	-573.183350	36.701836	1089.887207	549.002258	-36.459061	961.454834	569.922485	218.642197
-610.672058	121.345787	993.399414	-576.749023	-53.195557	990.680969	-638.381836	159.798859	520.544495	-654.938660	-71.300133	525.305786	-647.604492	180.041656	79.200905	-666.276733	-55.936947	87.059822	-580.469788	222.015778	1462.578491	-483.585571	-142.090469	1438.749146	-497.296478	39.461021	1415.953369	-464.295929	25.378889	1742.826782	-812.145142	314.829895	1275.863525	-593.277771	-250.732971	1188.920776	-686.642029	195.454010	1030.916260	-467.486633	-143.576675	933.375610	-573.224304	36.532742	1089.888428	548.490295	-36.693336	961.390198	569.678040	218.429443
-610.773193	121.180504	993.368713	-576.791138	-53.384754	990.681030	-638.344849	159.901215	520.526428	-654.919922	-71.414810	525.348145	-647.627991	180.074722	79.183502	-666.265198	-55.945061	87.137947	-580.695923	221.905609	1462.531250	-483.702637	-142.197906	1438.743164	-497.437286	39.343006	1415.978394	-464.594879	25.170166	1742.914795	-812.418335	314.528595	1275.762695	-593.263916	-250.799850	1188.856812	-686.719177	195.260849	1030.867798	-467.292145	-143.631454	933.478516	-573.289185	36.380692	1089.871094	547.993896	-36.905136	961.304626	569.385620	218.230927
-610.856567	121.006866	993.333313	-576.781860	-53.563038	990.670837	-638.374939	159.954102	520.521301	-654.854004	-71.466103	525.339722	-647.684753	180.088013	79.159256	-666.301575	-55.998837	87.151360	-580.869202	221.802307	1462.503296	-483.792297	-142.284821	1438.740601	-497.575928	39.246964	1415.967285	-464.859283	25.012465	1742.975708	-812.675415	314.205109	1275.664307	-593.276855	-250.902039	1188.853027	-686.766968	195.065140	1030.798706	-467.075165	-143.669571	933.481628	-573.324097	36.230095	1089.847168	547.616150	-37.325684	961.231384	569.680847	217.163467
-610.936340	120.852394	993.342041	-576.783447	-53.706261	990.682617	-638.394165	160.149551	520.492859	-654.893250	-71.607170	525.380188	-647.768860	180.105530	79.197571	-666.236206	-55.994995	87.121956	-581.041199	221.691864	1462.464966	-483.900482	-142.409760	1438.753296	-497.718719	39.134624	1415.956787	-465.105286	24.879124	1743.039551	-812.913513	313.959595	1275.718384	-593.230652	-250.970688	1188.830566	-686.832092	194.900955	1030.758789	-466.884216	-143.719299	933.513123	-573.372131	36.090851	1089.858765	546.973572	-37.293877	961.144226	568.777893	217.749557
-611.026001	120.641457	993.353699	-576.761536	-53.918056	990.734192	-638.466858	160.233215	520.579102	-654.907959	-71.690865	525.375732	-647.834534	180.076889	79.231087	-666.288086	-55.993961	87.119766	-581.234375	221.579971	1462.474243	-484.007385	-142.522400	1438.775635	-497.841278	39.029888	1415.993286	-465.355804	24.722691	1743.142578	-813.143250	313.628235	1275.611816	-593.194397	-251.066116	1188.786743	-686.906616	194.687943	1030.732422	-466.672882	-143.752914	933.569031	-573.415955	35.912987	1089.891479	546.487854	-37.522964	961.052368	568.478088	217.527603
-611.111816	120.450775	993.405334	-576.785706	-54.070881	990.786377	-638.445129	160.263290	520.635681	-654.967102	-71.881180	525.443787	-647.876465	180.068909	79.296593	-666.312073	-55.982948	87.162262	-581.422607	221.444305	1462.510010	-484.078491	-142.638382	1438.842529	-497.982483	38.924484	1415.964966	-465.582458	24.578085	1743.232300	-813.409851	313.291809	1275.683838	-593.085083	-250.985275	1188.507568	-687.248230	194.417816	1030.663330	-466.495239	-143.834244	933.648254	-573.474121	35.748684	1089.943848	545.957153	-37.702522	960.974915	568.188843	217.241684
-611.277039	120.242798	993.425903	-576.842285	-54.227650	990.768982	-638.505310	160.338593	520.718262	-654.931396	-71.968018	525.414001	-647.973389	180.101242	79.352463	-666.320740	-56.026497	87.135910	-581.604858	221.323929	1462.534180	-484.090546	-142.740967	1438.856323	-498.136078	38.792374	1415.961670	-465.794800	24.437729	1743.297607	-813.626404	312.936920	1275.629150	-593.027283	-251.284271	1188.708374	-687.094116	194.269989	1030.712402	-466.161041	-143.871277	933.384949	-573.542908	35.566956	1089.936646	545.425598	-37.884979	960.914001	567.838928	217.019211
-611.448669	120.048096	993.456421	-576.919800	-54.438080	990.798889	-638.490540	160.379349	520.723633	-655.002319	-72.201431	525.453247	-647.974121	180.121384	79.321686	-666.378845	-56.055687	87.171379	-581.799561	221.165314	1462.554932	-484.134827	-142.884766	1438.859863	-498.260193	38.686203	1415.962891	-466.010010	24.301428	1743.355591	-813.843872	312.559113	1275.574829	-592.930969	-251.387878	1188.715332	-687.221741	194.076050	1030.683472	-465.981445	-143.906479	933.421509	-573.631287	35.382195	1089.958862	544.910950	-38.036316	960.836060	567.399414	216.844711
-611.622742	119.879089	993.445313	-576.968689	-54.624805	990.805359	-638.468689	160.493851	520.640808	-655.002625	-72.305161	525.424500	-647.949890	180.165680	79.223038	-666.341003	-56.115105	87.173004	-581.956726	221.017807	1462.499756	-484.189056	-143.037247	1438.843750	-498.351440	38.562199	1415.988037	-466.216370	24.173256	1743.417480	-814.092163	312.310608	1275.607666	-592.871582	-251.548553	1188.722900	-687.353943	193.893555	1030.679199	-465.863495	-143.988327	933.454346	-573.724854	35.232262	1089.952026	544.407715	-38.264988	960.752869	566.995605	216.590210
-611.810791	119.685440	993.487671	-577.063538	-54.819626	990.820496	-638.485535	160.411453	520.660767	-655.047974	-72.526215	525.395691	-648.046936	180.179123	79.195404	-666.361267	-56.111633	87.136520	-582.093567	220.861084	1462.472778	-484.188721	-143.150940	1438.837524	-498.451080	38.430386	1415.937378	-466.418182	24.051195	1743.490234	-814.312012	312.062103	1275.622803	-592.790771	-251.712692	1188.708252	-687.800171	193.692398	1030.630249	-465.946289	-144.107452	933.760376	-573.833557	35.040405	1089.973755	543.966614	-38.474457	960.647400	566.610413	216.343063
-611.997986	119.514984	993.514587	-577.132019	-54.972626	990.821472	-638.449585	160.312973	520.611938	-655.001892	-72.596558	525.335999	-647.967957	180.174042	79.188622	-666.370850	-56.083775	87.053284	-582.230591	220.696808	1462.480225	-484.145569	-143.284332	1438.848022	-498.531433	38.282894	1415.920166	-466.597351	23.979752	1743.548096	-814.544983	311.775055	1275.688965	-592.707886	-251.843094	1188.675415	-687.702087	193.566544	1030.715576	-465.794098	-144.177216	933.801453	-573.928772	34.885006	1089.980591	543.502686	-38.678493	960.612915	566.211426	216.132355
-612.188171	119.319374	993.546631	-577.215210	-55.121899	990.877930	-638.517517	160.183640	520.627930	-654.984497	-72.699318	525.297974	-647.955444	180.164001	79.237503	-666.462219	-56.150768	87.117996	-582.354919	220.548462	1462.522949	-484.114319	-143.402176	1438.831055	-498.618256	38.164665	1415.914673	-466.774628	23.887466	1743.635986	-814.791016	311.446014	1275.793213	-592.610962	-252.006134	1188.645264	-687.894043	193.387985	1030.756470	-465.649231	-144.239502	933.835327	-574.022095	34.748463	1090.014771	543.054626	-38.839996	960.536011	565.765320	215.972595
-612.348755	119.149765	993.547913	-577.304321	-55.294697	990.883728	-638.584290	160.041214	520.628296	-655.058655	-72.938179	525.324585	-647.943787	180.112122	79.218735	-666.479065	-56.187679	87.153358	-582.496277	220.382294	1462.577393	-484.096436	-143.513397	1438.833374	-498.696167	38.018192	1415.899658	-466.937988	23.784290	1743.697754	-814.984375	311.067535	1275.747192	-592.534607	-252.220810	1188.590820	-688.147278	193.211838	1030.806274	-465.585205	-144.335403	933.939514	-574.122803	34.593147	1090.012817	542.588989	-39.039764	960.458008	565.299500	215.816483
-612.576721	118.968536	993.540405	-577.434631	-55.480518	990.899963	-638.715637	159.838135	520.654602	-655.083862	-73.045540	525.311218	-647.938904	180.056488	79.214645	-666.565063	-56.257641	87.221809	-582.604492	220.221725	1462.535889	-484.023682	-143.610611	1438.815552	-498.786621	37.879833	1415.847534	-467.078369	23.708864	1743.737793	-815.222595	310.826904	1275.853760	-592.433777	-252.395233	1188.541992	-688.358459	193.006241	1030.849365	-465.460358	-144.429581	934.002625	-574.253174	34.444450	1090.005859	542.098022	-39.153492	960.367249	564.868164	215.593018
-612.854736	118.792336	993.548462	-577.601074	-55.631981	990.882019	-638.900208	159.757126	520.566406	-655.118103	-73.154976	525.225952	-647.907227	180.088593	79.151276	-666.568970	-56.255424	87.170212	-582.702698	220.046112	1462.560059	-483.895355	-143.698288	1438.704956	-498.811646	37.761253	1415.760254	-467.178162	23.645855	1743.726929	-815.497986	310.571320	1276.005981	-592.296387	-252.542099	1188.496704	-688.634888	192.843063	1030.879517	-465.342865	-144.481415	933.945435	-574.380676	34.299152	1089.980347	541.651184	-39.214592	960.271667	564.363586	215.465927
-613.110901	118.630020	993.545837	-577.703552	-55.783482	990.842529	-639.135437	159.560455	520.542480	-654.985962	-73.118935	525.109680	-647.865967	180.066086	79.103386	-666.452454	-56.294205	87.048004	-582.798645	219.862823	1462.556885	-483.806671	-143.798782	1438.607544	-498.836456	37.652279	1415.695435	-467.199249	23.573034	1743.861694	-815.770508	310.291565	1276.155518	-592.161804	-252.738571	1188.436890	-688.901855	192.689453	1030.914551	-465.232574	-144.581726	933.945435	-574.485474	34.155479	1089.942871	541.207397	-39.343090	960.173096	563.848145	215.291382
-613.337158	118.460167	993.555298	-577.809509	-55.932804	990.840698	-639.434265	159.369720	520.552307	-655.060242	-73.231865	525.002441	-647.851868	180.106125	79.025932	-666.423157	-56.329201	87.020844	-582.854675	219.676468	1462.532349	-483.697205	-143.915451	1438.539917	-498.835846	37.499245	1415.626709	-467.292480	23.530710	1743.738892	-816.042908	309.987274	1276.358521	-592.048523	-252.886612	1188.359253	-689.213013	192.523880	1030.995728	-465.109222	-144.668610	933.899292	-574.604248	34.014160	1089.936035	540.813965	-39.422401	960.089050	563.391296	215.172150
-613.588379	118.313019	993.602173	-577.936890	-56.073883	990.851013	-639.691467	159.240891	520.601257	-655.099304	-73.292717	524.978882	-647.832764	180.078705	79.075912	-666.464783	-56.362427	86.996948	-582.924072	219.517517	1462.552734	-483.605652	-144.026642	1438.501465	-498.850708	37.397911	1415.597046	-467.297485	23.473516	1743.750977	-816.266235	309.693604	1276.534790	-591.896423	-253.048279	1188.310547	-689.511597	192.355759	1031.077271	-465.027618	-144.765137	933.864990	-574.726990	33.878380	1089.950195	540.424316	-39.460060	959.986450	562.868774	215.131165
-613.826965	118.151100	993.643677	-578.016602	-56.202259	990.868225	-640.022644	159.114639	520.612305	-655.233582	-73.391373	525.009399	-647.818726	180.067291	79.079376	-666.500916	-56.432014	87.035263	-583.019104	219.338104	1462.631958	-483.479156	-144.127655	1438.477905	-498.857483	37.297672	1415.566895	-467.291473	23.405052	1743.762085	-816.501953	309.466797	1276.701660	-591.740234	-253.236038	1188.258057	-689.833313	192.171616	1031.200806	-464.964600	-144.909775	933.842468	-574.844727	33.747974	1089.970215	539.958435	-39.483776	959.884766	562.251770	215.134613
-614.054749	118.031891	993.646362	-578.150574	-56.336811	990.871582	-640.393127	158.988403	520.619690	-655.512939	-73.585999	525.100525	-647.818237	180.043350	79.055695	-666.626099	-56.477520	87.070389	-583.113281	219.186661	1462.647583	-483.370544	-144.223358	1438.426270	-498.919708	37.183014	1415.526733	-467.251221	23.342312	1743.744873	-816.778320	309.193939	1276.867798	-591.571289	-253.384064	1188.206421	-690.152405	192.023499	1031.292236	-464.917786	-145.060654	933.770752	-574.964844	33.645309	1089.959351	539.453186	-39.571289	959.787109	561.690735	215.079178
-614.313354	117.872147	993.652466	-578.245544	-56.443329	990.845520	-640.781677	158.912994	520.632690	-655.624084	-73.698357	525.134949	-647.862183	180.068771	78.991043	-666.608154	-56.534245	87.143440	-583.225586	219.038116	1462.635132	-483.262115	-144.321121	1438.334839	-498.934021	37.083542	1415.481445	-467.185028	23.266752	1743.697632	-817.056641	308.864807	1276.972412	-591.444580	-253.526886	1188.180786	-690.755249	191.834381	1031.290894	-464.870667	-145.157593	933.614563	-575.097351	33.524132	1089.939453	539.049072	-39.584747	959.671204	561.191772	215.074707
-614.564331	117.752586	993.660645	-578.388245	-56.551880	990.822815	-641.125854	158.826614	520.657959	-655.707764	-73.733459	525.132263	-647.874146	180.034470	79.007027	-666.657166	-56.512379	87.032684	-583.338074	218.895721	1462.640259	-483.070953	-144.399734	1438.217163	-498.938873	36.984875	1415.376587	-467.078979	23.195887	1743.653076	-817.307190	308.577209	1277.105347	-591.276672	-253.670074	1188.143433	-690.827576	191.736740	1031.366089	-464.824280	-145.291580	933.456238	-575.233765	33.418858	1089.918823	538.603210	-39.582684	959.572632	560.620178	215.120438
-614.787109	117.578911	993.672241	-578.454590	-56.675846	990.818237	-641.446594	158.711334	520.694641	-655.830566	-73.755081	525.057739	-647.926147	180.036179	78.988525	-666.632324	-56.501293	86.971230	-583.426086	218.750443	1462.662231	-482.906586	-144.462921	1438.125000	-498.936584	36.880093	1415.348389	-466.944580	23.132034	1743.587158	-817.584351	308.323883	1277.320313	-591.090820	-253.797394	1188.065552	-691.439392	191.566406	1031.321533	-464.786469	-145.385818	933.320007	-575.349670	33.286953	1089.915527	538.169617	-39.574970	959.446411	560.104187	215.156647
-614.990601	117.459190	993.676025	-578.552185	-56.780354	990.807922	-641.778503	158.654572	520.716980	-655.974548	-73.819420	525.100586	-647.940002	180.057693	78.941208	-666.551697	-56.557507	87.037682	-583.513428	218.606476	1462.630493	-482.720551	-144.516571	1438.042480	-498.943573	36.818325	1415.295654	-466.830414	23.060696	1743.545410	-817.843994	308.094208	1277.440063	-590.883179	-253.948639	1188.027588	-691.561707	191.426651	1031.387085	-464.583618	-145.386429	932.922913	-575.469910	33.186539	1089.905396	537.744690	-39.520828	959.327942	559.582947	215.287933
-615.207092	117.373032	993.705933	-578.688171	-56.850166	990.773071	-642.096252	158.532501	520.756897	-656.198669	-74.009613	525.186096	-647.976868	180.076340	78.945923	-666.665466	-56.576916	87.065742	-583.648621	218.482376	1462.649170	-482.573181	-144.562943	1437.992676	-498.932953	36.755722	1415.286621	-466.696838	22.840210	1743.687744	-818.116699	307.888397	1277.538208	-590.700256	-254.095428	1187.960449	-692.252930	191.261765	1031.285400	-464.827698	-145.605743	933.053589	-575.614441	33.089115	1089.896606	537.252441	-39.556389	959.265930	559.025879	215.339249
-615.414124	117.294456	993.723938	-578.807922	-56.941345	990.743774	-642.361206	158.438568	520.772766	-656.366577	-74.032188	525.168579	-647.989136	180.036545	78.916306	-666.632202	-56.617332	87.072701	-583.798035	218.336182	1462.682495	-482.393646	-144.609985	1437.964111	-498.995941	36.691288	1415.243164	-466.531677	22.892933	1743.402466	-818.395264	307.599640	1277.627686	-590.456482	-253.993454	1187.648682	-692.717102	191.141006	1031.173828	-464.864136	-145.714600	932.932068	-575.739441	32.996426	1089.882690	536.767639	-39.505489	959.145325	558.435547	215.468613
-615.619385	117.165459	993.750854	-578.919861	-57.011478	990.715698	-642.559204	158.294662	520.769531	-656.579773	-74.103813	525.134094	-647.933960	180.014297	78.912788	-666.720886	-56.661331	87.046455	-583.893860	218.227936	1462.624390	-482.251892	-144.629745	1437.896851	-498.974945	36.653210	1415.181274	-466.347046	22.814363	1743.322510	-818.623840	307.299347	1277.725220	-590.276733	-254.119080	1187.648926	-693.167847	190.991562	1031.031616	-464.871643	-145.819427	932.751831	-575.850281	32.888691	1089.871948	537.566589	-38.162861	958.858459	558.259766	215.900650
-615.828857	117.079384	993.790833	-579.057678	-57.068840	990.692749	-642.770203	158.194992	520.782349	-656.716553	-74.186317	525.094971	-647.964172	179.986679	78.893219	-666.701294	-56.670269	86.987534	-584.018799	218.073807	1462.582397	-482.085449	-144.671753	1437.807007	-498.981567	36.611275	1415.121338	-466.150513	22.712233	1743.240356	-818.898682	307.029541	1277.814331	-590.072937	-254.196625	1187.609009	-693.546509	190.869949	1030.680786	-464.660583	-145.806671	932.330688	-575.987976	32.798691	1089.873047	537.172607	-37.992626	958.695374	557.760620	216.087723
-615.982361	117.014732	993.798950	-579.138794	-57.119682	990.677429	-642.929199	158.100906	520.759583	-656.801208	-74.216782	525.106445	-647.987244	179.989929	78.903336	-666.631409	-56.742310	87.011848	-584.099060	217.998871	1462.514038	-481.922638	-144.706619	1437.758179	-498.997070	36.560150	1415.049927	-465.952026	22.602278	1743.167847	-819.133484	306.713440	1277.812866	-589.890320	-254.308640	1187.582886	-694.051270	190.767532	1030.601929	-464.683319	-145.936111	932.178223	-576.084229	32.741447	1089.864868	535.377808	-39.180630	958.773560	556.891296	215.869980
-616.165710	117.070778	993.869873	-579.211487	-57.121376	990.661987	-643.109619	158.049149	520.826721	-656.948120	-74.218216	525.085938	-647.989380	180.013809	78.879059	-666.695251	-56.728771	86.950562	-584.200928	217.918030	1462.454346	-481.789337	-144.718109	1437.756958	-499.008392	36.506207	1415.025757	-465.742462	22.493334	1743.086426	-819.377319	306.289673	1277.808594	-589.698730	-254.441116	1187.561401	-694.373596	190.762024	1030.387939	-464.753815	-146.082825	932.085083	-576.196350	32.736378	1089.890015	534.866394	-39.092339	958.638611	556.343140	215.983627
-616.354004	117.041191	993.877686	-579.300110	-57.168480	990.667480	-643.182434	157.990738	520.840698	-657.140137	-74.320084	525.075439	-647.940491	180.085236	78.821968	-666.751404	-56.746506	86.983185	-584.282837	217.880081	1462.366455	-481.662170	-144.722412	1437.751953	-499.000824	36.501556	1414.984253	-465.541138	22.384689	1743.008179	-819.630981	305.886017	1277.680298	-589.541504	-254.538559	1187.544556	-694.582825	190.800430	1030.235962	-464.834320	-146.229614	932.009094	-576.310242	32.714085	1089.890747	534.354858	-38.902393	958.558655	555.820557	216.097565
-616.566040	117.009148	993.869385	-579.417297	-57.238754	990.663879	-643.276672	157.977386	520.798523	-657.316772	-74.363823	525.083862	-647.969727	180.035248	78.826843	-666.753418	-56.765491	87.026642	-584.422791	217.870605	1462.228271	-481.583893	-144.734512	1437.735596	-498.993652	36.467480	1414.989136	-465.336853	22.282145	1742.932739	-819.929688	305.473175	1277.643677	-589.397156	-254.647110	1187.533081	-694.549255	190.715668	1029.859741	-464.884521	-146.368088	931.898926	-576.437805	32.684711	1089.875977	533.813721	-38.741405	958.455811	555.205383	216.282303
-616.787354	116.879280	993.858643	-579.522095	-57.282040	990.626831	-643.347534	157.901535	520.770691	-657.390869	-74.410973	525.037231	-647.982239	180.022995	78.834122	-666.826233	-56.781494	87.000000	-584.552246	217.864563	1462.156128	-481.472656	-144.714813	1437.684204	-499.015411	36.463085	1414.933350	-465.128418	22.191896	1742.848877	-820.244202	304.906219	1277.591675	-589.262573	-254.726501	1187.547485	-694.734497	190.732498	1029.700073	-464.958374	-146.539917	931.780273	-576.555786	32.609035	1089.841797	533.284485	-38.562653	958.362244	554.614807	216.445648
-616.961853	116.801941	993.821472	-579.623840	-57.291592	990.610352	-643.398926	157.786011	520.781494	-657.437744	-74.357925	524.969238	-647.969543	180.000427	78.849365	-666.746460	-56.818794	86.986397	-584.704956	217.839172	1462.105103	-481.352905	-144.708542	1437.627808	-498.984924	36.488602	1414.868408	-464.932770	22.110956	1742.750244	-820.560913	304.396606	1277.423462	-589.174500	-255.040115	1187.843262	-694.682312	190.689667	1029.469482	-465.018005	-146.673660	931.610535	-576.661804	32.594360	1089.807129	532.817566	-38.366249	958.251099	554.108582	216.621582
-617.127991	116.743607	993.790283	-579.690369	-57.319164	990.563782	-643.367920	157.748352	520.756897	-657.508301	-74.427910	524.932983	-647.961426	179.978714	78.871620	-666.734314	-56.754234	86.904648	-584.889648	217.807877	1462.022949	-481.207672	-144.669952	1437.561401	-499.003082	36.506313	1414.797729	-464.739563	22.046528	1742.679688	-820.888916	303.888123	1277.281372	-589.017761	-255.120697	1187.880249	-694.547729	190.648178	1029.304932	-465.078888	-146.813126	931.504822	-576.763245	32.558918	1089.764648	532.337463	-38.163242	958.156982	553.506653	216.757736
-617.259094	116.693832	993.767334	-579.755676	-57.358471	990.538208	-643.368225	157.686981	520.724365	-657.548889	-74.419518	524.928345	-647.993469	179.990173	78.848427	-666.668213	-56.811958	86.920097	-585.046082	217.821472	1461.978394	-481.062103	-144.621109	1437.561279	-498.979065	36.551277	1414.781372	-464.565552	21.989931	1742.624634	-821.177124	303.310059	1277.094849	-588.882996	-255.223312	1187.916748	-694.320190	190.587280	1029.177124	-465.183044	-146.970764	931.437866	-576.848816	32.524025	1089.737305	531.834290	-37.982990	958.043274	552.972717	216.921616
-617.413208	116.646698	993.735718	-579.828979	-57.413288	990.535217	-643.404846	157.627365	520.710876	-657.670776	-74.486839	524.980713	-647.984558	179.994507	78.803757	-666.749329	-56.834915	86.970985	-585.221313	217.808899	1461.945190	-480.915894	-144.571198	1437.555908	-498.975037	36.594162	1414.759766	-464.379028	21.938728	1742.546997	-821.415833	302.810669	1276.864990	-588.754761	-255.291428	1187.956299	-694.002258	190.464951	1029.088135	-465.217682	-147.087357	931.430298	-576.957458	32.500187	1089.718140	531.366760	-37.811455	957.915710	552.466919	217.126221
-617.516052	116.604599	993.724731	-579.857422	-57.462997	990.544495	-643.365051	157.582275	520.677551	-657.676880	-74.472664	524.923584	-647.973999	180.000076	78.819107	-666.766968	-56.796524	86.946251	-585.366516	217.841843	1461.857422	-480.768188	-144.492599	1437.537964	-498.966400	36.643181	1414.752319	-464.187103	21.893366	1742.490112	-821.619385	302.208313	1276.710449	-588.656250	-255.389603	1188.000244	-693.553040	190.235275	1028.922974	-465.267578	-147.140686	931.418335	-577.008728	32.477936	1089.713379	530.889587	-37.628635	957.865601	551.879272	217.272522
-617.654175	116.551590	993.701843	-579.935486	-57.502678	990.536804	-643.367737	157.528046	520.661438	-657.715210	-74.479012	524.948853	-647.953369	180.013535	78.796326	-666.758606	-56.752022	86.927643	-585.580200	217.827682	1461.879883	-480.665558	-144.452560	1437.521484	-499.035370	36.662849	1414.720093	-463.988708	21.860962	1742.440918	-821.862427	301.705902	1276.548462	-588.593933	-255.459152	1188.088135	-693.296509	190.048096	1028.894653	-465.306671	-147.206726	931.417725	-577.094727	32.452721	1089.692505	530.408447	-37.415535	957.806213	551.350647	217.497284
-617.754700	116.488647	993.694641	-579.979187	-57.529732	990.538025	-643.377808	157.516098	520.604370	-657.765503	-74.528084	524.960327	-647.977112	179.988739	78.809494	-666.792236	-56.734772	86.896500	-585.740417	217.860199	1461.870972	-480.478271	-144.366486	1437.470337	-499.032959	36.704685	1414.703003	-463.832123	21.849413	1742.395020	-822.063843	301.232941	1276.406982	-588.533569	-255.522079	1188.140747	-693.223022	189.890305	1028.936279	-465.363983	-147.309067	931.378296	-577.154053	32.422970	1089.686279	529.909729	-37.179886	957.673767	550.833130	217.678680
-617.824280	116.410095	993.731506	-580.035522	-57.561272	990.546021	-643.386719	157.498169	520.597961	-657.741882	-74.478004	524.914429	-647.975281	179.963730	78.823784	-666.731812	-56.753853	86.896606	-585.917725	217.845230	1461.899658	-480.364471	-144.292709	1437.434448	-499.026428	36.777012	1414.655029	-463.683136	21.842590	1742.340698	-822.187195	300.710602	1276.209106	-588.452881	-255.620956	1188.191528	-693.083008	189.608398	1028.844727	-465.437286	-147.372559	931.385925	-577.213684	32.354916	1089.708252	529.398499	-36.915028	957.573242	550.248657	217.911285
-617.877380	116.345398	993.735596	-580.030762	-57.617085	990.557922	-643.405090	157.403687	520.653015	-657.675293	-74.478928	524.925903	-648.050354	179.940887	78.850616	-666.716187	-56.739052	86.898308	-586.077942	217.816895	1461.945435	-480.221283	-144.235291	1437.442383	-499.017517	36.824070	1414.652344	-463.554199	21.847040	1742.306274	-822.343689	300.337067	1276.078613	-588.396484	-255.670898	1188.257690	-692.996399	189.353851	1028.796143	-465.483643	-147.412842	931.399414	-577.241577	32.305626	1089.716797	528.969666	-36.704845	957.503662	549.742859	218.130005
-617.908752	116.287514	993.743469	-580.057312	-57.632576	990.557983	-643.398438	157.432983	520.651855	-657.723450	-74.530319	524.976379	-648.058105	179.934311	78.883568	-666.748352	-56.776295	86.945045	-586.230713	217.823914	1461.976563	-480.150970	-144.191040	1437.457275	-499.032532	36.837746	1414.667236	-463.430420	21.865292	1742.283203	-822.479980	300.030212	1275.888306	-588.315491	-255.711594	1188.296021	-692.960815	189.097641	1028.749023	-465.535645	-147.490677	931.431763	-577.275818	32.264652	1089.722046	528.548889	-36.457432	957.396118	549.292297	218.306610
-617.905518	116.201958	993.718933	-580.004028	-57.651890	990.568298	-643.359253	157.430069	520.589661	-657.823364	-74.609306	525.046082	-648.063293	179.987564	78.813644	-666.872131	-56.723301	86.966316	-586.311340	217.830826	1461.930664	-480.025757	-144.149628	1437.455566	-499.049255	36.860451	1414.669800	-463.299255	21.879942	1742.268066	-822.604004	299.735626	1275.772217	-588.252136	-255.788071	1188.385986	-692.963928	188.776871	1028.563843	-465.583191	-147.532654	931.486389	-577.273560	32.233418	1089.720093	527.995728	-36.173069	957.269226	548.746338	218.501755
-617.922791	116.222420	993.687439	-580.008423	-57.717136	990.552185	-643.345947	157.485199	520.549927	-657.769104	-74.557037	524.978271	-648.029236	179.976135	78.834717	-666.778259	-56.693626	86.893387	-586.408325	217.839981	1461.890503	-479.929108	-144.088348	1437.473755	-499.029388	36.892849	1414.665649	-463.190765	21.945560	1742.213623	-822.705566	299.493866	1275.670166	-588.179321	-255.844040	1188.447388	-692.804260	188.460907	1028.436646	-465.659180	-147.545609	931.508484	-577.269836	32.223000	1089.692749	527.479492	-35.909092	957.198792	548.254272	218.774307
-617.915771	116.154030	993.682129	-579.970459	-57.756371	990.592346	-643.274109	157.456741	520.525635	-657.804199	-74.552597	524.944458	-647.964111	179.992706	78.821213	-666.770996	-56.668835	86.858849	-586.468689	217.856140	1461.837769	-479.830414	-144.064560	1437.485107	-498.984222	36.921829	1414.649170	-463.079590	21.990789	1742.166626	-822.837036	299.306152	1275.574463	-588.097595	-255.907501	1188.579346	-692.964417	188.349365	1028.519409	-465.698486	-147.561050	931.469482	-577.268860	32.194309	1089.714111	526.945190	-35.679306	957.163147	547.789246	219.006622
-617.909912	116.111832	993.690674	-579.908569	-57.779892	990.587097	-643.274719	157.365875	520.540222	-657.733887	-74.435127	524.894714	-647.960388	179.993332	78.812042	-666.666504	-56.655289	86.867355	-586.520935	217.871246	1461.783691	-479.736786	-144.055939	1437.493408	-499.002747	36.927086	1414.642334	-462.990082	22.066465	1742.154785	-822.944458	299.096313	1275.555420	-588.005188	-255.938446	1188.665039	-693.000183	188.199722	1028.540527	-465.788635	-147.598953	931.484192	-577.228760	32.162392	1089.714355	527.563904	-34.224888	956.972900	547.613770	219.502396
-617.890686	116.063919	993.655334	-579.831543	-57.847755	990.597961	-643.259766	157.285034	520.575623	-657.838135	-74.535629	525.078735	-647.957336	179.962082	78.840691	-666.746216	-56.699059	86.997765	-586.574402	217.881287	1461.779175	-479.687134	-144.035278	1437.565918	-498.998474	36.955811	1414.665771	-462.935425	22.142010	1742.170166	-823.075684	298.900879	1275.546265	-587.967041	-255.987366	1188.723145	-693.019104	188.086029	1028.589844	-465.866669	-147.595444	931.523010	-577.205872	32.131699	1089.706909	525.805725	-35.090862	957.005737	546.897400	219.458282
-617.848145	115.960030	993.662048	-579.780334	-57.884266	990.632080	-643.275574	157.166306	520.627197	-657.888672	-74.561058	525.131470	-647.989624	179.942932	78.886772	-666.932556	-56.783710	87.170090	-586.620361	217.884628	1461.786011	-479.623260	-144.000549	1437.636841	-499.020508	36.956051	1414.643677	-462.880676	22.222851	1742.173340	-823.208435	298.713165	1275.524048	-587.805481	-255.861496	1188.452271	-693.084900	188.053360	1028.717529	-465.996948	-147.635895	931.532104	-577.176575	32.075211	1089.730835	525.224854	-34.922150	956.947083	546.489319	219.677704
-617.819763	115.915344	993.629150	-579.687988	-57.925835	990.625854	-643.257141	157.158203	520.592529	-657.951538	-74.551666	525.139587	-647.945129	179.919067	78.870079	-667.104614	-56.943661	87.478920	-586.617554	217.903946	1461.767822	-479.576660	-144.015625	1437.678101	-498.969543	36.985851	1414.659424	-462.828979	22.321466	1742.171997	-823.282837	298.549103	1275.515381	-587.759888	-255.899368	1188.493286	-693.149658	188.005554	1028.739258	-466.024506	-147.599548	931.541260	-577.120056	32.054230	1089.711426	524.517273	-34.638222	956.871887	546.086914	219.943680
-617.814392	115.890907	993.606750	-579.632629	-57.998749	990.633789	-643.275879	157.166000	520.540222	-658.000122	-74.566299	525.144226	-647.923279	179.956970	78.814178	-667.263000	-57.065376	87.729530	-586.612488	217.897034	1461.709961	-479.519684	-144.004730	1437.675171	-498.939056	36.992100	1414.653076	-462.789917	22.450600	1742.156738	-823.366638	298.475800	1275.481201	-587.717712	-255.949814	1188.537964	-693.046753	187.806259	1028.535767	-466.080780	-147.624725	931.581299	-577.079102	32.030312	1089.701050	523.894287	-34.399014	956.803711	545.751648	220.244888
-617.802063	115.905907	993.604370	-579.596985	-57.995998	990.587769	-643.337036	157.184784	520.523071	-657.921143	-74.531998	525.080627	-647.886902	179.965988	78.801079	-667.474426	-57.299679	88.051491	-586.541016	217.926697	1461.650391	-479.443359	-144.002441	1437.673706	-498.877563	36.992195	1414.632080	-462.760132	22.567017	1742.154175	-823.423035	298.364136	1275.516235	-587.782227	-256.194946	1188.902100	-693.104736	187.776810	1028.629028	-466.117401	-147.608414	931.573853	-577.019653	32.025303	1089.669434	523.172913	-34.066471	956.782471	545.376831	220.508850
-617.766174	115.842682	993.625732	-579.491028	-58.024296	990.585632	-643.350159	157.117142	520.523193	-657.809692	-74.406189	524.977295	-647.863586	179.986954	78.814270	-666.756897	-59.055199	89.175079	-586.473022	217.928650	1461.680176	-479.355347	-143.991043	1437.676270	-498.795288	37.003067	1414.628174	-462.734406	22.687244	1742.175537	-823.470947	298.227295	1275.634766	-587.662964	-255.991547	1188.660767	-693.134399	187.714264	1028.649536	-466.118683	-147.602966	931.538147	-576.938416	31.978029	1089.676758	522.465088	-33.697208	956.770081	545.047241	220.851425
-617.730347	115.786896	993.642517	-579.413269	-58.054455	990.606079	-643.375183	157.086090	520.493896	-657.881409	-74.439690	525.056702	-647.816956	179.983475	78.811005	-667.219116	-58.214554	88.879181	-586.427734	217.944244	1461.742554	-479.296295	-144.026291	1437.738403	-498.784546	36.969284	1414.643677	-462.714844	22.817749	1742.207520	-823.476807	298.036469	1275.647461	-587.623596	-255.983200	1188.726563	-693.145447	187.649643	1028.697266	-466.173401	-147.604614	931.611084	-576.860840	31.947479	1089.690308	521.761169	-33.344032	956.787476	544.726379	221.198898
-617.727051	115.741180	993.654846	-579.374451	-58.111633	990.653320	-643.454407	157.022552	520.517151	-657.970947	-74.535088	525.232117	-647.812073	179.991486	78.794510	-666.748352	-59.020985	89.234833	-586.316040	218.011505	1461.814209	-479.253937	-143.978989	1437.857788	-498.729218	36.984680	1414.688965	-462.747070	22.938084	1742.276855	-823.470520	297.762390	1275.692383	-587.596130	-255.997284	1188.761719	-693.126648	187.568481	1028.726440	-466.231934	-147.598083	931.688416	-576.826477	31.922859	1089.716309	520.996460	-33.034401	956.780701	544.422180	221.537247
-617.692383	115.617363	993.691956	-579.294006	-58.167850	990.677490	-643.494080	156.900192	520.562744	-658.046753	-74.619911	525.343018	-647.822693	179.939087	78.790825	-666.669800	-59.233124	89.479271	-586.255188	218.032959	1461.848267	-479.197693	-144.002838	1437.882813	-498.714722	36.977287	1414.710938	-462.766296	23.048271	1742.352295	-823.485962	297.474091	1275.747070	-587.579041	-256.000946	1188.811279	-693.101440	187.506699	1028.735107	-466.283691	-147.566238	931.703491	-576.754578	31.835735	1089.743652	520.289124	-32.640060	956.824036	544.116394	221.903748
-617.654297	115.608795	993.694641	-579.229919	-58.196507	990.705261	-643.543213	156.902313	520.575439	-658.086243	-74.621956	525.287537	-647.835632	179.906464	78.829140	-666.697388	-59.216446	89.468674	-586.101563	218.066162	1461.893555	-479.097382	-144.007217	1437.875000	-498.589752	36.986008	1414.699463	-462.777100	23.181370	1742.366943	-823.530701	297.130463	1275.890259	-587.516541	-255.996368	1188.848389	-692.993713	187.436661	1028.762085	-466.301727	-147.540833	931.648926	-576.674194	31.840687	1089.751587	519.554321	-32.338089	956.840088	544.158936	221.669373
-617.657227	115.549805	993.706177	-579.212219	-58.241734	990.685242	-643.617981	156.833130	520.542480	-658.065247	-74.543854	525.221130	-647.812195	179.914627	78.810654	-666.631226	-59.190002	89.434128	-585.972473	218.107620	1461.924194	-479.003082	-144.002869	1437.855469	-498.463745	36.995377	1414.675049	-462.793457	23.294531	1742.415527	-823.598755	296.836487	1276.014282	-587.499512	-255.975616	1188.870605	-692.874146	187.366226	1028.831543	-466.554688	-147.581818	931.896057	-576.615356	31.785271	1089.736084	518.827820	-31.805630	956.899109	543.506653	222.626511
-617.616760	115.494118	993.690063	-579.178284	-58.294998	990.728149	-643.639526	156.837616	520.497437	-658.103760	-74.605873	525.298767	-647.757874	179.923584	78.763260	-666.607605	-59.185921	89.433014	-585.801453	218.205414	1461.939819	-478.911469	-143.982391	1437.887817	-498.322662	37.010071	1414.636841	-462.827850	23.398006	1742.475220	-823.634766	296.533997	1276.092896	-587.457031	-255.921356	1188.916504	-692.729065	187.299911	1028.911255	-466.405396	-147.540634	931.637573	-576.547302	31.770111	1089.741211	518.140930	-31.613894	956.963318	543.718750	222.178299
-617.602356	115.465622	993.719299	-579.178955	-58.330944	990.773254	-643.705872	156.834137	520.519653	-658.187012	-74.651436	525.353394	-647.771118	179.929642	78.739204	-666.605591	-59.170971	89.460335	-585.708984	218.219070	1461.989502	-478.867493	-143.977005	1437.987061	-498.244690	36.978558	1414.634033	-462.845398	23.467724	1742.546387	-823.711609	296.174011	1276.152710	-587.443726	-255.921829	1188.948975	-692.605408	187.207291	1029.017212	-466.601532	-147.597595	931.906067	-576.501770	31.753504	1089.769165	517.332275	-30.980185	957.041992	542.846558	223.270721
-617.614685	115.409569	993.743103	-579.223022	-58.421429	990.832825	-643.777710	156.780975	520.499634	-658.234436	-74.749931	525.434265	-647.710693	179.942581	78.738182	-666.611755	-59.172291	89.471771	-585.555847	218.262253	1462.067383	-478.755096	-143.953827	1438.007080	-498.086029	37.026905	1414.658813	-462.877533	23.539413	1742.632324	-823.798767	295.706482	1276.310913	-587.370178	-255.857162	1188.979370	-692.648804	187.153152	1029.091064	-466.629974	-147.650223	931.925720	-576.484985	31.705778	1089.799927	516.690613	-30.655130	957.172119	542.532471	223.574203
-617.596191	115.380783	993.736511	-579.240112	-58.470371	990.825073	-643.867371	156.762177	520.511047	-658.248108	-74.692520	525.431152	-647.719849	179.957077	78.741913	-666.628052	-59.171917	89.463860	-585.443970	218.302811	1462.118286	-478.649048	-143.945404	1437.999268	-497.939148	37.034519	1414.623535	-462.882294	23.612322	1742.705078	-823.921753	295.271698	1276.431396	-587.327026	-255.800568	1188.995483	-692.521423	187.093628	1029.273926	-466.596252	-147.660706	931.873108	-576.428101	31.674000	1089.779907	516.028748	-30.319521	957.224060	542.305420	223.716660
-617.566467	115.361534	993.773438	-579.289429	-58.469551	990.829651	-643.933533	156.719345	520.525024	-658.302612	-74.722794	525.382019	-647.735291	179.933350	78.761162	-666.612183	-59.171860	89.468407	-585.325562	218.317902	1462.171021	-478.530823	-143.940430	1437.948242	-497.767639	37.037674	1414.584961	-462.863556	23.688416	1742.743408	-824.071045	294.874573	1276.549683	-587.286621	-255.701797	1188.996094	-692.430054	186.994156	1029.373657	-466.339569	-147.575424	931.557617	-576.386597	31.648485	1089.789551	515.469910	-30.018372	957.296204	542.110901	223.821701
-617.535034	115.322342	993.770813	-579.327087	-58.495300	990.859253	-644.016785	156.680069	520.538025	-658.281799	-74.618126	525.324036	-647.777527	179.902145	78.782883	-666.575684	-59.162834	89.448898	-585.220520	218.351440	1462.203491	-478.403046	-143.938187	1437.893066	-497.565033	37.077801	1414.560303	-462.839600	23.768478	1742.775635	-824.207214	294.463593	1276.702881	-587.232605	-255.607422	1189.007935	-692.310669	186.925552	1029.506836	-466.210358	-147.572037	931.413757	-576.335449	31.637703	1089.790039	515.033813	-29.707600	957.318176	542.033203	223.966919
-617.484863	115.301353	993.767029	-579.378967	-58.540890	990.878662	-644.066528	156.655243	520.536865	-658.335815	-74.612404	525.334961	-647.763245	179.936264	78.754623	-666.564270	-59.178047	89.426956	-585.103210	218.391541	1462.206177	-478.301178	-143.950089	1437.890869	-497.375549	37.082195	1414.556030	-462.816406	23.821232	1742.826294	-824.330200	294.114471	1276.780518	-587.163086	-255.554733	1188.969116	-692.219604	186.857498	1029.634888	-466.149567	-147.604233	931.409546	-576.272644	31.618208	1089.783081	514.582642	-29.675230	957.365723	542.349548	223.465546
-617.432373	115.256943	993.758118	-579.415833	-58.561668	990.909607	-644.133545	156.609833	520.526978	-658.471069	-74.710526	525.433167	-647.694092	179.934723	78.704819	-666.419495	-59.231464	89.458107	-585.045898	218.417603	1462.238159	-478.229950	-143.977005	1437.914551	-497.237671	37.083473	1414.560425	-462.772064	23.879597	1742.872681	-824.481201	293.695801	1276.893799	-587.130188	-255.471710	1188.955688	-692.185486	186.764481	1029.775024	-466.074402	-147.621750	931.434204	-576.227539	31.605299	1089.784912	514.123962	-29.479906	957.374695	542.194397	223.602112
-617.364380	115.208946	993.782898	-579.448914	-58.616554	990.973083	-644.193848	156.581482	520.508179	-658.710205	-74.768906	525.533752	-647.703369	179.939606	78.667641	-666.428833	-59.232334	89.501343	-585.009216	218.381622	1462.291260	-478.172699	-144.012405	1437.973999	-497.116119	37.091702	1414.581421	-462.722992	23.931793	1742.932617	-824.660583	293.271149	1277.027832	-587.073914	-255.387253	1188.923950	-692.135803	186.691940	1029.922852	-466.025940	-147.663040	931.496399	-576.192322	31.566502	1089.824463	513.714722	-29.278933	957.437073	541.984802	223.795837
-617.331421	115.184486	993.781006	-579.531494	-58.673176	990.993225	-644.256348	156.542404	520.513123	-658.891907	-74.826523	525.564697	-647.716064	179.918030	78.690430	-666.550415	-59.257214	89.479576	-584.916748	218.414063	1462.296509	-478.087891	-144.011642	1437.950317	-496.910522	37.093121	1414.549316	-462.642212	23.990076	1742.965332	-824.792297	292.872955	1277.206055	-587.083252	-255.525208	1189.191406	-691.927856	186.516647	1029.961060	-465.974243	-147.677628	931.468445	-576.155762	31.536501	1089.819336	513.316162	-29.092802	957.462402	541.839355	223.952682
-617.304749	115.123901	993.823120	-579.536133	-58.680721	990.978943	-644.347046	156.511017	520.533081	-658.874023	-74.678986	525.470642	-647.718567	179.901230	78.737740	-666.447266	-59.257793	89.471451	-584.815247	218.434799	1462.302246	-477.951935	-143.989517	1437.922607	-496.743561	37.099201	1414.490601	-462.544556	24.057121	1742.959961	-824.944824	292.577423	1277.385010	-587.027222	-255.424683	1189.182739	-692.056030	186.543915	1030.192627	-465.841064	-147.640320	931.363281	-576.077332	31.482731	1089.818481	512.906921	-28.799063	957.487915	541.655273	224.160904
-617.123840	115.191666	993.721619	-579.483704	-58.639553	990.836853	-644.390808	156.533218	520.570923	-658.845764	-74.568329	525.381226	-647.720764	179.918060	78.753334	-666.295898	-59.219555	89.401642	-584.726074	218.442673	1462.282837	-477.809357	-143.978409	1437.868896	-496.607666	37.092674	1414.369995	-462.433594	24.139362	1742.949463	-825.133789	292.330841	1277.560791	-586.943054	-255.323273	1189.173218	-692.044189	186.472458	1030.362427	-465.714630	-147.609848	931.290344	-576.034241	31.481153	1089.715332	512.519714	-28.575445	957.526733	541.441162	224.402802
-617.074707	115.202187	993.702820	-579.508972	-58.659512	990.824341	-644.499512	156.488174	520.551025	-658.919617	-74.508614	525.416443	-647.765137	179.937378	78.712944	-666.392822	-59.218647	89.398071	-584.617493	218.463348	1462.223999	-477.691437	-143.962677	1437.828247	-496.442596	37.110069	1414.328369	-462.318604	24.202742	1742.945068	-825.258057	291.964050	1277.660400	-586.874512	-255.244690	1189.157715	-691.832458	186.304855	1030.360474	-465.585815	-147.611160	931.199646	-575.987854	31.477430	1089.691772	512.265564	-28.356945	957.549377	541.280945	224.605423
-617.065735	115.225502	993.696289	-579.549561	-58.738228	990.842957	-644.614685	156.515717	520.559814	-658.930481	-74.497482	525.442505	-647.750793	179.947464	78.655930	-666.220032	-59.240772	89.377739	-584.505798	218.503326	1462.176025	-477.554230	-143.960831	1437.823242	-496.330933	37.106205	1414.296021	-462.190918	24.275326	1742.947144	-825.396912	291.635162	1277.791992	-586.792847	-255.174316	1189.136841	-691.802185	186.215256	1030.490967	-465.504059	-147.646408	931.175598	-575.954346	31.466454	1089.685913	512.017090	-28.181410	957.602783	541.152344	224.803467
-617.002014	115.193192	993.703125	-579.578491	-58.779491	990.856140	-644.650146	156.506943	520.568359	-659.008362	-74.449677	525.430054	-647.717285	179.944672	78.653305	-666.127930	-59.329136	89.453941	-584.401917	218.490463	1462.175537	-477.440369	-143.984268	1437.844116	-496.194000	37.095654	1414.309692	-462.050354	24.323669	1742.940552	-825.475647	291.345490	1277.858276	-586.678284	-255.110229	1189.103882	-691.778137	186.111267	1030.630981	-465.407043	-147.703384	931.182739	-575.912720	31.426397	1089.690552	511.822113	-27.922039	957.645386	541.031189	225.038040
-616.944031	115.214340	993.706055	-579.612488	-58.784260	990.855774	-644.750916	156.501450	520.562500	-659.186584	-74.539459	525.543823	-647.762024	179.945587	78.649635	-666.130188	-59.324535	89.427055	-584.343262	218.496933	1462.155396	-477.325317	-143.995987	1437.854980	-496.066315	37.106899	1414.303955	-461.908539	24.382130	1742.948730	-825.582520	291.155823	1277.952148	-586.608521	-255.083466	1189.078247	-691.750671	186.014099	1030.767212	-465.544098	-147.803040	931.472839	-575.874634	31.426184	1089.686035	511.631256	-27.748468	957.709045	540.967468	225.226700
-616.911682	115.206520	993.717041	-579.620850	-58.809319	990.840698	-644.851501	156.524902	520.595520	-659.162354	-74.416267	525.451782	-647.721130	179.945618	78.656685	-666.041016	-59.304813	89.428177	-584.247192	218.472214	1462.132568	-477.201782	-144.014160	1437.785522	-495.951263	37.098782	1414.256470	-461.731201	24.477093	1742.911133	-825.670837	290.911255	1278.031494	-586.517273	-255.038956	1189.033569	-691.874512	186.048370	1030.947876	-465.421448	-147.846695	931.455078	-575.819031	31.399078	1089.674316	511.447144	-27.481342	957.738159	540.906494	225.431366
-616.865906	115.229759	993.741394	-579.623169	-58.788139	990.810364	-644.900391	156.497025	520.607971	-659.177429	-74.325180	525.358765	-647.712891	179.932053	78.670891	-665.958069	-59.284294	89.342903	-584.139221	218.468292	1462.109131	-477.014069	-144.015747	1437.694946	-495.766479	37.124058	1414.180786	-461.565430	24.571592	1742.888184	-825.756897	290.728363	1278.188599	-586.409607	-254.984344	1189.031616	-691.804199	186.011169	1031.064087	-465.272430	-147.808044	931.301514	-575.751221	31.394476	1089.661621	511.343628	-27.250238	957.799316	540.893738	225.615524
-616.835938	115.204750	993.732361	-579.669617	-58.810253	990.811279	-645.026733	156.511536	520.612427	-659.159607	-74.259689	525.306458	-647.798889	179.945694	78.685730	-665.973755	-59.275238	89.325943	-584.060181	218.452591	1462.095703	-476.855225	-144.035217	1437.637695	-495.640259	37.120945	1414.129761	-461.442169	24.306866	1743.116821	-825.810974	290.528931	1278.243896	-586.287720	-254.973328	1188.995483	-691.692444	185.984360	1031.109131	-465.129578	-147.778748	931.171570	-575.724182	31.374321	1089.649292	511.324677	-27.040936	957.855469	540.962524	225.796921
-616.782715	115.228088	993.735413	-579.648254	-58.857990	990.840149	-645.164917	156.556549	520.601501	-659.222961	-74.301865	525.363220	-647.824402	179.976700	78.657028	-665.957336	-59.287670	89.342484	-583.977356	218.443649	1462.049683	-476.734222	-144.058167	1437.650879	-495.501740	37.133457	1414.081055	-461.215515	24.743824	1742.848877	-825.808533	290.296967	1278.210938	-586.173767	-254.953186	1188.975220	-691.597900	185.961960	1031.154419	-465.016937	-147.844986	931.198364	-575.672119	31.374350	1089.661377	511.268097	-26.833475	957.986267	540.970215	226.008850
-616.755066	115.240181	993.749817	-579.674988	-58.822800	990.810974	-645.283875	156.597519	520.624939	-659.256836	-74.337593	525.401733	-647.860046	179.960236	78.674225	-665.951965	-59.330379	89.407684	-583.888245	218.426895	1462.065063	-476.605865	-144.051758	1437.654175	-495.394257	37.120525	1414.084717	-461.051758	24.848377	1742.832764	-825.825928	290.105560	1278.251831	-586.039124	-254.934937	1188.915283	-691.504944	185.933029	1031.198486	-464.963837	-147.912872	931.207397	-575.630798	31.375845	1089.645264	511.318085	-26.616882	958.122009	541.033386	226.204971
-616.708130	115.210281	993.735413	-579.663757	-58.871887	990.857849	-645.285583	156.573532	520.643372	-659.286011	-74.349716	525.453552	-647.749146	179.973099	78.660347	-665.929382	-59.379078	89.476662	-583.808777	218.418137	1462.052490	-476.437927	-144.040909	1437.637085	-495.271332	37.091026	1414.079102	-460.870911	24.928772	1742.825928	-825.785828	289.978760	1278.297729	-585.906677	-254.953033	1188.910278	-691.207092	185.837708	1031.140381	-464.901978	-147.932343	931.187622	-575.598267	31.366438	1089.659790	511.390289	-26.400984	958.243042	541.162720	226.414673
-616.668152	115.221039	993.733215	-579.661133	-58.851013	990.809570	-645.287354	156.538696	520.625244	-659.261353	-74.265083	525.368896	-647.719177	179.959610	78.670380	-665.857544	-59.354950	89.388145	-583.721375	218.425690	1462.037842	-476.299133	-144.015656	1437.627808	-495.145020	37.087219	1414.023804	-460.693237	25.035442	1742.806641	-825.740540	289.899017	1278.336182	-585.777039	-254.951843	1188.916870	-691.093872	185.842682	1031.150024	-464.829681	-147.961609	931.144409	-575.543518	31.358999	1089.627441	511.513306	-26.095995	958.362122	541.240662	226.650421
-616.619263	115.214256	993.718933	-579.637817	-58.879818	990.832031	-645.391541	156.562653	520.659363	-659.278015	-74.275520	525.342773	-647.769775	179.962921	78.657356	-665.969299	-59.377621	89.425186	-583.607727	218.395401	1461.966187	-476.144135	-144.032532	1437.587891	-495.013947	37.088852	1413.998779	-460.548645	25.134285	1742.778809	-825.707703	289.884186	1278.355347	-585.638611	-254.970581	1188.905518	-691.010010	185.831253	1031.155396	-464.734711	-147.946091	931.090271	-575.491150	31.361568	1089.627075	511.671265	-25.852816	958.521057	541.366272	226.842468
-616.580750	115.245827	993.754944	-579.596191	-58.841087	990.816711	-645.513428	156.606155	520.686279	-659.171692	-74.222298	525.323425	-647.848206	179.966812	78.704231	-665.824097	-59.294014	89.338142	-583.538147	218.353195	1461.978516	-476.012390	-144.000992	1437.560791	-494.901276	37.080757	1413.957886	-460.375793	25.246891	1742.750854	-825.639038	289.841309	1278.414307	-585.511902	-255.001846	1188.910156	-690.913574	185.827927	1031.153809	-464.670135	-147.976044	931.029236	-575.429016	31.373318	1089.633057	511.896118	-25.538660	958.667297	541.536316	227.113983
-616.545166	115.178375	993.749817	-579.518921	-58.872509	990.826721	-645.645081	156.655258	520.683533	-659.117371	-74.227470	525.324524	-647.857117	179.970398	78.712799	-665.830444	-59.352066	89.390869	-583.444946	218.338699	1461.973999	-475.868530	-143.999481	1437.562134	-494.785767	37.071636	1413.935425	-460.200317	25.345322	1742.735840	-825.540161	289.795319	1278.454956	-585.366699	-255.063492	1188.923340	-691.007813	185.928802	1031.256592	-464.606476	-148.014801	930.982117	-575.361694	31.340794	1089.632446	512.152283	-25.283321	958.824829	541.751587	227.366119
-616.479797	115.158607	993.768127	-579.455261	-58.878410	990.840881	-645.682800	156.661499	520.705933	-659.252625	-74.352829	525.403442	-647.879578	179.951401	78.738380	-665.895203	-59.332752	89.410309	-583.362366	218.310516	1461.992065	-475.735260	-144.018570	1437.544434	-494.673706	37.054607	1413.936646	-460.072540	25.423891	1742.717163	-825.413635	289.759277	1278.398804	-585.228088	-255.124908	1188.946289	-690.922852	185.946121	1031.232910	-464.597290	-148.115433	931.012268	-575.300293	31.325003	1089.649536	512.471741	-24.992636	958.962769	541.945007	227.674988
-616.444580	115.150986	993.762939	-579.396118	-58.907742	990.879089	-645.702454	156.664108	520.702637	-659.269043	-74.454651	525.504395	-647.824951	179.983994	78.694832	-665.929199	-59.325146	89.413277	-583.286743	218.288696	1461.999512	-475.636658	-143.998856	1437.567993	-494.573090	37.039341	1413.957397	-459.920990	25.347834	1742.954834	-825.319885	289.797577	1278.369873	-585.095581	-255.193817	1188.920410	-690.867493	185.981308	1031.253296	-464.578003	-148.167862	931.013611	-575.267334	31.330442	1089.668579	512.839294	-24.719730	959.080933	542.209229	227.972321
-616.398254	115.192551	993.758911	-579.325989	-58.874809	990.842896	-645.734375	156.669220	520.706726	-659.213074	-74.450806	525.518982	-647.845093	179.966949	78.708595	-665.955566	-59.324039	89.412155	-583.184265	218.256989	1461.982544	-475.499512	-144.011002	1437.565918	-494.438873	37.040432	1413.964355	-459.792358	25.596979	1742.680664	-825.204346	289.810303	1278.390015	-584.971008	-255.237152	1188.946289	-690.774780	186.041046	1031.201050	-464.517639	-148.223953	930.981140	-575.186707	31.357500	1089.643555	513.223022	-24.472103	959.208435	542.454529	228.230927
-616.360840	115.182632	993.731079	-579.221802	-58.887817	990.789307	-645.730469	156.648346	520.710266	-659.175781	-74.422218	525.434692	-647.816467	179.998184	78.666069	-666.099487	-59.322582	89.412529	-583.061035	218.217911	1461.965820	-475.330536	-144.007690	1437.467651	-494.297516	37.040588	1413.919678	-459.634705	25.705004	1742.631958	-825.087952	289.848236	1278.406006	-584.817932	-255.302322	1188.945068	-690.656799	186.137466	1031.134888	-464.451080	-148.263947	930.882324	-575.102112	31.343281	1089.599731	513.686829	-24.219011	959.281250	542.748779	228.516983
-616.305237	115.193008	993.720520	-579.069824	-58.885468	990.736511	-645.727173	156.605148	520.717590	-659.014465	-74.403198	525.425171	-647.818054	179.992279	78.690315	-666.084595	-59.322906	89.410500	-582.980957	218.211319	1461.986084	-475.165436	-143.985245	1437.408081	-494.187103	37.046009	1413.883667	-459.467468	25.809797	1742.603027	-824.982849	289.899170	1278.465454	-584.686340	-255.353790	1188.934448	-690.573547	186.245285	1031.135132	-464.385925	-148.279327	930.761658	-574.991699	31.339848	1089.566772	514.190918	-23.929512	959.369202	543.086060	228.711563
-616.263672	115.171745	993.726990	-578.950012	-58.869598	990.742249	-645.685913	156.548965	520.732300	-658.920166	-74.398132	525.440979	-647.751648	179.974716	78.700432	-666.113770	-59.305534	89.429535	-582.914856	218.187210	1462.006104	-475.024719	-143.967941	1437.374146	-494.078369	37.031105	1413.890625	-459.310730	25.900997	1742.594360	-824.856445	289.899353	1278.417480	-584.571594	-255.396164	1188.929321	-690.509949	186.406601	1031.077026	-464.331238	-148.332214	930.750549	-574.907043	31.348541	1089.571655	514.697449	-23.664093	959.435852	543.404785	228.996323
-616.232178	115.146736	993.741028	-578.843933	-58.834187	990.708130	-645.640198	156.486862	520.709717	-659.005981	-74.492790	525.488647	-647.745544	179.952286	78.721344	-666.181519	-59.304943	89.440544	-582.880249	218.175888	1462.090088	-474.883545	-143.920609	1437.396851	-494.003540	37.055565	1413.885498	-459.183838	25.965088	1742.573242	-824.732422	289.878021	1278.369263	-584.424927	-255.462402	1188.960693	-690.290344	186.560013	1030.855225	-464.315002	-148.423050	930.774719	-574.835938	31.338081	1089.561523	515.250732	-23.418562	959.503235	543.706360	229.294113
-616.157043	115.083061	993.750916	-578.676575	-58.841225	990.736938	-645.577393	156.388199	520.698425	-658.971680	-74.534172	525.527222	-647.656677	179.935211	78.669731	-666.169312	-59.230434	89.339149	-582.827515	218.199646	1462.105347	-474.741272	-143.887238	1437.390259	-493.927246	37.087757	1413.926270	-459.063660	26.034586	1742.549072	-824.630005	289.856934	1278.377441	-584.257202	-255.540848	1188.959351	-690.367249	186.841690	1030.790161	-464.315887	-148.504059	930.758911	-574.740906	31.320641	1089.586426	515.862427	-23.175575	959.507629	544.068970	229.543716
-616.125793	115.093307	993.716492	-578.586304	-58.830078	990.689148	-645.536133	156.325363	520.669495	-658.977173	-74.624046	525.585022	-647.648560	179.933533	78.693764	-666.241577	-59.212124	89.330864	-582.805054	218.230576	1462.193848	-474.628296	-143.855118	1437.367065	-493.825378	37.119755	1413.926880	-458.925415	26.097988	1742.510864	-824.552307	289.899323	1278.316528	-584.114868	-255.569809	1188.990356	-690.269653	187.165344	1030.639771	-464.278656	-148.569397	930.703857	-574.667358	31.334431	1089.542236	516.398560	-22.970978	959.532410	544.352173	229.807571
-616.065125	115.091774	993.700745	-578.434448	-58.816162	990.650940	-645.500061	156.273651	520.669617	-658.903198	-74.616257	525.495605	-647.589355	179.917816	78.655960	-666.212097	-59.266541	89.468407	-582.770630	218.253571	1462.262085	-474.462769	-143.819977	1437.304199	-493.719238	37.157917	1413.901001	-458.773773	26.186638	1742.453735	-824.485291	289.851440	1278.343750	-583.861023	-255.411194	1188.672729	-689.996033	187.711044	1030.579712	-464.208801	-148.636536	930.626770	-574.574158	31.337347	1089.518433	516.906982	-22.784821	959.571289	544.664368	230.002228
-615.972046	115.092743	993.690369	-578.240662	-58.829453	990.634460	-645.423218	156.196991	520.669983	-658.739807	-74.531197	525.422485	-647.545288	179.952454	78.669647	-666.167542	-59.278584	89.474846	-582.722351	218.314941	1462.354370	-474.297729	-143.779465	1437.246826	-493.639984	37.189648	1413.873657	-458.606323	26.253418	1742.414795	-824.425232	289.870483	1278.365234	-583.694214	-255.441727	1188.667847	-689.877014	188.165390	1030.558716	-464.127655	-148.694000	930.479431	-574.443970	31.337711	1089.507813	517.571350	-22.609669	959.562256	544.994995	230.298828
-615.888123	115.020157	993.641907	-578.071289	-58.847454	990.607971	-645.405640	156.146576	520.682922	-658.621704	-74.473289	525.378723	-647.524353	179.932465	78.649376	-666.172913	-59.232552	89.402946	-582.719910	218.355087	1462.499023	-474.140808	-143.741318	1437.219360	-493.549622	37.232143	1413.871582	-458.441467	26.159277	1742.595581	-824.442932	289.840118	1278.488525	-583.515198	-255.437973	1188.659546	-689.731995	188.648712	1030.578491	-464.036499	-148.710007	930.385559	-574.329285	31.314220	1089.472412	518.247986	-22.400173	959.522095	545.326660	230.567520
-615.818481	114.996399	993.664917	-577.945190	-58.853672	990.610229	-645.333984	156.058670	520.646729	-658.640320	-74.569305	525.468262	-647.463623	179.927307	78.639954	-666.226990	-59.258816	89.457085	-582.726013	218.422882	1462.690186	-474.035309	-143.671906	1437.254517	-493.501984	37.293335	1413.915771	-458.316345	26.194912	1742.585327	-824.476440	289.718567	1278.579468	-583.365295	-255.469635	1188.639771	-689.597534	189.166504	1030.617676	-463.999115	-148.745285	930.356934	-574.229065	31.295811	1089.484619	518.826111	-22.312164	959.531799	545.637512	230.756561
-615.753967	114.910408	993.672424	-577.779297	-58.865429	990.635193	-645.287842	155.994247	520.636047	-658.652771	-74.668732	525.585510	-647.482239	179.905960	78.654900	-666.292542	-59.271267	89.481659	-582.767944	218.488129	1462.957886	-473.946716	-143.605881	1437.300293	-493.490784	37.334103	1413.971558	-458.189423	26.379791	1742.353882	-824.610168	289.628418	1278.838135	-583.279541	-255.702545	1188.946655	-689.459106	189.692566	1030.774292	-464.009430	-148.830505	930.351257	-574.139954	31.265488	1089.506348	519.499268	-22.166164	959.477661	545.977905	230.999619
-615.654724	114.837273	993.674133	-577.628296	-58.909641	990.661682	-645.175659	155.891403	520.645081	-658.608337	-74.716660	525.569519	-647.401062	179.888977	78.666870	-666.232849	-59.271088	89.484322	-582.795105	218.506897	1463.220947	-473.768219	-143.557541	1437.338379	-493.445862	37.397205	1413.989502	-458.061920	26.420486	1742.351440	-824.769226	289.548187	1279.075684	-583.078613	-255.701416	1188.987305	-689.344360	190.425842	1030.826050	-463.980682	-148.867249	930.308838	-574.030579	31.224520	1089.523560	521.087402	-21.082630	959.536194	546.505981	231.423203
-615.591064	114.825798	993.683533	-577.517639	-58.900574	990.647461	-645.197693	155.850616	520.654175	-658.466675	-74.700378	525.509033	-647.409546	179.882813	78.707100	-666.164429	-59.221710	89.412323	-582.828308	218.542343	1463.489258	-473.594452	-143.503265	1437.337524	-493.390076	37.446415	1414.006348	-457.950562	26.452663	1742.335449	-824.944763	289.456909	1279.331055	-582.866882	-255.672195	1189.023926	-689.144836	191.178482	1031.039551	-463.895630	-148.861862	930.237427	-573.924988	31.220680	1089.516968	520.939880	-21.722794	959.420593	546.651794	231.494232
-615.493958	114.789581	993.687012	-577.402283	-58.894279	990.658386	-645.180969	155.803162	520.663635	-658.314575	-74.638084	525.410461	-647.407349	179.904831	78.677200	-666.197754	-59.218845	89.403503	-582.879822	218.586761	1463.768555	-473.424652	-143.426895	1437.327393	-493.321259	37.531425	1414.000244	-457.818604	26.474796	1742.321045	-825.134033	289.392273	1279.665894	-582.672302	-255.679321	1189.023315	-688.971985	191.972473	1031.264404	-463.791931	-148.833481	930.137634	-573.802124	31.216799	1089.519897	521.452942	-21.583826	959.425598	546.889832	231.712524
-615.383667	114.719002	993.672668	-577.235535	-58.964314	990.705261	-645.074280	155.707657	520.646179	-658.125366	-74.637665	525.393372	-647.351746	179.893539	78.635887	-666.165466	-59.215271	89.401360	-582.970215	218.594666	1464.125977	-473.260986	-143.373779	1437.300171	-493.266876	37.581589	1414.027832	-457.716370	26.507614	1742.316162	-825.360168	289.290100	1280.085449	-582.466553	-255.688690	1189.023315	-688.870239	192.831345	1031.454590	-463.693970	-148.818817	930.102844	-573.694336	31.181326	1089.542114	522.051575	-21.362883	959.398560	547.098999	232.015045
-615.294739	114.676331	993.675903	-577.107178	-58.962299	990.695374	-645.009888	155.600372	520.649109	-658.039490	-74.683441	525.384460	-647.350281	179.886292	78.655006	-665.983948	-59.182053	89.423050	-583.070496	218.616241	1464.428467	-473.139130	-143.334732	1437.326050	-493.225464	37.663078	1414.051636	-457.623169	26.520763	1742.302734	-825.596741	289.304199	1280.450439	-582.270874	-255.674179	1189.015137	-688.727966	193.598755	1031.744995	-463.359344	-148.755920	929.808899	-573.570007	31.163113	1089.535034	522.749512	-21.046610	959.341309	547.335449	232.407059
-615.176208	114.563744	993.702515	-576.960510	-59.061382	990.775940	-644.919617	155.511810	520.650269	-658.073303	-74.777054	525.463623	-647.303955	179.849930	78.677948	-666.169189	-59.266808	89.439758	-583.198730	218.574127	1464.771118	-473.013580	-143.258926	1437.344604	-493.235687	37.714420	1414.119263	-457.532867	26.546799	1742.330322	-825.827026	289.330048	1280.864502	-582.020142	-255.495865	1188.699097	-688.672546	194.401291	1032.102783	-463.243988	-148.720703	929.759033	-573.461792	31.086040	1089.593384	523.324402	-20.813099	959.320801	547.544006	232.677277
-615.089539	114.520470	993.720703	-576.831421	-59.074368	990.789063	-644.843445	155.449417	520.644714	-658.021790	-74.876961	525.579895	-647.282349	179.848038	78.672447	-666.159485	-59.260063	89.482071	-583.319641	218.544724	1465.095215	-472.897034	-143.222443	1437.325928	-493.199310	37.792542	1414.190796	-457.471375	26.558893	1742.347656	-826.070984	289.329529	1281.332520	-581.932617	-255.697098	1188.981323	-688.617004	195.139862	1032.464478	-463.148224	-148.713303	929.817078	-573.356689	31.060513	1089.609497	523.923523	-20.667419	959.236572	547.783630	232.946930
-614.990051	114.482323	993.734985	-576.704102	-59.068813	990.788635	-644.776489	155.428253	520.649963	-657.882446	-74.907387	525.549438	-647.328674	179.832504	78.692329	-666.133484	-59.257828	89.483910	-583.441101	218.439148	1465.415161	-472.786591	-143.177811	1437.283447	-493.193115	37.832684	1414.211304	-457.402618	26.421240	1742.600830	-826.284973	289.357483	1281.736328	-581.724854	-255.705322	1188.933716	-688.546692	195.916489	1032.765137	-462.959595	-148.654556	929.749084	-573.254089	31.038029	1089.619263	524.471130	-20.571434	959.170532	548.064758	233.133194
-614.859314	114.423355	993.731323	-576.500244	-59.103916	990.775330	-644.638733	155.364380	520.616333	-657.642517	-74.805618	525.379883	-647.305786	179.825150	78.751915	-666.013672	-59.278820	89.523811	-583.515381	218.368408	1465.691528	-472.624817	-143.168549	1437.198730	-493.118835	37.868229	1414.205200	-457.353210	26.444416	1742.591187	-826.465820	289.447845	1282.133301	-581.504944	-255.695068	1188.917114	-688.453247	196.566711	1033.117676	-462.768646	-148.594391	929.636536	-573.090271	30.994749	1089.611450	525.034668	-20.421373	959.101990	548.294312	233.356445
-614.734863	114.412781	993.735535	-576.341797	-59.132767	990.798157	-644.516174	155.305832	520.665588	-657.425964	-74.692299	525.287048	-647.238037	179.825775	78.708748	-665.968384	-59.247345	89.462791	-583.584290	218.292297	1465.865479	-472.509827	-143.121887	1437.121826	-493.086639	37.876213	1414.212646	-457.303558	26.618326	1742.342041	-826.605164	289.509521	1282.477661	-581.294678	-255.716629	1188.881104	-688.301575	197.207916	1033.504272	-462.556610	-148.513474	929.578308	-572.974304	30.983847	1089.630493	526.469543	-19.287779	959.121643	548.621521	233.786957
-614.660706	114.394623	993.743286	-576.151733	-59.157852	990.821655	-644.399353	155.241043	520.662354	-657.403320	-74.799622	525.342346	-647.193481	179.845459	78.682137	-666.083557	-59.217995	89.481422	-583.642090	218.204758	1466.049805	-472.392120	-143.091064	1437.086304	-493.043793	37.868736	1414.267944	-457.301147	26.622150	1742.358887	-826.734680	289.596649	1282.783569	-581.102783	-255.709091	1188.804688	-688.133362	197.839066	1033.862549	-462.366455	-148.441498	929.516418	-572.835754	30.987446	1089.643799	526.949646	-19.091600	958.973083	548.711731	234.131424
-614.617981	114.353798	993.770386	-576.067444	-59.208767	990.875122	-644.291565	155.152084	520.663269	-657.369812	-74.877182	525.415344	-647.151855	179.861359	78.662041	-666.076965	-59.219604	89.491058	-583.715759	218.073105	1466.244507	-472.334900	-143.056061	1437.118774	-493.014587	37.880280	1414.325195	-457.292389	26.608189	1742.402832	-826.872192	289.603363	1283.143921	-580.906372	-255.696182	1188.713623	-687.984131	198.445129	1034.255371	-462.186859	-148.347580	929.447693	-572.781311	30.959555	1089.685547	527.378418	-18.971241	958.875793	548.803528	234.377533
-614.519653	114.289841	993.781860	-575.907288	-59.201702	990.873474	-644.155212	155.069870	520.655029	-657.400452	-74.993927	525.490784	-647.105530	179.790649	78.684372	-666.096375	-59.243431	89.557777	-583.775024	217.894440	1466.440308	-472.315552	-143.040085	1437.131836	-492.983307	37.871223	1414.362549	-457.300568	26.602394	1742.427246	-827.025269	289.520935	1283.592651	-580.706604	-255.697205	1188.663452	-687.827759	199.059753	1034.613892	-462.015045	-148.295990	929.384521	-572.675720	30.927814	1089.696045	526.804016	-19.832651	958.674377	548.681824	234.459503
-614.461365	114.269081	993.789551	-575.751343	-59.201008	990.844971	-644.070251	155.017548	520.659851	-657.178528	-74.883591	525.422668	-647.117859	179.798248	78.711769	-665.940002	-59.252552	89.555283	-583.855835	217.709488	1466.587891	-472.295929	-143.061127	1437.120483	-492.945953	37.850670	1414.348511	-457.314636	26.571815	1742.444092	-827.192627	289.474640	1283.922485	-580.501892	-255.662048	1188.572388	-687.634888	199.715073	1034.880859	-461.824280	-148.183456	929.344055	-572.583923	30.907080	1089.689575	527.102417	-19.815453	958.543396	548.730530	234.611328
-614.359680	114.256256	993.730957	-575.593689	-59.217918	990.793030	-643.934204	154.930023	520.622925	-657.116394	-74.909058	525.421204	-647.077087	179.786606	78.624802	-666.066650	-59.288548	89.616096	-583.917603	217.520493	1466.691040	-472.312836	-143.055756	1437.118042	-492.835114	37.802143	1414.365845	-457.327606	26.571617	1742.432495	-827.349915	289.339447	1284.256470	-580.315063	-255.604004	1188.499634	-687.447144	200.471390	1035.138306	-461.614838	-148.130173	929.277039	-572.484436	30.896280	1089.641113	527.413208	-19.723074	958.409546	548.790833	234.766998
-614.254639	114.299149	993.713501	-575.479004	-59.219315	990.770508	-643.877380	154.944962	520.641174	-657.031250	-74.930214	525.389709	-647.100952	179.793625	78.667732	-666.024841	-59.201046	89.532944	-583.989502	217.309753	1466.824341	-472.299164	-143.070084	1437.162476	-492.752533	37.797890	1414.364990	-457.337708	26.562138	1742.454102	-827.580017	289.058136	1284.735474	-580.134094	-255.559128	1188.479614	-687.169250	201.294983	1035.454590	-461.594757	-148.120728	929.492371	-572.405945	30.907452	1089.628662	527.658936	-19.737297	958.349426	548.832947	234.832077
-614.137512	114.265343	993.729004	-575.322021	-59.212795	990.740784	-643.762512	154.943573	520.605347	-656.919312	-74.925064	525.376465	-647.063416	179.781937	78.687843	-666.063965	-59.178669	89.509468	-584.067627	217.087204	1466.929688	-472.319366	-143.077286	1437.263062	-492.657227	37.750988	1414.381348	-457.381805	26.553120	1742.504883	-827.870789	288.705963	1285.175049	-580.062012	-255.613785	1188.603271	-686.881897	202.234314	1035.950806	-462.409271	-146.464630	929.353088	-572.303772	30.866379	1089.630615	527.985352	-19.714697	958.290527	548.899048	234.894836
-614.006287	114.258934	993.749512	-575.178772	-59.190861	990.723694	-643.663391	154.944916	520.653625	-656.997009	-75.081825	525.465942	-647.018799	179.793045	78.722130	-666.207520	-59.191612	89.541000	-584.142151	216.874924	1466.975464	-472.381165	-143.133270	1437.427490	-492.600464	37.691776	1414.471558	-457.429077	26.542866	1742.561157	-828.270874	288.212677	1285.628296	-579.797058	-255.235168	1188.243896	-686.544434	203.423630	1036.372925	-461.631714	-147.044571	929.422058	-572.192932	30.849104	1089.639160	529.194946	-18.641352	958.309509	549.018860	235.192886
-613.864136	114.224373	993.764648	-575.052795	-59.208599	990.790100	-643.585632	154.938766	520.650146	-656.927185	-75.152374	525.558228	-647.003174	179.792480	78.722527	-666.114441	-59.192932	89.614456	-584.190979	216.712540	1466.891724	-472.444733	-143.187866	1437.619507	-492.521973	37.602165	1414.530640	-457.485443	26.527027	1742.628174	-828.835022	287.553711	1286.126465	-579.789795	-255.282608	1188.625610	-686.091431	204.745438	1036.741699	-460.930389	-147.317902	929.439270	-572.114868	30.837250	1089.692383	529.454773	-18.534536	958.213867	548.906128	235.230850
-613.775330	114.194771	993.808594	-574.977295	-59.194405	990.768372	-643.524902	154.957108	520.639526	-656.780945	-75.156754	525.629944	-646.948059	179.775055	78.754372	-666.118469	-59.237473	89.680420	-584.255188	216.544907	1466.793091	-472.497040	-143.274887	1437.773926	-492.447357	37.515778	1414.555298	-457.553741	26.538439	1742.660767	-829.452698	286.852722	1286.571777	-579.709534	-255.147507	1188.685791	-685.632690	206.248459	1037.116821	-460.289459	-147.441177	929.601013	-572.003967	30.798288	1089.697998	529.641846	-18.469563	958.141846	548.740906	235.309601
-613.635010	114.175438	993.847839	-574.832642	-59.181538	990.771301	-643.459229	154.935898	520.677612	-656.692627	-75.167854	525.634583	-646.988281	179.736557	78.794640	-666.256165	-59.253723	89.701546	-584.365845	216.407928	1466.637085	-472.527344	-143.368973	1437.912964	-492.353058	37.438751	1414.584229	-457.606140	26.568909	1742.694946	-830.178467	286.146301	1287.088867	-579.677185	-255.002014	1188.831665	-685.199951	207.802109	1037.620483	-459.709442	-147.493042	929.785156	-571.885437	30.770327	1089.725342	529.998291	-18.359709	958.043152	548.682434	235.404968
-613.476013	114.163223	993.878723	-574.727478	-59.146446	990.738525	-643.412170	154.934433	520.680969	-656.521973	-75.097916	525.548157	-646.961426	179.753174	78.781075	-666.259216	-59.212193	89.634186	-584.513367	216.248962	1466.445557	-472.533752	-143.445480	1438.083862	-492.300751	37.354370	1414.592773	-457.658020	26.467979	1742.965820	-830.921265	285.479980	1287.528198	-579.734985	-254.914383	1189.004395	-684.830139	209.334427	1038.007690	-460.007721	-147.739807	930.458740	-571.772217	30.735647	1089.730225	530.214722	-18.410646	957.947693	548.590515	235.363297
-613.313171	114.199173	993.898132	-574.603149	-59.143398	990.744812	-643.362183	154.992294	520.649109	-656.432739	-75.172653	525.611267	-647.009399	179.788239	78.741814	-666.208008	-59.144253	89.593857	-584.773499	216.065918	1466.278442	-472.593445	-143.559158	1438.293457	-492.214203	37.260395	1414.657959	-457.722229	26.519783	1743.025513	-831.737671	285.007599	1287.921875	-579.811401	-254.817352	1189.122803	-684.553223	210.738373	1038.476807	-459.752625	-147.761047	930.790955	-571.654907	30.736214	1089.749756	530.527649	-18.325172	957.845825	548.395630	235.405334
-613.168518	114.178535	993.921448	-574.534912	-59.131592	990.722839	-643.320984	155.005264	520.641968	-656.356201	-75.248863	525.619873	-646.982605	179.813110	78.720360	-666.285217	-59.137722	89.596657	-585.100098	215.829544	1466.134888	-472.609375	-143.694702	1438.521362	-492.139252	37.194126	1414.737183	-457.802856	26.726482	1742.847534	-832.514954	284.703735	1288.265747	-579.861145	-254.788666	1189.247070	-684.459656	212.107315	1038.889404	-459.259003	-147.580872	930.935669	-571.572815	30.691538	1089.757324	530.729492	-18.301876	957.812805	548.065796	235.476135
-612.997375	114.135262	993.941162	-574.389954	-59.165794	990.747070	-643.240784	154.978653	520.611145	-656.180908	-75.238083	525.624512	-646.972168	179.844528	78.728043	-666.096375	-59.146339	89.631142	-585.465332	215.614380	1465.945190	-472.589264	-143.820313	1438.741089	-492.098602	37.099194	1414.758545	-457.877289	26.806499	1742.894897	-833.281128	284.387024	1288.665283	-579.951050	-254.740555	1189.386475	-684.421997	213.330475	1039.302734	-458.927795	-147.491928	931.361511	-571.450684	30.643963	1089.787720	529.888733	-19.416353	957.796021	547.630249	235.208817
-612.863342	114.132027	993.923950	-574.311218	-59.166996	990.694275	-643.196228	154.996475	520.606995	-655.932190	-75.142639	525.565674	-646.992249	179.846329	78.730820	-666.098389	-59.190731	89.686905	-585.895935	215.357574	1465.867798	-472.604095	-143.940582	1438.938110	-492.063934	37.002518	1414.777222	-457.941681	26.896040	1742.929321	-834.036804	284.288269	1288.974121	-580.060547	-254.776566	1189.560181	-684.518250	214.392487	1039.849854	-458.634247	-147.402115	931.756042	-571.349915	30.613392	1089.755005	530.071838	-19.486870	957.776672	547.273560	235.229385
-612.721985	114.069756	993.926758	-574.183472	-59.141533	990.649353	-643.124451	154.983826	520.609436	-655.817017	-75.140457	525.508118	-647.004150	179.825378	78.755539	-666.176147	-59.169601	89.651573	-586.327576	215.103745	1465.746338	-472.539612	-144.022690	1439.046021	-492.066040	36.943954	1414.801270	-458.032593	27.030533	1742.954346	-834.847534	284.281433	1289.342041	-580.140259	-254.837692	1189.730103	-684.697144	215.407288	1040.351929	-458.543182	-147.439621	932.384277	-571.209778	30.569227	1089.733521	530.336609	-19.335012	957.775391	546.809082	235.366104
-612.512878	114.045494	993.912048	-573.983093	-59.131176	990.630249	-643.073303	154.933548	520.617249	-655.588318	-75.032059	525.412048	-646.982239	179.821884	78.798965	-666.093140	-59.132492	89.656372	-586.809509	214.811172	1465.625854	-472.502594	-144.120895	1439.195190	-491.701080	37.048435	1414.408325	-458.104187	27.202274	1742.977539	-835.561035	284.386780	1289.693726	-580.119507	-254.661682	1189.617554	-684.934998	216.459183	1040.919800	-458.222595	-147.332809	932.719604	-571.036560	30.552160	1089.723999	530.592957	-19.370892	957.887390	546.456726	235.406799
-612.332764	114.090736	993.892761	-573.838074	-59.135963	990.579163	-642.947266	154.922150	520.591125	-655.488770	-75.074272	525.391541	-646.925354	179.818283	78.798546	-666.012085	-59.085442	89.593620	-587.241821	214.545334	1465.530518	-472.434753	-144.172333	1439.325317	-491.693390	36.991638	1414.339600	-458.188538	27.407589	1742.993530	-836.272583	284.528625	1290.032959	-580.166260	-254.755936	1189.810059	-684.743225	217.964813	1041.901978	-457.985199	-147.235703	933.120178	-570.886963	30.546124	1089.692627	530.857239	-19.386425	958.012085	546.031250	235.471451
-612.155334	114.080162	993.896362	-573.727173	-59.125332	990.529175	-642.885132	154.941635	520.572021	-655.403320	-75.074219	525.435059	-646.926392	179.840454	78.773338	-665.983643	-59.097176	89.655922	-587.666382	214.320618	1465.453369	-472.426514	-144.236542	1439.494141	-491.829468	36.890511	1414.473267	-458.294373	27.610126	1743.017822	-836.922180	284.722870	1290.321289	-580.195190	-254.912750	1189.985474	-685.100220	219.077789	1042.421021	-457.814728	-147.261368	933.616028	-570.777954	30.499891	1089.678955	530.986328	-19.392359	958.121704	545.447632	235.555649
-611.972351	114.031448	993.903015	-573.547119	-59.136337	990.524719	-642.840149	154.973282	520.562805	-655.452026	-75.186256	525.549561	-646.942993	179.855789	78.722664	-666.014648	-59.110035	89.682259	-588.054749	214.105469	1465.384888	-472.362030	-144.271317	1439.667114	-492.013641	36.783722	1414.651123	-458.431854	27.816673	1743.064209	-837.569885	284.998138	1290.747681	-580.198792	-255.075897	1190.108887	-685.604980	220.176773	1042.852783	-457.658447	-147.270844	934.073486	-570.644226	30.453234	1089.691406	532.164124	-18.331326	958.264221	545.179443	235.871445
-611.785583	114.016800	993.904358	-573.333191	-59.178951	990.488953	-642.722229	154.974564	520.564941	-655.434021	-75.242218	525.598938	-646.907532	179.854858	78.727119	-666.015991	-59.104568	89.612656	-588.460815	213.892441	1465.359985	-472.284698	-144.308456	1439.779419	-492.129730	36.702297	1414.759033	-458.551270	27.879677	1743.324951	-838.205933	285.298401	1291.225464	-580.183533	-255.412888	1190.568115	-686.163452	221.254868	1043.367432	-457.527832	-147.297211	934.436096	-570.490479	30.396111	1089.685669	532.232483	-18.289398	958.436096	544.495544	236.053574
-611.585693	113.975433	993.899170	-573.130127	-59.198235	990.481018	-642.669861	154.930496	520.626099	-655.302490	-75.165359	525.530273	-646.894287	179.853912	78.754166	-666.003113	-59.087395	89.622215	-588.855896	213.631546	1465.429443	-472.259369	-144.304153	1439.918823	-492.091858	36.689617	1414.576538	-458.713959	28.130621	1743.322876	-838.803955	285.644501	1291.824219	-580.085449	-255.618057	1190.760498	-687.201599	222.182037	1043.641724	-457.372162	-147.282288	934.730103	-570.350098	30.351183	1089.693359	532.206848	-18.290199	958.658875	543.877136	236.174820
-611.441162	113.950470	993.884705	-572.958069	-59.216133	990.436523	-642.630920	154.926117	520.627441	-655.166077	-75.119965	525.431946	-646.906860	179.788406	78.792938	-666.010986	-59.090530	89.623581	-589.209778	213.366074	1465.439209	-472.223907	-144.291931	1440.018921	-492.114136	36.671848	1414.503662	-458.873627	28.579838	1743.090332	-839.354614	286.038757	1292.446899	-579.907837	-255.775772	1190.983521	-687.686951	223.013626	1044.297607	-457.183350	-147.260406	934.918152	-570.225769	30.308725	1089.672119	532.197449	-18.308887	958.925781	543.273315	236.270096
-611.277344	113.930252	993.880005	-572.735779	-59.241085	990.424255	-642.572815	154.902908	520.650085	-655.035034	-75.113449	525.348022	-646.864807	179.779282	78.766441	-666.101196	-59.091221	89.626305	-589.555908	213.067139	1465.528931	-472.243378	-144.366425	1440.184692	-492.258789	36.519333	1414.561035	-459.019196	28.841316	1743.104492	-839.799072	286.487427	1293.022217	-579.678772	-255.956146	1191.199219	-688.087891	223.874725	1045.002441	-456.958099	-147.280594	935.119568	-570.091675	30.275866	1089.677246	531.978088	-18.202267	959.206909	542.466675	236.474564
-611.133606	113.854820	993.890564	-572.528992	-59.286312	990.418945	-642.492554	154.890717	520.642761	-654.941895	-75.106522	525.372986	-646.848938	179.768799	78.780235	-665.938782	-59.104919	89.668213	-589.824646	212.826508	1465.618286	-472.201172	-144.377243	1440.364990	-492.369019	36.463482	1414.638062	-459.199127	29.118874	1743.155396	-840.254211	286.906342	1293.590332	-579.399048	-256.161377	1191.377563	-688.445129	224.728531	1045.941528	-456.524933	-147.248413	935.090942	-569.970093	30.202866	1089.692261	531.808228	-18.156345	959.489563	541.862732	236.616714
-610.992371	113.770432	993.824585	-572.294373	-59.391682	990.435181	-642.393738	154.866714	520.675598	-654.989014	-75.243774	525.505737	-646.806824	179.779953	78.812820	-666.067017	-59.136730	89.679230	-590.089600	212.621567	1465.729614	-472.249878	-144.388474	1440.610107	-492.572266	36.407711	1414.891602	-459.412170	29.425575	1743.211670	-840.696106	287.383698	1294.111938	-579.140564	-256.372131	1191.566650	-688.595825	225.259796	1046.809448	-456.534088	-147.658447	934.630981	-569.869690	30.145807	1089.685913	531.610962	-18.095108	959.753174	541.076477	236.813858
-610.866699	113.752792	993.813171	-572.127869	-59.434586	990.463562	-642.312073	154.902924	520.625854	-654.909851	-75.296249	525.553101	-646.817688	179.809128	78.786629	-665.986023	-59.120411	89.702202	-590.331360	212.416107	1465.880127	-472.320953	-144.375229	1440.808472	-492.762451	36.322933	1415.099731	-459.669739	29.696711	1743.270264	-841.075989	287.724548	1294.610474	-578.828247	-256.536835	1191.666260	-688.652283	225.934662	1047.634033	-455.912323	-147.326096	935.444885	-569.818909	30.120918	1089.715454	531.365967	-17.926006	960.011047	540.361511	237.009338
-610.786255	113.673759	993.794067	-571.910217	-59.470806	990.407532	-642.245789	154.843918	520.635498	-654.762756	-75.256248	525.484985	-646.767700	179.750641	78.764862	-666.033203	-59.109367	89.690361	-590.588501	212.232285	1466.037598	-472.363098	-144.370117	1440.951782	-492.882538	36.290192	1415.187378	-459.887146	29.839117	1743.498291	-841.453552	288.045624	1295.017822	-578.512085	-256.773987	1191.737549	-688.536743	226.561218	1048.498901	-455.355835	-147.062057	936.046692	-569.707642	30.051758	1089.686523	529.964722	-18.805412	960.443726	539.412109	236.795807
-610.714844	113.584763	993.774414	-571.764038	-59.529819	990.416077	-642.209961	154.772720	520.649780	-654.640503	-75.278137	525.444580	-646.755615	179.750458	78.762352	-665.979980	-59.050579	89.652977	-590.807983	212.047302	1466.183350	-472.357697	-144.374390	1441.011475	-492.889099	36.266739	1415.084839	-460.107056	30.143444	1743.507813	-841.874329	288.289124	1295.587646	-578.174744	-257.078186	1191.874512	-688.399841	227.189377	1049.251221	-455.629852	-147.652130	935.594055	-569.665039	29.988321	1089.695313	529.412109	-18.687614	960.757141	538.533081	237.050293
-610.668030	113.551498	993.782166	-571.564758	-59.532814	990.345337	-642.157837	154.656219	520.708984	-654.471863	-75.299553	525.454163	-646.777100	179.728027	78.766029	-666.046326	-59.103214	89.684067	-591.039978	211.847916	1466.400635	-472.377838	-144.361740	1441.084351	-492.945526	36.259048	1415.030273	-460.340332	30.417011	1743.536621	-842.193726	288.402252	1296.033936	-577.816284	-257.312897	1191.964478	-688.128296	227.721481	1050.079224	-455.550842	-147.876770	935.892456	-569.582458	29.936136	1089.673828	528.935120	-18.520115	961.052246	537.844421	237.315903
-610.622864	113.475197	993.749756	-571.383850	-59.594296	990.351929	-642.086792	154.592300	520.711487	-654.379761	-75.377838	525.523743	-646.743713	179.716705	78.821762	-666.007019	-59.130360	89.751274	-591.280823	211.672424	1466.612915	-472.411469	-144.334778	1441.141602	-493.064178	36.239540	1415.100586	-460.600952	30.691330	1743.585571	-842.440369	288.508484	1296.279175	-577.480225	-257.578674	1191.958740	-687.825684	228.189255	1050.686401	-455.292847	-148.024872	936.003784	-569.539978	29.890053	1089.675781	528.368408	-18.382463	961.374634	537.127319	237.521362
-610.631836	113.405853	993.745361	-571.252380	-59.606480	990.334473	-641.980042	154.514801	520.674500	-654.306763	-75.520859	525.590637	-646.668518	179.718521	78.824554	-666.104309	-59.127285	89.800201	-591.526123	211.477539	1466.859253	-472.428619	-144.324677	1441.218384	-493.200348	36.193623	1415.210693	-460.861633	30.956097	1743.634033	-842.623352	288.667633	1296.458496	-577.070435	-257.869232	1191.987549	-687.121216	228.757370	1051.615479	-455.013184	-148.187027	936.104065	-569.518250	29.851171	1089.673462	527.959717	-17.935263	961.730164	536.331482	237.846954
-610.587524	113.328964	993.733276	-571.100769	-59.652130	990.346252	-641.880798	154.428772	520.652954	-654.280518	-75.632774	525.666260	-646.649902	179.686493	78.762154	-666.148132	-59.069565	89.779556	-591.779602	211.311447	1467.090454	-472.447357	-144.306213	1441.266113	-493.331177	36.178379	1415.298828	-461.111176	31.210848	1743.687256	-842.798889	288.792542	1296.666504	-576.669617	-258.082092	1191.932617	-686.900208	229.083618	1052.512817	-454.537689	-148.250839	935.847046	-569.484924	29.802185	1089.687134	528.585571	-16.614447	961.908875	535.967468	238.431900
-610.582336	113.294670	993.714600	-570.945618	-59.660378	990.326050	-641.771179	154.353027	520.589417	-654.096985	-75.683846	525.696045	-646.590210	179.652786	78.786270	-666.072632	-59.071663	89.813347	-591.977722	211.159668	1467.244141	-472.466278	-144.280533	1441.207642	-493.445953	36.166325	1415.325439	-461.338745	31.554697	1743.535278	-842.917297	288.903839	1296.778198	-576.333557	-258.323853	1191.863159	-686.408569	229.236237	1052.541748	-454.228333	-148.358505	935.837036	-569.455078	29.787260	1089.678467	528.052002	-16.259424	962.233521	535.178284	238.797974
-610.560669	113.246277	993.680908	-570.785645	-59.712109	990.332886	-641.693848	154.247513	520.584412	-653.993164	-75.780991	525.688354	-646.550293	179.667725	78.758598	-666.233704	-59.072758	89.867783	-592.189331	211.024094	1467.385620	-472.472626	-144.255997	1441.170898	-493.499847	36.164749	1415.249756	-461.592285	31.760771	1743.541504	-843.000671	288.915344	1296.882813	-576.007324	-258.550598	1191.792969	-686.081360	229.360550	1052.817627	-453.887665	-148.476486	935.703735	-569.436401	29.760160	1089.680054	527.365540	-15.917095	962.500793	534.307129	239.195221
-610.591248	113.198586	993.704712	-570.669067	-59.669914	990.248535	-641.680847	154.164902	520.644836	-653.836060	-75.755760	525.593933	-646.535156	179.612701	78.794456	-666.387817	-59.075386	89.872818	-592.406311	210.873291	1467.536133	-472.455536	-144.245270	1441.091431	-493.593628	36.132675	1415.260986	-461.835663	31.941431	1743.580566	-843.056641	288.912354	1296.935181	-575.635254	-258.762238	1191.724121	-685.802795	229.408295	1053.015015	-453.705414	-148.699524	935.812195	-569.412842	29.711340	1089.655396	526.811096	-15.554476	962.810852	533.673889	239.428864
-610.608765	113.132668	993.697510	-570.583984	-59.739319	990.289551	-641.635620	154.013641	520.675781	-653.817383	-75.898849	525.664063	-646.488403	179.608673	78.812088	-666.384521	-59.044033	89.797844	-592.606323	210.736877	1467.683960	-472.438141	-144.229324	1441.049805	-493.806030	36.081535	1415.429565	-462.086548	32.124023	1743.634277	-843.077942	288.801300	1296.851929	-575.295715	-258.924347	1191.652466	-685.608276	229.385559	1053.131226	-453.345734	-148.835007	935.726685	-569.423767	29.672958	1089.681152	526.179138	-15.187198	963.097900	532.833740	239.676254
-610.642517	113.072960	993.695374	-570.485962	-59.761959	990.283264	-641.563538	153.963455	520.597290	-653.825195	-76.038994	525.716309	-646.444336	179.604431	78.803230	-666.445923	-59.033234	89.798889	-592.820007	210.628693	1467.771362	-472.472137	-144.220642	1441.000977	-493.987671	36.039577	1415.639038	-462.349548	32.269024	1743.716064	-843.075745	288.715210	1296.653564	-575.015808	-259.060852	1191.480347	-685.409180	229.322861	1053.165771	-453.006134	-148.992508	935.747681	-569.441772	29.634342	1089.687622	525.424194	-14.900826	963.354431	531.966248	239.972198
-610.676025	113.047455	993.660767	-570.360718	-59.754944	990.241089	-641.519043	153.955109	520.531921	-653.776428	-76.099106	525.779663	-646.395874	179.573257	78.766960	-666.445496	-59.066410	89.857071	-593.038330	210.517456	1467.839600	-472.508789	-144.208847	1440.966675	-494.134521	36.010860	1415.705444	-462.619171	32.368134	1743.759399	-843.062988	288.550446	1296.439697	-574.714661	-259.197266	1191.313965	-685.211487	229.230423	1053.047607	-452.433044	-149.033096	935.404114	-569.430237	29.632631	1089.656494	524.646057	-14.629463	963.597412	531.139221	240.250641
-610.755188	113.006714	993.646667	-570.285583	-59.758759	990.197205	-641.507690	153.916153	520.483521	-653.703674	-76.129852	525.737427	-646.334839	179.540787	78.760757	-666.549500	-59.086552	89.883797	-593.255737	210.428452	1467.856934	-472.484680	-144.212784	1440.892456	-494.208038	36.009159	1415.668945	-462.838806	32.335533	1743.972778	-843.106323	288.387115	1296.216187	-574.413086	-259.302887	1191.236816	-685.661194	228.889145	1052.865601	-452.238434	-149.260941	935.610046	-569.424988	29.614746	1089.625732	523.809265	-14.269120	963.855896	530.196716	240.532333
-610.797119	112.984383	993.630371	-570.166382	-59.776749	990.156250	-641.527344	153.862549	520.509949	-653.539429	-76.046181	525.611511	-646.296631	179.568527	78.756554	-666.559937	-59.085930	89.875923	-593.461426	210.339569	1467.848022	-472.501526	-144.220169	1440.855591	-494.199066	36.004040	1415.508179	-463.060486	32.410259	1743.985352	-843.072388	288.126068	1295.866821	-574.093872	-259.336121	1191.128662	-684.746948	228.947723	1052.653198	-451.570190	-149.231644	935.188477	-569.408508	29.595043	1089.601929	523.107483	-13.848183	964.075623	529.409119	240.740952
-610.860535	112.923721	993.602966	-570.107544	-59.785114	990.108643	-641.557739	153.810562	520.535156	-653.459595	-76.065315	525.558228	-646.297485	179.538651	78.804268	-666.588867	-59.054092	89.825737	-593.720642	210.240707	1467.806519	-472.484589	-144.210709	1440.809570	-494.262329	36.009659	1415.488892	-463.284485	32.453133	1744.036499	-843.139832	287.824982	1295.569458	-573.827515	-259.339355	1191.071167	-684.519470	228.720657	1052.442749	-451.296417	-149.417648	935.362976	-569.416931	29.563444	1089.565674	522.298401	-13.492006	964.302612	528.421204	241.048248
-610.870117	112.847343	993.593628	-569.993713	-59.792786	990.113892	-641.564697	153.741150	520.520935	-653.490601	-76.102646	525.589600	-646.261292	179.530731	78.766739	-666.666992	-59.046635	89.821815	-593.964539	210.173599	1467.781616	-472.505768	-144.211334	1440.842529	-494.412872	35.964111	1415.587158	-463.540985	32.453075	1744.099121	-843.208252	287.497925	1295.227539	-573.569580	-259.382172	1190.987061	-684.335571	228.475006	1052.202759	-450.752258	-149.371262	935.062073	-569.408875	29.535318	1089.572632	521.444031	-13.289359	964.508911	527.642883	241.170029
-610.887451	112.771042	993.609924	-569.887085	-59.811928	990.117859	-641.578003	153.643951	520.515808	-653.515930	-76.191826	525.624878	-646.226257	179.529388	78.755600	-666.622986	-59.049088	89.834160	-594.214661	210.085587	1467.761353	-472.528442	-144.223724	1440.907837	-494.536957	35.953197	1415.671997	-463.772705	32.434307	1744.158203	-843.319397	287.150024	1294.876465	-573.314758	-259.365265	1190.879761	-684.313904	228.225723	1052.301025	-450.363373	-149.453659	935.028992	-569.408875	29.485922	1089.592407	520.557434	-13.053377	964.674011	526.701660	241.425339
-610.935181	112.716431	993.606567	-569.816895	-59.820641	990.106812	-641.644165	153.571152	520.522766	-653.597900	-76.279289	525.725830	-646.205933	179.528839	78.748337	-666.528870	-59.041241	89.832237	-594.491699	210.013351	1467.684448	-472.551331	-144.222076	1440.976563	-494.620087	35.942024	1415.669434	-464.022461	32.498550	1744.039551	-843.449646	286.744629	1294.519165	-573.101868	-259.357056	1190.782715	-684.190308	227.904297	1052.037354	-450.166290	-149.706833	935.405151	-569.410278	29.461971	1089.587646	519.547913	-12.729708	964.871460	525.680603	241.665222
-611.000000	112.690643	993.580261	-569.810364	-59.810863	990.054260	-641.776611	153.555161	520.468872	-653.614563	-76.299515	525.770691	-646.207947	179.532745	78.713409	-666.569153	-59.026283	89.786209	-594.736328	209.924103	1467.539917	-472.567291	-144.240005	1440.972412	-494.681549	35.938770	1415.714111	-464.273865	32.359097	1744.277588	-843.606384	286.309387	1294.110718	-572.916260	-259.314484	1190.732422	-684.214172	227.486313	1051.559448	-449.775909	-149.748215	935.429138	-569.424255	29.452057	1089.545044	518.700012	-12.357151	964.974426	524.773132	241.892853
-610.991089	112.660568	993.534241	-569.717102	-59.799835	990.037354	-641.821350	153.514282	520.428040	-653.575073	-76.205658	525.646545	-646.154785	179.558823	78.667221	-666.618652	-59.076241	89.809731	-595.025513	209.866943	1467.419312	-472.544678	-144.252060	1440.950806	-494.647186	35.971722	1415.516235	-464.508728	32.309277	1744.304810	-843.739990	285.882385	1293.690063	-572.716675	-259.256836	1190.640015	-683.866028	227.191818	1051.015259	-449.048492	-149.534180	935.082764	-569.369141	29.471043	1089.511841	517.646484	-12.028341	965.094788	523.685242	242.153748
-611.023376	112.682091	993.512451	-569.647644	-59.830444	990.006409	-641.911560	153.468307	520.444397	-653.417480	-76.035126	525.532776	-646.202576	179.579712	78.672844	-666.530884	-59.047737	89.746178	-595.274048	209.825119	1467.283325	-472.486847	-144.259369	1440.925537	-494.636139	35.994984	1415.382324	-464.730469	32.255772	1744.327393	-843.904846	285.307800	1293.315308	-572.502869	-259.237396	1190.612061	-683.876404	226.850174	1050.632080	-448.565826	-149.465866	935.066345	-569.337280	29.476017	1089.482300	516.721130	-11.718084	965.283264	522.755798	242.365829
-611.019226	112.627815	993.497620	-569.594788	-59.809727	989.979370	-641.936584	153.433990	520.420105	-653.409851	-75.961319	525.519287	-646.178894	179.538666	78.680168	-666.514709	-59.050220	89.811150	-595.556763	209.736053	1467.200562	-472.452148	-144.265244	1440.972778	-494.699493	35.971996	1415.368286	-464.962860	32.178574	1744.385986	-844.097168	284.783630	1292.964355	-572.319946	-259.213867	1190.552490	-683.900085	226.477463	1050.299683	-448.202118	-149.411880	935.185547	-569.323486	29.455956	1089.464722	515.778748	-11.175848	965.431885	521.601685	242.755966
-611.018616	112.592682	993.521790	-569.544556	-59.785606	989.970337	-642.053345	153.387451	520.423401	-653.526794	-76.077805	525.650391	-646.157837	179.536819	78.674965	-666.454285	-59.068966	89.804939	-595.820679	209.661636	1467.130005	-472.407349	-144.262360	1441.067383	-494.864502	35.932590	1415.577759	-465.220825	32.050495	1744.479370	-844.319092	284.209351	1292.604248	-572.157959	-259.187866	1190.532593	-683.969299	226.108963	1049.946777	-447.859619	-149.322403	935.366394	-569.307251	29.436491	1089.474609	514.742065	-10.902348	965.673584	520.554016	242.969360
-611.057007	112.554077	993.520630	-569.509033	-59.825741	989.974792	-642.089783	153.308838	520.446472	-653.711853	-76.213081	525.776001	-646.142761	179.534607	78.663269	-666.649841	-59.085213	89.814713	-596.081421	209.602600	1467.078247	-472.373230	-144.244598	1441.099121	-495.006500	35.934952	1415.697021	-465.462250	31.956116	1744.555298	-844.567566	283.625366	1292.307495	-571.988831	-259.208679	1190.493408	-684.087524	225.743271	1049.583984	-447.711914	-149.404480	935.845520	-569.310608	29.408781	1089.476318	513.859314	-10.412941	965.762085	519.409485	243.407578
-611.028015	112.542122	993.505127	-569.438232	-59.814556	989.963379	-642.165039	153.259140	520.505920	-653.732056	-76.233315	525.816162	-646.110596	179.543747	78.652664	-666.533203	-59.054035	89.769691	-596.298157	209.559158	1466.986328	-472.339966	-144.248703	1441.132935	-495.067261	35.929283	1415.733154	-465.707947	31.966415	1744.416504	-844.808838	282.998413	1292.000977	-571.818787	-259.230347	1190.435669	-684.201965	225.331985	1049.273804	-447.345123	-149.323364	936.041809	-569.284485	29.410362	1089.467896	512.953613	-9.851584	965.976257	518.410522	243.784271
-611.062866	112.565521	993.475281	-569.411804	-59.808929	989.923340	-642.208984	153.285507	520.417664	-653.659241	-76.128441	525.686218	-646.113464	179.541641	78.650681	-666.950378	-57.364651	88.488449	-596.544250	209.546463	1466.803101	-472.279449	-144.221405	1441.120361	-495.114746	35.922298	1415.690063	-465.965973	31.897413	1744.437134	-845.081116	282.360931	1291.634033	-571.640381	-259.235748	1190.408813	-684.267334	224.903580	1049.019897	-446.924530	-149.134598	936.192078	-569.279907	29.428429	1089.431030	512.018921	-9.340438	966.133728	517.206970	244.223572
-611.032288	112.550575	993.468933	-569.327148	-59.812992	989.915222	-642.283569	153.269348	520.428467	-653.547791	-76.014000	525.575500	-646.153137	179.582352	78.586044	-666.630737	-56.776505	87.643501	-596.791077	209.507797	1466.648438	-472.245880	-144.223724	1441.092041	-495.079010	35.954285	1415.551758	-466.209717	31.820770	1744.465698	-845.351257	281.711426	1291.315674	-571.445679	-259.286621	1190.525757	-684.387512	224.522949	1048.753784	-446.488892	-148.926453	936.294189	-569.238953	29.420574	1089.427246	511.123413	-8.840479	966.203491	516.193604	244.570831
-611.051208	112.541977	993.440796	-569.314270	-59.782940	989.867310	-642.301453	153.262741	520.389099	-653.555115	-75.999084	525.548706	-646.126465	179.613342	78.587463	-666.445007	-56.571712	87.321083	-597.027283	209.472900	1466.531860	-472.163422	-144.217758	1441.055176	-495.095459	35.965717	1415.499390	-466.431519	31.653030	1744.684326	-845.638428	281.005646	1291.060913	-571.254700	-259.266327	1190.353760	-684.488037	224.087814	1048.525269	-446.020844	-148.726852	936.405090	-569.227844	29.428085	1089.386353	510.242767	-8.192709	966.396179	515.066528	245.099319
-611.036743	112.495682	993.462830	-569.251160	-59.801365	989.872253	-642.323425	153.248917	520.405029	-653.452698	-75.949829	525.573853	-646.066223	179.583252	78.647003	-666.266724	-56.574207	87.290939	-597.302734	209.376862	1466.493164	-472.133148	-144.215988	1441.109009	-495.185516	35.974159	1415.562866	-466.659363	31.569756	1744.760376	-845.961060	280.349976	1290.797974	-571.039368	-259.290619	1190.318604	-684.574341	223.636749	1048.387817	-445.404297	-148.407822	936.276245	-569.212891	29.386559	1089.405273	509.486633	-7.681197	966.469727	514.166138	245.441605
-611.054749	112.504105	993.462952	-569.250305	-59.812477	989.877686	-642.376648	153.219559	520.436340	-653.646057	-76.150345	525.734497	-646.082214	179.583405	78.645584	-666.464111	-56.570389	87.396805	-597.581360	209.325043	1466.479004	-472.117310	-144.209610	1441.110352	-495.304993	35.957470	1415.712769	-466.892548	31.504730	1744.818359	-846.305481	279.640045	1290.597412	-570.835327	-259.321625	1190.270996	-684.627441	223.197525	1048.266602	-445.251038	-148.297394	936.742981	-569.230530	29.387947	1089.409912	508.622131	-7.136269	966.641602	513.055420	245.968292
-611.082825	112.486496	993.458801	-569.222046	-59.829987	989.870178	-642.391724	153.189117	520.414917	-653.697815	-76.208267	525.794006	-646.103638	179.567612	78.646736	-666.533936	-56.599380	87.475182	-597.856201	209.288467	1466.408081	-472.073822	-144.166748	1441.127197	-495.484406	35.954506	1416.007813	-467.123077	31.535690	1744.685181	-846.634827	278.957031	1290.355835	-570.622009	-259.385986	1190.220703	-684.607544	222.842072	1048.137451	-444.849548	-148.103317	937.013123	-569.226135	29.376389	1089.402954	507.808441	-6.519420	966.739014	512.121765	246.458679
-611.084900	112.477684	993.446228	-569.183167	-59.826534	989.870178	-642.385437	153.119049	520.376099	-653.647339	-76.164558	525.749817	-646.096436	179.593231	78.589569	-666.494629	-56.579765	87.431580	-598.136047	209.257950	1466.362549	-472.058105	-144.163132	1441.117920	-495.469543	35.977081	1415.857422	-467.329895	31.375410	1744.876953	-846.947449	278.277802	1290.128296	-570.418396	-259.447479	1190.169922	-684.604797	222.480438	1048.031250	-444.369781	-147.840729	937.194092	-569.238953	29.378315	1089.403076	507.109344	-5.983396	966.783630	511.301880	246.931900
-611.093750	112.494873	993.440735	-569.167297	-59.799210	989.852112	-642.376770	153.107376	520.390381	-653.557373	-76.097527	525.588867	-646.070801	179.579926	78.599197	-666.473328	-56.571232	87.377594	-598.423950	209.190689	1466.311279	-472.005707	-144.117035	1441.100098	-495.446625	36.013519	1415.719238	-467.506927	31.331650	1744.864746	-847.281372	277.551971	1289.888672	-570.111511	-259.584534	1190.195923	-684.544067	222.187088	1047.929688	-443.973267	-147.604340	937.363525	-569.234741	29.396807	1089.391357	506.373535	-5.353497	966.860535	510.381958	247.526550
-611.110840	112.493965	993.422241	-569.119019	-59.810764	989.824463	-642.385071	153.075577	520.393127	-653.549316	-76.126175	525.607910	-646.078979	179.570816	78.622574	-666.525940	-56.595333	87.407082	-598.747559	209.112122	1466.326416	-471.950287	-144.101425	1441.115845	-495.537048	36.029343	1415.741943	-467.671539	31.274900	1744.868774	-847.567322	276.927032	1289.688721	-569.883179	-259.555786	1190.018188	-684.485168	221.820129	1047.907715	-443.616943	-147.339630	937.526917	-569.241882	29.387466	1089.373169	505.706665	-4.806719	966.923828	509.691132	248.007996
-611.136719	112.462120	993.436951	-569.105652	-59.801498	989.826355	-642.390808	153.041046	520.406799	-653.537537	-76.138641	525.657349	-646.046570	179.588547	78.604691	-666.511658	-56.612152	87.447243	-599.081787	209.009842	1466.356934	-471.929932	-144.053146	1441.145874	-495.667969	36.056499	1415.875244	-467.847839	31.189882	1744.901978	-847.892517	276.317383	1289.470825	-569.600891	-259.585297	1189.978516	-684.424622	221.446442	1047.933716	-443.057434	-146.935425	937.304260	-569.264526	29.370300	1089.385254	505.127625	-4.156824	966.911926	509.052124	248.670731
-611.136963	112.430138	993.447815	-569.029541	-59.795757	989.823242	-642.328308	152.976822	520.405334	-653.590759	-76.232964	525.657349	-646.048584	179.547684	78.640060	-666.492615	-56.621105	87.490799	-599.414246	208.939377	1466.373047	-471.906738	-144.037262	1441.158447	-495.835968	36.068748	1415.994629	-467.992340	31.127512	1744.909668	-848.203430	275.701630	1289.281982	-569.295349	-259.688232	1190.024048	-684.349915	221.038803	1047.945923	-442.739929	-146.623611	937.422729	-569.279907	29.345892	1089.400757	501.592529	-7.756546	967.064941	507.818054	248.510773
-611.157898	112.410057	993.454102	-568.964539	-59.791622	989.805847	-642.314087	152.908936	520.385620	-653.537354	-76.233376	525.698547	-646.056885	179.548416	78.634247	-666.593933	-56.585583	87.467407	-599.784973	208.853714	1466.399414	-471.863953	-143.996338	1441.187256	-495.949432	36.074825	1415.929810	-468.117035	31.063576	1744.901855	-848.496826	275.145966	1289.014282	-568.939880	-259.530090	1189.530640	-684.281372	220.626328	1047.925903	-442.456604	-146.290070	937.548645	-569.271545	29.331837	1089.398315	501.079742	-7.231910	967.117554	507.209259	249.248932
-611.149170	112.449951	993.428345	-568.911926	-59.768532	989.802856	-642.297241	152.875671	520.341736	-653.451660	-76.181870	525.614563	-646.036682	179.554062	78.601479	-666.566895	-56.565559	87.421379	-600.130493	208.746796	1466.394043	-471.824463	-143.964249	1441.175293	-496.047302	36.100155	1415.874146	-468.230408	30.989855	1744.876831	-848.798523	274.607300	1288.791748	-568.632813	-259.582642	1189.500488	-684.217102	220.336884	1047.880615	-442.483490	-146.163696	937.817017	-569.279785	29.371557	1089.391968	500.725372	-6.534947	967.167786	506.833679	249.868210
-611.162903	112.483864	993.419800	-568.870178	-59.740856	989.791504	-642.304382	152.839981	520.396484	-653.388245	-76.167183	525.608276	-646.033508	179.545685	78.566620	-666.541016	-56.537487	87.310516	-600.464661	208.672913	1466.394531	-471.796204	-143.946030	1441.198853	-496.103333	36.149696	1415.809814	-468.317017	30.919790	1744.849976	-849.108765	274.046936	1288.563843	-568.452759	-259.810120	1189.905151	-684.150879	220.140610	1047.791626	-442.408051	-145.783051	937.853455	-569.294495	29.400127	1089.388184	499.334320	-7.402481	967.075623	506.341583	250.326935
-611.176147	112.479713	993.395264	-568.823364	-59.725986	989.785095	-642.274292	152.826981	520.393372	-653.276428	-76.111435	525.515381	-645.997803	179.542130	78.596489	-666.403748	-56.503613	87.282425	-600.796997	208.597061	1466.413086	-471.731079	-143.873642	1441.180420	-496.257904	36.163063	1415.859131	-468.389130	30.848324	1744.842041	-849.365601	273.553833	1288.304199	-568.088379	-259.889679	1189.913208	-684.063904	220.053329	1047.727051	-442.403320	-145.294922	937.815125	-569.308655	29.415617	1089.378906	498.983917	-6.830463	967.186646	506.019623	251.051117
-611.196716	112.495026	993.381348	-568.800842	-59.746223	989.783142	-642.250916	152.758423	520.384888	-653.391052	-76.272491	525.614746	-645.992004	179.509888	78.634491	-666.504639	-56.529480	87.379456	-601.156555	208.503952	1466.436035	-471.683319	-143.816513	1441.194702	-496.368408	36.182919	1415.876465	-468.479340	30.769104	1744.852295	-849.647339	273.002167	1288.072021	-567.636169	-260.078094	1190.002441	-684.017578	219.966904	1047.612183	-442.526154	-144.966034	937.865295	-569.368103	29.409389	1089.383911	498.832245	-5.874213	967.223572	505.791199	251.752823
-611.181946	112.479240	993.345276	-568.746460	-59.738342	989.787781	-642.262024	152.694641	520.389648	-653.402832	-76.375198	525.708862	-645.950012	179.507263	78.593224	-666.564270	-56.555828	87.483910	-601.500122	208.431931	1466.453369	-471.609955	-143.796082	1441.213745	-496.669464	36.127468	1416.104370	-468.570038	30.780228	1744.686035	-849.943298	272.496460	1287.833618	-567.225891	-260.150543	1189.980957	-683.979492	219.950424	1047.483032	-442.767670	-144.662903	937.776672	-569.390015	29.419538	1089.379639	498.585144	-4.971339	967.305359	505.545990	252.594543
-611.207275	112.419312	993.348572	-568.718933	-59.749958	989.766663	-642.285278	152.567261	520.385742	-653.385010	-76.364037	525.697144	-645.960815	179.495499	78.634979	-666.560120	-56.578854	87.493073	-601.873047	208.329605	1466.484131	-471.532532	-143.761154	1441.205444	-496.835724	36.101997	1416.171021	-468.692322	30.550198	1744.866699	-850.192627	272.010254	1287.640259	-566.893677	-260.076721	1189.725098	-683.957397	219.973755	1047.370972	-443.069092	-144.293839	937.534363	-569.429871	29.366756	1089.379883	499.716003	-2.004954	967.418518	505.702972	253.615753
-611.243835	112.425049	993.328430	-568.750244	-59.719734	989.731628	-642.329224	152.455536	520.433411	-653.266724	-76.263824	525.625244	-645.912964	179.474670	78.640907	-666.459290	-56.540649	87.437698	-602.148071	208.353775	1466.489502	-471.363007	-143.623154	1441.228638	-496.839233	36.214199	1416.136230	-468.744110	30.579496	1744.688965	-850.383362	271.576385	1287.440430	-566.494690	-260.040497	1189.662476	-683.956848	220.039536	1047.247314	-443.191559	-143.639725	936.914368	-569.465820	29.376833	1089.353027	499.478485	-1.601897	967.611023	505.587402	254.425110
-611.279785	112.470230	993.303284	-568.768188	-59.728050	989.709290	-642.347717	152.351822	520.454834	-653.262024	-76.257805	525.521423	-645.900696	179.448441	78.681862	-666.467163	-56.448441	87.339470	-602.509216	208.285004	1466.511841	-471.276550	-143.571075	1441.300415	-496.910187	36.234013	1415.971191	-468.844604	30.494461	1744.688477	-850.611328	271.197083	1287.233276	-566.038208	-259.917664	1189.614624	-683.992371	220.131882	1047.072998	-443.725006	-143.592850	936.863647	-569.497498	29.396879	1089.330078	499.450500	-0.747570	967.806030	505.590393	255.113937
-611.287048	112.437904	993.300964	-568.766479	-59.741356	989.717224	-642.309021	152.186142	520.469055	-653.242188	-76.255196	525.537781	-645.876160	179.444977	78.657501	-666.463379	-56.435589	87.328102	-602.860291	208.159363	1466.549072	-471.222504	-143.539749	1441.381470	-497.001343	36.247856	1415.883545	-468.954193	30.395912	1744.706543	-850.797668	270.814392	1287.015991	-565.646851	-259.814331	1189.585571	-684.028442	220.258942	1046.887329	-444.110291	-143.446228	936.436157	-569.522583	29.375708	1089.337646	499.476898	0.226409	967.961548	505.634460	255.971252
-611.286865	112.402756	993.284668	-568.767578	-59.773911	989.760254	-642.014038	151.969818	520.441162	-653.280579	-76.251945	525.564087	-645.657410	179.421219	78.573219	-666.517029	-56.444859	87.391495	-603.178223	208.037140	1466.593750	-471.135193	-143.518555	1441.501831	-497.158508	36.235149	1415.974487	-469.069122	30.299719	1744.752563	-850.943787	270.453247	1286.794800	-565.259888	-259.588013	1189.503296	-684.102417	220.388382	1046.665161	-444.484070	-143.321289	935.942505	-569.559143	29.366379	1089.357788	498.824341	-0.020903	968.076477	505.670654	256.607117
-611.314270	112.373207	993.315247	-568.813477	-59.787228	989.798950	-641.995483	151.864899	520.466492	-653.348145	-76.317963	525.647766	-645.641235	179.408188	78.573708	-666.608765	-56.467979	87.491661	-603.447327	207.908875	1466.635254	-471.037598	-143.508408	1441.669189	-497.381378	36.180183	1416.199341	-469.218536	30.196539	1744.818970	-851.084106	270.136902	1286.597534	-564.924805	-259.231171	1189.395874	-684.156799	220.552277	1046.434326	-444.656738	-142.978470	935.142395	-569.616028	29.342590	1089.396729	498.968536	0.991837	968.211731	505.808075	257.629639
-611.365173	112.325996	993.330200	-568.837158	-59.834888	989.830017	-641.956116	151.794006	520.476563	-653.408142	-76.451874	525.766357	-645.633911	179.402344	78.596924	-666.559631	-56.499195	87.643753	-603.700073	207.779037	1466.689575	-470.964752	-143.548248	1441.777832	-497.596252	36.127499	1416.352295	-469.378662	30.070269	1744.902222	-851.211182	269.823883	1286.412842	-564.627625	-258.893341	1189.304688	-684.212158	220.679413	1046.229248	-444.913086	-142.998062	934.535339	-569.673218	29.302523	1089.423584	500.096710	3.243459	968.500549	506.270721	258.596100
-611.414612	112.286583	993.343445	-568.898010	-59.829021	989.836060	-641.925537	151.730972	520.482666	-653.405334	-76.463768	525.797119	-645.642578	179.370239	78.617264	-666.577637	-56.495548	87.611916	-603.922852	207.642502	1466.707397	-470.919983	-143.581879	1441.863159	-497.724579	36.053368	1416.422241	-469.554047	29.840124	1745.175537	-851.326050	269.468262	1286.261353	-564.412231	-258.454102	1189.159790	-684.240784	220.802750	1046.025635	-445.165588	-143.017441	933.884460	-569.742432	29.277557	1089.436523	499.827728	3.258572	968.613831	506.622040	259.332062
-611.461365	112.222397	993.357910	-568.929749	-59.877663	989.847168	-641.902405	151.689072	520.512268	-653.284363	-76.429703	525.647583	-645.668335	179.349197	78.640259	-666.480835	-56.458481	87.526611	-604.139893	207.507141	1466.741577	-470.824249	-143.613770	1441.855591	-497.751434	36.012215	1416.308960	-469.727600	29.734064	1745.233643	-851.397644	269.205414	1286.066650	-564.314636	-258.083527	1189.000122	-684.224731	220.950516	1045.812866	-445.328278	-143.023056	933.297180	-569.794189	29.218151	1089.451904	500.852936	5.196576	968.874084	507.090668	260.303223
-611.526123	112.230927	993.353699	-568.987061	-59.938473	989.842712	-641.902344	151.668533	520.487122	-653.229858	-76.362740	525.535645	-645.693604	179.370773	78.654762	-666.467102	-56.416527	87.375229	-604.307495	207.397980	1466.720459	-470.719513	-143.644516	1441.831177	-497.751953	35.974960	1416.218994	-469.909698	29.645277	1745.255005	-851.437866	268.926636	1285.925659	-564.224670	-257.752380	1188.853271	-684.188599	221.035889	1045.602051	-445.688171	-143.304337	932.898865	-569.845520	29.193956	1089.445557	501.295044	6.380053	969.021912	507.378845	261.380615
-611.570801	112.202034	993.355347	-569.043945	-59.978268	989.857178	-641.844482	151.678833	520.492676	-653.270813	-76.396027	525.527283	-645.651184	179.433380	78.650902	-666.384644	-56.405014	87.372780	-604.452881	207.297806	1466.694946	-470.632111	-143.692429	1441.781738	-497.772766	35.932034	1416.188843	-470.107727	29.537771	1745.324585	-851.418579	268.681488	1285.698975	-564.184692	-257.458069	1188.664185	-684.148010	221.112335	1045.352783	-445.973755	-143.449844	932.284851	-569.895874	29.165396	1089.453247	501.746033	7.219603	969.133545	507.842194	262.260315
-611.641846	112.140556	993.381531	-569.130798	-60.022598	989.848633	-641.934875	151.731476	520.516479	-653.301208	-76.528030	525.616333	-645.701477	179.452438	78.637894	-666.361084	-56.438099	87.462318	-604.576477	207.197708	1466.716187	-470.589020	-143.759216	1441.724365	-497.924530	35.829163	1416.408813	-470.311401	29.544643	1745.241943	-851.398132	268.423309	1285.515991	-564.168457	-257.174469	1188.453735	-684.132019	221.071289	1045.121948	-446.294861	-143.595428	931.770935	-569.980469	29.089714	1089.463989	501.356934	6.640360	969.085876	508.261871	262.859192
-611.691284	112.097137	993.381226	-569.185608	-60.092876	989.855713	-641.945801	151.735535	520.509827	-653.474976	-76.687454	525.688354	-645.704102	179.439819	78.652206	-666.535339	-56.468185	87.519615	-604.701477	207.064621	1466.767212	-470.524841	-143.860291	1441.646240	-497.996582	35.753971	1416.472046	-470.551392	29.314291	1745.549561	-851.340027	268.198029	1285.329834	-564.194214	-257.012817	1188.235596	-684.083740	221.001587	1044.876099	-446.722229	-143.829254	931.095459	-570.043213	29.033289	1089.469604	502.752258	8.949058	969.218506	508.831970	264.075409
-611.780579	111.991638	993.398499	-569.270203	-60.170345	989.848267	-641.938049	151.707993	520.508301	-653.545410	-76.754730	525.791138	-645.705688	179.440018	78.657326	-666.442322	-56.484661	87.568214	-604.814880	206.928894	1466.827759	-470.470764	-143.942566	1441.545288	-498.048157	35.677044	1416.511230	-470.784729	29.197987	1745.636230	-851.264954	267.964813	1285.158569	-564.206055	-256.864990	1188.037231	-684.055725	220.900131	1044.597534	-446.883972	-143.947449	930.118835	-570.119751	28.931425	1089.472656	502.515472	8.515141	969.117432	509.270599	264.729279
-611.841858	111.967720	993.387817	-569.361206	-60.227364	989.813538	-641.965637	151.717987	520.506714	-653.529663	-76.747116	525.773621	-645.681946	179.461288	78.588806	-666.392212	-56.485279	87.568123	-604.875366	206.804749	1466.848022	-470.458252	-144.067230	1441.381592	-498.055054	35.579403	1416.414917	-470.998779	29.081697	1745.711914	-851.164246	267.771729	1284.975220	-564.245361	-256.744324	1187.781860	-683.971802	220.690857	1044.417480	-447.253845	-144.174866	929.511475	-570.187500	28.875296	1089.448730	504.022491	10.704573	969.091370	510.059784	265.851563
-611.898560	111.917007	993.368896	-569.444153	-60.290283	989.805542	-642.001831	151.722473	520.475525	-653.549377	-76.741493	525.715515	-645.711426	179.452332	78.592712	-666.356506	-56.466946	87.519730	-604.911194	206.698868	1466.815308	-470.493835	-144.216812	1441.231812	-498.030853	35.475113	1416.429199	-471.201843	29.072617	1745.580566	-851.055908	267.555664	1284.816895	-564.324280	-256.650635	1187.594604	-683.885498	220.441681	1044.198242	-447.642853	-144.500015	928.946899	-570.258606	28.821033	1089.435425	503.876831	10.377419	968.872009	510.445862	266.535706
-611.959534	111.915596	993.352295	-569.520203	-60.340351	989.766235	-642.087646	151.707291	520.488892	-653.551880	-76.693481	525.656006	-645.763977	179.447296	78.592194	-666.309204	-56.440960	87.390564	-604.911011	206.568069	1466.846924	-470.518921	-144.378525	1441.017090	-498.022339	35.373726	1416.407715	-471.413208	28.959703	1745.637939	-850.896423	267.364075	1284.668701	-564.208069	-256.488922	1186.924438	-683.802551	220.173904	1043.984375	-448.005585	-144.797226	928.329712	-570.317688	28.782110	1089.405884	505.349152	12.326948	968.738342	511.360321	267.559570
-612.020264	111.907272	993.342285	-569.627563	-60.371231	989.748657	-642.104492	151.718979	520.465088	-653.671631	-76.753204	525.649597	-645.764893	179.480362	78.600708	-666.321899	-56.438282	87.388039	-604.885254	206.444473	1466.853149	-470.557678	-144.515976	1440.849731	-497.921326	35.275234	1416.204468	-471.616211	28.721167	1745.880615	-850.721558	267.171265	1284.486694	-564.335022	-256.471710	1186.750854	-683.711426	219.875351	1043.750366	-448.657745	-145.330399	928.173279	-570.392212	28.754677	1089.390381	505.153198	11.777055	968.479248	511.852356	268.169617
-612.186340	112.018997	993.279114	-569.763245	-60.495556	989.744324	-642.223450	151.727432	520.489319	-653.802124	-76.866264	525.722961	-645.811768	179.492935	78.584023	-666.287842	-56.453564	87.438255	-604.845398	206.331802	1466.859741	-470.640137	-144.661316	1440.694214	-497.930634	35.149807	1416.285156	-471.811035	28.590311	1745.956421	-850.575378	266.935272	1284.356079	-564.730469	-256.586609	1186.974487	-683.597046	219.619812	1043.587524	-449.025421	-145.736069	927.774475	-570.506104	28.790567	1089.347656	506.319275	12.517987	970.590088	512.211060	268.305298
-612.274170	112.053589	993.280823	-569.855469	-60.543945	989.733154	-642.325134	151.708313	520.502991	-653.961731	-76.903107	525.674316	-645.843811	179.479614	78.592545	-666.341675	-56.489517	87.414314	-604.791687	206.262589	1466.858032	-470.758057	-144.769745	1440.501099	-497.969482	35.020279	1416.312988	-471.996338	28.463743	1746.007080	-850.421875	266.721222	1284.213135	-564.942993	-256.683411	1186.796387	-683.517151	219.327469	1043.406128	-449.435547	-146.141235	927.327515	-570.603027	28.772614	1089.344604	507.073914	13.211618	970.739197	512.848267	268.885925
-612.349854	111.992340	993.281311	-569.942505	-60.579712	989.676941	-642.409180	151.668457	520.496033	-653.979309	-76.921112	525.605896	-645.837585	179.492477	78.573921	-666.318970	-56.498646	87.366516	-604.724487	206.176956	1466.886475	-470.812286	-144.900452	1440.317261	-497.956146	34.904091	1416.237305	-472.143616	28.318146	1746.049194	-850.272644	266.470245	1284.117798	-565.153748	-256.751923	1186.672852	-683.401550	219.015732	1043.261597	-449.872314	-146.474686	926.841980	-570.638000	28.702702	1089.307739	507.794098	12.361792	975.167236	512.655334	268.143677
-612.402527	111.959694	993.298645	-570.065308	-60.595024	989.636841	-642.447571	151.624954	520.500854	-654.026001	-76.865578	525.583740	-645.853943	179.492737	78.580887	-666.358093	-56.511868	87.353416	-604.596741	206.097229	1466.868530	-470.889496	-145.055573	1440.155640	-497.908997	34.779083	1416.170654	-472.284943	28.186615	1746.067627	-850.164978	266.218811	1284.085693	-565.351929	-256.884033	1186.578857	-683.255920	218.754349	1043.135864	-450.355591	-146.833145	926.423584	-570.689758	28.647068	1089.289795	509.201019	16.441748	967.151917	515.315674	271.533813
-612.441345	111.930634	993.296387	-570.140747	-60.654236	989.622314	-642.574036	151.606033	520.545898	-654.068115	-76.909241	525.573364	-645.863770	179.527969	78.571274	-666.191711	-56.510731	87.354942	-604.513550	206.022247	1466.910767	-471.020538	-145.247696	1440.081421	-497.869598	34.631298	1416.182983	-472.411621	28.031925	1746.089600	-850.065918	266.033386	1284.003418	-565.599976	-257.032257	1186.464233	-683.169739	218.477539	1042.942261	-450.874084	-147.226044	926.079712	-570.739868	28.592812	1089.280151	509.467255	13.866241	974.399658	514.494568	269.591736
-612.486023	111.848083	993.299866	-570.210205	-60.722218	989.619934	-642.696045	151.539581	520.604004	-654.262329	-77.053093	525.686523	-645.880737	179.554413	78.537186	-666.331360	-56.545895	87.452621	-604.408081	205.940521	1466.904907	-471.174408	-145.465790	1439.967773	-497.863342	34.525467	1416.148071	-472.515991	27.887678	1746.136841	-849.967651	265.823120	1283.963745	-565.931396	-257.208191	1186.377197	-683.012695	218.204788	1042.914429	-451.432098	-147.638458	925.855774	-570.794067	28.512255	1089.280273	510.938446	18.044456	966.294128	517.225464	272.951447
-612.524170	111.847801	993.327271	-570.315063	-60.763893	989.639099	-642.773865	151.535492	520.552979	-654.342712	-77.087250	525.684753	-645.878723	179.534073	78.566742	-666.328796	-56.556400	87.446533	-604.284180	205.865463	1466.937988	-471.311188	-145.628479	1439.868286	-497.886536	34.375248	1416.255859	-472.599304	27.739647	1746.164063	-849.852173	265.612335	1283.959106	-566.190857	-257.421753	1186.309448	-682.895691	217.917892	1042.921997	-452.025360	-148.060684	925.645752	-570.852600	28.481190	1089.301147	511.180389	15.084246	973.608276	516.509216	270.883759
-612.589905	111.809265	993.321228	-570.435364	-60.822823	989.655640	-642.899170	151.529984	520.529907	-654.454956	-77.123688	525.663574	-645.876282	179.521652	78.551865	-666.278442	-56.563618	87.424408	-604.162048	205.796524	1466.952637	-471.407318	-145.791290	1439.725586	-497.870392	34.241875	1416.273804	-472.668060	27.569487	1746.174927	-849.746521	265.407654	1284.006958	-566.497742	-257.650940	1186.250488	-682.764465	217.609497	1042.943115	-452.608398	-148.397171	925.418762	-570.918274	28.445187	1089.300293	512.311707	16.665747	971.475098	517.994446	272.134979
-612.645752	111.744133	993.340088	-570.522949	-60.843006	989.601135	-643.024902	151.506012	520.569031	-654.504822	-77.111275	525.631836	-645.919189	179.565933	78.503418	-666.252869	-56.552013	87.401299	-604.049622	205.753189	1467.015381	-471.519348	-145.934875	1439.573364	-497.857727	34.112247	1416.216187	-472.677551	27.525269	1745.990845	-849.628662	265.234497	1284.029907	-566.892273	-257.898926	1186.210571	-682.669495	217.330490	1042.922974	-453.191315	-148.751129	925.238586	-570.940491	28.370258	1089.272949	513.251770	17.138119	971.378113	518.978943	272.675049
-612.693298	111.752609	993.352844	-570.593445	-60.883404	989.565063	-643.183838	151.480759	520.634094	-654.493408	-77.017441	525.564941	-645.985779	179.573608	78.531311	-666.176453	-56.519138	87.254623	-603.950928	205.636322	1467.061035	-471.575409	-146.128128	1439.399536	-497.794678	33.975021	1416.097290	-472.675995	27.370342	1745.979370	-849.530640	265.096344	1284.054688	-567.281799	-258.157074	1186.177490	-682.621460	217.047318	1042.947998	-453.515198	-148.933929	924.762207	-570.964111	28.331820	1089.254517	514.051147	16.930126	972.276123	519.816528	272.768005
-612.727234	111.671371	993.384888	-570.679932	-60.907043	989.532288	-643.269531	151.505798	520.618591	-654.563599	-76.978218	525.530884	-645.987732	179.572952	78.532417	-666.185669	-56.508842	87.245934	-603.812012	205.560165	1467.109497	-471.650909	-146.337723	1439.309326	-497.767395	33.817574	1416.022461	-472.691650	27.097542	1746.145752	-849.438477	264.917908	1284.185059	-567.610352	-258.373169	1186.167358	-682.595337	216.779526	1042.960083	-454.010223	-149.276901	924.546387	-570.991333	28.245489	1089.248169	515.052856	17.566631	971.745361	520.989258	273.438568
-612.790588	111.686668	993.397888	-570.745728	-60.984978	989.540710	-643.382446	151.473526	520.654968	-654.688904	-77.064461	525.559998	-645.974426	179.587234	78.520172	-666.180176	-56.556728	87.281181	-603.701721	205.485184	1467.183960	-471.719086	-146.532867	1439.195313	-497.788025	33.646851	1416.035034	-472.664215	27.057230	1745.976929	-849.324768	264.805206	1284.272949	-567.971252	-258.587952	1186.160522	-682.622803	216.621933	1042.968018	-454.754089	-149.682999	924.765503	-571.060303	28.208651	1089.260010	516.238586	18.572706	971.117737	522.130920	274.212006
-612.871338	111.638222	993.408264	-570.819092	-61.041653	989.535889	-643.498413	151.503494	520.637695	-654.789001	-77.156410	525.626648	-646.016907	179.632065	78.476570	-666.217041	-56.593964	87.365852	-603.556824	205.394852	1467.234985	-471.841888	-146.706711	1439.150757	-497.869537	33.461235	1416.243896	-472.670654	26.801413	1746.161377	-849.243469	264.702179	1284.347778	-568.434937	-258.842529	1186.124634	-682.694885	216.586548	1042.976929	-455.309937	-150.047989	924.822815	-571.126404	28.150946	1089.260620	517.385437	19.106535	970.582458	523.438782	274.856140
-612.933777	111.567909	993.411133	-570.934448	-61.085285	989.503357	-643.561462	151.517029	520.622314	-654.938843	-77.246849	525.642029	-646.047485	179.633820	78.477097	-666.317200	-56.622604	87.394623	-603.405212	205.306870	1467.263794	-471.907043	-146.873291	1439.043213	-497.851318	33.279572	1416.236694	-472.628418	26.673788	1746.148193	-849.152893	264.613342	1284.456055	-568.833679	-259.100159	1186.123413	-682.751099	216.373047	1042.955933	-455.853119	-150.411880	924.807007	-571.194397	28.073200	1089.241943	518.469299	19.556803	970.125610	524.604553	275.533783
-612.988342	111.506554	993.438721	-570.978271	-61.114738	989.486877	-643.610962	151.515594	520.653564	-654.944641	-77.197014	525.619568	-646.034180	179.607254	78.492943	-666.159302	-56.605011	87.350410	-603.298889	205.215500	1467.321533	-472.010071	-147.057388	1438.941162	-497.750092	33.172798	1415.951172	-472.559296	26.694450	1745.915771	-849.064209	264.545746	1284.570068	-569.247803	-259.267883	1186.109253	-682.819275	216.306732	1042.966675	-456.363129	-150.633224	924.669800	-571.223328	28.009647	1089.243652	519.511658	20.021572	969.712036	525.614929	276.176178
-613.036682	111.465065	993.429260	-571.086853	-61.144978	989.437073	-643.627930	151.109512	520.539734	-654.891785	-77.095016	525.514832	-645.982117	179.615723	78.443993	-666.210449	-56.579521	87.260384	-603.123108	205.129196	1467.290649	-472.062347	-147.314468	1438.791870	-497.704742	33.014782	1415.774170	-472.500275	26.626091	1745.870117	-848.971680	264.526611	1284.693604	-569.517944	-259.337616	1185.709839	-682.905029	216.284897	1042.977539	-456.777924	-150.830475	924.600891	-571.267273	27.952431	1089.207397	520.732117	20.787233	969.270081	526.875977	276.644287
-613.096497	111.449821	993.430908	-571.156616	-61.198303	989.405518	-643.745422	151.555618	520.595032	-655.010742	-77.174492	525.510742	-646.027344	179.612930	78.483078	-666.224182	-56.560837	87.226936	-602.961914	205.003647	1467.311035	-472.166260	-147.561569	1438.647827	-497.716125	32.829380	1415.731812	-472.458344	26.579342	1745.826294	-848.869995	264.543854	1284.800903	-569.883179	-259.506470	1185.661377	-683.028564	216.240051	1042.964111	-457.245636	-151.066666	924.544312	-571.314575	27.901848	1089.189087	521.814453	21.329031	969.067200	527.807007	277.174683
-613.129089	111.335350	993.470398	-571.217285	-61.218567	989.385803	-643.760193	151.513687	520.621948	-655.015137	-77.164169	525.487671	-646.055603	179.642746	78.480110	-666.152588	-56.560677	87.224190	-602.801880	204.864777	1467.360962	-472.255615	-147.746231	1438.548096	-497.701813	32.635288	1415.675659	-472.415131	26.526070	1745.819946	-848.763672	264.551971	1284.965454	-570.266357	-259.689545	1185.644653	-683.171570	216.189499	1042.969238	-457.503174	-151.243301	924.187805	-571.348450	27.802233	1089.197266	522.930603	21.455769	969.080505	528.952698	277.496063
-613.159851	111.245667	993.492249	-571.272217	-61.246124	989.365417	-643.807861	151.545639	520.647095	-655.014343	-77.116837	525.464111	-646.111633	179.671265	78.514915	-666.064575	-56.551899	87.241829	-602.684998	204.704254	1467.463867	-472.357239	-147.922180	1438.451416	-497.791840	32.447784	1415.696289	-472.395203	26.412128	1745.991943	-848.657776	264.611572	1285.124878	-570.684875	-259.921112	1185.602051	-683.304749	216.171021	1042.985474	-458.184174	-151.580307	924.358643	-571.390076	27.718014	1089.198364	523.950500	21.557756	969.225281	529.815369	277.837067
-613.218567	111.196693	993.556152	-571.333313	-61.263809	989.354004	-643.799377	151.464478	520.714722	-655.064636	-77.129219	525.492859	-646.073242	179.670715	78.508202	-666.255676	-56.609940	87.290703	-602.568420	204.571136	1467.538086	-472.436066	-148.102188	1438.325439	-497.805756	32.216137	1415.709229	-472.330872	26.416582	1745.974487	-848.535461	264.676849	1285.285767	-571.149109	-260.169281	1185.897705	-683.466675	216.113037	1042.979492	-458.373505	-151.701721	924.016663	-571.444763	27.643444	1089.224731	525.031616	21.828815	969.331665	530.863586	278.000763
-613.299622	111.142982	993.566650	-571.404785	-61.311745	989.340393	-644.077271	151.652832	521.197632	-655.115601	-77.140091	525.460876	-646.265564	179.655151	78.555313	-666.143982	-56.613747	87.292641	-602.431580	204.447510	1467.619385	-472.521576	-148.379883	1438.238892	-497.890900	32.009720	1415.766479	-472.256653	26.454002	1745.936157	-848.376282	264.755829	1285.398071	-571.506714	-260.308563	1185.822144	-683.641052	216.044586	1042.940918	-458.929169	-151.923584	924.170349	-571.509338	27.583117	1089.220947	526.076233	22.307243	969.472168	531.661316	278.296234
-613.383728	111.163933	993.584717	-571.511169	-61.293362	989.289856	-644.067322	151.774673	521.188293	-655.129822	-77.174591	525.477173	-646.229370	179.682892	78.515282	-666.146545	-56.603188	87.254547	-602.330505	204.285583	1467.704956	-472.649109	-148.634003	1438.076538	-497.833923	31.830214	1415.604858	-472.189301	26.523369	1745.876709	-848.192017	264.826569	1285.527954	-571.809631	-260.442871	1185.655640	-683.803589	215.983978	1042.870117	-459.267517	-152.091629	924.013611	-571.566650	27.570532	1089.197510	527.157288	22.615562	969.737671	532.544861	278.415222
-613.467102	111.157059	993.607178	-571.555969	-61.329742	989.270508	-644.053833	151.861313	521.164734	-655.185669	-77.180649	525.418091	-646.215393	179.684616	78.525261	-666.193726	-56.612507	87.229752	-602.226074	204.154831	1467.769653	-472.739655	-148.842682	1437.941528	-497.847046	31.668608	1415.542236	-472.130096	26.618378	1745.817627	-848.005066	264.891266	1285.635376	-572.073120	-260.565216	1185.518066	-683.872620	215.799408	1042.763916	-459.251404	-152.063751	923.388306	-571.611511	27.534163	1089.195313	528.106262	22.736258	970.092773	533.262817	278.556702
-613.514832	111.183243	993.611877	-571.583618	-61.338894	989.265076	-644.009644	151.904175	521.144836	-655.238647	-77.207817	525.460266	-646.226868	179.674805	78.500488	-666.153076	-56.615032	87.248688	-602.079712	203.997253	1467.821411	-472.831085	-149.012329	1437.799438	-497.917328	31.459341	1415.663818	-472.062531	26.708492	1745.785645	-847.818909	264.963226	1285.731567	-572.307739	-260.628235	1185.428955	-684.022888	215.871048	1042.689941	-459.728729	-152.398987	923.720398	-571.652954	27.537952	1089.195801	529.089905	22.832636	970.475098	533.879089	278.683441
-613.576599	111.179985	993.642822	-571.616821	-61.346664	989.221680	-644.051575	151.881149	521.211548	-655.224548	-77.170036	525.447815	-646.367920	179.649399	78.715179	-666.163208	-56.671955	87.309784	-601.969421	203.833786	1467.868408	-472.949799	-149.215576	1437.682617	-497.946991	31.244045	1415.677979	-472.004730	26.809334	1745.776733	-847.663452	264.985931	1285.793457	-572.588318	-260.723480	1185.206055	-684.063965	215.837128	1042.616821	-459.946289	-152.618652	923.627136	-571.681519	27.498348	1089.186523	530.024109	22.875912	970.892883	534.518433	278.728546
-613.687256	111.350937	993.663757	-571.633118	-61.359226	989.190063	-644.101685	151.872635	521.222046	-655.275513	-77.184784	525.454285	-646.463928	179.650848	78.772331	-666.196045	-56.621792	87.254539	-601.866943	203.676086	1467.972412	-473.023102	-149.435547	1437.535278	-497.958282	31.058668	1415.598511	-471.939911	26.926693	1745.740479	-847.518860	265.007477	1285.888794	-572.841003	-260.788696	1185.051392	-684.112366	215.801163	1042.536133	-460.189148	-152.743927	923.391418	-571.744202	27.556686	1089.181519	531.160522	23.440496	971.073425	535.251343	278.820496
-613.808777	111.473732	993.646729	-571.663513	-61.372044	989.135254	-644.175537	151.871964	521.259277	-655.245911	-77.132179	525.409729	-646.499451	179.647232	78.787964	-666.093384	-56.607605	87.180550	-601.891479	203.584015	1468.060669	-473.266327	-149.597580	1437.419800	-498.080566	30.978628	1415.475098	-471.894806	27.041767	1745.674561	-847.369507	264.988892	1285.973877	-573.043030	-260.846375	1184.872192	-684.151489	215.760162	1042.444946	-460.321960	-152.838211	923.173279	-571.800476	27.604248	1089.141602	532.091980	23.956581	971.299622	535.273376	279.529663
-613.891663	111.501045	993.633423	-571.694153	-61.417526	989.100220	-644.225769	151.879898	521.240479	-655.263672	-77.067566	525.384277	-646.553040	179.631927	78.823997	-666.168579	-56.648335	87.200378	-601.849854	203.435730	1468.120605	-473.404449	-149.784897	1437.265259	-498.053131	30.809183	1415.385254	-471.844971	27.143726	1745.617676	-847.236145	264.958588	1285.993408	-573.225830	-260.882233	1184.729492	-684.135681	215.778687	1042.349976	-460.482666	-152.944778	922.982605	-571.851074	27.589651	1089.116211	533.016541	24.071152	971.544556	535.529724	279.896790
-613.948914	111.508446	993.664001	-571.736816	-61.394501	989.047058	-644.285461	151.898285	521.248047	-655.314148	-77.091606	525.388245	-646.594177	179.632599	78.832413	-666.096680	-56.636871	87.170486	-601.764648	203.311813	1468.138550	-473.479095	-149.943680	1437.152222	-498.069427	30.656832	1415.343018	-471.793396	27.231916	1745.592041	-847.071411	264.947083	1285.995361	-573.406250	-260.889496	1184.579468	-684.035156	215.792114	1042.290283	-460.587372	-153.079254	922.798645	-571.886536	27.563114	1089.102905	533.951782	24.147982	971.752563	535.965027	280.051605
-613.971313	111.501472	993.669861	-571.739685	-61.392876	989.039307	-644.340698	151.925781	521.242310	-655.358154	-77.110916	525.338867	-646.528625	179.652145	78.833862	-666.106445	-56.649986	87.204765	-601.697205	203.206970	1468.191162	-473.557831	-150.107254	1437.124390	-498.080994	30.520571	1415.349121	-471.729248	27.295349	1745.584839	-846.947632	264.919098	1285.978760	-573.547668	-260.917450	1184.476929	-683.906738	215.621750	1042.182007	-460.742584	-153.155502	922.593933	-571.905701	27.553598	1089.103516	535.171875	23.885880	972.007202	537.297791	279.182159
-614.048706	111.541008	993.667297	-571.765015	-61.428471	989.058228	-644.428711	151.936890	521.296692	-655.441406	-77.151817	525.413391	-646.520569	179.703857	78.774414	-666.136597	-56.617203	87.254349	-601.645996	203.101456	1468.223145	-473.608002	-150.280518	1437.079590	-498.163147	30.365213	1415.469604	-471.670929	27.349625	1745.590454	-846.813110	264.886444	1285.933228	-573.658691	-260.917175	1184.376221	-683.805481	215.655548	1042.084839	-460.894684	-153.270767	922.522888	-571.943298	27.576372	1089.108276	535.918274	24.294195	972.098694	536.955383	280.217926
-614.045837	111.475258	993.697754	-571.730469	-61.417198	989.055176	-644.445618	151.921631	521.324646	-655.447998	-77.189369	525.434937	-646.489807	179.712006	78.755180	-666.210144	-56.634136	87.295746	-601.636292	203.025574	1468.237305	-473.703888	-150.437683	1437.043823	-498.261810	30.245556	1415.538208	-471.631866	27.374506	1745.602051	-846.710510	264.837769	1285.869995	-573.771362	-260.918762	1184.267212	-683.684326	215.730392	1041.996216	-461.001862	-153.361725	922.412781	-571.944336	27.530214	1089.126709	536.782349	24.126532	972.220459	537.316406	280.365570
[truncated: 40 more columns]
