# Supplementary material for: A dyadic stimulus set of audiovisual affective displays for the study of multisensory, emotional, social interactions
Source: Behav Res Methods. 2015 Nov 5;48(4):1285–95. doi: 10.3758/s13428-015-0654-4 (PMC5101291; doi:10.3758/s13428-015-0654-4)
Supplement: Supplementary file 1 — (ZIP 270 MB) [file 13428_2015_654_MOESM1_ESM.zip › supplementary_material_2_stimuli_set_files/G/G23.txt]

-628.018921	172.831024	995.495667	-624.110596	-3.562611	995.882446	-646.018066	203.749802	521.013489	-676.049133	-26.491100	524.967041	-669.636841	215.811127	78.556641	-659.556213	-23.323116	84.637032	-621.644470	272.640991	1457.555054	-568.840332	-101.516785	1441.758057	-552.915100	78.557259	1422.819214	-544.519714	59.984711	1751.732178	-768.986023	324.862640	1202.090210	-628.020325	-178.993790	1180.274414	-652.015808	324.901398	919.429199	-505.091125	-118.429253	894.492249	-609.056519	85.227119	1094.230225	548.548645	-26.347406	971.707153	556.831360	228.711426
-627.942627	172.771179	995.524536	-624.099854	-3.557948	995.822571	-645.963501	203.759827	521.011047	-675.979736	-26.459045	524.922729	-669.599304	215.761948	78.524467	-659.511230	-23.346031	84.674995	-621.393372	272.601410	1457.570190	-568.923279	-101.594505	1441.714233	-552.885315	78.437187	1422.804688	-544.605164	59.825356	1751.717773	-768.787781	325.003326	1202.156982	-629.814392	-179.451630	1173.945679	-652.080444	324.962219	919.369446	-504.704437	-118.219421	894.218628	-608.993835	85.144234	1094.211792	548.547607	-26.353979	971.703674	556.890198	228.717407
-627.885925	172.715881	995.552612	-624.104858	-3.610161	995.793152	-645.926270	203.763397	520.989197	-675.958191	-26.466095	524.961975	-669.662720	215.813675	78.558067	-659.494873	-23.349802	84.677704	-621.155457	272.530701	1457.615845	-568.987366	-101.690895	1441.662842	-552.810791	78.342758	1422.781738	-544.695984	59.648987	1751.745483	-768.627441	325.189087	1202.264160	-629.812073	-179.351486	1173.861694	-652.083191	325.048615	919.423828	-504.494202	-118.017509	894.248413	-608.941101	85.052986	1094.206665	548.539246	-26.345228	971.748657	556.958923	228.679291
-627.791321	172.641495	995.544983	-624.094849	-3.731225	995.849060	-645.856873	203.748138	520.963501	-676.017883	-26.522751	524.961121	-669.758240	215.840546	78.620506	-659.519958	-23.331060	84.687477	-621.052368	272.577637	1457.666138	-569.167969	-101.703491	1441.645630	-552.740356	78.223442	1422.808105	-544.762085	59.469559	1751.766235	-768.485779	325.338531	1202.383667	-629.880127	-179.247421	1173.743286	-652.088196	325.152405	919.423645	-504.315033	-117.844536	894.260071	-608.906372	84.982071	1094.233643	548.539307	-26.358690	971.743713	557.020630	228.710449
-627.651489	172.573654	995.548035	-624.037109	-3.843295	995.901672	-645.826355	203.708618	520.960327	-676.037781	-26.578072	524.972778	-669.654968	215.780807	78.547913	-659.553833	-23.306110	84.647385	-620.848694	272.521240	1457.729858	-569.239014	-101.806702	1441.582275	-552.663879	78.095078	1422.812744	-544.768555	59.484516	1751.599731	-768.354492	325.497650	1202.501343	-629.915588	-179.097870	1173.599487	-652.071411	325.276917	919.522095	-504.112457	-117.651146	894.221375	-608.844971	84.911018	1094.267822	548.544006	-26.360271	971.763367	557.112000	228.682602
-627.601563	172.612625	995.512634	-624.050598	-3.839258	995.786804	-645.793823	203.746017	520.981445	-675.934998	-26.557543	524.937927	-669.656372	215.773941	78.543938	-659.560791	-23.243307	84.574837	-620.620544	272.469666	1457.772095	-569.268005	-101.889893	1441.465576	-552.594604	77.992096	1422.805664	-544.824951	59.205750	1751.767578	-768.225098	325.603943	1202.657959	-629.982239	-179.044968	1173.482422	-652.028625	325.387207	919.641113	-503.908112	-117.441597	894.206543	-608.758606	84.883255	1094.181152	548.555542	-26.307430	971.760864	557.155334	228.696228
-627.535522	172.582306	995.553955	-624.040649	-3.887417	995.787048	-645.759583	203.710739	520.972351	-675.787964	-26.506666	524.906921	-669.698181	215.793060	78.566124	-659.478333	-23.246471	84.564598	-620.433960	272.380493	1457.858154	-569.315125	-102.006790	1441.398315	-552.522949	77.876015	1422.808960	-544.814148	59.037621	1751.798828	-768.110107	325.748169	1202.768311	-630.049683	-178.920776	1173.325928	-651.993896	325.537323	919.764526	-503.709595	-117.309441	894.187256	-608.703857	84.815964	1094.199219	548.523193	-26.352602	971.804932	557.233093	228.699493
-627.451233	172.488571	995.559692	-624.018372	-3.901829	995.799072	-645.778503	203.721863	520.969666	-675.735352	-26.500124	524.904419	-669.750244	215.817169	78.619469	-659.380798	-23.242954	84.642960	-620.149841	272.183777	1457.958984	-569.256531	-102.256157	1441.287842	-552.482849	77.783783	1422.797119	-544.814636	58.891830	1751.819580	-768.016541	325.782990	1202.935791	-630.156982	-178.737000	1173.183228	-651.904846	325.658173	919.947754	-503.538849	-117.191460	894.194519	-608.652344	84.759537	1094.208496	548.523987	-26.243221	971.793152	557.262329	228.758835
-627.375000	172.450714	995.568542	-624.024902	-3.962313	995.788757	-645.734070	203.707825	520.992065	-675.797058	-26.580727	524.959473	-669.807190	215.845596	78.693642	-659.555054	-23.177713	84.624077	-620.102234	272.216583	1458.034302	-569.408081	-102.255112	1441.178711	-552.411926	77.635841	1422.818726	-544.814453	58.737480	1751.747803	-767.926392	325.926208	1203.078125	-630.294006	-178.592133	1172.953857	-651.824158	325.878601	920.093018	-503.385468	-117.079910	894.168823	-608.608154	84.691750	1094.206177	548.487854	-26.326040	971.849976	557.335083	228.712418
-627.325623	172.416107	995.559143	-624.024109	-4.030910	995.787109	-645.744263	203.754486	520.989868	-675.683716	-26.532187	524.924683	-669.762146	215.795883	78.645325	-659.476196	-23.171665	84.633507	-619.835876	272.031311	1458.152954	-569.360718	-102.507530	1441.055786	-552.373291	77.542374	1422.779297	-544.772461	58.617096	1751.751587	-767.842590	326.031616	1203.225342	-630.437439	-178.432083	1172.810303	-651.708130	326.092712	920.267151	-503.226593	-117.008110	894.135071	-608.551208	84.640297	1094.195068	548.489136	-26.315552	971.834778	557.425232	228.745529
-627.254333	172.354416	995.558899	-623.967651	-4.088211	995.756409	-645.749573	203.734909	520.978821	-675.629089	-26.614222	524.972351	-669.742493	215.806488	78.599205	-659.495117	-23.155449	84.687477	-619.659241	271.911224	1458.240967	-569.381836	-102.648338	1440.936523	-552.282471	77.411324	1422.763916	-544.721130	58.510410	1751.730103	-767.768555	326.146484	1203.361084	-630.546204	-178.262070	1172.604370	-651.562134	326.329315	920.397827	-503.077087	-116.908318	894.090393	-608.476807	84.562538	1094.177856	548.445313	-26.269291	971.867798	557.443115	228.779434
-627.171326	172.263397	995.562439	-623.891907	-4.147772	995.765320	-645.679077	203.748459	520.950989	-675.619934	-26.659883	524.990051	-669.717651	215.801392	78.600449	-659.561584	-23.111801	84.706665	-619.522522	271.798462	1458.333862	-569.390442	-102.772079	1440.765259	-552.218201	77.288605	1422.728638	-544.636047	58.376709	1751.723145	-767.699341	326.266144	1203.473022	-630.674377	-178.116669	1172.442017	-651.380737	326.493286	920.628113	-502.935944	-116.820557	894.028076	-608.407532	84.489441	1094.185913	548.400024	-26.275318	971.884583	557.488647	228.793076
-627.098755	172.240753	995.578308	-623.832886	-4.156986	995.729736	-645.661621	203.770737	520.935303	-675.510193	-26.616945	524.958008	-669.709656	215.799774	78.603683	-659.472168	-23.104879	84.707870	-619.454956	271.821228	1458.490356	-569.553406	-102.807243	1440.619629	-552.127686	77.135880	1422.722046	-544.534180	58.241177	1751.740112	-767.639038	326.359497	1203.655273	-630.804138	-178.014389	1172.214722	-651.239685	326.702240	920.813171	-502.797913	-116.737694	893.981812	-608.338013	84.443573	1094.175415	548.379028	-26.282633	971.912903	557.548584	228.809265
-627.074585	172.236084	995.568420	-623.827942	-4.188939	995.691833	-645.699585	203.805893	520.953857	-674.142395	-25.717804	524.770691	-669.755920	215.818176	78.629257	-658.776550	-23.164276	84.597496	-619.324341	271.747131	1458.630493	-569.535278	-102.951332	1440.473511	-552.064453	77.031494	1422.667725	-544.431030	58.184261	1751.696167	-767.512939	326.360077	1203.838257	-630.927856	-177.913986	1172.041138	-651.061951	326.883667	921.038330	-502.708313	-116.619629	893.895569	-608.295166	84.408211	1094.146729	548.387634	-26.208492	971.925537	557.603027	228.860626
-627.046631	172.203583	995.594482	-623.785278	-4.237534	995.658630	-645.705261	203.757828	521.018555	-673.990723	-25.687677	524.775330	-669.692993	215.781586	78.604988	-658.770630	-23.096836	84.589066	-619.202026	271.590179	1458.662842	-569.532715	-103.100769	1440.333252	-552.012939	76.907898	1422.648926	-544.320557	58.047482	1751.815918	-767.451721	326.448273	1203.980225	-631.083801	-177.742798	1171.872803	-650.840759	327.089966	921.222534	-502.636505	-116.557037	893.841797	-608.237793	84.336357	1094.139404	548.340881	-26.182087	971.948120	557.593445	228.951462
-627.011047	172.163132	995.594666	-623.731262	-4.332283	995.673645	-645.707947	203.702713	521.039551	-674.040771	-25.770332	524.806946	-669.764038	215.830917	78.655365	-658.824463	-23.024160	84.568504	-619.103821	271.521790	1458.817139	-569.555054	-103.221634	1440.178711	-551.957886	76.809807	1422.615723	-544.214233	57.937683	1751.798462	-767.348999	326.546326	1204.119385	-631.227661	-177.616592	1171.671387	-650.614929	327.328430	921.407104	-502.546906	-116.504211	893.728088	-608.207764	84.278458	1094.149658	548.288147	-26.111998	971.955872	557.575378	229.029633
-626.970947	172.096359	995.595581	-623.639099	-4.398260	995.638916	-645.691284	203.715439	521.016418	-673.972351	-25.776205	524.776123	-669.622009	215.765350	78.588593	-658.836670	-22.979679	84.595261	-619.004395	271.410492	1458.894043	-569.549683	-103.362640	1440.035400	-551.896057	76.682602	1422.601196	-544.086182	57.893181	1751.691162	-767.237976	326.639954	1204.231934	-631.332703	-177.507141	1171.475830	-650.377869	327.591248	921.576904	-502.484650	-116.468544	893.577454	-608.137207	84.197334	1094.131958	548.270447	-26.187042	972.031738	557.600098	229.068771
-626.953552	172.077606	995.593506	-623.557922	-4.474547	995.632263	-645.680908	203.710434	521.014404	-673.913757	-25.807833	524.795959	-669.620728	215.794724	78.603775	-658.939270	-22.957769	84.595749	-618.923767	271.289246	1458.916626	-569.520020	-103.487282	1439.910767	-551.848755	76.573326	1422.561035	-543.950806	57.798496	1751.667114	-767.116211	326.686066	1204.340698	-631.423767	-177.420853	1171.303711	-650.128113	327.815674	921.767395	-502.442413	-116.466850	893.470154	-608.079834	84.153496	1094.126099	548.235046	-26.165243	972.081482	557.621094	229.121567
-626.908447	171.971619	995.581421	-623.394714	-4.597035	995.676025	-645.673157	203.700531	520.987000	-675.073425	-26.707939	525.038208	-669.586914	215.753830	78.583618	-659.726440	-22.791121	84.688339	-618.815796	271.204834	1459.017212	-569.513000	-103.602325	1439.816162	-551.803040	76.475761	1422.546875	-543.794067	57.709469	1751.629272	-767.002747	326.761810	1204.417480	-631.502197	-177.340073	1171.136719	-649.854980	327.997253	921.939148	-502.404358	-116.483398	893.359924	-607.992737	84.081512	1094.144775	548.196045	-26.137426	972.111694	557.591248	229.229187
-626.895447	171.908981	995.596375	-623.302795	-4.695858	995.702332	-645.641968	203.654861	520.968811	-675.167358	-26.893349	525.092224	-669.659912	215.825836	78.642075	-659.788452	-22.772345	84.763657	-618.763611	271.096039	1459.101318	-569.474304	-103.732170	1439.699829	-551.767700	76.351616	1422.560669	-543.622192	57.751881	1751.443604	-766.864075	326.755920	1204.515503	-631.552734	-177.285416	1170.985229	-649.569458	328.187653	922.099121	-502.428040	-116.559608	893.260559	-607.958008	84.014397	1094.168457	548.170471	-26.099644	972.161865	557.586792	229.304337
-626.893677	171.909973	995.613159	-623.213806	-4.710233	995.663269	-645.619568	203.612228	520.963928	-675.008179	-26.853249	525.086975	-669.505554	215.737213	78.574371	-659.884399	-22.722210	84.733093	-618.596741	270.861816	1459.177490	-569.334229	-103.958611	1439.605225	-551.730286	76.293358	1422.523682	-543.524902	57.492668	1751.524658	-766.735657	326.851074	1204.554077	-631.604004	-177.216217	1170.879028	-649.256958	328.437988	922.284851	-502.426849	-116.590012	893.117493	-607.899353	83.985229	1094.155151	548.127380	-26.080818	972.193054	557.587280	229.378143
-626.908203	171.862350	995.649536	-623.063782	-4.746696	995.645691	-645.613464	203.550430	520.993896	-674.809265	-26.817039	525.026978	-669.445862	215.711426	78.559326	-659.917358	-22.708782	84.720215	-618.645569	270.867493	1459.304932	-569.363281	-103.958488	1439.481079	-551.661560	76.182045	1422.500244	-543.375671	57.372940	1751.516602	-766.580933	326.905518	1204.621460	-631.647156	-177.165588	1170.721313	-648.950867	328.659271	922.442322	-502.433594	-116.610260	892.941711	-607.841858	83.928848	1094.166382	548.095337	-26.010450	972.259033	557.502441	229.529175
-626.922058	171.864655	995.652344	-622.925842	-4.777616	995.592957	-645.664307	203.526779	521.022644	-674.811707	-26.921547	525.029358	-669.579407	215.759720	78.624992	-659.989075	-22.697170	84.730919	-618.532349	270.631409	1459.370361	-569.197021	-104.179955	1439.353882	-551.621521	76.133781	1422.458496	-543.207764	57.297859	1751.467773	-766.468323	326.921295	1204.697998	-631.662109	-177.146561	1170.637329	-648.614075	328.814728	922.650635	-502.459381	-116.600746	892.838623	-607.765198	83.898582	1094.138916	548.101135	-25.994633	972.305786	557.452881	229.678741
-626.905518	171.815247	995.631836	-622.767395	-4.856248	995.596558	-645.658569	203.544556	521.013550	-673.347229	-26.011576	524.815918	-669.501160	215.750397	78.614113	-659.191406	-22.797272	84.654892	-618.512146	270.493652	1459.327393	-569.114685	-104.308609	1439.312378	-551.559998	76.048607	1422.460327	-543.033752	57.226742	1751.418335	-766.349060	327.017365	1204.711426	-631.662964	-177.155701	1170.528809	-648.305969	329.048340	922.765442	-502.511353	-116.629433	892.683105	-607.692810	83.861389	1094.132935	548.119141	-25.966547	972.374268	557.414185	229.822891
-626.925537	171.839157	995.643555	-622.656006	-4.840530	995.536926	-645.675171	203.536270	521.039795	-673.251038	-26.096449	524.783569	-669.479614	215.736130	78.591431	-659.150330	-22.784422	84.660149	-618.493469	270.440857	1459.414673	-569.045288	-104.381882	1439.258179	-551.496155	75.995285	1422.458984	-542.865173	57.148510	1751.392334	-766.191589	327.023193	1204.774658	-631.666687	-177.151901	1170.417480	-648.017151	329.336548	922.782898	-502.581299	-116.641388	892.515320	-607.628540	83.854576	1094.105835	548.133240	-25.889881	972.432556	557.259827	230.058945
-626.908691	171.790985	995.645874	-622.476440	-4.916031	995.580505	-645.646301	203.535751	521.029358	-673.124878	-26.147972	524.815430	-669.435913	215.723557	78.588234	-659.197388	-22.775721	84.659622	-618.485596	270.323273	1459.375732	-568.954773	-104.471252	1439.194946	-551.435852	75.901543	1422.446045	-542.683960	57.101574	1751.416992	-766.050781	327.068268	1204.735352	-631.610596	-177.171204	1170.318848	-647.633118	329.511261	923.138123	-502.656281	-116.669930	892.301025	-607.568298	83.830559	1094.135254	548.231812	-25.745455	972.449585	557.178101	230.278748
-626.919006	171.783432	995.660400	-622.349670	-4.927209	995.541443	-645.627197	203.584274	520.977417	-674.399780	-27.127272	524.979858	-669.419128	215.652969	78.587624	-660.123474	-22.646400	84.741432	-618.474670	270.235138	1459.417358	-568.857544	-104.536560	1439.144653	-551.377808	75.848869	1422.449829	-542.522278	57.001106	1751.290527	-765.909912	327.041077	1204.753906	-631.541870	-177.230942	1170.244873	-647.212341	329.725586	923.028931	-502.731293	-116.734726	892.163818	-607.511658	83.804527	1094.123413	548.329712	-25.652412	972.472046	557.083252	230.450134
-626.922607	171.758240	995.680664	-622.178589	-4.887158	995.510010	-645.619385	203.532013	520.975281	-674.380005	-27.235016	525.001282	-669.318665	215.659760	78.565041	-660.208374	-22.629959	84.811386	-618.463745	270.147186	1459.432251	-568.782776	-104.600883	1439.090332	-551.302673	75.811897	1422.474121	-542.327637	56.928444	1751.366943	-765.778992	327.065491	1204.732666	-631.474487	-177.290207	1170.212036	-646.867249	329.857025	923.151978	-502.792114	-116.837677	892.017944	-607.436279	83.799988	1094.119263	548.454895	-25.611261	972.486877	556.902954	230.706375
-626.952942	171.763748	995.689514	-622.039673	-4.879707	995.493652	-645.661621	203.527176	521.014038	-674.375061	-27.351734	524.974121	-669.391724	215.644791	78.578148	-660.220764	-22.604824	84.805481	-618.425049	270.070221	1459.461670	-568.663269	-104.652344	1439.077637	-551.242249	75.741158	1422.471436	-542.153198	56.800785	1751.370850	-765.625305	327.043243	1204.734497	-631.380676	-177.366409	1170.172729	-646.429138	330.032104	923.312683	-502.880676	-116.879593	891.856445	-607.375000	83.809021	1094.114258	548.590942	-25.613976	972.484375	556.775269	230.847351
-627.008789	171.761917	995.718445	-621.898376	-4.847095	995.440735	-645.669373	203.524902	521.038635	-674.260925	-27.377062	524.977539	-669.448730	215.717621	78.613892	-660.340332	-22.577961	84.737289	-618.344238	269.979797	1459.488770	-568.582397	-104.693069	1439.096191	-551.149780	75.694527	1422.475952	-541.955933	56.702858	1751.400757	-765.455261	326.975739	1204.739380	-631.272583	-177.416855	1170.153809	-646.054688	330.174530	923.430542	-502.955841	-116.810196	891.724548	-607.322815	83.798203	1094.100708	548.731628	-25.719036	972.490601	556.570984	230.955887
-627.017151	171.745590	995.755432	-621.730652	-4.843267	995.463989	-645.673401	203.532608	521.020386	-674.168152	-27.417294	524.970459	-669.393860	215.673828	78.581467	-660.406067	-22.607803	84.760483	-618.249878	269.911224	1459.524536	-568.498413	-104.753014	1439.089478	-551.078186	75.637352	1422.468750	-541.781372	56.607700	1751.297363	-765.305969	326.933441	1204.719238	-631.139832	-177.480377	1170.114136	-645.623840	330.256012	923.583618	-503.038116	-116.771049	891.618103	-607.273193	83.800499	1094.136108	548.878845	-25.925941	972.472717	556.379700	230.985687
-627.045105	171.792175	995.731628	-621.539490	-4.865412	995.407837	-645.657227	203.533142	521.045715	-672.693665	-26.467688	524.806946	-669.375732	215.662659	78.575233	-659.592224	-22.718712	84.675560	-618.119934	269.897949	1459.604248	-568.461060	-104.781990	1439.101563	-551.030823	75.580025	1422.500122	-541.612854	56.585857	1751.229126	-765.164917	326.930786	1204.740967	-631.047180	-177.515854	1170.132446	-645.235413	330.293335	923.755310	-503.121094	-116.729576	891.510437	-607.181763	83.816055	1094.094360	549.051941	-26.228405	972.467957	556.086975	230.924286
-627.042725	171.769409	995.749939	-621.311829	-4.843625	995.410217	-645.558838	203.541107	521.021606	-674.089111	-27.566275	525.069824	-669.363953	215.680557	78.636108	-660.463806	-22.601070	84.770653	-617.918945	269.840942	1459.608154	-568.392944	-104.828156	1439.189087	-550.969727	75.516914	1422.521973	-541.433899	56.505009	1751.234619	-764.985046	326.892212	1204.756836	-630.901001	-177.529907	1170.153931	-644.824768	330.381195	923.882813	-503.134918	-116.716545	891.440979	-607.086060	83.827950	1094.108032	549.157776	-26.827848	972.539001	555.713867	230.729706
-627.064392	171.709427	995.785400	-621.048035	-4.848301	995.389954	-645.492920	203.479324	521.032837	-674.053711	-27.601892	525.046387	-669.229187	215.668564	78.564980	-660.518127	-22.594410	84.771988	-617.665161	269.784790	1459.698730	-568.300354	-104.873352	1439.237061	-550.913147	75.458153	1422.540894	-541.257141	56.451618	1751.210693	-764.785522	326.886932	1204.783813	-630.745483	-177.553238	1170.231323	-644.411499	330.336090	924.030518	-503.140472	-116.629593	891.401794	-606.970581	83.792091	1094.116577	549.326172	-27.416489	972.584778	555.378845	230.399887
-627.086731	171.714294	995.773010	-620.831604	-4.825860	995.365356	-645.455627	203.506973	521.014160	-673.939514	-27.651873	525.106567	-669.217468	215.653580	78.525909	-660.436951	-22.624250	84.777031	-617.404297	269.784241	1459.850098	-568.240479	-104.922806	1439.313599	-550.881042	75.368073	1422.538574	-541.085205	56.294296	1751.254883	-764.533081	326.810394	1204.863892	-630.629517	-177.555450	1170.256714	-643.938538	330.217102	924.263672	-503.183228	-116.506325	891.365540	-606.880249	83.821823	1094.099243	549.451416	-28.023212	972.605835	555.012695	229.912979
-627.115295	171.684647	995.801331	-620.641785	-4.852326	995.382446	-645.440491	203.489288	521.001343	-673.935913	-27.722538	525.137634	-669.227051	215.625488	78.533318	-660.511780	-22.616667	84.782570	-617.108826	269.723846	1459.879761	-568.179382	-104.992317	1439.412476	-550.783020	75.311844	1422.566162	-540.931396	56.237206	1751.203369	-764.296936	326.865997	1204.886963	-630.478882	-177.473129	1170.258423	-643.551025	330.146057	924.402039	-503.145813	-116.463196	891.302429	-606.813477	83.808136	1094.124268	549.500610	-29.082335	972.761353	554.506348	229.324188
-627.118713	171.642303	995.811157	-620.427612	-4.898432	995.408691	-645.355896	203.420059	520.997131	-673.816589	-27.763512	525.158752	-669.151001	215.636688	78.529884	-660.496521	-22.618023	84.785187	-616.774841	269.657532	1459.826782	-568.128540	-105.024689	1439.458374	-550.726501	75.248024	1422.558350	-540.783447	56.139683	1751.218140	-764.002319	326.870270	1204.932861	-630.350098	-177.483932	1170.353760	-643.261536	330.074158	924.462830	-503.089233	-116.416901	891.287354	-606.721863	83.793579	1094.144531	550.965332	-27.313776	970.363342	554.912109	229.653534
-627.102295	171.601105	995.851868	-620.191223	-4.867370	995.423767	-645.278442	203.392868	521.033447	-673.788269	-27.828014	525.117798	-669.182922	215.617905	78.561272	-660.557312	-22.660217	84.799568	-616.425598	269.611053	1459.896118	-568.058960	-105.082886	1439.529907	-550.630798	75.164459	1422.576172	-540.629517	56.069389	1751.326904	-763.726807	326.909302	1205.015381	-630.212769	-177.385941	1170.378540	-642.906738	329.982239	924.585327	-503.057465	-116.351784	891.279724	-606.612671	83.794922	1094.175415	553.520386	-23.474588	966.178589	555.971680	230.689301
-627.112610	171.601349	995.841675	-620.004822	-4.891196	995.413452	-645.217590	203.356430	521.011108	-673.701782	-27.837643	525.105042	-669.090332	215.593674	78.521904	-660.616760	-22.656242	84.800621	-616.118286	269.567169	1459.943726	-568.030945	-105.131844	1439.562500	-550.511047	75.107887	1422.596680	-540.498108	56.026478	1751.288086	-763.412964	326.961273	1205.068237	-630.131165	-177.340424	1170.363647	-642.573364	329.912598	924.623535	-503.002594	-116.252617	891.236206	-606.509338	83.802620	1094.162354	555.113220	-21.596556	963.728516	556.357361	230.956375
-627.090027	171.581512	995.839172	-619.825623	-4.898027	995.433350	-645.146545	203.358688	521.008362	-672.021484	-26.721500	524.854126	-669.018250	215.573715	78.515327	-659.752075	-22.756775	84.656364	-615.789185	269.533875	1459.946533	-568.036438	-105.192154	1439.616699	-550.415466	75.018723	1422.604126	-540.363647	55.962074	1751.289551	-763.095154	327.032867	1205.091553	-630.035828	-177.297012	1170.348267	-642.250427	329.742157	924.633850	-502.960419	-116.172440	891.193176	-606.422913	83.816360	1094.173462	555.390259	-22.704306	963.734253	556.061279	229.796738
-627.082947	171.573669	995.830994	-619.692688	-4.843798	995.395874	-645.154724	203.277023	521.009827	-673.422546	-27.857561	525.068298	-669.032593	215.577927	78.509384	-660.725769	-22.660425	84.791222	-615.500671	269.479858	1460.029785	-567.970947	-105.239021	1439.631470	-550.317932	74.940392	1422.615723	-540.241333	55.839466	1751.300049	-762.737000	327.073334	1205.178467	-629.958069	-177.276001	1170.358398	-641.800354	329.506683	924.725159	-502.853668	-116.115425	891.145752	-606.342651	83.835915	1094.148926	555.750793	-23.794968	963.690613	555.920776	228.581284
-627.078796	171.565552	995.838318	-619.571289	-4.859829	995.434448	-645.065918	203.226700	520.998352	-673.414368	-28.016937	525.055908	-669.001953	215.503998	78.500374	-660.746460	-22.639284	84.766266	-615.194763	269.438995	1460.077148	-567.880615	-105.293671	1439.584229	-550.200623	74.872215	1422.608643	-540.101868	55.754276	1751.204834	-762.332947	327.102234	1205.213135	-629.853455	-177.237366	1170.325684	-641.479126	329.311035	924.738098	-502.747314	-116.046150	891.075500	-606.289673	83.852196	1094.173462	556.023254	-24.992151	963.717468	555.641235	227.207413
-627.055176	171.595200	995.873169	-619.452332	-4.830180	995.364685	-645.028320	203.213715	520.987976	-673.140930	-27.982588	525.006653	-669.037720	215.511444	78.533875	-660.740845	-22.642012	84.795517	-614.906677	269.428345	1460.159790	-567.854431	-105.349190	1439.550659	-550.063538	74.812126	1422.592407	-539.949036	55.595264	1751.236328	-761.969788	327.196411	1205.267090	-629.775330	-177.142944	1170.272095	-641.220093	329.113098	924.808960	-502.596832	-115.975258	891.017090	-606.199036	83.833488	1094.152832	556.195374	-26.311678	963.738098	555.411011	225.822067
-626.999084	171.575531	995.854431	-619.316467	-4.850870	995.368958	-644.964905	203.169724	521.000183	-673.041138	-28.058725	525.010315	-669.111023	215.553040	78.631790	-660.754150	-22.668472	84.816101	-614.603882	269.390533	1460.241333	-567.803406	-105.401756	1439.518188	-549.915955	74.751328	1422.584106	-539.799438	55.502495	1751.200928	-761.614624	327.329346	1205.321289	-629.696960	-177.131210	1170.215698	-640.943604	328.915802	924.829163	-502.437073	-115.882256	890.977966	-606.107666	83.833633	1094.146362	556.479675	-27.895586	963.817505	555.418152	224.177231
-626.974731	171.623611	995.869385	-619.239929	-4.839959	995.320129	-644.914612	203.115707	521.015503	-672.828613	-28.044535	524.941772	-669.078247	215.547409	78.600616	-660.736816	-22.653780	84.820313	-614.317871	269.356567	1460.329346	-567.776672	-105.466187	1439.461548	-549.739685	74.701584	1422.576904	-539.645874	55.381428	1751.192383	-761.243713	327.453552	1205.423706	-629.619751	-177.092957	1170.159790	-640.660095	328.658997	924.872559	-502.247498	-115.785583	890.948914	-606.029907	83.833656	1094.124756	556.724548	-29.427639	963.829773	555.294250	222.670761
-626.887329	171.620834	995.846252	-619.155029	-4.901282	995.342957	-644.872742	203.100830	520.991089	-672.738098	-28.080584	524.918152	-669.086121	215.545090	78.595085	-660.812744	-22.650103	84.860237	-614.033142	269.350098	1460.381592	-567.762024	-105.474426	1439.399658	-549.608093	74.643120	1422.587524	-539.458679	55.226170	1751.325439	-760.874634	327.634979	1205.446411	-629.544495	-177.066208	1170.099365	-640.380432	328.395874	924.821716	-502.070587	-115.646950	890.924805	-605.938293	83.827126	1094.123535	556.351379	-30.390360	963.882629	553.826172	221.717926
-626.784180	171.612976	995.859131	-619.042236	-4.891856	995.340454	-644.737854	203.052811	520.968750	-672.632813	-28.161743	524.966919	-668.937378	215.526276	78.491165	-660.905518	-22.661907	84.905869	-613.722534	269.328522	1460.374390	-567.769714	-105.524597	1439.365234	-549.456726	74.599808	1422.604736	-539.300659	55.150681	1751.261963	-760.485291	327.790436	1205.490356	-629.458435	-177.007614	1169.943115	-640.061890	328.160919	924.850098	-501.921051	-115.588692	890.921448	-605.838684	83.819984	1094.130249	556.559570	-32.152538	963.949219	553.877686	219.957520
-626.659180	171.621796	995.862122	-618.976563	-4.886683	995.360291	-644.705872	203.027176	520.990417	-672.507202	-28.170933	525.002136	-668.984619	215.547470	78.552528	-660.818115	-22.668846	84.901489	-613.389282	269.313416	1460.424561	-567.763611	-105.543854	1439.280518	-549.307251	74.569618	1422.571655	-539.118774	55.011784	1751.253906	-760.128113	327.880585	1205.545288	-629.378845	-176.974319	1169.854370	-639.769531	327.870789	924.887573	-501.774048	-115.532150	890.872925	-605.742737	83.830605	1094.141479	556.791504	-33.947262	963.913147	553.989380	218.132538
-626.531677	171.651184	995.833496	-618.898926	-4.880929	995.306641	-644.644836	202.977615	520.996765	-672.362488	-28.115917	524.918823	-668.963440	215.572418	78.539787	-660.835266	-22.635374	84.876488	-613.043518	269.299316	1460.460083	-567.759094	-105.568848	1439.187988	-549.151550	74.533852	1422.534424	-538.889282	54.899227	1751.231323	-759.758423	327.879456	1205.561157	-629.308533	-176.927216	1169.749878	-639.460754	327.572021	924.918640	-501.542999	-115.417686	890.836426	-605.620544	83.830177	1094.097046	557.269165	-36.040867	963.908936	554.847717	216.564514
-626.418518	171.646759	995.826721	-618.842529	-4.902791	995.289490	-644.569885	203.020294	521.002686	-672.226013	-28.072386	524.919189	-668.996033	215.579926	78.545372	-660.765259	-22.651302	84.914139	-612.693481	269.322754	1460.486328	-567.725769	-105.594330	1439.082031	-548.995178	74.485260	1422.506104	-538.671997	54.751343	1751.206787	-759.373352	327.933441	1205.620728	-629.242310	-176.889816	1169.608521	-639.183960	327.244232	924.976074	-501.311218	-115.370651	890.822021	-605.508728	83.806900	1094.080444	557.531433	-37.907185	963.854553	554.931702	214.517776
-626.269104	171.610107	995.822388	-618.763428	-4.892928	995.301025	-644.510132	203.001328	520.988892	-672.199341	-28.170868	524.985901	-669.025574	215.522995	78.526604	-660.765747	-22.654602	84.927940	-612.351440	269.338928	1460.532227	-567.762695	-105.607170	1439.003052	-548.861816	74.450691	1422.472534	-538.451172	54.586346	1751.181396	-759.008362	328.039429	1205.660156	-629.195740	-176.812775	1169.470947	-638.890442	327.004333	924.998474	-501.084106	-115.319778	890.849854	-605.397644	83.795547	1094.084595	557.795044	-39.924404	963.835266	555.686523	212.798615
-626.091675	171.646103	995.782715	-618.715515	-4.904544	995.290649	-644.446716	203.061035	520.985352	-670.708679	-27.076864	524.814819	-668.998291	215.513611	78.520157	-659.897461	-22.758390	84.869545	-612.030884	269.361969	1460.565918	-567.787720	-105.665161	1438.965698	-548.671631	74.405113	1422.470093	-538.195374	54.427643	1751.161987	-758.635986	328.114502	1205.692871	-629.154358	-176.739044	1169.351074	-638.556091	326.783325	925.014343	-500.830933	-115.208847	890.874329	-605.257385	83.812561	1094.054810	558.186890	-42.202274	963.777893	556.471436	210.587463
-625.868347	171.668243	995.779724	-618.641907	-4.857973	995.274536	-644.310242	203.094284	520.919373	-670.581970	-26.996105	524.804443	-669.119690	215.544617	78.580322	-659.812256	-22.777649	84.870155	-611.701233	269.368195	1460.612183	-567.802917	-105.702415	1438.893433	-548.518494	74.371056	1422.443237	-537.980042	54.241432	1751.065063	-758.349670	328.188538	1205.725830	-629.129578	-176.712677	1169.317505	-638.256226	326.544830	925.010742	-500.597412	-115.108002	890.931641	-605.088684	83.825935	1094.041748	558.401001	-44.122215	963.686523	556.957336	208.512878
-625.691589	171.652512	995.735596	-618.617859	-4.879453	995.301086	-644.196167	203.171982	520.921265	-670.639771	-26.973339	524.819885	-669.050415	215.566452	78.551224	-659.829956	-22.764595	84.898453	-611.341736	269.380066	1460.605103	-567.808960	-105.710289	1438.814453	-548.339478	74.349663	1422.434448	-537.741211	54.113392	1751.134033	-758.057007	328.272522	1205.777832	-629.109619	-176.643951	1169.254883	-637.946838	326.241791	925.017883	-500.298706	-114.910568	891.021362	-604.969910	83.832649	1094.029663	558.614380	-46.131405	963.603333	557.622742	206.487717
-625.469238	171.613770	995.727112	-618.530518	-4.863844	995.271667	-644.049866	203.247223	520.901733	-670.548279	-26.945766	524.822021	-669.074951	215.579208	78.602715	-659.735168	-22.757473	84.860527	-610.934814	269.367737	1460.614502	-567.835449	-105.745155	1438.778320	-548.163452	74.307724	1422.433472	-537.478088	53.979748	1751.114258	-757.755493	328.324158	1205.818115	-629.093933	-176.555481	1169.179932	-637.701538	325.992462	925.050842	-500.031372	-114.780098	891.102112	-604.798218	83.797073	1094.007935	558.887268	-48.181137	963.437134	558.383545	204.472260
-625.234680	171.645782	995.712769	-618.459229	-4.858355	995.237854	-643.951843	203.242981	520.927246	-671.983398	-27.966278	525.004517	-669.153992	215.585312	78.579216	-660.578735	-22.616411	84.898880	-610.589600	269.397186	1460.660767	-567.815979	-105.769730	1438.709351	-547.975159	74.281342	1422.378662	-537.218750	53.842178	1751.089722	-757.466553	328.435364	1205.860962	-629.111938	-176.452713	1169.108398	-637.412048	325.861664	925.156250	-499.790131	-114.654137	891.135986	-604.625183	83.789764	1093.980469	558.951538	-50.204071	963.342163	559.061707	202.404251
-624.978577	171.649384	995.683716	-618.388428	-4.854811	995.280640	-643.859009	203.267670	520.944214	-671.991211	-27.871275	525.006958	-669.239807	215.614594	78.634583	-660.584534	-22.618273	84.890121	-610.217102	269.431396	1460.570435	-567.803772	-105.771706	1438.671387	-547.770264	74.222404	1422.353882	-536.963196	53.712658	1751.051758	-757.162415	328.477295	1205.902588	-629.102356	-176.403824	1169.047241	-637.054443	325.590057	925.278992	-499.497864	-114.501022	891.221863	-604.445557	83.815971	1093.984375	559.231934	-52.203384	963.215698	559.979187	200.335388
-624.734192	171.727051	995.691162	-618.335754	-4.839279	995.290466	-643.742065	203.401505	520.927734	-671.898071	-27.804256	525.032715	-669.224548	215.641724	78.621910	-660.449646	-22.596495	84.863106	-609.817078	269.465546	1460.532349	-567.794922	-105.813309	1438.612427	-547.575928	74.175514	1422.324585	-536.684692	53.584476	1751.028076	-756.840393	328.514099	1205.932251	-629.133057	-176.330139	1169.009033	-636.711609	325.358551	925.310303	-499.239075	-114.382942	891.351074	-604.279907	83.845634	1093.990112	559.401245	-54.123058	963.085876	560.991150	198.263123
-624.483337	171.809937	995.670349	-618.285828	-4.826511	995.273926	-643.623718	203.461517	520.918091	-671.988647	-27.802044	525.064331	-669.291870	215.645630	78.675545	-660.458923	-22.650833	84.931786	-609.489380	269.487244	1460.564209	-567.793701	-105.863380	1438.573975	-547.382324	74.107895	1422.323486	-536.432190	53.464954	1751.024658	-756.539551	328.512756	1205.963013	-629.177490	-176.247589	1168.957764	-636.405518	325.101532	925.323364	-498.991455	-114.273628	891.532104	-604.105286	83.876945	1093.967163	559.597717	-55.995087	962.994385	561.976990	196.050308
-624.186646	171.847214	995.667480	-618.199707	-4.754761	995.245239	-643.410828	203.505005	520.893005	-670.560547	-26.673937	524.864868	-669.312988	215.651718	78.689262	-659.587280	-22.791718	84.880234	-609.155579	269.513672	1460.543091	-567.762268	-105.903122	1438.533325	-547.152771	74.074272	1422.295898	-536.150818	53.354912	1751.012573	-756.237061	328.616180	1205.969238	-629.210388	-176.197998	1168.903687	-636.032104	324.830811	925.286194	-498.743713	-114.158112	891.675049	-603.888123	83.897400	1093.947021	559.737122	-57.880192	962.872070	563.056885	193.979126
-623.908203	171.868073	995.688171	-618.088684	-4.725532	995.239380	-643.283569	203.487503	520.942688	-670.460938	-26.567965	524.841431	-669.291016	215.658844	78.724487	-659.448486	-22.800379	84.895317	-608.798523	269.525238	1460.510254	-567.709473	-105.929413	1438.457520	-546.926514	74.023178	1422.282227	-535.874207	53.254852	1750.984985	-755.896423	328.668488	1205.960571	-629.278687	-176.135529	1168.885132	-635.717041	324.703400	925.335632	-498.483063	-114.039650	891.809204	-603.678589	83.891716	1093.951904	559.848206	-59.639877	962.877502	563.718750	192.151093
-623.616333	171.843277	995.665588	-618.009766	-4.718764	995.261108	-643.179138	203.489288	520.937134	-671.842896	-27.476845	525.085449	-669.402954	215.687622	78.766296	-660.274658	-22.643139	84.920166	-608.436951	269.558472	1460.502075	-567.681152	-105.954712	1438.412354	-546.731506	73.972229	1422.239502	-535.622620	53.167957	1750.956543	-755.549316	328.754089	1205.957153	-629.339783	-176.096588	1168.825073	-635.402344	324.543121	925.343140	-498.225098	-113.895126	891.924927	-603.476501	83.887138	1093.948608	559.969543	-61.341908	962.815125	565.011963	190.023346
-623.345459	171.902786	995.653381	-617.964783	-4.637271	995.269653	-643.080750	203.460526	520.984741	-671.908691	-27.424366	525.063049	-669.519470	215.725891	78.793533	-660.314331	-22.624090	84.942604	-608.092651	269.544342	1460.495605	-567.644592	-106.002426	1438.362793	-546.554993	73.947151	1422.223877	-535.326416	53.097488	1750.930664	-755.223755	328.807648	1205.967896	-629.452881	-176.073975	1168.773438	-635.086182	324.391113	925.349792	-498.020844	-113.775208	892.016174	-603.306274	83.947456	1093.944580	559.596741	-63.192566	962.872803	565.878662	188.124207
-623.043823	172.017532	995.628052	-617.855774	-4.620646	995.262207	-642.969666	203.442780	520.965759	-671.837463	-27.362873	525.078491	-669.517578	215.746552	78.796928	-660.273132	-22.698658	85.006432	-607.701538	269.542206	1460.408813	-567.566284	-106.027985	1438.288818	-546.352295	73.913918	1422.199951	-535.050110	53.028728	1750.884521	-754.881714	328.873169	1205.951538	-629.543152	-176.100189	1168.718994	-634.733887	324.232330	925.317261	-497.817535	-113.627060	892.137817	-603.079590	84.004646	1093.924438	559.918213	-64.375603	962.795898	566.994446	186.605789
-622.730103	172.058243	995.627869	-617.750366	-4.575675	995.308594	-642.734924	203.471725	520.952881	-671.772278	-27.246737	525.086243	-669.507874	215.751663	78.847595	-660.289490	-22.797894	85.208260	-607.351990	269.576965	1460.438843	-567.484558	-106.066475	1438.223999	-546.138428	73.867279	1422.194336	-534.770630	52.981979	1750.864746	-754.559692	330.387299	1206.109741	-629.685364	-176.082657	1168.692627	-634.424805	324.123535	925.416626	-497.592590	-113.464828	892.336426	-602.864380	84.053162	1093.946533	559.877258	-65.726608	962.757141	567.979492	185.062424
-622.445251	172.194916	995.616333	-617.659668	-4.528745	995.279236	-642.596680	203.587738	520.954102	-670.425964	-26.202654	524.960022	-669.552002	215.756454	78.878593	-659.671814	-23.088144	85.427597	-606.978760	269.584747	1460.391724	-567.390503	-106.106522	1438.137939	-545.911804	73.804993	1422.192017	-534.516541	52.950035	1750.835205	-754.168518	330.548859	1206.060791	-629.832581	-176.067307	1168.611572	-634.074341	324.105713	925.358765	-497.380554	-113.342232	892.573303	-602.660400	84.116219	1093.923340	559.074280	-67.771797	962.771545	568.790955	183.596130
-622.153076	172.242920	995.606873	-617.560974	-4.451479	995.299377	-642.504761	203.644180	520.970276	-670.482483	-26.197342	524.967285	-669.490051	215.775543	78.826866	-659.831055	-23.326647	85.805153	-606.633911	269.587799	1460.399414	-567.274109	-106.142349	1438.090698	-545.663147	73.764435	1422.159424	-534.233826	52.915493	1750.824463	-753.771729	330.554596	1206.056519	-630.012085	-176.099625	1168.521362	-633.742920	324.097992	925.286438	-497.136108	-113.143791	892.845642	-602.456848	84.176544	1093.927246	558.837402	-68.907524	962.664856	569.555786	182.507690
-621.807373	172.291199	995.617371	-617.409973	-4.364306	995.277222	-642.355103	203.655014	520.945679	-670.462524	-26.163034	525.030762	-669.476990	215.796844	78.844383	-659.777161	-23.658075	86.124802	-606.279541	269.590210	1460.428345	-567.182556	-106.190109	1437.995361	-545.398315	73.690926	1422.118896	-533.960876	52.870808	1750.798340	-753.360596	330.581573	1206.074097	-630.206604	-176.166870	1168.463501	-633.390015	323.983063	925.327637	-496.843658	-112.926605	893.114685	-602.195496	84.207306	1093.919189	559.388611	-69.037926	962.538757	570.365784	181.764587
-621.493896	172.398468	995.635071	-617.260864	-4.255444	995.246887	-642.280396	203.654419	520.987122	-670.440796	-26.106964	525.007751	-669.508728	215.807297	78.851311	-659.310547	-24.658892	86.830025	-605.939331	269.601959	1460.474365	-567.049255	-106.224983	1437.916016	-545.156555	73.642426	1422.041748	-533.669189	52.829529	1750.778198	-752.940552	330.569641	1206.069824	-630.435547	-176.246429	1168.403076	-633.061279	323.938385	925.292053	-496.551788	-112.636185	893.438416	-601.940308	84.272972	1093.908813	558.634277	-70.398979	962.469238	570.877258	180.910767
-621.194641	172.493851	995.612427	-617.155640	-4.178925	995.203369	-642.163269	203.726517	521.000793	-670.432251	-26.022972	525.000244	-669.621582	215.862106	78.969437	-658.564209	-25.713736	87.388672	-605.587463	269.606750	1460.483887	-566.933167	-106.283791	1437.859375	-544.935608	73.598869	1422.008911	-533.395447	52.799316	1750.732300	-752.540161	330.511017	1206.123901	-630.701477	-176.336090	1168.382324	-632.690247	323.912018	925.240906	-496.244171	-112.376228	893.844116	-601.726379	84.328377	1093.873657	558.230713	-71.155434	962.269836	571.261353	180.329941
-620.873413	172.546448	995.591492	-617.043884	-4.117192	995.237976	-642.058472	203.745865	521.028809	-670.363403	-25.933582	525.018188	-669.453857	215.834793	78.863373	-658.532593	-25.812874	87.433929	-605.248108	269.601501	1460.455688	-566.803406	-106.336021	1437.758667	-544.697815	73.555199	1421.992676	-533.101196	52.764915	1750.624512	-752.107056	330.703583	1206.020386	-630.965698	-176.442352	1168.287598	-632.318054	323.946655	925.171631	-495.994720	-112.130257	894.276794	-601.512390	84.395798	1093.880981	558.093567	-71.468063	962.034607	571.708130	179.935776
-620.533508	172.650803	995.584045	-616.882568	-4.049639	995.249817	-641.946655	203.823105	520.999084	-670.346680	-25.911352	525.008728	-669.386536	215.815308	78.852432	-658.497864	-25.751326	87.365028	-604.842163	269.617096	1460.432495	-566.680420	-106.387390	1437.678711	-544.474426	73.549339	1421.938965	-532.820496	52.775536	1750.675049	-751.678101	330.836884	1205.973755	-631.310486	-176.735779	1168.365967	-631.927429	323.976746	925.117432	-495.744263	-111.817131	894.782715	-601.257874	84.474907	1093.882446	558.511292	-71.161896	961.876221	572.135681	179.864456
-620.238953	172.820068	995.555664	-616.755005	-4.001045	995.231995	-641.894470	203.990143	521.033936	-672.650513	-30.408953	527.833435	-669.459473	215.841919	78.821144	-659.738770	-25.544882	87.725494	-604.447021	269.628632	1460.358521	-566.495911	-106.424828	1437.570557	-544.226685	73.506851	1421.914795	-532.522644	52.777653	1750.657471	-751.245483	330.907440	1205.964233	-631.644653	-176.824310	1168.290405	-631.569946	324.035858	925.080994	-495.404510	-111.479622	895.343506	-601.013489	84.573738	1093.853516	558.453186	-71.295975	961.686829	572.279846	179.786240
-619.930969	172.936859	995.574097	-616.598328	-3.944921	995.260315	-641.871704	204.033859	521.057190	-672.905334	-31.116405	528.333130	-669.611511	215.872284	78.954155	-659.922485	-25.501431	87.804970	-604.028931	269.633728	1460.298096	-566.348816	-106.464554	1437.472412	-543.972473	73.474983	1421.904663	-532.223083	52.749550	1750.650757	-750.849304	330.991730	1205.951172	-632.015503	-177.027328	1168.327148	-631.176086	324.085480	925.060913	-495.132263	-111.059204	895.873657	-600.789368	84.650543	1093.878296	558.369263	-71.273041	961.525452	572.376038	179.751114
-619.670715	173.070389	995.586487	-616.454590	-3.854141	995.169373	-641.813293	204.093216	521.128357	-672.798401	-30.849279	528.223694	-669.647400	215.885406	78.971016	-659.872375	-25.552643	87.843925	-603.624573	269.607910	1460.354858	-566.233154	-106.537750	1437.426758	-543.716492	73.413742	1421.838501	-531.918884	52.748276	1750.641968	-750.368530	331.083313	1205.928101	-632.397949	-177.226532	1168.356812	-630.766663	324.173462	925.084839	-494.857513	-110.688904	896.469543	-600.539795	84.694534	1093.830688	557.680542	-71.824142	961.315918	572.321106	179.686096
-619.343567	173.139496	995.618896	-616.295227	-3.779586	995.199036	-641.707031	204.167038	521.154175	-672.696594	-30.704758	528.173035	-669.600342	215.931061	78.967194	-659.807068	-25.572435	87.842964	-603.232544	269.608978	1460.371338	-566.103638	-106.569557	1437.389160	-543.449463	73.380592	1421.796143	-531.623535	52.728134	1750.640381	-749.927979	331.171417	1205.953735	-632.761169	-177.447845	1168.385620	-630.352173	324.216064	925.094116	-494.503754	-110.324928	897.167786	-600.303528	84.748123	1093.862915	557.480347	-71.760368	961.166077	572.197266	179.761108
-619.022217	173.245895	995.644226	-616.126526	-3.646867	995.188232	-641.599548	204.249878	521.195435	-672.600952	-30.624964	528.199341	-669.572998	215.925659	78.975029	-659.772766	-25.573845	87.831635	-602.829468	269.639069	1460.348755	-565.996582	-106.610077	1437.329956	-543.181396	73.342438	1421.803345	-531.316528	52.707520	1750.620361	-749.479553	331.199188	1205.994263	-633.121826	-177.645844	1168.447754	-629.912659	324.254547	925.069336	-494.205383	-110.044144	897.837708	-600.039978	84.832748	1093.866943	557.383240	-71.462929	961.003418	571.870483	179.929764
-618.711121	173.335754	995.645203	-615.938293	-3.581086	995.207214	-641.438293	204.865814	521.225464	-672.513245	-30.526703	528.195129	-671.254395	219.407623	80.231186	-659.688599	-25.553011	87.850243	-602.409485	269.676758	1460.356567	-565.900269	-106.649658	1437.319824	-542.910583	73.287041	1421.771729	-531.004272	52.694500	1750.618896	-749.013550	331.375519	1205.951782	-633.462341	-177.864838	1168.490967	-629.463074	324.352966	925.068970	-493.872986	-109.629318	898.458008	-599.778564	84.908600	1093.874878	557.339233	-71.095177	960.890564	571.527771	180.173813
-618.399292	173.466339	995.657593	-615.780151	-3.509413	995.229980	-641.715942	204.672043	521.649475	-670.129456	-26.567949	525.601013	-671.299377	219.378220	80.222343	-658.435120	-25.735081	87.475403	-601.956970	269.660400	1460.382690	-565.787048	-106.660782	1437.324219	-542.600098	73.240623	1421.717773	-530.697876	52.644600	1750.602295	-748.600342	331.610870	1205.996826	-633.826050	-178.043213	1168.554199	-629.462769	324.229919	924.980469	-493.501953	-109.127480	899.229248	-599.526123	85.000511	1093.889282	557.239075	-70.772736	960.793396	571.149902	180.418945
-618.091614	173.552292	995.700867	-615.599487	-3.376302	995.216675	-641.299194	204.553696	521.214478	-671.578918	-29.658524	527.361877	-671.172852	219.436737	80.248985	-659.250793	-25.653921	87.827049	-601.485718	269.682434	1460.346313	-565.655640	-106.675400	1437.306396	-542.278931	73.208183	1421.687622	-530.386597	52.649269	1750.580322	-748.085571	331.759247	1206.012329	-634.217163	-178.238281	1168.716919	-628.571533	324.583984	925.043152	-493.136078	-108.749420	899.978943	-599.265808	85.066216	1093.901367	557.609436	-69.917671	960.740173	570.821899	180.694702
-617.796326	173.675064	995.706970	-615.419434	-3.324593	995.222229	-641.173523	204.562302	521.210205	-672.963440	-33.160557	529.417053	-671.150146	219.445389	80.248672	-660.033813	-25.546759	88.185600	-601.018799	269.686218	1460.379883	-565.516235	-106.705849	1437.252319	-542.007446	73.189339	1421.675537	-530.097473	52.609226	1750.570557	-747.575989	331.951050	1206.029419	-634.596985	-178.384079	1168.774048	-628.121887	324.734589	925.074280	-492.743042	-108.366631	900.747253	-598.995728	85.142174	1093.901489	556.704651	-70.222626	960.588684	570.097656	180.730591
-617.493652	173.740540	995.718933	-615.232178	-3.216169	995.177612	-641.022095	204.662964	521.230408	-672.286865	-30.795139	528.611389	-670.923523	219.246475	80.144600	-659.776917	-25.591984	88.010437	-600.579224	269.700043	1460.372314	-565.391113	-106.754990	1437.222900	-541.746765	73.162857	1421.670532	-529.772522	52.593914	1750.557373	-747.099548	332.081390	1206.060547	-635.004578	-178.447708	1168.848633	-627.639038	324.897308	925.086426	-492.326172	-107.956299	901.553711	-598.726501	85.186455	1093.880737	556.439941	-69.982666	960.551086	569.505798	180.895554
-617.163391	173.857010	995.702637	-615.020325	-3.107325	995.159302	-640.893555	204.678864	521.224426	-673.124573	-31.128824	528.517456	-670.904785	219.227951	80.137360	-660.587708	-25.383448	88.006058	-600.100037	269.719666	1460.370483	-565.251160	-106.783981	1437.203003	-541.491150	73.124298	1421.671143	-529.452698	52.533943	1750.557861	-746.580322	332.307892	1206.124390	-635.363586	-178.513092	1168.868408	-627.083618	324.993347	925.153198	-491.876953	-107.451912	902.328186	-598.437439	85.286438	1093.860229	555.946350	-69.607704	960.424561	568.738525	181.130386
-616.865356	173.928253	995.711426	-614.803467	-3.075521	995.168823	-640.701660	204.764267	521.190002	-673.140991	-31.288589	528.637756	-671.133728	219.486115	80.275047	-660.635559	-25.347466	87.991547	-599.609436	269.735443	1460.337158	-565.091675	-106.804268	1437.150635	-541.182251	73.102051	1421.625732	-529.140869	52.518909	1750.547974	-746.107361	332.515625	1206.151001	-635.706177	-178.606491	1168.893921	-626.843201	324.848358	925.185974	-491.427582	-106.987427	903.220337	-598.180664	85.330292	1093.869507	555.418274	-69.332153	960.309265	567.894043	181.347015
-616.577576	174.001389	995.708008	-614.597473	-3.001216	995.181091	-640.634644	204.887604	521.222473	-671.865845	-30.369122	528.507080	-670.965210	219.284653	80.160736	-659.778259	-25.470718	87.966019	-599.158875	269.739319	1460.299927	-564.935852	-106.815491	1437.127441	-540.879150	73.064278	1421.586060	-528.786743	52.503769	1750.497070	-745.625183	332.767181	1206.187744	-636.091980	-178.686172	1168.924683	-626.192322	324.931763	925.244690	-490.949158	-106.576553	904.050110	-597.917358	85.404755	1093.870972	555.471741	-68.474174	960.271484	567.028076	181.766174
-616.265198	174.099609	995.697754	-614.375916	-2.943127	995.135620	-640.628296	205.029892	521.221130	-672.726318	-31.072634	528.655334	-671.095520	219.320419	80.172783	-660.583130	-25.385645	88.034599	-598.657104	269.753082	1460.317017	-564.778137	-106.835915	1437.079102	-540.564148	73.026894	1421.557495	-528.467163	52.462688	1750.459106	-745.099609	333.056458	1206.198364	-636.487732	-178.713684	1169.012939	-625.472473	325.009583	925.367554	-490.415436	-106.033073	904.925232	-597.636047	85.454437	1093.840454	554.825012	-68.131470	960.089172	565.738525	181.156311
-615.916748	174.251099	995.700806	-614.169983	-2.838725	995.135620	-640.457031	205.308929	521.253906	-671.540039	-30.128199	528.438538	-671.133667	219.333710	80.248604	-659.902222	-25.397379	87.941086	-598.186890	269.772186	1460.296509	-564.611145	-106.855728	1437.061646	-540.270569	73.024307	1421.517456	-528.145386	52.458145	1750.417114	-744.588196	333.291779	1206.304565	-636.903015	-178.797913	1169.106445	-624.698914	325.191803	925.539063	-489.931183	-105.581245	905.720886	-597.362183	85.566475	1093.842529	553.632568	-68.184654	959.823914	564.725037	181.917694
-615.611328	174.369171	995.708069	-613.945007	-2.703059	995.041565	-640.435486	206.137329	521.512329	-671.413086	-30.199436	528.472412	-671.380981	219.396271	80.359245	-659.852661	-25.413546	87.991936	-597.702820	269.797668	1460.309448	-564.444214	-106.887428	1437.012085	-539.994690	72.995071	1421.506592	-527.836975	52.447250	1750.405396	-744.087341	333.595001	1206.348389	-637.254700	-178.822479	1169.150269	-623.904236	325.312073	925.752686	-489.422882	-105.124802	906.587891	-597.063416	85.629333	1093.793091	552.774536	-67.693665	959.696472	563.434082	182.411743
-615.258850	174.389816	995.719849	-613.690613	-2.583805	995.044495	-640.257019	206.188980	521.524597	-671.234741	-30.170847	528.474609	-671.331604	219.399368	80.286339	-659.838135	-25.466253	88.056305	-597.234802	269.785675	1460.413696	-564.283203	-106.907188	1436.985107	-539.719788	72.957695	1421.478394	-527.524780	52.398476	1750.323975	-743.552856	333.915955	1206.379028	-637.598877	-178.766464	1169.127197	-623.102783	325.488342	925.948181	-488.876434	-104.709267	907.466919	-596.780518	85.684196	1093.804077	551.950439	-67.089951	959.486084	562.194458	183.145233
-614.956909	174.486588	995.703857	-613.465759	-2.535527	995.016724	-640.113647	206.182083	521.490417	-670.997681	-30.080563	528.458984	-671.302124	219.375717	80.278801	-659.791626	-25.468945	88.045700	-596.771057	269.855743	1460.383545	-564.125305	-106.950836	1436.941528	-539.445801	72.966301	1421.433228	-527.201843	52.408337	1750.371094	-743.059937	334.208923	1206.423462	-637.976257	-178.811996	1169.259766	-622.221252	325.596588	926.137878	-488.320221	-104.201965	908.320435	-596.500183	85.742691	1093.779053	551.545044	-65.929604	959.443420	560.891052	184.067001
-614.616699	174.566711	995.710205	-613.201355	-2.470184	995.021301	-639.969666	206.199112	521.486023	-670.762939	-29.917923	528.419983	-671.320801	219.380371	80.286064	-659.800171	-25.395590	88.015671	-596.312561	269.899353	1460.378906	-563.967102	-106.961243	1436.875000	-539.154480	72.942863	1421.416138	-526.887146	52.392929	1750.345215	-742.519348	334.558105	1206.414063	-638.343750	-178.746887	1169.249146	-621.358582	325.665344	926.331299	-487.757782	-103.778435	909.147400	-596.217773	85.806709	1093.788086	550.586975	-65.198074	959.182434	559.412903	184.890991
-614.316467	174.702606	995.676025	-612.992188	-2.387442	995.004333	-639.830383	206.312164	521.464722	-670.487366	-29.818672	528.361938	-671.352661	219.390320	80.303474	-659.671631	-25.409834	88.040840	-595.860107	269.927734	1460.414185	-563.770081	-106.955376	1436.777954	-538.847900	72.961296	1421.369385	-526.565369	52.377190	1750.308838	-742.015930	334.842896	1206.503296	-638.705383	-178.714813	1169.244385	-620.516418	325.919830	926.521301	-487.145111	-103.282349	910.080688	-595.959900	85.916573	1093.761963	549.643860	-64.288399	958.944580	557.867737	185.946426
-613.969421	174.785751	995.637268	-612.714355	-2.341179	995.017151	-639.655518	206.384293	521.490112	-670.197632	-29.717300	528.411804	-671.356750	219.392975	80.295578	-659.630859	-25.436104	88.047821	-595.351624	269.984711	1460.411011	-563.606262	-106.982269	1436.720459	-538.574524	72.980194	1421.322144	-526.254150	52.354759	1750.279541	-741.487305	335.126923	1206.507568	-639.045349	-178.686447	1169.218140	-619.578796	326.162476	926.742981	-486.601471	-102.844101	910.925049	-595.673218	86.002892	1093.753662	548.579590	-63.475334	958.680847	556.243408	187.012436
-613.618530	174.811935	995.588928	-612.427307	-2.325656	995.104919	-639.444153	206.485184	521.465210	-670.057495	-29.676888	528.425964	-671.386841	219.413879	80.317001	-659.627869	-25.418800	87.990158	-594.912659	270.011932	1460.469727	-563.438416	-106.972458	1436.667603	-538.282410	72.987076	1421.287720	-525.960327	52.336285	1750.262695	-740.959412	335.408752	1206.554932	-639.446960	-178.668762	1169.205933	-618.558960	326.272003	927.056458	-485.945526	-102.332085	911.890381	-595.380615	86.092842	1093.778198	547.457764	-62.344700	958.436218	554.516724	188.170288
-613.288818	174.884125	995.580627	-612.194458	-2.305527	995.127502	-639.233459	206.602371	521.477478	-669.914856	-29.737013	528.470093	-671.299072	219.387115	80.309151	-659.653992	-25.496109	88.065193	-594.484863	270.058777	1460.536499	-563.237061	-106.960365	1436.602905	-537.989502	72.992424	1421.224976	-525.654724	52.344711	1750.255249	-740.422913	335.697845	1206.602051	-639.774902	-178.604218	1169.182373	-617.521423	326.326904	927.335266	-485.323608	-101.952400	912.787048	-595.116638	86.146439	1093.788452	546.261658	-61.374939	958.239319	552.702576	189.399475
-612.986267	174.987091	995.567383	-611.964966	-2.201058	995.060974	-639.022888	206.795776	521.418457	-669.782532	-29.814299	528.528076	-671.339783	219.404755	80.343781	-659.572021	-25.555962	88.083832	-594.077759	270.222473	1460.570679	-563.128662	-106.836090	1436.560425	-537.644897	72.978432	1421.262329	-525.368896	52.332932	1750.270264	-739.841003	336.015045	1206.642212	-640.123779	-178.489594	1169.076416	-616.397583	326.515411	927.625916	-484.599945	-101.516685	913.798889	-594.823792	86.213432	1093.743774	544.986755	-60.236477	957.990112	550.791870	190.717834
-612.632690	175.025513	995.546143	-611.724426	-2.160351	995.079529	-638.810730	206.875732	521.405701	-669.603271	-29.800112	528.469116	-671.353760	219.409729	80.359062	-659.418762	-25.575304	88.080994	-593.565430	270.161102	1460.611450	-562.845093	-106.964928	1436.530151	-537.351868	73.024689	1421.267822	-525.063110	52.322300	1750.288086	-739.260925	336.289886	1206.637817	-640.440735	-178.397461	1169.159668	-615.217529	326.701050	927.924988	-483.894318	-101.179924	914.755554	-594.534241	86.263809	1093.743774	543.749512	-58.933807	957.755005	548.832764	192.013885
-612.283875	175.092178	995.514954	-611.431213	-2.115769	995.075745	-638.541077	206.969620	521.355042	-669.486511	-29.837507	528.521362	-671.360413	219.462723	80.377342	-659.420166	-25.655540	88.118927	-593.122070	270.251434	1460.641846	-562.703003	-106.965782	1436.522339	-537.036011	73.024406	1421.291016	-524.748413	52.283558	1750.227539	-738.638184	336.576996	1206.649170	-640.727051	-178.439774	1169.283691	-613.926025	326.742554	928.207703	-482.924164	-100.864082	915.733459	-594.229248	86.329063	1093.729126	542.319763	-57.831047	957.553406	546.768188	193.346909
-611.921387	175.163727	995.525391	-611.138916	-2.074764	995.081787	-638.287842	206.957321	521.369080	-669.540588	-30.079462	528.645386	-671.400391	219.504807	80.403847	-659.448425	-25.729408	88.158119	-592.639465	270.271393	1460.707520	-562.528931	-106.973740	1436.481934	-536.779968	73.037422	1421.319458	-524.452393	52.285255	1750.311035	-737.998840	336.829285	1206.664185	-641.002319	-178.351456	1169.334717	-612.647705	326.946503	928.580933	-482.039032	-100.425720	916.794922	-593.918030	86.375870	1093.740356	540.635071	-57.007225	957.313599	544.621399	194.692947
-611.606384	175.266739	995.554749	-610.904663	-1.938645	995.042908	-638.045349	206.937683	521.343445	-669.339355	-30.014177	528.603088	-671.339355	219.434891	80.410957	-659.385132	-25.734564	88.037933	-592.193726	270.333008	1460.747070	-562.366638	-106.979591	1436.445679	-536.490662	73.049889	1421.299805	-524.149353	52.261314	1750.335938	-737.308655	337.133728	1206.670776	-641.254517	-178.275314	1169.336548	-611.301697	327.152954	928.895874	-481.125671	-99.967239	917.903015	-593.644714	86.449455	1093.735718	539.608826	-55.447735	957.158813	542.585815	196.097321
-611.201294	175.355850	995.540222	-610.594666	-1.852905	995.033813	-637.789124	206.954422	521.370300	-669.156128	-29.951223	528.596863	-671.324585	219.436218	80.408859	-659.261719	-25.813744	88.026291	-591.717651	270.384644	1460.776489	-562.241516	-106.987328	1436.395752	-536.192688	73.057411	1421.307983	-523.838806	52.212929	1750.315918	-736.625244	337.400696	1206.619507	-641.535767	-178.195938	1169.348389	-609.871948	327.246277	929.227600	-480.172089	-99.529732	919.123230	-593.322693	86.530342	1093.730225	538.283203	-54.108677	956.933044	540.377991	197.405136
-610.821472	175.488647	995.548157	-610.348816	-1.784521	995.055725	-637.520020	206.972809	521.356323	-669.070740	-30.164879	528.657349	-671.314758	219.434631	80.417389	-659.231018	-25.878601	88.013214	-591.261658	270.405457	1460.868530	-562.124023	-106.987083	1436.353882	-535.874695	73.072807	1421.313599	-523.554077	52.188377	1750.324219	-735.894653	337.634796	1206.609863	-641.798096	-178.097733	1169.403320	-608.430664	327.412964	929.581177	-479.176086	-99.170326	920.353760	-593.038574	86.625359	1093.750244	536.963989	-52.944950	956.719543	538.235779	198.634705
-610.488159	175.627808	995.569153	-610.118286	-1.651901	994.985718	-637.261719	206.982925	521.338501	-668.909912	-30.243109	528.677002	-671.301147	219.390320	80.426727	-659.211365	-25.992149	88.005310	-590.750244	270.452179	1461.005005	-561.981689	-106.977303	1436.332397	-535.613342	73.052185	1421.288940	-523.276428	52.162609	1750.347290	-735.127441	337.910706	1206.639771	-642.054199	-178.029678	1169.453979	-606.869446	327.540283	930.006592	-478.293762	-98.882866	921.710938	-592.743591	86.700607	1093.723267	535.572144	-51.884216	956.604675	535.985901	199.876724
-610.046326	175.740402	995.560303	-609.879822	-1.483651	994.934509	-636.907593	207.143631	521.358032	-668.732605	-30.401972	528.708130	-671.249695	219.412750	80.443703	-659.269348	-26.035725	88.002808	-590.325012	270.637512	1461.066406	-561.939209	-106.863930	1436.378296	-535.321472	72.999382	1421.306763	-522.995544	52.126995	1750.349609	-734.343689	338.218536	1206.577026	-642.341553	-177.872940	1169.473022	-605.317444	327.723022	930.262939	-477.145874	-98.397469	923.057739	-592.403564	86.797256	1093.693115	534.360046	-50.633850	956.467041	533.779785	201.087234
-609.564697	175.815140	995.538086	-609.667847	-1.427560	994.995178	-636.608215	207.222275	521.353210	-668.547974	-30.571028	528.757751	-671.213440	219.423386	80.492157	-659.362915	-26.018675	87.941917	-589.833923	270.700897	1461.159668	-561.887634	-106.893158	1436.414795	-535.057739	72.964317	1421.356445	-522.715698	52.098106	1750.352417	-733.492554	338.609589	1206.508301	-642.630737	-177.838776	1169.528931	-603.695496	327.881836	930.614075	-475.942322	-97.836136	924.420898	-592.093872	86.882027	1093.718994	533.240723	-49.472897	956.235596	531.643738	202.376068
-609.064270	175.926819	995.464417	-609.466553	-1.347633	995.017273	-636.411377	207.424637	521.299744	-668.347412	-30.773277	528.785156	-671.259216	219.447159	80.516655	-659.349548	-26.162176	87.989967	-589.191589	270.589050	1461.212158	-561.759827	-107.063950	1436.467773	-534.839600	72.935883	1421.351196	-522.445496	52.077549	1750.354492	-732.609314	338.984894	1206.384644	-642.921021	-177.851120	1169.611572	-602.026733	328.016602	930.938721	-474.763062	-97.376343	925.914490	-591.774414	87.001564	1093.698853	532.079590	-48.365955	956.080566	529.441711	203.691513
-608.613098	176.055481	995.436768	-609.297119	-1.226363	994.977661	-636.210510	207.591461	521.281799	-668.182495	-31.033623	528.840759	-671.349670	219.525955	80.573448	-659.437195	-26.218988	87.984100	-588.608398	270.635040	1461.256958	-561.745178	-107.080963	1436.521118	-534.625488	72.877960	1421.367554	-522.206421	52.062809	1750.364746	-731.653076	339.225067	1206.316284	-643.218567	-177.851959	1169.654175	-600.363281	328.123718	931.289063	-473.551422	-96.912598	927.408752	-591.468079	87.092094	1093.665771	531.032104	-47.182346	955.958313	527.279724	204.941223
-608.065002	176.079544	995.427307	-609.059753	-1.132050	994.992310	-635.969360	207.636154	521.282166	-667.879456	-31.176466	528.839294	-671.446594	219.622620	80.676193	-659.276672	-26.336027	87.968353	-587.975403	270.652710	1461.369995	-561.786316	-107.139198	1436.622559	-534.366150	72.800529	1421.372314	-521.966614	52.051670	1750.425537	-730.703369	339.422394	1206.342407	-643.489807	-177.850174	1169.741089	-598.680786	328.199585	931.574219	-472.328735	-96.478630	928.952698	-591.135437	87.134209	1093.678955	530.083679	-45.915291	955.723816	525.076172	206.301361
-607.465454	176.161713	995.410278	-608.892700	-1.003900	994.987061	-635.699768	207.695282	521.269104	-667.668457	-31.333630	528.865234	-671.455505	219.572510	80.668427	-659.357910	-26.389956	87.944191	-587.427673	270.797363	1461.462524	-561.956848	-107.074760	1436.721313	-534.114380	72.673859	1421.445190	-521.758850	52.007645	1750.474731	-729.711060	339.768616	1206.286377	-643.747803	-177.891891	1169.802124	-596.940308	328.176544	931.903625	-471.051483	-95.963936	930.535950	-590.786011	87.203560	1093.673706	529.097900	-44.696301	955.526917	522.820007	207.477158
-606.886719	176.204971	995.372864	-608.746216	-0.874686	995.001526	-635.390320	207.744598	521.247070	-667.453003	-31.534861	528.871887	-671.450500	219.568253	80.691040	-659.498291	-26.381296	87.965958	-586.703125	270.822937	1461.562256	-562.053650	-107.157051	1436.788696	-533.867065	72.564987	1421.453735	-521.573364	51.990261	1750.542969	-728.605591	340.329773	1206.208252	-643.975464	-177.949646	1169.903198	-595.206604	328.268616	932.259705	-469.822784	-95.551071	932.137878	-590.438538	87.276161	1093.664917	528.250000	-43.371830	955.400269	520.714661	208.855499
-606.261475	176.318695	995.360535	-608.638794	-0.744304	995.030762	-635.056580	207.982239	521.221130	-667.029480	-31.513632	528.781494	-671.487915	219.574417	80.776299	-659.399902	-26.462002	87.966087	-585.890442	270.712433	1461.669556	-562.077454	-107.360138	1436.881592	-533.632507	72.477463	1421.503174	-521.406311	51.971390	1750.563232	-727.453735	340.684143	1206.146606	-644.180237	-177.967819	1169.997314	-593.446777	328.340607	932.507813	-468.713013	-95.230614	933.853394	-590.106934	87.370941	1093.679321	527.354492	-42.082794	955.265015	518.445618	210.324188
-605.580322	176.455902	995.335815	-608.540955	-0.589005	995.042786	-634.714417	208.130524	521.179199	-666.646057	-31.615257	528.753357	-671.587158	219.706253	80.772842	-659.419556	-26.497509	87.949165	-585.197388	270.848541	1461.733032	-562.351624	-107.321808	1436.993896	-533.379700	72.300499	1421.604248	-521.255798	51.954159	1750.589966	-726.200500	341.057739	1206.112427	-644.384766	-178.088486	1170.053101	-591.647705	328.356598	932.776306	-467.493378	-94.721832	935.420898	-589.745300	87.480896	1093.677734	526.651733	-40.682350	955.197083	516.304688	211.759888
-604.854187	176.496277	995.305969	-608.480713	-0.510879	995.169373	-634.361572	208.305664	521.177673	-666.217468	-31.744701	528.714172	-671.580078	219.608795	80.800316	-659.355835	-26.555140	87.978966	-584.365906	270.936340	1461.812500	-562.604309	-107.255165	1437.036865	-533.088074	72.120728	1421.642578	-521.159912	51.920876	1750.639160	-724.890259	341.710724	1206.105103	-644.565002	-178.312424	1170.067139	-589.907776	328.432159	933.101868	-466.282806	-94.321602	936.984314	-589.407776	87.563065	1093.735962	525.918213	-39.331329	955.104797	514.150696	213.203461
-604.090454	176.593765	995.320435	-608.436096	-0.297497	995.162292	-634.066895	208.281708	521.225708	-665.625305	-31.792969	528.702698	-671.790771	219.752289	80.901764	-659.388611	-26.537407	87.927536	-583.491516	270.993317	1461.934082	-562.858215	-107.277092	1436.965332	-532.804504	71.983543	1421.686523	-521.078186	51.906494	1750.697510	-723.577637	342.233795	1206.144775	-644.669800	-178.762375	1170.080811	-588.038940	328.299896	933.353699	-465.034698	-93.921471	938.494141	-589.056824	87.637383	1093.748657	525.176453	-37.971573	955.036682	511.971954	214.763840
-603.375244	176.584702	995.310669	-608.476990	-0.153087	995.233643	-633.239380	208.137558	521.213379	-664.063354	-30.682316	527.549561	-671.621582	219.673386	81.008423	-658.854736	-26.718046	87.856384	-582.566650	270.990479	1462.072510	-563.173157	-107.302933	1436.824097	-532.499878	71.798882	1421.651489	-521.044800	51.875957	1750.764648	-722.204712	342.642395	1206.178589	-644.691101	-179.435471	1170.076294	-586.321655	328.413452	933.600830	-463.823944	-93.466270	939.981750	-588.743042	87.676849	1093.783325	524.402222	-36.456791	955.025391	509.635864	216.129745
-602.542786	176.676987	995.340332	-608.532959	0.034578	995.265503	-632.792175	208.268478	521.211426	-662.028992	-28.318014	525.796570	-671.750732	219.728653	81.068016	-657.947571	-26.962139	87.706810	-581.504883	271.050934	1462.209351	-563.457520	-107.336411	1436.652466	-532.190491	71.621368	1421.649658	-521.051270	51.857265	1750.819336	-720.767090	343.159576	1206.185547	-644.541931	-180.491241	1170.041138	-584.473206	328.356049	933.905334	-462.516235	-92.762199	941.367676	-588.405579	87.733078	1093.822510	523.659119	-35.061718	955.032349	507.405762	217.616776
-601.749451	176.771790	995.303894	-608.711609	0.201182	995.311279	-632.255798	208.252762	521.112488	-661.420532	-27.468893	525.595642	-671.764404	219.744202	81.038261	-658.192627	-26.946808	87.608299	-580.330872	271.160461	1462.355957	-563.682922	-107.353775	1436.425537	-531.896545	71.430771	1421.669312	-521.123169	51.801647	1750.819824	-719.284912	343.713867	1206.294312	-644.106567	-181.946487	1169.991943	-582.708252	328.413788	934.147888	-461.088684	-92.089584	942.955811	-588.123413	87.816078	1093.831177	522.908752	-33.568615	955.042786	505.234528	219.036240
-600.839417	176.846207	995.262329	-608.942017	0.378623	995.432434	-631.658813	208.575516	521.071838	-661.003784	-27.611540	525.738953	-672.426086	220.040787	81.169617	-658.421509	-26.868132	87.614616	-578.994751	271.243469	1462.553955	-563.913574	-107.378136	1436.133789	-531.596252	71.230522	1421.675781	-521.243896	51.761971	1750.817505	-717.727661	344.366516	1206.355835	-643.322998	-183.731766	1169.876099	-580.842651	328.571320	934.443176	-459.441071	-91.420052	944.669922	-587.826416	87.923866	1093.878296	522.096252	-32.059223	955.104309	502.907990	220.528915
-599.854736	176.990463	995.180420	-609.305908	0.515230	995.673767	-630.890930	208.770279	520.991638	-660.340820	-27.724661	525.800781	-672.429932	220.022766	81.168762	-658.417664	-26.882883	87.739876	-577.469299	271.337738	1462.687622	-564.071594	-107.406845	1435.857178	-531.324402	71.017899	1421.662964	-521.396423	51.719219	1750.803833	-716.160767	345.025726	1206.557617	-642.226990	-185.781433	1169.741089	-579.057983	328.613403	934.897949	-457.444946	-90.671600	946.563171	-587.594238	88.118637	1093.971802	521.352600	-30.690840	955.146118	500.699890	222.004272
-599.069275	176.944794	995.375977	-609.778381	0.823601	995.728577	-630.092102	208.777008	520.897949	-659.489258	-27.711014	525.810608	-672.487976	219.969437	81.136818	-658.624634	-26.762192	87.727234	-575.803040	271.344971	1462.961426	-564.172302	-107.485085	1435.563965	-531.098328	70.839462	1421.685425	-521.562195	51.642700	1750.748047	-714.631653	345.713043	1206.957764	-640.773865	-188.039017	1169.622314	-577.317261	328.673096	935.397400	-454.978729	-90.128250	948.834351	-587.581055	88.057388	1094.120239	520.573730	-29.086161	955.084290	498.396881	223.291901
-598.099976	177.032379	995.257751	-610.397461	1.121616	995.708923	-629.011169	208.784897	520.726868	-658.698425	-27.646030	525.747986	-672.698792	220.117203	81.228561	-658.845764	-26.597048	87.739494	-573.910706	271.385559	1463.193481	-564.415710	-107.433723	1435.316040	-530.898438	70.605042	1421.595947	-521.750488	51.561859	1750.627808	-713.126709	346.433014	1207.495972	-639.092224	-190.393188	1169.659546	-575.575378	328.770447	936.210938	-452.011047	-89.715332	951.253418	-587.430603	88.154129	1094.054565	519.651611	-27.559889	955.076050	496.024658	224.476059
-596.979675	177.138138	995.182373	-611.140320	1.369136	995.807007	-628.213501	208.915329	520.645264	-657.821533	-27.609774	525.655518	-673.068115	220.133850	81.377106	-658.833862	-26.524567	87.814445	-571.817261	271.455658	1463.410400	-564.744690	-107.254456	1435.158081	-530.748108	70.283066	1421.335449	-521.938538	51.470123	1750.442139	-711.730896	347.203888	1208.217529	-636.939453	-192.460815	1169.546875	-573.965942	328.862976	937.162170	-448.350159	-89.560707	954.112549	-587.344666	88.257332	1094.082764	518.905457	-26.235573	955.114624	493.941559	225.753799
-595.833374	177.288559	995.009888	-612.045654	1.691075	995.677185	-626.979065	208.840256	520.574890	-656.655762	-27.250423	525.274780	-673.139771	220.174194	81.460831	-658.710083	-26.468987	87.812027	-569.487976	271.276367	1463.631836	-565.059387	-107.233505	1435.090332	-530.621277	69.934227	1421.174194	-522.096680	51.378139	1750.227417	-710.394775	348.096466	1209.144775	-634.591431	-194.480438	1169.695801	-572.445618	329.254089	938.230652	-444.079681	-89.677269	957.265808	-587.213745	88.320236	1093.927856	518.080933	-24.633415	955.109985	491.699982	226.952881
-594.560913	177.319397	994.850281	-612.910034	1.843483	995.601624	-625.818359	208.914871	520.361267	-655.538147	-27.027626	525.130798	-673.483337	220.355865	81.575310	-658.684204	-26.348495	87.849480	-566.952820	271.233154	1463.796631	-565.436768	-106.905190	1435.119995	-530.272705	69.643135	1421.025757	-522.200684	51.279797	1749.963745	-709.135315	349.187561	1210.122925	-631.987427	-196.229187	1169.808105	-570.959839	329.570190	939.384155	-439.137329	-90.048454	960.825134	-587.049805	88.258781	1093.815186	517.256897	-23.394011	955.090698	489.644562	228.012451
-593.186279	177.383087	994.691833	-613.957764	2.109929	995.559387	-624.565063	209.008652	520.283020	-654.724609	-26.947599	525.075623	-673.689331	220.408249	81.678131	-658.845703	-26.158186	87.853302	-564.454590	270.961426	1464.005981	-566.249146	-106.620506	1435.212036	-529.988037	69.172874	1420.967529	-522.304993	51.152985	1749.854492	-707.967163	350.527832	1211.231689	-629.191345	-197.827042	1170.022339	-569.593506	329.881226	940.728088	-433.476471	-90.570137	964.939575	-586.929199	88.262207	1093.719849	516.621155	-22.046963	955.083801	487.692749	229.250473
-591.675232	177.269791	994.487854	-615.087280	2.333124	995.519592	-623.657471	209.297073	520.215149	-653.731262	-26.823975	524.934509	-674.147156	220.676880	81.776459	-658.981995	-25.902727	87.805374	-562.011230	270.678802	1464.160400	-567.165588	-106.319046	1435.411987	-529.630188	68.602638	1420.885986	-522.286133	50.995525	1749.651855	-706.858459	352.138367	1212.317993	-626.317627	-199.287140	1170.265381	-568.336914	330.483276	942.095642	-427.264130	-91.166084	969.512024	-586.789795	88.162506	1093.604126	514.321411	-26.441652	961.943176	484.152740	227.336990
-589.983704	176.670990	994.302490	-616.307007	2.076216	996.293457	-622.367493	209.037552	520.196655	-652.773193	-26.595087	524.701965	-674.151489	220.738098	81.791359	-659.039612	-25.717314	87.850395	-559.508301	270.282135	1464.130981	-568.177246	-106.154869	1435.549438	-529.242310	68.063065	1420.856445	-522.275024	50.856808	1749.500366	-705.740967	353.845428	1213.524902	-623.343994	-200.671097	1170.562866	-567.169434	331.178497	943.548462	-420.532532	-91.744308	974.592529	-586.852783	88.042213	1093.952881	513.622131	-25.343456	961.969360	482.221802	228.350021
-588.341675	176.556870	994.161072	-617.679749	2.376477	996.341187	-621.218567	209.111450	520.090942	-651.540222	-26.289665	524.480103	-674.446594	220.943878	81.927139	-658.818542	-25.575153	87.820740	-557.087097	269.794586	1464.178711	-569.447815	-106.014847	1435.672729	-528.821411	67.422943	1420.856812	-522.216431	50.663128	1749.377930	-704.712524	355.784546	1214.771240	-620.407288	-201.969467	1170.786011	-566.036560	331.927795	945.076233	-413.348999	-92.438683	980.485901	-586.819519	87.974518	1093.920410	512.941772	-23.973654	961.942993	480.495392	229.474289
-586.833130	176.566925	994.090027	-619.379456	3.099986	996.223022	-620.244080	208.454941	519.841553	-650.492737	-25.947258	524.270081	-674.524048	221.086990	81.952332	-658.620789	-25.433952	87.824692	-554.652832	269.302734	1464.083618	-570.705322	-105.878433	1435.694824	-528.346680	66.783859	1420.781128	-522.084167	50.513607	1749.257813	-703.624573	357.811737	1216.039185	-617.577759	-203.287994	1171.028809	-564.948242	332.846436	946.519348	-405.632050	-93.004250	987.361084	-586.959839	88.017319	1093.827637	512.223938	-22.816645	961.992615	478.707703	230.401154
-585.442261	176.408493	994.055359	-620.882813	3.605407	996.200317	-619.463928	208.736298	519.849426	-649.773621	-25.657991	524.087097	-674.992981	221.404617	82.149994	-658.337769	-25.407225	87.897820	-552.278870	268.905640	1463.989380	-572.038879	-105.720467	1435.649780	-527.910156	66.086647	1420.714600	-521.928284	50.392494	1749.127441	-702.532837	360.029724	1217.448975	-614.800415	-204.575882	1171.239746	-563.993164	333.973297	947.964233	-397.737213	-93.741791	995.000305	-586.792908	87.873955	1093.755859	511.473999	-21.728718	961.972046	477.034912	231.467285
-583.687439	175.927109	993.802307	-621.778442	3.649372	996.294434	-618.581848	209.016281	519.803284	-648.889832	-25.112211	524.007080	-675.355347	221.761459	82.224762	-658.012451	-25.320744	87.838417	-549.854797	268.453949	1463.826050	-573.353333	-105.623947	1435.654175	-527.466919	65.310188	1420.688477	-521.677734	50.232136	1748.945557	-701.255371	362.358215	1218.602295	-612.096985	-205.827148	1171.499390	-563.039124	335.268005	949.348083	-389.527863	-94.415154	1003.701782	-586.400818	87.603981	1093.681519	510.770233	-20.615444	961.905701	475.464752	232.514084
-581.359924	174.678802	993.589539	-621.183289	3.058613	997.095398	-617.351013	209.312057	519.721008	-647.894653	-24.407534	524.049072	-675.531799	222.088104	82.344109	-657.397583	-25.242302	87.714500	-547.478333	267.946442	1463.633911	-574.691772	-105.568275	1435.532227	-527.041382	64.566124	1420.609009	-521.341736	50.046535	1748.781982	-699.875427	364.756714	1219.874268	-609.490234	-206.975616	1171.766235	-562.065979	336.753052	950.585632	-381.102417	-95.389122	1013.571045	-585.290039	87.176529	1094.042725	509.919128	-19.549812	961.851746	473.928040	233.596863
-579.208069	173.114441	993.338623	-620.534180	2.272723	998.146057	-616.152344	209.527130	519.457581	-646.923706	-23.643011	524.150513	-675.702209	222.289429	82.416656	-656.715515	-25.274719	87.769485	-545.075928	267.371552	1463.509521	-575.966858	-105.560249	1435.317749	-526.556580	63.792995	1420.585449	-520.931885	49.910889	1748.592285	-698.387207	367.185089	1221.102783	-606.917175	-208.089325	1172.060547	-561.176575	338.359528	951.720154	-371.777191	-95.203682	1025.564575	-584.218262	86.686348	1094.504517	509.157623	-18.746004	961.933594	472.489471	234.637527
-577.056458	171.740417	993.170593	-620.145813	1.793721	999.084473	-614.987427	209.717316	519.287354	-646.353271	-23.040337	524.240295	-675.824951	222.565918	82.505234	-656.266479	-25.254282	87.785713	-542.752686	266.731995	1463.411621	-577.349182	-105.536331	1435.254761	-525.967102	63.233974	1420.468384	-520.461060	49.730289	1748.363770	-696.780762	369.597443	1222.364624	-604.471252	-209.238831	1172.423096	-560.325439	340.054382	952.917847	-363.573639	-96.539993	1037.179321	-583.258911	86.315727	1094.942627	508.308594	-17.759239	961.968445	471.038940	235.492126
-575.389282	171.113602	992.934753	-620.728821	1.913422	999.489929	-614.128113	209.953629	519.312622	-646.233948	-22.686419	524.314392	-676.098450	222.893295	82.621101	-655.961609	-25.176228	87.726074	-540.437988	266.139679	1463.344971	-577.957336	-106.371330	1433.520020	-525.597534	62.453804	1420.321899	-519.846375	49.526058	1748.150879	-695.093201	371.837891	1223.847778	-602.129761	-210.163635	1172.869995	-559.415955	341.804840	954.039307	-355.565094	-98.124306	1049.852539	-582.788086	86.250168	1095.039063	507.532135	-17.059685	962.121460	469.810303	236.417755
-573.504272	172.314774	993.443359	-621.976074	3.326797	999.053711	-613.532715	210.508133	519.340820	-646.325806	-22.419819	524.294006	-676.876343	223.663147	82.934982	-655.699890	-25.222641	87.792351	-538.174255	265.485474	1463.361206	-579.277954	-106.426315	1433.461670	-525.408142	61.628250	1420.086670	-519.265747	49.412964	1747.983765	-693.296814	374.127258	1225.280151	-599.860291	-211.111130	1173.262085	-558.659180	343.698486	955.125732	-347.820618	-99.907616	1063.326050	-582.664063	86.778267	1095.100098	506.584412	-16.067808	962.153809	468.446350	237.231339
-572.577637	173.797562	993.483887	-624.555176	5.446529	997.721741	-613.359436	211.211761	519.608643	-646.265991	-22.044556	523.952148	-677.553894	224.162018	83.057838	-655.347412	-25.157976	87.822258	-535.979126	264.792419	1463.475708	-580.957703	-106.089554	1433.654663	-524.951172	60.939163	1419.882324	-518.534546	49.250797	1747.782593	-691.431335	376.253662	1226.702026	-597.703308	-212.002411	1173.633667	-557.812317	345.536407	956.058716	-340.646149	-102.248917	1077.476929	-583.104553	87.334625	1094.373779	505.761902	-15.345254	962.307983	467.240356	237.899872
-571.782227	176.192444	993.608643	-627.517151	8.163659	995.657715	-613.190674	212.159378	519.820251	-647.142273	-22.013214	523.471008	-678.415283	224.886978	83.363281	-655.578979	-25.031063	87.938644	-533.810669	264.068420	1463.621704	-583.338623	-105.181969	1436.021729	-524.411560	60.269432	1419.821899	-517.720764	49.098259	1747.567627	-689.433411	378.311462	1228.157471	-595.568420	-212.820770	1173.981812	-556.962952	347.518158	957.061096	-333.942078	-104.722763	1092.161377	-583.709167	88.093452	1093.270020	504.770203	-14.577566	962.421814	466.051239	238.709457
-571.037292	178.473267	993.807068	-629.975342	10.498321	993.602661	-613.006958	213.011353	520.123596	-647.843994	-21.916151	523.233276	-679.189880	225.515152	83.588120	-655.791504	-24.785152	87.982201	-531.659424	263.336060	1463.830322	-585.009094	-105.191307	1436.216187	-523.828735	59.641014	1419.769409	-516.861267	48.941174	1747.370239	-687.402466	380.245270	1229.608887	-593.383972	-213.607971	1174.453979	-556.000977	349.492157	957.985840	-327.706573	-107.264450	1107.707642	-584.045227	88.590172	1092.164307	503.846039	-13.963171	962.536072	464.976501	239.410355
-570.397339	179.201447	993.335510	-631.137451	11.210997	992.151733	-612.403503	213.634613	520.073853	-648.313416	-21.685034	523.268494	-679.702820	225.956161	83.811142	-655.764160	-24.637165	88.082382	-529.655823	262.718781	1464.188232	-586.062744	-105.019562	1436.264160	-523.152405	59.075695	1419.895264	-515.959534	48.715919	1747.271484	-685.360107	382.056396	1230.979004	-591.191345	-214.355331	1174.905273	-555.129456	351.539520	958.753174	-322.172333	-110.331284	1123.164673	-583.746887	88.359421	1091.046387	502.859436	-13.174301	962.721802	463.935883	240.061234
-569.262939	179.115067	993.192566	-630.452393	10.593500	991.629272	-611.226685	213.164413	519.973999	-648.395813	-21.304543	523.570007	-679.309448	225.787994	83.694313	-655.461182	-24.501959	88.152908	-527.762146	262.153900	1464.652344	-586.444946	-104.750717	1436.236328	-522.449829	58.568420	1419.904175	-514.992310	48.573910	1747.104004	-683.308289	383.612000	1232.480225	-588.956238	-215.089249	1175.398560	-554.163696	353.499908	959.628906	-317.475647	-113.363792	1139.700195	-582.673706	87.703423	1090.663574	501.859100	-12.700125	962.982910	462.813568	240.578125
-567.892395	178.610321	993.198120	-628.755188	9.385412	991.722595	-610.004211	212.589142	519.936096	-648.298340	-20.992640	523.933533	-679.011292	225.773392	83.650146	-654.995605	-24.360901	88.251015	-525.992798	261.596710	1465.209717	-587.442505	-104.737473	1436.450562	-521.680908	58.197369	1420.032593	-514.018127	48.393669	1747.035645	-681.361511	384.957703	1233.849243	-586.662292	-215.876617	1175.857056	-553.202271	355.493134	960.602661	-313.059021	-117.339966	1155.526245	-581.178772	86.974724	1090.729004	500.790222	-12.124187	963.296631	461.761658	240.906326
-566.489502	178.303314	993.379639	-626.813660	8.377886	992.025269	-608.826782	212.153748	519.842285	-647.985107	-20.647854	524.226013	-678.783875	225.830399	83.684128	-654.548767	-24.250814	88.406181	-524.357788	261.113800	1465.766724	-587.701477	-104.584686	1436.495361	-520.840393	57.927238	1420.104614	-512.992920	48.251286	1746.899170	-679.596619	386.123871	1235.274170	-584.216797	-216.686737	1176.265869	-552.179077	357.352814	961.492065	-309.812683	-120.904152	1172.599976	-579.688171	86.534920	1091.017944	499.794067	-11.674828	963.591187	460.694611	241.372498
-565.495056	178.253677	993.504211	-625.370728	7.974979	992.228088	-607.535706	211.485031	519.783264	-647.927856	-20.562048	524.414551	-678.501526	225.925323	83.700516	-654.344788	-23.887686	88.418442	-522.850525	260.750671	1466.410522	-587.273743	-104.302238	1436.504761	-519.972717	57.693043	1420.117920	-511.961365	48.081932	1746.818848	-677.973083	387.104279	1236.644287	-581.657166	-217.586365	1176.674683	-551.169800	359.273224	962.411072	-308.577484	-123.781494	1191.944580	-578.539856	86.437218	1091.202515	498.809845	-11.304260	963.940979	459.779999	241.773895
-564.986084	178.278061	993.466980	-624.468201	7.966623	992.284424	-606.297058	211.127243	519.676758	-647.878845	-20.506613	524.494019	-678.148315	225.983093	83.716743	-654.147583	-23.558746	88.459656	-521.468567	260.441864	1467.257935	-587.289612	-104.247307	1436.610596	-518.936584	57.596848	1420.176147	-510.819244	47.923695	1746.757813	-676.475037	387.970398	1237.794922	-578.946655	-218.580902	1177.032104	-549.996643	361.148651	963.327454	-307.293884	-127.761940	1208.881226	-577.665283	86.480804	1091.185303	497.803802	-11.007712	964.180725	458.774048	242.205963
-564.595398	178.721680	993.627136	-623.416077	7.947099	992.322327	-604.865784	210.856049	519.467590	-647.730530	-20.530653	524.554504	-677.698181	226.068909	83.823929	-653.973450	-23.322647	88.462311	-520.046387	260.331543	1467.890991	-586.675171	-104.113396	1436.659668	-517.783203	57.612995	1420.218140	-509.681030	47.782146	1746.724976	-675.235596	388.653839	1238.882813	-576.016724	-219.677658	1177.373047	-548.876221	363.049438	964.264771	-307.158203	-131.695404	1226.160156	-576.790894	86.654091	1091.255127	496.763733	-10.673957	964.555359	457.848175	242.554031
-564.669434	179.131958	993.757141	-622.382263	7.869902	992.439575	-603.297607	210.454926	519.257202	-647.488586	-20.546921	524.601501	-677.184753	226.175415	83.967796	-653.791321	-23.197109	88.539474	-519.327820	260.298828	1468.427856	-585.780945	-103.886391	1436.686279	-516.448914	57.685310	1420.271362	-508.433228	47.639286	1746.769531	-674.286072	389.226044	1239.782837	-572.891418	-221.034393	1177.675171	-547.650574	364.829620	965.163635	-307.166229	-136.102341	1242.287598	-575.946594	86.821365	1091.314209	495.749329	-10.279915	964.771179	456.742706	242.928497
-565.087524	179.553604	993.870483	-621.306885	7.572134	992.533569	-601.637573	210.287018	519.028076	-647.328552	-20.756989	524.752686	-676.748108	226.257584	84.131432	-653.875305	-22.985449	88.612862	-518.583191	260.485535	1468.758301	-584.409973	-103.698135	1436.533447	-514.953857	57.947041	1420.192749	-507.165833	47.452766	1746.818359	-673.637573	389.681610	1240.712769	-569.481323	-222.649429	1177.951782	-546.492981	366.597260	966.131409	-307.886383	-140.946274	1257.763550	-575.229736	86.926483	1091.350464	494.695068	-10.106287	965.156921	455.786438	243.056763
-565.743347	180.187500	994.113464	-619.996948	7.332238	992.675781	-599.904297	209.806992	518.713806	-647.146057	-21.055071	524.948792	-676.137573	226.342590	84.312988	-653.624878	-22.966705	88.779427	-518.052795	260.710510	1469.328369	-582.434265	-103.454659	1436.082275	-513.315735	58.428150	1420.114624	-505.870117	47.374107	1746.980591	-673.227417	389.925598	1241.405884	-565.796509	-224.631439	1178.268677	-545.261169	368.199707	967.143921	-309.387482	-145.389679	1272.988281	-574.519653	87.184494	1091.476318	493.761505	-9.681681	965.352966	454.761841	243.422607
-566.660156	180.912033	994.463623	-618.480042	7.108150	992.802307	-598.244385	209.500427	518.457092	-646.932434	-21.434288	525.200562	-675.435120	226.156082	84.469505	-653.529602	-22.969206	88.934677	-517.817932	261.171448	1469.866943	-580.240723	-103.140533	1435.609375	-511.544342	59.034229	1420.005859	-504.527161	47.285423	1747.103394	-673.129883	389.965576	1241.963257	-561.835754	-226.995148	1178.592285	-544.006042	369.777710	968.074585	-311.213501	-149.913391	1286.878174	-573.856201	87.493637	1091.649902	492.786255	-9.584005	965.727905	453.892700	243.663589
-568.147583	181.344070	994.636047	-616.905640	6.825569	993.072266	-596.587646	209.198792	518.135986	-646.864319	-21.904928	525.480774	-674.806946	225.948761	84.830238	-653.466248	-23.033871	89.024826	-517.885315	261.738525	1470.384277	-577.578003	-102.831039	1434.949219	-509.654938	59.856712	1419.758789	-503.163635	47.211697	1747.231445	-673.400085	390.013245	1242.543091	-557.503906	-229.658920	1178.923218	-542.837097	371.273102	969.114136	-313.603821	-154.555405	1300.604980	-573.240906	87.819244	1091.776611	491.811371	-9.322766	965.891418	452.858582	243.907654
-569.782898	182.075211	994.959656	-615.034973	6.669794	993.335510	-595.189148	209.019714	517.920044	-646.814636	-22.330717	525.727905	-674.093567	225.576492	85.193520	-653.136414	-23.265795	89.085716	-518.249512	262.501556	1470.919922	-574.722534	-102.588898	1434.409912	-507.992706	60.576092	1419.275635	-501.723633	47.130417	1747.309814	-673.843018	389.826172	1242.900391	-552.978088	-232.570160	1179.281494	-541.640869	372.710083	970.117615	-316.194427	-159.310638	1313.474854	-572.611267	88.359085	1091.983643	490.901825	-9.129674	966.086609	451.966827	244.043793
-571.509460	182.960190	995.428467	-612.822266	6.612190	993.595215	-594.065063	209.046112	517.863403	-646.716675	-22.591656	525.891418	-673.288879	225.122971	85.498108	-652.912903	-23.469864	89.022614	-519.030884	263.277649	1471.384644	-571.503296	-102.512039	1433.677002	-505.667999	61.903267	1419.596191	-500.289215	47.114761	1747.452759	-674.563843	389.511902	1242.885986	-548.038391	-235.650070	1179.570190	-540.469971	374.077026	971.184814	-318.876831	-164.278961	1325.597534	-571.973999	89.039444	1092.283325	489.940704	-8.942508	966.194153	451.053986	244.236862
-573.240845	183.581177	995.594727	-610.149902	6.040990	993.913635	-592.922180	208.874725	517.881836	-646.799683	-22.740730	526.139404	-672.212646	224.561295	85.736893	-652.943909	-23.649141	88.946022	-520.205261	264.170502	1471.872925	-567.958496	-102.440269	1432.904175	-503.379303	63.317867	1419.761719	-498.803223	47.122459	1747.539063	-675.804138	389.033661	1243.037598	-542.986572	-238.797211	1179.765991	-539.436401	375.363892	972.379517	-321.429810	-169.345383	1336.822754	-571.291565	89.643661	1092.514038	489.107544	-9.071865	966.355530	450.299835	244.428406
-575.271851	184.632065	995.954102	-607.555725	6.307187	993.992493	-592.249023	209.558685	517.940308	-646.590515	-22.763834	526.265198	-671.367249	224.110718	86.066811	-652.885315	-23.858616	88.935875	-521.752808	265.038818	1472.348267	-564.003235	-102.452995	1432.157715	-501.307861	64.812798	1419.640015	-497.271027	47.135792	1747.538208	-677.750854	387.604462	1242.623779	-537.602173	-241.897842	1179.933105	-538.408020	376.609863	973.545349	-324.277069	-174.390579	1347.739014	-570.751709	90.653961	1092.696777	488.127930	-9.307736	966.566345	449.465973	244.406296
-577.270081	185.667648	996.332092	-604.675842	6.123694	994.078918	-591.407959	209.728317	518.097961	-646.257690	-22.749214	526.450378	-670.392944	223.542969	86.276848	-653.076477	-24.009850	88.926880	-523.644897	266.060120	1472.744019	-559.697693	-102.446266	1431.603638	-499.375458	66.455643	1419.322754	-495.696747	47.174908	1747.461914	-679.900024	386.832855	1242.535278	-532.154236	-244.776047	1180.117432	-537.603577	377.618195	975.012817	-326.488922	-179.314575	1357.464111	-570.175598	91.494888	1092.919922	487.273102	-9.160171	966.588074	448.629822	244.253922
-579.540955	186.782471	996.503845	-601.909119	6.748772	993.954041	-590.746826	210.315079	518.154114	-646.027039	-22.802843	526.521240	-669.430298	222.996506	86.570656	-653.516113	-24.029016	88.819077	-525.811462	266.968170	1473.167847	-554.795898	-102.498253	1431.209106	-497.595795	68.138634	1418.903442	-494.102478	47.252827	1747.412842	-682.365845	385.874084	1242.365723	-526.375427	-247.326630	1180.335815	-536.889526	378.598541	976.567078	-328.246979	-183.768066	1366.322632	-569.725891	92.773041	1092.917725	486.434113	-9.371869	966.722351	447.875793	244.013168
-581.746155	188.154633	996.756042	-598.929871	7.518733	993.638550	-590.639832	211.241730	518.378052	-645.559082	-22.829786	526.470459	-668.716492	222.701035	86.809898	-654.035461	-24.091644	88.733864	-528.138794	267.810150	1473.500122	-549.522095	-102.521065	1431.128418	-495.858215	69.816452	1418.524536	-492.462616	47.359303	1747.226929	-685.080383	384.799591	1242.156128	-520.105042	-249.248474	1180.590820	-536.457214	379.562164	978.290405	-329.262115	-187.623917	1374.635254	-569.212769	94.141388	1092.870605	485.632172	-9.616916	966.786926	447.174805	243.969391
-583.990845	189.383270	996.910278	-595.936707	8.377622	993.303223	-590.833252	212.234238	518.661316	-645.166199	-22.974688	526.654053	-668.037598	222.523483	86.870575	-654.838928	-24.045740	88.653824	-530.624512	268.497345	1473.846802	-544.250732	-102.352768	1431.255737	-494.612061	71.169945	1418.102295	-490.786926	47.480667	1746.965820	-688.005676	383.581207	1241.938843	-513.058228	-250.255112	1180.932739	-536.118774	380.474731	980.099609	-329.362396	-190.552582	1382.322998	-568.727905	95.532745	1092.768555	484.817841	-9.944078	966.750732	446.466858	243.757507
-586.224304	190.646683	997.134888	-592.983582	9.196487	992.947815	-591.209656	213.427521	518.977966	-644.795898	-23.313692	526.809692	-667.498901	222.445816	86.996513	-655.765015	-24.009092	88.579918	-533.219421	268.871704	1474.096436	-538.960693	-102.104935	1431.275879	-492.635254	73.038712	1417.902710	-489.122009	47.590206	1746.717407	-691.057007	382.903687	1241.892334	-504.581390	-250.417252	1181.336914	-536.184265	381.642242	981.838196	-327.845490	-195.064468	1390.630249	-568.320007	96.875153	1092.702515	484.057861	-10.124138	966.695374	445.880402	243.465118
-588.449524	191.709686	997.421692	-590.143372	10.214177	992.616821	-591.082458	213.951431	519.264038	-644.398315	-23.616119	526.867737	-666.392944	222.208466	86.908363	-656.675110	-24.091976	88.551720	-535.814575	269.162415	1474.316895	-533.334106	-101.527428	1430.965088	-491.166138	74.493469	1417.674805	-487.392242	47.678368	1746.474854	-694.304138	381.400269	1241.871704	-495.022430	-249.430878	1181.710205	-536.213440	382.188446	983.840088	-325.932648	-195.962067	1397.773804	-567.927307	98.177315	1092.669678	483.303986	-10.436172	966.703125	445.294952	243.136154
-590.638611	192.784973	997.741211	-587.614868	11.223998	992.363892	-591.817078	215.171951	519.509705	-643.781799	-24.088663	526.973633	-665.896667	222.216049	86.919640	-657.690308	-24.209747	88.645470	-538.332947	269.284912	1474.581055	-528.531067	-100.702675	1430.877563	-489.880798	75.881226	1417.487305	-485.658661	47.771847	1746.218018	-697.615784	379.715485	1241.819702	-484.324554	-247.373856	1182.160034	-536.572021	382.876007	985.879700	-322.987640	-195.209457	1404.304565	-567.650635	99.470528	1092.686279	482.575958	-10.927352	966.738098	444.637177	242.705719
-592.667297	193.739243	998.311340	-585.230103	12.343154	992.174744	-592.241882	215.678314	519.941406	-643.119812	-24.690269	527.075500	-665.116333	222.225220	86.831268	-658.847046	-24.444021	88.854996	-540.800049	269.217621	1474.572510	-524.133606	-99.702225	1430.734131	-488.761719	77.210754	1417.317017	-483.884827	47.831451	1745.989380	-700.993958	377.898743	1241.906616	-472.511749	-244.403122	1182.861694	-537.203308	383.652649	987.989319	-318.830719	-193.387253	1410.438843	-567.423157	100.621071	1092.868896	481.844482	-11.476909	966.768738	443.992065	242.184738
-594.594543	194.615845	998.907227	-583.135681	13.519341	992.033569	-594.039490	217.026016	520.426514	-642.160339	-25.313410	527.252502	-665.291016	222.519608	87.007561	-659.892578	-24.655254	89.029900	-543.201965	269.024170	1474.899536	-520.011169	-98.668076	1430.381226	-487.883545	78.422432	1417.300171	-482.098541	47.890419	1745.762085	-704.447449	375.849365	1242.125732	-459.864532	-240.539658	1183.675415	-538.129456	384.381134	990.159729	-313.303802	-190.443985	1415.729980	-567.285645	101.727951	1093.086304	481.244049	-11.800775	966.669006	443.417938	241.664749
-596.241516	195.431244	999.508606	-581.287231	14.682705	991.979614	-594.665833	217.367081	520.916992	-640.932434	-25.858446	527.368835	-664.875732	222.681137	87.007729	-660.587646	-24.921211	89.208870	-545.500977	268.806152	1475.263184	-516.203064	-97.610199	1430.053955	-487.215332	79.500687	1417.283813	-480.327789	47.886414	1745.529785	-707.888855	373.667999	1242.457153	-446.361267	-236.027740	1184.665039	-539.263794	384.972504	992.336060	-306.044922	-187.201340	1420.678833	-567.177185	102.776848	1093.359619	480.668732	-12.431941	966.661987	442.883575	241.120987
-597.668274	196.224319	1000.125671	-579.796631	15.784551	991.960510	-595.861511	218.053482	521.324341	-639.468567	-26.257719	527.369202	-664.673767	222.795502	86.946175	-661.821350	-25.150763	89.382805	-547.792297	268.525879	1475.762817	-512.662109	-96.654594	1429.652710	-486.796722	80.461357	1417.370728	-478.601837	47.805382	1745.349121	-711.410828	371.343872	1242.899780	-432.463806	-230.688553	1185.892212	-540.566162	385.484802	994.605713	-296.942535	-182.823029	1424.726685	-567.167236	103.722900	1093.663452	480.054596	-13.059490	966.668091	442.259064	240.483383
-598.872986	196.856247	1000.643677	-578.490417	16.797777	991.971741	-597.034119	218.479019	521.741028	-637.868530	-26.492916	527.310303	-664.449707	222.755615	86.787689	-662.455566	-25.387392	89.571396	-550.109985	268.226410	1476.424072	-509.234589	-95.771896	1429.011719	-486.515411	81.295319	1417.484863	-476.920044	47.642841	1745.167358	-714.870911	368.910400	1243.387329	-418.310791	-224.840378	1187.424072	-542.166138	385.977386	996.728577	-285.492157	-177.904663	1427.957275	-567.216858	104.554184	1093.950439	479.563080	-13.629212	966.631287	441.765320	239.662262
-599.901672	197.590363	1001.139282	-577.606506	17.819431	991.989685	-598.350037	218.969879	522.052795	-636.108643	-26.528913	527.183960	-664.282959	222.567230	86.653671	-663.144348	-25.580681	89.750572	-552.471558	267.838196	1477.200562	-505.893433	-94.890686	1428.269409	-486.412354	82.150116	1417.667236	-475.280914	47.322800	1744.880493	-718.376709	366.368713	1244.135010	-404.276367	-218.441528	1189.320190	-543.975525	386.203217	998.939148	-271.951416	-171.110077	1429.883057	-567.414734	105.380463	1094.233398	479.080902	-14.454918	966.654114	441.281586	238.819199
-600.706238	198.175583	1001.528320	-576.940125	18.816593	992.047241	-599.764221	219.294830	522.478210	-634.441895	-26.418327	527.128784	-664.270020	222.168640	86.545105	-663.663086	-25.774944	89.934418	-554.895508	267.391815	1478.049683	-502.648804	-93.754120	1427.466187	-486.428131	82.959671	1417.846069	-473.827026	47.002968	1744.684937	-721.967590	363.831299	1245.145508	-390.075928	-211.858688	1191.909180	-545.983154	386.328644	1001.083069	-255.287201	-165.899994	1432.249146	-567.638000	106.138626	1094.489502	478.629395	-15.370061	966.690369	440.784393	238.321228
-601.269958	198.774200	1001.777466	-576.519836	19.736347	992.039429	-601.215332	219.459808	522.647400	-632.523315	-25.741821	527.078186	-664.424988	221.880600	86.398407	-663.922668	-25.856716	90.082253	-557.369995	266.917206	1479.105225	-499.390778	-92.313477	1426.682861	-486.379333	83.905083	1418.022339	-472.483398	46.488251	1744.337036	-725.298706	361.231842	1245.751709	-376.447418	-204.954102	1195.105835	-548.132385	386.234619	1003.162842	-235.572433	-160.487656	1432.823608	-567.878967	106.844498	1094.645386	478.243835	-16.038713	966.682007	440.309143	237.430984
-601.628601	199.260193	1001.944336	-576.238953	20.401714	992.085266	-602.737610	219.901031	522.837402	-630.747498	-25.210306	527.028198	-664.809814	221.493073	86.389153	-664.186829	-25.936657	90.327461	-559.997375	266.314789	1480.101685	-496.606903	-90.775459	1426.090454	-486.583588	84.763664	1418.244751	-471.223358	45.922787	1743.892456	-728.972839	358.637024	1247.046875	-363.512848	-197.969666	1199.287354	-550.475586	386.061340	1005.171143	-214.689758	-153.432587	1433.242188	-568.142334	107.392273	1094.799072	477.894470	-16.868507	966.602356	439.990356	236.539276
-601.825806	199.676270	1001.948608	-576.106384	20.962440	992.127441	-603.654114	219.844879	522.846558	-628.968567	-24.297459	526.744324	-664.628174	220.968292	86.141518	-664.168945	-25.866436	90.408936	-562.738464	265.555786	1481.411255	-494.309143	-89.193169	1425.731201	-486.599548	85.750153	1418.505005	-470.003998	45.259335	1743.477539	-732.494385	356.126129	1247.986084	-351.247375	-190.861572	1204.410889	-552.962158	385.811462	1007.130371	-191.760361	-146.176773	1432.562012	-568.413208	107.900703	1094.873291	477.622986	-17.799437	966.555603	439.662781	235.494949
-601.823669	200.105347	1001.885132	-576.030273	21.414286	992.152527	-604.866333	220.010147	522.892151	-627.509766	-23.651169	526.598389	-664.633057	220.437820	85.941833	-664.465515	-25.853247	90.547600	-565.137939	265.084381	1482.369995	-492.298615	-87.223862	1425.509277	-487.024231	86.481125	1418.630005	-468.869598	44.753845	1742.947510	-735.741089	353.587158	1248.595947	-340.003784	-184.475769	1210.382446	-555.581055	385.536285	1008.995361	-167.556900	-138.983444	1430.732422	-568.602112	108.362305	1094.902222	477.458344	-18.740093	966.516113	439.424225	234.605087
-601.771240	200.479660	1001.770996	-576.022644	21.743616	992.119995	-605.927551	220.186386	522.963501	-626.035950	-23.174030	526.188904	-664.654297	219.979706	85.842590	-664.681030	-25.868181	90.713921	-567.525940	264.589325	1483.082642	-490.841278	-85.142166	1425.858887	-487.340332	87.376549	1418.908447	-467.993774	43.830132	1742.887695	-739.211792	351.186493	1249.651245	-327.596527	-177.396469	1224.581909	-558.343384	385.280975	1010.640991	-142.311005	-132.603500	1426.859009	-568.769714	108.723625	1094.869873	477.189362	-19.857750	966.451782	439.018188	233.478668
-601.583740	200.717026	1001.660522	-575.944397	22.035646	992.061768	-606.949341	220.189178	523.012085	-624.718689	-22.839077	526.038025	-664.791443	219.592697	85.802155	-665.033752	-25.952673	90.907768	-569.639099	264.181274	1483.978271	-489.443695	-83.000877	1426.663086	-487.641632	88.316147	1419.241699	-467.204865	42.940910	1742.676270	-742.703674	348.878937	1250.649780	-317.828186	-169.672119	1231.734863	-561.235352	384.919464	1012.361328	-117.185539	-125.889465	1422.258911	-568.843811	108.971970	1094.827515	477.091705	-20.820793	966.343140	438.889130	232.490555
-601.418274	200.813187	1001.619446	-575.829102	22.171200	992.093872	-607.446289	219.734009	523.113403	-623.431091	-22.378805	525.570923	-664.503235	219.134125	85.622459	-665.198608	-25.871145	90.987503	-571.526917	263.915649	1484.805054	-488.133057	-81.129387	1428.081055	-487.827148	89.210579	1419.532349	-466.547333	42.117371	1742.480713	-746.109070	346.678406	1251.631104	-309.678864	-163.277054	1239.636841	-564.376831	384.138947	1014.180054	-92.192863	-118.437592	1415.030518	-568.879761	109.094719	1094.858887	477.028015	-22.039835	966.276978	438.664551	231.192383
-601.143860	200.814972	1001.591675	-575.587097	22.331600	992.159912	-608.284302	219.698303	523.282776	-622.532654	-22.426884	525.370850	-664.443237	218.876404	85.622169	-665.694214	-25.765280	91.051056	-573.249207	263.548889	1485.554932	-486.283173	-79.107422	1430.776611	-488.091858	89.978561	1419.950439	-466.016815	41.197739	1742.364502	-749.723389	344.702209	1252.862793	-302.100464	-157.762711	1246.543091	-567.508667	383.567780	1015.746765	-68.764160	-109.165123	1405.451294	-568.842834	109.187523	1094.922607	476.894104	-23.246311	966.189819	438.459869	230.016937
-600.856934	200.660141	1001.643860	-575.190063	22.371805	992.354248	-609.112976	219.791946	523.476868	-621.432068	-22.286411	525.110962	-664.501343	218.771835	85.680183	-665.644714	-25.577051	91.188675	-574.865295	263.422577	1486.116577	-484.150757	-76.900780	1434.234253	-488.186523	90.700737	1420.354248	-465.524994	40.222221	1742.266724	-752.992188	342.787140	1253.849487	-295.125732	-152.966583	1252.330078	-570.776978	382.981934	1017.004272	-48.378036	-99.130684	1393.538940	-568.719727	109.184006	1095.090454	476.944885	-24.457109	966.081604	438.381683	228.644089
-600.611145	200.397003	1001.766479	-574.634399	22.389185	992.567688	-609.883362	219.888657	523.597534	-620.734558	-22.422108	525.144714	-664.519653	218.792236	85.614639	-666.097412	-25.511353	91.481659	-576.305969	263.497772	1486.513306	-482.604767	-75.148697	1436.648438	-488.094513	91.515427	1420.757813	-465.125183	39.352806	1742.327393	-755.916199	340.971191	1254.607178	-289.330719	-149.023071	1256.528687	-574.021118	382.545746	1018.048950	-32.667698	-89.085999	1381.583862	-568.500732	109.112671	1095.295288	476.954407	-25.718447	965.980713	438.389313	227.298599
-600.491333	200.118851	1001.939270	-574.002014	22.352732	992.871216	-610.571045	220.261551	523.697327	-619.742859	-22.224775	524.893738	-664.486267	218.860458	85.644348	-666.377380	-25.419878	91.753410	-577.780396	263.562683	1486.768677	-480.201813	-74.320435	1438.664917	-487.863831	92.479164	1421.339844	-464.787170	38.530586	1742.500488	-759.008667	339.423950	1255.429321	-284.959961	-146.076752	1258.801025	-577.317749	382.182312	1018.838989	-21.971714	-76.756454	1370.131226	-568.222473	109.063881	1095.554932	477.036346	-27.086277	965.883850	438.395477	226.007965
-600.441956	199.762131	1002.178101	-573.132202	22.172937	993.250916	-611.366089	220.651550	523.890076	-619.091797	-22.344166	524.999939	-664.540039	218.956848	85.773651	-666.903137	-25.366497	92.074020	-579.296448	263.637939	1486.764038	-476.735229	-73.154175	1439.989014	-487.312714	93.594345	1421.960327	-464.502655	37.802200	1742.820557	-762.272278	338.098877	1256.174927	-281.934479	-144.213318	1259.056641	-580.606567	381.587646	1019.527161	-13.180037	-60.070045	1359.659546	-567.848083	108.945168	1095.883911	477.185577	-28.488745	965.758911	438.538910	224.595779
-600.491882	199.269714	1002.448303	-572.065857	21.989643	993.688110	-612.029663	220.727493	524.086670	-618.037537	-21.953300	524.911804	-664.471008	219.084106	85.865242	-667.232178	-25.247355	92.199173	-580.868347	263.706329	1486.774414	-472.770142	-71.768768	1440.491577	-486.512024	94.903282	1422.518921	-464.308044	37.225235	1743.273438	-765.237122	336.734985	1256.669312	-279.113007	-142.385986	1258.276978	-583.991272	381.059174	1020.012878	-11.651248	-59.381741	1350.162231	-567.366821	108.810715	1096.246704	477.325775	-29.958670	965.665344	438.517975	222.997528
-600.674500	198.664429	1002.710327	-570.801086	21.720907	994.043457	-613.860046	221.373322	524.461365	-617.149719	-21.599159	524.893066	-664.945496	219.134506	86.024010	-667.734436	-25.160234	92.437065	-582.431519	263.773315	1486.712891	-468.292450	-69.453484	1441.137817	-485.550110	96.399734	1422.885620	-464.125366	36.806992	1743.785522	-768.073181	335.385773	1257.063721	-277.502106	-140.710892	1256.054932	-587.337891	380.503784	1020.353760	-10.024817	-51.656834	1342.175415	-566.846191	108.572884	1096.562866	477.489716	-31.326199	965.548340	438.627167	221.460693
-601.166321	198.134460	1003.028076	-569.524902	21.575478	994.356628	-614.896912	221.409470	524.806580	-616.134216	-21.215490	524.940552	-664.867065	219.056305	86.186203	-667.789429	-25.013664	92.692352	-583.926453	263.834503	1486.656128	-464.114014	-66.324692	1441.010498	-484.414490	97.979927	1423.163940	-463.972809	36.603111	1744.326782	-770.805481	333.983582	1257.459839	-276.518982	-138.989868	1253.079224	-590.721436	379.718109	1020.666077	-11.211109	-43.698475	1336.282593	-566.302429	108.446716	1096.852295	477.860901	-33.157902	965.501404	439.039978	219.877930
-601.655212	197.693634	1003.283142	-568.017456	21.536551	994.537903	-615.963562	221.389038	525.170654	-615.179871	-20.855652	525.071716	-664.788879	218.934555	86.319458	-668.159302	-25.054798	93.087509	-585.216736	264.007660	1486.503906	-460.441406	-64.592148	1440.441895	-483.205109	99.507599	1423.218750	-463.790375	36.606060	1744.797363	-773.252502	332.448364	1257.690308	-276.307312	-137.178726	1249.657227	-593.615173	379.789642	1020.791748	-14.152527	-36.304924	1331.328735	-565.641724	108.408615	1097.043701	478.200256	-34.767567	965.474121	439.340485	218.431534
-602.250854	197.137344	1003.515625	-566.494385	21.449385	994.653076	-616.952271	221.014984	525.424988	-615.489441	-21.639893	525.331970	-664.521484	218.675262	86.281082	-669.560242	-25.408266	93.622795	-586.307739	264.216278	1486.331055	-457.326904	-63.413628	1439.560303	-482.019379	100.949623	1423.263062	-463.530731	36.813274	1745.213135	-775.596802	330.805481	1257.996460	-276.639313	-135.191376	1245.818359	-596.940796	379.132324	1020.770508	-17.977827	-29.301950	1327.060791	-564.966125	108.294693	1097.178101	478.673523	-36.589176	965.367249	440.264832	216.622040
-602.752319	196.580338	1003.712097	-564.879150	21.615854	994.741455	-618.030029	220.609909	525.699280	-614.586609	-21.466742	525.435974	-664.213623	218.490509	86.172134	-669.623230	-25.436758	93.841217	-587.146240	264.378296	1486.182739	-455.055878	-62.940849	1438.156494	-480.980865	102.087120	1423.154175	-463.210022	37.219624	1745.496948	-777.704041	329.024292	1258.287598	-277.566345	-133.176254	1241.672607	-600.227600	378.597260	1020.303223	-22.328360	-22.723940	1323.241699	-564.248657	108.305809	1097.290527	479.128326	-38.246151	965.271179	441.148315	214.267151
-603.298828	196.224213	1003.862976	-563.321899	21.736902	994.740845	-618.442261	221.087753	525.953125	-613.878296	-21.835396	525.601563	-663.490967	218.267838	86.011986	-669.906738	-25.644350	94.091789	-587.470642	264.552032	1486.070679	-452.026062	-62.161201	1437.544434	-479.763062	103.051712	1422.978882	-462.807465	37.788544	1745.700562	-779.576965	327.077515	1258.707397	-279.037964	-131.079056	1237.422485	-603.230408	377.816010	1019.963318	-26.863859	-16.552431	1319.874756	-563.567688	108.378845	1097.331787	479.516998	-40.108875	965.209839	441.471588	213.673401
-603.534912	196.037521	1003.446838	-561.868774	21.842300	994.685425	-619.138367	220.007294	526.065430	-613.260437	-22.299751	525.621887	-662.990662	218.001953	85.693481	-670.294067	-25.942133	94.322563	-587.512268	264.621521	1486.026123	-450.093506	-61.851604	1436.376343	-478.687683	103.780182	1422.706909	-462.321198	38.450840	1745.805664	-781.219116	324.961029	1259.258667	-280.687561	-128.902145	1233.196411	-606.446960	377.071289	1019.674866	-31.674175	-11.648552	1316.466919	-562.710571	108.793541	1097.047363	480.222015	-42.010761	965.005066	441.983398	211.632462
-604.369080	194.888885	1003.470825	-560.509705	21.809134	994.597961	-620.881226	219.315811	526.057495	-612.808655	-23.066263	525.659668	-663.182434	217.655716	85.519295	-670.749146	-26.275515	94.495827	-587.251282	264.650208	1486.027466	-448.613007	-61.700848	1435.246460	-477.734100	104.231262	1422.334839	-461.769165	39.162411	1745.886719	-782.618591	322.783752	1259.948608	-282.644684	-126.898575	1229.178467	-609.696472	376.248291	1019.214355	-36.342163	-6.330265	1313.546509	-562.271912	108.438431	1096.979614	480.581512	-43.671467	964.877869	442.448181	209.301666
-604.640991	194.549255	1003.343079	-559.197021	21.856800	994.424744	-622.033997	218.335800	526.023132	-612.238708	-23.734560	525.572998	-663.234680	217.401810	85.296600	-670.794250	-26.514845	94.591057	-586.827820	264.626129	1486.055786	-447.253357	-61.589325	1434.273926	-476.430634	104.750519	1421.702393	-461.152710	39.920120	1745.891602	-783.790039	320.542114	1260.686157	-284.703400	-124.828743	1225.256958	-612.898438	375.200928	1018.955200	-40.764637	-1.310496	1310.497437	-561.625244	108.486511	1096.802734	481.127014	-45.726322	964.849792	443.289307	207.321823
-604.745239	194.095490	1003.235291	-558.032959	21.913733	994.244019	-623.001099	217.536621	525.737305	-611.770691	-24.446798	525.532532	-663.123840	217.139679	85.009201	-671.003418	-26.795616	94.776527	-586.244995	264.659515	1486.123535	-446.158691	-61.375046	1433.374634	-475.459869	105.023865	1421.212891	-460.462646	40.734966	1745.836182	-784.759583	318.368622	1261.452759	-286.913055	-122.955032	1221.530762	-615.869385	374.049622	1018.440491	-45.079704	3.404688	1307.467163	-560.987793	108.427330	1096.635498	481.759216	-47.616360	964.717163	444.208557	205.410355
-604.346252	193.747833	1002.738037	-556.645996	21.923021	993.821106	-623.798218	216.547958	525.548340	-611.369019	-25.247684	525.581360	-662.917236	216.855988	84.565804	-671.194519	-26.976522	94.886642	-585.491821	264.782898	1486.096313	-445.219391	-61.163662	1432.551270	-474.818787	105.134605	1420.995850	-459.739441	41.555447	1745.750732	-785.590393	316.288879	1262.209473	-289.208069	-121.339569	1218.096069	-618.702576	372.826843	1018.015137	-49.107445	7.646007	1304.192139	-560.283447	108.364334	1096.214111	482.252167	-49.794491	964.666565	445.137939	203.239716
-603.991455	193.295990	1002.381042	-555.586792	21.554441	993.552246	-624.655884	215.694061	525.364990	-610.785156	-25.613537	525.455139	-662.817810	216.716248	84.168213	-671.109375	-27.051418	94.970139	-584.716553	264.912354	1486.006958	-444.321106	-60.983566	1431.915283	-474.614075	105.003929	1421.151733	-459.008850	42.284233	1745.683594	-786.304871	314.326233	1262.931763	-291.523773	-119.898071	1214.886841	-621.257080	371.433563	1017.469543	-52.831337	11.430079	1300.633179	-559.534424	108.099838	1095.891602	482.705597	-52.084888	964.778809	446.446564	201.027206
-603.437988	192.918015	1002.071411	-554.671570	21.247318	993.373962	-625.466980	214.966034	525.179199	-610.834534	-26.580477	525.463806	-662.689575	216.467285	83.910538	-671.661743	-27.256462	95.095230	-584.163025	264.987457	1485.969849	-443.590668	-60.840332	1431.392334	-473.584839	105.158737	1420.514404	-458.227661	42.960972	1745.609253	-786.890503	312.483887	1263.552124	-293.687103	-118.625145	1211.873413	-623.755920	369.911682	1016.768982	-56.409641	14.916544	1297.254395	-558.787720	107.878868	1095.644165	483.127319	-54.781582	964.949951	447.503998	198.796616
-602.663513	192.362762	1001.706238	-553.694214	20.761288	993.065063	-626.123596	214.319397	525.096313	-610.640991	-26.979120	525.481140	-662.633667	216.335266	83.713547	-671.791931	-27.213913	95.125465	-583.668640	264.976257	1485.981812	-442.902283	-60.760880	1430.850952	-472.788635	105.276085	1420.052124	-457.524963	43.528683	1745.572144	-787.459290	310.795685	1264.078491	-295.831482	-117.569206	1209.274292	-626.738037	368.150543	1015.596741	-60.260132	18.055553	1294.390869	-558.022705	107.381844	1095.329834	483.869324	-58.086548	965.215210	449.426880	196.248566
-601.877136	191.769608	1001.422974	-553.015259	20.260033	992.947388	-626.771729	213.863922	525.019653	-610.142090	-26.725069	525.319824	-662.589417	216.153229	83.614685	-671.254211	-26.923422	95.062035	-583.170288	264.966156	1485.984863	-442.143860	-60.714588	1430.363647	-472.958405	104.954056	1420.500732	-456.851593	44.017410	1745.555054	-787.857666	309.203979	1264.439087	-297.894257	-116.507591	1206.698853	-628.583069	366.543213	1014.796753	-63.463192	20.853207	1291.032471	-557.389771	106.887611	1095.149292	484.832092	-58.347145	964.368530	450.192291	195.181000
-600.974304	191.214706	1001.206055	-552.134766	19.537659	992.743408	-627.365967	213.546768	525.045471	-610.065186	-26.753763	525.330444	-662.677612	216.108612	83.642937	-671.129578	-26.769812	95.071701	-582.926941	264.927185	1485.911743	-441.563751	-60.813015	1429.964844	-472.157562	105.010712	1420.127686	-456.224945	44.389484	1745.586548	-788.261292	307.793549	1264.668823	-300.101349	-115.857063	1204.501831	-630.740417	364.734711	1013.908142	-66.530083	23.246916	1287.501587	-556.556580	106.235664	1094.950928	485.968933	-59.499916	963.889832	451.717987	193.485306
-600.076782	190.766541	1001.024231	-551.590515	19.019842	992.699829	-627.889893	213.341492	525.134399	-610.336670	-27.031767	525.399109	-662.818665	216.208847	83.635445	-671.164124	-26.639126	95.084991	-582.671326	264.878876	1485.776123	-440.952911	-61.022537	1429.616577	-471.509552	104.891602	1419.973022	-455.673370	44.675472	1745.653442	-788.520630	306.561127	1264.745361	-302.259369	-115.233910	1202.403687	-632.550415	363.230682	1012.738464	-69.265236	25.558376	1283.851074	-555.918762	105.765793	1094.855103	486.957672	-61.524979	963.716370	453.536957	191.411270
-599.208435	190.250000	1000.899597	-550.976746	18.285183	992.609192	-628.277039	213.282745	525.276672	-610.308960	-26.770948	525.456116	-662.652283	216.381424	83.545013	-670.867859	-26.440952	95.113914	-582.498169	264.727448	1485.587646	-440.427032	-61.461563	1429.367798	-470.960693	104.669899	1419.905762	-455.145569	44.907150	1745.773193	-788.693542	305.417908	1264.699585	-304.437744	-114.849220	1200.415527	-634.355469	361.762482	1011.522827	-72.302063	27.456944	1280.496460	-555.191956	105.124802	1094.750488	487.843781	-63.660217	963.709045	455.207458	189.398758
-598.619019	189.671677	1001.043518	-550.643494	17.496105	992.825317	-628.776306	213.274323	525.396057	-610.635559	-26.859648	525.576416	-662.618591	216.616592	83.427345	-670.893127	-26.236488	95.104263	-582.188416	264.655975	1485.336304	-439.874298	-61.902428	1429.216064	-470.848907	104.294411	1420.430786	-454.718353	45.039383	1745.930786	-788.740601	304.473267	1264.582275	-306.650085	-114.796417	1198.739868	-635.927734	360.285858	1010.261780	-75.069954	29.128544	1276.825806	-554.444275	104.534187	1094.871094	488.797913	-65.991905	963.733093	457.168396	187.276855
-597.858765	189.216110	1001.008423	-550.263550	17.029970	992.915588	-629.171997	213.257538	525.570557	-610.875305	-26.811647	525.601990	-662.668823	216.785065	83.467239	-670.627441	-26.004858	95.074776	-581.948608	264.536560	1485.054688	-439.465118	-62.386726	1429.119629	-469.922302	104.301414	1420.026978	-454.356049	45.116470	1746.069580	-788.706421	303.676422	1264.406738	-308.958099	-115.008278	1197.151123	-637.493469	358.926056	1008.884644	-77.773293	30.742041	1273.027954	-553.883301	104.097412	1094.900269	490.587341	-69.102676	963.825562	460.992065	184.639664
-597.046875	188.627457	1001.048279	-549.704956	16.407831	992.922302	-629.445679	213.210434	525.720093	-609.732727	-24.958353	525.343994	-662.753662	216.905518	83.578560	-668.870972	-25.217434	94.650337	-581.614868	264.414337	1484.781372	-440.302490	-64.357483	1427.957642	-469.373199	104.081718	1420.131958	-454.054382	45.130383	1746.250610	-788.508362	302.916931	1264.194336	-311.268738	-115.504997	1195.622681	-638.906433	357.653168	1007.516907	-80.443962	32.184532	1269.149292	-553.168762	103.451622	1094.917969	491.729919	-71.453529	963.920898	463.788879	181.348389
-596.504578	187.853592	1001.084167	-549.397705	15.868041	992.989929	-629.759705	213.017883	525.923828	-611.353821	-26.543673	525.808716	-662.796143	217.063354	83.632004	-670.156738	-25.491961	94.955345	-581.130798	264.294159	1484.508301	-439.546875	-64.555748	1428.257935	-469.265228	103.640930	1420.687622	-453.827087	45.131020	1746.401489	-788.295959	302.262909	1264.016724	-313.429260	-116.169655	1194.199951	-640.294312	356.388672	1006.195740	-83.066635	33.492744	1265.172729	-552.683655	102.803650	1094.957153	492.203522	-73.127563	963.995239	464.241974	180.083145
-595.717773	187.739822	1001.153564	-549.076416	15.560826	993.047974	-630.054443	212.796036	526.160706	-611.851929	-26.858324	526.037231	-662.982544	217.301208	83.796349	-670.122559	-25.296236	94.911156	-580.780579	264.141205	1484.258789	-439.087952	-64.852631	1428.409912	-468.472015	103.464104	1420.351685	-453.667664	45.102894	1746.556641	-787.944397	301.697235	1263.795166	-315.509277	-117.298393	1192.920166	-641.587463	355.123016	1004.810547	-85.699562	34.685852	1261.045410	-552.095825	102.540283	1095.014282	492.483276	-74.262436	964.086853	464.412689	179.539200
-595.128235	186.946472	1001.084229	-548.658936	14.993354	992.984680	-630.173767	212.789139	526.168335	-612.017944	-26.756260	526.024536	-662.976929	217.419449	83.796448	-669.617249	-25.054487	94.897507	-580.244751	264.002686	1483.875000	-438.864410	-65.445320	1428.299438	-467.883942	103.201302	1420.234009	-453.528015	45.049854	1746.713501	-787.460266	301.187744	1263.513916	-317.539520	-118.489723	1191.745361	-642.744324	353.891357	1003.374023	-88.260674	35.690784	1256.794189	-551.639038	101.831093	1094.958008	493.612549	-76.341400	964.181091	466.618988	177.701477
-594.368469	187.119781	1001.115295	-548.344727	14.679196	992.995361	-630.291077	212.895966	526.244080	-612.412598	-26.894815	526.045837	-663.007385	217.578705	83.777771	-669.245239	-24.762875	94.800446	-579.573486	263.908905	1483.460815	-438.666901	-65.957550	1428.259277	-467.344055	102.832886	1420.228882	-453.399963	45.017185	1746.859985	-786.864563	300.759766	1263.210205	-319.604523	-120.033035	1190.782471	-643.829407	352.724091	1001.876892	-90.820305	36.540321	1252.414185	-551.032471	101.713554	1094.964844	494.919952	-78.573959	964.309387	469.352295	175.475327
-593.939636	186.348969	1001.063538	-548.159058	14.113174	993.010193	-630.444580	212.806442	526.250061	-612.859070	-26.928101	526.169006	-663.014160	217.669266	83.791397	-668.998535	-24.560722	94.759956	-578.885437	263.817322	1483.067505	-438.519653	-66.585213	1428.306641	-466.779114	102.445473	1420.145142	-453.309692	44.961754	1746.986938	-786.208740	300.396515	1262.869019	-321.595184	-121.719963	1189.875977	-644.721863	351.550812	1000.456421	-93.450554	37.281361	1247.982910	-550.650452	101.075859	1094.930542	496.126373	-80.657471	964.419800	471.920624	173.418686
-593.227905	186.440430	1001.049561	-547.957275	13.784185	992.993652	-630.405029	212.536652	526.313110	-613.298218	-27.142935	526.403259	-662.965027	217.700607	83.748779	-668.719482	-24.373066	94.674866	-578.122925	263.755829	1482.662842	-438.425415	-67.173584	1428.394043	-466.383972	101.978302	1420.133667	-453.233551	44.881058	1747.108398	-785.501587	300.035583	1262.663452	-323.621490	-123.535194	1189.001221	-645.511108	350.235138	999.085205	-96.034119	37.767460	1243.177002	-550.136353	100.908897	1094.903687	497.103455	-82.326714	964.457031	473.714630	172.238022
-592.666687	186.125885	1001.053101	-547.755737	13.294067	992.952026	-630.460083	212.326508	526.344788	-614.408386	-28.171106	526.584595	-663.292664	218.149445	83.934998	-669.122742	-24.378008	94.722641	-577.357727	263.583496	1482.411865	-438.526794	-67.784988	1428.149414	-466.038177	101.443069	1420.156860	-453.201294	44.781063	1747.249390	-784.704590	299.705841	1262.383423	-325.755341	-125.586380	1188.309082	-646.026611	348.947784	997.760559	-98.695610	38.218174	1238.315918	-549.712036	100.449150	1094.876099	498.421082	-84.636696	964.581299	476.814087	170.124023
-592.300537	185.247421	1000.975464	-547.705322	12.709734	992.890625	-630.496521	212.071136	526.241333	-614.254272	-27.559324	526.363037	-663.218201	218.133942	83.954193	-668.141174	-24.122131	94.493591	-576.492249	263.475891	1482.125488	-438.356384	-68.378899	1428.531860	-466.145203	100.689133	1420.500977	-453.161835	44.712063	1747.345947	-783.942200	299.477692	1262.116699	-327.854309	-127.625854	1187.600464	-646.429199	347.537964	996.649597	-101.344643	38.477158	1233.287476	-549.428528	99.710899	1094.790894	499.753876	-87.171356	964.699036	480.088104	167.864868
-591.667358	185.379395	1000.903381	-547.608032	12.327629	992.799438	-630.606934	211.781158	526.265625	-614.046143	-26.999487	526.258240	-662.876099	217.610092	83.792847	-667.356079	-23.891148	94.206207	-575.729553	263.322510	1481.847534	-438.507050	-69.051315	1428.369385	-465.855530	100.110779	1420.375122	-453.137665	44.610153	1747.445801	-783.063354	299.255005	1261.831421	-329.912903	-129.673187	1186.843872	-646.711426	346.283630	995.509949	-104.055763	38.712749	1228.267944	-549.028259	99.518356	1094.702393	501.076691	-89.614479	964.774658	483.433014	165.599106
-591.121033	185.113785	1000.798462	-547.453369	11.846810	992.654114	-630.737427	211.451126	526.250854	-613.669495	-26.337950	526.115662	-663.154297	218.055328	83.864616	-666.328735	-23.668314	93.897133	-574.933411	263.171112	1481.484375	-438.642181	-69.733528	1428.412842	-465.209442	99.661781	1420.127686	-453.099884	44.543327	1747.512207	-782.213745	299.147308	1261.442017	-332.162628	-131.878738	1186.235596	-646.773560	344.896179	994.301636	-106.796608	38.612083	1223.034668	-548.640930	99.084595	1094.569824	502.326111	-91.822098	964.720642	486.736877	163.475998
-590.639709	184.820740	1000.597778	-547.406677	11.298970	992.541016	-630.940125	211.262650	526.204590	-614.264648	-26.832598	526.243103	-663.250244	218.094635	83.805801	-666.426025	-23.745966	93.875877	-574.142822	263.014099	1481.152100	-438.765137	-70.464188	1428.440552	-464.926208	99.025627	1420.056274	-453.074066	44.436543	1747.569702	-781.329895	299.091187	1261.110962	-334.310638	-134.119904	1185.581177	-646.658569	343.647675	993.133911	-109.236168	38.520191	1217.530518	-548.317322	98.676369	1094.400269	503.580994	-93.808037	964.618225	490.067474	161.487183
-590.133911	184.404816	1000.491272	-547.340332	10.792068	992.473328	-631.111572	210.963989	526.185303	-614.963867	-28.037094	526.706299	-663.250854	218.041855	83.764076	-666.799561	-23.831781	93.943047	-573.278870	262.873444	1480.735107	-438.981995	-71.212585	1428.284546	-464.758057	98.367088	1420.022217	-453.041534	44.363384	1747.590210	-780.391541	299.071655	1260.702881	-336.075287	-136.007141	1185.032593	-646.507996	342.468872	992.098083	-108.578758	33.541653	1216.411865	-547.982605	98.196526	1094.302979	504.768188	-95.991158	964.569275	493.398895	159.565460
-589.730591	183.972946	1000.388672	-547.296387	10.195033	992.384460	-631.460022	211.263321	526.411133	-615.815186	-29.374189	527.326599	-663.397461	218.032593	83.777206	-667.361206	-23.909950	93.978905	-572.539185	262.767090	1480.429688	-439.071289	-71.848206	1428.510498	-464.398773	97.792191	1419.941772	-452.987030	44.267937	1747.599854	-779.442932	299.077606	1260.363892	-338.308807	-138.517319	1184.373901	-646.131287	341.290009	991.136414	-112.245934	33.827682	1210.964966	-547.715515	97.657379	1094.198120	505.890167	-98.057999	964.529907	496.706726	157.771362
-589.251465	183.462662	1000.256104	-547.206726	9.589279	992.281250	-631.720764	211.137436	526.588806	-616.534363	-29.250837	527.580872	-663.427368	218.042297	83.707207	-667.446533	-23.861261	93.839386	-571.719177	262.591400	1480.114868	-439.391205	-72.698441	1428.331055	-464.088318	97.196838	1419.818237	-452.895264	44.131126	1747.604248	-778.486572	299.153870	1259.992920	-340.733673	-141.102402	1183.824585	-645.763733	340.137024	990.175110	-115.201523	33.594833	1205.500122	-547.418884	97.072037	1094.077881	507.029968	-99.930931	964.375061	500.190643	156.023743
-588.789429	182.961990	1000.145447	-547.059082	8.954424	992.146545	-631.883362	210.814758	526.578369	-617.069641	-29.908140	527.709778	-663.409729	218.021988	83.594498	-667.406616	-23.789997	93.754753	-570.997437	262.350800	1479.862671	-439.816071	-73.489464	1427.916382	-463.862610	96.607841	1419.685425	-452.768066	44.011227	1747.594482	-777.511414	299.273285	1259.585938	-343.192017	-143.720795	1183.145386	-645.229553	339.119904	989.244141	-118.748894	33.534142	1199.774780	-547.116028	96.452248	1093.955933	508.142731	-101.673035	964.200745	503.558807	154.411926
-588.262024	182.442093	999.997986	-546.901550	8.364966	992.073486	-631.963501	210.475739	526.551758	-618.690125	-33.411201	529.407104	-662.989197	217.653015	83.387009	-669.005310	-24.208736	94.108475	-570.231750	262.163574	1479.519531	-439.947754	-74.214211	1427.933594	-463.645752	95.925476	1419.533813	-452.622803	43.938892	1747.550537	-776.492676	299.429962	1259.238403	-345.607452	-146.379745	1182.473877	-644.676453	338.171295	988.432129	-121.910034	33.172119	1193.917358	-546.784607	95.892220	1093.848022	509.190033	-103.543839	964.039917	506.940460	152.844345
-587.971375	181.521072	999.875488	-546.786865	7.641960	991.995056	-632.088745	210.099060	526.513062	-618.624939	-33.152206	528.838745	-663.281921	217.978760	83.525200	-668.134094	-23.945004	93.842712	-569.441162	261.955475	1479.194336	-439.955902	-75.008789	1428.342529	-463.412689	95.333626	1419.410522	-452.442993	43.868511	1747.518555	-775.439880	299.678223	1258.684082	-348.067902	-149.696411	1182.290771	-644.010803	337.321869	987.649719	-125.116493	32.699120	1188.161621	-546.546631	95.083191	1093.739990	510.162476	-105.227203	963.882996	510.293640	151.420532
-587.311279	181.460266	999.672729	-546.568909	7.058831	991.870239	-632.230896	209.705948	526.657166	-619.671936	-34.096657	529.558472	-663.246582	217.945877	83.550018	-668.545654	-24.017561	93.782440	-568.722168	261.767334	1478.835327	-440.201202	-75.788963	1428.113770	-463.200134	94.630653	1419.303833	-452.198761	43.768417	1747.492920	-774.433105	299.960968	1258.251587	-350.836456	-151.535248	1181.251221	-643.238586	336.541168	986.817017	-128.825546	31.142551	1183.055420	-546.075195	94.758507	1093.569214	511.198639	-106.833733	963.706238	513.655579	150.036911
-586.864746	180.929626	999.522278	-546.013306	6.205479	991.524292	-632.382568	209.363235	526.743591	-620.106812	-34.336681	529.689148	-663.257568	217.927322	83.533760	-668.284363	-23.960915	93.729919	-568.020386	261.570343	1478.426636	-440.329651	-76.592308	1428.307739	-462.974213	94.005936	1419.241943	-451.893524	43.646282	1747.487061	-773.095093	300.064728	1257.774658	-353.559387	-154.065750	1180.619873	-642.490784	335.784332	985.964722	-132.014771	29.133936	1177.446289	-545.486206	93.990555	1093.302612	512.217285	-108.198029	963.483887	517.027283	148.681366
-586.576355	180.402710	999.443787	-546.286072	5.116369	991.388245	-632.596619	208.951599	526.825195	-620.669434	-34.747940	529.696594	-662.931091	217.515045	83.402924	-668.285950	-23.979954	93.665810	-567.419983	261.285980	1478.143433	-440.500275	-77.392365	1428.398682	-462.839111	93.356949	1419.165283	-451.578491	43.505512	1747.480957	-772.078125	300.323242	1257.325806	-356.282867	-157.253143	1180.348389	-641.600952	335.073059	985.254639	-135.609787	27.733755	1172.178101	-545.421021	93.095772	1093.183350	513.263428	-109.462555	963.233459	520.400330	147.499924
-586.030029	179.673080	999.356201	-546.168396	4.942873	991.550354	-632.731934	208.455399	526.912109	-621.111511	-35.196644	529.783997	-662.861389	217.476349	83.416824	-668.197144	-23.975801	93.658607	-566.860291	260.914032	1477.875000	-440.626831	-78.145798	1428.459106	-462.755493	92.707756	1419.122314	-451.310425	43.429482	1747.522949	-771.354675	300.710449	1256.746338	-359.095520	-159.611008	1179.597168	-640.671448	334.390381	984.634338	-139.240723	26.516800	1167.073608	-545.177368	92.712456	1093.239380	514.339355	-110.610504	963.051880	523.845398	146.180389
-585.669922	178.926697	999.441345	-546.069519	4.214197	991.596680	-633.036621	208.104691	526.997375	-621.546570	-35.553272	529.811279	-662.976746	217.409607	83.489044	-668.213135	-24.018082	93.635445	-566.378052	260.553558	1477.626953	-440.721588	-78.937363	1428.561035	-462.629791	92.034332	1419.057251	-451.041687	43.337784	1747.543091	-770.424683	300.940247	1256.244751	-362.140961	-162.013977	1178.981079	-639.662659	333.691803	983.916504	-142.867813	24.591591	1161.184570	-544.854736	91.943962	1093.285278	515.312683	-111.877754	962.916260	527.151428	144.970215
-585.233032	178.259720	999.366089	-545.885864	3.449497	991.614197	-633.202087	207.725540	527.059143	-621.636719	-35.563366	529.798035	-663.010559	217.382904	83.685387	-668.119568	-23.988325	93.556137	-565.962036	260.223724	1477.353027	-440.814453	-79.752701	1428.596313	-462.555573	91.354103	1419.016846	-450.773010	43.266411	1747.550781	-769.189575	301.094543	1255.606323	-365.126862	-164.236572	1178.331787	-638.630798	333.174438	983.291931	-145.513580	21.411879	1156.075806	-544.563843	91.244827	1093.260376	516.315613	-113.043564	962.761108	530.483093	143.694214
-584.794067	177.547577	999.299561	-545.769653	2.686363	991.614197	-633.285645	207.214462	527.210571	-621.889587	-36.043388	529.824585	-663.255798	217.697922	83.919357	-668.079651	-23.982725	93.551857	-565.550293	259.871216	1477.048584	-440.883209	-80.576958	1428.717773	-462.436005	90.727837	1419.066284	-450.542206	43.199669	1747.544556	-768.206543	301.327179	1254.992188	-368.253784	-166.612640	1177.848145	-637.383301	332.773560	982.679443	-149.070786	19.091673	1150.517578	-544.308655	90.500313	1093.232056	517.338379	-114.127525	962.714783	533.840454	142.474289
-584.369446	176.827652	999.249756	-545.600037	1.858412	991.572327	-633.384399	206.802902	527.354736	-622.209717	-36.652752	529.917480	-663.191467	217.691025	84.010017	-666.295105	-23.561602	93.308586	-565.136353	259.482849	1476.709351	-441.037994	-81.410980	1428.891846	-462.379547	89.972488	1419.088257	-450.306702	43.098427	1747.525513	-767.302734	301.547943	1254.369507	-371.481903	-168.855545	1177.338623	-636.212585	332.390930	982.104492	-152.803864	17.056555	1144.923706	-544.032532	89.695107	1093.190796	518.373779	-115.214523	962.650696	537.119019	141.276443
-584.196411	176.324982	999.080383	-545.546570	0.950960	991.533997	-633.537231	206.421402	527.528320	-622.396606	-37.280849	529.990479	-663.489136	218.014236	84.481483	-666.373840	-23.548058	93.375870	-564.797974	259.067017	1476.408325	-441.212463	-82.212219	1429.035034	-462.279297	89.274574	1419.089844	-450.120087	42.984940	1747.548096	-766.692444	301.845276	1253.833374	-374.795135	-171.054001	1176.927490	-634.901367	332.032715	981.611267	-156.821075	14.807966	1139.316406	-543.916748	89.048622	1093.086182	519.518738	-116.124649	962.552795	540.419434	139.971802
-583.722290	174.953522	999.247192	-545.364075	0.179232	991.531250	-633.491882	206.034225	527.574646	-622.337097	-37.470451	529.938354	-663.446228	217.971466	84.601700	-666.406067	-23.560009	93.405228	-564.512451	258.611145	1476.185547	-441.364838	-83.074020	1429.120850	-462.265259	88.551758	1419.062622	-449.874146	42.885853	1747.499634	-765.787903	301.936890	1253.146118	-378.057800	-173.224091	1176.516968	-633.653320	331.745605	981.167847	-160.510529	12.602821	1133.423462	-543.689392	87.825493	1093.190308	520.630066	-117.040543	962.464111	543.699890	138.676422
-583.365784	174.178589	999.229919	-545.220398	-0.629376	991.466003	-633.398010	205.651352	527.693848	-622.119568	-37.566147	529.847839	-663.976746	218.226563	85.509583	-666.270142	-23.477970	93.364082	-564.210449	258.205200	1475.924561	-441.455963	-83.895294	1429.217407	-462.263611	87.918274	1418.968872	-449.700500	42.755962	1747.475220	-764.701233	301.871002	1252.504517	-381.359344	-175.249756	1176.023438	-632.267395	331.554474	980.813904	-164.697235	10.096793	1127.896240	-543.479065	86.972389	1093.157715	521.703430	-118.016808	962.458740	546.826843	137.360687
-582.995911	173.225983	999.126526	-545.079773	-1.481710	991.455566	-633.263672	205.143326	527.815125	-621.836792	-37.567047	529.745544	-663.909424	218.197342	85.565536	-666.219910	-23.515251	93.381805	-563.943237	257.809296	1475.626953	-441.558929	-84.716484	1429.247681	-462.276459	87.237411	1418.906982	-449.478882	42.575066	1747.440308	-763.909668	301.933411	1251.859619	-384.796509	-177.650421	1175.796753	-630.919617	331.258881	980.422180	-168.609283	7.733768	1122.076050	-543.248779	86.089096	1093.105957	522.979858	-119.033134	962.421143	550.139099	135.836243
-582.758728	172.424896	999.025757	-545.011658	-2.404054	991.369446	-633.131165	204.625290	527.952576	-621.651917	-37.794010	529.596985	-663.962158	218.237854	85.532089	-666.351807	-23.513159	93.367569	-563.727112	257.429810	1475.349854	-441.662231	-85.490715	1429.182251	-462.322388	86.594208	1418.867310	-449.311371	42.410370	1747.368896	-763.127502	301.894958	1251.217773	-388.849121	-184.098083	1177.757202	-629.461304	331.186005	980.108887	-172.847504	5.038846	1116.551758	-543.076599	85.219734	1093.008423	524.070557	-119.727554	962.429688	552.799438	134.861023
-582.606567	171.678436	998.970581	-545.151123	-3.423283	991.202576	-633.197205	204.486938	527.924988	-621.407471	-38.249668	529.479736	-664.173340	218.295883	85.663353	-666.466248	-23.551714	93.389771	-563.535217	257.096436	1475.076050	-441.749451	-86.290062	1429.125366	-462.352417	85.965027	1418.841675	-449.220123	42.257874	1747.301514	-762.391479	301.870270	1250.564209	-392.223419	-186.508026	1177.352173	-628.009155	331.137054	979.722351	-177.190475	2.641088	1111.137451	-542.992432	84.256905	1092.880981	525.105286	-120.633064	962.483032	555.383545	133.880142
-582.466187	171.063431	998.892578	-545.298401	-4.548547	991.156250	-632.953674	204.102264	527.954102	-621.236511	-39.047215	529.477295	-664.166870	218.361877	85.679611	-666.850037	-23.612652	93.419655	-563.367859	256.748810	1474.767822	-441.815430	-87.051712	1429.068481	-462.449249	85.302818	1418.754028	-449.031158	42.056492	1747.215088	-761.644348	301.775787	1249.795898	-395.486023	-188.393768	1176.699097	-626.557251	331.030640	979.359680	-181.316299	0.352991	1105.438599	-542.982117	83.372849	1092.815918	526.142456	-121.425896	962.526001	557.930786	132.781631
-582.006042	169.877228	998.778320	-545.202515	-5.459805	991.527771	-632.442871	203.614105	527.978638	-620.897888	-39.636116	529.436340	-664.107788	218.328629	85.816734	-666.999756	-23.701574	93.487282	-563.222778	256.412140	1474.490601	-441.878662	-87.808853	1429.021606	-462.522644	84.775284	1418.712402	-448.925476	41.871120	1747.158813	-760.957458	301.639221	1249.145752	-398.871368	-190.559967	1176.210327	-625.102600	331.075745	979.123291	-185.641907	-2.035000	1099.964722	-542.951477	82.497734	1092.996704	527.294189	-122.031578	962.539368	560.345032	131.877060
-581.843018	169.097229	998.699768	-545.127930	-6.399189	991.264160	-632.058594	203.223465	528.019592	-620.480774	-40.237293	529.330933	-664.132751	218.352219	85.923302	-667.212585	-23.721523	93.517380	-563.109253	256.104584	1474.207153	-441.851624	-88.596466	1429.003662	-462.641479	84.194092	1418.616821	-448.859650	41.675510	1747.113281	-760.586975	301.597931	1248.577148	-402.213684	-192.387848	1175.712280	-623.683105	330.887360	978.876282	-190.072449	-4.715536	1094.784912	-542.772583	81.537315	1092.813110	528.466125	-122.706612	962.512695	562.664856	130.995834
-581.540405	168.080994	998.632813	-545.013550	-7.326598	991.471130	-631.533386	202.715622	528.100952	-619.970154	-40.808094	529.177063	-664.106689	218.298218	86.069077	-667.315674	-23.756214	93.545135	-563.021423	255.772446	1473.990845	-441.811340	-89.280693	1428.989868	-462.744690	83.656387	1418.530151	-448.840149	41.509693	1747.074829	-759.741699	301.256195	1247.824219	-405.547882	-194.118408	1175.136353	-622.239685	330.960693	978.681702	-194.410370	-7.317891	1089.467285	-542.726685	80.660873	1092.917236	529.531921	-123.528389	962.543213	564.877625	130.141159
-581.321777	167.213608	998.555725	-544.853394	-8.117613	991.480713	-630.766724	202.152069	528.035156	-619.454834	-41.253910	529.005188	-663.892944	218.164459	86.336075	-667.252808	-23.829327	93.668518	-562.978088	255.412964	1473.752075	-441.831757	-89.991081	1428.982910	-462.792694	83.160950	1418.491699	-448.815552	41.322983	1747.039795	-759.195801	301.012390	1247.171265	-408.839539	-195.608521	1174.553467	-620.834534	330.745728	978.492493	-198.855270	-9.558805	1084.059937	-542.594177	79.861023	1092.895264	530.591309	-124.077927	962.529846	567.131897	129.076096
-581.123840	166.240723	998.455078	-544.673096	-9.027943	991.472046	-630.241577	201.634445	527.985474	-619.030701	-41.758183	528.870422	-663.833740	218.113449	86.400970	-667.340210	-23.908415	93.698952	-562.948181	255.020691	1473.470215	-441.854736	-90.637093	1429.015991	-462.880005	82.565102	1418.476563	-448.836060	41.144653	1747.025024	-758.651245	300.778412	1246.477783	-412.196167	-197.308167	1174.394165	-619.431458	330.795746	978.378784	-202.987747	-12.550883	1078.841919	-542.470093	78.954727	1092.854126	531.661804	-124.791519	962.596985	569.326782	128.059143
-580.974670	165.447845	998.410706	-544.558533	-9.822641	991.464661	-629.798706	201.216324	528.037415	-618.664673	-42.478992	528.766602	-663.764587	217.995178	86.585007	-667.549500	-23.980574	93.760704	-562.946106	254.674911	1473.188843	-441.976837	-91.343216	1429.047485	-462.939545	82.007042	1418.497559	-448.858673	40.987244	1747.042603	-758.136169	300.506775	1245.790405	-415.595673	-198.951569	1174.573364	-618.069519	330.782410	978.151184	-207.320618	-15.244756	1073.735718	-542.394348	78.165474	1092.839966	532.607788	-125.509560	962.737244	571.337769	127.172806
-580.895081	164.624924	998.339600	-544.559509	-10.792838	991.499451	-629.344238	200.788834	528.083435	-618.265259	-43.013641	528.658447	-663.729675	217.885880	86.717834	-667.562744	-24.103958	93.843979	-562.838684	254.309021	1472.882568	-441.965973	-92.024368	1429.140869	-462.966125	81.488930	1418.512817	-448.863678	40.861637	1747.055664	-757.695251	300.224396	1245.184570	-418.898346	-200.346542	1174.460571	-616.732178	330.792664	978.063843	-211.699890	-17.819818	1068.757446	-542.407959	77.306999	1092.832642	533.615295	-126.065773	962.831055	573.146973	126.468323
-580.711060	163.791916	998.289368	-544.396179	-11.614427	991.546631	-628.893311	200.267227	528.092224	-617.770813	-43.363495	528.452637	-663.713989	217.830856	86.843498	-667.549011	-24.132927	93.800148	-562.726807	254.069748	1472.613892	-441.962372	-92.573761	1429.193237	-462.975830	81.052170	1418.464600	-448.899170	40.747364	1747.061279	-757.287476	299.908234	1244.621094	-422.174438	-201.788620	1174.496094	-615.477844	330.779266	978.062317	-216.047333	-20.329405	1063.824951	-542.340027	76.508942	1092.852905	534.645874	-126.621872	962.922607	575.021057	125.771553
-580.583252	162.954636	998.237488	-544.241516	-12.317670	991.557861	-628.469604	199.783066	528.153870	-617.432312	-43.948338	528.338562	-663.713989	217.711044	87.032326	-667.676208	-24.238165	93.830055	-562.763611	253.673065	1472.402832	-442.051331	-93.249794	1429.238892	-463.111359	80.513145	1418.477905	-448.987000	40.626053	1747.149170	-757.100769	299.618042	1244.068970	-425.335663	-202.887543	1174.320435	-614.303040	330.759705	977.940491	-220.518372	-22.922647	1059.071655	-542.281006	75.759689	1092.849365	535.686584	-126.693993	962.856628	576.672546	125.205154
-580.491577	162.115967	998.208740	-544.120605	-13.247520	991.544128	-627.916504	199.248932	528.227234	-617.193481	-44.607895	528.377625	-663.556335	217.560440	87.171310	-667.755005	-24.434084	94.003593	-562.782654	253.300354	1472.177734	-442.189117	-93.910530	1429.292358	-463.192841	80.030151	1418.492554	-449.051636	40.533627	1747.201172	-756.735291	299.270782	1243.559937	-428.474823	-204.112259	1174.235474	-613.088684	330.732117	977.927063	-225.038910	-25.370079	1054.428711	-542.228638	74.875313	1092.839233	536.618225	-127.055351	962.945496	578.235596	124.654938
-580.233948	161.688324	998.278320	-543.977051	-14.006600	991.573792	-627.536011	198.641937	528.361389	-616.901123	-44.975861	528.291748	-663.466980	217.456970	87.273529	-667.705627	-24.535099	94.037262	-562.812134	252.899918	1471.927734	-442.271545	-94.566368	1429.360718	-463.229126	79.536339	1418.527832	-449.110229	40.490009	1747.194092	-756.129089	298.829773	1242.924683	-431.636505	-205.582962	1174.321655	-612.057800	330.626648	977.863220	-229.592682	-27.854271	1049.725952	-542.132446	74.223450	1092.910400	537.406982	-127.458176	963.083374	579.657654	124.087196
-580.178650	160.834976	998.081909	-543.826538	-14.833166	991.579651	-627.128662	198.090057	528.399353	-616.649170	-45.459061	528.203918	-663.389771	217.402069	87.245453	-667.775208	-24.525845	94.036415	-562.810303	252.555084	1471.687256	-442.422150	-95.280502	1429.464722	-463.295868	78.976173	1418.538940	-449.219421	40.468643	1747.203979	-755.768860	298.451263	1242.441895	-434.841644	-207.061661	1174.633545	-610.777710	330.700195	978.031372	-234.196274	-30.311272	1045.095093	-542.037476	73.505539	1092.816162	538.339783	-127.696777	963.304016	581.174316	123.666222
-580.032593	160.006653	998.017456	-543.570251	-15.649007	991.624573	-626.675598	197.677383	528.282471	-616.624023	-46.249077	528.302124	-663.316467	217.377563	87.176849	-668.090393	-24.691948	94.106476	-562.843323	252.165710	1471.446533	-442.561554	-95.995316	1429.578003	-463.360260	78.429314	1418.605225	-449.343353	40.447163	1747.203003	-755.469849	298.098938	1241.922729	-437.911926	-208.256851	1174.658936	-609.822327	330.656067	978.008301	-238.828751	-32.544979	1040.529907	-541.917847	72.739525	1092.822632	539.212402	-127.786644	963.361450	582.578796	123.300095
-579.918945	159.333435	997.940247	-543.406128	-16.438831	991.560181	-626.269958	197.116440	528.287292	-616.484131	-46.855862	528.390381	-663.301331	217.343536	87.150757	-668.060974	-24.757551	94.092293	-562.846741	251.776993	1471.174561	-442.734650	-96.751816	1429.671631	-463.405884	77.862061	1418.661621	-449.469299	40.444031	1747.207642	-755.203186	297.705475	1241.446045	-440.978455	-209.537582	1174.727173	-608.929199	330.568298	977.924988	-243.319244	-34.772774	1036.175903	-541.831726	72.009132	1092.762573	540.090759	-127.849098	963.436768	583.913818	122.929443
-579.871460	158.544922	997.899841	-543.353577	-17.267773	991.533386	-625.962585	196.673706	528.255310	-616.462585	-47.304279	528.317505	-663.273804	217.240921	87.203033	-668.107727	-24.846500	94.036957	-562.842346	251.341660	1470.935669	-442.872894	-97.433273	1429.824219	-463.484131	77.291901	1418.647949	-449.585663	40.452087	1747.241699	-755.216858	297.427307	1241.055908	-444.042145	-210.644211	1174.811279	-608.153625	330.321930	977.870544	-247.926590	-37.235016	1032.003296	-541.822998	71.199562	1092.737305	541.003174	-127.779716	963.431091	585.359070	122.654633
-579.766235	157.740112	997.906067	-543.168701	-17.965143	991.520508	-625.745422	196.265778	528.202515	-616.396118	-47.716869	528.263489	-663.243530	217.156952	87.190704	-668.184265	-24.901627	94.029320	-562.865845	250.922623	1470.695923	-443.033234	-98.173126	1429.981689	-463.562347	76.732468	1418.618896	-449.682739	40.478622	1747.285156	-754.720032	296.928314	1240.574341	-447.045471	-211.630341	1174.927002	-607.326538	330.152100	977.846863	-252.459351	-39.532715	1027.880371	-541.762268	70.428925	1092.751099	541.857178	-127.744400	963.502747	586.612061	122.372475
-579.652466	156.981934	997.893188	-542.991760	-18.620758	991.453613	-625.532532	195.824020	528.253113	-616.255676	-47.987782	528.152954	-663.222412	217.058670	87.263428	-668.029236	-24.981640	93.992424	-562.881104	250.445938	1470.478271	-443.270111	-98.975067	1430.099731	-463.653534	76.152306	1418.626831	-449.761047	40.488701	1747.322021	-754.541565	296.533142	1240.159912	-449.922791	-212.564270	1175.029419	-606.641479	329.872375	977.811401	-256.954346	-41.747757	1023.890076	-541.686279	69.684273	1092.725342	542.575928	-127.812660	963.652893	587.670776	122.060318
-579.579590	156.336853	997.856689	-542.924683	-19.380827	991.382629	-625.323364	195.400406	528.293274	-616.182800	-48.336952	528.057007	-663.038452	216.774765	87.254349	-668.061340	-25.031343	93.992485	-562.937927	249.927017	1470.276489	-443.508423	-99.751389	1430.247314	-463.739532	75.543060	1418.602417	-449.870850	40.523098	1747.356201	-754.682129	296.304138	1239.827271	-452.851898	-213.574570	1175.262573	-606.077942	329.534485	977.729248	-261.489960	-43.977390	1020.006958	-541.680420	68.947632	1092.684570	543.318909	-127.896805	963.833923	588.911865	121.850731
-579.427856	155.654480	997.811890	-542.770996	-20.025045	991.350037	-625.146423	195.073929	528.207764	-616.092957	-48.671852	528.051025	-663.031433	216.759613	87.330231	-668.101013	-25.135572	94.004982	-562.935547	249.456879	1469.963745	-443.763000	-100.492531	1430.323730	-463.783905	74.960693	1418.581787	-449.967896	40.545418	1747.389648	-754.548645	295.908417	1239.463867	-455.715607	-214.370300	1175.448975	-605.488586	329.280365	977.634827	-266.002350	-46.196728	1016.305115	-541.605835	68.274590	1092.661499	544.186829	-127.591438	963.800354	590.154968	121.790710
-579.313232	154.967819	997.764526	-542.639343	-20.673502	991.331665	-625.090942	194.780823	528.142822	-616.123108	-49.211727	528.142334	-663.146545	216.775269	87.383713	-668.071960	-25.182840	94.073898	-562.997986	249.003174	1469.634888	-444.102051	-101.267448	1430.401367	-463.826416	74.345055	1418.611938	-450.129089	40.622189	1747.424072	-754.175293	295.404480	1239.024048	-458.573090	-215.034729	1175.602539	-604.948669	328.976837	977.452698	-270.402527	-48.060394	1012.730591	-541.552917	67.610054	1092.642578	545.036560	-127.332245	963.781372	591.314026	121.800163
-579.272827	154.301285	997.676697	-542.634949	-21.346066	991.309937	-625.132324	194.468414	528.132874	-616.269165	-49.783577	528.158203	-663.066650	216.649796	87.192192	-668.138977	-25.220959	94.032051	-563.057312	248.515457	1469.375366	-444.436584	-102.056938	1430.526001	-463.882141	73.735352	1418.618408	-450.225220	40.582756	1747.466553	-754.077454	295.030975	1238.616577	-461.381470	-215.807663	1175.730591	-604.517334	328.658752	977.280273	-274.990753	-50.271740	1009.101074	-541.576721	66.963455	1092.596802	545.793152	-127.199356	963.785095	592.549744	121.725563
-579.209961	153.649124	997.603821	-542.694336	-22.095678	991.287720	-625.157776	194.167862	528.129272	-616.519836	-50.412891	528.166199	-663.153687	216.672577	87.197021	-668.328918	-25.326660	94.093895	-563.149963	247.979599	1469.172241	-444.857178	-102.825081	1430.608032	-463.904968	73.155098	1418.626587	-450.387085	40.529354	1747.536133	-754.027283	294.574219	1238.299561	-464.110352	-216.729340	1175.941040	-604.365295	328.185272	976.900513	-279.484009	-52.147156	1005.636414	-541.612854	66.268967	1092.556641	546.435364	-127.282608	963.874329	593.622314	121.763466
-579.098450	153.008667	997.587402	-542.654358	-22.815718	991.251892	-625.184631	193.864655	528.130310	-616.643860	-50.755005	528.113098	-663.075867	216.533585	87.207840	-668.368164	-25.400452	94.098457	-563.214966	247.542908	1468.956421	-445.398315	-103.700462	1430.683594	-464.017487	72.533813	1418.613525	-450.594757	40.467709	1747.586670	-754.226257	294.243622	1238.062134	-466.848358	-217.402863	1176.077271	-604.210938	327.766449	976.738708	-283.885651	-54.196331	1002.338379	-541.574158	65.561867	1092.537964	547.137878	-127.225647	963.948181	594.738281	121.737442
-579.046021	152.340118	997.538269	-542.614990	-23.435980	991.270203	-625.292236	193.499893	528.238281	-616.654907	-50.855530	528.028076	-663.256226	216.644958	87.272301	-668.140869	-25.349516	94.044846	-563.289307	247.080887	1468.724243	-445.813354	-104.524101	1430.780151	-464.055542	71.960014	1418.600952	-450.750214	40.258316	1747.630371	-753.955994	293.609711	1237.727905	-469.465851	-218.057541	1176.193848	-603.971924	327.296814	976.526062	-288.290436	-55.926643	999.053528	-541.587341	64.941116	1092.534058	547.797424	-127.118393	964.039612	595.752930	121.795700
-579.007874	151.733643	997.505981	-542.697876	-24.002956	991.230408	-625.452271	193.205215	528.247864	-616.720947	-51.015293	527.970642	-663.209351	216.566711	87.207253	-668.046997	-25.356695	93.999054	-563.324524	246.586487	1468.483276	-446.282349	-105.358887	1430.848633	-464.112274	71.329430	1418.585205	-450.934570	40.031593	1747.679443	-753.942749	293.109741	1237.460205	-472.029327	-218.728439	1176.373779	-603.890137	326.820221	976.265564	-292.623474	-57.780548	995.747437	-541.630310	64.332634	1092.502197	548.444702	-127.096588	964.096741	596.729248	121.796837
-578.960083	151.138565	997.429443	-542.734192	-24.585960	991.192444	-625.645874	193.000931	528.206970	-616.875610	-51.281040	528.013123	-663.342651	216.682755	87.166718	-667.991577	-25.348776	94.022644	-563.295227	246.197311	1468.191284	-446.785797	-106.183861	1430.857178	-464.162964	70.706932	1418.598999	-451.117371	39.780365	1747.686890	-753.962585	292.590729	1237.197754	-474.553802	-219.348389	1176.601318	-603.901428	326.275421	976.015869	-296.896576	-59.675739	992.454895	-541.620239	63.756924	1092.443970	549.199768	-126.907883	964.063477	597.858459	121.971344
-578.908630	150.553329	997.315002	-542.722534	-25.141768	991.157410	-625.769897	192.747223	528.120544	-617.058777	-51.683662	528.123352	-663.200378	216.609039	87.091743	-668.049500	-25.508352	94.065865	-563.235107	245.794403	1467.920654	-447.242462	-107.004150	1430.994507	-464.221863	70.115273	1418.605469	-451.287140	39.475365	1747.716675	-753.950256	292.086304	1236.876221	-477.039703	-219.700104	1176.702271	-603.889221	325.789551	975.713562	-301.112793	-61.499729	989.061951	-541.599182	63.224270	1092.371094	549.959717	-126.753304	964.068909	598.925781	122.157455
-578.853149	150.076630	997.228149	-542.747131	-25.667511	991.128052	-625.977356	192.544098	528.060547	-617.299927	-52.118446	528.240234	-663.115234	216.519485	87.010872	-668.108337	-25.532021	94.044830	-563.148010	245.462189	1467.630127	-447.783173	-107.770142	1431.171997	-464.343262	69.522057	1418.564331	-451.438660	39.026093	1747.752686	-754.214722	291.588470	1236.697754	-479.392975	-220.088882	1176.947021	-603.947571	325.259888	975.481384	-305.285980	-63.441723	985.747314	-541.595215	62.743793	1092.315186	550.638550	-126.696991	964.179077	599.858582	122.327705
-578.983215	149.180206	997.289734	-542.911987	-26.309694	991.124207	-626.156189	192.238708	527.993225	-617.567383	-52.492115	528.231567	-663.097229	216.534119	86.985199	-668.157898	-25.656420	94.097771	-563.124207	245.100449	1467.466309	-448.429901	-108.485687	1431.301880	-464.485901	69.001335	1418.536377	-451.590210	38.522423	1747.788330	-754.270264	291.000458	1236.517822	-481.589294	-220.431259	1177.221680	-604.157227	324.628387	975.291138	-309.430725	-65.448387	982.321289	-541.782166	61.926495	1092.352051	551.315857	-126.620995	964.238281	600.781616	122.422119
-577.777527	148.141785	997.094055	-541.714111	-24.660736	992.441467	-625.781982	191.633194	527.885559	-616.912659	-51.769680	527.924744	-662.661743	216.447891	87.010712	-667.360168	-25.465790	93.873688	-563.063721	244.748825	1467.281250	-449.018097	-109.130394	1431.478516	-464.686554	68.441498	1418.537842	-451.747833	37.753361	1747.921875	-754.311584	290.405487	1236.311646	-483.684387	-220.547089	1177.418701	-604.382446	323.854553	974.939331	-313.604736	-67.401390	978.709778	-541.364746	62.930252	1093.056763	552.071655	-126.347534	964.256470	601.577209	122.628716
-577.794373	147.715469	997.072571	-541.883301	-25.189470	992.367065	-626.011841	191.328156	527.901855	-616.978088	-51.873425	527.927063	-662.472900	216.226685	86.866760	-667.237061	-25.439821	93.833626	-563.005310	244.491837	1467.123047	-449.756165	-109.787186	1431.685791	-464.920013	67.903252	1418.562744	-452.019135	37.384544	1747.977051	-754.098328	289.686829	1236.095581	-485.794800	-220.411224	1177.550537	-604.673218	323.115265	974.579041	-317.846771	-69.288193	974.967712	-541.426147	62.412468	1093.003296	552.902100	-125.944527	964.248718	602.439636	122.924225
-577.831543	147.289871	997.022644	-542.158142	-25.706656	992.334351	-626.271484	191.024582	527.841064	-617.056885	-51.989243	527.910217	-662.537415	216.162476	86.894127	-667.093262	-25.516052	93.890030	-562.939148	244.263885	1466.951782	-450.518890	-110.381523	1431.913696	-465.166595	67.393944	1418.613159	-452.218689	36.804871	1748.018677	-754.136414	289.104156	1235.914917	-487.712616	-220.539337	1177.822510	-604.982849	322.384247	974.250122	-322.162567	-71.181221	971.235168	-541.560486	61.929497	1092.958130	553.650085	-125.820183	964.343750	603.289185	123.023453
-577.824036	146.923630	996.939331	-542.337952	-26.187939	992.344421	-626.539368	190.677795	527.847595	-617.220642	-52.231255	527.930908	-662.747620	216.344879	86.870689	-667.012146	-25.519432	93.921867	-562.842346	244.053085	1466.718140	-451.341400	-110.974472	1432.041626	-465.425629	66.850822	1418.632935	-452.380615	35.914024	1748.091797	-754.411316	288.665100	1235.670654	-489.585083	-220.577560	1177.984253	-605.347229	321.686371	973.793030	-326.417389	-73.228188	967.352844	-541.672241	61.532715	1092.925903	554.475098	-125.622986	964.450867	604.150757	123.204079
-578.039734	146.781326	996.894836	-542.854004	-26.719334	992.044739	-626.894043	190.426132	527.895508	-617.519165	-52.609718	528.004089	-662.818420	216.316406	86.816170	-667.131592	-25.516712	93.902344	-562.712585	243.786438	1466.529053	-452.060730	-111.544952	1432.120239	-465.751465	66.309013	1418.635376	-452.660522	35.500679	1748.077393	-754.415405	288.107880	1235.443604	-491.429413	-220.535004	1178.146362	-605.742493	320.924500	973.246521	-330.641113	-75.350441	963.479248	-541.881165	61.049419	1092.725952	558.800049	-118.916092	957.248657	607.692200	126.097313
-578.450500	146.853027	996.880310	-543.157532	-28.548058	991.135010	-627.420227	190.259247	527.931702	-617.957275	-53.207966	528.235901	-662.857483	216.213577	86.633926	-667.437256	-25.631102	93.996704	-562.635498	243.536682	1466.332764	-452.908325	-112.147575	1432.125977	-466.048035	65.788902	1418.666626	-452.894958	34.669819	1748.176514	-754.445862	287.562958	1235.299438	-493.194550	-220.547134	1178.243042	-606.212524	320.076752	972.813965	-334.904236	-77.411728	959.532227	-541.815735	59.757290	1092.186523	559.918213	-118.365318	957.338318	608.564087	126.324615
-578.596802	146.642426	996.847778	-543.660156	-29.289375	990.935303	-627.832336	190.040955	527.913208	-618.289185	-53.573383	528.268127	-662.964355	216.228226	86.553734	-667.547668	-25.657433	93.963364	-562.592529	243.258911	1466.235840	-453.714539	-112.731117	1432.077271	-466.356812	65.258728	1418.630737	-453.180939	34.035603	1748.189209	-754.490967	287.062225	1235.232056	-494.910492	-220.638260	1178.118042	-606.776917	319.135651	972.347961	-339.148926	-79.570984	955.509705	-542.072632	59.161621	1092.057983	560.420288	-118.357620	957.513245	609.178589	126.353355
-578.544250	146.294220	996.784302	-543.900269	-29.678028	990.908020	-628.174927	189.828094	527.900085	-618.415283	-53.781651	528.302185	-663.076477	216.296844	86.523056	-667.579407	-25.695686	94.035927	-562.576416	242.959442	1466.164673	-454.562164	-113.370544	1431.943970	-466.571625	64.831711	1418.616089	-453.504333	33.341557	1748.202271	-754.486816	286.573669	1235.187134	-496.569519	-220.836090	1178.093140	-607.301086	318.247040	971.924988	-343.401825	-81.689636	951.476379	-542.227356	58.769138	1092.024414	561.245911	-118.001266	957.725830	609.761902	126.511505
-578.481567	145.959991	996.679138	-544.105164	-30.046728	990.891296	-628.519470	189.570465	527.943054	-618.494751	-53.851639	528.325989	-663.066528	216.209763	86.396172	-667.421814	-25.753361	94.007790	-562.511292	242.726837	1466.109375	-455.332733	-113.891373	1431.708740	-467.156097	64.172287	1418.540527	-453.833893	32.651394	1748.199463	-754.240173	286.005554	1235.073120	-498.177368	-221.077164	1177.865845	-607.890930	317.334595	971.428650	-347.691711	-83.937408	947.466980	-542.364868	58.424698	1091.976318	561.995422	-117.730492	957.958374	610.371643	126.622604
-578.437927	145.662476	996.583374	-544.370422	-30.412802	990.853088	-628.829163	189.326050	527.930115	-618.583984	-53.881466	528.259277	-663.155945	216.203613	86.330826	-667.320923	-25.733347	94.000450	-562.504761	242.406281	1466.123779	-456.149323	-114.534386	1431.399170	-467.609100	63.592571	1418.479370	-454.189636	32.221043	1748.119873	-754.265442	285.672058	1235.023438	-499.747772	-221.263199	1177.476440	-608.482117	316.434570	970.943115	-351.872406	-86.118713	943.385254	-542.518494	58.083035	1091.917603	562.999084	-117.422073	958.224915	611.105408	126.776543
-578.430664	145.451767	996.455994	-544.738281	-30.779158	990.795776	-629.195801	189.206268	527.755188	-618.720398	-54.012524	528.256409	-663.230408	216.204391	86.151329	-667.347900	-25.736834	94.009903	-562.524780	242.093994	1466.072876	-456.884430	-115.141251	1431.042725	-467.996735	63.085243	1418.478882	-454.513062	31.628529	1748.056885	-754.496826	285.433014	1235.017334	-501.261993	-221.435547	1177.031982	-609.137817	315.512634	970.426147	-355.998291	-88.331100	939.355469	-542.724426	57.787895	1091.830200	564.210205	-116.802582	958.475830	611.881348	126.971642
-578.455994	145.244614	996.307007	-545.237610	-31.044552	990.701172	-629.654724	189.040939	527.708069	-618.898315	-54.123150	528.229858	-663.487183	216.311935	85.951851	-667.269348	-25.681276	93.950470	-562.556824	241.776886	1466.086426	-457.606018	-115.737122	1430.595093	-468.409088	62.506809	1418.437988	-454.845795	31.014341	1747.999878	-754.260254	285.012878	1234.991943	-502.773193	-221.834396	1176.594727	-609.787537	314.574463	969.949280	-360.206360	-90.568436	935.465271	-542.982605	57.531830	1091.707764	564.871155	-116.732628	958.831909	612.438477	127.168709
-578.550659	145.139114	996.184204	-545.864685	-31.243496	990.609558	-630.133484	188.895370	527.623535	-619.019958	-54.085747	528.160828	-663.667175	216.340363	85.777397	-667.211731	-25.690260	93.978233	-562.650757	241.407074	1466.135132	-458.295746	-116.369942	1430.114258	-468.816681	61.976292	1418.348633	-455.179565	30.477369	1747.926147	-754.276855	284.782196	1235.044922	-504.367279	-221.933029	1175.935181	-610.430969	313.667908	969.499329	-364.358154	-92.451210	931.541504	-543.330750	57.342239	1091.598267	566.237488	-116.012520	959.138000	613.156006	127.446877
-578.647217	144.937103	996.057739	-546.555115	-31.412535	990.524597	-630.565918	188.781769	527.530212	-619.209351	-54.118336	528.127319	-663.814270	216.325394	85.586044	-667.282593	-25.693840	93.949394	-562.772095	241.049408	1466.229736	-459.057587	-116.921280	1429.570190	-469.274323	61.428864	1418.234497	-455.497131	29.922295	1747.864014	-754.311218	284.574127	1235.151978	-505.923767	-222.154037	1175.325562	-611.175415	312.726013	969.167542	-368.262817	-94.510986	927.805725	-543.730103	57.115223	1091.493774	567.245483	-115.669601	959.436279	613.767883	127.779686
-578.382690	144.453354	995.883850	-546.500183	-31.771351	990.799561	-630.754883	188.539185	527.370911	-619.347778	-54.097103	528.148682	-663.783081	216.324066	85.403473	-667.161072	-25.614586	93.875664	-562.934082	240.599854	1466.410522	-459.802032	-117.591454	1429.078857	-469.722626	60.898106	1418.126465	-455.764801	29.114275	1747.837158	-754.377136	284.341339	1235.285889	-508.802307	-220.790817	1167.320313	-611.873108	311.756989	968.791992	-372.204620	-97.117043	923.806763	-543.826965	56.874081	1091.592529	568.396790	-115.281120	959.707520	614.288879	128.349991
-578.481079	143.856888	995.825012	-546.789063	-32.078770	990.757935	-631.103760	188.386124	527.243408	-619.599182	-54.274044	528.211365	-663.865784	216.197159	85.297493	-667.226379	-25.588930	93.833817	-563.108398	240.221207	1466.589355	-460.524261	-118.157967	1428.616699	-470.207916	60.389664	1418.038086	-456.087677	28.853973	1747.742310	-754.448486	284.132050	1235.404053	-508.516693	-217.725647	1171.190063	-612.619873	310.865875	968.419128	-376.676575	-100.547424	920.483826	-544.096680	56.398323	1091.556763	569.353210	-114.897285	959.948547	614.707947	128.899384
-578.355957	144.064697	995.599121	-547.077332	-32.325912	990.670410	-631.452026	188.231781	527.220642	-619.706116	-54.147102	528.129089	-664.031372	216.248199	85.202019	-666.965942	-25.539448	93.770889	-563.324158	239.739136	1466.736816	-461.310272	-118.869583	1428.174927	-470.702026	59.759541	1417.975342	-456.325165	28.349689	1747.660889	-754.563782	283.988434	1235.565308	-509.992859	-217.479919	1170.152954	-613.292358	310.050751	968.166809	-380.420624	-103.150330	916.805298	-544.212952	56.404671	1091.406494	570.614624	-114.545357	960.130676	615.254517	129.601120
-578.369019	143.941620	995.449402	-547.369080	-32.621281	990.611938	-631.769958	188.032028	527.165100	-619.978455	-54.198414	528.168640	-664.169434	216.294403	85.091187	-666.797302	-25.488771	93.777145	-563.521851	239.322845	1466.887573	-462.108002	-119.439842	1427.860229	-471.193665	59.242760	1417.974854	-456.617462	27.866020	1747.608398	-754.696655	283.866028	1235.714844	-511.754486	-217.344315	1169.917847	-614.009155	309.231110	968.024109	-384.134338	-105.711624	913.243530	-544.420349	56.206554	1091.312622	571.698792	-114.255478	960.262512	615.884155	130.236282
-578.394348	143.766525	995.349121	-547.653687	-32.856071	990.571045	-632.119019	187.844757	527.110474	-620.198975	-54.170189	528.222778	-664.291504	216.273132	84.949242	-666.813660	-25.547810	93.799629	-563.737610	238.904068	1467.020508	-462.987946	-120.066551	1427.522705	-471.755981	58.659168	1418.009888	-456.849396	27.307432	1747.588623	-754.854919	283.747650	1235.905640	-513.317566	-217.001373	1169.064331	-614.644653	308.450684	967.800049	-387.722748	-108.313194	909.791687	-544.626404	55.998230	1091.251709	572.994324	-113.826088	960.386780	616.821716	130.553528
-578.448364	143.604645	995.283630	-547.989136	-33.089211	990.526855	-632.416443	187.643677	527.033875	-620.470642	-54.286747	528.319641	-664.392578	216.282867	84.834755	-666.823364	-25.500877	93.785545	-563.997437	238.491028	1467.203003	-463.879608	-120.720642	1427.258423	-472.303864	58.106224	1418.017944	-457.091492	26.785162	1747.547729	-755.050598	283.677826	1236.116333	-514.955322	-216.606720	1168.821289	-615.282776	307.729218	967.637573	-391.186707	-111.172195	906.425293	-544.850464	55.777863	1091.202393	574.117249	-113.417534	960.433655	617.432556	131.129333
-578.518738	143.422562	995.257629	-548.283508	-33.266090	990.473633	-632.559326	187.611130	526.852478	-620.806641	-54.331451	528.388000	-664.529236	216.242111	84.851799	-666.787415	-25.500713	93.755775	-564.312378	238.036301	1467.435303	-464.736511	-121.343040	1426.929810	-472.875854	57.585518	1418.003906	-457.265259	26.240456	1747.508057	-755.281067	283.580688	1236.360718	-516.436340	-216.165100	1167.916992	-615.997803	306.966431	967.543579	-394.634552	-113.910378	903.081421	-545.072327	55.553005	1091.170410	575.457947	-113.068695	960.485901	618.203552	131.787140
-578.624512	143.209274	995.258362	-548.604431	-33.490417	990.459839	-632.617310	186.663406	526.593140	-621.083984	-54.378384	528.379517	-664.528381	216.203812	84.731834	-666.797241	-25.544542	93.714195	-564.653442	237.531815	1467.650391	-465.619324	-121.958473	1426.654785	-473.459259	57.048035	1418.006348	-457.487427	25.715641	1747.463623	-755.580078	283.517273	1236.616577	-518.187866	-215.837875	1167.675781	-616.665222	306.213928	967.509766	-397.915283	-116.734871	899.997925	-545.323608	55.297108	1091.171143	576.621948	-112.712212	960.481750	618.888184	132.407837
-578.740784	143.041443	995.275452	-548.925537	-33.601509	990.469604	-632.895020	186.350327	526.653748	-621.422852	-54.453007	528.417480	-664.600220	216.135834	84.712769	-666.680237	-25.510729	93.629257	-564.999634	237.133881	1467.842651	-466.471771	-122.631493	1426.407593	-474.008759	56.545300	1418.069824	-457.796875	25.193497	1747.459473	-755.886292	283.413635	1236.850220	-519.801880	-215.395187	1167.192505	-617.304932	305.530853	967.507202	-401.128387	-119.565536	896.941101	-545.564392	55.128681	1091.188721	577.970459	-112.152687	960.506104	619.563049	133.086578
-578.894714	142.931229	995.261658	-549.253967	-33.765690	990.459045	-633.163696	186.196594	526.669922	-621.650513	-54.219021	528.293274	-664.639343	216.160416	84.613228	-666.465088	-25.447809	93.507301	-565.384216	236.665924	1468.049072	-467.355591	-123.242836	1426.214600	-474.520264	55.995628	1418.153564	-457.987610	24.712173	1747.369019	-756.199036	283.314331	1237.059937	-521.234192	-214.899551	1166.707520	-617.890076	304.990723	967.465942	-404.239777	-122.424278	894.098633	-545.818420	54.972874	1091.179077	579.169373	-111.638557	960.433777	620.240967	133.875839
-579.051697	142.853607	995.283813	-549.569824	-33.874977	990.467896	-633.434753	186.162567	526.606018	-621.833923	-54.027241	528.298828	-664.704590	216.199356	84.507843	-666.293457	-25.488741	93.546478	-565.750305	236.240555	1468.232910	-468.215790	-123.835793	1426.001343	-475.103973	55.480354	1418.226440	-458.162842	24.163321	1747.312256	-756.554382	283.204346	1237.273926	-522.865112	-214.529968	1166.253662	-618.487854	304.499084	967.484802	-407.280273	-124.833115	891.081604	-546.065369	54.853729	1091.196655	580.479309	-111.141525	960.449585	620.916260	134.558594
-579.285767	142.774994	995.321655	-549.972107	-34.053406	990.501526	-633.714600	186.056122	526.536499	-622.176941	-54.117146	528.363647	-664.710510	216.255341	84.355507	-666.236938	-25.466074	93.516617	-566.184326	235.800827	1468.429321	-469.088226	-124.529778	1425.844727	-475.711029	54.989288	1418.336304	-458.469849	23.693449	1747.272339	-756.914551	283.109528	1237.483521	-524.420166	-214.196442	1165.636475	-619.092407	304.024048	967.549438	-410.233337	-128.215759	888.743896	-546.373779	54.706993	1091.230591	582.530640	-109.991539	960.192078	621.954407	135.450897
-579.506226	142.664978	995.384399	-550.285339	-34.208153	990.547546	-633.982910	185.932510	526.527527	-622.528870	-54.153793	528.438049	-664.800171	216.237930	84.304420	-666.166565	-25.462481	93.469894	-566.614563	235.324600	1468.601440	-469.958435	-125.114082	1425.623169	-476.307190	54.465206	1418.374634	-458.753632	23.199148	1747.239136	-757.296692	282.974976	1237.714844	-526.008728	-213.879654	1165.590820	-619.693298	303.597656	967.617859	-413.216583	-131.307953	886.314819	-546.648254	54.554352	1091.286499	584.262634	-108.915283	960.074646	622.642700	136.500900
-579.747070	142.596817	995.406433	-550.633179	-34.377331	990.499512	-634.225037	185.835312	526.491150	-622.870850	-54.061253	528.415344	-664.827576	216.155472	84.367874	-665.994995	-25.465136	93.497452	-567.095642	234.865723	1468.879150	-470.776154	-125.759476	1425.437866	-476.942505	53.970436	1418.396118	-459.044861	22.719193	1747.191406	-757.831360	282.906921	1238.020142	-527.524780	-213.604080	1165.229736	-620.232178	303.207733	967.694153	-416.115173	-134.214279	884.040161	-546.962402	54.382160	1091.277344	585.511230	-108.137032	959.892151	623.244995	137.399704
-580.049866	142.485107	995.459961	-551.062622	-34.487751	990.450012	-634.464722	185.781601	526.479919	-623.323425	-54.092426	528.510559	-664.814941	216.095932	84.440628	-665.917358	-25.379646	93.421234	-567.584778	234.423340	1469.060425	-471.600494	-126.365288	1425.259888	-477.511810	53.454342	1418.415894	-459.354614	22.233345	1747.106323	-758.113525	282.649414	1238.148438	-529.043213	-213.473343	1164.914673	-620.841431	302.779480	967.827271	-419.000336	-137.109909	881.862488	-547.335999	54.199551	1091.280884	586.681335	-107.521828	959.767578	623.875305	138.058456
-580.328186	142.395828	995.475708	-551.427612	-34.617584	990.434814	-634.654785	185.705734	526.449463	-623.835388	-54.160835	528.559082	-664.871826	216.076111	84.392929	-665.859680	-25.403072	93.324020	-568.024353	233.890259	1469.196289	-472.411743	-127.035362	1425.072266	-478.070221	52.970692	1418.572021	-459.675720	21.785671	1747.039429	-758.548889	282.504150	1238.344116	-530.711426	-213.498093	1164.910034	-621.338257	302.477875	967.923889	-421.829712	-139.948334	879.797791	-547.680664	54.059925	1091.285522	587.784546	-106.917191	959.687012	624.466736	138.877777
-580.643372	142.378082	995.457764	-551.836426	-34.765686	990.367737	-634.825745	185.750443	526.327026	-624.324463	-54.217224	528.552795	-664.870422	216.095596	84.196609	-665.793030	-25.407364	93.216515	-568.502869	233.434662	1469.337402	-473.239227	-127.676575	1424.916870	-478.683868	52.496758	1418.555298	-460.040955	21.315369	1746.946167	-759.114868	282.390656	1238.589844	-531.946777	-213.383530	1164.401367	-621.816895	302.315308	967.966614	-424.581421	-142.715225	877.923523	-548.047913	53.939106	1091.244019	588.743652	-106.360336	959.589600	625.000549	139.658707
-580.972412	142.316498	995.460144	-552.249634	-34.793922	990.331970	-635.025330	185.664948	526.249634	-624.772156	-54.119911	528.448059	-664.856201	216.135696	84.040550	-665.656921	-25.345505	93.060287	-569.025269	233.057053	1469.511353	-473.982330	-128.178421	1424.684937	-479.282959	52.027798	1418.535400	-460.409119	20.876591	1746.884766	-759.365601	282.141907	1238.617676	-533.418884	-213.524902	1164.161011	-622.319153	302.158752	968.086609	-427.296021	-145.470261	876.200500	-548.454773	53.858421	1091.233887	589.673157	-105.667397	959.532227	625.432556	140.620804
-581.305359	142.310272	995.478271	-552.599243	-34.810280	990.283020	-635.228149	185.622696	526.195251	-625.286621	-54.276104	528.546570	-664.907776	216.121445	83.997238	-665.586792	-25.345503	93.023239	-569.483459	232.606003	1469.620239	-474.731018	-128.733917	1424.474243	-479.855865	51.559906	1418.563843	-460.806458	20.445854	1746.801636	-759.796753	281.932922	1238.787842	-534.809143	-213.733398	1164.003540	-622.759644	302.023865	968.241455	-429.949219	-148.131958	874.532288	-548.838745	53.801025	1091.226440	590.651611	-105.086197	959.444153	626.019287	141.444351
-581.656250	142.309631	995.468262	-553.015076	-34.783195	990.205383	-635.408752	185.584457	526.110657	-625.780151	-54.354958	528.619812	-664.933228	216.054642	83.984352	-665.566650	-25.363466	92.928917	-569.982361	232.156631	1469.773438	-475.484985	-129.280319	1424.297241	-480.446655	51.117722	1418.591675	-461.201294	20.008020	1746.766235	-760.228577	281.659912	1238.894775	-536.049866	-213.911728	1163.684448	-623.241699	301.896576	968.355347	-432.451080	-150.739502	873.035706	-549.267029	53.762520	1091.190918	591.427795	-104.282753	959.449341	626.339355	142.421356
-582.061951	142.327560	995.501343	-553.442017	-34.742336	990.150391	-635.567871	185.570618	526.053467	-626.235352	-54.380840	528.712402	-664.969177	216.027847	83.943466	-665.551514	-25.397635	92.872612	-570.533691	231.767502	1469.977539	-476.193085	-129.797745	1424.114624	-481.085999	50.650402	1418.596680	-461.604645	19.550163	1746.690063	-760.644165	281.397644	1238.986816	-537.473633	-214.210480	1163.609375	-623.675720	301.859131	968.446411	-435.008362	-153.374435	871.725464	-549.705933	53.737091	1091.184082	592.332947	-103.417938	959.370850	626.614258	143.641449
-582.503052	142.286606	995.579224	-553.877747	-34.778683	990.079407	-635.714478	185.518829	526.002808	-626.686951	-54.249626	528.667114	-664.948242	215.958740	83.917892	-665.535767	-25.449053	92.813026	-571.095032	231.288910	1470.163452	-476.905457	-130.327896	1424.007446	-481.679474	50.250401	1418.595459	-462.028290	19.132877	1746.634277	-761.066101	281.164063	1239.117554	-538.633362	-214.651627	1163.434814	-624.104431	301.781708	968.556702	-437.469147	-155.926926	870.359680	-550.161133	53.613472	1091.190552	593.099854	-102.622993	959.335815	626.984497	144.776810
-582.957092	142.286072	995.587891	-554.319397	-34.872173	989.995178	-635.868103	185.437454	525.980835	-627.197632	-54.151505	528.633789	-664.954590	215.897018	83.855095	-665.607300	-25.583118	92.759422	-571.635986	230.897064	1470.259033	-477.656952	-130.771881	1423.859253	-482.301697	49.831570	1418.544678	-462.476288	18.695114	1746.560669	-761.510925	280.914215	1239.165649	-539.842896	-215.268799	1163.168335	-624.520935	301.786804	968.638855	-439.888763	-158.373337	869.195557	-550.592590	53.518936	1091.149658	593.857666	-101.487198	959.222107	627.086853	146.233109
-583.413940	142.309219	995.621277	-554.754395	-34.925285	989.939697	-636.002686	185.502747	525.835999	-627.779724	-54.169533	528.625122	-664.992065	215.900055	83.715897	-665.623230	-25.469082	92.552452	-572.192932	230.495605	1470.364380	-478.348236	-131.244492	1423.693726	-482.915070	49.406609	1418.580933	-462.941467	18.263685	1746.493896	-762.122498	280.739410	1239.310669	-540.966431	-215.851456	1163.112427	-624.929016	301.851868	968.695374	-442.073212	-159.394653	867.132385	-551.031128	53.458214	1091.137085	594.561584	-100.539330	959.161926	627.222656	147.596527
-583.862549	142.415405	995.669189	-555.274902	-34.873821	989.896301	-636.106750	185.542770	525.744324	-628.858582	-53.002426	526.756348	-664.994202	215.897385	83.571823	-667.608948	-25.847923	92.506111	-572.761841	230.135422	1470.456421	-479.072784	-131.655350	1423.528564	-483.485962	49.017658	1418.605103	-463.395172	17.889919	1746.448242	-762.461914	280.492859	1239.310059	-542.141785	-216.552460	1163.016479	-625.340149	302.044342	968.731201	-444.354401	-160.202545	865.777710	-551.501160	53.481564	1091.136597	595.166992	-99.423332	959.051086	627.256226	149.084137
-584.308472	142.391022	995.781372	-555.759644	-34.786655	989.902039	-636.217590	185.492065	525.678772	-627.065308	-49.525009	525.632324	-664.967712	215.812866	83.516113	-664.995667	-25.456518	91.999969	-573.371643	229.730377	1470.567993	-479.791626	-132.101776	1423.378662	-484.136505	48.668358	1418.640259	-463.868835	17.472721	1746.412598	-762.728760	280.134857	1239.171875	-543.117126	-217.256104	1163.023438	-625.688660	302.176575	968.810425	-446.423126	-162.614243	864.724548	-551.986755	53.446362	1091.199097	595.863037	-98.203781	958.904297	627.344055	150.665421
-584.760986	142.426926	995.846680	-556.227295	-34.722347	989.872009	-636.399292	185.332550	525.719910	-627.128296	-48.589008	525.399170	-664.931030	215.670319	83.570557	-664.378479	-25.398527	91.776535	-574.006897	229.351685	1470.777466	-480.518921	-132.468643	1423.256470	-484.754456	48.299999	1418.679932	-464.328979	17.078146	1746.371704	-763.159607	279.829163	1239.209961	-544.270508	-217.629684	1162.897827	-626.062134	302.359863	968.826477	-448.581573	-164.893143	863.892334	-552.450684	53.441292	1091.217163	596.401672	-96.882889	958.826294	627.287354	152.281143
-585.202759	142.497665	995.932251	-556.708679	-34.602032	989.827698	-636.528259	185.301483	525.656860	-627.686890	-48.537037	525.396912	-664.910645	215.489548	83.595886	-664.253052	-25.351963	91.659164	-574.665588	229.007782	1470.959229	-481.290558	-132.793564	1423.172607	-485.396851	47.948513	1418.711792	-464.806366	16.652592	1746.346313	-763.544800	279.591339	1239.203613	-545.151306	-218.454788	1162.948242	-626.418762	302.510742	968.826233	-450.605316	-166.782730	863.319336	-552.922729	53.458805	1091.239380	597.140381	-95.954193	958.716736	627.999939	152.990768
-585.619934	142.590073	995.989807	-557.193420	-34.558468	989.799072	-636.592163	185.178070	525.643005	-628.354370	-48.544552	525.426331	-664.906067	215.388367	83.552544	-664.125916	-25.362144	91.513443	-575.270386	228.684494	1471.056152	-482.091095	-133.188538	1423.158813	-486.090759	47.615128	1418.707397	-465.318146	16.274380	1746.320068	-763.942200	279.363220	1239.191406	-545.853455	-219.684097	1163.156494	-626.824951	302.715057	968.835876	-452.560944	-168.372040	862.852905	-553.363647	53.473904	1091.251709	597.535400	-94.266159	958.629883	627.357605	155.501816
-586.047119	142.655289	996.057800	-557.682129	-34.549767	989.751831	-636.643066	185.232101	525.532227	-629.094604	-48.587795	525.485413	-664.897705	215.332413	83.414078	-664.167908	-25.493795	91.544975	-575.920776	228.346420	1471.222290	-482.824463	-133.527023	1423.116821	-486.700073	47.306503	1418.795044	-465.811951	15.882713	1746.290771	-764.353333	279.125427	1239.173828	-546.897278	-220.143143	1163.081055	-627.194763	303.003326	968.888733	-454.408997	-170.110016	862.436035	-553.797791	53.444759	1091.257324	597.968750	-92.915779	958.575928	627.391968	157.150467
-586.443542	142.686523	996.097961	-558.178345	-34.511456	989.739807	-636.671631	185.251022	525.377625	-629.772339	-48.525066	525.533203	-664.848206	215.201904	83.361420	-664.043518	-25.521818	91.448204	-576.547485	228.074341	1471.342773	-483.587738	-133.834717	1423.011719	-487.291534	46.971291	1418.888428	-466.316345	15.514575	1746.258057	-764.686768	278.942047	1239.109253	-547.426147	-221.322220	1163.143311	-627.511719	303.248566	968.908203	-456.224792	-171.883881	862.017761	-554.231384	53.442474	1091.268799	598.440735	-91.446587	958.533630	627.473511	158.621841
-586.860840	142.753799	996.128479	-558.701599	-34.517254	989.750732	-636.750305	185.195145	525.312378	-630.350464	-48.354252	525.576599	-664.797729	215.224167	83.241188	-663.877747	-25.565454	91.334633	-577.149170	227.819885	1471.403931	-484.345245	-134.197250	1422.963135	-487.931335	46.650070	1418.926147	-466.845367	15.182856	1746.229004	-765.064514	278.749481	1239.030884	-548.253479	-222.160141	1163.265381	-627.874878	303.514313	968.867859	-457.923248	-173.068268	862.309143	-554.681335	53.455200	1091.285645	598.918335	-89.943825	958.513245	627.679138	160.092239
-587.271179	142.786957	996.211426	-559.232056	-34.425980	989.713989	-636.860535	185.133057	525.275146	-630.969727	-48.175930	525.500305	-663.669434	213.727264	82.231750	-663.725281	-25.603268	91.233604	-577.792908	227.538193	1471.547241	-485.152557	-134.463074	1422.932617	-488.554016	46.360249	1418.975708	-467.325562	14.802024	1746.146118	-765.462830	278.560364	1238.982544	-549.403748	-222.691986	1163.353271	-628.232971	303.801605	968.825012	-459.546295	-174.800949	861.967712	-555.141479	53.440170	1091.306396	599.736572	-88.150223	958.589355	628.056396	161.478577
-587.677063	142.865219	996.272827	-559.751587	-34.322304	989.680115	-636.946960	184.993591	525.291138	-631.658997	-48.140350	525.468750	-663.531372	213.420883	82.071892	-663.513977	-25.658232	91.142502	-578.417603	227.246933	1471.708252	-485.983704	-134.758484	1422.878906	-489.218994	46.111580	1418.930664	-467.868225	14.446120	1746.206909	-765.797241	278.377594	1238.980103	-549.878235	-223.745514	1163.390625	-628.611694	304.127167	968.865662	-461.086548	-176.511032	861.578003	-555.579773	53.470585	1091.315186	600.257019	-86.645409	958.697876	628.415039	162.813522
-588.072205	142.941452	996.323181	-560.283752	-34.261158	989.655640	-637.057312	184.927429	525.251648	-632.465576	-48.210659	525.613342	-663.540833	213.342270	82.041672	-663.451843	-25.746847	91.161591	-579.003052	227.019470	1471.843384	-486.819092	-135.036697	1422.882935	-489.914581	45.817181	1418.960327	-468.394928	14.112649	1746.191772	-766.314758	278.299835	1239.034790	-550.732666	-224.557922	1163.559692	-628.988037	304.352966	968.977783	-462.622742	-178.179443	861.306091	-556.021240	53.487431	1091.323608	600.442871	-85.210892	958.702271	628.415527	164.513092
-588.421753	142.936005	996.382996	-560.693481	-34.293091	989.662537	-637.078003	184.913605	525.206604	-633.085266	-48.024403	525.651245	-663.554810	213.298477	82.001785	-663.216309	-25.807896	91.061890	-579.581665	226.827271	1471.996094	-487.661896	-135.300323	1422.864380	-490.591705	45.569027	1419.008789	-468.953491	13.798488	1746.187256	-766.667236	278.229462	1238.968872	-551.617126	-225.325638	1163.796143	-629.383057	304.645538	968.918335	-464.019104	-179.691788	861.141724	-556.403809	53.432919	1091.357178	601.122742	-83.094086	958.952332	628.422241	166.378510
-588.766113	143.040771	996.440979	-561.174622	-34.255901	989.720581	-637.127808	184.981705	525.142395	-633.800598	-47.956245	525.766785	-663.583191	213.275970	82.048988	-663.142151	-25.787701	90.924667	-580.118042	226.703354	1472.080322	-488.514221	-135.540115	1422.938965	-491.270630	45.320354	1419.109619	-469.535736	13.505322	1746.185181	-766.998413	278.176727	1238.942261	-552.481689	-225.996231	1163.924805	-629.758423	304.936188	968.849243	-465.380066	-181.015442	861.077454	-556.833557	53.487488	1091.418091	601.682312	-81.247871	959.133057	628.495178	168.188568
-589.134949	143.076782	996.492126	-561.715210	-34.257137	989.788208	-637.182007	185.097733	525.049683	-634.701904	-48.106693	525.929138	-663.605591	213.253143	82.064980	-663.585022	-25.168600	90.579872	-580.640015	226.589066	1472.140137	-489.380829	-135.789001	1422.951294	-491.899963	45.091846	1419.169067	-470.092804	13.232263	1746.161377	-767.184875	278.121002	1238.844971	-553.265015	-226.645096	1163.857788	-630.089478	305.294891	968.806824	-466.588501	-182.337326	860.955872	-557.296814	53.495258	1091.479004	601.876587	-79.575569	959.265808	628.359314	170.065903
-589.488159	143.179916	996.531006	-562.272034	-34.182362	989.794678	-637.285889	185.168365	525.027527	-635.478333	-48.108650	525.900635	-663.684570	213.243515	82.026283	-663.539917	-24.353954	89.788467	-581.154785	226.469482	1472.193237	-490.295197	-136.019608	1422.933716	-492.608459	44.885715	1419.217896	-470.667725	12.932091	1746.076538	-767.538330	278.130035	1238.759155	-554.075989	-227.300079	1163.931641	-630.438416	305.629486	968.780762	-467.716156	-183.578262	860.919861	-557.762756	53.543846	1091.503296	602.597168	-77.276062	959.611267	628.274536	171.965927
-589.852966	143.234726	996.567993	-562.786194	-34.183407	989.810364	-637.432129	185.270294	525.006836	-636.124451	-47.903160	525.920288	-663.733704	213.248703	82.041382	-663.165161	-23.780945	89.028244	-581.706970	226.310974	1472.299683	-491.250763	-136.197891	1422.955200	-493.288055	44.698330	1419.261108	-471.276093	12.712367	1746.078125	-767.911621	278.185059	1238.753662	-554.925110	-227.900406	1163.995972	-630.854126	305.906219	968.689331	-468.641785	-184.807114	860.764282	-558.210449	53.542645	1091.530884	602.863159	-75.602409	959.772278	628.156555	173.787521
-590.152039	143.326248	996.663208	-563.278992	-34.153446	989.791992	-637.592834	185.292984	525.079468	-636.945618	-48.051277	526.081543	-663.771118	213.276901	81.968140	-662.777161	-23.527061	88.411598	-582.260376	226.199570	1472.428833	-492.201141	-136.397873	1422.974976	-493.994080	44.499329	1419.316040	-471.851379	12.473236	1746.085571	-768.231628	278.267273	1238.750977	-555.798523	-228.433563	1164.162231	-631.256958	306.175323	968.633972	-469.697815	-185.667282	860.807800	-558.625916	53.517975	1091.572021	603.282288	-73.652039	960.127747	628.002625	175.619171
-590.437134	143.346008	996.711365	-563.730713	-34.158463	989.801941	-637.741882	185.433502	525.047607	-637.703186	-48.009655	526.129150	-663.859741	213.321762	82.007607	-662.287537	-23.298988	87.870010	-582.777344	226.103851	1472.508423	-493.132294	-136.592560	1422.984741	-494.720245	44.277763	1419.354614	-472.407654	12.515566	1746.002197	-768.579285	278.429718	1238.752930	-556.621033	-228.831894	1164.214966	-631.660278	306.418060	968.678406	-470.354767	-186.696030	860.798706	-559.032166	53.481400	1091.607544	604.062805	-71.380005	960.506653	627.930542	177.534637
-590.721741	143.414963	996.742432	-564.248474	-34.065948	989.813477	-637.874023	185.513565	525.058899	-638.423523	-47.820042	526.099060	-663.946838	213.328384	82.041046	-662.117554	-23.308466	87.719055	-583.250183	226.064377	1472.548096	-494.100189	-136.804169	1423.034912	-495.386902	44.093044	1419.407837	-473.069916	12.120248	1746.188477	-768.903381	278.649841	1238.711304	-557.663513	-229.172745	1164.494995	-632.051025	306.706390	968.669250	-471.238831	-187.413834	860.962097	-559.453308	53.524357	1091.632080	604.552368	-69.404427	960.855835	627.788330	179.343964
-591.014648	143.507385	996.787048	-564.812622	-33.969795	989.839783	-637.993164	185.746033	524.996704	-639.284180	-47.891842	526.303406	-663.936340	213.408295	82.024231	-661.952026	-23.409437	87.713783	-583.744446	226.016708	1472.613281	-495.125610	-136.975296	1423.170654	-496.091797	43.919598	1419.511597	-473.686951	11.961128	1746.227051	-769.192383	278.899658	1238.692383	-558.710083	-229.141754	1164.397339	-632.453430	306.993683	968.601440	-471.744934	-188.323349	861.028687	-559.906372	53.577148	1091.671509	604.793091	-67.801888	961.171082	627.662537	181.114792
-591.329529	143.611038	996.801941	-565.365540	-34.010597	989.882813	-638.103027	185.856400	524.988037	-640.001038	-47.878254	526.396240	-663.935974	213.392899	81.980156	-661.820679	-23.476135	87.697159	-584.177368	225.984268	1472.626221	-496.158081	-137.151642	1423.309326	-496.826813	43.770344	1419.617798	-474.336121	11.842866	1746.253540	-769.466248	279.193512	1238.643921	-559.404419	-229.728653	1164.526001	-632.799683	307.231903	968.447693	-472.367432	-189.043274	861.392639	-560.354614	53.598793	1091.703003	605.544617	-65.655609	961.470520	627.630066	182.938599
-591.604126	143.658890	996.813965	-565.857361	-34.063942	989.906555	-638.238159	185.955917	524.993835	-640.880005	-47.898685	526.572693	-664.004761	213.405533	81.952881	-661.658264	-23.565254	87.693390	-584.615662	225.962814	1472.633667	-497.134399	-137.375061	1423.425903	-497.532135	43.648575	1419.727051	-474.970154	11.753350	1746.251343	-769.732666	279.567444	1238.659424	-560.291870	-229.893143	1164.581543	-633.187256	307.536957	968.314697	-472.902954	-189.659393	861.741150	-560.767883	53.576664	1091.726074	605.985596	-63.848759	961.715088	627.559326	184.751602
-591.898071	143.705490	996.826782	-566.310852	-34.143204	989.881470	-638.358704	186.033295	524.936951	-641.737671	-47.776165	526.664917	-664.031189	213.427277	81.923111	-661.596252	-23.613482	87.639671	-585.020691	225.960007	1472.609131	-498.189545	-137.521713	1423.479248	-498.255005	43.466366	1419.788574	-475.643738	11.665607	1746.158447	-770.168518	280.018585	1238.746460	-561.315186	-230.100845	1164.944458	-633.630066	307.872070	968.225525	-473.324860	-190.285187	861.762146	-561.159912	53.521389	1091.722900	606.600647	-61.974785	961.927917	627.584900	186.501740
-592.218201	143.750397	996.825562	-566.870483	-34.085560	989.860596	-638.474365	186.097183	524.841187	-642.371521	-47.581558	526.591125	-664.273621	213.461304	81.879257	-661.424744	-23.685766	87.607613	-585.459229	225.963989	1472.584106	-499.262451	-137.648788	1423.567017	-498.917023	43.288582	1419.766724	-476.252228	11.861933	1745.929688	-770.412415	280.377045	1238.650635	-562.506836	-230.097717	1165.144897	-633.935120	308.140015	968.098206	-473.941406	-190.611816	861.869690	-561.625427	53.533691	1091.715942	607.136963	-60.184963	962.065491	627.637451	188.219009
-592.531738	143.839935	996.807739	-567.473511	-34.001331	989.824646	-638.577148	186.095261	524.783142	-642.993713	-47.336067	526.565918	-664.309204	213.422272	81.881577	-661.137024	-23.697899	87.447350	-585.954163	225.962402	1472.594116	-500.294159	-137.763290	1423.643921	-499.623291	43.173847	1419.731445	-476.913177	11.869490	1745.994141	-770.539185	280.789154	1238.482544	-563.244995	-229.991302	1164.733765	-634.306885	308.367828	967.926697	-474.320129	-191.045074	862.003601	-562.100830	53.578899	1091.691650	607.690063	-58.377945	962.174072	627.636902	190.013138
-592.825256	143.926987	996.795105	-568.005493	-33.926884	989.796082	-638.663330	186.062668	524.764526	-643.801514	-47.262131	526.654358	-664.207031	213.337616	81.896614	-661.038208	-23.679995	87.261185	-586.339294	225.995056	1472.574951	-501.269836	-137.879364	1423.626343	-500.300232	43.073837	1419.704346	-477.617310	11.904866	1745.894043	-770.750122	281.209320	1238.387573	-563.983398	-230.317841	1164.914185	-634.718872	308.623749	967.779419	-474.542816	-191.185089	862.026733	-562.533691	53.624027	1091.674194	608.235046	-56.665386	962.250793	627.722351	191.798767
-593.098694	144.056961	996.774109	-568.486816	-33.955894	989.752075	-638.731934	186.112610	524.686951	-644.501221	-47.135807	526.599121	-664.203552	213.380676	81.846695	-660.874146	-23.722189	87.147919	-586.705750	226.061325	1472.506470	-502.329865	-137.971939	1423.614380	-501.034454	42.986698	1419.729370	-478.290588	11.964907	1745.889893	-770.972595	281.733215	1238.328491	-564.813782	-230.414322	1164.943481	-635.077454	308.882843	967.567261	-474.912170	-191.358826	862.136780	-562.938538	53.638134	1091.646240	608.690796	-54.923210	962.338440	627.663818	193.574234
-593.408569	144.175659	996.726501	-569.011353	-33.989178	989.743164	-638.826233	186.115845	524.631592	-645.095520	-46.930946	526.589478	-664.147644	213.400970	81.697304	-660.736450	-23.766924	87.143318	-587.063110	226.133820	1472.423828	-503.363617	-138.106888	1423.709717	-501.670471	42.904510	1419.769897	-479.014587	11.765384	1746.104004	-771.117981	282.257080	1238.159546	-565.719177	-230.360016	1164.950439	-635.349365	309.171906	967.322205	-475.261871	-191.425476	862.340820	-563.363770	53.680771	1091.619385	609.208069	-53.261841	962.356628	627.661316	195.383179
-593.711182	144.322174	996.709778	-569.587158	-33.956902	989.720703	-638.936584	186.122116	524.586243	-645.877625	-46.822151	526.697205	-664.086975	213.357361	81.601830	-660.673279	-23.876177	87.168861	-587.432922	226.225601	1472.357544	-504.356323	-138.161896	1423.821045	-502.388580	42.798103	1419.855957	-479.633728	12.179933	1746.006104	-771.244934	282.764404	1238.013550	-566.923340	-230.113846	1165.051025	-635.651489	309.471405	967.073792	-475.642578	-191.250687	862.681335	-563.811890	53.739307	1091.600952	609.440796	-51.722019	962.454712	627.510742	197.162903
-594.047668	144.429565	996.673706	-570.188416	-33.905872	989.726318	-639.741943	186.522217	524.632141	-646.576111	-46.814762	526.856689	-664.551575	213.346893	81.601311	-660.611511	-23.953541	87.171989	-587.833862	226.309494	1472.267822	-505.406097	-138.175217	1423.902466	-503.070282	42.743061	1419.920898	-480.349609	12.317258	1745.998779	-771.360901	283.328461	1237.875610	-567.486694	-230.353058	1164.954346	-635.885681	309.715881	966.832031	-475.761444	-191.206940	862.879761	-564.287415	53.814560	1091.586914	609.386841	-50.412994	962.504272	627.257813	198.942947
-594.372681	144.499619	996.640869	-570.830627	-33.768940	989.711121	-639.922485	186.556808	524.535461	-647.233521	-46.742470	526.802917	-664.645874	213.345840	81.554985	-660.582825	-23.978842	87.084610	-588.269104	226.382797	1472.268066	-506.374329	-138.228195	1423.910889	-503.699615	42.699406	1419.935791	-481.031799	12.406487	1745.874268	-771.647644	283.858276	1237.872314	-568.351990	-230.137344	1164.906006	-636.156921	309.956787	966.567566	-475.929840	-190.905533	863.096313	-564.784302	53.893661	1091.564941	608.003967	-50.414272	962.783020	626.728149	200.231506
-594.727356	144.593460	996.631409	-571.450012	-33.698223	989.682434	-639.544373	186.248810	524.371643	-648.034241	-46.832150	526.886536	-664.386963	213.164948	81.543846	-660.696838	-24.045166	87.041885	-588.664124	226.476791	1472.236450	-507.385071	-138.284164	1423.865601	-504.527985	42.717331	1419.827637	-481.728455	12.644371	1745.845581	-771.778137	284.393494	1237.686157	-569.260864	-229.970505	1164.826782	-636.411072	310.209381	966.287476	-476.083221	-190.545700	863.366577	-565.276917	53.938347	1091.546265	608.221497	-48.999985	962.737732	626.642639	201.974030
-595.081665	144.693588	996.577209	-571.978577	-33.682743	989.621460	-640.385925	186.587555	524.435364	-648.628723	-46.680382	526.855408	-664.875122	213.145859	81.569313	-660.617676	-24.087093	86.868118	-589.087646	226.619217	1472.168335	-508.421417	-138.268219	1423.808228	-505.154999	42.724960	1419.732300	-482.443115	12.588467	1746.039307	-771.876892	284.871704	1237.504028	-570.004456	-229.646866	1164.563477	-636.635803	310.501343	966.028442	-475.613190	-189.922012	863.174866	-565.710938	53.976723	1091.487061	608.556641	-47.322956	962.700195	626.440308	203.775284
-595.388489	144.813522	996.519043	-572.461426	-33.668781	989.612915	-640.048950	186.307327	524.276123	-649.022278	-46.445518	526.770386	-664.567017	213.053253	81.508934	-660.478149	-24.135740	86.686699	-589.470886	226.760910	1472.068237	-509.378296	-138.229324	1423.808838	-505.826111	42.699051	1419.681396	-483.108521	12.781710	1746.021851	-771.930542	285.314331	1237.275635	-570.841858	-229.296951	1164.470459	-636.766418	310.772675	965.782593	-475.482513	-189.399231	863.712952	-566.130188	54.051041	1091.458252	608.807556	-45.764488	962.659973	626.271912	205.507263
-595.736877	145.000412	996.481323	-573.140869	-33.479492	989.669861	-640.296326	186.333511	524.264282	-649.460083	-46.281006	526.666931	-664.623718	213.053238	81.358727	-660.266785	-24.196447	86.579895	-589.837524	226.950302	1471.923950	-510.334076	-138.203430	1423.858765	-506.505402	42.728516	1419.753296	-483.763092	13.405553	1745.770752	-771.983826	285.820343	1237.016235	-571.714661	-229.020676	1164.381836	-636.885681	311.106110	965.453735	-475.143188	-188.567154	863.860046	-566.654968	54.256851	1091.470093	608.910767	-44.257584	962.693726	625.999817	207.193222
-596.031128	145.180557	996.426086	-573.703552	-33.337765	989.703186	-641.156494	186.732620	524.338989	-650.010010	-46.272118	526.677124	-664.976929	213.117325	81.267197	-660.116333	-24.304493	86.623978	-590.256836	227.179672	1471.831543	-511.373260	-138.156036	1423.852783	-507.182434	42.780304	1419.812988	-484.405212	13.649568	1745.762207	-771.973206	286.301239	1236.721436	-572.508850	-228.590729	1164.234009	-636.986084	311.430237	965.085999	-474.744232	-187.872742	864.343933	-567.107483	54.437000	1091.463745	609.871765	-41.846428	962.637817	625.925293	209.099747
-596.405334	145.337296	996.401367	-574.328857	-33.259289	989.699036	-640.822021	186.426010	524.206665	-650.687439	-46.381420	526.806091	-664.566223	213.006287	81.167412	-660.070496	-24.337116	86.623482	-590.642395	227.397049	1471.806274	-512.355652	-138.138184	1423.902710	-507.835724	42.814396	1419.869873	-485.068665	13.930064	1745.794922	-772.027039	286.777435	1236.507568	-573.354370	-228.183365	1164.175293	-637.056946	311.678467	964.779541	-474.255371	-187.138733	864.806152	-567.598389	54.542789	1091.447510	609.324524	-40.852486	962.701233	625.576294	210.586151
-596.725159	145.446991	996.373535	-574.855713	-33.239895	989.748169	-641.751709	186.772171	524.253174	-651.262024	-46.391045	526.915222	-665.013184	213.036530	81.119781	-660.303955	-24.203117	86.698174	-591.050720	227.587143	1471.793945	-513.343018	-138.065155	1424.065063	-508.499115	42.867058	1419.902954	-485.804138	13.949774	1746.076050	-771.954224	287.146179	1236.181641	-574.233276	-227.746552	1164.213501	-637.097595	311.916656	964.456482	-473.944672	-186.354889	865.456299	-568.063049	54.624519	1091.465942	609.324097	-39.386292	962.724426	625.324036	212.185516
-597.057007	145.518967	996.367737	-575.405884	-33.110199	989.798950	-642.052551	186.782928	524.203369	-651.696899	-46.263271	526.834167	-665.100647	212.981674	81.129524	-660.799011	-25.027565	87.710526	-591.457153	227.789658	1471.822021	-514.347961	-137.984314	1424.137085	-509.211853	42.957878	1419.894897	-486.388550	14.516950	1745.989502	-771.988770	287.494598	1235.918579	-574.922485	-227.249619	1164.082397	-637.171875	312.126923	964.254333	-473.363586	-185.517120	866.084106	-568.546265	54.728970	1091.496094	609.455505	-37.706341	962.784058	625.131226	213.745468
-597.433289	145.622696	996.365845	-576.092468	-32.930286	989.852722	-642.377625	186.603043	524.268799	-652.054199	-46.120224	526.731934	-665.081909	212.900909	81.108246	-660.546204	-25.438532	88.005295	-591.862122	228.008530	1471.794922	-515.341980	-137.944717	1424.183716	-509.832977	43.099575	1419.864990	-487.062225	14.864116	1745.900635	-772.031067	287.890015	1235.672241	-575.939331	-226.248795	1163.970947	-637.243774	312.386475	964.042419	-472.554230	-184.704254	866.368286	-569.098083	54.867565	1091.525635	610.354736	-35.377483	962.801392	625.138489	215.431152
-597.820313	145.784088	996.337952	-576.718994	-32.876076	989.820129	-642.739624	186.663849	524.292847	-652.569397	-46.082584	526.745056	-665.148987	212.928299	81.051155	-660.425171	-25.356941	87.736359	-592.222473	228.287430	1471.713745	-516.346375	-137.815796	1424.247681	-510.488098	43.198696	1419.885986	-487.664185	15.236156	1745.905518	-772.071838	288.290375	1235.442627	-576.397949	-226.104507	1163.935059	-637.156921	312.649109	963.735168	-471.978302	-183.801514	866.817261	-569.580261	54.953049	1091.490601	609.712280	-34.390415	962.911865	624.658630	216.735672
-598.139343	145.948441	996.290344	-577.317322	-32.773598	989.857056	-643.039185	186.868774	524.170959	-653.035400	-46.046425	526.800781	-665.214600	212.951950	80.987480	-660.346252	-25.174837	87.385811	-592.580688	228.599045	1471.588745	-517.295654	-137.659164	1424.311035	-511.126923	43.312866	1419.934937	-488.262787	15.593681	1745.922852	-772.090637	288.671265	1235.185303	-576.960449	-225.556259	1163.895996	-637.076172	312.926483	963.448792	-471.403168	-182.780777	867.196228	-570.066833	55.102455	1091.490479	610.404724	-32.082352	962.942444	624.498657	218.413330
-598.441406	146.098999	996.264954	-577.909729	-32.648731	989.990173	-643.336060	187.025162	524.176208	-653.527283	-46.010704	526.774902	-665.215027	213.021988	80.903282	-660.081482	-25.041836	87.108116	-592.889526	228.922089	1471.487793	-518.229004	-137.516342	1424.480469	-511.704773	43.493073	1420.033325	-488.900848	15.717682	1746.199219	-772.130676	289.112244	1234.886108	-577.554871	-224.905777	1163.855225	-636.973572	313.123230	963.218018	-470.977692	-181.896805	867.585632	-570.558899	55.293510	1091.553223	609.789551	-31.077143	963.084106	624.021118	219.681198
-598.811279	146.248062	996.286377	-578.559570	-32.548191	990.072083	-643.681030	187.155701	524.171326	-653.812744	-45.822289	526.762939	-665.319336	213.024078	80.921692	-659.888062	-24.962849	86.884254	-593.204773	229.244705	1471.388428	-519.220764	-137.390488	1424.674561	-512.313416	43.640392	1420.082031	-489.392548	16.395983	1746.124878	-772.171875	289.518646	1234.637207	-578.102112	-224.376404	1163.868286	-636.883850	313.347290	963.009399	-470.597443	-180.926941	867.917969	-571.071838	55.424046	1091.605469	610.126770	-29.112215	963.146301	623.729309	221.207306
-599.194397	146.431259	996.306519	-579.207520	-32.496555	990.098022	-644.006165	187.322906	524.211060	-654.198425	-45.709518	526.664063	-665.324829	213.004669	80.912880	-659.733582	-24.932653	86.689644	-593.583130	229.569153	1471.406494	-520.076355	-137.149673	1424.822021	-512.935608	43.805573	1420.157959	-490.026764	16.839918	1746.076660	-772.238647	289.834442	1234.445801	-578.624084	-223.792969	1163.968384	-636.820923	313.568115	962.815552	-470.404388	-179.967453	868.400024	-571.592407	55.519073	1091.629150	610.501282	-27.243025	963.255859	623.530090	222.824173
-599.557129	146.545868	996.338440	-579.846741	-32.312775	990.184387	-643.654724	186.957489	524.171387	-654.677368	-45.700611	526.707825	-664.979065	212.856369	80.880829	-659.638794	-24.898199	86.533401	-593.954712	229.910019	1471.394165	-520.925110	-136.940109	1424.994141	-513.580200	43.981941	1420.195435	-490.597900	17.262363	1746.163574	-772.322205	290.245575	1234.185669	-579.302368	-222.788177	1163.902588	-636.729980	313.660248	962.708313	-469.979218	-179.028259	868.723877	-572.109985	55.668457	1091.691284	610.557251	-25.822285	963.325073	623.345886	224.174011
-599.889526	146.672058	996.364563	-580.454041	-32.084423	990.268066	-643.928284	186.969681	524.205994	-655.202637	-45.767204	526.808228	-664.970642	212.815262	80.897713	-659.587524	-24.908024	86.431702	-594.285095	230.201904	1471.335938	-521.812744	-136.732559	1425.204956	-514.161743	44.213840	1420.219116	-491.209106	17.399719	1746.460205	-772.409546	290.679443	1233.906372	-579.720154	-222.160782	1163.881836	-636.619629	313.859528	962.536926	-469.770721	-177.953369	869.156860	-572.612244	55.845852	1091.751831	610.582764	-24.397884	963.371826	623.033447	225.551712
-600.230042	146.782959	996.356201	-581.073792	-31.989067	990.308289	-644.776245	187.364960	524.263794	-655.662537	-45.752888	526.839050	-665.446350	212.866882	80.953827	-659.492371	-24.929024	86.318687	-594.586243	230.579620	1471.201538	-522.583923	-136.469818	1425.368042	-514.671143	44.440289	1420.263672	-491.727692	18.180513	1746.256226	-772.461548	291.053375	1233.660400	-579.877808	-222.126602	1164.138184	-636.471680	313.998505	962.380798	-469.726196	-177.046631	869.628418	-573.093567	55.948307	1091.768066	610.489258	-23.038933	963.427429	622.637817	226.824295
-600.594849	146.946869	996.356628	-581.719971	-31.901611	990.363892	-644.464783	187.222397	524.070984	-655.988586	-45.538174	526.753906	-665.084839	212.807724	80.868919	-659.116211	-27.256001	88.254158	-594.890808	231.009567	1471.052979	-523.381470	-136.229736	1425.598755	-515.242737	44.686134	1420.318604	-492.261536	18.713844	1746.273315	-772.503723	291.505493	1233.377808	-580.249023	-221.569199	1164.240479	-636.298950	314.263885	962.186035	-469.757111	-176.509460	868.989563	-573.569641	56.080597	1091.790894	610.468628	-21.625469	963.448730	622.234131	228.202942
-600.971191	147.128281	996.333496	-582.453369	-31.716230	990.473816	-644.627563	187.303787	524.005188	-656.375244	-45.408436	526.649841	-665.093689	212.852173	80.762711	-658.949402	-27.767469	88.700348	-595.216553	231.403458	1470.965454	-524.041443	-135.899902	1425.713501	-515.796997	44.931580	1420.420288	-492.805573	19.265690	1746.286865	-772.611938	292.031677	1233.107056	-580.798279	-220.434601	1164.197754	-636.126892	314.420044	962.062317	-469.680756	-175.639496	869.173157	-574.109375	56.303734	1091.832153	610.370483	-20.165474	963.395325	621.764221	229.633591
-601.381165	147.331757	996.345947	-583.170410	-31.516609	990.568542	-644.848877	187.371674	524.003174	-656.666260	-45.238541	526.576294	-665.149902	212.855911	80.743904	-658.944702	-27.655445	88.567345	-595.493774	231.771881	1470.844849	-524.801086	-135.552277	1425.816895	-516.316101	45.182869	1420.457153	-493.337524	19.806332	1746.351318	-772.675476	292.484680	1232.815674	-581.041321	-219.764755	1164.205566	-635.961060	314.568481	961.903198	-469.625763	-174.765839	869.442627	-574.651123	56.522724	1091.882080	610.288025	-18.977915	963.420837	621.485168	230.823898
-601.725891	147.460678	996.328064	-583.766541	-31.465059	990.613281	-644.992737	187.354507	524.053223	-656.945251	-45.044098	526.549316	-665.167297	212.828613	80.782486	-658.847961	-27.621393	88.439262	-595.817566	232.136215	1470.768188	-525.412231	-135.229172	1426.017822	-516.834106	45.458359	1420.442871	-493.910156	20.015062	1746.687988	-772.773315	292.928314	1232.697021	-581.057007	-219.742004	1164.483398	-635.818359	314.679688	961.790588	-469.589050	-173.560257	869.803894	-575.121582	56.623215	1091.895752	610.253845	-17.759876	963.372009	621.121094	232.003860
-602.086853	147.639511	996.347473	-584.357727	-31.377651	990.675171	-645.791748	187.684830	524.132019	-657.424072	-45.044865	526.653259	-665.722229	212.825531	80.916954	-658.851257	-27.610264	88.394516	-596.130371	232.566742	1470.747803	-525.984985	-134.911362	1426.189697	-517.341370	45.802429	1420.423584	-494.422058	20.874645	1746.498657	-772.851501	293.347656	1232.499878	-581.589233	-218.619644	1164.415405	-635.677734	314.797211	961.657288	-469.510590	-172.633835	870.120422	-575.597168	56.757755	1091.936279	610.133057	-16.507233	963.337952	620.698059	233.258560
-602.472229	147.768417	996.359863	-585.039978	-31.068409	990.738770	-646.252319	188.036682	524.150635	-657.810852	-44.985889	526.725342	-666.004700	212.859024	80.926025	-658.977478	-27.616013	88.418289	-596.446045	232.955200	1470.673706	-526.643860	-134.565140	1426.364990	-517.855225	46.116055	1420.426636	-494.957581	21.440723	1746.559692	-772.900513	293.800903	1232.234497	-581.905090	-218.073135	1164.540405	-635.511658	314.925659	961.490479	-469.473633	-171.594940	870.505798	-576.133606	56.974121	1091.974609	610.064819	-15.246552	963.327820	620.261353	234.552322
-602.878296	147.945877	996.331421	-585.712830	-30.893087	990.795959	-646.431824	188.129333	524.163391	-658.160950	-44.861664	526.763428	-666.070679	212.883240	80.880531	-658.943970	-27.619761	88.373459	-596.687073	233.355209	1470.582520	-527.177551	-134.208603	1426.591064	-518.342102	46.419884	1420.434082	-495.503418	21.996262	1746.738770	-772.960815	294.307739	1231.987183	-582.220886	-217.636597	1164.718994	-635.351257	315.065002	961.326172	-469.462219	-170.662216	870.934143	-576.661011	57.172569	1091.987183	609.967102	-14.039328	963.221008	619.891174	235.762497
-603.276489	148.174850	996.279846	-586.320923	-30.860014	990.874817	-646.552124	188.379868	524.085693	-658.469177	-44.665207	526.714417	-666.040466	212.954529	80.772560	-658.968506	-27.697393	88.359787	-596.897217	233.823853	1470.448486	-527.677673	-133.904419	1426.756348	-518.822388	46.747414	1420.480347	-496.102570	22.590904	1746.692139	-773.014709	294.829590	1231.723389	-582.255554	-217.585281	1164.899292	-635.209167	315.217896	961.165039	-469.535919	-169.670792	871.256592	-577.137573	57.358742	1091.996826	609.805237	-12.840685	963.139771	619.438721	236.869614
-603.680542	148.396927	996.241150	-587.011292	-30.739412	990.949097	-646.674805	188.501190	524.083069	-658.629822	-44.385334	526.613220	-666.061462	212.963470	80.730499	-658.930725	-27.642611	88.263680	-597.105774	234.391602	1470.275146	-528.194824	-133.531647	1426.836914	-519.340515	47.075489	1420.497803	-496.649170	23.138397	1746.708130	-773.085754	295.391083	1231.458374	-582.554688	-217.157440	1165.024902	-635.055664	315.344360	961.009949	-469.518982	-168.414703	871.184143	-577.651306	57.567947	1092.009155	609.628174	-11.541792	963.057617	618.824768	238.180237
-604.103699	148.631866	996.232056	-587.670898	-30.528017	991.037842	-646.876038	188.629868	524.104126	-658.825439	-44.228786	526.550293	-666.138184	212.975067	80.777718	-658.960083	-27.681026	88.265938	-597.360474	234.865387	1470.159302	-528.673645	-133.088745	1427.011719	-519.833069	47.440128	1420.480347	-497.244720	23.649431	1746.806885	-773.180725	295.878235	1231.264282	-582.810608	-216.562759	1165.089111	-634.930298	315.428223	960.857239	-469.555054	-167.498505	871.792847	-578.166260	57.824219	1092.044556	609.408875	-10.465388	962.923462	618.346497	239.269516
-604.459534	148.779617	996.253174	-588.242737	-30.329405	991.090454	-647.010803	188.707230	524.119568	-658.917603	-44.043804	526.488403	-666.197632	212.971588	80.800255	-659.005066	-27.613129	88.210449	-597.567200	235.371796	1470.088989	-529.094910	-132.683792	1427.230713	-520.344849	47.844688	1420.424438	-497.836914	24.192028	1746.904297	-773.274170	296.348846	1231.078491	-583.208923	-215.525986	1165.044189	-634.799927	315.495178	960.739990	-469.492584	-166.479813	872.149414	-578.621643	57.993786	1092.079834	609.171448	-9.331429	962.848938	617.982971	240.242615
-604.836182	148.953049	996.269226	-588.779602	-30.155067	991.119202	-647.164124	188.745911	524.156677	-659.084167	-43.990982	526.497070	-666.322876	212.933914	80.898369	-659.062317	-27.639772	88.216667	-597.776123	235.889114	1470.041504	-529.579163	-132.285614	1427.425659	-520.857544	48.296291	1420.370361	-498.432129	24.645666	1746.997192	-773.342529	296.869476	1230.889282	-583.295044	-215.411957	1165.390747	-634.716675	315.540802	960.587585	-469.471252	-165.370514	872.327759	-579.035095	58.162891	1092.094482	608.966797	-8.305396	962.776367	617.549561	241.411865
-605.171326	149.143280	996.241028	-589.248596	-29.925251	991.186584	-647.279785	188.742935	524.164978	-659.255981	-43.951588	526.505615	-666.320435	212.930573	80.934013	-659.068726	-27.649490	88.225479	-597.974731	236.487213	1470.016357	-530.075928	-131.830948	1427.708984	-521.338806	48.703461	1420.386108	-499.041199	25.219635	1747.184448	-773.385681	297.429535	1230.676270	-583.631470	-214.820770	1165.645020	-634.636475	315.648071	960.353027	-469.582489	-164.364197	872.778320	-579.425049	58.413021	1092.112305	608.735718	-7.280653	962.717224	617.086853	242.376495
-605.483032	149.315536	996.216431	-589.701355	-29.718952	991.311768	-647.405945	188.788879	524.170593	-659.416199	-43.956612	526.557312	-666.354919	212.916458	80.906738	-659.158142	-27.688835	88.222664	-598.146240	237.134003	1469.911621	-530.553345	-131.319458	1428.092773	-521.761902	49.143284	1420.407227	-499.744629	25.441238	1747.415527	-773.394226	298.120270	1230.418335	-583.998108	-214.299301	1165.997437	-634.551819	315.795441	960.109741	-469.678772	-163.483917	873.257080	-579.808044	58.670307	1092.163574	608.543091	-6.105624	962.650574	616.532959	243.505905
-605.841248	149.546921	996.182922	-590.224609	-29.492731	991.406677	-647.571289	188.797165	524.186035	-659.516907	-43.923893	526.514526	-666.306641	212.967041	80.814407	-659.202515	-27.666689	88.168991	-598.259338	237.780853	1469.802002	-530.979858	-130.888458	1428.552856	-522.276184	49.649906	1420.462036	-500.357391	26.235405	1747.302124	-773.399353	298.901337	1230.109253	-584.365784	-213.686234	1166.302368	-634.486511	316.004944	959.838867	-470.044769	-162.548401	873.670227	-580.208130	58.957012	1092.187500	608.215637	-5.135996	962.673645	616.025513	244.461533
-606.139465	149.758270	996.212524	-590.586365	-29.245579	991.485046	-647.744202	188.775452	524.208252	-659.509644	-43.782074	526.424622	-666.240234	212.947922	80.695793	-659.205017	-27.722445	88.149887	-598.415344	238.482788	1469.699829	-531.393066	-130.352280	1428.870117	-522.698120	50.113979	1420.516113	-501.067719	26.538197	1747.635254	-773.356750	299.683746	1229.932983	-584.839905	-212.669907	1166.442505	-634.422302	316.203491	959.542725	-470.518097	-161.873566	874.170593	-580.527893	59.207474	1092.239868	608.038269	-3.985186	962.622681	615.524109	245.494949
-606.449646	150.056702	996.213562	-590.974915	-28.943680	991.587646	-647.964233	188.783630	524.196899	-659.450928	-43.638615	526.336914	-666.231934	212.905991	80.687958	-659.321960	-27.709221	88.100639	-598.525146	239.175980	1469.543823	-531.893250	-129.819901	1429.272583	-523.106506	50.607082	1420.561035	-501.693024	27.288788	1747.561890	-773.233826	300.640198	1229.652832	-585.003784	-212.708801	1166.998779	-634.342285	316.438507	959.183411	-470.942078	-160.833633	874.268616	-580.884338	59.554981	1092.293457	607.668884	-3.083006	962.664368	614.894531	246.553894
-606.777710	150.251312	996.209412	-591.350586	-28.645208	991.709351	-648.218506	188.746887	524.169006	-659.454407	-43.528061	526.280762	-666.298523	212.892471	80.717995	-659.375977	-27.678028	88.102692	-598.681519	239.752411	1469.412720	-532.345947	-129.342987	1429.669434	-523.566528	51.169434	1420.617554	-502.417542	27.669460	1748.008545	-773.111877	301.686798	1229.356201	-585.341370	-212.183655	1167.405518	-634.218567	316.777893	958.772095	-471.565155	-160.190720	874.830750	-581.240051	59.865082	1092.353638	607.473328	-2.088244	962.628601	614.365662	247.465515
-607.071777	150.435532	996.233337	-591.612854	-28.425173	991.791992	-648.540833	188.752075	524.131042	-659.431763	-43.395416	526.248657	-666.341797	212.881317	80.684761	-659.308228	-27.705887	88.144989	-598.881897	240.427460	1469.260864	-532.755859	-128.811798	1430.031738	-523.960876	51.679554	1420.641846	-503.079895	28.469360	1747.848511	-772.871155	302.944489	1228.981812	-585.599243	-211.515396	1167.681519	-634.106567	317.103821	958.459839	-472.193817	-159.475906	875.153015	-581.541382	60.100353	1092.411377	607.075928	-1.318152	962.664490	613.857239	248.325714
-607.374390	150.663589	996.161438	-591.879333	-28.188080	991.822632	-648.929077	188.825592	524.077576	-659.357422	-43.234474	526.170532	-666.503540	212.885529	80.732803	-659.309631	-27.701817	88.129448	-599.033691	241.041779	1469.063354	-533.147461	-128.215057	1430.324219	-524.309570	52.196850	1420.640991	-503.799652	28.840586	1748.260986	-772.543762	304.197845	1228.673584	-585.982910	-210.551453	1167.833984	-633.927917	317.636505	957.905273	-472.667389	-158.555038	875.168823	-581.813293	60.394028	1092.389038	606.661011	-0.447017	962.681580	613.236633	249.140884
-607.795105	150.938766	996.101196	-592.238037	-27.955124	991.871704	-649.434387	188.902435	524.117920	-659.470520	-43.251709	526.182251	-666.592163	212.962997	80.659210	-659.409058	-27.714769	88.118156	-599.175537	241.657028	1468.833862	-533.473328	-127.668510	1430.611938	-524.724731	52.783745	1420.683228	-504.522675	29.487251	1748.291992	-772.133667	305.682526	1228.265625	-586.027527	-210.407425	1168.144653	-633.683350	318.207916	957.367432	-473.342773	-157.716629	875.218994	-582.193237	60.715450	1092.382202	606.232178	0.374271	962.707397	612.530212	250.085617
-608.107727	151.199661	996.036255	-592.507813	-27.657953	991.958374	-649.893555	189.088287	524.158325	-659.474670	-43.111427	526.150085	-666.608948	213.029129	80.564537	-659.432068	-27.683311	88.115173	-599.338196	242.310760	1468.622192	-533.759949	-127.062141	1430.903320	-525.104492	53.336285	1420.751343	-505.157654	30.414740	1748.263550	-771.603577	307.195892	1227.850220	-586.335205	-209.981232	1168.433716	-633.351379	318.888763	956.749695	-474.075745	-157.051315	875.544678	-582.512939	61.079395	1092.398804	605.923706	1.216406	962.670593	611.998779	250.803391
-608.444641	151.495972	995.944031	-592.798645	-27.374701	992.038757	-650.378235	187.692856	524.064636	-659.516052	-43.040356	526.140808	-666.487244	213.105270	80.362190	-659.462219	-27.677017	88.107964	-599.550598	242.940353	1468.426514	-534.095276	-126.461029	1431.182495	-525.481567	53.900452	1420.790771	-505.891693	31.121544	1748.245117	-771.049561	308.454529	1227.260132	-586.784729	-209.494034	1168.934937	-633.107849	319.605103	956.206909	-474.886353	-156.325928	875.573669	-582.846008	61.466980	1092.397095	605.420837	1.903022	962.683899	611.321045	251.562881
-608.786438	151.798950	995.872314	-592.969604	-27.209406	992.071472	-650.976379	187.690536	524.113892	-659.604248	-42.951508	526.141357	-666.551147	213.110474	80.296204	-659.594238	-27.610943	88.073799	-599.751282	243.500351	1468.315063	-534.376160	-125.775597	1431.451660	-525.857056	54.540722	1420.868164	-506.652557	31.676798	1748.544556	-770.406006	310.020966	1226.916382	-587.190186	-208.551697	1168.874512	-632.710022	320.490479	955.509460	-475.720795	-155.840836	876.087952	-583.130310	61.773396	1092.382935	604.962097	2.679829	962.699219	610.574402	252.340439
-609.150940	152.149521	995.819763	-593.184753	-26.936382	992.052734	-651.552307	187.972488	524.135254	-659.609192	-42.843403	526.134521	-666.610657	213.142563	80.360817	-659.640686	-27.597879	88.058182	-599.992126	244.082642	1468.166626	-534.636780	-125.171906	1431.677002	-526.234375	55.103760	1420.859375	-507.356293	32.389030	1748.664307	-769.681885	311.689087	1226.496704	-587.518066	-208.109009	1169.099731	-632.330261	321.305939	954.862549	-476.579498	-155.196030	875.978271	-583.445190	62.116440	1092.352051	604.588928	3.302370	962.730347	610.035522	252.909760
-609.491455	152.423386	995.788940	-593.361694	-26.609537	992.068726	-652.080872	188.219269	524.204224	-659.668457	-42.799240	526.176025	-666.641418	213.170609	80.278465	-660.094299	-24.938606	85.757042	-600.289063	244.675003	1468.118408	-534.928406	-124.514061	1431.840088	-526.608887	55.731895	1420.857422	-508.055420	33.213005	1748.745728	-768.908875	313.340485	1226.121948	-587.703674	-208.127151	1169.493530	-631.914978	322.229645	954.314697	-477.427338	-154.759308	876.274353	-583.762878	62.453072	1092.355347	604.014709	3.876130	962.743469	609.262695	253.549210
-609.818726	152.733917	995.730591	-593.575256	-26.189436	992.092773	-652.605286	188.261627	524.237976	-659.729492	-42.719135	526.122314	-666.646301	213.226685	80.223549	-660.220154	-24.694668	85.434181	-600.515076	245.260025	1468.014648	-535.216370	-123.834206	1431.990479	-526.977051	56.365379	1420.834473	-508.702118	34.278801	1748.706665	-768.109802	314.933838	1225.706665	-588.130554	-207.678589	1169.731689	-631.476440	323.201996	953.666382	-478.263092	-154.332748	876.417664	-584.074951	62.870708	1092.345947	603.458862	4.509325	962.759277	608.440918	254.130142
-610.113586	153.075058	995.678589	-593.801453	-25.724943	992.123474	-653.022949	188.311493	524.228516	-659.716370	-42.581448	526.054565	-666.500183	213.250458	80.147743	-660.277954	-24.734531	85.476341	-600.782837	245.837952	1467.964966	-535.461426	-123.167160	1432.195435	-527.315979	57.001427	1420.869507	-509.395752	35.201366	1748.644043	-767.261475	316.404144	1225.334961	-588.486877	-207.244431	1169.921387	-630.950928	324.358215	953.058167	-479.141144	-153.876434	876.411316	-584.376282	63.321697	1092.342773	602.949097	5.123109	962.773071	607.763428	254.620514
-610.447632	153.513000	995.620117	-593.884216	-25.494724	992.161560	-653.401367	188.404907	524.275757	-659.779541	-42.563251	526.132080	-666.546448	213.317154	80.110481	-660.292786	-24.772711	85.511368	-601.065552	246.463821	1467.923828	-535.715027	-122.482811	1432.408203	-527.686462	57.625740	1420.941528	-510.115967	35.905106	1749.008057	-766.422241	317.957733	1224.921875	-589.041687	-206.455688	1170.064331	-630.431458	325.429352	952.544250	-479.931702	-153.410233	876.476685	-584.631775	63.729393	1092.341187	602.324402	5.642081	962.760986	606.811584	255.238251
-610.694336	153.862106	995.600098	-593.955383	-25.130533	992.173096	-653.751282	188.584503	524.322876	-659.813171	-42.412628	526.163696	-666.522278	213.351639	80.027710	-660.401306	-24.750244	85.480049	-601.338440	247.121902	1467.912354	-535.990662	-121.750336	1432.572510	-528.051270	58.298477	1421.023804	-510.790527	36.830704	1749.107910	-765.621582	319.422089	1224.565186	-589.289551	-206.370392	1170.435669	-629.843506	326.573120	951.985229	-480.727814	-152.862106	876.363159	-584.846680	64.115150	1092.347046	601.667664	6.045007	962.716919	606.115479	255.607666
-611.009583	154.207916	995.569336	-594.067383	-24.755613	992.212463	-654.096558	188.747101	524.360962	-659.812317	-42.218460	526.196350	-666.516479	213.378845	79.975830	-660.341003	-24.766968	85.494392	-601.629395	247.720703	1467.972168	-536.288452	-121.059494	1432.821289	-528.380249	58.935635	1421.083008	-511.452057	37.820309	1749.200928	-764.855286	320.781708	1224.260498	-589.696106	-205.930878	1170.763916	-629.265747	327.625885	951.523071	-481.678284	-152.655991	876.628174	-585.094543	64.530602	1092.357544	601.071472	6.615912	962.697998	605.181885	256.139740
-611.357666	154.638885	995.568726	-594.254700	-24.228897	992.287842	-654.350769	188.887711	524.351929	-659.702332	-41.937466	526.139893	-666.505737	213.380020	79.988380	-660.269836	-24.770897	85.541115	-601.936279	248.350571	1468.094971	-536.519714	-120.355270	1433.031860	-528.749207	59.653164	1421.145630	-512.135254	38.795307	1749.302490	-764.123840	322.036316	1223.895142	-590.024902	-205.399719	1171.091675	-628.614136	328.772827	951.146301	-482.497742	-152.397903	876.794250	-585.387878	65.064278	1092.399536	600.509460	7.047768	962.742188	604.441528	256.497162
-611.638367	155.003326	995.572998	-594.360168	-23.745472	992.355408	-654.472290	188.939789	524.278503	-659.677307	-41.625637	526.070129	-666.469238	213.359055	79.983398	-660.255981	-24.773046	85.515282	-602.226929	248.995743	1468.124023	-536.807800	-119.617180	1433.226807	-529.118652	60.365292	1421.188843	-512.809204	39.826126	1749.415771	-763.406860	323.265991	1223.529907	-590.618408	-204.543182	1171.261719	-628.002075	329.819244	950.861511	-483.368774	-151.923645	876.603760	-585.637390	65.534462	1092.445435	599.888123	7.453116	962.800720	603.532959	256.884705
-611.938049	155.451538	995.563721	-594.472900	-23.317938	992.356934	-654.596069	189.132080	524.177368	-659.553650	-41.353386	526.060242	-666.443787	213.369629	79.942589	-660.108093	-24.780258	85.498970	-602.497681	249.731934	1468.122314	-537.204712	-118.911163	1433.440430	-529.421509	61.050346	1421.252441	-513.430115	41.021843	1749.225220	-762.748962	324.423157	1223.194702	-590.773621	-204.351913	1171.572632	-627.237366	330.974243	950.472839	-484.198334	-151.811890	876.815735	-585.839050	65.996895	1092.440796	599.188904	7.720793	962.868103	602.707703	257.180786
-612.216553	155.960968	995.529602	-594.504333	-22.959215	992.407471	-654.665649	189.416916	524.103577	-659.586243	-41.148273	526.085510	-666.452637	213.473709	79.898125	-660.085632	-24.769123	85.483810	-602.795959	250.486847	1468.110474	-537.471375	-118.204002	1433.518555	-529.772705	61.764221	1421.310181	-514.125122	42.114117	1749.407227	-762.107666	325.580902	1222.742065	-591.267334	-203.806778	1172.062744	-626.435730	332.086945	950.189087	-485.099609	-151.506546	876.672546	-586.015320	66.499397	1092.452759	598.315674	7.939941	962.863403	601.712036	257.494812
-612.475647	156.495346	995.507202	-594.635620	-22.439003	992.476135	-654.811035	189.841095	524.130737	-659.642639	-40.939461	526.062256	-666.477173	213.545258	79.844391	-660.182312	-24.743803	85.395462	-603.050110	251.213425	1468.085083	-537.801331	-117.436707	1433.714844	-530.096008	62.508930	1421.382813	-514.790466	43.159973	1749.498901	-761.558289	326.504547	1222.343384	-591.808594	-202.920120	1172.024414	-625.601013	333.327942	949.857117	-485.888092	-151.351089	876.753052	-586.231812	67.087029	1092.479614	597.496216	8.193603	962.883301	600.680664	257.763947
[truncated: 40 more columns]
