# Supplementary material for: A dyadic stimulus set of audiovisual affective displays for the study of multisensory, emotional, social interactions
Source: Behav Res Methods. 2015 Nov 5;48(4):1285–95. doi: 10.3758/s13428-015-0654-4 (PMC5101291; doi:10.3758/s13428-015-0654-4)
Supplement: Supplementary file 1 — (ZIP 270 MB) [file 13428_2015_654_MOESM1_ESM.zip › supplementary_material_2_stimuli_set_files/G/G24.txt]

-597.525757	161.575516	993.136597	-588.115112	-16.527197	992.895752	-644.703186	202.143311	521.966980	-658.617249	-53.239426	525.420044	-650.115112	215.646057	78.950935	-664.402954	-58.207779	88.562233	-586.052246	261.523407	1461.026123	-551.068787	-115.701805	1445.392456	-530.956787	66.032494	1422.429932	-522.156677	53.537922	1748.896851	-769.351807	383.487671	1239.906616	-652.595215	-203.439926	1184.791504	-643.730225	253.492569	998.000183	-522.001221	-130.696365	914.362244	-576.511230	73.252495	1091.674561	555.752380	-46.216141	970.183899	554.082825	209.232391
-597.228149	161.518524	993.332397	-588.561890	-16.530607	993.190857	-644.526794	202.228699	522.025024	-658.151245	-53.642681	525.418518	-650.144897	215.694077	78.955879	-664.564270	-58.331112	88.643166	-585.643616	261.416870	1461.059692	-551.499390	-115.971176	1445.713135	-530.819641	65.733116	1422.626709	-522.755737	53.367439	1749.195801	-768.730652	383.987854	1239.936035	-652.969299	-203.846817	1185.151733	-642.868774	253.111679	998.699341	-520.358459	-129.707565	916.156250	-576.506165	73.213234	1091.906860	555.729065	-46.286316	970.211243	554.116943	209.210739
-597.013672	161.570541	993.534668	-589.223206	-16.470673	993.406433	-644.365295	202.418930	522.095276	-657.751709	-54.142639	525.506775	-650.238220	215.738541	78.962509	-664.622681	-58.387093	88.655006	-585.184387	261.294952	1461.081299	-551.929504	-116.301704	1446.099731	-530.685242	65.410347	1422.855469	-523.385010	53.188549	1749.484253	-768.000488	384.483124	1239.881226	-653.383484	-203.969238	1185.382202	-641.961304	252.606644	999.473938	-518.690247	-128.768982	918.015503	-576.604553	73.201485	1092.095459	555.727600	-46.229630	970.199341	554.121887	209.262939
-596.727539	161.501801	993.758179	-589.865479	-16.504284	993.651367	-644.304016	202.571045	522.158264	-657.427124	-54.718063	525.711853	-650.388550	215.816559	78.976456	-664.854248	-55.687141	86.229279	-584.699646	261.218048	1461.167236	-552.422791	-116.586411	1446.546143	-530.521057	65.086838	1423.020264	-523.973267	53.026722	1749.760742	-767.203491	385.035187	1239.903198	-653.792603	-204.160675	1185.814819	-640.991638	252.052155	1000.318115	-517.039551	-127.835640	920.038818	-576.692505	73.079674	1092.314941	555.680115	-46.208088	970.166870	554.049072	209.271378
-596.401611	161.432266	993.991699	-590.460144	-16.468529	993.880493	-644.293640	202.784790	522.238159	-657.091370	-55.042816	525.792603	-650.521118	215.858841	78.995720	-665.069641	-55.507046	85.988403	-584.157288	261.148438	1461.279175	-552.965576	-116.838905	1446.997314	-530.370789	64.732170	1423.116211	-524.576233	52.858452	1750.024170	-766.376892	385.681549	1239.992798	-654.197754	-204.488693	1186.320435	-640.098511	251.503357	1001.249146	-515.293274	-126.868202	922.177917	-576.766357	72.976776	1092.536499	555.671082	-46.199585	970.176270	554.034241	209.296539
-596.100830	161.250626	994.165894	-591.157471	-16.545919	994.095154	-644.289612	202.912796	522.327759	-656.797241	-55.339703	525.866943	-650.645508	215.920425	79.017479	-665.156982	-55.682289	86.133957	-583.439758	260.978790	1461.449585	-553.457520	-117.158195	1447.517700	-530.228149	64.406235	1423.265015	-525.181335	52.663429	1750.290771	-765.458191	386.144165	1240.233887	-654.647339	-204.708054	1186.883545	-639.133911	250.916946	1002.120789	-513.589539	-125.987579	924.412842	-576.900940	72.778214	1092.720459	555.665833	-46.238800	970.229004	554.038757	209.275162
-595.743896	161.143570	994.299866	-591.790283	-16.726477	994.332764	-644.290771	203.036514	522.417114	-656.546387	-55.748573	525.957520	-650.723877	215.996231	78.967812	-665.274231	-55.703476	86.205261	-582.858521	260.773560	1462.278931	-553.982971	-117.384239	1448.063843	-530.070801	64.027740	1423.406494	-525.751526	52.481068	1750.535400	-764.444153	386.652740	1240.520996	-654.989685	-204.792679	1187.298584	-638.345764	250.448547	1002.919800	-512.468262	-127.099976	927.393982	-577.000854	72.599442	1092.900024	555.657593	-46.250961	970.228455	554.085693	209.258652
-595.292908	160.815979	994.403931	-592.219849	-16.942564	994.522522	-644.276978	203.134491	522.474487	-656.340576	-55.953335	526.069641	-650.850586	216.032471	79.005669	-665.304199	-55.706062	86.296814	-581.770020	260.651001	1461.967529	-554.497864	-117.618134	1448.554810	-529.904602	63.626762	1423.559448	-526.283936	52.274216	1750.805908	-763.328735	387.044281	1240.967651	-655.509827	-204.928253	1187.809448	-637.576721	250.035278	1003.702454	-510.852081	-126.488434	929.801147	-576.956787	72.292892	1093.041382	555.641663	-46.196632	970.203674	554.079956	209.261307
-594.958191	160.633011	994.499023	-592.805481	-17.139879	994.645935	-644.345642	203.197784	522.553589	-656.390991	-56.147648	526.150574	-650.956482	216.148621	78.986931	-665.407410	-55.698383	86.308418	-580.728699	260.443359	1462.242188	-555.075806	-117.849449	1448.951904	-529.731018	63.185078	1423.724243	-526.813477	52.037991	1750.975586	-762.179260	387.421783	1241.373413	-656.062805	-205.236954	1188.256470	-636.812988	249.698685	1004.311646	-509.145691	-125.491608	932.086975	-577.026733	72.032127	1093.141357	555.639343	-46.231701	970.225403	554.059021	209.257370
-594.694580	160.562607	994.594910	-593.527954	-17.225525	994.597412	-644.403809	203.331360	522.614380	-656.515015	-56.069012	526.137329	-651.081543	216.182281	79.004982	-665.359131	-55.702072	86.339882	-579.625854	260.237183	1462.494873	-555.614136	-118.125839	1449.324707	-529.566345	62.813751	1423.804077	-527.309509	51.903400	1751.258057	-760.942627	387.910065	1241.745361	-656.640137	-205.419693	1188.740845	-636.127563	249.479294	1004.827637	-507.430206	-124.665573	934.515137	-577.161682	71.781181	1093.149170	555.596375	-46.221119	970.214417	554.033508	209.242554
-594.245789	160.216721	994.598083	-593.757996	-17.641823	994.792603	-644.526672	203.419830	522.692139	-656.991211	-56.030575	526.211731	-651.249451	216.298569	79.014275	-665.426331	-55.634502	86.274254	-578.420593	260.010498	1462.753540	-556.179932	-118.358574	1449.602539	-529.347778	62.377785	1423.876831	-527.807007	51.701729	1751.448486	-759.697998	388.387726	1242.221802	-657.227539	-205.722565	1189.036621	-635.515991	249.373672	1005.346313	-505.753479	-123.875679	936.941467	-577.079895	71.441658	1093.253052	555.604065	-46.167671	970.197449	554.028687	209.249313
-593.801697	159.898483	994.594299	-594.002441	-18.010046	994.912842	-644.514709	203.484070	522.745911	-657.531067	-55.993233	526.319824	-651.328796	216.337723	78.978516	-665.276428	-55.556290	86.247986	-577.196533	259.814667	1462.863892	-556.800232	-118.574959	1449.855469	-529.070618	61.952553	1423.902100	-528.266296	51.499626	1751.642334	-758.373291	388.838715	1242.763306	-657.923462	-205.846741	1189.328247	-634.839478	249.299377	1005.673340	-504.052856	-123.241501	939.292358	-577.020508	71.101669	1093.318237	555.606506	-46.213535	970.217285	554.043579	209.243439
-593.466858	159.590103	994.597168	-594.142700	-18.292503	994.873230	-644.659058	203.553070	522.771729	-657.649658	-55.475243	526.179443	-651.539246	216.431274	78.969223	-664.786316	-55.564770	86.178825	-575.945251	259.624481	1462.962891	-557.494873	-118.827599	1450.005127	-528.791687	61.518391	1423.910767	-528.680969	51.259750	1751.751709	-756.952576	389.343231	1242.992798	-658.623413	-206.087006	1189.535645	-634.144287	249.244812	1005.937927	-502.311066	-122.559906	941.724182	-576.915405	70.737595	1093.298584	555.610718	-46.234901	970.245789	554.075623	209.237701
-593.119507	159.303223	994.608032	-594.313049	-18.606993	994.868652	-644.794678	203.611816	522.848633	-657.968384	-55.181068	526.118652	-651.611450	216.484772	78.945892	-664.244934	-55.577187	86.077507	-574.682373	259.389679	1463.021973	-558.060669	-119.069557	1450.136963	-528.559753	61.123596	1423.940674	-529.073853	51.088066	1751.980713	-755.474121	390.027100	1243.281982	-659.293213	-206.423187	1189.727295	-633.483337	249.269745	1006.177612	-500.551178	-121.912018	944.072937	-576.843628	70.379318	1093.304688	555.606567	-46.236446	970.242188	554.088562	209.228134
-592.848938	159.078201	994.535278	-594.591614	-18.789124	994.826599	-644.878906	203.691315	522.897766	-658.569946	-55.185760	526.192261	-651.727173	216.569748	78.972015	-663.754700	-55.595978	86.018005	-573.412109	259.177521	1462.977295	-558.624939	-119.311234	1450.090332	-528.276184	60.716068	1423.921021	-529.405945	50.918144	1752.120605	-753.934204	390.696655	1243.559204	-659.987427	-206.650635	1189.877075	-632.721252	249.295929	1006.342163	-498.716003	-121.601662	946.278625	-576.815002	70.140335	1093.241699	555.609863	-46.269161	970.270203	554.101074	209.210403
-592.529053	158.767365	994.492676	-594.842163	-18.974386	994.801208	-645.002075	203.708359	522.894836	-659.112000	-55.288582	526.190369	-651.895996	216.630722	78.931320	-663.350220	-55.690289	86.017754	-572.191467	258.933289	1462.874756	-559.200989	-119.546692	1450.064331	-527.959229	60.282658	1423.888916	-529.705322	50.673260	1752.270508	-752.238403	391.428497	1243.660156	-660.747803	-206.954254	1189.889160	-632.004150	249.380905	1006.395874	-496.992584	-121.321953	948.798767	-576.772949	69.847473	1093.206421	555.587036	-46.260307	970.263062	554.066101	209.234268
-592.190979	158.477020	994.409180	-594.991333	-19.256536	994.863403	-645.017822	203.791214	522.854614	-660.009399	-55.553062	526.412659	-651.966431	216.650177	78.916924	-663.274780	-55.721825	86.038849	-571.044861	258.695190	1462.804199	-559.698059	-119.799805	1449.933716	-527.651672	59.879860	1423.825195	-529.917664	50.458168	1752.344727	-750.486633	392.213379	1243.775757	-661.483704	-207.206345	1189.887573	-631.282104	249.540619	1006.371399	-495.331848	-121.140839	951.284546	-576.693542	69.595894	1093.198242	555.567261	-46.250851	970.261658	554.045227	209.232071
-591.939697	158.330688	994.324585	-595.259583	-19.452671	994.857422	-645.075256	203.792419	522.877625	-660.738098	-55.600090	526.473511	-652.044006	216.694153	78.900543	-663.171387	-55.796242	85.991440	-569.898010	258.398773	1462.742188	-560.183044	-120.035698	1449.773926	-527.427612	59.526356	1423.785278	-530.086853	50.303974	1752.338623	-748.637329	393.052216	1243.868896	-662.325989	-207.485519	1189.837402	-630.518127	249.695145	1006.292542	-493.726959	-121.001350	953.866028	-576.660767	69.418076	1093.145874	555.570557	-46.255394	970.257141	554.055420	209.219177
-591.611328	158.130539	994.200439	-595.532043	-19.572531	994.836365	-645.100342	203.766235	522.845215	-661.159241	-55.368805	526.369263	-652.100037	216.766235	78.897621	-662.811340	-55.898193	85.922432	-568.860474	258.172943	1462.721313	-560.608154	-120.263184	1449.555908	-527.175781	59.141537	1423.679688	-530.189392	50.130077	1752.381958	-746.707214	393.849823	1243.845703	-663.158447	-207.654999	1189.760254	-629.717102	249.883484	1006.085510	-492.022705	-120.775887	956.542480	-576.591431	69.257011	1093.066284	555.583984	-46.307194	970.284851	554.102295	209.206024
-591.342773	157.911148	994.153931	-595.775818	-19.693745	994.816711	-645.193359	203.819275	522.883179	-661.821411	-55.305309	526.418701	-652.237244	216.795456	78.873543	-662.910034	-55.986603	85.813919	-567.851196	257.873718	1462.569946	-561.102417	-120.450241	1449.278687	-526.930725	58.796642	1423.528320	-530.244141	49.900196	1752.406494	-744.768555	394.694336	1243.806152	-664.079956	-207.910919	1189.604370	-628.925842	250.105667	1005.836670	-490.349060	-120.636696	959.331055	-576.567749	69.052330	1093.031128	555.578979	-46.312054	970.283630	554.098938	209.203918
-591.149048	157.868546	994.092102	-595.980774	-19.620018	994.652283	-645.252747	203.816910	522.889160	-662.387817	-55.229160	526.417786	-652.325928	216.809402	78.842674	-662.838623	-56.054199	85.763252	-566.992859	257.633026	1462.570801	-561.473083	-120.625687	1448.961670	-526.684265	58.452717	1423.391602	-530.239685	49.666492	1752.438232	-742.782715	395.543549	1243.643677	-665.040771	-208.058609	1189.411377	-628.093506	250.367142	1005.510071	-488.480255	-120.556335	962.286194	-576.494019	68.970528	1092.904175	555.598572	-46.258457	970.275269	554.104309	209.212265
-590.944458	157.830078	994.009949	-596.200806	-19.676159	994.545715	-645.263489	203.832077	522.877258	-662.808960	-55.103973	526.311035	-652.388123	216.881042	78.863701	-662.568176	-56.090511	85.713669	-566.065735	257.342834	1462.458984	-561.812073	-120.832726	1448.617188	-526.434631	58.140068	1423.279541	-530.206116	49.391071	1752.492432	-740.820923	396.312714	1243.723511	-666.108948	-208.213531	1189.245605	-627.260864	250.596161	1005.206055	-486.504150	-119.611130	965.034729	-576.428589	68.866661	1092.796997	555.581360	-46.293793	970.277161	554.069641	209.278214
-590.691956	157.766586	993.903870	-596.378967	-19.702000	994.461487	-645.219727	203.779022	522.887939	-663.235046	-55.082157	526.179016	-652.428284	216.893250	78.861984	-662.440735	-56.163475	85.708557	-565.194458	257.083618	1462.463745	-561.992004	-121.036285	1448.291626	-526.179749	57.856434	1423.174194	-530.081360	49.190887	1752.443970	-738.867065	397.046021	1243.615234	-667.323303	-208.361847	1189.086304	-626.425720	250.916336	1004.904541	-484.466705	-118.235970	967.673096	-576.317078	68.790047	1092.688843	555.587646	-46.299217	970.296265	554.114136	209.261444
-590.417542	157.674469	993.816345	-596.431030	-19.793159	994.391357	-645.141174	203.781586	522.834961	-663.572388	-54.975849	526.189453	-652.428101	216.911804	78.834167	-662.256714	-56.211662	85.656479	-564.386658	256.821381	1462.513428	-562.107178	-121.238731	1447.903564	-525.894409	57.576298	1423.078491	-529.923523	48.885300	1752.473389	-736.966125	397.753357	1243.572144	-668.708191	-208.466293	1188.892700	-625.592102	251.224060	1004.613464	-482.273163	-116.653183	970.507446	-576.187744	68.675743	1092.606812	555.586182	-46.336842	970.313904	554.092224	209.252151
-590.195862	157.661713	993.755310	-596.504150	-19.811464	994.303345	-645.097107	203.805786	522.835754	-664.151001	-55.122269	526.318848	-652.481506	216.938629	78.835312	-662.257019	-56.207806	85.620155	-563.548218	256.566132	1462.579956	-562.202454	-121.419800	1447.486206	-525.538879	57.300217	1422.999146	-529.754639	48.630394	1752.407715	-735.142273	398.440125	1243.564087	-670.270935	-208.539063	1188.731689	-624.708496	251.531082	1004.417542	-480.138306	-115.309875	973.745300	-576.082092	68.615501	1092.526611	555.587402	-46.321156	970.294373	554.154907	209.244812
-590.012512	157.649536	993.712891	-596.516724	-19.841503	994.249084	-644.998962	203.740067	522.821533	-664.699524	-55.123230	526.283997	-652.538879	216.991928	78.836304	-662.253723	-56.200111	85.619759	-562.987671	256.290283	1463.183350	-562.187378	-121.587372	1447.002808	-525.167603	57.071098	1422.889648	-529.538879	48.347164	1752.372314	-733.525513	399.070160	1243.731323	-671.887756	-208.666321	1188.520996	-623.873169	251.833115	1004.260864	-477.872589	-114.269943	977.841797	-576.005798	68.569130	1092.479858	555.586853	-46.335045	970.323303	554.137390	209.259872
-589.844055	157.580002	993.671326	-596.467529	-19.868376	994.153320	-644.887756	203.788757	522.831787	-665.136353	-55.107265	526.308105	-652.607666	217.051773	78.797913	-662.230103	-56.169250	85.630768	-561.889771	256.144745	1462.788940	-562.117371	-121.789680	1446.492676	-524.817505	56.876633	1422.768433	-529.317322	48.019535	1752.329834	-731.997070	399.417755	1243.936401	-673.600952	-208.688644	1188.322021	-623.043152	252.153458	1004.220154	-475.533081	-113.971092	982.861877	-575.913208	68.479759	1092.413940	555.613403	-46.306374	970.305786	554.171204	209.269241
-589.716614	157.485733	993.612793	-596.412842	-19.902754	994.082581	-644.703186	203.872604	522.826477	-665.478638	-55.039974	526.261475	-652.653381	217.091629	78.774010	-662.140381	-56.201126	85.671852	-561.050598	255.953186	1462.914917	-562.062439	-121.969177	1445.980469	-524.360352	56.704010	1422.645630	-529.091248	47.623390	1752.289429	-730.732666	399.732819	1244.164429	-675.465332	-208.802719	1188.193848	-622.245605	252.526459	1004.358093	-473.102020	-113.377731	988.847168	-575.826599	68.401634	1092.349976	555.617554	-46.308037	970.301208	554.192688	209.269623
-589.586853	157.353882	993.570557	-596.283264	-19.994123	994.055664	-644.520386	204.001724	522.830566	-665.687805	-54.930309	526.208435	-652.671265	217.166260	78.761429	-661.993103	-56.139622	85.557449	-560.185486	255.806305	1463.244751	-561.996033	-122.176849	1445.601440	-523.907227	56.567856	1422.520020	-528.869080	47.193874	1752.237549	-729.718506	399.859650	1244.660767	-677.306030	-208.772018	1188.062256	-621.319214	252.889618	1004.337769	-470.273010	-113.425842	994.924438	-575.687866	68.298073	1092.313843	555.631165	-46.315559	970.304382	554.191040	209.271439
-589.467957	157.288925	993.549866	-596.084534	-19.991785	993.968201	-644.304810	204.111221	522.811157	-665.748535	-54.672169	526.110901	-652.746948	217.266251	78.796944	-661.810486	-56.103100	85.555794	-559.140930	255.684418	1463.573853	-561.961365	-122.358040	1445.310547	-523.421875	56.402061	1422.436646	-528.674194	46.755611	1752.184326	-728.925232	399.753632	1245.212646	-679.226013	-208.919830	1188.232910	-620.551025	253.305496	1004.645752	-467.682373	-112.852257	1002.144409	-575.541199	68.237778	1092.261719	555.624329	-46.274708	970.284241	554.237244	209.257156
-589.394897	157.255478	993.513733	-595.865967	-20.044983	993.870850	-644.044739	204.244827	522.762146	-665.862061	-54.509022	526.058228	-652.742493	217.321472	78.812325	-661.679260	-56.058052	85.497757	-558.141052	255.582993	1463.961792	-561.955750	-122.522659	1445.158691	-522.848022	56.239708	1422.340454	-528.538147	46.241768	1752.112061	-728.462769	399.484589	1245.855225	-681.054321	-208.990234	1188.592651	-619.820740	253.514359	1005.052917	-464.885101	-112.636826	1009.677551	-575.370850	68.173729	1092.190552	555.620178	-46.272732	970.286194	554.271667	209.287933
-589.329468	157.232513	993.527954	-595.638672	-20.059111	993.778381	-643.856140	204.302567	522.743896	-666.043823	-54.392231	526.097961	-652.770935	217.428787	78.845055	-661.542053	-56.098278	85.561111	-557.049255	255.540085	1464.432373	-561.966797	-122.668961	1445.038086	-522.303955	56.108658	1422.292969	-528.454346	45.654331	1752.096069	-728.339722	399.041168	1246.761597	-682.872375	-209.203415	1189.054932	-619.233765	253.652557	1005.697876	-461.796082	-112.450447	1018.037720	-575.209595	68.111084	1092.148682	555.633118	-46.255928	970.302368	554.264832	209.286438
-589.257629	157.185959	993.527588	-595.361694	-20.117786	993.741272	-643.636414	204.299515	522.730042	-666.143005	-54.208126	526.217712	-652.710693	217.544495	78.859985	-661.441040	-56.051060	85.541969	-555.919617	255.509216	1464.846802	-561.979614	-122.801331	1445.097046	-521.700073	56.046196	1422.246826	-528.434570	44.994251	1752.178589	-728.499817	398.514191	1247.604004	-684.517700	-209.382614	1189.627075	-618.749573	253.675629	1006.467957	-458.690186	-112.474045	1026.907471	-574.996155	68.056732	1092.123047	555.653748	-46.320362	970.322266	554.315125	209.270309
-589.187927	157.199554	993.589722	-595.008057	-20.151978	993.745667	-643.538086	204.280045	522.768982	-666.252747	-54.009239	526.341980	-652.660217	217.604263	78.909004	-661.249634	-56.034767	85.554459	-554.831482	255.581848	1465.266724	-561.959106	-122.907440	1445.164429	-521.029724	55.920040	1422.198608	-528.394714	44.376099	1752.150757	-728.967346	397.848267	1248.651978	-686.173035	-209.714325	1190.339600	-618.398010	253.456711	1007.590271	-455.607971	-111.890892	1036.987915	-574.760498	68.041428	1092.152100	555.667419	-46.346107	970.325256	554.385925	209.257080
-589.367432	157.556747	993.724060	-595.414063	-20.240128	993.535645	-643.642517	204.319275	522.871643	-666.556274	-53.873032	526.520874	-652.678711	217.608826	78.922028	-661.171753	-56.004166	85.619827	-553.700134	255.658371	1465.596802	-561.940002	-123.032059	1445.310059	-520.344360	55.871033	1422.201416	-528.408752	43.645565	1752.229980	-729.692383	397.087067	1249.629028	-687.684082	-210.200623	1191.042480	-618.254639	253.062515	1008.791687	-452.467468	-111.929398	1047.376465	-574.851807	67.957504	1092.077271	555.651184	-46.332893	970.318054	554.358765	209.297745
-588.971375	157.178055	993.799622	-594.436890	-20.174807	993.985107	-643.498108	204.138184	522.838562	-666.500916	-53.489456	526.675110	-652.380737	217.636673	78.890686	-660.833862	-55.999504	85.663254	-552.623169	255.770325	1465.911865	-561.788452	-123.148125	1445.543945	-519.660156	55.871891	1422.242065	-528.418213	42.918667	1752.269531	-730.600281	396.376221	1250.517700	-689.084290	-210.806000	1191.781738	-618.280029	252.464951	1010.212219	-449.271484	-111.782181	1058.725342	-574.233459	68.066193	1092.353516	555.675232	-46.358620	970.322144	554.438721	209.250061
-588.483948	156.826340	993.855286	-593.655518	-20.391804	994.709656	-643.469299	204.021698	522.862793	-666.394104	-53.043816	526.843811	-652.109924	217.710144	78.897308	-660.465576	-55.920780	85.657021	-551.645813	255.944000	1466.212402	-561.495667	-123.261124	1445.847778	-518.935913	55.859291	1422.286011	-528.492920	42.147591	1752.317627	-731.784180	395.646606	1251.691895	-690.209534	-211.518951	1192.488525	-618.553528	251.680054	1011.845154	-446.028778	-111.781769	1070.624390	-573.815796	68.188644	1092.782715	555.681091	-46.299835	970.304199	554.404175	209.327164
-588.263916	156.778488	994.052795	-593.604126	-19.978251	995.286621	-643.765137	204.110458	522.993652	-666.491882	-52.725113	526.913025	-651.982178	217.763214	78.938126	-660.221741	-55.836113	85.710098	-550.665161	256.101471	1466.375366	-561.231628	-123.313797	1446.179565	-518.119141	55.871025	1422.375366	-528.613831	41.423107	1752.359253	-733.070618	394.822540	1252.718262	-690.972290	-212.358017	1193.165527	-619.016785	250.860199	1013.447937	-442.689972	-112.002785	1083.103149	-573.751282	68.568626	1093.182251	555.685913	-46.306484	970.300110	554.444092	209.321548
-588.984863	158.356720	994.236206	-594.725891	-19.515221	993.360596	-644.708191	204.604080	523.350830	-666.603638	-52.516216	526.952271	-652.275818	217.891449	78.977043	-660.135071	-55.692581	85.729019	-549.836182	256.238953	1466.490234	-560.843506	-123.300957	1446.637451	-517.320129	55.959728	1422.419678	-528.710510	40.619087	1752.350464	-734.567139	394.005798	1253.841309	-691.323608	-213.170639	1193.787354	-619.855042	249.944901	1015.071655	-439.330170	-112.428032	1095.805420	-573.791077	68.353584	1092.147461	555.692566	-46.317825	970.310791	554.499268	209.304962
-590.089966	160.364319	994.562988	-597.429810	-22.343376	991.398071	-645.970825	205.275620	523.773682	-668.050781	-53.223289	527.481628	-652.799011	218.095154	79.085335	-660.910950	-55.442211	85.920204	-549.067322	256.401245	1466.573608	-560.412048	-123.264130	1447.079834	-516.570496	56.080109	1422.463379	-528.914063	39.947922	1752.412598	-736.093933	393.115509	1254.814453	-691.163330	-213.981064	1194.323120	-620.715210	249.090057	1016.523560	-436.046417	-113.539391	1108.777222	-574.734985	66.546127	1091.123169	555.730042	-46.229996	970.302490	554.485901	209.382996
-589.649902	160.171875	994.691956	-596.490051	-21.956285	991.809753	-646.254456	205.318970	523.885437	-667.640930	-52.677460	527.546448	-652.568115	218.133713	79.094322	-660.553162	-55.405899	85.979752	-548.646057	256.871582	1466.612183	-560.082886	-122.832825	1447.567749	-515.695435	56.125011	1422.402954	-529.025391	39.296406	1752.621582	-737.747253	392.254944	1255.855835	-690.451172	-214.784821	1194.623657	-621.611450	248.329285	1017.890381	-431.219055	-112.988617	1124.853760	-574.126953	66.842888	1091.414185	555.739685	-46.295834	970.340149	554.548035	209.362137
-589.345337	160.265839	994.754089	-595.439758	-20.784264	991.743591	-646.595154	205.347244	524.062622	-667.049561	-52.150631	527.515381	-652.315491	218.214890	79.056808	-660.244263	-55.358936	85.977242	-548.321106	257.090027	1467.204834	-559.443542	-122.665779	1448.105591	-514.890808	56.320889	1422.435181	-529.257141	38.640984	1752.595459	-739.452332	391.313995	1256.817139	-689.242981	-215.642044	1194.861938	-622.662903	247.660400	1019.048096	-427.767426	-114.123611	1138.142090	-573.347656	67.467773	1091.392212	555.758179	-46.256622	970.336243	554.572937	209.355392
-589.153015	160.587769	994.834900	-595.022034	-20.548023	991.756836	-647.136108	205.471512	524.249817	-666.789856	-51.917881	527.639587	-652.232300	218.340927	78.994980	-660.190857	-55.347076	86.063667	-547.704712	257.389221	1466.631714	-558.603027	-122.272018	1448.672363	-514.117432	56.542164	1422.493530	-529.523010	37.950588	1752.546509	-741.210876	390.287170	1257.668579	-687.218140	-216.434952	1194.792969	-623.681091	247.101593	1020.093445	-424.194153	-117.881523	1151.316406	-572.962463	67.732727	1091.423340	555.764709	-46.243229	970.345215	554.582825	209.372086
-588.999451	160.883606	994.892212	-594.528320	-20.307312	991.735779	-647.617065	205.626617	524.354675	-666.486023	-51.760365	527.712891	-652.067749	218.484253	78.918549	-660.237915	-55.288788	86.041451	-547.445435	257.670044	1466.593750	-557.521545	-121.739906	1449.258057	-513.324463	56.825851	1422.517334	-529.801147	37.349419	1752.564697	-742.991882	389.199982	1258.319580	-684.831848	-217.428696	1194.609863	-624.772217	246.676682	1020.948181	-420.561523	-119.700333	1164.498047	-572.575928	67.993439	1091.428955	555.776306	-46.200073	970.330200	554.607910	209.418060
-588.840637	161.109451	994.918701	-593.896912	-19.867044	991.736694	-648.028931	205.776611	524.430847	-665.855286	-51.506844	527.617249	-651.900940	218.578033	78.875687	-660.125244	-55.274288	86.010513	-547.246399	257.943573	1466.511353	-557.040039	-122.111778	1449.626221	-512.614258	57.154819	1422.476807	-529.999390	36.850506	1752.456543	-744.774963	388.103333	1258.927246	-681.945618	-218.329239	1194.368286	-625.687988	246.300766	1021.563599	-416.945801	-121.083717	1177.606445	-572.140991	68.359055	1091.435669	555.789917	-46.178234	970.313843	554.620422	209.412872
-588.824341	161.472168	994.934082	-593.376221	-19.679319	991.600708	-648.451538	205.961746	524.550903	-665.625671	-51.494911	527.492371	-651.738159	218.663696	78.827576	-660.226624	-55.230568	85.972946	-547.394958	258.029541	1467.228149	-556.009277	-121.901192	1450.034424	-511.867493	57.542915	1422.442139	-530.200195	36.364891	1752.373413	-746.632385	386.930634	1259.413208	-678.409729	-219.291718	1193.930542	-626.598755	246.015747	1021.980103	-412.691010	-122.108910	1191.141357	-571.797852	68.606377	1091.360107	555.810425	-46.189552	970.318542	554.652222	209.435867
-588.774231	161.800064	994.947754	-592.719055	-19.244337	991.539856	-648.829590	206.115707	524.620178	-665.255737	-51.560123	527.434326	-651.602478	218.769501	78.827629	-660.304199	-55.277740	85.944786	-546.902649	258.696259	1466.576416	-554.896545	-121.449890	1450.440918	-511.159180	58.016380	1422.343628	-530.400513	35.954041	1752.337646	-748.323608	385.634521	1259.780640	-674.394531	-220.359116	1193.339722	-627.341675	245.840500	1022.214478	-409.024170	-123.892776	1203.207764	-571.422363	69.010445	1091.332642	555.827332	-46.128502	970.315674	554.643433	209.485123
-588.768188	162.159943	994.976074	-592.036316	-18.896967	991.463501	-649.238831	206.342789	524.638306	-664.819153	-51.642799	527.425049	-651.513733	218.856903	78.789452	-660.429382	-55.280521	85.990913	-547.330017	259.062927	1465.971313	-553.767212	-121.012558	1450.882202	-510.474487	58.552452	1422.274536	-530.577698	35.607483	1752.297363	-750.096375	384.362793	1259.998657	-669.736389	-221.362427	1192.670532	-628.010315	245.717392	1022.341980	-405.358765	-125.749649	1214.585693	-571.078857	69.379738	1091.309204	555.856873	-46.127396	970.336792	554.698425	209.499435
-588.850891	162.664673	994.964111	-591.277405	-18.468210	991.312317	-649.555481	206.475037	524.637268	-664.521118	-51.757530	527.409790	-651.444458	218.945496	78.774757	-660.658264	-55.314808	86.046761	-547.657959	259.318817	1465.817261	-552.641724	-120.695358	1451.304688	-509.895477	59.056103	1422.268555	-530.697327	35.334663	1752.241455	-751.789734	383.031128	1260.098755	-664.526001	-222.349228	1191.850098	-628.592712	245.691193	1022.213684	-401.491150	-127.578613	1225.463257	-570.702820	69.861435	1091.220459	555.907166	-46.065758	970.326965	554.745483	209.495865
-588.910339	163.111221	994.936523	-590.554382	-18.006687	991.154907	-649.699463	206.678909	524.586182	-664.063477	-51.860531	527.329102	-651.340637	219.007034	78.779610	-660.745056	-55.363831	86.028214	-548.243713	259.776825	1465.695313	-551.542847	-120.178909	1451.683594	-509.369751	59.556190	1422.213013	-530.766479	35.099854	1752.182617	-753.351013	381.698944	1259.895508	-659.040039	-223.374802	1191.056152	-629.064941	245.775772	1021.997925	-397.994080	-127.834221	1235.660889	-570.346985	70.328514	1091.123535	555.938721	-46.085022	970.328552	554.816345	209.486938
-589.038208	163.753235	994.985962	-589.773743	-17.489937	991.019104	-649.934082	206.903290	524.605591	-663.700500	-51.997925	527.308411	-651.269165	219.037857	78.757835	-661.024841	-55.390251	86.056549	-548.907593	260.073395	1465.500732	-550.201355	-119.213097	1452.085815	-508.934326	60.076630	1422.162720	-530.804810	34.941383	1752.137451	-754.900208	380.474243	1259.585327	-652.708801	-224.315552	1189.954224	-629.388733	245.835617	1021.625854	-393.459717	-130.845459	1244.944946	-570.034058	70.906364	1091.083008	555.939514	-46.098171	970.326294	554.839905	209.529221
-589.190735	164.102768	994.865540	-589.019714	-17.038877	990.917603	-650.002930	207.071228	524.536743	-663.490417	-52.172802	527.343201	-651.117859	219.042328	78.763702	-661.375977	-55.387920	86.037949	-549.698181	260.361115	1465.318115	-548.551086	-118.255302	1452.478760	-508.502991	60.646793	1422.106323	-530.781555	34.845551	1752.069336	-756.334656	379.315521	1259.226807	-646.069031	-225.259064	1188.918701	-629.634949	245.957901	1021.239807	-389.091522	-132.515076	1253.570557	-569.679565	71.412811	1090.963745	555.939575	-46.047096	970.305603	554.826111	209.538025
-589.387756	164.585571	994.832275	-588.347290	-16.574419	990.797791	-650.142639	207.262222	524.475281	-663.134338	-52.200134	527.251282	-651.016968	219.030823	78.747017	-661.557190	-55.388222	85.960213	-550.670227	260.600464	1465.262817	-547.748169	-118.274673	1452.522095	-508.142731	61.262089	1422.114502	-530.733887	34.828735	1752.047363	-757.729431	378.162659	1258.965698	-639.057251	-226.192154	1187.921265	-629.472107	246.063599	1020.790771	-384.721100	-133.752319	1261.767822	-569.393860	71.933517	1090.878784	555.966125	-45.999912	970.267700	554.862000	209.594437
-589.568909	165.089828	994.838867	-587.644104	-16.097492	990.672058	-650.336365	207.336929	524.441711	-662.779724	-52.137234	527.067932	-650.966309	218.987640	78.756012	-661.793152	-55.391567	85.952209	-551.769409	260.924896	1465.005005	-546.652527	-117.751366	1452.557007	-507.845459	61.836300	1421.994507	-530.625793	34.833801	1752.026978	-758.986389	377.169189	1258.403809	-631.702271	-227.251312	1187.104126	-629.638855	246.383423	1020.214722	-379.664337	-135.196350	1268.113281	-569.129211	72.447899	1090.818848	555.985046	-45.974060	970.295288	554.870911	209.586990
-589.752869	165.524139	994.774841	-586.920532	-15.550382	990.536011	-650.407654	207.329437	524.360657	-662.479126	-52.144001	527.061523	-650.794189	218.919571	78.713913	-662.052429	-55.399197	85.999931	-552.946716	261.208221	1464.848755	-545.722473	-117.770409	1452.388428	-507.683990	62.207241	1422.083008	-530.474487	34.884922	1752.049927	-760.217529	376.334473	1257.880493	-623.945923	-227.760361	1185.708374	-630.201538	246.836624	1019.527283	-375.144440	-136.855453	1274.365967	-568.837830	72.996353	1090.715820	556.000610	-45.992119	970.290771	554.906982	209.634613
-589.903870	166.042557	994.788696	-586.267639	-15.064647	990.458008	-650.479736	207.277908	524.301880	-662.052734	-51.992424	527.008484	-650.680481	218.841431	78.730247	-662.300110	-55.440327	85.958076	-554.153870	261.410156	1464.707886	-544.506470	-117.303619	1452.234253	-507.435516	62.782856	1422.053589	-530.303284	34.961720	1752.061157	-761.318298	375.634155	1257.252808	-615.915100	-228.395798	1184.504272	-629.962830	247.134430	1018.939697	-370.681549	-138.765747	1279.959229	-568.603516	73.535194	1090.687744	556.018372	-46.063606	970.305664	554.956116	209.628372
-590.091003	166.531815	994.784363	-585.651794	-14.562241	990.384033	-650.606018	207.214355	524.263977	-661.599731	-51.728313	526.742493	-650.554932	218.756699	78.782257	-662.451355	-55.476849	85.938179	-555.441284	261.588470	1464.641479	-543.291443	-116.823975	1452.049072	-507.280701	63.311749	1421.994995	-530.086182	35.089481	1752.047852	-762.352417	374.944794	1256.743286	-607.754700	-228.921646	1183.459961	-630.499146	247.716446	1018.278381	-365.051514	-139.821930	1284.911743	-568.393555	74.079407	1090.650391	556.050232	-46.004925	970.318237	554.992126	209.661499
-590.183899	166.991440	994.781860	-585.142334	-14.055818	990.278687	-650.648926	207.199539	524.217590	-661.174377	-51.590824	526.706970	-650.407227	218.613159	78.766136	-662.687927	-55.499863	85.949707	-556.709412	261.725983	1464.574463	-542.144531	-116.299416	1451.739624	-507.143036	63.874249	1421.999023	-529.869507	35.241005	1752.079590	-763.363708	374.375488	1256.122437	-599.526489	-229.252457	1182.466064	-630.712280	248.250519	1017.689331	-358.940125	-140.813644	1289.070190	-568.181641	74.571129	1090.595947	556.035706	-45.979515	970.322510	554.983704	209.721008
-590.317688	167.477844	994.792297	-584.618469	-13.508154	990.187683	-650.736694	207.154510	524.228333	-660.924255	-51.708591	526.782776	-650.286194	218.499878	78.806389	-662.913513	-55.565498	85.995209	-557.973633	261.821655	1464.529419	-541.123901	-115.753181	1451.477417	-507.046295	64.374016	1421.987183	-529.600708	35.439991	1752.046997	-764.329102	374.002197	1255.635620	-591.230957	-229.394440	1181.658081	-630.934998	248.704697	1017.190613	-352.163239	-141.683289	1292.255371	-567.998474	75.102898	1090.558350	555.899963	-45.728905	970.308411	554.458740	210.184509
-590.416931	167.867218	994.846558	-584.152100	-13.024598	990.130981	-650.889954	207.110184	524.269470	-660.712341	-51.741081	526.797729	-650.263733	218.406128	78.814484	-663.290283	-55.588226	85.969643	-559.176575	261.872375	1464.492920	-540.245483	-115.229561	1451.218384	-506.859558	65.021088	1421.739990	-529.292053	35.669437	1752.036499	-765.330322	373.587646	1255.345337	-583.121277	-229.464645	1181.196167	-631.220947	249.083878	1016.728821	-343.216156	-141.048935	1294.476440	-567.831726	75.538452	1090.560425	556.052307	-45.972054	970.331055	554.983093	209.784271
-590.458374	168.256439	994.860718	-583.742188	-12.516524	990.093262	-651.027649	207.057037	524.338562	-660.391052	-51.720375	526.712036	-650.182617	218.251114	78.861221	-663.397766	-55.682056	86.024879	-560.235596	261.914429	1464.509155	-539.489075	-114.650520	1450.946899	-506.843079	65.443802	1421.687866	-528.975647	35.902210	1752.072510	-766.194092	373.157593	1255.105713	-574.781555	-229.305618	1180.966309	-631.478516	249.414749	1016.358704	-335.169250	-141.386276	1295.703857	-567.663757	76.005592	1090.552246	556.077942	-45.966099	970.365906	555.041687	209.750641
-590.463074	168.630051	994.851013	-583.359253	-12.061889	990.070251	-651.026550	206.983032	524.373535	-659.988708	-51.679573	526.628601	-650.014282	218.082657	78.910324	-663.490906	-55.732021	85.994461	-561.195068	261.991089	1464.580444	-538.925903	-114.001198	1450.774292	-506.838287	65.818840	1421.692993	-528.602722	36.170460	1752.137085	-767.041016	372.774475	1255.015625	-566.479309	-229.009308	1181.168457	-631.808105	249.734329	1016.152893	-326.566223	-141.310791	1295.913696	-567.508667	76.451805	1090.543213	556.088379	-45.912384	970.356140	555.035828	209.768936
-590.466125	168.940628	994.868225	-583.034119	-11.610230	990.051086	-651.055664	206.958511	524.386414	-659.727112	-51.713047	526.620728	-649.965881	217.961426	78.941124	-663.721191	-55.792755	86.045326	-561.994812	262.014984	1464.652344	-538.519470	-113.364807	1450.656250	-506.905701	66.142570	1421.696533	-528.163330	36.451756	1752.187134	-767.779724	372.404663	1254.903076	-558.292175	-228.605881	1181.732056	-631.863220	249.829391	1016.059387	-317.458221	-140.817581	1295.074829	-567.397949	76.844658	1090.552368	556.125366	-45.858536	970.328918	555.059631	209.826599
-590.409363	169.306610	994.900818	-582.749390	-11.249298	990.035278	-651.072327	206.892014	524.427002	-659.524414	-51.830990	526.700256	-649.864136	217.881485	78.957695	-663.755310	-55.852818	86.024193	-562.681458	261.998138	1464.786499	-538.268921	-112.679062	1450.637695	-507.030884	66.447365	1421.725830	-527.699829	36.751431	1752.244629	-768.444336	372.038727	1254.901245	-550.169495	-228.130661	1182.637451	-632.516418	250.087036	1016.018738	-307.787994	-139.982559	1293.239014	-567.282288	77.203674	1090.571533	556.121155	-45.881741	970.349121	555.036255	209.837234
-590.328186	169.625275	994.914917	-582.508057	-10.924086	990.031128	-651.025452	206.844696	524.457581	-659.332764	-51.849567	526.743835	-649.863342	217.753922	79.049484	-663.936707	-55.883278	86.045441	-563.182129	262.011536	1464.965210	-538.165039	-111.952301	1450.740845	-507.160950	66.728188	1421.821289	-527.226379	37.054512	1752.343506	-769.042969	371.707458	1255.025879	-542.266602	-227.524475	1183.944946	-632.819702	250.185745	1016.071533	-297.515137	-138.701797	1290.320313	-567.193298	77.529221	1090.590698	556.128540	-45.900761	970.353577	555.096313	209.862885
-590.200012	169.919876	994.955444	-582.313477	-10.624278	990.045166	-650.889771	206.862885	524.496765	-659.288391	-51.916878	526.834106	-649.813293	217.629822	79.101791	-664.118286	-55.966816	86.169678	-563.652527	261.987396	1465.186523	-538.230286	-111.284584	1451.030029	-507.305634	66.990585	1421.906494	-526.725220	37.337437	1752.377197	-769.564941	371.361389	1255.152222	-534.579834	-226.809525	1185.629761	-633.114075	250.220123	1016.189514	-286.360413	-137.713562	1285.405518	-567.121460	77.814667	1090.635376	556.139893	-45.848324	970.339233	555.095703	209.870651
-590.027771	170.173798	995.013550	-582.132385	-10.327213	990.044067	-650.698608	206.818970	524.536072	-659.106384	-51.838005	526.867493	-649.756470	217.539230	79.164276	-664.056580	-56.013947	86.204269	-564.042664	261.985535	1465.450684	-538.404663	-110.574944	1451.350098	-507.468719	67.160736	1422.053589	-526.193542	37.624775	1752.495361	-770.060913	371.071747	1255.357422	-526.935181	-225.916992	1187.650757	-633.382874	250.176895	1016.391052	-276.264099	-135.351822	1281.644531	-567.045837	78.053551	1090.682739	556.184082	-45.832268	970.374146	555.148071	209.849823
-589.819153	170.704742	995.251221	-581.967163	-9.981895	990.103271	-650.555420	206.834671	524.642151	-658.950806	-51.717499	526.896851	-649.796814	217.482330	79.211678	-663.916992	-56.052479	86.297333	-564.329163	261.965942	1465.784546	-538.608704	-109.832062	1451.753174	-507.614136	67.325844	1422.162720	-525.624390	37.919796	1752.526367	-770.448486	370.790863	1255.643799	-519.648254	-224.913422	1189.964844	-633.542969	250.111908	1016.594238	-265.736877	-132.106812	1274.992920	-567.025879	78.383965	1090.861328	556.180908	-45.867523	970.410339	555.156677	209.834824
-589.688782	170.586197	995.139099	-581.992798	-9.833586	990.157166	-650.285156	206.784012	524.602051	-658.937195	-51.687565	526.961243	-649.837402	217.424042	79.319862	-663.931580	-56.094971	86.327522	-564.487549	261.954620	1466.065918	-538.903503	-109.038177	1452.166870	-507.767731	67.444901	1422.313965	-525.054688	38.202293	1752.567993	-770.730286	370.485687	1255.890137	-512.398315	-223.553116	1192.593628	-633.667358	250.050278	1016.859924	-254.597778	-129.368774	1267.818359	-566.993286	78.468941	1090.837402	556.194153	-45.881714	970.413696	555.174561	209.870392
-589.504639	170.753204	995.133911	-582.001160	-9.670037	990.221985	-650.002869	206.815109	524.667419	-658.848816	-51.576267	526.960510	-649.818787	217.410080	79.364120	-663.862122	-56.080769	86.390038	-564.594788	261.980438	1466.267456	-539.148560	-108.233109	1452.609009	-508.005768	67.369576	1422.693970	-524.477783	38.471203	1752.582031	-770.936890	370.246002	1256.046265	-505.256805	-221.756973	1195.389648	-633.701965	249.976974	1017.107483	-243.688080	-126.801575	1259.542480	-566.980713	78.648758	1090.881958	556.212036	-45.828747	970.399902	555.166809	209.908234
-589.296021	170.920120	995.173096	-582.108704	-9.524960	990.296997	-649.663879	206.930222	524.657654	-658.833435	-51.517063	526.959595	-649.748962	217.421280	79.386246	-663.745239	-56.091549	86.427063	-564.719421	261.966736	1466.509766	-539.312256	-107.447441	1453.054077	-508.043152	67.656700	1422.632080	-523.881531	38.724487	1752.561035	-771.075134	370.117615	1256.292603	-498.200806	-219.538437	1198.044189	-633.639404	249.919540	1017.362732	-234.103348	-123.340942	1250.573242	-566.996887	78.788567	1090.951416	556.259094	-45.767380	970.380005	555.198425	209.921112
-589.084229	171.061188	995.224731	-582.212280	-9.428872	990.360962	-649.341797	207.010391	524.674377	-658.777771	-51.448055	526.942749	-649.744507	217.452957	79.420052	-663.718262	-56.054745	86.395035	-564.770691	262.000336	1466.709351	-539.193237	-106.642632	1453.483887	-508.175873	67.796875	1422.729614	-523.290405	39.000927	1752.536377	-771.104858	370.113708	1256.420898	-491.651550	-217.202026	1200.334473	-633.144653	249.789276	1017.631042	-224.903656	-120.437187	1241.125854	-567.009277	78.878792	1091.021362	556.261963	-45.766174	970.372925	555.210144	209.983734
-588.819702	171.087540	995.269775	-582.308472	-9.278392	990.421936	-649.003174	207.121140	524.706970	-658.670349	-51.368240	526.902466	-649.783569	217.448410	79.484070	-663.620728	-56.038437	86.449471	-564.834290	262.049011	1466.944702	-538.673218	-105.847176	1453.944092	-508.291718	67.945236	1422.803589	-522.715454	39.273018	1752.529419	-771.066101	370.091003	1256.592529	-486.124451	-215.493256	1202.076416	-632.919617	249.823029	1017.816467	-217.297592	-116.953888	1231.658447	-567.004211	78.934036	1091.088623	556.259399	-45.814522	970.394714	555.239563	209.963379
-588.582275	171.123734	995.318604	-582.476196	-9.269258	990.488770	-648.750366	207.347733	524.781799	-658.553589	-51.259811	526.914856	-649.881165	217.522278	79.545349	-663.499817	-56.055130	86.483604	-564.863892	262.145203	1467.122925	-537.551819	-105.106888	1454.255127	-508.267395	68.202919	1422.872437	-522.134888	39.570606	1752.526855	-770.951477	370.094879	1256.656006	-481.464722	-214.738785	1203.096191	-633.006836	250.010437	1017.892334	-211.641922	-112.787758	1223.018066	-567.041931	78.922287	1091.159424	556.290100	-45.777325	970.403137	555.304932	209.953979
-588.329102	171.153168	995.290283	-582.636475	-9.271194	990.519470	-648.483826	207.613678	524.835876	-658.426758	-51.138000	526.919373	-649.948547	217.542770	79.555542	-663.362000	-55.984032	86.514153	-564.937561	262.283661	1467.345459	-536.005188	-104.467484	1454.261108	-508.173981	68.492462	1422.873535	-521.567810	39.882214	1752.546509	-770.757507	370.160706	1256.685425	-477.184326	-214.488708	1203.513672	-632.655029	250.097290	1017.979980	-207.428909	-111.288994	1215.875122	-567.033569	78.924797	1091.167603	556.292236	-45.859215	970.447388	555.330017	209.971558
-588.124817	171.152725	995.212585	-582.795410	-9.314380	990.522217	-648.282776	207.811264	524.878784	-658.228882	-50.941208	526.905090	-650.090698	217.603210	79.609558	-663.302368	-55.934093	86.487740	-564.999268	262.414124	1467.511719	-534.125488	-103.810318	1454.013672	-507.918182	68.845100	1422.831055	-520.976318	40.188404	1752.579468	-770.491638	370.289917	1256.648804	-473.778717	-214.843369	1203.383179	-632.201599	250.244003	1017.967773	-205.418945	-106.848503	1209.808472	-567.017578	78.909912	1091.131470	556.318115	-45.772488	970.432739	555.362061	209.995102
-587.973083	171.092606	995.120056	-582.972351	-9.395443	990.490417	-648.087708	207.871811	524.838989	-658.089600	-50.714020	526.882019	-650.183044	217.649231	79.628044	-663.241455	-55.859524	86.498611	-565.112549	262.539398	1467.621704	-532.030151	-103.286766	1453.207031	-507.443268	69.260048	1422.737305	-520.420227	40.446201	1752.553711	-770.145203	370.437042	1256.515137	-471.106476	-215.430984	1202.815063	-631.712708	250.468170	1017.883789	-204.991684	-101.885048	1204.970459	-567.026062	78.839165	1091.068604	556.301208	-45.767696	970.415283	555.364563	210.033951
-587.854309	171.060883	994.997192	-583.095703	-9.481109	990.450928	-647.846252	207.973495	524.796326	-658.046326	-50.589882	526.905518	-650.195251	217.700745	79.572754	-663.169556	-55.852146	86.508545	-565.228394	262.640442	1467.752563	-529.892029	-102.821182	1452.157593	-506.775085	69.662071	1422.622681	-519.830811	40.723782	1752.638550	-769.758057	370.570313	1256.401978	-469.161926	-216.152878	1201.877930	-630.887695	250.682556	1017.786316	-205.558838	-97.056015	1201.341064	-566.989563	78.802917	1090.980591	556.311035	-45.822975	970.442078	555.408386	210.020142
-587.792786	171.034912	994.861206	-583.162292	-9.588259	990.383301	-647.640747	208.041504	524.753540	-657.874146	-50.336601	526.865295	-650.277222	217.689850	79.621506	-663.024475	-55.824108	86.456604	-565.327087	262.645538	1467.961670	-527.720032	-102.359108	1450.887573	-505.977814	70.097740	1422.432129	-519.245605	40.980061	1752.654175	-769.399902	370.604156	1256.432739	-467.876312	-216.784241	1200.837646	-630.634216	251.211655	1017.653076	-207.351242	-91.487701	1199.012207	-566.926086	78.763290	1090.866821	556.320374	-45.781303	970.428528	555.455505	210.030884
-587.812561	171.009674	994.782837	-583.153320	-9.655939	990.319336	-647.522522	208.061996	524.682678	-657.725891	-50.068966	526.790405	-650.418518	217.682663	79.655891	-662.796509	-55.742443	86.358627	-565.347900	262.575470	1468.093262	-525.769714	-101.920334	1449.798462	-505.074615	70.510582	1422.171875	-518.650269	41.250401	1752.708496	-768.926208	370.567017	1256.491577	-467.178284	-217.258896	1199.834839	-629.715393	251.544174	1017.433777	-210.256989	-85.879555	1196.896484	-566.830750	78.731117	1090.776855	556.328979	-45.796951	970.429565	555.564880	209.998062
-587.840149	171.030548	994.689331	-583.017395	-9.604092	990.242249	-647.441956	207.894653	524.640747	-657.475281	-49.751663	526.729309	-650.440918	217.651474	79.628098	-662.523804	-55.780853	86.355072	-565.232178	262.415283	1468.221069	-523.992493	-101.640732	1448.968506	-504.156647	70.856705	1421.900757	-518.009033	41.500694	1752.786133	-768.445190	370.488922	1256.510010	-466.956085	-217.455872	1198.959351	-629.439270	252.191971	1017.246277	-213.751160	-79.310341	1196.334106	-566.654907	78.796799	1090.668945	556.366699	-45.842262	970.478638	555.636169	210.020935
-587.971008	171.081833	994.616821	-582.820435	-9.585001	990.170471	-647.391541	207.871536	524.594910	-657.374634	-49.484554	526.752075	-650.510681	217.569885	79.698166	-662.411438	-55.783306	86.394028	-565.053711	262.234070	1468.436890	-522.641235	-101.531784	1448.456909	-503.224182	71.112045	1421.644653	-517.350159	41.807499	1752.887329	-767.981506	370.351715	1256.596436	-467.175476	-217.429596	1198.287842	-628.944031	252.632706	1017.134033	-217.904709	-73.749504	1194.170898	-566.434448	78.872978	1090.561646	556.373413	-45.867790	970.514832	555.724243	209.993271
-588.046021	171.213806	994.555786	-582.456848	-9.427197	990.105225	-647.380493	207.780701	524.562805	-657.254456	-49.172630	526.759827	-650.455811	217.609390	79.640755	-662.263062	-55.815266	86.407738	-564.670898	262.104980	1468.596069	-521.435120	-101.505981	1448.117065	-502.321381	71.274261	1421.486572	-516.695618	42.013725	1752.855469	-767.517761	370.044312	1256.812866	-467.716125	-217.154175	1197.831055	-628.438843	253.021057	1017.036743	-222.024094	-67.289055	1192.078979	-566.102783	79.068062	1090.463013	556.325073	-45.900021	970.555359	555.734192	209.999680
-588.100708	171.366959	994.599426	-582.000916	-9.288552	990.069580	-647.419800	207.700775	524.566772	-656.966370	-48.729973	526.700806	-650.403442	217.538940	79.674675	-661.941406	-55.799866	86.401428	-564.129517	261.997986	1468.757568	-520.490967	-101.501877	1447.978516	-501.455017	71.324615	1421.317627	-515.972961	42.255886	1752.857422	-767.124695	369.748901	1257.161255	-468.438599	-216.520126	1197.441772	-627.920105	253.326233	1017.001892	-226.285568	-61.367447	1190.488892	-565.696716	79.233047	1090.427124	556.303040	-45.967716	970.596069	555.833923	209.974808
-588.100952	171.497559	994.666016	-581.475891	-9.078720	990.095703	-647.462769	207.546112	524.616516	-656.886597	-48.466778	526.709595	-650.334351	217.497589	79.634415	-661.850586	-55.841175	86.456474	-563.410522	261.936249	1468.800171	-519.296326	-100.942978	1448.060303	-500.645721	71.325851	1421.223511	-515.159729	42.492199	1752.892090	-766.749817	369.443695	1257.484497	-469.372040	-215.844284	1197.163696	-627.494324	253.498459	1017.002747	-230.725067	-55.634533	1188.832031	-565.248413	79.444527	1090.437378	556.288513	-45.943512	970.598511	555.902527	209.934586
-588.049805	171.647919	994.786499	-581.039551	-8.842060	990.154358	-647.522095	207.413620	524.652771	-656.839111	-48.267548	526.707153	-650.240112	217.483810	79.695358	-661.785522	-55.810436	86.418991	-562.529114	261.914825	1468.758545	-518.622925	-100.945946	1448.089844	-499.805084	71.339684	1421.136230	-514.341431	42.710613	1752.913086	-766.399048	369.095856	1257.709717	-470.464630	-214.880081	1196.636475	-627.215759	253.550430	1017.066589	-235.174927	-50.051311	1186.992065	-564.812866	79.653740	1090.488770	556.272156	-45.926121	970.597107	555.911499	209.990982
-587.946167	171.729919	994.951538	-580.645081	-8.599672	990.226135	-647.652283	207.290833	524.770874	-656.729675	-48.042503	526.681213	-650.153564	217.448151	79.732201	-661.601685	-55.813671	86.411026	-561.633301	261.960480	1468.708496	-517.721741	-101.699623	1448.430176	-498.999908	71.364441	1421.077393	-513.485229	42.839710	1752.833130	-766.077820	368.791687	1258.029663	-471.672211	-213.938080	1196.145630	-626.992065	253.506332	1017.135010	-239.635818	-44.634644	1184.933838	-564.408386	79.802628	1090.575562	556.257446	-45.993355	970.651123	556.037354	209.925262
-587.767456	171.793701	995.108704	-580.215576	-8.416167	990.302856	-647.851746	207.341766	524.866943	-656.769348	-47.946945	526.714355	-650.076721	217.440582	79.762093	-661.466431	-55.834892	86.443909	-560.705688	262.067291	1468.614136	-517.752380	-101.709793	1447.728638	-498.246765	71.338600	1420.992920	-512.673584	43.048164	1752.849854	-765.765076	368.521973	1258.344360	-472.798126	-213.074280	1195.401855	-626.847717	253.370331	1017.223145	-244.029587	-39.448338	1182.669312	-563.962646	79.915733	1090.663452	556.281006	-45.906837	970.642639	556.123596	209.907349
-587.527222	171.770554	995.212524	-579.821045	-8.332203	990.356995	-648.028870	207.443039	524.950989	-656.778992	-47.924141	526.774841	-650.024292	217.526657	79.736153	-661.514832	-55.839474	86.492035	-559.688904	262.183868	1468.479370	-517.233154	-101.771584	1447.441284	-497.533325	71.325829	1420.997925	-511.825043	43.170132	1752.770874	-765.425903	368.325317	1258.582153	-473.936951	-212.203674	1194.586060	-626.772339	253.170639	1017.333496	-248.306854	-34.625595	1180.199097	-563.502197	79.942169	1090.713013	556.275574	-45.992790	970.701904	556.180969	209.920319
-587.283447	171.800751	995.240784	-579.522766	-8.362803	990.374756	-648.197876	207.649460	525.010376	-656.825500	-47.989651	526.844543	-649.979736	217.557404	79.756523	-661.590210	-55.854904	86.544640	-558.706238	262.319977	1468.263550	-516.762024	-101.820084	1447.146118	-496.837311	71.315620	1420.948608	-510.937683	43.325233	1752.789307	-765.068481	368.207245	1258.741089	-475.067871	-211.372665	1193.720093	-626.751892	252.958603	1017.390625	-252.488617	-30.023314	1177.366211	-563.105713	79.949059	1090.710205	556.260986	-46.033760	970.738953	556.299683	209.858459
-586.980591	171.846161	995.235352	-579.276611	-8.377780	990.351807	-648.334656	207.717926	524.982910	-656.951172	-48.072643	526.932373	-649.860229	217.644318	79.684074	-661.692261	-55.806396	86.530380	-557.762207	262.460052	1468.090820	-516.323730	-101.905251	1446.755859	-496.210083	71.309967	1420.854736	-510.093262	43.447128	1752.661011	-764.630310	368.192291	1258.934082	-476.102814	-210.516312	1192.730347	-626.821960	252.765945	1017.395142	-256.392090	-25.811749	1174.151123	-562.731079	79.953812	1090.675049	556.298767	-46.026516	970.772888	556.392883	209.829147
-586.720703	171.776321	995.174622	-579.107361	-8.454903	990.313538	-648.424194	207.725586	525.010803	-657.026611	-48.198700	526.950500	-649.890503	217.747650	79.662247	-661.790466	-55.768986	86.532715	-556.853271	262.591949	1467.936035	-515.911072	-101.912849	1446.306152	-495.571686	71.349899	1420.718140	-509.276642	43.492668	1752.458008	-764.152832	368.257294	1259.037842	-477.214081	-209.732269	1191.787231	-626.874146	252.557083	1017.346497	-260.426422	-21.881199	1170.247925	-562.428650	79.886551	1090.607300	556.310852	-46.102718	970.817322	556.496155	209.752518
-586.473450	171.775009	995.053406	-578.958679	-8.515284	990.220459	-648.525818	207.809906	524.980652	-657.036926	-48.276585	526.970825	-649.867004	217.797760	79.585030	-661.820374	-55.765572	86.540474	-555.979980	262.714874	1467.728027	-515.505066	-101.859482	1445.779053	-494.959015	71.367561	1420.516968	-508.461334	43.554012	1752.348877	-763.570618	368.282593	1259.126953	-478.278625	-208.958130	1190.716797	-626.944214	252.393295	1017.234253	-264.107849	-17.998909	1166.654663	-562.156311	79.863876	1090.484741	556.330017	-46.193848	970.839844	556.599792	209.704712
-586.232971	171.760345	994.928650	-578.839722	-8.516376	990.119995	-648.603027	207.799561	524.938904	-657.024475	-48.294842	526.924194	-649.876526	217.902969	79.527122	-661.967896	-55.728722	86.461594	-555.120239	262.825836	1467.546021	-515.049133	-101.825211	1445.240723	-494.353088	71.406494	1420.346069	-507.607941	43.688068	1752.313477	-762.913086	368.289978	1259.211182	-479.358124	-208.170624	1189.754883	-626.980164	252.246002	1017.042297	-267.682007	-14.168638	1163.098633	-561.927124	79.857475	1090.361694	556.329041	-46.310837	970.903137	556.661255	209.555939
-585.999023	171.799606	994.746216	-578.739441	-8.538406	990.009338	-648.658325	207.913284	524.887878	-656.866577	-48.148388	526.771667	-649.843628	218.001831	79.444466	-661.827332	-55.677864	86.369728	-554.287476	262.997162	1467.487061	-514.579956	-101.741379	1444.661865	-493.756409	71.466255	1420.142090	-506.779785	43.954498	1751.921875	-762.288330	368.514801	1259.323120	-480.572906	-207.518112	1188.746582	-626.924133	252.145615	1016.856384	-271.670746	-11.033087	1158.135864	-561.693970	79.893402	1090.201660	556.337769	-46.366001	970.894897	556.789185	209.478333
-585.755615	171.808640	994.565186	-578.645752	-8.508061	989.897095	-648.630066	207.969467	524.845032	-656.866882	-48.227169	526.768005	-649.886169	218.030640	79.435516	-661.919861	-55.665035	86.374168	-553.554688	263.046814	1467.250610	-514.047241	-101.635475	1444.124268	-493.190094	71.529480	1419.954224	-506.018768	44.001850	1751.698364	-761.579651	368.697540	1259.296509	-481.768372	-206.774170	1187.772827	-626.421631	251.961349	1016.692932	-275.182220	-8.052417	1153.499390	-561.452087	79.936295	1090.039917	556.364136	-46.380993	970.901978	556.878174	209.366821
-585.562439	171.846283	994.449463	-578.594910	-8.518895	989.816772	-648.609070	208.039902	524.837463	-656.763550	-48.188339	526.710938	-649.865906	218.104950	79.361153	-661.845703	-55.617004	86.415649	-552.834351	263.138245	1467.137573	-513.493774	-101.577560	1443.643433	-492.567871	71.588448	1419.787109	-505.232910	43.850342	1751.837402	-760.833801	368.878998	1259.221191	-483.042145	-206.074417	1186.855835	-626.579895	252.133545	1016.501526	-278.737244	-5.498978	1148.657104	-561.282349	79.955078	1089.931885	556.332397	-46.583946	970.980896	556.900696	209.231796
-585.433289	171.919724	994.359558	-578.574890	-8.518125	989.754883	-648.599243	208.122406	524.794373	-656.652710	-48.118618	526.684326	-649.977600	218.182358	79.340553	-661.827209	-55.616955	86.407249	-552.111389	263.252808	1467.017090	-512.921753	-101.480705	1443.147949	-492.019562	71.621315	1419.632568	-504.474762	43.856575	1751.774048	-760.084229	369.120209	1259.165039	-484.423218	-205.489929	1185.875854	-626.242004	252.253418	1016.309021	-282.323944	-3.325761	1143.383423	-561.132263	79.998772	1089.839966	556.371643	-46.773933	971.012451	557.078186	209.033600
-585.283630	171.983459	994.326721	-578.521729	-8.415188	989.734192	-648.535339	208.154449	524.767395	-656.598511	-48.059517	526.686279	-649.987976	218.205826	79.318718	-661.867920	-55.562096	86.382904	-551.460205	263.341095	1467.008911	-512.287476	-101.385201	1442.639282	-491.388855	71.750267	1419.507324	-503.692413	43.932915	1751.616943	-759.307312	369.308044	1259.163330	-485.914154	-204.955978	1184.932617	-625.829651	252.451721	1016.082703	-285.717072	-1.528998	1138.266479	-560.974548	80.079575	1089.801147	556.375244	-46.925484	971.069397	557.141785	208.841431
-585.128906	172.031067	994.309143	-578.479004	-8.369131	989.707092	-648.430237	208.210739	524.762878	-656.512939	-47.920052	526.609802	-650.029175	218.183212	79.352982	-661.762939	-55.519032	86.398872	-550.852905	263.473389	1466.983032	-511.606995	-101.323723	1442.236694	-490.805786	71.892067	1419.406006	-502.934753	43.869015	1751.548340	-758.557739	369.516541	1259.220703	-487.558014	-204.571152	1184.102417	-625.297668	252.687241	1015.949585	-289.084045	0.049450	1133.224121	-560.825745	80.110405	1089.767822	556.437805	-47.154675	971.117493	557.315674	208.634766
-584.938599	172.124329	994.278442	-578.418274	-8.293369	989.729675	-648.319031	208.216217	524.767151	-656.444946	-47.752625	526.629639	-650.075989	218.216553	79.327751	-661.718445	-55.521164	86.455429	-550.306885	263.593536	1467.049438	-510.944092	-101.323792	1441.822388	-490.210480	72.004120	1419.316040	-501.987732	44.001781	1751.617188	-757.851990	369.762451	1259.261353	-489.217743	-204.177979	1183.277832	-624.809509	252.966827	1015.809937	-292.382477	1.248106	1128.118286	-560.627930	80.211876	1089.748535	556.464966	-47.240322	971.132263	557.402283	208.466995
-584.726318	172.271973	994.565796	-578.302673	-8.077086	989.757019	-648.203857	208.182831	524.808594	-656.418640	-47.644493	526.704407	-650.099060	218.166138	79.352264	-661.694153	-55.458229	86.465202	-549.795288	263.659210	1467.146484	-510.298401	-101.337601	1441.356934	-489.595184	72.151283	1419.263672	-501.196625	44.012157	1751.579712	-757.152405	370.017365	1259.388672	-491.024506	-204.020416	1182.380371	-624.257935	253.337372	1015.724609	-295.801270	1.966761	1122.529907	-560.490723	80.239960	1089.908813	556.485596	-47.493164	971.163818	557.512146	208.287659
-584.299133	172.895218	994.823303	-578.076904	-7.783622	989.781677	-648.027527	208.230042	524.914490	-656.159302	-47.216774	526.597168	-650.131042	218.195862	79.381271	-661.538147	-55.401871	86.406219	-549.180847	263.764252	1467.189941	-509.585571	-101.315048	1441.015503	-488.991730	72.291756	1419.164307	-500.362549	43.999462	1751.464600	-756.404114	370.417297	1259.460815	-492.831757	-203.883652	1181.641846	-623.687561	253.702850	1015.686951	-299.058136	2.534173	1117.277100	-560.192261	80.551239	1090.052979	556.545654	-47.661449	971.164124	557.631897	208.123978
-584.399658	172.477859	994.475525	-578.202148	-7.970072	989.853760	-647.781738	208.200333	524.869385	-656.192810	-47.041901	526.709351	-650.120605	218.174271	79.443840	-661.420227	-55.338829	86.453987	-548.600037	263.855835	1467.255493	-508.968628	-101.296013	1440.647095	-488.328308	72.429420	1419.102051	-499.567749	43.948669	1751.315186	-755.742859	370.772491	1259.618774	-493.116455	-202.580826	1186.243042	-623.201965	254.084808	1015.737793	-302.758270	2.633039	1112.263550	-560.041016	80.481758	1089.862549	556.610840	-47.885178	971.187805	557.735962	207.912949
-584.298401	172.504425	994.665405	-578.099976	-7.844833	989.861267	-647.588928	208.165955	524.858459	-656.131714	-46.751873	526.729858	-650.125916	218.152786	79.396042	-661.365906	-55.290619	86.506973	-548.012146	263.930908	1467.333740	-508.345764	-101.326546	1440.253052	-487.744446	72.543678	1419.062744	-498.713318	43.950619	1751.343994	-754.991943	371.085480	1259.841797	-494.989319	-202.704834	1185.491577	-622.738525	254.475250	1015.785767	-306.233368	2.918384	1107.272217	-559.894409	80.459846	1089.949585	556.686035	-48.163845	971.221924	557.884827	207.605270
-584.238403	172.698853	994.758606	-578.163513	-7.836246	989.775818	-647.511597	208.232162	524.871704	-656.000610	-46.500042	526.781555	-650.229187	218.146072	79.460960	-661.215332	-55.226013	86.479187	-547.386353	264.050201	1467.469849	-507.708954	-101.312630	1439.971680	-487.171570	72.709816	1418.985962	-497.794861	43.927124	1751.298584	-754.277710	371.475983	1260.149048	-497.139557	-202.921310	1184.948975	-622.304871	254.791916	1015.900696	-309.830475	2.942855	1102.221313	-559.748352	80.457970	1089.919067	556.808350	-48.474716	971.260742	558.103516	207.287140
-584.071899	172.795273	994.795532	-578.287231	-8.261786	990.102173	-647.429443	208.287598	524.925232	-656.144409	-46.361454	526.881592	-650.223267	218.195282	79.489655	-661.174011	-55.225220	86.574730	-546.762756	264.144073	1467.571533	-507.237305	-101.273087	1439.708008	-486.567017	72.813499	1418.911865	-496.905457	43.933609	1751.283569	-753.532959	371.900421	1260.372925	-499.232178	-203.144135	1184.680176	-621.956055	255.113632	1016.045227	-313.551056	2.941040	1097.260864	-559.718933	80.421059	1090.101440	556.900024	-48.760757	971.264038	558.286499	206.980484
-583.903076	172.917542	994.838806	-578.169006	-8.221085	990.132141	-647.361938	208.390076	524.931213	-656.071167	-46.112862	526.933533	-650.225769	218.213882	79.479088	-661.006958	-55.187870	86.588982	-546.109985	264.217529	1467.687988	-506.722382	-101.321793	1439.402344	-486.017242	72.918915	1418.866333	-496.061096	43.941628	1751.201904	-752.845825	372.333008	1260.638672	-501.306580	-203.512375	1184.294189	-621.619690	255.340775	1016.184814	-317.338165	2.706007	1092.483643	-559.487732	80.493446	1090.118652	557.024048	-49.066730	971.266907	558.447388	206.708313
-583.702698	173.046249	994.832947	-577.966064	-8.060873	990.142395	-647.298706	208.498840	524.973206	-655.893372	-45.775349	526.909973	-650.213440	218.259613	79.475662	-660.836853	-55.141617	86.589592	-545.458618	264.267517	1467.778198	-506.270386	-101.274788	1439.152710	-485.449036	73.014610	1418.805908	-495.157623	43.849007	1751.041016	-752.161743	372.812469	1260.952393	-503.342957	-203.897888	1183.979126	-621.391174	255.551956	1016.322144	-321.105103	2.162122	1087.697876	-559.209106	80.649475	1090.104004	557.136658	-49.306473	971.216614	558.552917	206.490936
-583.473267	173.151642	994.882080	-577.761963	-7.883658	990.163269	-647.307861	208.611008	525.022095	-655.789856	-45.566727	526.946838	-650.195435	218.327591	79.467964	-660.702393	-55.148853	86.613335	-544.785767	264.353516	1467.867920	-505.866577	-101.240189	1438.934570	-484.881104	73.086105	1418.761353	-494.282013	43.862698	1751.003784	-751.479187	373.318817	1261.223389	-505.392487	-204.420624	1183.678467	-621.126160	255.771332	1016.486206	-324.850830	1.488903	1083.041260	-558.941833	80.773666	1090.127441	557.274048	-49.665062	971.196716	558.746277	206.150574
-583.294067	173.333054	994.878723	-577.624451	-7.760711	990.186646	-647.302368	208.702316	525.043945	-655.633606	-45.354279	526.929993	-650.177490	218.399826	79.513931	-660.542969	-55.109016	86.624123	-544.093689	264.439331	1467.907715	-505.471985	-101.245911	1438.659912	-484.312744	73.153564	1418.714233	-493.416107	43.928349	1750.868408	-750.774658	373.767395	1261.500122	-507.521667	-204.893906	1183.449585	-620.641968	255.847351	1016.549438	-328.432281	0.329241	1078.519531	-558.701782	80.938889	1090.119507	557.479370	-50.041321	971.212402	558.964355	205.773849
-583.112671	173.498947	994.897278	-577.452698	-7.585979	990.190125	-647.345276	208.882446	525.094788	-655.463684	-45.098061	526.897217	-650.152771	218.481110	79.500481	-660.431824	-55.096188	86.623848	-543.367737	264.515442	1467.898926	-505.095612	-101.270348	1438.403564	-483.706238	73.195847	1418.625488	-492.537140	43.863167	1750.752197	-750.079163	374.149292	1261.800903	-509.587646	-205.510468	1183.170532	-620.761047	256.122498	1016.655823	-331.874542	-1.120623	1074.172729	-558.448792	81.102669	1090.113403	557.628723	-50.359196	971.174927	559.100464	205.414932
-582.979431	173.674683	994.903809	-577.306396	-7.392675	990.198425	-647.364624	209.076630	525.098755	-655.413269	-45.026955	526.951233	-650.132202	218.570572	79.527710	-660.381714	-55.031578	86.694504	-542.604980	264.594086	1467.868774	-504.653046	-101.278687	1438.174683	-483.122833	73.251938	1418.522827	-491.684326	43.895985	1750.614746	-749.447815	374.505768	1262.100708	-511.856750	-206.222137	1183.109375	-620.645752	256.299957	1016.693970	-335.431793	-2.667864	1069.928223	-558.231567	81.292404	1090.103516	557.794678	-50.697689	971.098694	559.217407	205.112213
-582.836121	173.881836	994.933167	-577.185547	-7.195042	990.187256	-647.435181	209.273438	525.100281	-655.318909	-44.888664	526.919373	-650.103455	218.664246	79.518715	-660.371643	-55.041313	86.743385	-541.833252	264.659210	1467.791870	-504.153503	-101.323166	1437.964844	-482.559204	73.307777	1418.331299	-490.852478	43.911545	1750.509766	-748.772034	374.870941	1262.300171	-514.028442	-206.887909	1182.864502	-620.494934	256.497375	1016.714783	-338.963715	-4.359619	1065.791382	-558.007263	81.473816	1090.091431	557.948059	-51.172272	971.125122	559.353149	204.666061
-582.815674	173.883972	994.699036	-577.131409	-7.180487	990.165283	-647.447449	209.455170	525.082031	-655.414001	-44.905499	526.942993	-650.089111	218.738266	79.509605	-660.363892	-55.035072	86.801453	-541.061157	264.752747	1467.719604	-503.727936	-101.369324	1437.666260	-481.994690	73.348007	1418.212036	-489.983795	43.929108	1750.283325	-748.123718	375.196259	1262.494263	-516.336182	-207.710220	1182.803833	-620.382690	256.684265	1016.702026	-342.482544	-6.169611	1061.889038	-557.777893	81.607445	1089.922241	558.145996	-51.613663	971.135803	559.475098	204.236526
-582.721069	174.047318	994.673340	-576.998352	-6.973677	990.110291	-647.497437	209.607971	525.072754	-655.446960	-44.860104	526.956848	-650.031250	218.835205	79.534859	-660.455994	-54.955132	86.790070	-540.233765	264.850464	1467.674072	-503.285492	-101.391487	1437.386963	-481.431458	73.361717	1418.053833	-489.119873	43.971230	1750.140625	-747.520752	375.439575	1262.793335	-518.704834	-208.528671	1182.648804	-620.243103	256.890656	1016.665894	-346.064758	-7.940116	1058.052490	-557.560303	81.784927	1089.858032	558.328674	-52.166908	971.169861	559.650452	203.716827
-582.657288	174.262939	994.655579	-576.924133	-6.833473	990.045410	-647.520996	209.770767	525.081726	-655.448914	-44.853321	526.949585	-650.013184	218.917908	79.549278	-660.466370	-54.959831	86.868927	-539.353638	264.923767	1467.571655	-502.738281	-101.458862	1437.205200	-480.791962	73.389503	1417.900391	-488.282684	43.995304	1750.013794	-746.892517	375.626282	1262.969360	-521.220276	-209.567505	1182.708130	-620.139771	257.066986	1016.613098	-349.936951	-9.206723	1054.320068	-557.371643	81.943985	1089.788940	558.489136	-52.724350	971.187317	559.765991	203.251053
-582.573303	174.466934	994.657410	-576.834534	-6.676653	990.008667	-647.586365	209.918411	525.078735	-655.410461	-44.766327	526.853638	-649.975647	219.001587	79.559074	-660.481079	-54.959167	86.868774	-538.489563	264.996216	1467.446533	-502.159485	-101.525330	1436.938721	-480.208466	73.420746	1417.721436	-487.481049	43.961411	1749.867676	-746.214539	375.804047	1263.064575	-523.549744	-210.293900	1182.481323	-620.026428	257.244080	1016.528198	-352.673859	-12.899031	1051.255859	-557.191040	82.108337	1089.749634	558.634705	-53.382565	971.215027	559.878906	202.662582
-582.528381	174.651825	994.667603	-576.757019	-6.473196	989.944214	-647.652405	209.989059	525.111389	-655.372192	-44.641121	526.797424	-649.937988	219.037781	79.565269	-660.488831	-54.926182	86.838142	-537.623657	265.142609	1467.360474	-501.631195	-101.601982	1436.668213	-479.610138	73.453163	1417.559082	-486.610474	44.030865	1749.682373	-745.597046	375.913055	1263.231201	-526.155945	-211.432999	1182.577026	-619.929810	257.417389	1016.435791	-356.353485	-14.868086	1048.095581	-557.022888	82.270287	1089.697021	558.784973	-54.016205	971.225159	560.012817	202.070404
-582.442871	174.799911	994.668274	-576.651611	-6.280421	989.935791	-647.690430	210.066330	525.127625	-655.339722	-44.538967	526.804443	-649.928101	219.086197	79.582390	-660.489197	-54.890228	86.839500	-536.805908	265.200653	1467.286377	-501.011414	-101.672157	1436.412476	-478.942291	73.463928	1417.419678	-485.754700	44.045010	1749.536133	-744.972534	375.924713	1263.443848	-528.779053	-212.327393	1182.576172	-619.843567	257.576263	1016.307495	-359.798737	-17.120560	1045.101685	-556.831116	82.441536	1089.670776	558.949341	-54.632164	971.244873	560.053711	201.502289
-582.412109	174.987000	994.690979	-576.633118	-6.177590	989.906738	-647.736450	210.186966	525.168701	-655.426086	-44.551193	526.789734	-649.903442	219.139053	79.614426	-660.542053	-54.883308	86.842949	-535.933350	265.272369	1467.220947	-500.452209	-101.732910	1436.200439	-478.319244	73.476509	1417.271729	-484.952759	44.072327	1749.369629	-744.481750	375.905701	1263.850220	-531.443176	-213.554321	1182.753662	-619.752991	257.738251	1016.221863	-363.927948	-18.953262	1042.408936	-556.697754	82.562157	1089.641724	559.096741	-55.362366	971.231323	560.095825	200.849365
-582.385681	175.137650	994.741272	-576.611816	-6.040599	989.875427	-647.792114	210.310974	525.199097	-655.481079	-44.484875	526.801392	-649.891174	219.179535	79.626251	-660.712158	-54.819393	86.861160	-535.182495	265.379669	1467.341431	-499.836945	-101.762772	1436.024780	-477.668030	73.519707	1417.144287	-484.139740	44.114193	1749.177734	-743.955322	375.908508	1264.229126	-534.262451	-214.526215	1182.947876	-619.663086	257.901733	1016.121338	-367.809479	-21.368385	1039.985107	-556.561462	82.665924	1089.624023	559.193542	-56.147934	971.211731	560.184998	200.193970
-582.377075	175.268387	994.755920	-576.551636	-5.890892	989.878235	-647.807617	210.314819	525.213928	-655.513916	-44.471352	526.858704	-649.872681	219.205032	79.638367	-660.662231	-54.829468	86.900276	-534.384644	265.457458	1467.363770	-499.200867	-101.742477	1435.906128	-477.050629	73.518547	1417.044434	-483.329468	44.085888	1749.017334	-743.450439	375.978546	1264.499390	-537.360291	-215.986282	1183.483765	-619.619324	258.039093	1016.245178	-373.741699	-18.057241	1036.605591	-556.403809	82.810852	1089.603638	559.292847	-56.966187	971.212646	560.353821	199.393616
-582.276062	175.515839	995.147095	-576.338440	-5.538359	989.855591	-647.860657	210.432068	525.272888	-655.417664	-44.300755	526.847168	-649.891785	219.243179	79.688469	-660.689148	-54.795460	86.904480	-533.571228	265.472229	1467.256714	-498.667114	-101.746773	1435.839478	-476.388489	73.561134	1416.962646	-482.577698	44.037586	1748.867554	-742.914001	375.990723	1264.656860	-540.381042	-217.061310	1183.918823	-619.492554	258.202698	1016.019409	-377.288361	-19.359833	1035.641235	-556.287231	82.900200	1089.793213	559.329956	-57.860836	971.230591	560.400146	198.596268
-582.246460	175.642944	995.222656	-576.283569	-5.446570	989.844177	-647.835815	210.468826	525.309998	-655.355286	-44.148544	526.903259	-649.838684	219.276352	79.693481	-660.598938	-54.783993	86.961884	-532.714233	265.452789	1466.953003	-497.992065	-101.765251	1435.822388	-475.750946	73.559547	1416.890625	-481.821228	43.981800	1748.777100	-742.390625	375.980347	1264.879639	-543.315735	-217.991455	1184.408936	-619.381104	258.317535	1015.984619	-380.886230	-21.328253	1033.843018	-556.120056	82.971581	1089.794922	559.388733	-58.876610	971.238037	560.503479	197.738388
-582.188782	175.742371	995.276611	-576.131104	-5.232120	989.852417	-647.832458	210.443008	525.367249	-655.266357	-43.971428	526.887390	-649.832031	219.278397	79.694946	-660.532227	-54.727734	86.979347	-531.980103	265.563965	1467.121460	-497.424500	-101.778412	1435.797852	-475.128845	73.564369	1416.784912	-480.996765	43.916965	1748.578857	-741.884705	375.996429	1265.108887	-546.271423	-218.847382	1184.916382	-619.316040	258.446167	1016.027527	-384.194763	-23.809528	1032.306519	-555.897461	83.119492	1089.797729	559.428406	-59.844063	971.187561	560.705994	196.917526
-582.151978	175.829330	995.318726	-576.027771	-5.092916	989.865906	-647.777466	210.500565	525.400879	-655.102356	-43.759899	526.929382	-649.751221	219.324142	79.728859	-660.438354	-54.717136	87.023468	-531.179199	265.577698	1467.004639	-496.828857	-101.816612	1435.842529	-474.539459	73.549332	1416.686890	-480.214813	43.829685	1748.424072	-741.414185	376.035919	1265.301636	-549.258118	-219.560028	1185.495239	-619.242432	258.571472	1016.106689	-387.982086	-25.990326	1030.682739	-555.726440	83.229263	1089.801270	559.438660	-60.892372	971.141602	560.944397	195.895264
-582.139526	175.808899	995.016724	-576.068665	-5.224820	989.916138	-647.706665	210.517929	525.447083	-655.207275	-43.754742	527.094055	-649.736755	219.370544	79.804863	-660.509277	-54.633144	87.065506	-530.376648	265.589661	1466.908081	-496.289276	-101.953758	1435.909180	-473.997162	73.515289	1416.611572	-479.446655	43.697971	1748.344604	-740.892700	376.070251	1265.474121	-552.309143	-220.424057	1186.260010	-619.217590	258.676666	1016.173584	-391.565308	-28.087652	1029.003662	-555.491394	83.346619	1089.619141	559.370178	-61.980839	971.097717	561.011963	194.980453
-582.067993	175.884949	995.054504	-575.985291	-5.180628	989.933472	-647.607544	210.509491	525.489868	-655.248230	-43.721184	527.160217	-649.678101	219.361221	79.806847	-660.536804	-54.582554	87.142174	-529.646729	265.611511	1466.829468	-495.708649	-102.048454	1436.015381	-473.461823	73.480797	1416.508667	-478.672943	43.546371	1748.247437	-740.444946	376.219330	1265.666992	-555.335510	-221.081573	1186.968872	-619.183655	258.781067	1016.294067	-395.251038	-29.760450	1027.231201	-555.320740	83.401443	1089.623901	559.398560	-63.026085	970.996277	561.176514	194.024323
-582.138733	176.093323	995.136169	-576.193481	-5.282475	989.916138	-647.634033	210.631653	525.548462	-655.209717	-43.586754	527.206970	-649.672485	219.411087	79.854820	-660.422852	-54.505180	87.149338	-528.911133	265.604675	1466.841064	-495.207062	-102.200493	1436.049072	-472.964722	73.453659	1416.385376	-477.916382	43.401085	1748.144043	-739.990479	376.360199	1265.944946	-558.387329	-221.691116	1187.680908	-619.341370	258.771484	1016.638611	-398.674225	-31.783094	1025.782227	-555.322327	83.392578	1089.621094	559.414490	-64.227638	970.945251	561.487976	192.871552
-582.314148	176.452347	995.236877	-576.796082	-5.491671	989.785828	-647.695129	210.843903	525.639038	-655.403320	-43.716583	527.295593	-649.815796	219.485001	79.948288	-660.529358	-54.414280	87.259361	-528.230896	265.597290	1466.702759	-494.719574	-102.355263	1436.126587	-472.537659	73.389641	1416.333374	-477.118347	43.204376	1748.058716	-739.527344	376.457367	1266.115234	-561.279663	-222.301773	1188.324585	-619.189331	258.928558	1016.475586	-401.952850	-33.979977	1024.192871	-555.515564	83.302002	1089.554443	559.362061	-65.393227	970.861023	561.753174	191.790756
-582.565430	176.789001	995.359070	-577.642334	-5.823227	989.651184	-647.786133	211.008499	525.761414	-655.622070	-43.843246	527.366394	-649.873474	219.527420	79.957764	-660.585388	-54.375256	87.381660	-527.544373	265.508301	1466.483032	-494.329651	-102.591949	1436.201050	-472.113922	73.299889	1416.266235	-476.366241	43.033772	1747.969727	-739.037720	376.725647	1266.243530	-564.215881	-222.748138	1189.045166	-619.205200	258.958496	1016.563599	-405.182800	-36.030365	1022.871704	-555.860474	83.104942	1089.492798	559.596130	-66.928146	970.819397	562.908997	189.675598
-581.954651	176.147858	995.307556	-576.339294	-5.077571	990.336609	-647.324463	210.776352	525.687378	-655.048828	-43.370705	527.306702	-649.598633	219.526138	79.993629	-660.257629	-54.356129	87.375366	-526.939087	265.537323	1466.542847	-493.954865	-102.813919	1436.246338	-471.742096	73.208328	1416.187134	-475.541260	42.808266	1747.863770	-738.562805	376.913116	1266.458740	-567.326782	-223.120071	1190.079346	-619.167542	259.006805	1016.629822	-407.945007	-38.327023	1021.649353	-555.202454	83.614441	1089.894043	559.217712	-67.811630	970.738342	562.166687	189.515976
-581.686829	175.931839	995.300659	-575.729736	-4.707382	990.473328	-647.106079	210.688599	525.710449	-654.723450	-43.116554	527.288879	-649.496277	219.544876	80.034889	-660.158569	-54.304333	87.382133	-526.316956	265.506409	1466.487793	-493.587067	-103.071449	1436.301025	-471.431854	73.089615	1416.102661	-474.778778	42.662140	1747.757813	-738.075378	377.170349	1266.660522	-570.013550	-223.257751	1190.603760	-619.128906	259.034302	1016.638916	-410.874115	-40.313370	1020.089783	-554.813965	83.805733	1089.973511	558.649780	-68.387901	970.689514	561.157349	188.888809
-581.608459	175.933014	995.328491	-575.678650	-4.789425	990.525696	-646.964233	210.706909	525.688110	-654.649414	-43.124432	527.309143	-649.446350	219.555420	80.035278	-660.110291	-54.245239	87.424278	-525.779175	265.438599	1466.391235	-493.367432	-103.303841	1436.321411	-471.179382	72.969337	1416.020386	-473.942871	42.479778	1747.645020	-737.625244	377.440979	1266.901245	-572.733154	-223.532486	1191.315674	-619.051270	259.063965	1016.672668	-413.811157	-42.171028	1018.687744	-554.711792	83.777130	1090.004639	558.639709	-70.011398	970.701233	561.668884	187.270660
-581.519775	175.941681	995.376526	-575.658020	-4.895596	990.505920	-646.839417	210.775391	525.718689	-654.529053	-43.150791	527.316895	-649.490417	219.620529	80.113129	-660.058411	-54.256824	87.466759	-525.263855	265.359528	1466.258301	-493.252960	-103.569595	1436.333130	-470.979156	72.817558	1415.949219	-473.142212	42.301544	1747.536255	-737.124634	377.781799	1267.139282	-575.505859	-223.757370	1191.985596	-618.919006	259.107483	1016.678650	-416.521545	-44.114380	1017.385681	-554.618347	83.685684	1090.008423	558.419800	-71.368614	970.758240	561.936890	186.104645
-581.426758	175.913086	995.384460	-575.606506	-4.938183	990.552002	-646.719055	210.815369	525.756714	-654.458191	-43.223541	527.359680	-649.449890	219.628967	80.152878	-660.102051	-54.239075	87.482094	-524.724915	265.361786	1466.286743	-493.112396	-103.878067	1436.302612	-470.780151	72.678635	1415.878174	-472.341125	42.117203	1747.450195	-736.601501	377.955933	1267.217163	-578.139954	-223.898285	1192.648071	-618.767700	259.128113	1016.676636	-419.032166	-46.110386	1016.052551	-554.519714	83.666191	1090.029175	558.384338	-73.143394	970.810730	562.757263	184.937805
-581.282471	175.867828	995.398682	-575.459961	-4.968877	990.537109	-646.589172	210.787369	525.805542	-654.380920	-43.319107	527.381470	-649.414429	219.608032	80.140190	-660.091309	-54.223591	87.512009	-524.296082	265.302216	1466.283569	-493.092682	-104.205757	1436.297852	-470.653320	72.502960	1415.837891	-471.588470	41.951252	1747.369019	-736.097473	378.075439	1267.321899	-580.619568	-223.955963	1193.259277	-618.557434	259.128693	1016.628235	-421.442596	-48.124153	1014.657288	-554.374268	83.612747	1090.028564	558.261414	-74.673401	970.830383	563.261475	183.456619
-581.110657	175.744659	995.391296	-575.311340	-5.007423	990.556702	-646.431274	210.771317	525.772034	-654.321594	-43.389084	527.422791	-649.390381	219.606964	80.192665	-660.098938	-54.222778	87.519325	-523.882385	265.255859	1466.290894	-493.158508	-104.508614	1436.332397	-470.577576	72.319000	1415.804443	-470.786133	41.833763	1747.239014	-735.581055	378.249084	1267.300171	-583.039917	-223.919174	1193.808716	-618.356140	259.126862	1016.552063	-423.490509	-50.185745	1013.245728	-554.243164	83.541313	1090.041992	558.149658	-76.354324	970.901123	563.805969	181.884949
-579.927673	174.363708	995.140320	-572.707642	-2.605486	991.580933	-645.625854	210.293259	525.589844	-653.098633	-42.606621	527.102539	-648.943665	219.497940	80.158058	-659.370178	-54.348495	87.498032	-523.489380	265.176941	1466.282349	-493.237549	-104.838257	1436.335815	-470.560089	72.122162	1415.787720	-470.022430	41.707611	1747.107666	-735.088257	378.401093	1267.270508	-585.525513	-223.933121	1194.360107	-618.117615	259.119659	1016.451111	-425.558624	-52.213028	1011.916016	-552.965027	84.876274	1090.590454	557.935913	-77.901825	970.971497	564.111206	180.150604
-579.885925	174.413071	995.153687	-572.907227	-2.767136	991.486511	-645.522034	210.282211	525.592834	-653.166626	-42.819618	527.124573	-648.910278	219.481018	80.176483	-659.527832	-54.309849	87.490021	-523.123718	265.111023	1466.211548	-493.399261	-105.153656	1436.369507	-470.558258	71.953064	1415.733276	-469.318726	41.626553	1746.994629	-734.586914	378.604370	1267.294067	-587.823181	-223.876785	1194.848022	-617.890381	259.083618	1016.345276	-427.657043	-54.163929	1010.486084	-553.013062	84.731735	1090.541626	557.875244	-79.742180	971.047607	564.828491	178.811005
-579.356873	173.823837	995.052185	-572.188049	-3.115369	992.120911	-645.201843	210.063797	525.543579	-652.990723	-42.842548	527.201294	-648.811035	219.430038	80.183075	-659.512817	-54.308254	87.484070	-522.609863	265.101624	1466.130493	-493.453339	-105.446693	1436.357178	-470.443420	71.758087	1415.673096	-468.639435	41.561989	1746.882080	-734.096558	378.798370	1267.184326	-590.009033	-223.799500	1195.318237	-617.608765	259.102417	1016.227356	-429.682495	-55.971535	1009.211792	-552.713318	84.676514	1090.889282	558.808289	-80.402885	970.361755	566.046387	177.492645
-579.190613	173.721603	994.995544	-572.172913	-3.279315	992.146484	-645.015869	209.983353	525.476929	-652.998901	-42.985683	527.199524	-648.756104	219.378159	80.157852	-659.624207	-54.310909	87.506332	-522.311951	265.001526	1466.065430	-493.782043	-105.826393	1436.304565	-470.547272	71.515999	1415.617065	-468.002899	41.509956	1746.778076	-733.592590	378.987518	1267.052002	-592.219971	-223.680267	1195.720947	-617.353027	259.079376	1016.115234	-431.627472	-57.757698	1007.918945	-552.651245	84.567947	1090.880615	557.851379	-83.560181	971.264526	566.362244	175.421692
-579.062683	173.605164	994.952271	-572.198914	-3.411839	992.124512	-644.880493	209.870911	525.479797	-652.873413	-43.075394	527.157227	-648.813232	219.353577	80.172813	-659.521179	-54.302238	87.476807	-522.064209	264.875366	1465.976196	-494.145569	-106.161880	1436.307861	-470.701904	71.282669	1415.555786	-467.444824	41.458881	1746.735840	-733.055481	379.113922	1266.864990	-594.256836	-223.467758	1195.977295	-617.111084	259.058105	1015.967346	-433.410370	-59.542255	1006.483215	-552.611511	84.434708	1090.850708	558.638977	-83.928841	970.519531	567.361755	174.237534
-578.959534	173.504364	994.922485	-572.227112	-3.528882	992.043457	-644.758728	209.691406	525.461975	-652.853271	-43.275753	527.162170	-648.789673	219.304123	80.200562	-659.606567	-54.287834	87.486839	-521.814453	264.776031	1465.892456	-494.508087	-106.471657	1436.346924	-470.860352	71.009315	1415.503052	-466.899658	41.431713	1746.645386	-732.545837	379.309540	1266.734131	-596.248657	-223.315109	1196.333008	-616.878540	259.014832	1015.786987	-435.136688	-61.323753	1005.155396	-552.559998	84.281174	1090.791626	559.215149	-84.440765	970.018738	568.351440	172.882004
-578.805237	173.298401	994.884399	-572.206421	-3.704773	992.023865	-644.562683	209.546478	525.385498	-652.671814	-43.268162	527.093262	-648.817261	219.284988	80.186218	-659.610657	-54.337700	87.494392	-521.571106	264.668365	1465.827637	-494.971344	-106.862450	1436.384277	-471.038422	70.778542	1415.470581	-466.453308	41.396923	1746.591187	-732.020142	379.500214	1266.565430	-598.198669	-223.020599	1196.519897	-616.666321	258.986511	1015.632141	-436.765869	-63.109959	1003.925598	-552.491760	84.082123	1090.767212	559.329956	-85.798790	969.865356	569.205261	171.320450
-578.623413	173.145538	994.835632	-572.213379	-3.879817	992.005737	-644.350586	209.393021	525.383362	-652.703491	-43.475945	527.151489	-648.829529	219.262360	80.217148	-659.671997	-54.340199	87.571648	-521.347229	264.548737	1465.747070	-495.428040	-107.199554	1436.431519	-471.198364	70.497391	1415.469727	-466.071136	41.380981	1746.538940	-731.536560	379.669128	1266.351563	-600.080750	-222.806946	1196.857178	-616.462952	258.933014	1015.426819	-438.341034	-64.830894	1002.520264	-552.449524	83.908775	1090.744385	559.329163	-87.428230	969.869934	570.061340	169.689087
-578.467285	172.924835	994.801941	-572.249756	-4.066069	992.015259	-644.187988	209.290344	525.398621	-652.659180	-43.576229	527.146179	-648.899719	219.217468	80.190720	-659.748352	-54.336479	87.588852	-521.133850	264.413147	1465.692993	-495.826416	-107.522217	1436.472900	-471.370880	70.227585	1415.460205	-465.741608	41.393711	1746.522217	-731.080994	379.869110	1266.174194	-601.914795	-222.466873	1197.124634	-616.188232	258.929413	1015.207886	-439.742279	-66.433769	1001.278320	-552.431702	83.702271	1090.742188	559.388611	-89.132866	969.851074	571.046875	168.173996
-578.320618	172.764313	994.772400	-572.306763	-4.311455	992.060059	-644.052429	209.191589	525.392883	-654.679321	-47.977539	529.957397	-648.905273	219.172638	80.202873	-660.971802	-54.142582	88.027260	-520.923767	264.261292	1465.592529	-496.262390	-107.808540	1436.512939	-471.536285	69.968437	1415.436646	-465.438385	41.449524	1746.483887	-730.583435	380.010925	1266.075806	-603.649414	-222.044250	1197.270752	-615.923767	258.900482	1014.995361	-441.047180	-68.057343	1000.032471	-552.427429	83.512657	1090.759521	559.307129	-90.661766	969.864502	571.885742	166.301300
-578.199829	172.598404	994.695251	-572.357056	-4.585865	992.067810	-643.883362	209.130936	525.403137	-654.942322	-48.791588	530.439331	-648.922119	219.124512	80.189857	-661.105713	-54.106796	88.073433	-520.769409	264.120575	1465.522461	-496.707306	-108.099403	1436.569946	-471.752136	69.684708	1415.412598	-465.181519	41.478546	1746.477539	-730.117981	380.171967	1265.809692	-605.339111	-221.741928	1197.549072	-615.648010	258.890930	1014.769531	-442.387604	-69.707802	998.776672	-552.423401	83.316345	1090.732300	559.420288	-92.147270	969.750427	573.107544	164.630142
-578.084534	172.527374	994.623474	-572.436157	-4.764674	992.005554	-643.786621	208.960205	525.398865	-654.772095	-48.564034	530.181885	-648.961243	219.100876	80.197426	-660.994873	-54.121559	88.046310	-520.603333	263.958649	1465.427734	-497.124664	-108.372864	1436.662109	-471.982483	69.433662	1415.397827	-464.959259	41.522202	1746.495483	-729.636536	380.296448	1265.618774	-607.098633	-220.992630	1197.555786	-615.385071	258.833954	1014.543884	-443.687347	-71.587463	997.950562	-552.400818	83.172173	1090.664063	559.222656	-93.274216	969.691406	573.343140	163.180420
-577.941956	172.321426	994.574036	-572.496704	-4.954719	991.972290	-643.583923	208.895264	525.343018	-654.703552	-48.551991	530.144958	-648.998535	219.051468	80.240593	-660.946838	-54.145687	87.996994	-520.486389	263.783356	1465.367798	-497.585693	-108.684158	1436.728394	-472.222412	69.190048	1415.398926	-464.784149	41.570362	1746.512085	-729.183350	380.452271	1265.406860	-608.345459	-220.820496	1197.787598	-615.106140	258.787537	1014.350403	-444.806152	-73.174713	996.687256	-552.384033	82.955963	1090.628296	559.264832	-94.701080	969.615051	574.526245	161.503174
-577.765625	172.100876	994.539063	-572.550171	-5.121017	991.937500	-643.395691	208.764282	525.329529	-654.735291	-48.761333	530.196289	-648.996765	219.012070	80.239334	-660.947937	-54.144878	88.015366	-520.395264	263.628387	1465.306641	-498.054138	-109.005806	1436.813354	-472.490448	68.927223	1415.379517	-464.655151	41.611332	1746.549438	-728.758484	380.619843	1265.190063	-610.042480	-220.092590	1197.890625	-614.832092	258.726654	1014.135864	-445.810181	-74.555595	995.469482	-552.343201	82.732124	1090.598022	559.346619	-95.979050	969.474792	575.810242	160.038513
-577.569946	171.815170	994.495056	-572.573547	-5.373096	991.969055	-643.320190	209.491913	525.581543	-654.835938	-48.861004	530.189514	-649.021301	218.962646	80.324844	-660.923462	-54.158680	88.004265	-520.317749	263.473236	1465.263672	-498.528351	-109.270447	1437.021606	-472.787170	68.644966	1415.419800	-464.587006	41.652748	1746.610840	-728.369751	380.741516	1265.015625	-611.204468	-219.935425	1198.114746	-614.521423	258.705811	1013.913940	-446.858032	-76.076653	994.345764	-552.323059	82.474335	1090.607300	559.375610	-97.267311	969.348389	577.040771	158.624146
-577.429077	171.625061	994.444824	-572.636963	-5.566399	991.962524	-643.200317	209.630844	525.528625	-654.841675	-48.900955	530.171265	-649.015930	218.916016	80.331512	-660.879395	-54.145748	87.987846	-520.299194	263.367828	1465.203125	-499.128784	-109.543327	1437.196777	-473.041870	68.363968	1415.459229	-464.538177	41.703888	1746.675903	-727.928040	380.888550	1264.707764	-612.515747	-219.561142	1198.298340	-614.247375	258.642548	1013.702515	-447.621582	-77.265839	992.975708	-552.306274	82.279785	1090.583984	559.322083	-98.506630	969.288635	578.153076	157.286270
-577.313538	171.389801	994.425781	-572.760559	-5.830307	992.048767	-643.108704	209.578949	525.522034	-654.944702	-48.997406	530.206055	-648.990784	218.898987	80.296143	-660.887085	-54.182938	88.033035	-520.291382	263.211243	1465.131714	-499.669617	-109.805443	1437.332397	-473.356384	68.116402	1415.511963	-464.506958	41.727398	1746.765137	-727.558289	381.027496	1264.467773	-613.748657	-219.089737	1198.385742	-613.966553	258.578918	1013.557861	-448.538788	-78.673157	991.855774	-552.371033	82.055725	1090.631958	559.282349	-99.620644	969.219055	579.283936	156.075455
-577.172729	171.212128	994.411987	-572.844543	-5.991282	992.028748	-643.056274	209.461975	525.542480	-657.667175	-51.386848	530.907959	-649.092834	218.856110	80.337654	-662.727295	-54.048546	88.348251	-520.306702	263.044952	1465.084717	-500.196228	-110.089745	1437.495605	-473.668793	67.861595	1415.566284	-464.500427	41.801357	1746.816895	-727.216187	381.153320	1264.184326	-614.821899	-218.504272	1198.455322	-613.642578	258.458191	1013.363892	-449.389252	-80.030113	990.775330	-552.363464	81.853577	1090.619629	559.307434	-100.546608	969.034546	580.461182	155.048935
-577.015076	171.012497	994.387207	-572.938293	-6.172715	992.014771	-642.999084	209.355042	525.556213	-657.125732	-50.915901	530.723206	-649.169067	218.814926	80.341095	-662.446594	-54.353188	88.680077	-520.347717	262.883667	1465.011108	-500.875763	-110.396996	1437.696045	-474.025360	67.639389	1415.624390	-464.520325	41.835308	1746.845215	-726.908020	381.242828	1263.932251	-616.008789	-218.176285	1198.578125	-613.303833	258.334717	1013.169556	-450.185181	-81.392029	989.592041	-552.377380	81.635612	1090.610718	559.269714	-101.377037	968.919983	581.485046	154.067780
-576.815491	170.762894	994.332642	-573.006165	-6.403959	992.078064	-642.865479	209.217972	525.525269	-655.327942	-49.376801	530.241211	-649.201538	218.788651	80.323158	-661.249573	-55.010853	89.100800	-520.324036	262.556793	1464.916260	-501.345184	-110.822563	1437.805786	-474.391144	67.444405	1415.685669	-464.545410	41.896553	1746.861816	-726.619507	381.425079	1263.618164	-616.999451	-217.721786	1198.609619	-613.018066	258.251038	1012.992432	-450.920380	-82.699921	988.539612	-552.378723	81.424133	1090.630859	559.252930	-101.978348	968.705383	582.413635	153.079575
-576.669983	170.530182	994.285645	-573.151550	-6.596529	992.081909	-642.797241	209.120712	525.484680	-655.643066	-49.670345	530.289673	-649.248413	218.753326	80.329750	-660.455566	-57.052883	90.480118	-520.432373	262.408630	1464.844727	-502.010773	-111.067467	1437.886230	-474.702637	67.193314	1415.693970	-464.635406	41.942902	1746.879883	-726.358704	381.613098	1263.329956	-618.143860	-216.844025	1198.453247	-612.794983	258.177948	1012.864868	-451.522247	-84.011421	987.308105	-552.404297	81.201698	1090.615112	559.273865	-102.559654	968.536621	583.245789	152.068451
-576.553589	170.343018	994.231445	-573.280334	-6.849515	992.063049	-642.702698	208.982925	525.436218	-655.550415	-49.595921	530.184692	-649.246033	218.732376	80.333168	-660.911255	-56.528130	90.405869	-520.525940	262.287262	1464.762451	-502.645660	-111.272209	1438.066650	-475.036682	66.950333	1415.736572	-464.761353	41.974808	1746.876221	-726.104675	381.752563	1262.998047	-619.069885	-216.404541	1198.451660	-612.536133	258.127045	1012.734192	-452.109497	-85.273407	986.156921	-552.445923	80.969406	1090.586670	559.233887	-103.006447	968.385132	584.110291	151.515762
-576.428040	170.172531	994.143250	-573.422058	-7.114844	992.069580	-642.566528	208.847992	525.384460	-655.622925	-49.617996	530.142090	-649.273010	218.689163	80.267143	-660.317261	-57.109829	90.373886	-520.665222	262.155975	1464.726563	-503.320587	-111.475746	1438.192139	-475.401642	66.718262	1415.781494	-464.923035	42.004517	1746.893921	-725.920532	381.840179	1262.753296	-619.599365	-216.456390	1198.464478	-612.323425	258.019226	1012.596802	-452.761353	-86.629517	985.059692	-552.500427	80.769226	1090.556641	559.245239	-103.379799	968.283264	584.814331	150.987808
-576.262268	169.951126	994.092651	-573.482056	-7.326662	992.081665	-642.467346	208.710052	525.334717	-655.730835	-49.680370	530.109985	-649.254395	218.650391	80.219299	-660.444946	-57.179070	90.416931	-520.797363	262.062561	1464.692993	-503.948273	-111.694870	1438.300903	-475.755981	66.504539	1415.846313	-465.161926	42.026333	1746.906982	-725.770935	381.900696	1262.578979	-620.444763	-216.060135	1198.476074	-612.052979	257.915558	1012.378418	-453.255157	-87.856720	983.889771	-552.531616	80.556915	1090.556763	559.201721	-103.702980	968.195068	585.417053	150.716080
-576.175842	169.733047	994.025330	-573.646973	-7.566762	992.064880	-642.399292	208.597992	525.294373	-655.764221	-49.733418	530.102539	-649.333252	218.632828	80.240746	-660.522400	-57.249180	90.388313	-520.907532	261.902344	1464.433716	-504.559509	-111.894096	1438.391724	-476.107574	66.311935	1415.858887	-465.433502	42.056198	1746.928223	-725.607300	381.973511	1262.271973	-621.264343	-215.130676	1198.161133	-611.841980	257.820404	1012.201050	-454.015930	-91.054733	983.070374	-552.616699	80.323273	1090.525146	559.099060	-104.074211	968.167480	585.845947	150.389755
-576.112061	169.514771	993.951050	-573.855713	-7.805292	992.087463	-642.380981	208.499802	525.260559	-655.906555	-49.856022	530.052368	-649.607727	218.808823	80.464325	-660.833435	-57.243065	90.391068	-521.025269	261.800568	1464.364746	-505.176636	-112.089470	1438.436523	-476.466888	66.114304	1415.880005	-465.726013	42.077133	1746.947998	-725.460266	382.018555	1262.041870	-621.977722	-214.694839	1197.990601	-611.643005	257.754364	1011.999573	-454.336731	-91.626450	981.707336	-552.750427	80.113022	1090.513428	559.105103	-104.308876	968.107300	586.250854	150.107437
-576.018677	169.247726	993.882080	-573.978455	-8.041760	992.054871	-642.353699	208.463913	525.286194	-655.987000	-49.949383	530.041931	-649.849854	218.931610	80.667068	-660.343445	-57.344093	90.346733	-521.222656	261.783386	1464.530396	-505.759735	-112.262253	1438.467407	-476.828369	65.919441	1415.851318	-466.080292	42.067890	1747.017944	-725.345520	382.060303	1261.696533	-622.348633	-214.898972	1198.042969	-611.480835	257.664764	1011.786621	-454.810181	-92.561630	980.481140	-552.820129	79.853279	1090.475220	559.107727	-104.451614	968.090881	586.455688	149.934692
-575.996216	169.046387	993.792053	-574.189697	-8.291405	992.024658	-642.330078	208.270493	525.250977	-656.184387	-50.194561	530.077515	-649.975769	218.897736	80.749580	-660.977478	-57.311230	90.355255	-521.378052	261.690125	1464.327881	-506.373108	-112.378883	1438.462524	-477.175842	65.742348	1415.840576	-466.372498	42.136215	1746.960693	-725.227356	382.089844	1261.363403	-623.128052	-214.135071	1197.720215	-611.313049	257.592682	1011.523254	-455.198700	-93.652779	979.201782	-552.951904	79.631172	1090.423584	559.137085	-104.506561	968.054565	586.599609	149.885132
-575.960266	168.881592	993.710510	-574.363464	-8.443540	991.929993	-642.288818	208.159302	525.203308	-656.219238	-50.199955	530.024292	-649.925781	218.754990	80.620193	-660.774841	-57.352276	90.335655	-521.540771	261.619537	1464.220581	-506.915039	-112.508812	1438.432007	-477.548553	65.566826	1415.796021	-466.699554	42.134762	1746.913452	-725.121033	382.107788	1261.052002	-623.419128	-214.326477	1197.758179	-611.172180	257.511719	1011.301392	-455.747650	-94.786125	977.987610	-553.041931	79.439003	1090.339966	559.179626	-104.545937	967.997925	586.666687	149.844925
-575.960510	168.700317	993.612549	-574.590576	-8.623938	991.903564	-642.262268	207.970978	525.172607	-656.387878	-50.320526	530.028320	-649.775024	218.561295	80.405136	-660.518982	-57.427471	90.297623	-521.706848	261.521667	1464.100586	-507.481598	-112.670654	1438.449097	-477.933838	65.413055	1415.781860	-467.124359	42.161282	1746.976196	-725.033630	382.146393	1260.737427	-624.139221	-213.530853	1197.431396	-611.055969	257.410645	1011.048523	-456.236145	-95.804298	976.762634	-553.190308	79.268883	1090.285767	559.170349	-104.615227	968.000610	586.549133	149.843613
-575.958984	168.554398	993.526062	-574.839111	-8.807415	991.870361	-642.220642	207.801956	525.136658	-656.611023	-50.520443	530.031311	-649.576965	218.322586	80.135109	-660.530212	-57.433125	90.213562	-521.910156	261.440735	1464.046753	-508.001160	-112.804070	1438.450684	-478.264984	65.263191	1415.843872	-467.522278	42.157028	1746.983765	-724.965393	382.205719	1260.440918	-624.624573	-213.285110	1197.236572	-610.937500	257.357666	1010.798401	-456.872284	-96.839523	975.779480	-553.351318	79.102165	1090.234375	559.174316	-104.542297	968.050293	586.315796	149.727646
-575.921387	168.374603	993.482239	-575.072205	-8.987761	991.897583	-642.258789	207.627747	525.105591	-656.788940	-50.629307	530.012756	-649.602234	218.295914	80.109001	-660.607971	-57.456257	90.196136	-522.095764	261.350708	1463.907959	-508.521393	-112.930908	1438.448975	-478.640991	65.107521	1415.837891	-467.930420	42.161900	1747.012695	-724.896973	382.168213	1260.217896	-625.078369	-213.043549	1197.085815	-610.840332	257.231781	1010.607361	-457.412781	-97.808884	974.681702	-553.519653	78.927063	1090.242065	559.064819	-104.448242	967.993835	585.925110	149.725891
-575.930115	168.195404	993.449341	-575.314758	-9.205308	991.964172	-642.307129	207.435410	525.117432	-657.093689	-50.847538	530.086792	-649.692261	218.234772	80.127014	-660.599915	-57.478432	90.205040	-522.331970	261.253174	1463.863892	-509.049866	-113.053284	1438.478027	-479.040680	64.959732	1415.833740	-468.377197	42.162468	1747.050659	-724.844543	382.195007	1259.938477	-625.539429	-212.893860	1196.956909	-610.766296	257.108704	1010.430542	-458.313812	-98.623573	973.728027	-553.714050	78.754211	1090.274536	559.054504	-104.343185	967.999817	585.528748	149.701553
-575.949890	168.010284	993.395691	-575.488281	-9.376480	991.912537	-642.362915	207.287384	525.092834	-657.166809	-50.817032	530.016602	-649.687317	218.186768	80.123245	-660.608154	-57.507282	90.174622	-522.538696	261.192108	1463.826782	-509.605713	-113.132133	1438.572510	-479.414215	64.826317	1415.829224	-468.838715	42.158882	1747.106201	-724.810181	382.161530	1259.767212	-625.736877	-213.344604	1197.148315	-610.699951	256.997101	1010.288696	-458.923279	-99.644745	972.846191	-553.844971	78.557983	1090.229492	558.957581	-104.331680	968.026550	585.026794	149.673843
-576.000366	167.867432	993.359802	-575.753845	-9.565568	991.962219	-642.430603	207.166046	525.056519	-657.297668	-50.895618	530.010315	-649.746582	218.106140	80.108437	-660.513855	-57.547905	90.171616	-522.769043	261.143402	1463.800903	-510.163757	-113.186333	1438.556152	-479.824585	64.686859	1415.895386	-469.222961	42.100132	1747.099854	-724.795227	382.173920	1259.534180	-626.144348	-213.270706	1197.102295	-610.639221	256.869659	1010.139709	-459.320282	-100.662903	971.847534	-554.050415	78.412621	1090.247070	558.891174	-104.188377	967.994995	584.531738	149.733597
-576.022461	167.707245	993.294250	-575.955200	-9.736101	992.032776	-642.445496	206.987167	525.030334	-657.416504	-50.932632	529.993103	-649.701721	218.095657	80.033012	-660.503174	-57.579979	90.148888	-523.022644	261.075500	1463.762085	-510.699432	-113.294952	1438.567993	-480.227051	64.561600	1415.916992	-469.702850	42.113380	1747.188965	-724.795654	382.193359	1259.255005	-626.579285	-213.116638	1197.022705	-610.621460	256.722046	1010.008911	-460.222534	-101.689636	971.106934	-554.210876	78.299965	1090.260864	558.837463	-103.976654	967.913452	583.922974	150.008408
-576.066895	167.562576	993.235779	-576.181213	-9.868143	991.992798	-642.483276	206.842590	524.994751	-657.560425	-50.891476	529.928955	-649.702087	218.118835	79.992531	-660.504517	-57.559933	90.091164	-523.257324	260.985046	1463.704956	-511.209442	-113.408279	1438.577026	-480.637665	64.434387	1415.972290	-470.154785	42.085617	1747.224854	-724.805054	382.242279	1259.015747	-627.208008	-212.468582	1196.729126	-610.563904	256.610382	1009.885498	-460.581146	-102.644722	970.296753	-554.358154	78.149437	1090.214233	558.701904	-103.677628	967.870911	583.225281	150.206497
-576.151367	167.465942	993.192322	-576.379822	-9.995292	991.968384	-642.534180	206.809372	524.954163	-657.619751	-50.852989	529.900452	-649.728210	218.088348	80.002831	-660.407288	-57.612621	90.103462	-523.518982	260.890442	1463.640747	-511.727631	-113.519539	1438.626343	-481.070648	64.316750	1415.997803	-470.569275	42.071163	1747.244629	-724.818420	382.279541	1258.779297	-627.604736	-212.285889	1196.569458	-610.559937	256.476257	1009.768372	-460.941406	-103.553040	969.557983	-554.513611	78.034164	1090.183472	558.540771	-103.362976	967.773682	582.206482	150.006897
-576.224915	167.348724	993.163208	-576.567627	-10.101980	991.910828	-642.578735	206.730011	524.932922	-657.628540	-50.779766	529.832458	-649.762512	218.079056	79.972115	-660.273376	-57.652008	90.115807	-524.010010	260.793793	1464.225098	-512.318298	-113.625404	1438.699951	-481.468933	64.212875	1416.010864	-471.002502	42.056637	1747.279053	-724.940247	382.354523	1258.636108	-627.967957	-212.160751	1196.425293	-610.601929	256.379791	1009.693359	-461.233337	-104.320351	968.946716	-554.658569	77.892525	1090.143066	558.320496	-102.988358	967.746948	581.588562	150.867096
-576.287109	167.208160	993.157349	-576.738281	-10.221847	991.891113	-642.489014	205.598755	524.606995	-657.755127	-50.769093	529.811523	-649.547363	217.953003	79.907997	-660.267883	-57.651943	90.044182	-524.070618	260.719757	1463.544556	-512.889954	-113.699028	1438.746094	-481.880219	64.086594	1416.014893	-471.434753	42.049828	1747.311401	-724.991150	382.380615	1258.547485	-628.334412	-212.055847	1196.330200	-610.623901	256.297668	1009.611389	-461.555573	-105.131836	968.241577	-554.818237	77.741348	1090.139771	558.063354	-102.627449	967.673218	580.695801	151.355026
-576.381042	167.087097	993.145996	-576.940918	-10.324780	991.852295	-642.588562	205.517151	524.593811	-657.801575	-50.756386	529.763794	-649.601501	217.963867	79.943626	-660.274048	-57.671333	90.002724	-524.408142	260.642548	1463.470337	-513.420410	-113.779335	1438.779419	-482.322601	63.961006	1416.008667	-471.854126	42.035019	1747.341553	-725.089783	382.408722	1258.454468	-628.699341	-212.001282	1196.217163	-610.691956	256.193146	1009.559387	-461.818085	-105.842796	967.662476	-554.990051	77.600899	1090.119629	557.692932	-102.253189	967.648254	579.572205	151.940811
-576.491638	166.930222	993.119202	-577.141724	-10.510624	991.919128	-642.625977	205.461761	524.572998	-657.991821	-50.818676	529.748535	-649.585693	217.909515	79.873535	-660.299988	-57.681740	90.021645	-524.747620	260.592316	1463.507324	-513.938477	-113.884972	1438.807983	-482.769226	63.857563	1416.067871	-472.262939	42.020733	1747.351685	-725.236694	382.453156	1258.321655	-629.003601	-212.610229	1196.529175	-610.757080	256.124908	1009.512573	-462.171478	-106.500168	967.219849	-555.197510	77.470306	1090.151489	557.320068	-101.948448	967.631470	578.418152	152.466278
-576.586975	166.752518	993.086548	-577.362610	-10.718799	992.029541	-642.699768	205.375641	524.522095	-658.143188	-50.960606	529.757568	-649.582153	217.923004	79.831505	-660.326782	-57.727913	89.992462	-525.107483	260.511444	1463.508301	-514.491333	-114.008751	1438.855957	-483.198456	63.764355	1416.118042	-472.675537	41.951283	1747.369263	-725.379211	382.496948	1258.183228	-629.667725	-212.022781	1196.205200	-610.851318	256.055817	1009.444092	-462.528839	-107.057091	966.820679	-555.433533	77.341110	1090.208008	556.975342	-101.443764	967.553162	577.255249	153.171310
-576.712524	166.616882	993.044678	-577.583679	-10.877383	992.065735	-642.769775	205.310104	524.487183	-658.253296	-51.012569	529.770813	-649.573608	217.948639	79.766212	-660.397827	-57.729004	89.932693	-525.450623	260.446564	1463.548706	-514.999451	-114.105217	1438.839478	-483.634308	63.631927	1416.160767	-473.102295	41.934570	1747.380737	-725.520569	382.541168	1258.024292	-630.087646	-212.340302	1196.356201	-610.944824	255.989014	1009.410278	-463.319977	-107.548325	966.357239	-555.641602	77.225571	1090.213013	556.609314	-100.810936	967.464783	576.006653	153.918976
-576.847107	166.552216	993.015015	-577.798035	-10.968143	992.014893	-642.894348	205.294159	524.465698	-658.365662	-51.025192	529.693298	-649.590088	217.952240	79.761795	-660.363098	-57.763180	89.942413	-525.844238	260.372589	1463.524048	-515.480591	-114.182915	1438.853638	-484.084076	63.542561	1416.168335	-473.515625	41.929325	1747.372437	-725.704590	382.559814	1257.917725	-630.486206	-212.441849	1196.327881	-611.066772	255.944916	1009.349609	-463.782410	-108.038795	965.978882	-555.837158	77.126701	1090.177368	556.153076	-100.298431	967.414246	574.654907	154.630539
-576.992554	166.421753	993.009338	-578.021301	-11.055591	992.048645	-643.028687	205.249649	524.471130	-658.548401	-51.226830	529.742920	-649.684387	217.922882	79.798149	-660.354370	-57.831852	89.935432	-526.188354	260.274017	1463.569214	-515.966309	-114.272614	1438.839966	-484.496185	63.461555	1416.164429	-473.916809	41.930187	1747.376953	-725.906799	382.589020	1257.827759	-630.852295	-212.451614	1196.260376	-611.193298	255.893967	1009.307190	-464.206451	-108.515564	965.644653	-556.070679	77.030106	1090.202271	555.705933	-99.703041	967.357910	573.326355	155.646881
-577.168091	166.349808	992.997620	-578.176086	-11.139227	991.994263	-643.133484	205.205276	524.469055	-658.624329	-51.176315	529.676331	-649.701050	217.872559	79.778481	-660.314209	-57.847969	89.899437	-526.561462	260.203949	1463.501343	-516.468811	-114.359093	1438.845581	-484.931335	63.359848	1416.151611	-474.354187	41.891060	1747.389038	-726.116638	382.611908	1257.697266	-631.248779	-212.346786	1196.111816	-611.340698	255.847229	1009.271301	-464.604706	-108.950478	965.353821	-556.263489	76.931511	1090.175049	555.251648	-99.019577	967.216858	571.873230	156.335495
-577.327759	166.283112	992.994385	-578.373474	-11.207755	991.951782	-643.277283	205.099548	524.464966	-658.802124	-51.326500	529.669861	-649.779785	217.854385	79.816734	-660.433167	-57.808964	89.858696	-526.948364	260.119354	1463.443848	-516.934631	-114.464157	1438.834351	-485.339203	63.241528	1416.159180	-474.722443	41.807743	1747.364990	-726.343079	382.556702	1257.588501	-631.792236	-211.945023	1195.802124	-611.507324	255.801620	1009.235657	-464.962036	-109.241379	965.071838	-556.472595	76.837929	1090.158813	554.739502	-98.321266	967.117615	570.346863	157.192520
-577.456055	166.133347	993.012939	-578.388245	-11.399405	991.968811	-643.338684	205.060074	524.419434	-659.042480	-51.513657	529.748352	-649.777832	217.850311	79.773674	-660.547241	-57.784424	89.797951	-527.330139	260.010193	1463.463501	-517.408813	-114.540489	1438.807373	-485.750793	63.137413	1416.162842	-475.153870	41.739113	1747.408936	-726.582153	382.535095	1257.476318	-632.161682	-212.220795	1195.833862	-611.689087	255.757431	1009.174866	-465.342804	-109.521576	964.953369	-556.614380	76.680489	1090.192017	554.259949	-97.679459	967.070923	568.841309	158.058197
-577.730652	166.131104	993.000305	-578.804749	-11.364507	991.912598	-643.469604	205.049667	524.368164	-659.204407	-51.636036	529.711548	-649.773621	217.885727	79.698364	-660.582092	-57.816689	89.785927	-527.762207	259.933899	1463.518799	-517.906006	-114.622490	1438.782349	-486.192474	63.055271	1416.232788	-475.602661	41.786316	1747.369263	-726.816162	382.473267	1257.275269	-632.778687	-212.006271	1195.699829	-611.859741	255.703522	1009.128601	-465.689117	-109.794449	964.859619	-556.988403	76.655785	1090.163452	553.831726	-96.959930	966.963928	567.242188	158.881210
-577.919067	166.088684	992.964844	-579.002502	-11.475703	991.903870	-643.577576	204.965256	524.341064	-659.400024	-51.744961	529.700928	-649.761108	217.876083	79.621849	-660.619324	-57.834320	89.783638	-528.239807	259.835144	1463.483032	-518.378479	-114.740219	1438.796265	-486.601135	62.974243	1416.304077	-476.034271	41.745792	1747.367432	-727.118469	382.432983	1257.133789	-633.235657	-212.360474	1195.920288	-612.055725	255.634262	1009.061584	-466.068451	-110.027916	964.885986	-557.228394	76.593071	1090.151733	553.317200	-96.279091	966.856323	565.586731	159.819656
-578.133484	165.994339	992.918640	-579.222107	-11.574594	991.921814	-643.643372	204.925812	524.307373	-659.535400	-51.776173	529.627869	-649.712952	217.859970	79.597054	-660.674744	-57.857437	89.760185	-528.629639	259.783112	1463.477173	-518.824524	-114.824951	1438.783691	-487.026642	62.882286	1416.333374	-476.436279	41.716507	1747.375000	-727.429138	382.380951	1257.013550	-633.645020	-212.448257	1195.907104	-612.259766	255.574158	1009.003967	-466.447174	-110.203056	964.842529	-557.488220	76.531342	1090.147095	551.740295	-97.527153	967.812988	563.438660	160.108246
-578.340149	165.911102	992.899414	-579.390015	-11.605375	991.862122	-643.774719	204.839020	524.272339	-659.673218	-51.832645	529.593140	-649.754822	217.824020	79.565109	-660.676758	-57.854717	89.692360	-529.054382	259.713074	1463.487305	-519.253174	-114.897583	1438.738770	-487.448883	62.815948	1416.324463	-476.845398	41.687115	1747.374390	-727.752197	382.338013	1256.919189	-634.013123	-212.403641	1195.778687	-612.473022	255.521851	1008.939148	-466.770477	-110.373634	964.744141	-557.712830	76.456650	1090.115601	551.900574	-96.003914	967.293945	561.912170	161.221008
-578.631714	165.904419	992.875244	-579.654236	-11.602941	991.720764	-643.976746	204.821777	524.238708	-659.886597	-51.907326	529.575806	-649.817993	217.792328	79.567696	-660.793640	-57.892998	89.726913	-529.497009	259.629547	1463.450928	-519.699036	-114.991188	1438.672485	-487.866028	62.752426	1416.288696	-477.248596	41.652725	1747.347046	-728.108582	382.254486	1256.859009	-634.418457	-212.247604	1195.553101	-612.699402	255.443954	1008.885742	-467.080231	-110.481277	964.617615	-557.963562	76.393143	1090.026489	552.115417	-94.280128	966.762390	560.387878	162.406448
-578.882874	165.840897	992.864319	-579.915405	-11.654904	991.714661	-644.117065	204.728485	524.247925	-660.016907	-51.906788	529.536255	-649.832520	217.773315	79.531128	-660.820435	-57.870972	89.620132	-529.907043	259.556458	1463.427490	-520.122131	-115.046593	1438.610840	-488.269073	62.673981	1416.271606	-477.645294	41.624401	1747.353027	-728.479004	382.162720	1256.794922	-634.865601	-212.149734	1195.385986	-612.926636	255.384125	1008.848328	-467.362610	-110.601280	964.487000	-558.253662	76.336945	1090.025391	552.124695	-92.997559	966.427979	558.634277	163.397354
-579.125610	165.807800	992.861267	-580.098145	-11.718625	991.681946	-644.261841	204.628662	524.248413	-660.031006	-51.765766	529.461243	-649.858032	217.720551	79.557686	-660.773560	-57.900764	89.643715	-530.347351	259.498840	1463.426880	-520.519409	-115.119904	1438.552002	-488.673004	62.610256	1416.294922	-478.025085	41.579041	1747.343994	-728.849060	382.053711	1256.725098	-635.285583	-211.912369	1195.179810	-613.168152	255.328873	1008.830139	-467.724792	-110.592690	964.477295	-558.498169	76.279610	1090.014282	551.965576	-92.240028	966.294800	556.804810	164.324570
-579.355347	165.813049	992.829773	-580.319641	-11.760999	991.669006	-644.437988	204.559158	524.241943	-660.105591	-51.713608	529.405640	-649.835876	217.778870	79.470093	-660.665527	-57.927078	89.654419	-530.825195	259.431488	1463.403076	-520.982361	-115.183670	1438.533325	-489.105011	62.536976	1416.294556	-478.400513	41.531208	1747.342407	-729.249939	381.955048	1256.659668	-635.730225	-211.728836	1195.042847	-613.429626	255.251343	1008.784790	-468.037323	-110.648163	964.406311	-558.753235	76.272583	1089.998535	551.769958	-91.676628	966.296631	554.800293	165.162811
-579.613586	165.763092	992.815369	-580.547363	-11.803086	991.663879	-644.568420	204.433197	524.203430	-660.255615	-51.801201	529.471130	-649.846741	217.738251	79.443161	-660.708252	-57.889740	89.601494	-531.307495	259.372650	1463.501831	-521.422485	-115.258110	1438.527832	-489.539948	62.522942	1416.340088	-478.778870	41.477280	1747.335571	-729.679688	381.838043	1256.610352	-636.144958	-211.740524	1195.088867	-613.754578	255.168274	1008.773499	-468.404694	-110.686516	964.335632	-559.026489	76.235359	1089.995361	551.765747	-91.094048	966.247131	552.886597	166.083679
-579.841980	165.645660	992.812988	-580.748962	-11.942473	991.766663	-644.713318	204.373199	524.152527	-660.428772	-51.891983	529.523132	-649.841858	217.691193	79.427979	-660.738892	-57.935806	89.634140	-531.790405	259.329926	1463.514282	-521.853333	-115.302292	1438.510498	-489.936249	62.476860	1416.404419	-479.148499	41.413200	1747.351807	-730.106689	381.667908	1256.577759	-636.546509	-211.756592	1195.095459	-614.067383	255.049301	1008.758789	-468.636139	-110.776283	964.126892	-559.320801	76.168388	1090.062988	551.822327	-90.434242	966.192993	550.831482	166.849487
-580.111328	165.556732	992.830933	-580.963074	-12.016868	991.787842	-644.888672	204.235519	524.135315	-660.556763	-51.836674	529.447510	-649.866943	217.649521	79.417328	-660.735840	-57.965282	89.622589	-532.240906	259.319489	1463.544922	-522.253235	-115.344963	1438.525391	-490.373077	62.423546	1416.403809	-479.480286	41.352406	1747.344604	-730.535950	381.535217	1256.519165	-636.887939	-211.913071	1195.082031	-614.368958	254.938385	1008.741760	-468.966644	-110.777336	964.006775	-559.604126	76.095146	1090.091553	551.882324	-89.663460	966.157898	548.762573	167.780731
-580.419189	165.537003	992.818542	-581.220764	-12.040614	991.717407	-645.039246	204.150665	524.103943	-660.656799	-51.811321	529.395508	-649.863647	217.651382	79.374809	-660.712952	-57.956364	89.533859	-532.723389	259.283783	1463.593872	-522.684082	-115.405106	1438.497192	-490.809631	62.386017	1416.425171	-479.826508	41.323494	1747.349854	-730.985840	381.408539	1256.484375	-637.216553	-211.892670	1194.942017	-614.640930	254.875656	1008.738220	-469.247498	-110.701736	963.872986	-559.871460	76.047310	1090.046631	552.008484	-88.889847	966.116455	546.604736	168.501938
-580.672180	165.534119	992.776306	-581.428101	-12.084048	991.696716	-645.186646	204.159103	524.083801	-660.813110	-51.888134	529.399719	-649.850769	217.673889	79.330948	-660.738403	-57.971275	89.519287	-533.236938	259.224945	1463.653564	-523.068115	-115.473663	1438.446899	-491.207611	62.356556	1416.437622	-480.166870	41.257076	1747.324585	-731.445740	381.274872	1256.472412	-637.586243	-211.453415	1194.584473	-614.967896	254.810745	1008.723633	-469.532593	-110.630539	963.757996	-560.120728	76.041618	1090.019409	552.187073	-88.059532	966.092163	544.475769	169.389740
-580.932739	165.528732	992.763489	-581.666260	-12.130127	991.690247	-645.302429	204.104172	524.068604	-661.039734	-51.909878	529.356018	-649.844360	217.627975	79.284134	-660.820496	-57.963081	89.455070	-533.705688	259.197388	1463.645020	-523.431824	-115.527527	1438.361938	-491.598419	62.333828	1416.462280	-480.487915	41.210968	1747.317749	-731.913574	381.203735	1256.363647	-637.789551	-211.697433	1194.657959	-615.287231	254.742004	1008.757568	-469.967499	-110.545074	963.733032	-560.375000	76.022194	1090.010864	552.365662	-87.346161	966.106506	542.402893	170.191589
-581.209961	165.535721	992.773010	-581.899170	-12.101297	991.652771	-645.493103	204.116608	524.040283	-661.124023	-51.908245	529.320129	-649.867004	217.648346	79.283455	-661.158936	-57.963150	89.471825	-534.205933	259.167511	1463.657104	-523.824890	-115.561386	1438.303345	-491.983673	62.297501	1416.475586	-480.797363	41.159019	1747.289185	-732.404602	381.101929	1256.375244	-638.167175	-211.202881	1194.302979	-615.589783	254.687653	1008.792297	-470.134094	-110.422195	963.520813	-560.635437	76.019386	1089.997925	552.536987	-86.579033	966.161316	540.255249	171.119659
-581.462036	165.478439	992.787781	-582.082947	-12.174745	991.647705	-645.653137	204.015717	524.055786	-661.287720	-51.941227	529.377686	-649.864807	217.620163	79.296295	-660.928284	-58.022148	89.491425	-534.724731	259.150940	1463.660278	-524.161987	-115.610855	1438.266235	-492.416901	62.281738	1416.502197	-481.127319	41.084156	1747.279297	-732.938477	380.999390	1256.355225	-638.438599	-211.040192	1194.176636	-615.960938	254.620224	1008.816162	-470.467072	-110.331200	963.419434	-560.902344	75.951317	1090.013184	552.748291	-85.492828	966.109558	538.155518	171.902908
-581.743286	165.324448	992.795105	-582.287476	-12.277332	991.715454	-645.861633	203.997620	524.052368	-661.456360	-51.970390	529.369324	-649.945129	217.589066	79.314735	-660.610779	-58.077278	89.508110	-535.300659	259.125885	1463.718140	-524.552124	-115.659576	1438.254517	-492.858276	62.290146	1416.525635	-481.472687	41.031677	1747.282593	-733.465637	380.864685	1256.317749	-638.766602	-210.964966	1194.092041	-616.319336	254.534164	1008.849731	-470.862244	-110.175903	963.426880	-561.205383	75.865219	1090.063843	552.915894	-84.491638	966.172913	536.032104	172.695786
-582.034119	165.239044	992.796265	-582.524536	-12.317175	991.723572	-646.025696	203.952927	524.014587	-661.569763	-51.995434	529.377502	-649.956909	217.576920	79.272537	-660.477539	-58.144371	89.537468	-535.873413	259.099060	1463.705811	-524.930725	-115.737289	1438.239502	-493.286346	62.279686	1416.555054	-481.806030	40.976936	1747.270752	-733.995483	380.714478	1256.303833	-639.043701	-210.848999	1193.984253	-616.663269	254.473816	1008.840393	-470.967133	-110.041245	963.292358	-561.488464	75.812576	1090.072632	552.997559	-83.453354	966.242981	533.921753	173.433380
-582.286377	165.167358	992.782776	-582.723145	-12.348904	991.717773	-646.186707	203.897446	524.006958	-661.697876	-52.038330	529.366821	-649.946838	217.597809	79.223190	-660.427795	-58.117352	89.492836	-536.362122	259.077698	1463.797119	-525.245422	-115.792084	1438.189453	-493.716003	62.290249	1416.568726	-482.174072	40.904064	1747.263672	-734.479797	380.578430	1256.210449	-639.332886	-210.716904	1193.825562	-616.975891	254.414368	1008.837280	-471.212921	-109.781273	963.167969	-561.723328	75.771271	1090.065063	553.058777	-82.498383	966.350952	531.882568	173.984222
-582.553406	165.150055	992.749390	-582.967773	-12.450233	991.717346	-646.352905	203.874588	523.981018	-661.876587	-52.054836	529.305237	-649.978210	217.610413	79.193794	-660.493469	-58.192631	89.461563	-536.844604	259.050995	1463.768555	-525.568176	-115.846352	1438.168335	-494.116150	62.278667	1416.565063	-482.521790	40.849483	1747.238159	-734.972900	380.458496	1256.093384	-639.532288	-210.685013	1193.756348	-617.288696	254.360825	1008.834473	-471.477631	-109.772705	962.796509	-561.989319	75.733017	1090.050415	553.055115	-81.496735	966.482727	529.854736	175.152573
-582.805603	165.172806	992.736938	-583.172607	-12.463144	991.672546	-646.445313	203.828583	523.960327	-662.027161	-52.168217	529.293884	-649.954407	217.632401	79.156670	-660.523010	-58.170670	89.434799	-537.379211	259.031372	1463.837524	-525.919617	-115.878105	1438.123901	-494.482880	62.234100	1416.582886	-482.868225	40.820263	1747.221436	-735.511169	380.369019	1256.004028	-639.722107	-210.824631	1193.722534	-617.645142	254.284073	1008.822144	-471.746490	-109.589790	962.613708	-562.237854	75.725830	1090.026001	553.100647	-80.178947	966.525269	527.926147	176.196518
-583.157654	165.194519	992.762573	-583.412048	-12.507420	991.612244	-646.568420	203.836761	523.944702	-662.201782	-52.181595	529.228516	-649.975525	217.615005	79.160873	-660.573486	-58.189293	89.390076	-537.879395	259.030396	1463.824951	-526.228760	-115.920341	1438.048340	-494.876404	62.236073	1416.588623	-483.228760	40.793816	1747.212036	-736.018433	380.240997	1255.924438	-639.994385	-210.287247	1193.326416	-617.951599	254.249771	1008.835999	-472.099915	-109.297302	962.463379	-562.537109	75.680603	1090.009155	552.967102	-78.957253	966.639221	525.837402	177.000854
-583.455322	165.099747	992.765564	-583.605286	-12.611341	991.646667	-646.681274	203.802338	523.934692	-662.365967	-52.255070	529.232605	-650.015076	217.578247	79.214340	-660.629333	-58.253071	89.426987	-538.437195	259.020203	1463.814575	-526.519409	-115.935173	1438.004028	-495.303345	62.207436	1416.571899	-483.613342	40.722343	1747.203857	-736.571106	380.099487	1255.901611	-640.196472	-210.125000	1193.164429	-618.272949	254.180038	1008.832397	-472.333923	-109.110176	962.166382	-562.812561	75.610748	1090.034424	552.830017	-77.659477	966.733337	523.776855	177.989777
-583.772339	165.118698	992.762329	-583.831360	-12.610914	991.578003	-646.817383	203.726868	523.920532	-662.392090	-52.178593	529.173950	-649.999878	217.531662	79.210823	-660.544067	-58.275463	89.431679	-538.959900	258.967529	1463.836060	-526.831055	-115.965584	1437.963745	-495.741302	62.224339	1416.603638	-483.978424	40.697258	1747.211792	-737.084717	379.903229	1255.828613	-640.340271	-210.006683	1193.049438	-618.597961	254.088409	1008.803406	-472.643402	-108.796227	962.075195	-563.099976	75.595108	1090.001709	552.697937	-76.298630	966.844666	521.775940	179.030365
-584.026917	165.007141	992.754822	-584.047974	-12.713652	991.655334	-646.876526	203.700668	523.852600	-662.529297	-52.304844	529.195129	-649.927734	217.508255	79.158440	-660.511719	-58.317596	89.500572	-539.511353	258.921692	1463.778198	-527.164307	-115.991798	1437.945068	-496.158325	62.238377	1416.613647	-484.370758	40.672169	1747.229614	-737.615540	379.744049	1255.769775	-640.557678	-209.915253	1192.980591	-618.926941	253.976227	1008.771851	-472.994995	-108.529892	961.960693	-563.406006	75.538971	1090.051758	552.553467	-74.924522	966.904053	519.882080	180.089615
-584.307800	164.911453	992.751404	-584.270752	-12.742185	991.665405	-646.984375	203.649887	523.808777	-662.625305	-52.339066	529.205322	-649.889587	217.506042	79.152527	-660.541504	-58.329781	89.481506	-540.013733	258.897217	1463.778564	-527.451721	-116.030441	1437.940918	-496.540314	62.252808	1416.659424	-484.775513	40.639465	1747.233765	-738.104431	379.568054	1255.711060	-640.723022	-209.816772	1192.910889	-619.237183	253.927628	1008.737366	-473.239960	-108.230255	961.814453	-563.701233	75.490715	1090.064331	552.283447	-73.482574	966.956665	517.836060	181.171524
-584.567322	164.825394	992.714417	-584.484863	-12.846037	991.736755	-647.127502	203.645859	523.761047	-662.803528	-52.390450	529.163147	-649.918335	217.541519	79.090050	-660.584656	-58.300083	89.428818	-540.512939	258.901550	1463.849243	-527.711487	-116.063065	1437.905640	-496.945953	62.227280	1416.693481	-485.219635	40.596169	1747.293335	-738.590698	379.456024	1255.564331	-640.886536	-209.694138	1192.764038	-619.542664	253.858032	1008.688171	-473.449280	-107.827888	961.682617	-563.978394	75.460724	1090.090332	552.086670	-72.139481	967.034729	515.938232	182.320892
-584.843628	164.779129	992.702454	-584.693848	-12.894037	991.738342	-647.236145	203.553528	523.742188	-662.907043	-52.390011	529.103333	-649.898376	217.558716	79.038773	-660.625427	-58.245422	89.362785	-541.052551	258.890320	1463.833496	-528.001343	-116.074661	1437.862915	-497.331757	62.206043	1416.718140	-485.638672	40.597370	1747.291382	-739.083740	379.323486	1255.469727	-640.972412	-209.997910	1192.891235	-619.835205	253.783539	1008.646423	-473.854797	-107.396294	961.628235	-564.246704	75.428780	1090.090576	551.757141	-70.847633	967.089050	514.213928	182.885864
-585.143982	164.779953	992.688293	-584.942932	-12.909087	991.644897	-647.406677	203.533585	523.736694	-662.997314	-52.453117	529.053040	-649.919861	217.529144	79.027153	-660.710022	-58.256840	89.354546	-541.556702	258.850647	1463.783203	-528.309692	-116.096680	1437.758789	-497.688049	62.195820	1416.710693	-486.007202	40.643017	1747.244873	-739.563293	379.160919	1255.348633	-641.181885	-209.475647	1192.473145	-620.166992	253.716461	1008.599304	-473.979187	-107.128265	961.308838	-564.510193	75.383995	1090.034302	551.375244	-69.505859	967.097717	512.337097	184.045059
-585.468140	164.793015	992.708557	-585.137817	-12.871058	991.536316	-647.588318	203.460480	523.794189	-663.095215	-52.488918	529.041931	-650.013000	217.490982	79.101540	-660.738892	-58.305771	89.313774	-542.068542	258.838379	1463.795044	-528.568970	-116.139091	1437.741211	-498.038666	62.216785	1416.698853	-486.394531	40.640034	1747.239258	-740.073975	378.979279	1255.329834	-641.302002	-209.287048	1192.236206	-620.493103	253.629028	1008.550720	-474.340302	-106.772194	961.186340	-564.772827	75.353416	1089.990356	551.094055	-68.341156	967.199097	510.558441	185.143173
-585.814270	164.778412	992.746460	-585.357605	-12.894583	991.483337	-647.789551	203.423538	523.791809	-663.240662	-52.598606	529.085388	-650.044861	217.439423	79.113098	-660.731995	-58.335117	89.372368	-542.578003	258.800110	1463.804199	-528.852783	-116.163002	1437.720825	-498.476837	62.215866	1416.694458	-486.793274	40.639477	1747.260010	-740.574768	378.810181	1255.303467	-641.341248	-209.477570	1192.266968	-620.846130	253.553558	1008.514587	-474.495300	-106.479370	960.914673	-565.080811	75.298813	1089.987915	550.694092	-67.031952	967.185425	508.768188	186.392136
-586.112671	164.686157	992.764282	-585.582581	-13.000314	991.555481	-647.918823	203.356552	523.821411	-662.741455	-52.046162	528.381714	-650.096191	217.394669	79.123192	-660.261292	-58.471966	89.361603	-543.144592	258.782715	1463.882690	-529.139893	-116.184959	1437.734375	-498.945313	62.232777	1416.705200	-487.202606	40.634972	1747.310425	-741.073730	378.720428	1255.228516	-641.500366	-209.434097	1192.196655	-621.212830	253.415482	1008.492310	-474.756195	-106.120255	960.815796	-565.411987	75.237961	1090.047607	550.297302	-65.742645	967.148376	507.068420	187.475937
-586.403809	164.614517	992.781250	-585.796997	-13.067960	991.585327	-648.021790	203.300491	523.778992	-662.976135	-51.273087	527.282654	-650.020935	217.411606	79.066002	-660.463745	-58.402515	89.268936	-543.671814	258.722382	1463.910522	-529.469421	-116.227417	1437.747681	-499.352661	62.213760	1416.792358	-487.640442	40.670879	1747.343506	-741.558533	378.592468	1255.190430	-641.599731	-209.447266	1192.179565	-621.556458	253.349472	1008.477844	-475.001160	-105.753914	960.794556	-565.716919	75.183968	1090.082031	550.028381	-64.695992	967.223511	505.590790	188.643768
-586.670105	164.559570	992.764282	-586.026733	-13.160158	991.643372	-648.145142	203.214798	523.757813	-663.412354	-50.120323	526.447632	-649.984192	217.432907	79.031113	-660.845093	-58.388481	89.172958	-544.187134	258.699219	1463.990967	-529.732971	-116.271591	1437.796265	-499.731628	62.196026	1416.840698	-488.042877	40.730339	1747.374146	-742.002502	378.576721	1255.074219	-641.685120	-209.309021	1192.052124	-621.868103	253.381287	1008.437561	-475.324310	-105.361732	960.828430	-565.992126	75.155876	1090.108521	549.573547	-63.373173	967.109436	503.971802	189.727371
-586.865051	164.502914	992.720703	-586.156738	-13.260139	991.699158	-648.190369	203.112167	523.725281	-664.353088	-50.159622	526.514404	-649.897400	217.461227	78.948364	-661.532898	-58.252575	89.081581	-544.676147	258.672943	1463.938721	-529.994751	-116.301933	1437.808105	-500.114929	62.179569	1416.887207	-488.410339	40.772282	1747.369507	-742.460449	378.451233	1254.991089	-641.805542	-209.190002	1191.897827	-622.187195	253.307327	1008.442261	-475.524536	-104.935989	960.785889	-566.197205	75.139633	1090.123779	549.242493	-62.020554	967.047974	502.572205	190.902634
-587.117004	164.431503	992.730469	-586.345520	-13.276792	991.692444	-648.223877	203.038132	523.694885	-661.823242	-48.109219	525.998474	-649.870483	217.398575	78.948692	-659.728027	-58.488518	88.844444	-545.197754	258.610687	1463.949829	-530.274719	-116.322388	1437.823364	-500.524017	62.149185	1416.905151	-488.796722	40.786697	1747.383057	-742.940308	378.319763	1254.947266	-641.870728	-209.053650	1191.753174	-622.496704	253.267334	1008.440613	-475.692657	-104.606941	960.488098	-566.435852	75.093513	1090.129028	548.840149	-61.039101	967.058228	501.175659	191.892517
-587.412231	164.386246	992.759399	-586.566406	-13.319728	991.674255	-648.376099	202.975601	523.716919	-661.592773	-47.928066	525.929260	-649.945435	217.356567	79.027596	-659.542969	-58.585087	88.863564	-545.709717	258.617004	1463.944214	-530.586853	-116.358345	1437.781006	-500.921631	62.149773	1416.892822	-489.167114	40.813778	1747.391113	-743.416260	378.187164	1254.878174	-642.051697	-208.706192	1191.535156	-622.793762	253.216721	1008.450073	-475.917297	-104.176712	960.270752	-566.700684	75.031906	1090.135742	548.329834	-59.908230	967.079590	499.822113	192.859695
-587.733154	164.316788	992.780823	-586.723267	-13.411848	991.667053	-648.494202	202.942810	523.691284	-661.657654	-47.913609	525.883667	-649.972412	217.334106	79.044456	-659.579468	-58.609131	88.858536	-546.236694	258.572113	1463.949219	-530.895996	-116.380013	1437.712036	-501.294281	62.146202	1416.874634	-489.523071	40.872768	1747.413574	-743.868042	378.065338	1254.782837	-641.973267	-209.042694	1191.598389	-623.110229	253.146576	1008.407898	-476.180328	-103.823181	960.122925	-566.965881	74.953918	1090.148315	547.940796	-58.884800	967.134155	498.514008	193.893951
-588.011169	164.223831	992.776917	-586.895508	-13.516961	991.716919	-648.590576	202.866425	523.661682	-661.943848	-48.111919	526.018555	-649.954285	217.327042	79.032089	-659.690857	-58.628410	88.932739	-546.743713	258.525757	1463.990479	-531.199158	-116.432953	1437.697632	-501.740662	62.145157	1416.948608	-489.907501	40.917259	1747.436401	-744.348022	377.970947	1254.680664	-642.096558	-208.996857	1191.555542	-623.428955	253.057114	1008.386230	-476.528076	-103.475777	960.176025	-567.240295	74.896271	1090.181763	547.456726	-57.571209	967.074829	497.310028	194.940872
-588.302368	164.214142	992.792358	-587.079773	-13.565798	991.689209	-648.739746	202.840073	523.640259	-662.030090	-48.201313	526.022339	-649.970459	217.317398	78.984146	-659.661743	-58.657490	88.931831	-547.305847	258.467590	1464.064453	-531.469055	-116.461250	1437.719604	-502.104492	62.139381	1416.993286	-490.294495	40.963409	1747.452881	-744.803406	377.878113	1254.577393	-642.222473	-208.871796	1191.422485	-623.770325	252.905624	1008.382385	-476.752625	-103.120712	960.107605	-567.512695	74.855217	1090.182617	547.017151	-56.538601	967.173279	496.171265	195.858353
-588.545166	164.199234	992.778870	-587.237854	-13.640564	991.717285	-648.957947	202.879868	523.732300	-662.154541	-48.234032	526.025085	-650.048828	217.327438	78.947060	-659.743164	-58.582539	88.821892	-547.811890	258.441711	1464.119141	-531.758057	-116.470436	1437.721313	-502.497345	62.143112	1417.051025	-490.674896	41.022018	1747.466675	-745.279724	377.798279	1254.556885	-642.258606	-208.923904	1191.333740	-624.092834	252.868362	1008.385376	-476.944611	-102.718910	960.051514	-567.741699	74.842804	1090.196045	546.462219	-55.351101	967.253052	494.994781	196.823929
-588.846069	164.117630	992.799011	-587.449768	-13.691690	991.695923	-648.995605	202.767029	523.620117	-662.281616	-48.307472	525.984070	-649.998474	217.339661	78.926353	-659.790039	-58.515903	88.755089	-548.337769	258.423492	1464.141113	-532.014160	-116.509018	1437.714966	-502.889832	62.138580	1417.053223	-491.025330	41.041641	1747.495728	-745.759705	377.665375	1254.497559	-642.480469	-208.427658	1190.980225	-624.373474	252.848572	1008.341064	-476.980743	-102.331001	959.833252	-568.013245	74.763412	1090.198364	545.910889	-54.384228	967.344849	493.909821	197.849762
-589.063599	164.047272	992.799866	-587.574585	-13.756909	991.738403	-649.192139	202.769012	523.766235	-662.427185	-48.335640	525.957642	-650.182434	217.369888	78.922737	-659.869629	-58.547668	88.778969	-548.889648	258.385254	1464.213257	-532.282471	-116.527420	1437.705688	-503.302399	62.131283	1417.100708	-491.385010	41.092831	1747.476196	-746.222473	377.549042	1254.416138	-642.564453	-208.328995	1190.813965	-624.659851	252.794769	1008.303650	-477.180573	-102.012520	959.763794	-568.238525	74.728531	1090.231445	545.379333	-53.050823	967.333801	492.886780	198.800705
-589.350281	164.051224	992.804443	-587.744629	-13.736212	991.604736	-649.279114	202.694183	523.706421	-662.400940	-48.303509	525.896118	-650.267151	217.362244	78.941750	-659.870972	-58.560818	88.789200	-549.404907	258.340881	1464.133667	-532.533630	-116.548103	1437.665527	-503.685272	62.129593	1417.086548	-491.724487	41.175316	1747.464111	-746.704529	377.375732	1254.347412	-642.642090	-208.267029	1190.673584	-624.928772	252.657043	1008.274780	-477.350311	-101.723640	959.708801	-568.469543	74.677765	1090.167114	544.880981	-52.072868	967.462830	491.932098	199.717026
-589.651672	163.960907	992.814880	-587.910828	-13.731643	991.535889	-649.307129	202.622574	523.592773	-662.446655	-48.323021	525.882263	-650.256348	217.296158	78.971970	-659.750122	-58.685886	88.854233	-549.934326	258.299622	1464.081055	-532.784363	-116.579376	1437.629517	-504.054108	62.125553	1417.090698	-492.068848	41.205276	1747.403320	-747.174866	377.223816	1254.282104	-642.725891	-208.234772	1190.574219	-625.216492	252.675781	1008.248596	-477.476929	-101.413437	959.604004	-568.710449	74.606117	1090.139160	544.287476	-51.098858	967.611084	491.000366	200.561798
-589.937683	163.952881	992.798950	-588.098145	-13.728974	991.478882	-649.436951	202.560364	523.593628	-662.399780	-48.272549	525.840454	-650.283569	217.282425	78.973160	-659.768433	-58.681904	88.814705	-550.436890	258.265625	1464.063721	-533.073608	-116.610710	1437.610229	-504.460144	62.130169	1417.088745	-492.454559	41.332798	1747.487549	-747.639954	377.101593	1254.177002	-642.810974	-208.202423	1190.481567	-625.523132	252.684341	1008.226563	-477.632629	-101.059097	959.520447	-568.942444	74.591995	1090.101685	543.678345	-50.087582	967.754639	489.930725	201.561142
-590.178772	163.904694	992.785583	-588.276794	-13.822146	991.531921	-649.516357	202.546967	523.574036	-662.499939	-48.345055	525.845032	-650.269836	217.298462	78.941429	-659.725586	-58.675838	88.809586	-551.002625	258.204041	1464.050781	-533.394043	-116.655632	1437.665894	-504.882263	62.123535	1417.131836	-492.866974	41.386280	1747.495361	-748.107056	376.968109	1253.995850	-642.935791	-208.228241	1190.448242	-625.823975	252.531189	1008.221375	-477.947266	-100.779602	959.732727	-569.211548	74.564392	1090.133911	543.086731	-49.133121	967.873047	489.029053	202.476273
-590.445923	163.861694	992.742554	-588.469910	-13.878549	991.528076	-649.624329	202.486359	523.530945	-662.648376	-48.450054	525.842712	-650.223633	217.322647	78.876099	-659.818848	-58.659657	88.820404	-551.544006	258.172729	1464.142700	-533.699036	-116.703613	1437.672119	-505.258026	62.089504	1417.187500	-493.257080	41.423496	1747.511108	-748.569519	376.814087	1253.934326	-643.040283	-208.202377	1190.365234	-626.137573	252.445618	1008.182861	-477.950195	-100.536194	959.673828	-569.465271	74.544373	1090.115356	542.566162	-48.262554	968.046265	488.196655	203.320679
-590.715454	163.755402	992.742249	-588.654663	-14.007217	991.577637	-649.697449	202.386536	523.500244	-662.769226	-48.517143	525.831299	-650.224243	217.270523	78.875496	-659.807434	-58.621796	88.773048	-552.091064	258.152069	1464.164795	-533.934326	-116.717773	1437.681152	-505.639038	62.082378	1417.186279	-493.657104	41.478806	1747.523071	-749.051392	376.682404	1253.803223	-643.170776	-208.177017	1190.262939	-626.429993	252.390656	1008.127869	-478.088013	-100.308502	959.615967	-569.742249	74.463310	1090.150391	542.080627	-47.141800	968.059448	487.341980	204.237518
-590.979248	163.716660	992.748108	-588.857910	-14.058401	991.581482	-649.821716	202.355896	523.480957	-662.973450	-48.637241	525.840881	-650.250244	217.236649	78.908905	-659.951111	-58.627735	88.732750	-552.597046	258.133270	1464.239014	-534.149109	-116.739357	1437.691406	-506.015045	62.091282	1417.213867	-494.069061	41.545551	1747.546875	-749.526917	376.503479	1253.747314	-643.296387	-208.187119	1190.176636	-626.732666	252.305923	1008.094788	-478.217987	-100.127411	959.639465	-570.028931	74.423355	1090.166016	541.579468	-46.129921	968.162842	486.452545	205.194778
-591.238892	163.674011	992.776489	-589.047607	-14.112856	991.620361	-649.892517	202.290817	523.468628	-663.058472	-48.651699	525.742310	-650.245300	217.235504	78.918411	-659.973145	-58.608292	88.682549	-553.087036	258.085083	1464.203003	-534.412842	-116.762871	1437.700684	-506.413788	62.107910	1417.236694	-494.461212	41.615616	1747.574951	-750.055969	376.359406	1253.671509	-643.396729	-208.121231	1190.063965	-627.043152	252.193588	1008.045044	-478.320007	-99.933838	959.646667	-570.306519	74.387703	1090.210449	541.160034	-45.240311	968.264404	485.652802	206.091888
-591.453735	163.581268	992.802979	-589.187866	-14.152494	991.607910	-649.986328	202.219193	523.483582	-663.044983	-48.560902	525.676331	-650.242737	217.169449	78.912308	-659.965454	-58.620869	88.647690	-553.616943	258.046387	1464.182861	-534.679077	-116.785477	1437.659912	-506.768555	62.127201	1417.276489	-494.862305	41.680897	1747.596802	-750.528198	376.224640	1253.562988	-643.517029	-208.122833	1189.953735	-627.347229	252.083832	1007.995178	-478.477112	-99.781563	959.562622	-570.512146	74.307831	1090.223022	540.640259	-44.380417	968.392700	484.879242	206.892197
-591.714478	163.544281	992.810303	-589.321960	-14.146065	991.534424	-650.047302	202.222137	523.463257	-663.037476	-48.567169	525.603271	-650.213257	217.182480	78.886902	-659.952148	-58.666348	88.707748	-554.098938	258.012695	1464.123901	-534.937317	-116.803467	1437.654419	-507.121765	62.109436	1417.257568	-495.269501	41.713982	1747.634766	-751.023376	376.058655	1253.526001	-643.563843	-208.087753	1189.843262	-627.633545	252.027222	1007.936646	-478.224274	-99.569710	959.159424	-570.720520	74.261871	1090.192017	540.208130	-43.756462	968.518921	484.071381	207.637665
-591.987427	163.521851	992.776306	-589.524963	-14.228431	991.539856	-650.156921	202.196213	523.416443	-663.197449	-48.624786	525.605286	-650.271179	217.166595	78.865433	-660.014404	-58.667141	88.727463	-554.638672	257.976837	1464.098511	-535.201416	-116.815979	1437.629517	-507.475433	62.068249	1417.265991	-495.660095	41.816490	1747.643066	-751.493225	375.920593	1253.380615	-643.625854	-208.105637	1189.763672	-627.902039	251.935684	1007.845825	-478.405151	-99.454613	959.011597	-570.964722	74.239044	1090.179199	539.767639	-43.029976	968.612427	483.365234	208.340317
-592.213562	163.453720	992.768982	-589.672974	-14.339230	991.635193	-650.194092	202.125595	523.396118	-663.254517	-48.701820	525.660217	-650.270325	217.181015	78.821770	-659.974976	-58.670425	88.733200	-555.118713	257.970856	1464.093262	-535.486206	-116.837433	1437.635254	-507.843079	62.059391	1417.342651	-496.057861	41.859882	1747.677124	-751.971619	375.758606	1253.268311	-643.550049	-208.590454	1189.954102	-628.220520	251.808655	1007.825195	-478.744507	-99.227211	959.142273	-571.216064	74.213966	1090.236328	539.352783	-42.386059	968.813965	482.642517	208.978836
-592.489624	163.375366	992.763184	-589.851990	-14.391714	991.668701	-650.248352	202.118057	523.345276	-663.425476	-48.780190	525.715454	-650.288757	217.151199	78.812813	-660.018982	-58.644318	88.760590	-555.677551	257.936127	1464.110474	-535.752991	-116.858429	1437.688965	-508.215210	62.051796	1417.415405	-496.479919	41.905704	1747.723145	-752.470337	375.571655	1253.139526	-643.665222	-208.696686	1189.977539	-628.549561	251.755875	1007.795715	-478.979645	-99.079773	959.071228	-571.490479	74.180176	1090.259766	539.013123	-41.830242	968.956055	481.974762	209.582626
-592.722473	163.288589	992.795898	-590.006348	-14.468990	991.726379	-650.260132	202.048187	523.328674	-663.577637	-48.866737	525.732849	-650.294250	217.099426	78.867874	-660.077698	-58.593807	88.713585	-556.197815	257.920471	1464.195923	-535.998535	-116.876419	1437.711182	-508.573395	62.069077	1417.452881	-496.882385	41.975716	1747.734009	-752.945435	375.329834	1253.108887	-643.784912	-208.763229	1189.949829	-628.834839	251.758743	1007.723145	-479.162933	-98.980736	958.988770	-571.752075	74.119492	1090.318604	538.664246	-41.076939	968.989258	481.299133	210.184036
-592.982727	163.191635	992.818787	-590.123291	-14.501410	991.696655	-650.281006	201.927811	523.321472	-663.702698	-48.886532	525.678345	-650.268127	217.065948	78.852982	-660.177368	-58.567810	88.632294	-556.702087	257.883362	1464.247070	-536.193787	-116.903030	1437.708496	-508.922882	62.079365	1417.463135	-497.305054	42.059044	1747.759033	-753.404602	375.169067	1252.981567	-643.891235	-208.831192	1189.926025	-629.114136	251.695419	1007.652161	-479.277374	-98.955910	958.823242	-571.974304	74.040886	1090.321899	538.317017	-40.458481	969.084290	480.769287	210.680130
-593.227295	163.108353	992.840637	-590.243958	-14.555367	991.690552	-650.265930	201.829926	523.286011	-663.758484	-48.898911	525.640198	-650.231445	217.021988	78.868988	-660.153076	-58.632954	88.632813	-557.216003	257.899261	1464.230713	-536.419739	-116.880669	1437.682739	-509.316559	62.097473	1417.492554	-497.703247	42.105381	1747.769043	-753.884216	374.968567	1252.877197	-644.016418	-208.883209	1189.880005	-629.401978	251.663742	1007.594788	-479.562347	-98.907196	958.777161	-572.217957	73.969353	1090.341919	537.994202	-39.926193	969.171448	480.144592	211.234940
-593.500183	163.147110	992.842896	-590.394104	-14.591054	991.578003	-650.279175	201.782120	523.272766	-663.744812	-48.813351	525.577393	-650.244690	216.988937	78.889641	-660.135925	-58.687874	88.693306	-557.653259	257.817688	1463.864258	-536.653931	-116.879547	1437.610107	-509.643311	62.118717	1417.508179	-498.076324	42.189274	1747.740234	-754.366577	374.848633	1252.795044	-644.135681	-208.884476	1189.804321	-629.698547	251.612198	1007.543762	-479.742981	-98.881638	958.710693	-572.436035	73.921043	1090.287964	537.654663	-39.640308	969.340759	479.678680	211.500366
-593.754150	163.138779	992.884094	-590.528564	-14.640135	991.514648	-650.331848	201.756851	523.313660	-663.746216	-48.750332	525.485596	-650.259033	216.995682	78.900734	-660.147156	-58.693764	88.624519	-558.256958	257.889862	1464.101807	-536.879150	-116.869469	1437.557983	-509.924469	62.120613	1417.527344	-498.454102	42.226009	1747.705444	-754.857971	374.692291	1252.724121	-644.211609	-208.848068	1189.720337	-629.952759	251.683807	1007.438293	-479.865479	-98.767914	958.653259	-572.684998	73.846748	1090.287476	537.216919	-39.207874	969.451416	479.052399	211.873764
-594.023865	163.149490	992.866333	-590.648743	-14.769127	991.457458	-650.628174	201.958878	523.324402	-663.795227	-48.829819	525.500427	-650.490051	217.024887	78.883797	-660.219666	-58.684078	88.627510	-558.767334	257.896576	1464.091431	-537.127136	-116.856956	1437.552856	-510.198669	62.136612	1417.545776	-498.842102	42.257038	1747.725830	-755.351990	374.571198	1252.623413	-644.358459	-208.895020	1189.725708	-630.223877	251.660904	1007.364014	-480.072388	-98.898964	958.603271	-572.946045	73.781197	1090.263062	536.859436	-38.844643	969.557922	478.546783	212.205963
-594.318726	163.065384	992.848694	-590.803406	-14.959618	991.416443	-650.645874	201.886948	523.296631	-663.996216	-48.915615	525.574951	-650.429382	216.990784	78.826508	-660.252014	-58.663509	88.660995	-559.205383	257.903107	1464.053711	-537.378540	-116.847557	1437.559082	-510.478119	62.183971	1417.544922	-499.133667	42.306328	1747.673462	-755.882507	374.417297	1252.510010	-644.476074	-208.926956	1189.768311	-630.617493	251.566406	1007.297363	-480.130005	-98.958183	958.568787	-573.257324	73.644676	1090.250854	536.579956	-38.541485	969.629944	478.198090	212.473679
-594.684204	162.943954	992.838623	-590.939697	-15.184552	991.350159	-650.690491	201.905640	523.251526	-664.169312	-49.042763	525.655151	-650.471130	216.986557	78.840347	-660.224792	-58.676517	88.647354	-559.638733	257.921967	1463.924194	-537.613770	-116.794289	1437.581299	-510.756500	62.235073	1417.538940	-499.455994	42.378860	1747.620972	-756.380127	374.226105	1252.409546	-644.621887	-208.969604	1189.868652	-630.895752	251.540802	1007.229431	-480.404602	-99.046417	958.586060	-573.595215	73.463638	1090.229736	536.196594	-38.295555	969.689148	477.716736	212.781693
-595.040222	162.816696	992.820862	-591.157043	-15.359737	991.278076	-650.675842	201.858063	523.186157	-664.412598	-49.140778	525.688782	-650.452698	216.954056	78.819725	-660.426025	-58.536400	88.518021	-560.018066	257.956146	1463.830078	-537.832581	-116.743286	1437.660034	-511.067902	62.297840	1417.544922	-499.721924	42.500542	1747.485718	-756.849365	373.978149	1252.293213	-644.785400	-208.946014	1189.981567	-631.069214	251.618164	1007.124451	-480.500092	-99.104477	958.565430	-573.946838	73.296043	1090.197388	535.717407	-38.059917	969.816162	477.268433	212.990387
-595.390747	162.789337	992.802551	-591.361389	-15.500422	991.193604	-650.704346	201.865616	523.187683	-664.594360	-49.267593	525.757996	-650.472473	216.945724	78.816185	-660.554932	-58.508835	88.483765	-560.353210	258.024567	1463.695435	-538.051270	-116.672142	1437.788574	-511.379639	62.346996	1417.521240	-499.928467	42.578114	1747.368286	-757.322144	373.842010	1252.125122	-644.893433	-208.985352	1190.137329	-631.484741	251.658432	1007.098511	-480.767731	-99.147911	958.636902	-574.312988	73.189423	1090.163208	535.259766	-37.703251	969.809631	476.835541	213.219772
-595.761292	162.701859	992.796265	-591.570801	-15.555182	991.029358	-650.645386	201.791000	523.136841	-664.731384	-49.306816	525.706665	-650.456177	216.914291	78.824600	-660.458374	-58.597263	88.505127	-560.741882	258.068176	1463.574463	-538.280762	-116.578323	1437.931885	-511.655792	62.421661	1417.523071	-500.091736	42.619625	1747.267334	-757.848633	373.664642	1252.024048	-645.230042	-208.480988	1190.134644	-631.817993	251.519913	1007.064941	-481.072754	-99.312462	958.624451	-574.686035	73.046341	1090.093628	534.775208	-37.550419	969.910339	476.283997	213.495438
-596.147095	162.579376	992.764526	-591.756531	-15.619375	990.882629	-650.616028	201.735840	523.105530	-664.748840	-49.316154	525.638062	-650.452881	216.899979	78.829353	-660.509399	-58.692043	88.600288	-561.061035	258.015961	1463.177124	-538.460205	-116.506180	1438.122070	-511.924011	62.507034	1417.489624	-500.121582	42.931332	1746.953247	-758.382813	373.538208	1252.044922	-645.318481	-208.350067	1190.318604	-632.143677	251.517075	1007.077820	-481.230042	-99.582718	958.573547	-575.066284	72.908272	1090.022339	534.227539	-37.376114	969.945435	475.792267	213.793686
-596.530945	162.479965	992.715210	-591.997620	-15.639649	990.808960	-650.579895	201.652863	523.080750	-664.808899	-49.362541	525.613647	-650.472717	216.873581	78.864647	-660.562805	-58.716152	88.601753	-561.460144	258.138580	1463.341797	-538.648132	-116.420509	1438.321777	-512.188293	62.557495	1417.481201	-500.149658	43.049652	1746.845947	-758.887634	373.450500	1252.003784	-645.435181	-208.330994	1190.587158	-632.375549	251.613098	1007.076050	-481.528656	-99.770424	958.567932	-575.489746	72.846832	1089.982178	533.620972	-37.233608	970.065857	475.333771	213.939041
-596.916016	162.434692	992.698792	-592.297668	-15.670366	990.842896	-650.515564	201.617599	523.050171	-665.004700	-49.499573	525.635986	-650.473022	216.830261	78.903107	-660.661133	-58.629551	88.603294	-561.842529	258.126007	1462.949219	-538.828613	-116.306633	1438.567993	-512.409851	62.622524	1417.509155	-500.180298	42.914295	1746.992920	-759.424622	373.317688	1252.009521	-645.624207	-208.366760	1190.967773	-632.861816	251.475601	1007.112732	-481.892578	-100.016663	958.613586	-575.970947	72.841621	1090.017578	533.104248	-37.158745	970.195923	474.919098	214.040543
-597.290344	162.340424	992.678772	-592.590759	-15.729579	990.931763	-650.437927	201.501083	523.008362	-665.188232	-49.706474	525.650269	-650.439209	216.789505	78.821877	-660.923218	-58.570721	88.526817	-562.218079	258.146393	1462.806519	-539.029602	-116.184402	1438.833130	-512.662842	62.698956	1417.555664	-500.064972	43.214561	1746.715576	-759.952942	373.140869	1251.954346	-645.783142	-208.381668	1191.374146	-633.270386	251.282532	1007.103760	-482.297272	-100.287193	958.710693	-576.453308	72.829170	1090.080444	532.490173	-37.106094	970.241821	474.324493	214.151794
-597.660461	162.251892	992.652222	-592.884338	-15.813825	991.007690	-650.387939	201.424133	522.949646	-665.369385	-49.903175	525.736572	-650.476990	216.798203	78.849228	-660.990845	-58.553967	88.536987	-562.582275	258.213013	1462.672241	-539.217285	-116.061401	1439.136230	-512.900879	62.802906	1417.595703	-499.938232	43.397213	1746.560059	-760.397827	373.023834	1251.861206	-645.895691	-208.401779	1191.752930	-633.509949	251.193375	1007.072083	-482.719543	-100.582321	958.823608	-576.916260	72.803535	1090.129883	531.885620	-36.982525	970.321350	473.732758	214.246017
-598.076721	162.247894	992.650146	-593.206299	-15.819434	990.981567	-650.357666	201.386322	522.910889	-665.377136	-49.892002	525.670898	-650.482544	216.759399	78.842461	-660.924805	-58.513844	88.474686	-563.015991	258.352509	1462.683472	-539.353210	-115.934662	1439.391113	-513.163086	62.923603	1417.637451	-499.831421	43.360218	1746.629150	-760.922852	372.979767	1251.753784	-646.067200	-208.447830	1192.161743	-633.849121	251.178772	1007.126282	-483.114685	-100.925812	958.941528	-577.351318	72.793259	1090.128052	531.212463	-36.891823	970.420837	473.202728	214.301559
-598.462097	162.169098	992.655823	-593.536743	-15.865660	991.030579	-650.334473	201.286392	522.910889	-665.498535	-50.043533	525.699158	-650.482178	216.761246	78.846184	-660.935486	-58.552269	88.506813	-563.433350	258.441437	1462.530151	-539.498901	-115.792877	1439.643433	-513.439331	63.061043	1417.700073	-499.632172	43.476330	1746.438477	-761.437073	372.897491	1251.711670	-646.319946	-208.623047	1192.654419	-634.343994	251.031540	1007.244751	-483.520081	-101.281448	959.056274	-577.789856	72.757881	1090.170410	530.545532	-36.878220	970.517944	472.626740	214.343307
-598.918213	162.176788	992.648071	-593.939514	-15.882583	991.031067	-650.324585	201.274765	522.877930	-665.604431	-50.203804	525.720520	-650.558655	216.751068	78.837814	-661.017090	-58.552952	88.534851	-563.873779	258.582520	1462.414429	-539.641663	-115.626526	1439.872925	-513.707642	63.202602	1417.720825	-499.385437	43.681286	1746.414795	-761.996521	372.878174	1251.663452	-646.545837	-208.773727	1193.082153	-634.616211	250.964279	1007.317017	-484.026276	-101.736176	959.172241	-578.237976	72.762787	1090.170410	529.900391	-37.014427	970.596619	471.992737	214.312988
-599.314819	162.154129	992.640198	-594.318115	-15.949297	991.094910	-650.302673	201.156464	522.874634	-665.668762	-50.191055	525.647644	-650.589905	216.708817	78.862282	-661.005066	-58.630630	88.624985	-564.295227	258.704010	1462.316040	-539.728821	-115.437698	1440.088379	-513.927551	63.389183	1417.746826	-499.118835	43.827888	1746.343994	-762.560730	372.907135	1251.684570	-646.691101	-208.795868	1193.375854	-634.939453	251.140488	1007.389526	-484.542480	-102.197327	959.275146	-578.646484	72.759010	1090.202393	529.126221	-37.276703	970.765747	471.174530	214.178085
-599.739502	162.112625	992.679993	-594.694153	-15.951427	991.145325	-650.284851	201.116989	522.865906	-665.695068	-50.210464	525.585022	-650.636475	216.709427	78.888878	-661.151672	-58.577431	88.616341	-564.741760	258.799652	1462.207153	-539.839233	-115.231651	1440.342285	-514.176025	63.558941	1417.797119	-498.803833	44.092354	1746.207764	-763.148010	372.881439	1251.742554	-646.941956	-208.907364	1193.748413	-635.289246	251.150024	1007.494080	-485.309631	-102.961792	959.675476	-579.055847	72.747665	1090.249146	528.446655	-37.306469	970.848389	470.462311	214.055191
-600.203186	162.028885	992.723755	-595.075745	-15.983359	991.214417	-650.270203	201.022339	522.826660	-665.699280	-50.178310	525.538086	-650.651550	216.656006	78.883965	-661.121887	-58.550129	88.547234	-565.193542	258.953186	1462.136108	-539.957092	-115.071091	1440.512207	-514.417053	63.723331	1417.825195	-498.396973	44.524498	1745.914673	-763.741821	372.833008	1251.759888	-647.221497	-209.145599	1194.227417	-635.701965	250.934113	1007.596313	-485.810638	-103.489334	959.803650	-579.468018	72.712410	1090.303711	527.792908	-37.390659	970.886108	469.685883	213.951385
-600.655457	162.016937	992.782288	-595.503967	-15.986272	991.310242	-650.266174	200.894775	522.842346	-665.735840	-50.209995	525.561829	-650.672668	216.617035	78.870949	-661.081116	-58.531136	88.562576	-565.619019	259.142792	1462.085083	-540.081909	-114.870941	1440.729614	-514.681458	63.899948	1417.880737	-498.116211	44.577579	1746.017700	-764.302246	372.827759	1251.759888	-647.505310	-209.345749	1194.695068	-636.166138	250.948807	1007.658997	-486.537994	-103.985947	960.048950	-579.885193	72.728729	1090.376709	527.105957	-37.746861	970.954773	468.773743	213.483902
-601.063843	161.978180	992.811279	-595.904236	-15.977753	991.423157	-650.265564	200.777756	522.795593	-665.837891	-50.215843	525.568115	-650.707886	216.598053	78.879326	-661.075317	-58.542782	88.536621	-566.045776	259.302338	1462.059937	-540.211853	-114.678070	1440.986084	-514.923340	64.129257	1417.929443	-497.744843	44.757629	1745.857544	-764.901184	372.859131	1251.798096	-647.495850	-210.030151	1195.204468	-636.601624	250.931946	1007.760925	-486.995331	-104.615089	959.977478	-580.267578	72.761391	1090.443726	526.353577	-38.236160	971.102661	467.824799	213.029205
-601.526611	161.879532	992.851746	-596.327881	-16.059206	991.550354	-650.249451	200.706543	522.729126	-665.943115	-50.292324	525.614868	-650.689697	216.578293	78.862411	-661.074463	-58.561386	88.596634	-566.427429	259.478851	1462.007690	-540.318542	-114.445282	1441.246948	-515.178467	64.319870	1417.967896	-497.354797	45.074009	1745.822998	-765.475952	372.894714	1251.724121	-647.768433	-210.348404	1195.677856	-637.077881	250.958221	1007.905762	-487.544006	-105.199333	959.963806	-580.699951	72.723595	1090.525635	525.639709	-38.522308	971.087646	466.945068	212.498825
-601.955750	161.782043	992.893616	-596.671570	-16.051170	991.642700	-650.303467	200.613922	522.687256	-666.137939	-50.336826	525.640930	-650.743530	216.524750	78.831596	-661.182129	-58.576801	88.616119	-566.791016	259.643280	1461.901001	-540.447571	-114.230934	1441.399658	-515.417114	64.527161	1418.028320	-496.977631	45.358227	1745.600952	-766.061768	372.852905	1251.758789	-648.312073	-210.078171	1195.987915	-637.565979	251.017395	1008.012451	-488.125824	-105.852867	959.895386	-581.088257	72.715370	1090.593140	524.892151	-39.000057	971.057007	466.058105	212.004135
-602.386902	161.753479	992.928223	-596.985291	-16.085503	991.676025	-650.406555	200.516830	522.685913	-666.265381	-50.336468	525.601074	-650.782043	216.525711	78.875656	-661.119446	-58.602325	88.598106	-567.142029	259.803192	1461.831299	-540.545166	-114.038254	1441.558472	-515.634705	64.697205	1418.053223	-496.591187	45.682255	1745.490601	-766.598267	372.844696	1251.814941	-648.594055	-210.224380	1196.323608	-638.028137	251.076553	1008.093140	-488.811554	-106.582565	959.755310	-581.427307	72.696297	1090.620972	524.024597	-39.520077	971.070313	464.925873	211.401047
-602.839294	161.724380	992.927063	-597.398376	-16.154907	991.774353	-650.463562	200.417984	522.660828	-666.295654	-50.222416	525.544067	-650.788696	216.477051	78.876595	-661.043945	-58.650887	88.642479	-567.488831	259.974823	1461.752930	-540.642273	-113.845139	1441.745361	-515.842651	64.903908	1418.049805	-496.174072	46.225479	1745.178955	-767.203552	372.824554	1251.936768	-648.625610	-210.891586	1196.863525	-638.472290	251.046829	1008.130737	-489.647156	-107.324150	959.890015	-581.822266	72.707314	1090.662598	523.225586	-40.014893	971.058228	463.907959	210.694092
-603.238708	161.654297	992.914612	-597.835754	-16.218466	991.933044	-650.524231	200.324020	522.616516	-666.486816	-50.278103	525.549927	-650.784058	216.484116	78.855247	-661.083008	-58.607861	88.560364	-567.813232	260.171448	1461.676025	-540.732056	-113.649933	1441.934937	-516.045288	65.087524	1418.067383	-495.892761	46.396645	1745.242920	-767.783997	372.852966	1252.009155	-648.915649	-211.105652	1197.310547	-638.935608	251.091064	1008.185242	-490.150818	-108.033112	959.547791	-582.248474	72.730904	1090.737183	522.373230	-40.877327	971.088806	463.028931	209.788788
-603.684082	161.560272	992.918640	-598.180298	-16.211252	991.994019	-650.653687	200.193604	522.605286	-666.553650	-50.253418	525.485168	-650.785217	216.414246	78.818848	-661.039856	-58.545799	88.512054	-568.158569	260.367645	1461.580566	-540.853271	-113.414108	1442.093750	-516.261597	65.278839	1418.082886	-495.524139	46.761330	1745.153442	-768.332642	372.867432	1251.945190	-649.427124	-210.754684	1197.508301	-639.455566	251.119568	1008.220276	-490.772156	-108.793869	959.345276	-582.637207	72.729568	1090.768555	521.409546	-41.245647	970.985352	461.853271	209.353714
-604.148926	161.522369	992.905029	-598.600342	-16.216272	992.025085	-650.801575	200.122101	522.567200	-666.709839	-50.194759	525.378357	-650.811890	216.397766	78.791916	-661.118591	-58.559002	88.473396	-568.415833	260.553070	1461.487671	-540.951050	-113.203751	1442.277344	-516.456360	65.454674	1418.049805	-495.169952	47.140114	1745.084473	-768.825439	372.831268	1251.895630	-649.685425	-210.834763	1197.796875	-639.903137	251.133148	1008.217590	-491.370148	-109.632362	959.168396	-583.028687	72.739090	1090.767700	520.765686	-42.279522	970.951050	461.336487	208.360855
-604.549377	161.449295	992.879211	-598.876282	-16.231115	992.034180	-650.953674	200.038727	522.520081	-666.911133	-50.196487	525.341064	-650.812927	216.407822	78.749275	-661.135254	-58.542896	88.426498	-568.678223	260.736328	1461.366577	-541.036804	-112.978958	1442.409180	-516.639954	65.679543	1418.014526	-494.872498	47.596313	1744.940430	-769.294434	372.771423	1251.850098	-649.978271	-210.968933	1198.171509	-640.346252	251.149994	1008.212158	-492.038147	-110.492027	958.876282	-583.321289	72.728851	1090.750854	519.870239	-42.825645	970.813965	460.273865	207.518753
-605.007568	161.498047	992.884583	-599.368591	-16.113888	992.001526	-651.159058	200.017365	522.476196	-667.074158	-50.155552	525.216064	-650.813416	216.408417	78.742836	-661.153992	-58.612312	88.429375	-568.972595	260.946808	1461.208618	-541.133667	-112.810707	1442.568848	-516.875793	65.877045	1417.981323	-494.548096	48.038464	1744.847900	-769.754028	372.703003	1251.783325	-650.014709	-211.647247	1198.745483	-640.802429	251.143387	1008.141968	-492.900299	-111.412437	958.765015	-583.756104	72.788597	1090.729614	519.148621	-43.873211	970.815002	459.731934	206.707626
-605.426331	161.473083	992.858093	-599.744690	-16.177624	992.080811	-651.437500	199.957291	522.465698	-667.363159	-50.269608	525.282715	-650.885620	216.387634	78.713036	-661.242493	-58.623047	88.393768	-569.284180	261.112610	1461.123901	-541.262878	-112.649323	1442.735474	-517.054504	66.051994	1417.971436	-494.260437	48.491241	1744.903564	-770.185242	372.675934	1251.717896	-650.269836	-211.732529	1199.029053	-641.216919	251.113297	1008.071655	-493.632782	-112.385178	958.320251	-584.143188	72.807510	1090.754028	518.147827	-44.531494	970.757935	458.700775	205.772690
-605.833008	161.441208	992.872864	-600.146606	-16.200300	992.148376	-651.662720	199.999191	522.435669	-667.536438	-50.318871	525.288757	-650.864380	216.381744	78.712776	-661.263489	-58.699612	88.397209	-569.532715	261.286194	1461.053711	-541.321350	-112.443893	1442.852783	-517.213928	66.229881	1417.935669	-494.018036	48.908470	1744.848145	-770.604858	372.574615	1251.704712	-650.757263	-211.314117	1199.193481	-641.608765	251.079849	1007.974854	-494.268799	-113.277275	957.863342	-584.547058	72.809952	1090.795044	517.247864	-45.482819	970.692139	457.938171	204.831482
-606.223633	161.380890	992.875977	-600.514160	-16.266294	992.239624	-651.890869	200.035049	522.427429	-667.738464	-50.386303	525.300537	-650.896606	216.412384	78.691643	-661.148193	-58.774075	88.443451	-569.766602	261.464813	1460.911377	-541.387390	-112.264549	1443.011475	-517.394775	66.389740	1417.885254	-493.765900	49.459179	1744.685425	-771.005249	372.526245	1251.666748	-651.009033	-211.480896	1199.558228	-641.971130	251.034744	1007.895386	-495.114899	-114.234283	957.361816	-584.904724	72.798660	1090.838135	516.407410	-46.320530	970.590942	457.220703	203.978989
-606.626404	161.345154	992.853882	-600.917908	-16.242773	992.262756	-652.084351	199.983032	522.360718	-667.825439	-50.374969	525.303345	-650.857544	216.401718	78.678345	-661.220154	-58.763680	88.405716	-570.040100	261.642120	1460.789063	-541.457764	-112.062759	1443.136963	-517.566895	66.544418	1417.854736	-493.563629	49.900993	1744.528809	-771.391968	372.479706	1251.543823	-651.270569	-211.537659	1199.880249	-642.355957	251.000351	1007.763977	-495.749603	-115.164307	956.695007	-585.266602	72.818939	1090.830811	515.548035	-47.293571	970.529541	456.539734	203.044373
-607.007446	161.271790	992.808899	-601.330505	-16.295273	992.381897	-652.284424	199.942001	522.291687	-668.058167	-50.391685	525.277710	-650.831116	216.365494	78.654800	-661.313416	-58.698242	88.266457	-570.270935	261.824951	1460.647461	-541.548157	-111.896362	1443.251831	-517.732239	66.717850	1417.840210	-493.373444	50.377220	1744.452759	-771.746948	372.441254	1251.403320	-651.273499	-212.083618	1200.282471	-642.844177	250.948486	1007.665955	-496.771942	-116.176964	956.324280	-585.647827	72.844078	1090.864624	514.690979	-48.176014	970.466553	455.837158	202.181015
-607.438477	161.221588	992.804321	-601.779175	-16.280523	992.424072	-652.511536	199.956329	522.275085	-668.343994	-50.550385	525.264404	-650.847107	216.372482	78.615768	-661.359070	-58.674831	88.264328	-570.443665	262.019135	1460.511108	-541.616821	-111.725822	1443.372559	-517.902588	66.890625	1417.838989	-493.198883	50.848713	1744.378662	-772.083252	372.431213	1251.231812	-651.450012	-212.042282	1200.486450	-643.125671	250.953583	1007.497437	-497.590637	-117.146469	955.671143	-586.051636	72.851692	1090.876465	513.784180	-49.222515	970.435242	455.194977	201.315842
-607.840271	161.267395	992.793030	-602.195068	-16.232874	992.438110	-652.812134	199.888641	522.284058	-668.701233	-50.740124	525.325439	-650.876953	216.381256	78.627052	-661.488159	-58.755455	88.300850	-570.669312	262.192505	1460.402588	-541.684448	-111.557861	1443.474365	-518.106567	67.056458	1417.800049	-492.990326	51.530136	1744.266479	-772.358521	372.351227	1251.079346	-651.915955	-211.636246	1200.572510	-643.457153	250.889084	1007.357971	-498.406281	-118.068817	955.057922	-586.419983	72.912292	1090.870239	512.985413	-50.167454	970.409058	454.581909	200.476547
-608.226257	161.249908	992.771667	-602.582275	-16.248331	992.497009	-653.072693	199.856598	522.251343	-668.781494	-50.772633	525.323486	-650.893005	216.386063	78.580261	-661.463684	-58.789829	88.298241	-570.890991	262.370880	1460.291504	-541.774963	-111.405693	1443.568481	-518.311218	67.236206	1417.772705	-492.924133	51.880753	1744.348022	-772.648376	372.284241	1250.855713	-652.147644	-211.670868	1200.855103	-643.832581	250.841476	1007.199524	-499.326904	-119.178474	954.318726	-586.766968	72.941399	1090.881226	512.612366	-51.528534	970.349243	455.178802	199.151184
-608.608704	161.192245	992.738037	-602.947815	-16.278770	992.518005	-653.271851	199.815323	522.212891	-668.927307	-50.794292	525.296021	-650.910583	216.371567	78.573151	-661.421570	-58.832520	88.356354	-571.100403	262.536224	1460.129028	-541.869873	-111.264961	1443.679443	-518.481201	67.386330	1417.771606	-492.820374	52.350887	1744.328613	-772.971497	372.277313	1250.766846	-652.327515	-211.702805	1201.091797	-644.225830	250.794083	1007.068298	-500.242859	-120.182190	953.567566	-587.097290	72.930817	1090.866455	511.713959	-52.458797	970.296021	454.400848	198.193985
-608.969604	161.204010	992.724731	-603.327637	-16.263317	992.539001	-653.494385	199.826752	522.216492	-668.979187	-50.792801	525.274414	-650.912292	216.377701	78.571838	-661.479126	-58.861931	88.336868	-571.314209	262.713287	1460.010620	-541.970764	-111.105179	1443.779297	-518.651794	67.541931	1417.744141	-492.741699	52.875549	1744.272217	-773.240234	372.282532	1250.597290	-652.489441	-211.662918	1201.252808	-644.445740	250.811783	1006.948975	-500.963806	-121.232956	952.657349	-587.414124	72.963142	1090.859985	510.952454	-53.640354	970.223328	454.030792	197.189392
-609.325806	161.162659	992.711426	-603.630554	-16.274687	992.591980	-653.657471	199.807800	522.182129	-668.985962	-50.714657	525.204285	-650.925415	216.360306	78.548500	-661.351074	-58.805134	88.297096	-571.483582	262.863586	1459.885010	-542.069336	-110.918671	1443.880981	-518.802002	67.674522	1417.712036	-492.595032	53.595364	1744.004639	-773.524658	372.310760	1250.509399	-652.667847	-211.566849	1201.385742	-644.788208	250.830429	1006.834167	-501.890778	-122.314568	951.840088	-587.722046	72.979874	1090.875488	510.247162	-54.765141	970.241394	453.695374	196.010651
-609.704163	161.081284	992.675049	-604.017273	-16.358866	992.698669	-653.790344	199.821365	522.105896	-669.114502	-50.744354	525.182007	-650.917969	216.338257	78.502274	-661.477600	-58.819321	88.270988	-571.643677	263.045410	1459.728516	-542.209412	-110.757736	1443.954346	-518.956665	67.843002	1417.702881	-492.603271	53.826332	1744.038696	-773.805542	372.372772	1250.385864	-652.837891	-211.498596	1201.517822	-645.110535	250.819656	1006.731689	-502.789734	-123.363800	951.025269	-588.079590	72.976212	1090.905396	509.563049	-56.132298	970.256836	453.502808	194.813477
-610.062500	161.044907	992.631287	-604.424072	-16.402214	992.771057	-653.939819	199.831314	522.094727	-669.267334	-50.825569	525.186707	-650.955872	216.334244	78.505180	-661.542847	-58.816807	88.284019	-571.792847	263.191132	1459.588013	-542.327881	-110.575500	1444.039795	-519.100281	67.986732	1417.655151	-492.516357	54.555504	1743.767456	-774.096313	372.438995	1250.322266	-653.007324	-211.427368	1201.661743	-645.424255	250.773163	1006.632141	-503.749298	-124.494415	950.085815	-588.425659	72.996635	1090.912354	509.845123	-58.120541	970.270081	455.758606	192.929916
-610.417969	161.019852	992.613281	-604.760986	-16.365343	992.747559	-654.041138	199.846588	522.066528	-669.214966	-50.755848	525.079590	-650.953125	216.329742	78.498672	-661.460144	-58.828655	88.279839	-571.957275	263.381775	1459.485352	-542.452820	-110.408508	1444.136597	-519.287598	68.120300	1417.618286	-492.559967	54.808006	1743.941528	-774.327332	372.494720	1250.280518	-653.207275	-211.440125	1201.858765	-645.718994	250.777786	1006.551453	-504.672852	-125.529541	949.114624	-588.712524	73.003586	1090.880249	508.323181	-58.572445	970.194092	453.425873	192.554947
-610.752075	160.995575	992.606140	-605.110474	-16.382103	992.782104	-654.128052	199.835434	522.034546	-669.360291	-50.779491	525.064514	-650.988586	216.311234	78.535378	-661.509094	-58.839268	88.262650	-572.165894	263.536163	1459.370850	-542.575134	-110.248367	1444.200317	-519.497681	68.288208	1417.610107	-492.501617	55.532085	1743.714233	-774.578735	372.598206	1250.251831	-653.383240	-211.344772	1201.986694	-645.936340	250.728424	1006.365417	-505.670349	-126.666611	948.078552	-589.031616	73.005249	1090.889404	507.630524	-59.721302	970.175354	453.177887	191.532578
-611.075195	160.994202	992.621277	-605.408813	-16.389547	992.828796	-654.206726	199.775925	522.024109	-669.458740	-50.789303	525.039063	-650.975586	216.308670	78.528961	-661.523621	-58.818111	88.210205	-572.356445	263.695801	1459.293701	-542.726563	-110.083244	1444.269897	-519.708069	68.445824	1417.614014	-492.562927	55.778889	1743.876099	-774.821045	372.705902	1250.163208	-653.264954	-211.769623	1202.299927	-646.383606	250.830368	1006.451965	-506.767761	-127.834488	947.150818	-589.340515	73.020988	1090.919800	507.225616	-61.130421	970.213745	453.451111	189.928329
-611.381714	160.949188	992.608826	-605.729370	-16.428036	992.892212	-654.321167	199.730148	522.044189	-671.875061	-52.796021	525.525635	-651.015259	216.317123	78.522247	-663.244385	-58.617680	88.386040	-572.549866	263.867737	1459.170288	-542.871521	-109.944901	1444.411499	-519.909668	68.590599	1417.616943	-492.503357	56.464249	1743.737061	-775.061707	372.837372	1250.092651	-653.376526	-211.710602	1202.446045	-646.733887	250.860184	1006.422058	-507.822479	-128.956772	946.098267	-589.656799	73.019684	1090.945557	506.482178	-62.295422	970.265503	453.067383	188.352753
-611.714722	160.920807	992.605713	-606.005371	-16.416277	992.933594	-654.385559	199.742844	521.984192	-671.717285	-52.587757	525.448730	-651.009827	216.319305	78.525986	-663.082520	-58.634926	88.370537	-572.701294	264.048859	1459.062988	-542.974548	-109.804176	1444.515991	-520.112732	68.741096	1417.609863	-492.579956	56.666615	1743.807251	-775.243591	372.985107	1249.935181	-653.456116	-211.478271	1202.501465	-646.936523	250.892624	1006.354248	-508.892120	-130.061050	944.950134	-589.923584	73.043472	1090.957153	506.216980	-63.874084	970.335144	453.714874	186.950851
-612.046875	160.830902	992.584839	-606.309387	-16.497772	993.058533	-654.461121	199.712097	521.969482	-669.713257	-50.934265	525.070007	-651.034241	216.325775	78.499260	-661.625427	-58.831661	88.265907	-572.873718	264.227234	1458.965698	-543.128601	-109.609177	1444.633057	-520.301819	68.918373	1417.617554	-492.622528	57.022041	1743.800781	-775.409912	373.166046	1249.790039	-653.540894	-211.287674	1202.618286	-647.173584	250.929214	1006.312378	-510.199402	-131.314743	943.884399	-590.252808	73.041214	1091.010620	505.745300	-65.312302	970.406555	453.976746	185.666550
-612.306702	160.771133	992.590454	-606.547302	-16.508223	993.139038	-654.509583	199.680603	521.946594	-670.790710	-51.765869	525.263062	-651.074646	216.304779	78.482574	-662.369934	-58.748924	88.351936	-573.061279	264.383484	1458.845459	-543.309753	-109.441154	1444.731567	-520.493713	69.061462	1417.608276	-492.616760	57.758873	1743.510132	-775.609009	373.446930	1249.615845	-653.656372	-211.132935	1202.718018	-647.422241	250.942429	1006.258240	-511.252533	-132.555161	942.607422	-590.523926	73.049438	1091.057617	505.691895	-67.090096	970.492798	455.136688	183.711319
-612.602783	160.729263	992.576599	-606.812744	-16.515472	993.182373	-654.277100	199.459457	521.874207	-669.937073	-50.991798	525.052551	-650.897766	216.268829	78.465828	-661.711670	-58.802731	88.200951	-573.226746	264.559753	1458.737549	-543.487305	-109.227158	1444.829590	-520.677002	69.220398	1417.585449	-492.685608	58.223118	1743.451660	-775.808960	373.567719	1249.544312	-653.744507	-210.893463	1202.740723	-647.609924	250.955170	1006.225464	-512.591309	-133.847031	941.457031	-590.811523	73.059761	1091.073242	505.846619	-69.130936	970.554626	456.845367	181.005890
-612.877441	160.716980	992.548889	-607.099121	-16.466995	993.141113	-654.273193	199.419632	521.851929	-669.818848	-50.911152	524.956421	-650.884094	216.266556	78.462288	-661.541992	-58.813702	88.181976	-573.430115	264.734222	1458.620728	-543.639709	-109.040627	1444.911987	-520.902954	69.399506	1417.569214	-492.758698	58.607601	1743.389893	-775.980286	373.843323	1249.391357	-653.814209	-210.686081	1202.784180	-647.771912	250.987793	1006.222229	-513.895752	-135.218323	940.175354	-591.062256	73.070396	1091.033203	505.357330	-70.384659	970.562073	456.994476	179.945572
-613.119751	160.667709	992.545898	-607.293274	-16.440310	993.123169	-654.298828	199.393738	521.855713	-669.863831	-50.877338	524.933716	-650.863647	216.242661	78.465607	-661.526001	-58.816631	88.110054	-573.646545	264.916626	1458.497192	-543.775757	-108.880219	1445.011230	-521.122925	69.568901	1417.537231	-492.886353	58.713100	1743.695557	-776.183655	374.074219	1249.338623	-654.147217	-210.056000	1202.744263	-647.960083	251.023911	1006.240906	-515.238220	-136.503387	938.918213	-591.301270	73.055695	1091.026733	505.204956	-72.017593	970.600647	457.737579	178.480850
-613.374023	160.639328	992.549072	-607.549744	-16.455919	993.133728	-654.305359	199.352783	521.860779	-669.939941	-50.906818	524.888489	-650.905762	216.266052	78.473610	-661.580200	-58.803810	88.104683	-573.862244	265.138428	1458.335449	-543.907654	-108.704887	1445.037720	-521.345215	69.754974	1417.559448	-492.931305	59.405945	1743.451172	-776.371277	374.340302	1249.288330	-654.256775	-209.859192	1202.791870	-648.082642	251.039459	1006.268982	-517.489380	-138.740494	936.518860	-591.560791	73.037491	1091.034302	505.071686	-73.595337	970.553467	458.634796	176.998016
-613.685547	160.635468	992.541382	-607.764832	-16.453798	993.135681	-654.323303	199.316284	521.858643	-670.091736	-50.985935	524.917236	-650.920654	216.272186	78.496574	-661.593384	-58.804001	88.117050	-574.071655	265.317474	1458.236572	-544.009460	-108.523056	1445.112305	-521.570801	69.944801	1417.555298	-493.123627	59.503311	1743.556274	-776.538635	374.639862	1249.213745	-654.323242	-209.680206	1202.848755	-648.124207	251.084702	1006.315247	-518.669678	-139.520370	935.804138	-591.815552	73.052597	1091.029663	504.977325	-75.097420	970.518188	459.609436	175.590073
-613.933655	160.567703	992.528564	-607.943604	-16.481958	993.209534	-654.306152	199.291489	521.845642	-670.247070	-51.044250	524.917969	-650.881348	216.239151	78.524323	-661.601318	-58.804100	88.125847	-574.258972	265.495056	1458.093506	-544.106506	-108.331696	1445.222168	-521.760437	70.132919	1417.555664	-493.257996	59.874069	1743.553223	-776.698242	375.028473	1249.032715	-654.368469	-209.516983	1202.935913	-648.197388	251.141159	1006.405945	-520.119141	-140.628113	934.741516	-592.044312	73.059776	1091.062622	504.948822	-76.792480	970.468140	460.671722	174.118484
-614.214722	160.553146	992.484070	-608.140869	-16.529676	993.233398	-654.300842	199.273804	521.811951	-670.329163	-51.058392	525.004211	-650.853516	216.213959	78.486320	-661.617493	-58.801975	88.128006	-574.465820	265.674957	1457.975220	-544.194641	-108.155304	1445.313477	-521.937805	70.310577	1417.547974	-493.346375	60.565037	1743.264893	-776.848633	375.337036	1248.832886	-654.444702	-209.359360	1203.063965	-648.210693	251.167526	1006.475098	-521.723328	-141.849365	933.538391	-592.277649	73.075516	1091.050659	504.964661	-78.247681	970.309937	461.839111	172.691208
-614.426575	160.504105	992.464111	-608.284729	-16.539465	993.306519	-654.271484	199.263275	521.761536	-670.396423	-51.081921	525.042603	-650.884949	216.197830	78.464615	-661.691895	-58.787399	88.159721	-574.676331	265.872101	1457.848755	-544.320801	-107.962891	1445.393188	-522.119263	70.482925	1417.549927	-493.474762	60.921417	1743.225220	-776.993225	375.719299	1248.575195	-654.515259	-209.216721	1203.204102	-648.274719	251.193420	1006.594482	-523.466370	-143.022385	932.395142	-592.512207	73.103271	1091.087524	504.992950	-79.938087	970.115845	463.151001	171.254929
-614.631042	160.506088	992.423706	-608.427612	-16.522781	993.282776	-654.195679	199.163437	521.714172	-670.460266	-51.087330	525.026123	-650.716980	216.167572	78.460373	-661.654846	-58.847168	88.159081	-574.913574	266.088440	1457.697144	-544.391846	-107.747421	1445.449585	-522.334229	70.697510	1417.524780	-493.636597	61.284779	1743.200439	-777.174194	376.092560	1248.416504	-654.282349	-209.392624	1203.369019	-648.315918	251.222885	1006.704163	-525.120850	-144.415054	931.210693	-592.686829	73.128464	1091.055420	505.138824	-81.514130	969.918274	464.523865	169.899002
-614.873718	160.458817	992.443542	-608.560730	-16.498762	993.287415	-654.193787	199.160126	521.720154	-670.542236	-51.083225	524.961487	-650.724976	216.169556	78.460434	-661.636902	-58.854931	88.163918	-575.182007	266.290405	1457.613403	-544.454651	-107.530579	1445.541260	-522.520691	70.910789	1417.500732	-493.796448	61.678852	1743.202637	-777.329407	376.452209	1248.318481	-654.621643	-208.715485	1203.342773	-648.350281	251.290176	1006.837280	-526.760803	-145.729874	929.950195	-592.886719	73.120148	1091.069946	505.281708	-83.266495	969.728760	466.039124	168.314423
-615.071960	160.451172	992.440125	-608.729675	-16.471819	993.333923	-654.160339	199.135941	521.719666	-670.661621	-51.142441	524.953491	-650.641724	216.117905	78.482353	-661.795837	-58.843044	88.103233	-575.447083	266.463654	1457.523682	-544.544861	-107.334557	1445.659790	-522.723816	71.132500	1417.498901	-494.016205	61.754837	1743.448730	-777.473022	376.907745	1248.185425	-654.431091	-208.870422	1203.518311	-648.483154	251.349731	1006.954346	-528.424744	-147.026199	928.730164	-593.095337	73.159935	1091.095947	504.482361	-83.772156	969.457886	465.243317	168.481293
-615.304565	160.403244	992.429016	-608.873596	-16.490992	993.378540	-654.187500	199.123993	521.756348	-670.758850	-51.178871	525.024414	-650.656555	216.120285	78.480972	-661.774841	-58.839005	88.099533	-575.697388	266.644104	1457.479248	-544.624695	-107.150902	1445.758667	-522.908875	71.362000	1417.497681	-494.150208	62.351070	1743.225586	-777.658813	377.279083	1248.162354	-654.549744	-208.627472	1203.645874	-648.565430	251.397751	1007.075867	-530.076050	-148.438354	927.547241	-593.299744	73.166374	1091.115234	504.821075	-85.523064	969.151062	467.180450	166.933350
-615.550171	160.408997	992.427307	-609.001465	-16.418051	993.347656	-654.205322	199.101135	521.741333	-670.781067	-51.198029	524.994690	-650.635010	216.101028	78.466309	-661.792786	-58.806412	88.040138	-575.918152	266.835449	1457.390137	-544.687500	-106.929207	1445.841675	-523.104736	71.562386	1417.509888	-494.303925	62.738873	1743.326416	-777.788025	377.619537	1248.129150	-654.644287	-208.306213	1203.682739	-648.697021	251.499664	1007.178406	-531.569031	-149.951340	926.372070	-593.462524	73.203384	1091.094360	505.016968	-86.974609	968.842224	468.790619	165.782028
-615.777649	160.377533	992.376770	-609.161743	-16.405226	993.344116	-654.196533	199.063126	521.708191	-670.879944	-51.231419	525.027832	-650.619812	216.101379	78.488289	-661.797241	-58.792568	88.065376	-576.161865	267.028900	1457.365967	-544.742310	-106.714981	1445.922241	-523.259460	71.772942	1417.506348	-494.518280	63.109547	1743.228638	-777.959778	378.003296	1248.096680	-654.792725	-208.064621	1203.843750	-648.838806	251.588135	1007.278198	-533.112671	-151.165924	925.227539	-593.632629	73.228455	1091.062378	505.481110	-88.801971	968.493713	470.910858	164.141510
-615.943909	160.373642	992.361328	-609.284058	-16.369673	993.403137	-654.239441	199.047623	521.710205	-670.887268	-51.244995	525.040955	-650.657349	216.106110	78.482796	-661.803406	-58.796230	88.072769	-576.401428	267.248474	1457.294678	-544.819641	-106.498520	1446.024292	-523.441711	71.988434	1417.526367	-494.706879	63.490837	1743.228271	-778.096069	378.324554	1247.980225	-655.197266	-207.454803	1203.935791	-649.004517	251.665543	1007.355957	-534.832581	-152.498749	924.437744	-593.802979	73.289703	1091.088623	505.940369	-90.481941	968.145142	473.073334	162.378815
-616.171814	160.370102	992.337646	-609.438049	-16.358608	993.442993	-654.276367	199.040634	521.679993	-670.942261	-51.254261	525.036316	-650.638672	216.076309	78.472771	-661.798462	-58.797970	88.075256	-576.654907	267.473297	1457.264648	-544.882813	-106.301506	1446.139771	-523.632019	72.196785	1417.574463	-494.913788	63.844257	1743.264404	-778.253052	378.673309	1247.867798	-655.349915	-207.275223	1204.107056	-649.181091	251.756638	1007.404358	-536.615356	-153.591812	923.541321	-593.989990	73.336838	1091.095337	506.404419	-92.270065	967.829224	475.237701	160.868683
-616.356384	160.357178	992.343506	-609.547791	-16.338610	993.480896	-654.294922	198.995819	521.639893	-670.938965	-51.196976	524.984924	-650.650513	216.078217	78.467682	-661.799561	-58.814957	88.048950	-576.911438	267.674957	1457.174438	-544.914307	-106.114456	1446.181885	-523.785461	72.434776	1417.569092	-495.095703	64.211388	1743.270386	-778.405640	379.084473	1247.730103	-655.504761	-207.047699	1204.197021	-649.342285	251.829742	1007.464050	-538.233765	-154.674515	922.486450	-594.162842	73.365479	1091.121826	506.980377	-93.822777	967.406982	477.514801	159.387939
-616.581299	160.375427	992.306641	-609.687073	-16.342474	993.508667	-654.378235	199.020615	521.647705	-670.956299	-51.220146	524.990906	-650.662292	216.069092	78.452316	-661.775085	-58.866520	88.075867	-577.120300	267.856567	1457.092651	-544.977966	-105.914078	1446.239014	-523.958984	72.661186	1417.591187	-495.320007	64.587502	1743.274658	-778.583252	379.421631	1247.634399	-655.634705	-206.802673	1204.279663	-649.483826	251.914261	1007.521423	-539.682068	-155.930099	921.297729	-594.322998	73.418358	1091.112427	507.532471	-95.565010	967.013184	479.900909	157.758957
-616.778931	160.345047	992.303345	-609.797546	-16.338997	993.578247	-654.428955	198.986816	521.651184	-671.041443	-51.230602	525.005981	-650.690002	216.070953	78.443665	-661.784546	-58.872841	88.085686	-577.336121	268.018646	1457.025146	-545.049988	-105.720390	1446.337891	-524.116333	72.858185	1417.581055	-495.543732	64.959419	1743.287476	-778.758545	379.689453	1247.511719	-655.840332	-206.652206	1204.381226	-649.616150	251.987244	1007.555908	-541.292419	-157.054382	920.390747	-594.496582	73.454193	1091.148560	508.113678	-97.317909	966.707520	482.060822	156.473007
-616.943481	160.349930	992.292175	-609.876770	-16.343012	993.587158	-654.470642	198.965775	521.648376	-671.114258	-51.216022	524.972961	-650.638916	216.064514	78.445221	-661.831116	-58.816212	88.057076	-577.550964	268.219452	1456.964111	-545.086487	-105.512154	1446.425415	-524.255493	73.094894	1417.644165	-495.776917	65.339729	1743.333984	-778.937683	379.897614	1247.453979	-655.779724	-206.958893	1204.636963	-649.726379	252.049103	1007.584778	-543.075195	-157.901947	919.673096	-594.620239	73.474693	1091.147461	508.878845	-99.082893	966.317078	484.919006	154.695572
-617.151611	160.344467	992.262329	-610.028259	-16.326124	993.657043	-654.539612	198.964783	521.662109	-671.139221	-51.159317	524.936340	-650.663879	216.065536	78.437431	-661.843689	-58.805767	88.042572	-577.772522	268.471252	1456.945923	-545.142151	-105.282791	1446.539429	-524.385254	73.297890	1417.636108	-496.062012	65.417679	1743.630371	-779.118713	380.098297	1247.345947	-656.206360	-206.340561	1204.669556	-649.846375	252.097931	1007.577881	-544.706665	-159.048676	919.021484	-594.792603	73.542366	1091.165161	509.609680	-100.677727	965.889587	487.700348	153.004913
-617.286560	160.304413	992.233459	-610.098389	-16.337326	993.711121	-654.607422	199.375793	521.736572	-671.214355	-51.194851	524.995544	-650.664246	216.067276	78.478943	-661.849731	-58.807133	88.048889	-577.990173	268.704132	1456.881104	-545.186279	-105.078522	1446.605957	-524.498901	73.524353	1417.683105	-496.258118	66.105415	1743.413452	-779.284607	380.324097	1247.201904	-656.382080	-206.109299	1204.737183	-649.966858	252.154572	1007.580566	-546.127197	-160.283264	918.187073	-594.923828	73.568878	1091.182373	510.291809	-102.483437	965.640198	490.351563	151.344910
-617.462402	160.289612	992.177673	-610.239319	-16.358343	993.759277	-654.718872	199.875702	521.855530	-671.200867	-51.146690	524.968018	-650.756714	216.045456	78.511719	-661.777832	-58.817669	88.047226	-578.230225	268.921539	1456.830200	-545.261719	-104.865715	1446.677979	-524.622620	73.733521	1417.688110	-496.514191	66.487297	1743.433838	-779.490967	380.497314	1247.059082	-656.606445	-205.978470	1204.936890	-650.151367	252.214127	1007.523743	-547.593018	-161.171646	917.221497	-595.085815	73.612236	1091.178223	510.938293	-104.469521	965.414307	493.151428	149.754608
-617.644104	160.359726	992.174500	-610.372620	-16.272476	993.752686	-654.532288	199.550232	521.567383	-671.253479	-51.155899	524.980774	-650.537903	216.003647	78.461327	-661.844421	-58.898205	88.129402	-578.436340	269.140900	1456.837524	-545.326355	-104.664932	1446.698364	-524.750916	73.946411	1417.677490	-496.767090	66.901497	1743.466797	-779.659241	380.635895	1246.940918	-656.537964	-206.207336	1205.146606	-650.299744	252.260986	1007.469299	-549.260437	-161.988953	916.603882	-595.219727	73.694534	1091.168823	511.489075	-106.719254	965.325989	495.919586	148.068878
-617.781860	160.286621	992.146973	-610.470520	-16.232368	993.818054	-654.589539	198.341568	521.104187	-671.281250	-51.133163	524.975281	-650.378418	215.986938	78.371521	-661.834778	-58.827805	88.064026	-578.618958	269.322449	1456.805054	-545.412354	-104.466774	1446.804932	-524.908997	74.158569	1417.706909	-497.008240	67.284401	1743.531616	-779.853699	380.704895	1246.906860	-656.972961	-205.656143	1205.194946	-650.443848	252.318771	1007.388794	-550.737427	-163.275986	915.963806	-595.351257	73.734497	1091.189331	511.872772	-109.136139	965.399719	498.658691	146.306396
-617.923157	160.345139	992.145142	-610.581055	-16.185204	993.835571	-654.994324	198.118027	521.184814	-671.248901	-51.105743	524.923584	-650.539307	216.026321	78.329712	-661.831665	-58.854477	88.062225	-578.802917	269.506317	1456.737671	-545.495483	-104.265404	1446.872925	-525.025574	74.383110	1417.719604	-497.281128	67.675636	1743.587402	-780.061890	380.777191	1246.854736	-656.893738	-205.851593	1205.353882	-650.643555	252.371124	1007.306824	-552.251831	-164.251587	915.306213	-595.485046	73.800941	1091.198486	513.587219	-109.514404	964.354187	502.100952	145.226074
-618.076111	160.408875	992.096924	-610.716614	-16.139936	993.856140	-655.100098	199.812210	521.814880	-671.184631	-51.346516	524.923645	-650.741028	216.055527	78.462135	-661.718140	-58.878304	88.097031	-579.005432	269.735931	1456.682739	-545.580933	-104.044617	1446.936523	-525.164063	74.582611	1417.718872	-497.517670	68.059853	1743.628540	-780.276733	380.832977	1246.764282	-657.017212	-205.769806	1205.498779	-650.870239	252.397903	1007.197449	-553.705872	-165.144211	914.545898	-595.618530	73.895790	1091.181885	514.909607	-110.382751	963.734619	505.463745	144.082565
-618.218933	160.464447	992.075562	-610.820496	-16.065313	993.886719	-655.369934	201.571625	521.915100	-671.380981	-52.120907	525.199951	-651.033203	216.108368	78.621094	-661.828369	-58.904102	88.229996	-579.189148	269.951080	1456.651245	-545.652649	-103.842773	1446.992188	-525.259888	74.806999	1417.718750	-497.765991	68.485405	1743.653931	-780.450256	380.882874	1246.638184	-657.156311	-205.621246	1205.587646	-651.005249	252.471146	1007.081299	-555.165100	-165.968704	913.835083	-595.730042	73.994591	1091.183594	515.919922	-111.860229	963.461060	508.652405	142.634735
-618.389954	160.546432	992.064087	-610.925659	-15.925013	993.863708	-655.518616	201.687180	521.891541	-671.643250	-53.052662	525.639465	-651.076233	216.125092	78.619553	-661.959106	-58.895554	88.330421	-579.375610	270.194977	1456.627686	-545.694763	-103.610130	1447.070190	-525.341492	75.022919	1417.729980	-498.084381	68.540199	1743.946045	-780.626770	380.957977	1246.507568	-657.333618	-205.457901	1205.703369	-651.129028	252.531265	1007.001465	-556.642822	-166.809418	913.192078	-595.852966	74.107521	1091.163452	516.897522	-113.502289	963.289978	511.906128	141.205246
-618.564087	160.684570	992.055420	-611.081238	-15.862103	993.896362	-655.635254	201.687424	521.894958	-672.135620	-54.057163	526.337097	-651.052002	216.094330	78.609001	-662.218140	-58.812023	88.398819	-579.556396	270.429230	1456.611938	-545.757080	-103.396767	1447.125732	-525.454102	75.234680	1417.738281	-498.306396	69.264786	1743.765869	-780.825928	380.990112	1246.406738	-657.460205	-205.382492	1205.849121	-651.278076	252.570389	1006.911987	-558.113831	-167.661194	912.594971	-596.014465	74.232368	1091.174316	517.881042	-115.088264	963.192566	515.185669	139.879562
-618.657349	160.669266	992.028320	-610.994202	-15.859612	993.921814	-655.514648	200.076782	521.709229	-673.337219	-55.630756	527.874084	-650.704956	216.022034	78.430519	-663.059082	-58.711658	88.534073	-579.738831	270.653656	1456.577759	-545.850525	-103.213493	1447.177490	-525.534119	75.458626	1417.772095	-498.545471	69.653557	1743.815186	-781.005981	380.989990	1246.234253	-657.621338	-205.214539	1205.952637	-651.425659	252.626205	1006.808533	-559.487671	-168.524933	911.942322	-596.029480	74.274078	1091.174927	518.885254	-116.583466	963.109497	518.430298	138.443954
-618.908081	160.800278	992.017700	-611.306213	-15.708981	993.900757	-655.653442	200.005859	521.729492	-673.535706	-55.922817	528.009216	-650.717163	216.024780	78.420937	-663.180847	-58.702110	88.563217	-579.872620	270.857849	1456.557861	-545.898560	-103.049858	1447.244507	-525.629211	75.679543	1417.764038	-498.792816	70.001312	1743.868164	-781.213806	381.047760	1246.084839	-657.728455	-205.031738	1206.026489	-651.597656	252.670410	1006.695129	-560.809021	-169.398727	911.332336	-596.262695	74.404778	1091.150024	519.865784	-118.002449	963.049255	521.690735	137.074432
-619.071594	160.848587	992.023621	-611.425659	-15.621042	993.906189	-655.769165	200.149994	521.708252	-673.471497	-55.718918	527.899658	-650.735718	216.037415	78.400597	-663.145874	-58.706947	88.545349	-580.018372	271.069733	1456.478760	-545.945313	-102.857437	1447.292358	-525.729858	75.878197	1417.772095	-499.045349	70.383690	1743.923584	-781.367737	381.110504	1245.974731	-658.063293	-204.324326	1205.943726	-651.747437	252.731445	1006.582703	-562.096619	-170.286240	910.733887	-596.395081	74.478134	1091.153809	521.019836	-119.190010	962.970215	525.009460	135.822571
-619.200012	160.917313	992.019043	-611.543030	-15.554090	993.962097	-655.815430	200.250031	521.686829	-673.524475	-55.710522	527.897339	-650.718201	216.037338	78.434708	-663.237671	-58.698441	88.542915	-580.207520	271.280273	1456.442749	-545.982544	-102.676773	1447.328613	-525.815491	76.098442	1417.818237	-499.288513	70.767204	1743.990601	-781.568970	381.172577	1245.870361	-658.153137	-204.095551	1206.025391	-651.906982	252.794083	1006.498230	-563.383179	-171.075668	910.165405	-596.515625	74.580856	1091.178345	522.066956	-120.443520	962.916199	528.226135	134.492706
-619.324524	160.976410	992.030579	-611.605957	-15.474158	993.960144	-655.899048	200.233307	521.682068	-673.545044	-55.687466	527.941467	-650.748779	216.047180	78.427750	-663.182373	-58.686153	88.562538	-580.410767	271.503387	1456.389893	-546.041809	-102.453072	1447.403687	-525.922607	76.301758	1417.880615	-499.510406	71.138794	1744.054199	-781.766724	381.283844	1245.753296	-658.261047	-203.914627	1206.109375	-652.084961	252.858719	1006.432312	-564.616577	-171.910461	909.584656	-596.598572	74.650116	1091.181152	523.106934	-121.633720	962.950928	531.468811	133.255341
-619.448608	161.027771	992.008423	-611.701050	-15.380364	993.990784	-655.951477	200.303848	521.673279	-673.539490	-55.586552	527.947693	-650.739929	216.045258	78.433220	-663.307129	-58.694668	88.603600	-580.600403	271.721832	1456.332764	-546.087708	-102.250359	1447.486206	-526.011902	76.511505	1417.882202	-499.713196	71.439758	1744.107544	-781.955383	381.371307	1245.649048	-658.360596	-203.695145	1206.201294	-652.229736	252.954559	1006.371643	-565.830811	-172.614853	909.090637	-596.708313	74.755630	1091.184692	524.214844	-122.638382	962.970825	534.670532	131.985474
-619.576294	161.092392	991.991699	-611.819763	-15.287042	994.017883	-656.023254	200.373383	521.642578	-673.575256	-55.522400	527.927979	-650.775879	216.047134	78.440361	-663.768738	-58.612194	88.569412	-580.746582	271.920044	1456.294556	-546.121155	-102.043076	1447.603882	-526.139465	76.721832	1417.891479	-499.928467	71.808418	1744.130127	-782.160217	381.475342	1245.629883	-658.423035	-203.422287	1206.273315	-652.394104	253.053635	1006.307068	-566.960022	-173.426758	908.584290	-596.821533	74.860703	1091.187500	525.268555	-123.783943	963.044006	537.861084	130.685028
-619.680115	161.163254	991.990356	-611.916138	-15.230644	994.054443	-656.068237	200.463242	521.627014	-673.647095	-55.523159	527.953064	-650.785706	216.045349	78.443947	-663.887329	-58.682789	88.639023	-580.937805	272.119812	1456.242920	-546.185059	-101.874786	1447.703613	-526.235168	76.896881	1417.928711	-500.150116	72.179031	1744.180908	-782.328918	381.604340	1245.515991	-658.530945	-203.248657	1206.443481	-652.562988	253.138153	1006.252991	-568.070435	-174.119980	908.130920	-596.941467	74.945213	1091.208496	526.290039	-124.745850	963.103699	540.954956	129.514359
-619.797302	161.260361	991.995178	-612.023560	-15.126129	994.074585	-656.153809	200.498825	521.677246	-673.666260	-55.571709	527.987671	-650.797302	216.043869	78.419685	-663.379456	-58.704735	88.619354	-581.148315	272.287079	1456.256348	-546.225525	-101.700050	1447.810669	-526.309875	77.118927	1417.936401	-500.412354	72.215569	1744.460327	-782.558167	381.729950	1245.524048	-658.614197	-203.009155	1206.561646	-652.717041	253.228470	1006.200012	-569.164429	-174.830566	907.726013	-597.047302	75.055931	1091.219482	527.224670	-125.838501	963.206726	543.974731	128.226166
-619.918945	161.341232	992.000610	-612.117676	-15.034992	994.121765	-656.195923	200.577377	521.661987	-673.715027	-55.413548	527.946899	-650.783142	216.073624	78.464172	-663.537231	-58.626583	88.559631	-581.333862	272.468781	1456.217896	-546.257324	-101.520256	1447.941895	-526.445923	77.321388	1417.977173	-500.552917	72.856880	1744.240479	-782.761230	381.866516	1245.498779	-658.658447	-202.816116	1206.661621	-652.830444	253.356384	1006.176514	-570.121826	-175.397720	907.233887	-597.169067	75.167679	1091.247925	528.176270	-126.669174	963.262634	546.965515	127.061440
-620.051697	161.441299	992.014893	-612.278015	-14.925743	994.175476	-656.367004	202.123749	521.818787	-673.713806	-55.299812	527.901062	-651.040833	216.121460	78.606392	-663.469849	-58.623405	88.541389	-581.537415	272.663116	1456.199829	-546.292053	-101.338623	1448.062378	-526.539429	77.506767	1418.000488	-500.737640	73.190063	1744.244141	-782.944885	382.004456	1245.398193	-658.552795	-203.018417	1206.917480	-652.927612	253.453949	1006.163818	-571.188171	-175.992935	906.935974	-597.320862	75.291214	1091.282593	529.104004	-127.656670	963.398865	549.917175	125.959900
-620.175781	161.569794	991.998596	-612.380310	-14.813682	994.184448	-656.469604	202.239258	521.829163	-673.737366	-55.258209	527.926453	-651.114380	216.132370	78.610519	-663.467712	-58.627598	88.541603	-581.722412	272.850952	1456.157227	-546.323914	-101.137566	1448.160767	-526.661621	77.696129	1418.074951	-500.906433	73.500252	1744.268799	-783.129700	382.162201	1245.269287	-658.597595	-202.861984	1207.062256	-653.062744	253.561050	1006.104126	-572.153687	-176.644424	906.609009	-597.405823	75.428856	1091.273193	530.848328	-126.794594	962.784851	553.095825	125.149788
-620.260193	161.688461	991.978333	-612.475220	-14.660072	994.190002	-656.532776	202.294754	521.836121	-673.794373	-55.256809	527.949097	-651.231812	216.227036	78.724663	-663.439331	-58.614693	88.564659	-581.981628	273.023560	1456.123779	-546.378113	-100.988785	1448.252930	-526.771240	77.917236	1418.092041	-501.102051	73.823334	1744.271240	-783.296936	382.299561	1245.150146	-658.619812	-202.690445	1207.174561	-653.172241	253.652344	1006.051880	-573.091003	-177.205460	906.243530	-597.492249	75.578773	1091.264893	530.252686	-130.425568	963.695374	555.386597	123.482887
-620.391724	161.767609	991.978760	-612.589111	-14.546990	994.226563	-656.599854	202.425644	521.830444	-673.767883	-55.177975	527.997009	-651.094666	216.148224	78.598587	-663.401733	-58.657787	88.615852	-582.190796	273.229523	1456.099121	-546.412781	-100.788712	1448.343750	-526.890625	78.111237	1418.108887	-501.277893	74.145645	1744.273071	-783.442749	382.430908	1244.995117	-658.853455	-202.090622	1207.179688	-653.249634	253.786911	1006.020447	-573.936768	-177.779800	905.934387	-597.622253	75.696991	1091.284302	531.939270	-129.190445	961.340515	558.842163	123.346695
-620.479980	161.880203	991.964539	-612.682434	-14.407127	994.219482	-656.644836	202.495255	521.846741	-673.778992	-55.049068	527.931641	-651.411804	216.436829	78.884346	-663.414795	-58.666340	88.613525	-582.423767	273.410156	1456.045044	-546.449219	-100.599838	1448.429321	-527.029297	78.307404	1418.129761	-501.454498	74.466530	1744.276611	-783.618347	382.606781	1244.822144	-658.679260	-202.294617	1207.337524	-653.349182	253.927185	1005.966980	-574.275574	-178.134949	905.979553	-597.709961	75.827126	1091.272949	533.977356	-127.134071	958.481506	562.431396	123.459785
-620.570862	161.978058	991.955688	-612.761047	-14.254113	994.220154	-656.697815	202.555527	521.811340	-673.795715	-55.103142	528.017395	-651.577515	216.612595	79.080185	-663.419312	-58.663105	88.615578	-582.633423	273.601593	1456.008301	-546.530518	-100.408760	1448.523682	-527.123657	78.509087	1418.125488	-501.615021	74.761406	1744.255737	-783.770691	382.772644	1244.630371	-658.750427	-202.160309	1207.473999	-653.449707	254.067261	1005.906372	-575.030579	-178.669159	905.738831	-597.811340	75.959129	1091.271973	536.119812	-124.881264	955.895264	565.931213	123.630669
-620.655029	162.133698	991.916565	-612.866577	-14.151843	994.205139	-656.736389	202.565323	521.808716	-673.859741	-55.053410	527.961304	-651.566772	216.658081	79.051224	-663.347717	-58.667854	88.611237	-582.811829	273.776672	1455.972900	-546.592224	-100.220940	1448.597534	-527.260864	78.692863	1418.141235	-501.769928	75.017288	1744.248291	-783.910339	382.922791	1244.533569	-658.766907	-201.980682	1207.479614	-653.532715	254.211578	1005.859680	-575.776611	-179.182037	905.410828	-597.898254	76.098946	1091.243164	536.825989	-125.418938	955.865234	568.289246	122.684235
-620.762878	162.216278	991.912048	-612.947693	-14.042226	994.190857	-656.750305	202.596863	521.786194	-673.822510	-54.847927	527.900940	-651.542847	216.645233	79.028542	-663.333801	-58.595619	88.487953	-583.020691	273.956024	1455.948120	-546.650574	-100.032372	1448.654663	-527.375183	78.884438	1418.123901	-501.953308	75.287155	1744.250366	-784.062073	383.011993	1244.475342	-658.815247	-201.839264	1207.514160	-653.583618	254.370529	1005.763550	-576.381958	-179.683090	905.164673	-597.996643	76.192596	1091.234619	537.600708	-125.864014	955.848511	570.698120	121.846794
-620.832520	162.344223	991.881470	-613.040649	-13.933062	994.195618	-656.804016	202.664291	521.757751	-673.884338	-54.864468	527.912659	-651.569153	216.663284	79.079102	-663.353088	-58.615379	88.526299	-583.203247	274.208313	1456.101440	-546.747498	-99.848267	1448.710938	-527.543213	79.062271	1418.154663	-502.191437	75.240059	1744.495361	-784.222473	383.132446	1244.385132	-659.020325	-201.419907	1207.502808	-653.678894	254.490372	1005.688965	-577.001648	-180.159515	904.945923	-598.073242	76.328300	1091.220337	538.262573	-126.312515	955.832275	572.931030	121.030884
-620.874146	162.436996	991.865356	-613.093933	-13.874649	994.232849	-656.827576	202.730179	521.780396	-674.020386	-54.882366	527.966187	-651.596191	216.692856	79.065300	-663.431030	-58.557987	88.539047	-583.424194	274.345825	1455.921509	-546.864319	-99.656013	1448.770752	-527.697205	79.273018	1418.169312	-502.341858	75.843307	1744.262939	-784.357178	383.258301	1244.314209	-658.932983	-201.571213	1207.619873	-653.738586	254.605042	1005.611938	-577.574402	-180.543732	904.731995	-598.151428	76.430656	1091.236206	538.913391	-126.673561	955.802368	575.000732	120.299324
-620.943176	162.571365	991.844177	-613.153748	-13.734864	994.212952	-656.877625	202.791077	521.766357	-674.004822	-54.776756	527.939697	-651.587646	216.705536	79.034607	-663.456726	-58.560078	88.532234	-583.630249	274.510468	1455.884155	-546.942627	-99.454453	1448.800049	-527.831482	79.468002	1418.182129	-502.531952	76.124306	1744.263794	-784.530396	383.386749	1244.284546	-658.982300	-201.452637	1207.697144	-653.808716	254.728348	1005.551514	-578.025269	-180.910919	904.626587	-598.211792	76.569641	1091.214844	539.596436	-126.989708	955.728149	577.112305	119.654312
-621.004639	162.649918	991.805603	-613.228638	-13.646175	994.260498	-656.878662	202.820145	521.735657	-674.077026	-54.802933	528.032104	-651.530579	216.671921	79.040848	-663.472839	-58.561260	88.537018	-583.810120	274.679871	1455.848877	-547.026062	-99.268036	1448.839722	-527.971802	79.647758	1418.190674	-502.695862	76.376480	1744.258911	-784.673645	383.476929	1244.238281	-658.997009	-201.386551	1207.774414	-653.815491	254.826767	1005.493652	-578.503601	-181.292404	904.479919	-598.297974	76.699181	1091.221802	540.236694	-127.282921	955.692688	579.119507	118.953270
-621.081299	162.771667	991.797913	-613.298340	-13.525905	994.247498	-656.948608	202.912506	521.723267	-674.037170	-54.653175	527.993652	-651.570618	216.691055	79.060410	-663.341980	-58.576176	88.598877	-584.007690	274.829376	1455.843628	-547.147339	-99.097191	1448.906860	-528.117615	79.829384	1418.211914	-502.859772	76.599174	1744.269531	-784.808105	383.608002	1244.075928	-659.038696	-201.297668	1207.859131	-653.661499	254.829132	1005.379150	-578.926392	-181.581192	904.348694	-598.368469	76.818069	1091.210938	540.859985	-127.424980	955.655273	580.944092	118.403313
-621.090576	162.914856	991.795349	-613.357056	-13.418401	994.291809	-657.011597	202.990448	521.709229	-674.057556	-54.566944	527.965759	-651.601929	216.712936	78.990501	-663.406616	-58.557785	88.546181	-584.165344	275.006195	1455.810913	-547.272400	-98.943916	1449.014160	-528.278442	79.960907	1418.250977	-503.041626	76.798897	1744.292236	-784.918640	383.736053	1243.970215	-659.084412	-201.224686	1207.914551	-653.964844	255.044754	1005.373169	-579.232971	-181.824677	904.295837	-598.452515	76.961754	1091.240967	541.573425	-127.562317	955.595520	582.827209	117.955818
-621.174072	163.065460	991.785034	-613.467957	-13.296383	994.270935	-657.037476	203.038681	521.720947	-674.135925	-54.497543	527.917175	-651.552124	216.725906	78.987602	-663.471375	-58.542274	88.526306	-584.330994	275.199127	1455.803833	-547.368347	-98.789864	1449.077148	-528.410950	80.134743	1418.274292	-503.269836	77.023048	1744.294189	-785.005554	383.901337	1243.822266	-659.119385	-201.144791	1207.960205	-654.015015	255.186462	1005.348999	-579.549561	-182.093765	904.220825	-598.534546	77.089478	1091.222778	542.187500	-127.685478	955.599854	584.532898	117.427208
-621.235901	163.227982	991.772034	-613.551697	-13.184474	994.267090	-657.061035	203.136154	521.715271	-674.142700	-54.480793	527.914856	-651.578308	216.763779	79.009674	-663.431030	-58.563816	88.506538	-584.475342	275.365112	1455.830933	-547.493469	-98.634705	1449.161133	-528.579773	80.289894	1418.292114	-503.481812	77.248016	1744.323486	-785.089966	383.975922	1243.757324	-659.153320	-201.092545	1208.000610	-654.064941	255.312225	1005.283752	-579.771301	-182.253448	904.152161	-598.617065	77.228455	1091.216064	542.803406	-127.784286	955.609802	586.160461	116.995056
-621.310364	163.377228	991.785217	-613.639099	-13.020058	994.236145	-657.110474	203.238663	521.715881	-674.046204	-54.331741	527.882629	-651.566650	216.771088	79.015526	-663.399719	-58.568130	88.492645	-584.641541	275.544678	1455.837280	-547.616455	-98.444824	1449.241089	-528.752441	80.436958	1418.302124	-503.699707	77.490334	1744.332397	-785.202332	384.120880	1243.672119	-659.183228	-200.992767	1208.046387	-654.157288	255.440094	1005.262878	-579.947083	-182.398605	904.118103	-598.687805	77.359955	1091.205811	543.467773	-127.876091	955.602295	587.899719	116.683853
-621.395386	163.512131	991.804199	-613.752197	-12.828957	994.196960	-657.186218	203.283279	521.709839	-674.162292	-54.354984	527.921265	-651.613159	216.778305	79.013580	-663.433960	-58.547844	88.515900	-584.809204	275.724030	1455.850098	-547.786011	-98.295509	1449.290894	-528.894897	80.599243	1418.338989	-503.911438	77.703728	1744.341797	-785.294312	384.300354	1243.577637	-659.238403	-200.901291	1208.089966	-654.254395	255.579330	1005.251343	-580.110840	-182.514999	904.108887	-598.787354	77.488266	1091.196655	544.039673	-127.845375	955.595154	589.403259	116.363831
-621.467163	163.668121	991.803650	-613.857056	-12.676333	994.190063	-657.202576	203.194870	521.755066	-674.113037	-54.239204	527.911804	-651.578735	216.741776	79.049774	-663.401489	-58.570820	88.558823	-584.952271	275.873383	1455.852661	-547.906555	-98.136238	1449.353882	-529.069214	80.775902	1418.330933	-504.115723	77.904617	1744.359009	-785.408081	384.439819	1243.553223	-659.264465	-200.771072	1208.144653	-654.316223	255.690781	1005.195007	-580.207886	-182.592468	904.112000	-598.880554	77.635284	1091.193970	544.571167	-127.774452	955.633179	590.818604	116.004845
-621.543884	163.778488	991.814514	-613.913269	-12.513471	994.185547	-657.123779	201.790680	521.592041	-674.151855	-54.211975	527.893005	-651.317810	216.688919	78.865585	-663.534973	-58.467667	88.510597	-585.095459	276.045135	1455.886597	-548.048035	-97.957130	1449.382446	-529.195740	80.930298	1418.384399	-504.341888	78.096718	1744.388916	-785.494324	384.620728	1243.548828	-659.299316	-200.829956	1208.252686	-654.372559	255.828094	1005.158386	-580.268250	-182.650879	904.161560	-598.964233	77.765434	1091.200562	544.707275	-128.140503	955.746399	592.140808	115.657875
-621.611694	163.933319	991.814453	-614.049683	-12.381787	994.231079	-657.178406	201.792740	521.588684	-674.091492	-54.070522	527.879456	-651.325989	216.696472	78.855247	-663.448853	-58.478756	88.515320	-585.218262	276.196350	1455.907349	-548.202759	-97.812706	1449.454468	-529.327698	81.069626	1418.431641	-504.604950	77.933502	1744.675903	-785.587158	384.783234	1243.499512	-659.315186	-200.779205	1208.360840	-654.470886	255.948807	1005.112671	-580.286316	-182.675827	904.243713	-599.083679	77.925797	1091.226318	545.975586	-127.583847	955.620056	593.710510	115.588921
-621.637329	164.088226	991.793457	-614.072754	-12.276910	994.235779	-657.223633	201.908829	521.619202	-674.087891	-54.057827	527.878235	-651.316589	216.712921	78.839279	-663.555664	-58.440353	88.506317	-585.332642	276.341461	1455.936157	-548.369141	-97.667358	1449.522217	-529.461975	81.217461	1418.460571	-504.816284	78.435410	1744.481201	-785.639709	384.940125	1243.470215	-659.382996	-200.723038	1208.418335	-654.536133	256.061096	1005.090271	-580.263794	-182.607376	904.278198	-599.118896	78.069244	1091.219971	547.216064	-127.043335	955.496399	595.227295	115.594490
-621.718018	164.220581	991.783447	-614.176575	-12.163196	994.247925	-657.281250	202.019028	521.611450	-674.069397	-54.055862	527.879578	-651.313843	216.733597	78.851341	-663.535828	-58.424423	88.489845	-585.409729	276.484802	1455.937744	-548.488403	-97.533409	1449.570190	-529.583313	81.351662	1418.474121	-505.065186	78.651543	1744.505371	-785.667236	385.105194	1243.405518	-659.406433	-200.642105	1208.442505	-654.552124	256.213501	1005.069885	-580.164246	-182.542999	904.338074	-599.210754	78.201942	1091.220703	547.539063	-127.073669	955.616394	596.337036	115.374260
-621.755737	164.352707	991.775513	-614.230896	-12.047331	994.248657	-657.345032	202.178009	521.616455	-674.025024	-53.864395	527.786377	-651.363647	216.776993	78.834938	-663.505371	-58.475262	88.513962	-585.502197	276.668640	1455.964722	-548.611633	-97.377991	1449.601685	-529.692566	81.500626	1418.503052	-505.317841	78.841492	1744.548950	-785.697449	385.292816	1243.375244	-659.443787	-200.532959	1208.454346	-654.622070	256.345062	1005.046875	-580.008911	-182.390015	904.346619	-599.261169	78.328606	1091.217896	547.816284	-127.239052	955.755798	597.495300	115.161270
-621.774170	164.412033	991.773987	-614.224487	-11.979561	994.278992	-657.388245	202.303223	521.620728	-674.019897	-53.840549	527.791992	-651.386108	216.783142	78.838112	-663.495483	-58.410309	88.507889	-585.619385	276.809479	1455.972778	-548.783020	-97.238495	1449.669312	-529.823853	81.629936	1418.536621	-505.576904	79.020241	1744.592285	-785.729187	385.474854	1243.321167	-659.460144	-200.388687	1208.474487	-654.675903	256.491058	1004.991272	-579.828674	-182.210205	904.426575	-599.292480	78.411621	1091.236694	547.798828	-127.628136	955.996521	598.410278	114.934685
-621.767578	164.444931	991.778870	-614.183228	-11.952976	994.297363	-657.421997	202.395889	521.650330	-673.943359	-53.780212	527.827026	-651.389343	216.765625	78.845802	-663.444214	-58.402809	88.491570	-585.722229	276.986298	1455.971069	-548.953796	-97.116943	1449.723755	-529.988403	81.760323	1418.540283	-505.831726	79.197136	1744.628174	-785.767761	385.683807	1243.314453	-659.491150	-200.214417	1208.458252	-654.732117	256.625671	1004.956543	-579.625732	-182.056992	904.459229	-599.306030	78.450989	1091.255127	547.645569	-127.995399	956.327881	599.237305	114.600380
-621.824768	164.578781	991.775696	-614.279419	-11.807828	994.291687	-657.463013	202.500778	521.610046	-673.862061	-53.626503	527.816833	-651.397888	216.756271	78.868828	-663.490417	-58.400127	88.475426	-585.819031	277.122192	1456.022949	-549.113281	-96.979027	1449.793335	-530.160645	81.877144	1418.575195	-506.088654	79.366325	1744.646240	-785.774109	385.875793	1243.268188	-659.485718	-200.054550	1208.434814	-654.774475	256.785400	1004.904846	-579.373291	-181.821945	904.521545	-599.378235	78.585228	1091.250000	548.240356	-127.901711	956.335388	600.261414	114.622192
-621.883057	164.711349	991.772644	-614.500732	-11.656721	994.318970	-657.517883	202.608795	521.618774	-673.893127	-53.602055	527.778931	-651.443481	216.796875	78.886574	-663.462891	-58.424122	88.528503	-585.916382	277.277802	1456.040161	-549.298157	-96.864388	1449.892944	-530.296326	82.000313	1418.627441	-506.349976	79.527191	1744.684204	-785.734314	386.104706	1243.161743	-659.515686	-199.875122	1208.429077	-654.818665	256.922058	1004.865784	-579.095886	-181.552628	904.620239	-599.531555	78.726463	1091.264771	548.449707	-127.948662	956.483276	601.057495	114.396599
-621.921021	164.827011	991.763977	-614.604126	-11.590425	994.409241	-657.558777	202.772354	521.611633	-673.907043	-53.523193	527.788147	-651.478577	216.815994	78.871834	-663.572876	-58.357468	88.522652	-586.004211	277.386871	1456.047485	-549.503357	-96.754311	1449.986816	-530.431641	82.136940	1418.674805	-506.647430	79.345596	1744.981812	-785.726318	386.312988	1243.057739	-659.732910	-199.395981	1208.329224	-654.844910	257.053741	1004.806580	-578.783142	-181.279007	904.716187	-599.636536	78.863602	1091.311035	548.756409	-128.033401	956.641296	601.838623	114.392677
-621.967651	164.872177	991.769714	-614.694946	-11.512139	994.435608	-657.538452	202.800247	521.601807	-673.926392	-53.523209	527.824829	-651.445313	216.804764	78.845665	-663.589355	-58.346096	88.512939	-586.111572	277.523254	1456.081299	-549.668213	-96.636391	1450.071899	-530.574036	82.236694	1418.742554	-506.894775	79.845604	1744.805908	-785.682800	386.442383	1243.068115	-659.610474	-199.622894	1208.472778	-654.893921	257.185791	1004.754761	-578.403259	-180.958847	904.836548	-599.725464	78.931831	1091.330688	549.124695	-128.126801	956.777710	602.688232	114.334305
-622.033081	165.024002	991.784546	-614.790771	-11.396192	994.424316	-657.604797	202.935623	521.561707	-673.896057	-53.439323	527.803284	-651.484070	216.834671	78.871307	-663.571350	-58.337101	88.494652	-586.187073	277.651611	1456.069092	-549.847229	-96.501511	1450.149780	-530.723083	82.362579	1418.761963	-507.170288	80.027504	1744.848633	-785.634766	386.637665	1243.046509	-659.590210	-199.435638	1208.449463	-654.864868	257.319580	1004.699829	-577.955505	-180.597305	904.910706	-599.809143	79.047363	1091.333496	549.452271	-128.256470	956.912964	603.344543	114.335106
-622.096985	165.156036	991.778137	-614.901001	-11.235290	994.411072	-657.666809	203.036118	521.568542	-673.880432	-53.365353	527.768555	-651.500305	216.825195	78.872635	-663.650940	-58.361664	88.548172	-586.280579	277.760010	1456.094482	-550.059570	-96.368317	1450.195679	-530.848450	82.458298	1418.776489	-507.444397	80.175453	1744.913208	-785.589600	386.820557	1243.062744	-659.615051	-199.193115	1208.405640	-654.871216	257.452026	1004.635986	-577.455505	-180.213654	904.994690	-599.895691	79.185532	1091.323730	549.853638	-128.237228	957.016968	604.007568	114.286713
-622.143738	165.276794	991.790222	-614.998352	-11.086808	994.387024	-657.662781	203.071014	521.564148	-673.751709	-53.189510	527.717529	-651.494202	216.824219	78.883728	-663.513794	-58.371952	88.534760	-586.354370	277.884155	1456.082520	-550.243469	-96.252319	1450.209473	-530.977600	82.580437	1418.799316	-507.724335	80.302032	1744.947388	-785.568359	386.998230	1243.037231	-659.632385	-198.978806	1208.332397	-654.920349	257.591217	1004.541443	-576.938232	-179.804749	905.093689	-599.991211	79.294174	1091.322754	550.221130	-128.290955	957.118408	604.586609	114.210396
-622.197815	165.392532	991.800476	-615.095947	-10.960574	994.378601	-657.689758	203.130524	521.621216	-673.792480	-53.244129	527.771240	-651.513306	216.818512	78.902596	-663.650024	-58.356438	88.532188	-586.412292	278.014313	1456.101929	-550.431824	-96.124435	1450.262817	-531.085266	82.668068	1418.811035	-507.980957	80.446701	1744.976074	-785.498352	387.236450	1242.952148	-659.643799	-198.702850	1208.256836	-654.919189	257.750000	1004.482361	-576.412720	-179.344269	905.166992	-600.091797	79.399353	1091.328735	550.670105	-128.289993	957.218384	605.142395	114.243027
[truncated: 40 more columns]
