# Supplementary material for: A dyadic stimulus set of audiovisual affective displays for the study of multisensory, emotional, social interactions
Source: Behav Res Methods. 2015 Nov 5;48(4):1285–95. doi: 10.3758/s13428-015-0654-4 (PMC5101291; doi:10.3758/s13428-015-0654-4)
Supplement: Supplementary file 1 — (ZIP 270 MB) [file 13428_2015_654_MOESM1_ESM.zip › supplementary_material_2_stimuli_set_files/H/H01.txt]

-506.412598	49.633186	868.152405	-451.480469	-164.781006	868.253784	-582.716553	60.863029	493.813873	-515.871643	-206.469543	518.067017	-604.761047	59.706470	87.355858	-546.865417	-215.371216	82.576599	-544.858459	112.052322	1344.466675	-459.571991	-221.652985	1355.599365	-451.057983	-41.636074	1342.675049	-505.055054	-23.678345	1635.205078	-619.467590	183.685699	1084.970581	-457.501495	-328.171082	1097.925415	-507.441559	188.218033	834.355103	-334.632202	-279.037231	850.538879	-450.431519	-50.223286	963.769104	551.671692	-7.441850	946.349121	546.236755	158.229279
-506.436829	49.552383	868.157104	-451.428589	-164.829880	868.267639	-582.773865	60.844677	493.809662	-515.941895	-206.465210	518.050964	-604.776306	59.693840	87.350281	-546.801147	-215.369431	82.574753	-544.889648	112.031517	1344.475220	-459.508911	-221.670837	1355.606812	-451.035187	-41.636971	1342.669556	-504.878021	-23.669365	1635.193115	-619.676025	183.622513	1085.015137	-457.283905	-328.112366	1097.913086	-507.747559	188.266510	834.319092	-334.332733	-278.574829	850.657593	-450.412018	-50.271374	963.775391	551.737427	-7.464135	946.354248	546.302673	158.224777
-506.458374	49.538181	868.137573	-451.449188	-164.844421	868.248657	-582.792358	60.787628	493.801849	-516.045715	-206.458389	518.071350	-604.752014	59.697975	87.337708	-546.762390	-215.377869	82.568947	-544.873718	111.977791	1344.478638	-459.407440	-221.721497	1355.620239	-450.973145	-41.650574	1342.679565	-504.678864	-23.620747	1635.219360	-619.849609	183.545135	1085.025024	-457.083496	-328.016846	1097.892822	-507.975311	188.326477	834.273438	-334.050049	-278.082794	850.765259	-450.407104	-50.278721	963.747803	551.762817	-7.472524	946.354797	546.332520	158.224945
-506.458679	49.489689	868.143494	-451.426147	-164.854156	868.259338	-582.814819	60.758514	493.804382	-516.115051	-206.435333	518.063232	-604.749084	59.701328	87.329185	-546.834778	-215.382629	82.567474	-544.858276	111.943031	1344.489380	-459.306305	-221.716339	1355.602173	-450.911316	-41.657627	1342.681519	-504.510040	-23.627567	1635.208984	-619.990356	183.477875	1085.044922	-456.938721	-327.886993	1097.857422	-508.243317	188.424683	834.249451	-333.827942	-277.629913	850.861389	-450.376740	-50.296398	963.749573	551.791138	-7.471361	946.336731	546.367737	158.226654
-506.484863	49.395897	868.134277	-451.427551	-164.912048	868.243469	-582.860168	60.708622	493.793030	-516.243347	-206.480469	518.087097	-604.792297	59.680351	87.354759	-546.824646	-215.388351	82.566383	-544.778931	111.906548	1344.481812	-459.210449	-221.718124	1355.567993	-450.819580	-41.677017	1342.645996	-504.320801	-23.622768	1635.216675	-620.110596	183.433853	1085.105347	-456.813538	-327.840363	1097.805542	-508.489197	188.533798	834.245789	-333.807892	-277.389709	850.835876	-450.356110	-50.361816	963.725891	551.827637	-7.513174	946.338562	546.417603	158.188232
-506.477966	49.400997	868.140137	-451.426575	-164.908569	868.227173	-582.848633	60.660709	493.795288	-516.312561	-206.454803	518.061829	-604.753540	59.688385	87.335533	-546.818665	-215.394562	82.559616	-544.743713	111.887207	1344.485352	-459.088654	-221.744186	1355.544678	-450.724243	-41.701954	1342.646973	-504.165924	-23.647610	1635.203247	-620.195984	183.392975	1085.133911	-456.729401	-327.749207	1097.789429	-508.738647	188.663849	834.242004	-333.712433	-277.049438	850.861633	-450.336182	-50.364151	963.716431	551.850830	-7.520259	946.346497	546.444031	158.190491
-506.512329	49.340019	868.128296	-451.475403	-164.933807	868.201416	-582.895508	60.651085	493.788879	-516.418457	-206.479996	518.079468	-604.750854	59.689442	87.336075	-546.850403	-215.383911	82.551048	-544.633118	111.865883	1344.508667	-458.995575	-221.768646	1355.530396	-450.627380	-41.696598	1342.636475	-504.047302	-23.670475	1635.177734	-620.256714	183.363922	1085.198608	-456.670746	-327.711639	1097.732422	-508.952393	188.772552	834.232361	-333.653625	-276.716309	850.857727	-450.348663	-50.406666	963.688904	551.897339	-7.546505	946.342346	546.501343	158.177933
-506.555542	49.332008	868.139465	-451.525848	-164.968506	868.198730	-582.944885	60.620014	493.801056	-516.502380	-206.490540	518.072632	-604.729675	59.687920	87.321312	-546.806335	-215.367905	82.553032	-544.542175	111.840660	1344.526245	-458.885315	-221.792511	1355.521484	-450.535736	-41.727291	1342.612671	-503.921814	-23.693228	1635.144287	-620.320984	183.345062	1085.271851	-456.627594	-327.642303	1097.698364	-509.146484	188.876038	834.244629	-333.619354	-276.534515	850.837219	-450.372192	-50.430107	963.686279	551.973694	-7.563025	946.355286	546.607605	158.141083
-506.604034	49.278439	868.146790	-451.563873	-165.060425	868.214844	-582.971191	60.578465	493.800903	-516.597595	-206.556610	518.071838	-604.742126	59.660595	87.313263	-546.800476	-215.379105	82.539330	-544.433960	111.826569	1344.571655	-458.778778	-221.831360	1355.508179	-450.433716	-41.753860	1342.600098	-503.794250	-23.777340	1635.213623	-620.331482	183.365570	1085.337891	-456.638214	-327.561523	1097.625000	-509.307892	188.964539	834.247314	-333.558807	-276.167908	850.871704	-450.405548	-50.496311	963.694519	552.032104	-7.580798	946.361084	546.667358	158.123581
-506.646851	49.226196	868.145020	-451.608521	-165.084045	868.230530	-583.047058	60.599083	493.797180	-516.655396	-206.594986	518.058350	-604.771729	59.655216	87.328728	-546.807068	-215.390640	82.537163	-544.266296	111.800385	1344.599976	-458.682373	-221.859436	1355.489990	-450.319061	-41.785942	1342.588623	-503.696350	-23.837353	1635.227783	-620.317261	183.386871	1085.426025	-456.674652	-327.510651	1097.591553	-509.449371	189.069046	834.259827	-333.678528	-275.942566	850.822937	-450.430664	-50.520966	963.694885	552.113281	-7.606293	946.383484	546.782288	158.081116
-506.662598	49.254517	868.137024	-451.685333	-165.107285	868.230896	-583.093201	60.550152	493.812317	-516.723083	-206.650146	518.061768	-604.769348	59.653320	87.343307	-546.771667	-215.399780	82.523918	-544.121399	111.774620	1344.661377	-458.572510	-221.897018	1355.471680	-450.211884	-41.813465	1342.575562	-503.603210	-23.902414	1635.232056	-620.297363	183.401733	1085.532227	-456.663452	-327.652100	1097.633789	-509.577972	189.146561	834.264404	-333.987854	-275.930786	850.677002	-450.453003	-50.518524	963.683838	552.192200	-7.648397	946.384460	546.880371	158.048248
-506.727478	49.207615	868.136780	-451.757690	-165.156586	868.201904	-583.086670	60.547028	493.800781	-516.759827	-206.715942	518.063232	-604.775757	59.659481	87.319305	-546.783691	-215.397614	82.542023	-543.967957	111.760483	1344.689941	-458.456665	-221.944992	1355.443726	-450.069672	-41.862225	1342.546021	-503.506348	-23.985134	1635.239014	-620.233887	183.475769	1085.608887	-456.702362	-327.668304	1097.586060	-509.677429	189.234192	834.288940	-334.118561	-275.658539	850.622986	-450.487671	-50.571804	963.659424	552.235535	-7.655163	946.389282	546.943787	158.051682
-506.740143	49.192478	868.124023	-451.851471	-165.166077	868.177307	-583.157776	60.517723	493.803314	-516.816589	-206.811111	518.061951	-604.768005	59.670341	87.333633	-546.824219	-215.385971	82.540962	-543.748962	111.736328	1344.721924	-458.301697	-221.969009	1355.403442	-450.092041	-41.995579	1342.373901	-503.434448	-24.061232	1635.218750	-620.124451	183.517487	1085.706543	-456.775574	-327.686188	1097.545654	-509.754974	189.305450	834.297180	-334.371490	-275.432068	850.503235	-450.503723	-50.590584	963.630066	552.273438	-7.723493	946.406311	547.020569	158.016144
-506.790192	49.166752	868.128967	-451.933746	-165.201797	868.167236	-583.171509	60.484589	493.804840	-516.813110	-206.841660	518.069031	-604.765808	59.668274	87.348564	-546.808167	-215.429810	82.557693	-543.561646	111.678604	1344.765625	-458.189392	-222.021576	1355.373169	-449.951538	-42.070293	1342.355591	-503.332062	-24.154432	1635.250366	-620.003235	183.567154	1085.793457	-456.888245	-327.698212	1097.477783	-509.819122	189.405640	834.300964	-334.652313	-275.416626	850.332947	-450.539368	-50.624840	963.618530	552.327759	-7.698380	946.409607	547.103638	158.028107
-506.823944	49.098869	868.127625	-452.005829	-165.242813	868.167542	-583.208679	60.498119	493.802856	-516.809814	-206.897217	518.019165	-604.780151	59.662312	87.352364	-546.798279	-215.433945	82.562759	-543.363342	111.652397	1344.820557	-458.098907	-222.104172	1355.338501	-449.807251	-42.146378	1342.335571	-503.264587	-24.243637	1635.235962	-619.866638	183.646606	1085.901611	-457.000946	-327.705353	1097.409912	-509.851471	189.513641	834.338928	-334.982605	-275.450806	850.177612	-450.567810	-50.676525	963.610413	552.354553	-7.744131	946.427063	547.190186	157.982422
-506.862732	49.079823	868.149658	-452.098022	-165.304871	868.170105	-583.255310	60.482498	493.837708	-516.787537	-206.900421	517.978210	-604.789673	59.668282	87.356010	-546.786438	-215.420303	82.561249	-543.181091	111.609200	1344.880493	-458.053009	-222.164200	1355.268555	-449.487762	-42.106876	1342.506714	-503.184937	-24.334366	1635.232910	-619.709534	183.703430	1085.992432	-457.148621	-327.745239	1097.320313	-509.850220	189.619110	834.385437	-335.360199	-275.498474	849.984192	-450.614655	-50.729649	963.618042	552.413940	-7.696642	946.426636	547.240417	158.044403
-506.899292	49.078941	868.142761	-452.232239	-165.315384	868.148254	-583.290344	60.506004	493.824524	-516.801636	-206.970749	517.935486	-604.801941	59.662407	87.339775	-546.778564	-215.411713	82.552734	-542.954407	111.592316	1344.939453	-457.945435	-222.234314	1355.234253	-449.537750	-42.272549	1342.321533	-503.063385	-24.425426	1635.279175	-619.543579	183.778076	1086.076538	-457.339020	-327.812012	1097.276611	-509.847870	189.748871	834.419067	-335.941956	-275.736359	849.709778	-450.675537	-50.749252	963.597351	552.452576	-7.731645	946.440369	547.328613	158.024673
-506.935181	49.094593	868.178406	-452.324249	-165.342453	868.135132	-583.323730	60.519146	493.833923	-516.788208	-207.026749	517.919800	-604.794006	59.672161	87.360054	-546.777710	-215.442261	82.557449	-542.784119	111.558914	1345.017334	-457.890900	-222.316635	1355.172363	-449.263519	-42.271866	1342.460449	-502.976929	-24.530651	1635.249390	-619.350952	183.857147	1086.188843	-457.493713	-327.837769	1097.187378	-509.809631	189.874664	834.467102	-336.223572	-275.722015	849.575012	-450.719879	-50.780685	963.604675	552.530151	-7.700850	946.416077	547.415161	158.050186
-506.985657	49.043415	868.172729	-452.424713	-165.403488	868.132263	-583.344727	60.497688	493.840454	-516.777771	-207.048264	517.917053	-604.841370	59.677452	87.372086	-546.798828	-215.398300	82.545906	-542.573303	111.517303	1345.074707	-457.820557	-222.408752	1355.119751	-449.151215	-42.349087	1342.422852	-502.839050	-24.638832	1635.279785	-619.126953	183.935776	1086.301636	-457.681335	-327.888733	1097.125122	-509.697205	189.956726	834.539734	-336.635620	-275.985840	849.348267	-450.775085	-50.837460	963.594299	552.554626	-7.735540	946.441284	547.494385	158.019669
-506.989349	49.035973	868.184265	-452.522644	-165.463547	868.117676	-583.341553	60.487251	493.831390	-516.790100	-207.074966	517.919067	-604.829956	59.687229	87.356812	-546.784058	-215.389359	82.558739	-542.367188	111.479073	1345.143921	-457.768311	-222.466568	1355.055664	-449.037903	-42.434578	1342.405273	-502.706543	-24.763615	1635.267944	-618.920532	184.019562	1086.436157	-457.923950	-327.978333	1097.056274	-509.611511	190.052536	834.604431	-337.296539	-276.346985	848.982178	-450.799347	-50.890617	963.586182	552.576965	-7.720757	946.436401	547.556030	158.002914
-507.018555	49.013050	868.165222	-452.608246	-165.503922	868.076843	-583.398499	60.489197	493.845520	-516.740295	-207.105011	517.922668	-604.845947	59.681767	87.359978	-546.824524	-215.408051	82.568329	-542.149414	111.427193	1345.188232	-457.696594	-222.561859	1354.976685	-448.933899	-42.536755	1342.343506	-502.569733	-24.872763	1635.264038	-618.710938	184.076920	1086.513794	-458.163452	-328.058960	1096.991577	-509.471069	190.129059	834.673279	-337.874084	-276.600769	848.698425	-450.827271	-50.932671	963.548157	552.565796	-7.732762	946.447327	547.596252	157.997223
-507.029358	49.006310	868.167114	-452.691956	-165.530228	868.056580	-583.387207	60.451305	493.848022	-516.733521	-207.113922	517.897766	-604.822449	59.675991	87.354691	-546.866943	-215.417557	82.583214	-541.938782	111.364388	1345.241211	-457.656036	-222.660049	1354.896606	-448.818390	-42.639584	1342.310669	-502.415070	-24.998528	1635.249268	-618.511292	184.152817	1086.618530	-458.448944	-328.066895	1096.861694	-509.320648	190.213913	834.741394	-338.288818	-276.757874	848.547974	-450.842712	-50.961521	963.530212	552.581665	-7.772539	946.457458	547.679565	157.997742
-507.039948	49.006176	868.160767	-452.798309	-165.577789	868.021362	-583.397400	60.441257	493.830292	-516.792480	-207.182663	517.919189	-604.810791	59.675964	87.363518	-546.890137	-215.399231	82.590668	-541.747192	111.323891	1345.281738	-457.631409	-222.747894	1354.832764	-448.715851	-42.756393	1342.276489	-502.249237	-25.106558	1635.249146	-618.289734	184.240265	1086.698242	-458.755676	-328.180359	1096.797974	-509.099030	190.286133	834.829590	-338.920837	-276.986267	848.288391	-450.868134	-51.004417	963.500793	552.594727	-7.788499	946.478638	547.744446	157.968582
-507.074677	48.979073	868.160278	-452.904327	-165.627106	868.000488	-583.463806	60.437042	493.840485	-516.803467	-207.189484	517.905518	-604.828308	59.673203	87.349281	-546.832214	-215.402740	82.593292	-541.563965	111.257729	1345.328735	-457.628815	-222.881973	1354.759277	-448.617004	-42.847534	1342.254517	-502.069336	-25.216297	1635.247559	-618.052551	184.295197	1086.786743	-459.068573	-328.341858	1096.781860	-508.885162	190.373550	834.908081	-339.697937	-277.511017	847.936035	-450.910767	-51.055069	963.482666	552.612427	-7.826933	946.487793	547.831787	157.954086
-507.094391	48.956131	868.171936	-452.987976	-165.723251	868.001038	-583.447998	60.401691	493.839264	-516.815491	-207.179031	517.887939	-604.839233	59.647232	87.363983	-546.808777	-215.422348	82.572906	-541.379517	111.225403	1345.390747	-457.619781	-223.001389	1354.723755	-448.527008	-42.969158	1342.253052	-501.871582	-25.340963	1635.260254	-617.806519	184.364380	1086.848877	-459.508179	-328.220825	1096.599365	-508.604980	190.452560	834.997559	-340.174042	-277.837463	847.723267	-450.941071	-51.125290	963.483032	552.657898	-7.824535	946.497681	547.947083	157.976028
-507.097137	48.983562	868.186157	-453.103760	-165.745438	867.977661	-583.453125	60.415245	493.863922	-516.881531	-207.254898	517.877441	-604.807190	59.657616	87.368271	-546.812134	-215.431137	82.569160	-541.217712	111.180977	1345.449097	-457.646393	-223.134140	1354.682129	-448.430756	-43.083092	1342.241821	-501.651428	-25.451927	1635.265625	-617.565857	184.445007	1086.893433	-460.023682	-327.956177	1096.427734	-508.328430	190.542191	835.089844	-340.814911	-278.317902	847.421143	-450.978149	-51.150818	963.473816	552.687317	-7.848079	946.518616	548.057495	157.912857
-507.098389	48.972126	868.201294	-453.206329	-165.784744	867.947388	-583.480164	60.423496	493.868103	-516.955933	-207.259598	517.894348	-604.833984	59.664593	87.370117	-546.808533	-215.431503	82.570107	-541.046814	111.118790	1345.482178	-457.673767	-223.226135	1354.639526	-448.353729	-43.193031	1342.229980	-501.432709	-25.564423	1635.274170	-617.307373	184.543045	1086.966919	-460.305573	-328.429749	1096.506836	-508.024628	190.594833	835.180115	-341.622101	-278.956207	847.101563	-451.001526	-51.203838	963.459656	552.679871	-7.887846	946.529358	548.164368	157.908829
-507.050629	48.978031	868.191528	-453.265045	-165.795700	867.917664	-583.450745	60.411617	493.862793	-516.983093	-207.249390	517.851990	-604.818604	59.671371	87.366936	-546.780457	-215.405701	82.550560	-540.867310	111.067375	1345.499756	-457.686371	-223.364365	1354.602661	-448.290100	-43.330528	1342.213135	-501.212646	-25.680790	1635.277344	-617.017273	184.579346	1087.013184	-460.681854	-328.571106	1096.461914	-507.680267	190.653137	835.269897	-342.254517	-279.471832	846.858704	-450.986267	-51.225044	963.434937	552.685181	-7.930108	946.522888	548.253357	157.879669
-507.022095	48.977406	868.175293	-453.318359	-165.864182	867.886719	-583.476868	60.418999	493.869507	-517.064026	-207.283615	517.836182	-604.815308	59.670147	87.365494	-546.805725	-215.434479	82.540291	-540.714294	110.997169	1345.499268	-457.725281	-223.460098	1354.545410	-448.239105	-43.469151	1342.181519	-500.979828	-25.801456	1635.276367	-616.749329	184.652145	1087.040894	-461.070587	-328.650452	1096.380249	-507.362396	190.697403	835.340210	-342.706116	-279.937347	846.655273	-450.968323	-51.271923	963.403015	552.675415	-7.947014	946.519226	548.324219	157.879059
-506.986298	48.988258	868.173706	-453.359650	-165.922791	867.845886	-583.491272	60.422466	493.883881	-517.109436	-207.299622	517.846558	-604.832947	59.684502	87.373627	-546.774109	-215.414459	82.534187	-540.570251	110.934364	1345.494263	-457.770294	-223.574677	1354.493652	-448.182343	-43.592579	1342.146240	-500.750305	-25.915720	1635.277344	-616.509277	184.753143	1087.079346	-461.390228	-328.984528	1096.460327	-506.991394	190.733871	835.406189	-343.393890	-280.539276	846.420471	-450.943665	-51.319134	963.375183	552.666382	-7.947477	946.514893	548.399048	157.875153
-506.937622	48.971672	868.181030	-453.393738	-165.950195	867.845581	-583.473328	60.447803	493.886139	-517.197266	-207.268845	517.828735	-604.859680	59.683884	87.389610	-546.851868	-215.416122	82.548782	-540.435486	110.867638	1345.507568	-457.831177	-223.707977	1354.455811	-448.158875	-43.705093	1342.115112	-500.501221	-26.057655	1635.272827	-616.225220	184.827255	1087.121216	-461.782867	-329.212311	1096.475220	-506.614471	190.777283	835.445740	-344.197479	-281.217834	846.114990	-450.922211	-51.352634	963.375183	552.659363	-7.984196	946.531799	548.463745	157.843079
-506.878601	48.940369	868.172546	-453.402740	-165.998062	867.828308	-583.486145	60.444324	493.908661	-517.233032	-207.248764	517.837097	-604.864746	59.688950	87.385727	-546.814758	-215.391602	82.523132	-540.308228	110.807594	1345.547485	-457.893707	-223.834167	1354.409058	-448.127960	-43.824600	1342.118042	-500.264221	-26.175467	1635.290405	-615.911133	184.885452	1087.162720	-462.198273	-329.372345	1096.441040	-506.204651	190.806473	835.536255	-344.739502	-281.664063	845.950256	-450.891113	-51.404404	963.361389	552.662537	-8.005365	946.532410	548.546143	157.826645
-506.813385	48.936634	868.178955	-453.449738	-166.030914	867.823730	-583.459106	60.452274	493.918274	-517.318970	-207.254532	517.834839	-604.833069	59.696083	87.400467	-546.810242	-215.403305	82.538681	-540.194214	110.726929	1345.577271	-458.012512	-223.971649	1354.375854	-448.090546	-43.954830	1342.130371	-500.042023	-26.294388	1635.298950	-615.623962	184.955811	1087.185181	-462.648865	-329.603821	1096.395020	-505.764221	190.827057	835.621338	-345.537994	-282.168915	845.755249	-450.874115	-51.441822	963.361267	552.698730	-8.052243	946.543274	548.669434	157.769409
-506.770599	48.952847	868.207886	-453.493317	-166.072983	867.831970	-583.421021	60.450527	493.889496	-517.391052	-207.251724	517.831909	-604.833008	59.699215	87.389297	-546.785339	-215.393417	82.545372	-540.061768	110.662170	1345.634399	-458.126495	-224.115952	1354.344482	-448.067413	-44.082920	1342.120117	-499.825134	-26.408274	1635.315430	-615.325684	184.994995	1087.206787	-463.082123	-329.870605	1096.402954	-505.291504	190.801544	835.720825	-346.291412	-282.995300	845.503967	-450.870239	-51.476555	963.380188	552.719666	-8.058008	946.532654	548.760376	157.738205
-506.706940	48.952427	868.199219	-453.514282	-166.104340	867.818604	-583.459167	60.473568	493.919769	-517.410400	-207.225098	517.816528	-604.909607	59.702209	87.414185	-546.781006	-215.388214	82.530220	-539.920532	110.609253	1345.629150	-458.200409	-224.228775	1354.303711	-448.155884	-44.265247	1341.988403	-499.608368	-26.541040	1635.319580	-615.021973	185.013657	1087.206543	-463.502106	-330.100494	1096.386963	-504.864471	190.835342	835.804749	-346.826996	-283.524841	845.333496	-450.843323	-51.505672	963.368408	552.725952	-8.082422	946.541870	548.851501	157.681030
-506.623260	48.932487	868.195923	-453.536591	-166.116043	867.807739	-583.415161	60.491676	493.939819	-517.518860	-207.237289	517.791504	-604.869751	59.686943	87.406990	-546.755859	-215.403366	82.529900	-539.815308	110.530350	1345.663818	-458.330566	-224.361832	1354.246582	-448.010773	-44.331802	1342.105591	-499.411194	-26.647617	1635.290039	-614.726990	185.043716	1087.223755	-463.956299	-330.355652	1096.400146	-504.388367	190.844849	835.936035	-347.652832	-284.161682	845.043762	-450.805939	-51.537357	963.360474	552.720337	-8.098855	946.531311	548.890076	157.681686
-506.548706	48.914398	868.205505	-453.520844	-166.194412	867.827332	-583.404968	60.483158	493.936798	-517.554321	-207.210861	517.808411	-604.873291	59.691029	87.412025	-546.784302	-215.411179	82.508316	-539.694397	110.466919	1345.669922	-458.434479	-224.465988	1354.186035	-447.984253	-44.475746	1342.086060	-499.243835	-26.795227	1635.313477	-614.412598	185.088242	1087.217407	-464.388397	-330.539825	1096.375244	-503.918610	190.793625	836.042236	-348.323792	-284.816467	844.826843	-450.762695	-51.591610	963.376099	552.715454	-8.119520	946.535156	548.949646	157.651199
-506.492706	48.901966	868.206482	-453.562256	-166.214005	867.811218	-583.410095	60.502098	493.940094	-517.576843	-207.171692	517.779907	-604.940613	59.677315	87.424767	-546.806335	-215.395462	82.481590	-539.551941	110.415085	1345.689819	-458.571381	-224.582382	1354.138306	-447.975159	-44.604359	1342.062988	-499.095276	-26.888474	1635.281250	-614.111084	185.115265	1087.209473	-464.854492	-330.657990	1096.319946	-503.437653	190.743256	836.125610	-348.816437	-285.348328	844.709534	-450.747955	-51.626858	963.367615	552.711914	-8.123871	946.524780	549.009583	157.627838
-506.425323	48.887325	868.205444	-453.594574	-166.261765	867.790710	-583.383789	60.466202	493.924652	-517.670776	-207.171600	517.798706	-604.913025	59.668655	87.422859	-546.830750	-215.390762	82.492775	-539.428345	110.370392	1345.700317	-458.713165	-224.699280	1354.088623	-447.951508	-44.730251	1342.066040	-498.945496	-27.026300	1635.294922	-613.815857	185.132278	1087.198608	-465.320374	-330.805267	1096.285156	-502.976166	190.682144	836.200623	-349.420105	-286.085388	844.512817	-450.722778	-51.679455	963.356140	552.737610	-8.163105	946.523315	549.106995	157.566696
-506.332581	48.873196	868.201782	-453.618347	-166.301422	867.788208	-583.359192	60.490829	493.925903	-517.671509	-207.108032	517.791992	-604.877197	59.701347	87.434731	-546.816956	-215.412567	82.483238	-539.264832	110.308662	1345.727295	-458.838470	-224.836273	1354.065308	-447.931061	-44.853664	1342.067139	-498.827545	-27.190050	1635.330200	-613.498474	185.156693	1087.213379	-465.848633	-330.876312	1096.189087	-502.540253	190.641296	836.279419	-350.169098	-286.910339	844.264709	-450.685883	-51.721947	963.353455	552.752991	-8.209090	946.532959	549.207825	157.470566
-506.254242	48.849415	868.202454	-453.673401	-166.331955	867.775269	-583.294556	60.486237	493.941650	-517.859070	-207.135056	517.912720	-604.858826	59.725246	87.425232	-546.864502	-215.363876	82.491402	-539.094910	110.272789	1345.739014	-458.964142	-224.952515	1354.032715	-447.908417	-44.969021	1342.046265	-498.717285	-27.324654	1635.316162	-613.197693	185.173141	1087.223267	-466.281555	-331.026764	1096.156982	-502.068054	190.552124	836.337585	-350.649597	-287.405914	844.166504	-450.651398	-51.767883	963.341614	552.780640	-8.237100	946.544861	549.288086	157.457047
-506.183990	48.808090	868.189087	-453.678772	-166.379501	867.776978	-583.307068	60.509171	493.956451	-517.919739	-207.135071	517.953430	-604.876038	59.714993	87.432800	-546.820618	-215.364594	82.496269	-538.914673	110.243958	1345.789307	-459.082397	-225.061935	1353.981934	-447.968597	-45.142162	1341.963623	-498.632721	-27.487013	1635.329834	-612.888611	185.201584	1087.245728	-466.648773	-331.429169	1096.285767	-501.545288	190.418274	836.427368	-351.285583	-288.122009	844.010437	-450.616760	-51.815601	963.335388	552.814514	-8.264071	946.533997	549.386475	157.406494
-506.083923	48.775486	868.192627	-453.698273	-166.403198	867.771179	-583.265686	60.508762	493.942749	-517.911316	-207.183685	517.960510	-604.889587	59.709221	87.431854	-546.831482	-215.369095	82.510292	-538.728271	110.198738	1345.830078	-459.224731	-225.196823	1353.953857	-447.858002	-45.215321	1342.042236	-498.571228	-27.658039	1635.369873	-612.540405	185.264145	1087.276123	-467.112762	-331.596527	1096.236572	-501.069000	190.353653	836.489563	-351.859894	-288.837311	843.826294	-450.580475	-51.864899	963.337036	552.872925	-8.261627	946.528992	549.476379	157.396957
-506.000153	48.737473	868.186890	-453.748077	-166.471375	867.772095	-583.233459	60.518272	493.939667	-517.955017	-207.217941	517.942322	-604.892883	59.704796	87.448959	-546.802979	-215.379929	82.500015	-538.549316	110.144829	1345.846558	-459.318420	-225.299866	1353.911743	-447.889526	-45.378639	1341.956665	-498.544617	-27.806076	1635.391113	-612.186951	185.316589	1087.317871	-467.565155	-331.808533	1096.215454	-500.632599	190.254623	836.571716	-352.501556	-289.570984	843.603943	-450.545319	-51.929798	963.329895	552.885559	-8.308305	946.548279	549.538940	157.369339
-505.904694	48.705997	868.168335	-453.782318	-166.493179	867.756409	-583.198303	60.530319	493.952820	-517.947693	-207.218445	517.895630	-604.889343	59.703281	87.452759	-546.734558	-215.367996	82.461052	-538.390381	110.128593	1345.870605	-459.447693	-225.423126	1353.868286	-447.800385	-45.439816	1342.020752	-498.527252	-27.956535	1635.372070	-611.849976	185.343872	1087.335815	-467.921997	-331.995483	1096.226440	-500.181091	190.148697	836.663513	-352.935577	-290.157745	843.510681	-450.510773	-51.971554	963.312683	552.909851	-8.337761	946.553040	549.588623	157.352936
-505.837891	48.663029	868.149536	-453.802429	-166.603256	867.755554	-583.129944	60.525711	493.941162	-517.967041	-207.245270	517.889526	-604.883728	59.701694	87.452766	-546.770081	-215.376831	82.469543	-538.220581	110.102913	1345.894287	-459.587341	-225.507660	1353.825439	-447.771393	-45.569588	1341.995361	-498.525391	-28.159191	1635.419434	-611.546448	185.397644	1087.347778	-468.357208	-332.228210	1096.253784	-499.701874	189.989731	836.743286	-353.616577	-290.952667	843.291321	-450.480774	-52.052528	963.301086	552.947449	-8.359823	946.529968	549.668579	157.326019
-505.746063	48.638344	868.141724	-453.847107	-166.630753	867.733521	-583.138855	60.545044	493.939972	-518.005005	-207.280151	517.894226	-604.911926	59.702950	87.455254	-546.747925	-215.395706	82.472557	-538.008850	110.068542	1345.899780	-459.710327	-225.604630	1353.785278	-447.752258	-45.696640	1341.979370	-498.530884	-28.316784	1635.393921	-611.196350	185.455856	1087.367188	-468.745911	-332.349976	1096.224487	-499.263184	189.833389	836.831543	-354.003418	-291.491058	843.198242	-450.445068	-52.100677	963.284058	552.989563	-8.419929	946.533020	549.728027	157.269699
-505.664001	48.632259	868.133179	-453.885162	-166.653442	867.724731	-583.094971	60.546066	493.928925	-518.017090	-207.237381	517.872375	-604.920410	59.694061	87.460541	-546.764038	-215.370010	82.464668	-537.801819	110.034119	1345.921387	-459.852783	-225.703003	1353.743896	-447.747925	-45.812042	1341.923462	-498.531860	-28.528053	1635.440918	-610.841980	185.498856	1087.387085	-469.178162	-332.495087	1096.196777	-498.798706	189.670975	836.916443	-354.501831	-292.100830	843.062683	-450.419830	-52.131306	963.275574	553.003845	-8.449246	946.537109	549.787964	157.199768
-505.578186	48.619373	868.129395	-453.929810	-166.704605	867.729126	-583.041321	60.593945	493.952820	-518.073669	-207.283447	517.914001	-604.882263	59.700996	87.461891	-546.769409	-215.380188	82.475189	-537.552368	109.984718	1345.911133	-459.962524	-225.792343	1353.709473	-447.712616	-45.911137	1341.925781	-498.560974	-28.704601	1635.450439	-610.501404	185.566971	1087.391357	-469.560944	-332.634888	1096.160889	-498.321686	189.521622	836.989868	-355.004700	-292.708374	842.924683	-450.396820	-52.178154	963.276184	553.060547	-8.515056	946.544067	549.863037	157.169434
-505.510742	48.578999	868.117493	-453.925476	-166.798767	867.746033	-582.979858	60.594429	493.940765	-517.929810	-207.109253	517.795837	-604.887817	59.704632	87.457390	-546.718811	-215.372787	82.452248	-537.353333	109.956787	1345.945068	-460.119110	-225.876404	1353.676025	-447.656525	-46.023048	1341.937378	-498.593414	-28.871010	1635.443604	-610.182373	185.599380	1087.465454	-469.929810	-332.822052	1096.171021	-497.873566	189.343994	837.045349	-355.473389	-293.359131	842.789551	-450.368256	-52.244728	963.280884	553.097656	-8.530788	946.548340	549.905762	157.098663
-505.460083	48.539268	868.113159	-453.974304	-166.829330	867.742920	-582.939270	60.622234	493.950806	-518.034180	-207.185806	517.890991	-604.916504	59.708508	87.460030	-546.736389	-215.362061	82.465958	-537.121094	109.920753	1345.955811	-460.240814	-225.972336	1353.649170	-447.618561	-46.116581	1341.932861	-498.626526	-29.065870	1635.467651	-609.849670	185.664780	1087.500244	-470.436066	-332.572601	1096.012329	-497.461853	189.174774	837.110291	-356.001556	-294.085724	842.621765	-450.365417	-52.292137	963.277466	553.162048	-8.589143	946.555359	549.986145	157.091431
-505.409393	48.529518	868.111023	-454.018463	-166.871246	867.747131	-582.896423	60.655586	493.936462	-518.023926	-207.157547	517.908997	-604.934814	59.698048	87.466614	-546.688660	-215.381638	82.460754	-536.858704	109.852386	1345.915771	-460.381500	-226.046402	1353.609741	-447.577850	-46.211636	1341.927002	-498.647278	-29.301352	1635.522461	-609.516541	185.736954	1087.505981	-470.800171	-332.730957	1096.022095	-497.028412	188.972672	837.136353	-356.420624	-294.676575	842.491455	-450.362518	-52.329212	963.279419	553.205383	-8.575985	946.567383	550.044312	157.052139
-505.352142	48.550018	868.097412	-454.069031	-166.903229	867.733093	-582.890198	60.681332	493.977478	-518.024902	-207.158691	517.892822	-604.926819	59.717850	87.460876	-546.710449	-215.374054	82.449944	-536.676941	109.842682	1345.913818	-460.511292	-226.119522	1353.571167	-447.564423	-46.289745	1341.916504	-498.668610	-29.482567	1635.530884	-609.188232	185.791748	1087.482910	-470.952911	-333.190521	1096.133911	-496.587158	188.767975	837.187256	-356.738556	-295.185822	842.437683	-450.356293	-52.350800	963.265808	553.241394	-8.637836	946.583252	550.095398	157.001190
-505.287903	48.522259	868.072998	-454.096924	-166.945953	867.729065	-582.855530	60.690670	493.989166	-518.127563	-207.212677	517.984680	-604.922791	59.720188	87.464378	-546.784058	-215.355896	82.454102	-536.507813	109.838333	1345.916138	-460.637115	-226.192703	1353.524658	-447.510864	-46.393791	1341.882690	-498.688538	-29.665051	1635.541382	-608.836304	185.847900	1087.486816	-471.257751	-333.305054	1096.126221	-496.183990	188.618332	837.231812	-357.075592	-295.713470	842.342468	-450.330322	-52.388195	963.249390	553.258545	-8.700471	946.606506	550.129272	156.944809
-505.228424	48.522621	868.069763	-454.156219	-166.991302	867.725769	-582.812195	60.695793	493.978424	-518.233765	-207.365829	517.865601	-604.901978	59.717014	87.481346	-546.820313	-215.353043	82.463661	-536.329529	109.829857	1345.940186	-460.752380	-226.265869	1353.466919	-447.470947	-46.487869	1341.855713	-498.712585	-29.855881	1635.459839	-608.516724	185.874466	1087.471924	-471.575775	-333.424164	1096.098633	-495.857056	188.519485	837.259888	-357.468964	-296.249634	842.217468	-450.328766	-52.428005	963.246887	553.310669	-8.718318	946.601379	550.165771	156.930527
-505.191925	48.496628	868.065613	-454.198975	-167.028839	867.712158	-582.813599	60.706951	493.993164	-518.204407	-207.306458	517.838501	-604.958923	59.696381	87.481773	-546.770386	-215.354370	82.460526	-536.189270	109.816025	1345.934326	-460.866669	-226.349304	1353.432739	-447.419189	-46.585705	1341.862061	-498.701080	-30.038540	1635.465820	-608.227356	185.913925	1087.453125	-471.874481	-333.488373	1096.052368	-495.387512	188.216232	837.305054	-357.842346	-296.789734	842.106079	-450.327484	-52.474060	963.237671	553.339722	-8.756776	946.617126	550.206421	156.882233
-505.160706	48.512634	868.072754	-454.253021	-167.072739	867.702576	-582.795471	60.736717	494.018799	-518.112610	-207.212479	517.808350	-604.955627	59.688847	87.493225	-546.735352	-215.368408	82.434738	-536.042603	109.830933	1345.967529	-461.001892	-226.407196	1353.401367	-447.416504	-46.653072	1341.852661	-498.693604	-30.227737	1635.470825	-607.936707	185.985504	1087.462524	-472.232513	-333.357758	1095.912720	-494.955811	187.977905	837.348328	-358.127045	-297.290039	842.002441	-450.341309	-52.509460	963.238708	553.385925	-8.780472	946.626099	550.243713	156.848389
-505.088165	48.492016	868.069336	-454.285980	-167.117310	867.714966	-582.764648	60.733948	493.990173	-517.991699	-207.126968	517.780640	-604.954224	59.679878	87.469177	-546.637573	-215.382416	82.418709	-535.900696	109.835411	1345.970093	-461.124878	-226.489655	1353.376343	-447.380859	-46.743759	1341.849121	-498.649841	-30.386271	1635.500244	-607.619263	186.017471	1087.451416	-472.498322	-333.465149	1095.908081	-494.617737	187.869522	837.367981	-358.445557	-297.714386	841.937500	-450.327240	-52.551559	963.245605	553.415100	-8.830983	946.633301	550.279907	156.825027
-505.043213	48.480732	868.060547	-454.326721	-167.159027	867.721069	-582.770752	60.754269	494.017609	-517.965088	-207.082687	517.779114	-604.959229	59.688606	87.469887	-546.589966	-215.346848	82.402481	-535.754517	109.835571	1345.972412	-461.250702	-226.542908	1353.355591	-447.370911	-46.812054	1341.859009	-498.601013	-30.436644	1635.491089	-607.323792	186.074570	1087.449951	-472.727936	-333.565887	1095.913208	-494.279022	187.746414	837.394714	-358.681274	-298.097504	841.891907	-450.326172	-52.584347	963.245056	553.452576	-8.877262	946.641846	550.307861	156.778381
-504.984528	48.471039	868.037842	-454.377747	-167.199982	867.702271	-582.738647	60.775436	494.022278	-517.945862	-207.041245	517.745361	-604.985535	59.677994	87.472244	-546.622986	-215.190704	82.403374	-535.614197	109.824310	1345.977295	-461.382355	-226.631927	1353.328491	-447.342926	-46.913670	1341.845947	-498.534912	-30.543467	1635.490234	-607.058289	186.080750	1087.427612	-472.933105	-333.671753	1095.924316	-493.906738	187.572433	837.425110	-358.970032	-298.523071	841.808899	-450.313232	-52.621696	963.222351	553.456116	-8.934220	946.647278	550.316162	156.749268
-504.914856	48.490726	868.021179	-454.412628	-167.242767	867.692627	-582.675659	60.722439	494.008514	-517.939392	-207.015732	517.722473	-604.951660	59.701054	87.484100	-546.622620	-215.189545	82.394035	-535.489136	109.815735	1346.019043	-461.477173	-226.686584	1353.308105	-447.363800	-46.989391	1341.834229	-498.465668	-30.649807	1635.483521	-606.811768	186.099304	1087.412842	-473.152161	-333.740417	1095.870117	-493.473877	187.340851	837.462036	-359.219147	-298.923096	841.723389	-450.296478	-52.646500	963.210327	553.498474	-8.969729	946.646362	550.350159	156.712830
-504.834503	48.443993	868.013306	-454.423798	-167.277618	867.694458	-582.673096	60.733089	494.004547	-519.170898	-207.970612	518.157532	-604.942322	59.698212	87.474190	-547.034973	-215.315552	82.525566	-535.394531	109.834007	1346.048462	-461.620758	-226.734650	1353.284668	-447.351013	-47.087429	1341.835571	-498.399994	-30.741217	1635.471436	-606.562866	186.139603	1087.411133	-473.363586	-333.835052	1095.837280	-493.154053	187.167099	837.470703	-359.429688	-299.222992	841.666748	-450.263275	-52.695435	963.208313	553.514893	-9.014200	946.646240	550.358948	156.662308
-504.791229	48.405701	868.018066	-454.450989	-167.327255	867.682739	-582.649963	60.743122	494.009033	-519.333313	-208.119919	518.211609	-604.936340	59.723057	87.484222	-547.042419	-215.298019	82.536163	-535.283691	109.810455	1346.054321	-461.741730	-226.814941	1353.258301	-447.372253	-47.183563	1341.827759	-498.312714	-30.850111	1635.514282	-606.312012	186.141800	1087.414917	-473.500641	-334.100586	1095.911499	-492.812592	187.015121	837.540344	-359.721558	-299.570343	841.593628	-450.243500	-52.753860	963.202209	553.547485	-9.065863	946.645081	550.397400	156.627808
-504.704010	48.412067	868.014709	-454.466248	-167.327805	867.681274	-582.646057	60.729012	494.047119	-519.330811	-208.080399	518.175049	-604.975586	59.710255	87.481140	-547.045837	-215.278488	82.515259	-535.211792	109.801811	1346.103760	-461.863007	-226.900162	1353.239258	-447.407532	-47.248051	1341.831787	-498.236633	-30.865688	1635.470703	-606.089844	186.164230	1087.389404	-473.708557	-334.173798	1095.870361	-492.489502	186.908371	837.575256	-359.912476	-299.823029	841.564087	-450.208221	-52.764477	963.200989	553.564636	-9.105647	946.657043	550.422058	156.576752
-504.639465	48.367676	868.006226	-454.495636	-167.390549	867.688354	-582.338501	60.632011	493.956726	-519.412903	-208.138535	518.199951	-604.894653	59.743946	87.454720	-547.028748	-215.166275	82.509018	-535.153931	109.788635	1346.110840	-462.001556	-226.972046	1353.222046	-447.412079	-47.339859	1341.843750	-498.148438	-30.920277	1635.471313	-605.884521	186.152786	1087.405029	-473.975250	-334.060333	1095.753418	-492.162384	186.768600	837.620239	-360.011658	-299.972137	841.543945	-450.184235	-52.823013	963.198669	553.585571	-9.154890	946.662598	550.438110	156.538681
-504.540009	48.370998	867.992798	-454.505859	-167.399963	867.677795	-582.265564	60.616943	493.922058	-518.177673	-207.151718	517.878357	-604.887207	59.772121	87.466858	-546.577271	-215.204529	82.355881	-535.101807	109.753349	1346.121948	-462.139221	-227.044846	1353.191162	-447.446869	-47.414593	1341.839233	-498.057190	-30.927402	1635.451416	-605.702332	186.170959	1087.408203	-474.165283	-334.131592	1095.715332	-491.857971	186.645889	837.673157	-360.138031	-300.144409	841.506531	-450.134583	-52.838963	963.186035	553.598083	-9.176394	946.660645	550.434814	156.536484
-504.454529	48.371880	867.985535	-454.508362	-167.446182	867.671448	-582.261658	60.611191	493.932068	-518.177063	-207.076889	517.844727	-604.867065	59.766056	87.447472	-546.522400	-215.212204	82.345139	-535.035583	109.698982	1346.129028	-462.246246	-227.137878	1353.180298	-447.441650	-47.494694	1341.849976	-497.943909	-30.932087	1635.436768	-605.546814	186.178513	1087.408447	-474.306183	-334.222198	1095.697998	-491.616394	186.532364	837.709290	-360.269470	-300.296814	841.484741	-450.085571	-52.872910	963.177673	553.621460	-9.244382	946.672058	550.477173	156.490005
-504.399017	48.313114	867.978210	-454.503662	-167.477371	867.683777	-582.225281	60.591274	493.910736	-518.309570	-207.139984	517.928894	-604.847473	59.779854	87.437080	-546.501282	-215.229691	82.361664	-534.958008	109.570671	1346.068726	-462.346375	-227.212189	1353.161133	-447.474243	-47.590912	1341.843994	-497.832947	-30.947147	1635.476807	-605.398926	186.209167	1087.411499	-474.399200	-334.466888	1095.765747	-491.359436	186.443268	837.773010	-360.389313	-300.377319	841.487671	-450.044586	-52.912735	963.176453	553.646118	-9.287915	946.690247	550.492432	156.421814
-504.323151	48.317066	867.971802	-454.532562	-167.486923	867.673523	-582.192017	60.550541	493.913849	-518.274902	-207.036514	517.881836	-604.816895	59.783840	87.453110	-546.461792	-215.220642	82.353264	-534.944641	109.591812	1346.157349	-462.462067	-227.294037	1353.151001	-447.494873	-47.674076	1341.854492	-497.735779	-30.924292	1635.453979	-605.237732	186.173248	1087.426025	-474.559357	-334.463989	1095.720459	-491.108673	186.362152	837.831543	-360.471283	-300.425110	841.462463	-450.012878	-52.930046	963.166626	553.681152	-9.339663	946.695801	550.522522	156.386200
-504.254791	48.301865	867.975708	-454.511230	-167.516495	867.658813	-582.255676	60.544331	493.953766	-518.369629	-207.032440	517.897461	-604.882019	59.761162	87.466095	-546.444336	-215.223465	82.335342	-534.882263	109.439217	1346.108398	-462.569916	-227.392090	1353.121338	-447.526733	-47.761898	1341.854614	-497.635620	-30.888042	1635.437134	-605.107300	186.151047	1087.457642	-474.760040	-334.322418	1095.572388	-490.830688	186.279587	837.893616	-360.504425	-300.422150	841.436951	-449.960663	-52.965816	963.159912	553.697205	-9.408518	946.710327	550.534180	156.313080
-504.166351	48.316895	867.968201	-454.491608	-167.532639	867.645935	-582.307312	60.533813	493.975342	-518.544678	-207.075317	517.908875	-604.874329	59.753933	87.454079	-546.474609	-215.215530	82.327026	-534.870972	109.366646	1346.110718	-462.693634	-227.475540	1353.065918	-447.552979	-47.854034	1341.851807	-497.572021	-30.837311	1635.405151	-604.967163	186.130920	1087.448608	-475.019653	-334.031128	1095.380981	-490.581329	186.248245	837.943359	-360.537231	-300.402039	841.401550	-449.901917	-52.977985	963.149048	553.708801	-9.439470	946.718445	550.554260	156.278809
-504.122467	48.308067	867.954590	-454.506012	-167.543823	867.620178	-582.329529	60.508373	493.997162	-518.689575	-207.097610	517.933472	-604.879822	59.757481	87.447121	-546.517517	-215.191208	82.349648	-534.840576	109.314377	1346.105835	-462.768829	-227.570557	1353.061279	-447.561768	-47.912464	1341.854492	-497.495758	-30.764174	1635.380615	-604.848267	186.126694	1087.464355	-475.147827	-333.994446	1095.324341	-490.364258	186.203079	838.000061	-360.584747	-300.327820	841.372131	-449.872314	-52.997967	963.125488	553.756775	-9.493458	946.723633	550.602112	156.224030
-504.049866	48.315205	867.947205	-454.475159	-167.541046	867.615356	-582.326965	60.511562	493.992401	-518.747681	-207.082870	517.956177	-604.876587	59.769306	87.459846	-546.512878	-215.176788	82.328247	-534.838257	109.253555	1346.120605	-462.856232	-227.652634	1353.028564	-447.586090	-47.974625	1341.864380	-497.437897	-30.667875	1635.350220	-604.759216	186.106659	1087.448608	-475.237762	-334.023041	1095.294556	-490.138702	186.171188	838.062988	-360.645630	-300.253113	841.359802	-449.830566	-52.999977	963.122925	553.767151	-9.546749	946.725098	550.618042	156.197067
-504.016357	48.302670	867.943909	-454.443970	-167.567307	867.610046	-582.357849	60.513245	493.975769	-518.817139	-207.024887	517.976685	-604.879395	59.768257	87.461533	-546.490051	-215.200821	82.335358	-534.853699	109.205177	1346.118896	-462.938354	-227.730209	1353.019043	-447.596252	-48.040436	1341.868530	-497.394470	-30.569687	1635.335693	-604.670471	186.100739	1087.434570	-475.353973	-334.003601	1095.236206	-489.939392	186.147232	838.103210	-360.657501	-300.145416	841.346558	-449.795898	-53.020489	963.117981	553.774780	-9.616612	946.750549	550.625793	156.150589
-503.967499	48.317223	867.971008	-454.443268	-167.564117	867.607117	-582.386841	60.538486	494.016235	-518.885742	-206.996017	517.986389	-604.867249	59.749557	87.469673	-546.488586	-215.185837	82.317482	-534.845093	109.139656	1346.132080	-462.990051	-227.782196	1353.011719	-447.626465	-48.104259	1341.884155	-497.365662	-30.468838	1635.318848	-604.605286	186.063400	1087.441772	-475.427521	-333.986359	1095.184692	-489.794006	186.137039	838.139404	-360.697113	-300.004425	841.345154	-449.766907	-53.030811	963.130066	553.810242	-9.667772	946.761963	550.678467	156.096939
-503.924561	48.362999	867.970032	-454.409332	-167.570602	867.581909	-582.394470	60.567574	494.041168	-518.761414	-206.835693	517.951416	-604.874268	59.781441	87.471886	-546.431702	-215.196976	82.298882	-534.859375	109.096947	1346.153076	-463.044861	-227.855377	1352.999268	-447.666168	-48.168365	1341.872925	-497.367523	-30.340225	1635.270020	-604.546509	186.035141	1087.437256	-475.495422	-333.996155	1095.140869	-489.624603	186.130814	838.210388	-360.678802	-299.840820	841.356018	-449.724854	-53.023869	963.116760	553.854919	-9.713677	946.759399	550.716858	156.020691
-503.898499	48.348991	867.964050	-454.379913	-167.561798	867.564087	-582.392395	60.570164	494.050629	-519.028381	-206.955917	518.013184	-604.884521	59.764633	87.473930	-546.511292	-215.182831	82.333313	-534.891724	109.032539	1346.148682	-463.070862	-227.925919	1352.989258	-447.670380	-48.226089	1341.868164	-497.381409	-30.267160	1635.276611	-604.498413	186.011520	1087.450684	-475.519653	-333.963867	1095.070923	-489.492371	186.093735	838.242737	-360.673645	-299.628723	841.354858	-449.700989	-53.031418	963.106384	553.853394	-9.767634	946.759155	550.710022	155.977264
-503.859436	48.366867	867.971436	-454.366577	-167.535034	867.556763	-582.345764	60.578831	494.023407	-519.134155	-206.954865	518.017090	-604.860413	59.780231	87.469200	-546.576355	-215.169998	82.322060	-534.976379	109.068336	1346.177612	-463.074646	-227.984070	1352.967163	-447.669067	-48.272995	1341.869263	-497.405304	-30.147373	1635.218140	-604.464600	186.010666	1087.434814	-475.528198	-333.918030	1095.024292	-489.378326	186.115921	838.290405	-360.608887	-299.406128	841.345764	-449.669067	-53.017521	963.105225	553.883972	-9.825233	946.761108	550.744873	155.908691
-503.844147	48.369534	867.970032	-454.321747	-167.556244	867.534485	-582.336243	60.587326	494.019623	-519.133667	-206.901703	518.030762	-604.885681	59.786049	87.465782	-546.563965	-215.148880	82.310646	-535.022827	109.023384	1346.177490	-463.058594	-228.010330	1352.963379	-447.660980	-48.301331	1341.861084	-497.462921	-30.056107	1635.199219	-604.419861	185.947159	1087.413452	-475.509735	-333.890503	1094.972412	-489.250427	186.108459	838.316162	-360.562164	-299.146729	841.345581	-449.634613	-53.031731	963.092346	553.918091	-9.858177	946.753662	550.787231	155.863831
-503.807007	48.336292	867.956970	-454.253784	-167.549377	867.543579	-582.327637	60.604588	494.037720	-519.168640	-206.884171	518.034424	-604.884033	59.776577	87.483925	-546.597961	-215.143738	82.317665	-535.046692	108.984978	1346.175171	-463.013000	-228.024231	1352.965332	-447.673676	-48.340065	1341.868896	-497.556274	-29.996895	1635.172241	-604.409363	185.948273	1087.424805	-475.351257	-334.130310	1095.066650	-489.178162	186.144806	838.348022	-360.488617	-298.859741	841.374756	-449.587982	-53.031048	963.091309	553.955872	-9.917728	946.765076	550.837708	155.784576
-503.787323	48.414482	867.975342	-454.216827	-167.558319	867.551453	-582.316650	60.616669	494.047852	-519.205750	-206.867905	518.072083	-604.883667	59.789726	87.483604	-546.607300	-215.142853	82.317368	-535.089783	108.939079	1346.170044	-462.987701	-228.047974	1352.965454	-447.688110	-48.337929	1341.857422	-497.658905	-29.876671	1635.198853	-604.411804	185.908646	1087.427002	-475.313751	-334.110291	1095.071777	-489.108551	186.147995	838.379456	-360.461212	-298.579376	841.368347	-449.574097	-53.004700	963.109436	553.973816	-9.961205	946.777161	550.863708	155.726486
-503.779083	48.397999	867.980347	-454.151367	-167.555649	867.547119	-582.320068	60.623394	494.051514	-519.045959	-206.843002	517.943604	-604.866333	59.791164	87.471672	-546.546021	-215.140915	82.298981	-535.124512	108.895813	1346.168701	-462.928223	-228.048676	1352.950928	-447.681213	-48.335388	1341.861694	-497.805420	-29.815651	1635.232544	-604.428284	185.881714	1087.406738	-475.253235	-334.044098	1095.019287	-489.060760	186.166077	838.384827	-360.399200	-298.261566	841.375916	-449.547211	-53.009628	963.112732	553.990845	-10.023468	946.771912	550.899048	155.682724
-503.793610	48.382915	867.975159	-454.111633	-167.536392	867.544617	-582.314575	60.621571	494.047394	-519.047546	-206.863800	517.935547	-604.875061	59.784225	87.481125	-546.547424	-215.130920	82.318825	-535.187744	108.873367	1346.147217	-462.829468	-228.064148	1352.937134	-447.668060	-48.335526	1341.857544	-497.988159	-29.792374	1635.240967	-604.448059	185.850555	1087.404297	-475.089111	-334.173706	1095.122803	-489.036255	186.177811	838.396118	-360.341797	-297.946930	841.400818	-449.532288	-52.997375	963.107422	554.022400	-10.066855	946.783813	550.939331	155.609695
-503.799927	48.372116	867.976013	-454.038330	-167.524414	867.528870	-582.290222	60.610226	494.048767	-519.036255	-206.910736	517.950134	-604.871826	59.772404	87.480270	-546.573669	-215.132263	82.313057	-535.250305	108.868591	1346.165039	-462.704651	-228.044601	1352.923828	-447.665466	-48.301998	1341.827637	-498.180298	-29.771151	1635.235229	-604.477966	185.775436	1087.406860	-475.059875	-333.881439	1094.945435	-489.053711	186.237595	838.397034	-360.259949	-297.613647	841.359558	-449.500732	-52.993061	963.100342	554.057007	-10.145567	946.799744	550.994080	155.562012
-503.818146	48.343555	867.948608	-453.984070	-167.550888	867.513672	-582.269348	60.601528	494.026062	-518.940674	-206.925568	517.948669	-604.860840	59.776871	87.477882	-546.564087	-215.133560	82.301056	-535.293518	108.849998	1346.135864	-462.586365	-228.008163	1352.885986	-447.601410	-48.240746	1341.825928	-498.406799	-29.762516	1635.248901	-604.534424	185.719345	1087.399292	-474.903534	-333.850403	1094.904297	-489.069275	186.279556	838.413391	-360.143646	-297.256256	841.350769	-449.475006	-53.003418	963.075500	554.066101	-10.174273	946.797791	551.022644	155.508545
-503.816498	48.375130	867.934448	-453.899994	-167.508316	867.500305	-582.230164	60.592133	494.035339	-518.924683	-206.987564	517.977844	-604.837219	59.763172	87.489311	-546.594666	-215.138718	82.345680	-535.344788	108.884583	1346.137939	-462.399719	-227.950867	1352.901001	-447.549072	-48.194477	1341.803833	-498.676941	-29.812157	1635.232544	-604.576904	185.662735	1087.366577	-474.718231	-333.741730	1094.888672	-489.115662	186.322388	838.396362	-360.015656	-296.847229	841.326599	-449.436035	-52.955334	963.062134	554.084534	-10.240104	946.800903	551.064453	155.459793
-503.829132	48.306976	867.934021	-453.776642	-167.533615	867.523743	-582.180298	60.564312	494.006348	-519.115112	-207.143692	518.222351	-604.797729	59.764267	87.495239	-546.719177	-215.116074	82.377533	-535.403076	108.894012	1346.123779	-462.225189	-227.877914	1352.874023	-447.513275	-48.125561	1341.770142	-498.962860	-29.822426	1635.244751	-604.669128	185.603409	1087.349487	-474.515717	-333.663177	1094.862427	-489.165894	186.369049	838.391602	-359.900513	-296.426636	841.326294	-449.387848	-52.973343	963.073853	554.103638	-10.279563	946.814697	551.103149	155.413605
-503.886292	48.329235	867.937439	-453.717468	-167.492447	867.513062	-582.129822	60.536304	493.994659	-519.011475	-207.208771	518.158447	-604.810974	59.740669	87.503075	-546.746643	-215.119934	82.380020	-535.448059	108.931908	1346.104736	-462.021057	-227.790009	1352.882935	-447.451996	-48.031315	1341.775879	-499.272919	-29.912626	1635.295776	-604.769897	185.576294	1087.325195	-474.311462	-333.590546	1094.848267	-489.277527	186.398422	838.388672	-359.831390	-296.093079	841.313232	-449.388702	-52.931850	963.070129	554.117859	-10.346303	946.817688	551.147644	155.381531
-503.926819	48.303459	867.936890	-453.646362	-167.452438	867.494629	-582.065430	60.542885	493.970825	-518.926941	-207.207932	518.137207	-604.768250	59.751820	87.499825	-546.703491	-215.125900	82.394089	-535.495483	108.971886	1346.085815	-461.804871	-227.693283	1352.883667	-447.412872	-47.939274	1341.742676	-499.627869	-30.046450	1635.375244	-604.913635	185.513855	1087.303345	-474.095581	-333.475220	1094.870850	-489.386017	186.443237	838.354004	-359.694000	-295.682037	841.304993	-449.374023	-52.915524	963.060181	554.151550	-10.382628	946.817200	551.195801	155.325867
-503.991028	48.256676	867.940674	-453.534912	-167.476181	867.501465	-582.042297	60.532860	493.954010	-518.630188	-207.084961	518.073242	-604.764160	59.718674	87.492722	-546.666504	-215.141281	82.387733	-535.544678	109.050476	1346.070679	-461.601196	-227.596664	1352.902588	-447.295898	-47.828068	1341.763794	-499.996338	-30.184124	1635.430298	-605.034485	185.498840	1087.250854	-473.855896	-333.365875	1094.858398	-489.508057	186.468964	838.317444	-359.518311	-295.314850	841.299866	-449.358093	-52.926582	963.066162	554.134888	-10.412984	946.820129	551.194763	155.285187
-504.046967	48.227165	867.922852	-453.433044	-167.434235	867.484314	-581.976379	60.513420	493.909943	-518.497070	-207.063171	518.058472	-604.743164	59.711010	87.487999	-546.627075	-215.117233	82.364784	-535.573303	109.088272	1346.037354	-461.357971	-227.500732	1352.921143	-447.270630	-47.703281	1341.731567	-500.392853	-30.360352	1635.480347	-605.184326	185.458862	1087.203491	-473.559357	-333.276672	1094.857300	-489.656219	186.488495	838.267395	-359.331146	-294.905762	841.295044	-449.333984	-52.896065	963.046631	554.126221	-10.476652	946.817993	551.226379	155.239334
-504.099762	48.240238	867.928467	-453.307159	-167.409988	867.476685	-581.898010	60.520325	493.873474	-518.398865	-207.073715	518.080688	-604.695557	59.733028	87.506279	-546.596802	-215.131439	82.375252	-535.619751	109.162003	1346.007813	-461.130371	-227.374695	1352.930420	-447.220306	-47.576260	1341.704590	-500.786011	-30.541801	1635.530762	-605.338379	185.420486	1087.163086	-473.193420	-333.342529	1095.006470	-489.820618	186.479141	838.197144	-359.111877	-294.488739	841.294678	-449.301514	-52.859505	963.045593	554.124451	-10.514665	946.810181	551.241516	155.197098
-504.134155	48.213215	867.907043	-453.180878	-167.370010	867.476074	-581.762878	60.530510	493.813934	-518.276184	-207.080978	518.069641	-604.637146	59.735355	87.525238	-546.655090	-215.155731	82.396111	-535.672852	109.229485	1345.957397	-460.869476	-227.236893	1352.919800	-447.130585	-47.441772	1341.685425	-501.222290	-30.732342	1635.571289	-605.496704	185.379745	1087.085449	-472.842010	-333.224792	1095.015991	-490.047272	186.519592	838.116272	-358.872040	-294.095490	841.279785	-449.263550	-52.821709	963.034851	554.119446	-10.539481	946.804077	551.252930	155.164749
-504.223267	48.220642	867.909973	-453.056641	-167.349091	867.458313	-581.626099	60.514370	493.759979	-518.217285	-207.147110	518.060120	-604.607605	59.718788	87.517761	-546.706726	-215.145844	82.395279	-535.746277	109.308502	1345.932251	-460.618439	-227.090576	1352.926880	-447.074036	-47.318680	1341.685669	-501.642914	-30.903965	1635.617065	-605.647705	185.346512	1087.043701	-472.482635	-333.024689	1095.021973	-490.319122	186.532669	838.040588	-358.693909	-293.818878	841.219604	-449.241516	-52.786133	963.024536	554.086670	-10.609228	946.792358	551.259521	155.137589
-504.321472	48.172329	867.900330	-452.967926	-167.317978	867.452148	-581.475830	60.509670	493.726929	-518.106506	-207.171066	518.060242	-604.579956	59.723511	87.510185	-546.686951	-215.157669	82.389755	-535.832458	109.354973	1345.936035	-460.377563	-226.954742	1352.945313	-447.008789	-47.172554	1341.681030	-502.047058	-31.082773	1635.673096	-605.828308	185.309921	1087.022095	-472.099121	-332.880768	1095.050659	-490.599701	186.559189	837.939331	-358.425354	-293.422485	841.226318	-449.242462	-52.764248	963.013306	554.070679	-10.668835	946.794067	551.284241	155.058945
-504.414001	48.169411	867.927002	-452.842590	-167.269547	867.451172	-581.325439	60.569695	493.676147	-518.031982	-207.210159	518.056152	-604.529297	59.735012	87.498741	-546.705383	-215.146729	82.408478	-535.904968	109.397087	1345.902832	-460.138031	-226.845901	1352.941406	-446.950073	-47.041386	1341.687134	-502.438568	-31.259094	1635.727051	-606.025818	185.272278	1087.001099	-471.730804	-332.622620	1095.042480	-490.913971	186.587524	837.854126	-358.013824	-292.952728	841.301392	-449.238831	-52.725430	963.028870	554.084229	-10.678024	946.789612	551.311951	155.047134
-504.480927	48.195423	867.947632	-452.731293	-167.224991	867.451294	-581.172302	60.600052	493.618347	-517.914490	-207.220245	518.039063	-604.520508	59.746124	87.525024	-546.683716	-215.153976	82.411362	-536.032104	109.475189	1345.910400	-459.891144	-226.707581	1352.975952	-446.919373	-46.907936	1341.693237	-502.822540	-31.384329	1635.720947	-606.221924	185.242401	1086.963623	-471.360535	-332.456085	1095.049072	-491.196686	186.604599	837.778076	-357.805206	-292.676453	841.268066	-449.224609	-52.676243	963.040771	554.062561	-10.725437	946.802673	551.323792	155.017807
-504.524139	48.236244	867.946533	-452.585632	-167.198395	867.475525	-581.081970	60.649002	493.597534	-517.839966	-207.258408	518.042358	-604.497437	59.732372	87.508987	-546.660400	-215.136337	82.427879	-536.140686	109.519608	1345.917725	-459.642365	-226.604065	1352.996704	-446.909210	-46.780560	1341.691040	-503.193604	-31.549807	1635.783203	-606.400818	185.189621	1086.966675	-470.981720	-332.232178	1095.035278	-491.506104	186.675980	837.699402	-357.311554	-292.213318	841.340271	-449.199188	-52.612259	963.058105	554.070862	-10.761076	946.797302	551.352600	154.991547
-504.602478	48.228020	867.947327	-452.457458	-167.158813	867.489258	-581.021423	60.749336	493.584290	-517.814758	-207.314453	518.085754	-604.516602	59.720600	87.521057	-546.681885	-215.170197	82.440292	-536.272034	109.550751	1345.918579	-459.442993	-226.510086	1353.021362	-446.883606	-46.659595	1341.702393	-503.540955	-31.659534	1635.794189	-606.604309	185.129288	1086.940186	-470.565552	-332.132599	1095.046387	-491.837769	186.753433	837.614258	-357.037018	-291.943146	841.283630	-449.186584	-52.564163	963.066772	554.041992	-10.792624	946.790222	551.367798	154.973419
-504.657990	48.278477	867.957458	-452.344757	-167.098206	867.479370	-581.010864	60.806793	493.584290	-517.745056	-207.337814	518.092407	-604.544678	59.735909	87.551994	-546.691711	-215.172897	82.460197	-536.423645	109.615257	1345.901001	-459.232666	-226.404968	1353.025391	-446.895081	-46.533207	1341.698486	-503.843109	-31.744627	1635.812378	-606.827515	185.060760	1086.953857	-470.190491	-331.738129	1094.900879	-492.199799	186.778046	837.552368	-356.454590	-291.446350	841.329712	-449.168549	-52.496807	963.069336	554.017212	-10.816993	946.793823	551.365540	154.934616
-504.689545	48.317955	867.957153	-452.216980	-167.021439	867.484619	-581.009766	60.897251	493.576019	-517.670715	-207.296265	518.073547	-604.528076	59.755791	87.554787	-546.733826	-215.167877	82.458153	-536.586365	109.649948	1345.926025	-459.046631	-226.291397	1353.026611	-446.904419	-46.408169	1341.703491	-504.125702	-31.810148	1635.838867	-607.075500	184.950165	1086.938599	-469.724792	-331.669434	1094.910156	-492.588684	186.813690	837.476990	-356.121155	-291.196960	841.306030	-449.140808	-52.418324	963.076599	553.981201	-10.857270	946.795227	551.363586	154.884689
-504.745331	48.359779	867.966553	-452.130066	-166.950134	867.459900	-581.045166	60.988964	493.603394	-517.580261	-207.318024	518.084900	-604.554749	59.741249	87.570625	-546.683167	-215.315735	82.466110	-536.755859	109.654282	1345.915649	-458.868683	-226.193756	1353.042236	-446.902252	-46.281319	1341.734009	-504.378296	-31.845554	1635.846069	-607.344055	184.846649	1086.951050	-469.278320	-331.462860	1094.852417	-492.956024	186.903214	837.409973	-355.509644	-290.773346	841.399353	-449.126221	-52.356724	963.068848	553.967590	-10.874769	946.789490	551.361145	154.882431
-504.760223	48.374176	867.942505	-452.010864	-166.869766	867.449768	-580.921997	61.010597	493.578522	-517.546692	-207.381897	518.120972	-604.541748	59.747818	87.599899	-546.753906	-215.277176	82.497063	-536.937195	109.661957	1345.909546	-458.671051	-226.104141	1353.048584	-446.926605	-46.220760	1341.722778	-504.612549	-31.863686	1635.836304	-607.642334	184.710190	1086.948608	-469.007050	-330.923706	1094.663330	-493.318512	186.929443	837.368225	-354.988892	-290.454498	841.396606	-449.091858	-52.287155	963.055603	553.912109	-10.911818	946.794678	551.350342	154.847961
-504.746246	48.402203	867.927429	-451.841858	-166.786499	867.444275	-580.828918	61.036827	493.568359	-517.351135	-207.255310	518.021973	-604.503296	59.739544	87.607559	-546.648010	-215.354172	82.501923	-537.121338	109.655174	1345.923584	-458.496826	-226.008728	1353.041992	-446.977142	-46.101322	1341.728516	-504.797516	-31.854408	1635.828857	-607.936218	184.594543	1086.940430	-468.383942	-331.240784	1094.868530	-493.753967	187.082794	837.332458	-354.571838	-290.187378	841.422913	-449.017609	-52.208595	963.048950	553.904175	-10.939880	946.800232	551.362976	154.815186
-504.757996	48.454739	867.922058	-451.698303	-166.686172	867.434937	-580.733887	61.092148	493.573303	-517.362976	-207.335709	518.118286	-604.479858	59.731064	87.607857	-546.692017	-215.327866	82.517654	-537.349121	109.662064	1345.912476	-458.339966	-225.897995	1353.029419	-447.022034	-45.997173	1341.736938	-504.960449	-31.837551	1635.807373	-608.250977	184.481567	1086.924927	-467.909637	-331.126740	1094.902832	-494.208801	187.256912	837.290039	-353.919708	-289.715851	841.535278	-448.971313	-52.116093	963.046448	553.901855	-10.968319	946.799500	551.381775	154.786804
-504.755035	48.494865	867.931641	-451.543365	-166.599564	867.447998	-580.640869	61.127796	493.556793	-517.305969	-207.346924	518.147827	-604.469421	59.735367	87.606804	-546.697388	-215.333893	82.524040	-537.577393	109.673965	1345.923828	-458.201447	-225.833267	1353.026001	-447.069397	-45.888344	1341.741089	-505.106018	-31.795670	1635.791626	-608.601257	184.352905	1086.904175	-467.421967	-330.955780	1094.879028	-494.540894	187.199142	837.276123	-353.275635	-289.424408	841.644592	-448.916687	-52.035046	963.063904	553.891052	-10.996406	946.798401	551.390991	154.791992
-504.719086	48.585457	867.925903	-451.366608	-166.500961	867.438538	-580.547668	61.175205	493.543823	-517.230469	-207.334106	518.143005	-604.444580	59.727486	87.610962	-546.661255	-215.314560	82.515381	-537.807495	109.660309	1345.904419	-458.065216	-225.771317	1353.038940	-447.165863	-45.805046	1341.742432	-505.213257	-31.719395	1635.738892	-608.952026	184.210922	1086.887695	-467.077087	-330.672943	1094.732910	-494.932312	187.254837	837.241638	-352.797760	-289.179321	841.670288	-448.841675	-51.930481	963.065186	553.878723	-10.994296	946.800659	551.390686	154.796509
-504.732239	48.651028	867.936768	-451.224304	-166.410751	867.439148	-580.490723	61.194111	493.531158	-517.200684	-207.327621	518.169678	-604.443604	59.715965	87.607712	-546.694580	-215.326584	82.541069	-538.040833	109.641273	1345.875854	-457.938965	-225.701294	1353.038208	-447.230164	-45.734104	1341.748291	-505.298737	-31.653950	1635.715454	-609.336426	184.104324	1086.857422	-466.572784	-330.760162	1094.824829	-495.337891	187.355545	837.215942	-352.203674	-288.827911	841.757446	-448.791931	-51.838921	963.074463	553.849609	-11.027264	946.792786	551.385071	154.745926
-504.714294	48.712559	867.947144	-451.061127	-166.311111	867.428284	-580.422852	61.270309	493.520142	-517.084717	-207.277069	518.171204	-604.430359	59.735191	87.614693	-546.641541	-215.328903	82.539650	-538.292236	109.620796	1345.868408	-457.826904	-225.629684	1353.028931	-447.292450	-45.643780	1341.738647	-505.362915	-31.574492	1635.688110	-609.767029	183.999969	1086.828979	-466.209625	-330.424835	1094.650391	-495.731018	187.377869	837.169006	-351.404755	-288.332428	841.916992	-448.716034	-51.750504	963.078125	553.832336	-11.028631	946.787964	551.378845	154.730896
-504.696777	48.719791	867.926208	-450.886719	-166.232056	867.406860	-580.355896	61.311035	493.512207	-517.018433	-207.254959	518.211243	-604.444336	59.732689	87.612663	-546.694336	-215.310959	82.540955	-538.538208	109.570427	1345.847778	-457.714905	-225.579269	1353.017456	-447.370361	-45.562531	1341.742920	-505.417328	-31.526787	1635.701416	-610.161194	183.861313	1086.799561	-465.669159	-330.503082	1094.725342	-496.167328	187.442703	837.123901	-350.744507	-287.933258	842.073425	-448.635284	-51.687706	963.060120	553.794678	-11.057088	946.786926	551.348633	154.704987
-504.691010	48.805904	867.944397	-450.750885	-166.092224	867.381470	-580.275146	61.358101	493.506653	-516.920471	-207.136490	518.206665	-604.432251	59.766670	87.611816	-546.690125	-215.321365	82.541161	-538.817322	109.539474	1345.813965	-457.626282	-225.518921	1353.015381	-447.454895	-45.520512	1341.732178	-505.463379	-31.415958	1635.637939	-610.574463	183.777222	1086.779297	-465.201874	-330.491760	1094.751343	-496.592560	187.543274	837.086853	-350.302887	-287.648682	842.148438	-448.580109	-51.578621	963.061584	553.755920	-11.073702	946.810547	551.320496	154.681122
-504.675659	48.926254	867.946472	-450.596558	-166.002823	867.355225	-580.213257	61.397408	493.485443	-516.809509	-207.080139	518.202454	-604.431152	59.773174	87.607658	-546.695435	-215.283798	82.532593	-539.076721	109.502815	1345.769775	-457.562408	-225.500381	1353.020386	-447.427856	-45.396080	1341.827637	-505.499786	-31.344639	1635.611572	-610.981628	183.650085	1086.699585	-464.767090	-330.432556	1094.772949	-496.957703	187.591660	837.067810	-349.588074	-287.245300	842.335632	-448.515686	-51.473633	963.055725	553.759094	-11.102767	946.802856	551.332092	154.677780
-504.655518	48.998859	867.964172	-450.430817	-165.924652	867.364441	-580.074158	61.442802	493.468994	-516.613220	-207.014786	518.202759	-604.407959	59.788746	87.610565	-546.640320	-215.284470	82.540932	-539.331909	109.484344	1345.747192	-457.496490	-225.463531	1353.043213	-447.499329	-45.328743	1341.860962	-505.502441	-31.274107	1635.626343	-611.378357	183.556061	1086.653442	-464.357147	-330.322601	1094.765137	-497.336700	187.584198	837.039185	-348.876343	-286.949341	842.475525	-448.451721	-51.389427	963.077393	553.745056	-11.139317	946.809570	551.321533	154.647324
-504.655457	49.047787	867.975464	-450.293152	-165.836945	867.337036	-580.145447	61.528370	493.479645	-516.484741	-206.943161	518.198853	-604.424072	59.788216	87.622124	-546.625427	-215.276871	82.542473	-539.588806	109.450966	1345.740723	-457.440491	-225.403549	1353.035400	-447.568420	-45.270729	1341.863647	-505.511200	-31.195324	1635.600586	-611.782349	183.454025	1086.643188	-463.974854	-330.275360	1094.751343	-497.777222	187.691040	837.013306	-348.329742	-286.798676	842.573669	-448.397034	-51.321991	963.073669	553.753357	-11.129463	946.803101	551.319763	154.632660
-504.613892	49.112484	867.983948	-450.133667	-165.719620	867.324097	-580.120972	61.528641	493.509216	-516.339233	-206.843781	518.166687	-604.420837	59.777309	87.615982	-546.630005	-215.277954	82.560768	-539.808472	109.425354	1345.720337	-457.344574	-225.341934	1353.051270	-447.641907	-45.195583	1341.865967	-505.528290	-31.109659	1635.553223	-612.165161	183.334320	1086.640747	-463.567566	-330.190552	1094.751465	-498.176697	187.767883	836.989685	-347.612671	-286.360596	842.756653	-448.328644	-51.230980	963.081238	553.743225	-11.163390	946.816833	551.307007	154.607635
-504.616211	49.194927	867.985596	-450.001373	-165.622253	867.323364	-580.087463	61.559933	493.530182	-516.226074	-206.781693	518.172363	-604.387878	59.792671	87.606079	-546.582581	-215.261856	82.565941	-540.037659	109.403061	1345.711182	-457.267426	-225.293915	1353.061035	-447.720337	-45.136246	1341.859741	-505.517639	-31.044762	1635.575439	-612.521729	183.236221	1086.635742	-463.234863	-329.921234	1094.620117	-498.617065	187.877762	836.941650	-346.982178	-286.057892	842.897339	-448.282166	-51.128155	963.086426	553.714600	-11.175617	946.819519	551.288818	154.588562
-504.620911	49.233002	867.999207	-449.884888	-165.509171	867.300842	-580.055054	61.539799	493.519348	-516.098877	-206.749329	518.139526	-604.386841	59.788506	87.616356	-546.585144	-215.248627	82.563438	-540.260925	109.378517	1345.697388	-457.197113	-225.234711	1353.070190	-447.793701	-45.081669	1341.875977	-505.543762	-30.972095	1635.519775	-612.915222	183.122528	1086.618286	-462.815948	-329.876526	1094.630493	-499.070099	187.962753	836.898987	-346.374512	-285.752777	843.035767	-448.240295	-51.053364	963.086243	553.702820	-11.184242	946.830261	551.263611	154.583527
-504.604767	49.316483	868.022827	-449.752563	-165.427841	867.306824	-580.038269	61.602077	493.535675	-515.997192	-206.731110	518.160461	-604.364929	59.797619	87.620537	-546.642517	-215.252228	82.576851	-540.479797	109.372658	1345.678955	-457.129181	-225.191864	1353.105835	-447.847443	-45.038521	1341.878662	-505.554260	-30.908913	1635.519775	-613.281372	183.026321	1086.605835	-462.341644	-330.030670	1094.771362	-499.452820	187.976166	836.837524	-345.775330	-285.412384	843.227539	-448.197144	-50.971184	963.110535	553.707886	-11.173336	946.808716	551.261108	154.586456
-504.585632	49.331055	868.012085	-449.616333	-165.326614	867.305725	-580.035156	61.593655	493.544617	-515.864014	-206.723618	518.149597	-604.349060	59.801865	87.619736	-546.599792	-215.247543	82.578468	-540.684448	109.361862	1345.676392	-457.052765	-225.128571	1353.124023	-447.927368	-44.957764	1341.875610	-505.568542	-30.851536	1635.500732	-613.601746	182.914841	1086.577515	-461.953735	-329.987000	1094.790405	-499.869263	188.002441	836.784241	-345.204651	-285.097412	843.428772	-448.146057	-50.897141	963.111511	553.703064	-11.195756	946.808594	551.244751	154.572876
-504.562042	49.426411	868.029663	-449.488525	-165.201797	867.291931	-580.024353	61.559395	493.529053	-515.706970	-206.663162	518.119324	-604.349915	59.801517	87.616028	-546.590515	-215.219360	82.570396	-540.890930	109.336716	1345.652832	-456.979828	-225.077011	1353.140747	-447.984467	-44.911011	1341.897217	-505.585663	-30.798042	1635.479858	-613.904419	182.845779	1086.562744	-461.580841	-329.928284	1094.779541	-500.322327	188.091690	836.724854	-344.603821	-284.855865	843.576721	-448.088104	-50.790543	963.119019	553.696716	-11.182482	946.810791	551.205200	154.562180
-504.585815	49.447777	868.019409	-449.389801	-165.133606	867.276550	-580.034607	61.584671	493.539093	-515.480652	-206.750015	518.029053	-604.343506	59.813042	87.595551	-546.529358	-215.253525	82.602089	-541.074646	109.334602	1345.648438	-456.932678	-225.009857	1353.146606	-448.051025	-44.850296	1341.889404	-505.600311	-30.756420	1635.459961	-614.219299	182.761154	1086.545776	-461.289886	-329.851654	1094.775269	-500.765778	188.185226	836.673645	-344.198700	-284.696442	843.665527	-448.068085	-50.734467	963.110657	553.690369	-11.180274	946.798340	551.192688	154.578400
-504.577545	49.487167	868.021790	-449.268890	-165.042084	867.274231	-580.024475	61.572983	493.546661	-515.356445	-206.732605	518.023499	-604.330933	59.799614	87.610634	-546.532043	-215.233612	82.596359	-541.255188	109.314735	1345.627563	-456.849060	-224.986938	1353.186157	-448.101624	-44.794342	1341.927734	-505.625641	-30.712486	1635.460815	-614.540405	182.666718	1086.540527	-460.909149	-329.753326	1094.798950	-501.147217	188.241638	836.607239	-343.507233	-284.287109	843.881409	-448.035431	-50.662468	963.119812	553.690308	-11.181167	946.782593	551.170776	154.553177
-504.575989	49.526058	868.046936	-449.141907	-164.980362	867.282776	-579.988403	61.562435	493.544891	-515.251587	-206.676697	518.003296	-604.322266	59.795635	87.577469	-546.498169	-215.207764	82.575348	-541.385742	109.301025	1345.619141	-456.788727	-224.938049	1353.199951	-448.157379	-44.729496	1341.938354	-505.657867	-30.662006	1635.466064	-614.829529	182.584457	1086.538452	-460.597443	-329.723602	1094.841797	-501.552185	188.271988	836.537659	-343.039276	-283.966064	844.022339	-447.997101	-50.608646	963.144287	553.701660	-11.209753	946.773987	551.170105	154.547195
-504.590668	49.547668	868.050842	-449.051727	-164.911301	867.282043	-579.984497	61.552818	493.548157	-515.225586	-206.678085	518.004272	-604.335815	59.782406	87.581055	-546.488464	-215.216507	82.586571	-541.524475	109.314102	1345.636475	-456.723114	-224.882416	1353.217041	-448.214661	-44.698437	1341.942627	-505.701599	-30.618422	1635.449951	-615.088989	182.521790	1086.570679	-460.304291	-329.650238	1094.854126	-501.967621	188.339096	836.469238	-342.708405	-283.872009	844.074036	-447.980530	-50.555172	963.151672	553.693665	-11.215342	946.775452	551.145752	154.539474
-504.576630	49.597145	868.055176	-448.920013	-164.870041	867.296021	-580.019409	61.597057	493.548981	-515.113892	-206.667496	518.024353	-604.319458	59.793995	87.572266	-546.510864	-215.213333	82.587692	-541.637573	109.277260	1345.598633	-456.669525	-224.854767	1353.252930	-448.279083	-44.635181	1341.954224	-505.752258	-30.584965	1635.441162	-615.342590	182.474579	1086.526123	-460.067719	-329.420471	1094.787476	-502.350708	188.396133	836.389221	-342.188843	-283.805908	844.198486	-447.925964	-50.494736	963.165222	553.689453	-11.200747	946.749939	551.125732	154.548798
-504.564423	49.626850	868.036804	-448.834229	-164.808075	867.271606	-579.972473	61.584641	493.544312	-515.085205	-206.666763	518.039856	-604.300842	59.813786	87.566322	-546.542358	-215.206848	82.623383	-541.725647	109.283234	1345.572876	-456.609558	-224.806473	1353.250732	-448.306946	-44.604813	1341.944214	-505.798340	-30.559578	1635.423462	-615.587463	182.419128	1086.528320	-459.778351	-329.315125	1094.772583	-502.737671	188.466446	836.318665	-341.611969	-283.457703	844.363159	-447.893829	-50.445019	963.148621	553.673340	-11.200322	946.737915	551.086243	154.558212
-504.566803	49.643147	868.048767	-448.737213	-164.739792	867.264954	-579.942505	61.554684	493.532867	-515.001404	-206.619202	518.008301	-604.293701	59.827606	87.574615	-546.576050	-215.220215	82.607826	-541.848328	109.277542	1345.565308	-456.547211	-224.761948	1353.256958	-448.337524	-44.568336	1341.947266	-505.831665	-30.530602	1635.422363	-615.824829	182.363373	1086.517944	-459.506256	-329.284271	1094.773071	-503.119476	188.538452	836.233887	-341.309052	-283.322205	844.399414	-447.857880	-50.398911	963.154419	553.675537	-11.196766	946.729309	551.059448	154.567108
-504.583038	49.662193	868.051697	-448.681763	-164.687454	867.259338	-580.001282	61.561214	493.560974	-514.950317	-206.608200	518.037537	-604.290527	59.823254	87.584457	-546.562317	-215.239487	82.628403	-541.966553	109.264397	1345.571411	-456.477509	-224.729843	1353.250732	-448.369995	-44.545788	1341.966919	-505.903595	-30.508398	1635.386719	-616.037903	182.295868	1086.527588	-459.223145	-329.227875	1094.753540	-503.478577	188.564224	836.201294	-340.795380	-283.018341	844.542969	-447.843384	-50.357628	963.154175	553.627380	-11.231545	946.725830	551.019165	154.534988
-504.603149	49.610706	868.057068	-448.615814	-164.661880	867.262634	-579.979004	61.540771	493.548523	-514.885010	-206.601990	518.036682	-604.298889	59.812130	87.581535	-546.497681	-215.230652	82.602051	-542.062378	109.256752	1345.577393	-456.438934	-224.726761	1353.274048	-448.403992	-44.511250	1341.976440	-505.960144	-30.487492	1635.413818	-616.255127	182.267609	1086.547363	-458.978058	-329.237854	1094.779297	-503.827240	188.614288	836.151733	-340.590210	-282.971802	844.571777	-447.823700	-50.358242	963.158569	553.623352	-11.226503	946.717896	550.983521	154.548538
-504.595123	49.645973	868.071533	-448.553955	-164.633743	867.288635	-579.990540	61.532051	493.568420	-514.878845	-206.593201	518.051514	-604.297363	59.798824	87.577782	-546.522095	-215.240311	82.604179	-542.165344	109.233109	1345.587158	-456.400696	-224.693146	1353.281616	-448.417847	-44.473835	1342.012329	-506.027466	-30.455921	1635.376465	-616.446716	182.236145	1086.576050	-458.742188	-329.190094	1094.759033	-504.169586	188.660477	836.064209	-340.156860	-282.695801	844.724976	-447.808411	-50.319530	963.184204	553.602051	-11.234823	946.721863	550.949524	154.543076
-504.574280	49.678303	868.086121	-448.477295	-164.595139	867.282715	-580.021790	61.489941	493.564667	-514.884583	-206.618027	518.092896	-604.306580	59.802765	87.573105	-546.500671	-215.224503	82.611031	-542.252991	109.237587	1345.592651	-456.343506	-224.666077	1353.300293	-448.440582	-44.443287	1342.015503	-506.086151	-30.437441	1635.394653	-616.626831	182.171219	1086.559204	-458.637054	-328.880341	1094.682739	-504.459747	188.727158	835.992859	-339.828125	-282.525024	844.781311	-447.769836	-50.288162	963.191895	553.579468	-11.224143	946.738098	550.891113	154.554840
-504.596954	49.646160	868.053894	-448.395721	-164.613663	867.287903	-580.027405	61.468399	493.551208	-514.853638	-206.585526	518.084351	-604.261047	59.813599	87.546257	-546.505066	-215.223740	82.605148	-542.305786	109.211380	1345.582275	-456.295685	-224.659760	1353.299316	-448.473999	-44.426785	1342.009888	-506.146545	-30.426220	1635.374512	-616.799988	182.130447	1086.570190	-458.431274	-328.863159	1094.698364	-504.746155	188.763031	835.927795	-339.554474	-282.355469	844.827576	-447.743256	-50.283134	963.177002	553.559204	-11.253424	946.732361	550.866760	154.559265
-504.579346	49.632706	868.036316	-448.337708	-164.575806	867.283386	-580.038818	61.420666	493.542511	-514.863281	-206.559525	518.069641	-604.265808	59.814648	87.537971	-546.517273	-215.240845	82.615105	-542.383972	109.212685	1345.572388	-456.225006	-224.639130	1353.302612	-448.482208	-44.395077	1342.010132	-506.210419	-30.413778	1635.346191	-616.929871	182.103775	1086.544556	-458.085968	-329.206512	1094.869385	-505.016968	188.811646	835.900330	-339.331543	-282.213776	844.895874	-447.699524	-50.256386	963.163086	553.533203	-11.235464	946.730530	550.810486	154.578674
-504.596619	49.609913	868.025024	-448.318573	-164.547882	867.271423	-580.068420	61.417561	493.555328	-514.919434	-206.595139	518.070557	-604.272461	59.799843	87.557312	-546.533081	-215.241638	82.596733	-542.442993	109.198296	1345.569824	-456.170929	-224.602036	1353.302002	-448.485748	-44.385113	1342.007935	-506.272217	-30.389877	1635.329834	-617.070496	182.060379	1086.547119	-457.883118	-329.224152	1094.899170	-505.280670	188.871338	835.862732	-339.096008	-282.048553	844.947021	-447.689606	-50.245182	963.148071	553.487183	-11.246495	946.728577	550.740295	154.597000
-504.593933	49.624218	868.028015	-448.265686	-164.518097	867.260925	-580.099731	61.373840	493.552856	-514.908508	-206.557022	518.066956	-604.277039	59.791985	87.557022	-546.506531	-215.257156	82.596542	-542.510925	109.177391	1345.577393	-456.133209	-224.588165	1353.295532	-448.511749	-44.368759	1341.995850	-506.344482	-30.364326	1635.323242	-617.203369	182.015152	1086.557983	-457.746216	-329.159241	1094.865479	-505.480896	188.914078	835.829468	-338.882660	-281.914551	845.010254	-447.665100	-50.222725	963.145264	553.412048	-11.249756	946.734070	550.662476	154.609497
-504.596130	49.607616	868.059753	-448.239563	-164.492752	867.271362	-580.110291	61.366352	493.565186	-514.965149	-206.568680	518.078552	-604.266785	59.797985	87.551880	-546.506897	-215.240875	82.598404	-542.572205	109.158310	1345.585327	-456.089569	-224.576050	1353.314331	-448.495636	-44.342396	1342.043945	-506.411407	-30.353615	1635.330078	-617.326233	181.981766	1086.598633	-457.627045	-329.140381	1094.879517	-505.715698	188.980896	835.817017	-338.721008	-281.810455	845.038330	-447.657104	-50.223690	963.167908	553.352600	-11.271302	946.754700	550.613464	154.584579
-504.581482	49.627125	868.064453	-448.195404	-164.504257	867.283264	-580.134766	61.320969	493.588989	-514.995178	-206.528290	518.083130	-604.266968	59.787464	87.556381	-546.500610	-215.235809	82.593376	-542.611694	109.159309	1345.611450	-456.026184	-224.556717	1353.341797	-448.507202	-44.338463	1342.039063	-506.474030	-30.351952	1635.319824	-617.451843	181.956314	1086.629883	-457.535736	-329.135712	1094.908569	-505.898560	189.041763	835.794250	-338.616211	-281.708710	845.080811	-447.633179	-50.215012	963.177551	553.314270	-11.298425	946.765625	550.555664	154.596817
-504.591949	49.574005	868.053955	-448.145874	-164.522797	867.281067	-580.133728	61.295837	493.581451	-515.046997	-206.527847	518.091858	-604.282959	59.767757	87.550781	-546.539063	-215.271790	82.601219	-542.663696	109.163437	1345.626099	-455.987030	-224.550644	1353.349487	-448.522095	-44.305538	1342.062744	-506.525269	-30.307728	1635.290161	-617.557190	181.939728	1086.658569	-457.448730	-329.158966	1094.946533	-506.037109	189.091904	835.802856	-338.561462	-281.663239	845.097290	-447.617096	-50.238804	963.171326	553.256042	-11.274642	946.770325	550.500183	154.633392
-504.654724	49.477276	868.065186	-448.138763	-164.524002	867.271667	-580.169495	61.311024	493.563049	-515.103516	-206.567566	518.117004	-604.283325	59.785526	87.564377	-546.509583	-215.248749	82.608749	-542.699036	109.134521	1345.618530	-455.934631	-224.538361	1353.385376	-448.527039	-44.304501	1342.079224	-506.575104	-30.299953	1635.315796	-617.674255	181.925812	1086.691284	-457.379791	-329.146027	1094.944092	-506.179779	189.127289	835.784241	-338.502899	-281.634125	845.117371	-447.647919	-50.285149	963.172913	553.208374	-11.275390	946.767944	550.453918	154.662918
-504.559235	49.584267	868.059021	-448.092133	-164.501923	867.278870	-580.151184	61.257030	493.583221	-515.153748	-206.527328	518.137451	-604.293335	59.775234	87.547462	-546.496704	-215.266968	82.586906	-542.723755	109.120895	1345.627808	-455.898956	-224.510223	1353.375488	-448.500946	-44.282288	1342.077026	-506.616150	-30.301657	1635.294312	-617.763611	181.911728	1086.690308	-457.328949	-329.197113	1094.980103	-506.284210	189.172806	835.792114	-338.476990	-281.574402	845.115723	-447.580811	-50.225159	963.174988	553.151245	-11.283670	946.800293	550.401978	154.659561
-504.574951	49.561356	868.065979	-448.066589	-164.494751	867.284119	-580.207947	61.289845	493.600433	-515.191772	-206.544556	518.124207	-604.296509	59.785892	87.550179	-546.481262	-215.265060	82.605766	-542.723816	109.129852	1345.652466	-455.816315	-224.510468	1353.405151	-448.622528	-44.336266	1341.978027	-506.645538	-30.273703	1635.298828	-617.832397	181.873505	1086.722290	-457.270020	-329.188599	1095.009033	-506.369812	189.226761	835.807312	-338.481018	-281.542603	845.126953	-447.577606	-50.227692	963.181213	553.054626	-11.298527	946.806030	550.318848	154.662018
-504.558289	49.569450	868.064270	-448.061523	-164.493698	867.285156	-580.222412	61.285328	493.597870	-515.213013	-206.480087	518.121887	-604.300903	59.778385	87.552750	-546.451599	-215.271072	82.597855	-542.769592	109.092957	1345.652344	-455.811401	-224.521484	1353.414795	-448.472290	-44.261646	1342.099731	-506.670593	-30.250462	1635.285400	-617.886047	181.867096	1086.723877	-457.247955	-329.193665	1095.015015	-506.412323	189.267914	835.835083	-338.482910	-281.544525	845.119568	-447.557709	-50.221275	963.178040	553.006714	-11.311544	946.800903	550.280701	154.702805
-504.552582	49.546925	868.066467	-448.040131	-164.508850	867.273376	-580.202026	61.265270	493.602173	-515.239502	-206.531357	518.132935	-604.303162	59.792217	87.554405	-546.495667	-215.262238	82.579353	-542.787415	109.070572	1345.659302	-455.761444	-224.521667	1353.418091	-448.475708	-44.277473	1342.102905	-506.678467	-30.220585	1635.278076	-617.931458	181.866852	1086.750610	-457.224976	-329.208862	1095.022827	-506.455261	189.299973	835.842834	-338.537872	-281.541229	845.107056	-447.541565	-50.243301	963.172729	552.900757	-11.336044	946.813538	550.202393	154.678894
-504.557159	49.539455	868.064026	-448.061981	-164.497665	867.256531	-580.231628	61.257511	493.618530	-515.293640	-206.532990	518.136169	-604.293579	59.792259	87.534378	-546.480896	-215.272156	82.574738	-542.786926	109.052940	1345.667480	-455.725983	-224.526031	1353.429199	-448.480103	-44.287327	1342.111206	-506.682434	-30.215874	1635.262329	-617.964783	181.861420	1086.766113	-457.220947	-329.238647	1095.035278	-506.460968	189.321335	835.864563	-338.620636	-281.566986	845.056519	-447.543610	-50.246609	963.160034	552.817871	-11.277746	946.812134	550.131165	154.731964
-504.547516	49.538670	868.073669	-448.049652	-164.484055	867.259827	-580.215210	61.262871	493.606476	-515.270508	-206.479919	518.112793	-604.285645	59.811222	87.541336	-546.442200	-215.260208	82.572098	-542.805176	109.032265	1345.661743	-455.687286	-224.530792	1353.443115	-448.471252	-44.307747	1342.100586	-506.692535	-30.174242	1635.219116	-617.965027	181.857941	1086.767334	-457.225922	-329.284546	1095.064331	-506.457733	189.359924	835.885315	-338.694946	-281.569885	845.056641	-447.533081	-50.242294	963.166870	552.736206	-11.314228	946.827148	550.085693	154.717941
-504.555786	49.497868	868.070190	-448.080719	-164.495270	867.252869	-580.255554	61.272934	493.616089	-515.323486	-206.499893	518.124939	-604.307068	59.815521	87.536339	-546.466309	-215.241898	82.574341	-542.797363	109.013336	1345.660156	-455.691986	-224.536652	1353.439331	-448.444611	-44.314861	1342.116333	-506.663635	-30.149380	1635.234985	-617.961914	181.865204	1086.749878	-457.233704	-329.314148	1095.078247	-506.421997	189.385361	835.911316	-338.804016	-281.615570	845.035583	-447.544220	-50.269672	963.159119	552.673645	-11.329006	946.844482	550.032715	154.753830
-504.545685	49.493904	868.092896	-448.072327	-164.517914	867.280151	-580.245361	61.258274	493.594696	-515.321411	-206.493591	518.144592	-604.280212	59.822247	87.570419	-546.441589	-215.246841	82.587303	-542.781372	108.995255	1345.662231	-455.637726	-224.563812	1353.459229	-448.403046	-44.305370	1342.115601	-506.630951	-30.124466	1635.221680	-617.943359	181.872208	1086.750122	-457.278473	-329.387878	1095.122437	-506.366028	189.423096	835.935303	-338.944122	-281.693665	845.002014	-447.539490	-50.282974	963.185547	552.624634	-11.331823	946.852478	550.006958	154.748032
-504.526611	49.479610	868.079590	-448.075623	-164.529755	867.277771	-580.226868	61.247978	493.581635	-515.345947	-206.540131	518.141602	-604.297729	59.808941	87.572235	-546.425171	-215.256287	82.590126	-542.765076	108.979332	1345.680176	-455.620361	-224.576172	1353.477051	-448.385773	-44.337971	1342.109863	-506.586670	-30.084751	1635.212646	-617.924805	181.904587	1086.791260	-457.339203	-329.449188	1095.137817	-506.305725	189.433929	835.965088	-339.073486	-281.758301	844.989624	-447.536255	-50.295341	963.179016	552.589233	-11.295027	946.848145	549.973022	154.785385
-504.549530	49.456711	868.080017	-448.094666	-164.554657	867.282104	-580.234924	61.245743	493.606079	-515.376465	-206.563141	518.161743	-604.284363	59.820370	87.569305	-546.437805	-215.242828	82.593910	-542.750122	108.949181	1345.700806	-455.628235	-224.622040	1353.451904	-448.355438	-44.368664	1342.112915	-506.566956	-30.053982	1635.161377	-617.876526	181.891174	1086.798950	-457.421875	-329.542542	1095.126221	-506.207703	189.452179	835.998230	-339.292694	-281.758209	844.941589	-447.551239	-50.315445	963.179321	552.531006	-11.315612	946.869202	549.942993	154.791336
-504.561035	49.412937	868.086243	-448.127258	-164.564590	867.271667	-580.224182	61.212597	493.584656	-515.370667	-206.554367	518.144653	-604.290466	59.816872	87.554413	-546.424805	-215.259750	82.578094	-542.728943	108.937897	1345.716553	-455.638184	-224.646774	1353.432495	-448.335022	-44.400005	1342.117188	-506.513916	-30.029812	1635.155273	-617.793640	181.904800	1086.832397	-457.483002	-329.583160	1095.114624	-506.115387	189.468903	836.039795	-339.401184	-281.966980	844.889221	-447.564240	-50.349033	963.174927	552.496643	-11.326834	946.868225	549.923584	154.826447
-504.577332	49.423805	868.086975	-448.153992	-164.565750	867.251587	-580.217957	61.225647	493.588654	-515.350830	-206.551178	518.129456	-604.300354	59.799423	87.533180	-546.418457	-215.262558	82.578209	-542.695923	108.916847	1345.739380	-455.595215	-224.671921	1353.430176	-448.300568	-44.414227	1342.123291	-506.417358	-30.021009	1635.169800	-617.726746	181.922867	1086.847412	-457.573792	-329.660736	1095.110229	-505.987640	189.470734	836.091553	-339.594940	-282.132355	844.817017	-447.581787	-50.354244	963.164856	552.485168	-11.301356	946.866211	549.918335	154.871262
-504.686218	49.274899	868.103882	-448.187927	-164.641800	867.259338	-580.246887	61.233704	493.567535	-515.376709	-206.559464	518.150208	-604.313721	59.788712	87.549347	-546.439392	-215.256073	82.585724	-542.640869	108.930450	1345.764893	-455.571533	-224.698975	1353.422363	-448.405457	-44.519917	1341.982544	-506.345947	-30.005260	1635.149536	-617.633972	181.941360	1086.880981	-457.696075	-329.748901	1095.116089	-505.860504	189.476807	836.137268	-339.910034	-282.381683	844.716370	-447.648102	-50.456875	963.174927	552.428528	-11.324612	946.900940	549.901489	154.873779
-504.688019	49.230663	868.092651	-448.183411	-164.661804	867.276794	-580.231445	61.256668	493.545502	-515.411011	-206.618454	518.174561	-604.311523	59.801357	87.559441	-546.473511	-215.272934	82.620827	-542.585205	108.915962	1345.787964	-455.558929	-224.730804	1353.429199	-448.383423	-44.543697	1341.985107	-506.268707	-29.977703	1635.134277	-617.512329	181.917053	1086.914673	-457.810272	-329.823608	1095.114746	-505.695221	189.480209	836.215149	-340.115021	-282.519958	844.659729	-447.652679	-50.476097	963.178833	552.440674	-11.294344	946.902039	549.911987	154.925552
-504.692139	49.239777	868.107788	-448.185059	-164.657410	867.279114	-580.213318	61.277027	493.562286	-515.399841	-206.610672	518.171082	-604.310486	59.807728	87.566460	-546.445251	-215.242569	82.612938	-542.564819	108.889679	1345.832275	-455.582611	-224.761749	1353.427612	-448.210571	-44.489140	1342.145020	-506.176270	-29.965885	1635.120972	-617.405334	181.949615	1086.921875	-457.929565	-329.893005	1095.118042	-505.550171	189.483109	836.280212	-340.338867	-282.681976	844.604187	-447.663757	-50.477066	963.190613	552.460571	-11.261369	946.924011	549.936707	154.945709
-504.723694	49.190201	868.105103	-448.217133	-164.702133	867.298889	-580.203735	61.270947	493.539520	-515.410767	-206.619003	518.176453	-604.292969	59.794598	87.566864	-546.472717	-215.270828	82.625694	-542.519897	108.881355	1345.860596	-455.594727	-224.793732	1353.440063	-448.174316	-44.535671	1342.135864	-506.084839	-29.927605	1635.079590	-617.296082	181.942078	1086.953735	-458.078003	-329.950806	1095.124634	-505.358887	189.472992	836.325562	-340.554260	-282.856964	844.545593	-447.697510	-50.514633	963.199036	552.460083	-11.243675	946.947266	549.940979	154.979599
-504.755341	49.193424	868.101746	-448.249847	-164.706543	867.273499	-580.211060	61.272598	493.539917	-515.379700	-206.593933	518.164734	-604.298279	59.802654	87.580429	-546.414490	-215.231461	82.593872	-542.441895	108.893478	1345.876831	-455.565552	-224.804626	1353.428101	-448.301819	-44.630524	1341.985840	-505.986603	-29.939112	1635.101563	-617.152344	181.977264	1086.977417	-458.181519	-330.040619	1095.153076	-505.149017	189.464615	836.388611	-340.648773	-282.932983	844.569702	-447.720306	-50.522987	963.182434	552.485046	-11.227980	946.952942	549.964478	154.992996
-504.757446	49.195915	868.103088	-448.276398	-164.711990	867.250916	-580.212036	61.272942	493.540466	-515.399658	-206.622101	518.149780	-604.308716	59.803150	87.567596	-546.434387	-215.242279	82.599274	-542.390747	108.872520	1345.922729	-455.589691	-224.843521	1353.408936	-448.133698	-44.593639	1342.130005	-505.877777	-29.930252	1635.085693	-617.003845	182.004822	1086.996094	-458.325897	-330.111420	1095.143677	-504.956726	189.473724	836.449524	-340.843750	-283.075287	844.512146	-447.726685	-50.536594	963.170288	552.514099	-11.222133	946.970520	549.977539	155.036728
-504.752991	49.192005	868.102844	-448.271210	-164.733688	867.249939	-580.198059	61.269024	493.537140	-515.414063	-206.680008	518.171875	-604.285583	59.814148	87.576576	-546.441101	-215.252365	82.604294	-542.315613	108.847595	1345.927368	-455.619476	-224.880615	1353.404419	-448.106018	-44.632690	1342.119141	-505.761719	-29.929571	1635.075806	-616.864685	182.034622	1087.023438	-458.479614	-330.219055	1095.139282	-504.749176	189.477905	836.499268	-341.216400	-283.436676	844.370728	-447.722992	-50.550526	963.170166	552.537354	-11.197235	946.978638	549.990662	155.051117
-504.773010	49.166981	868.096619	-448.304871	-164.763626	867.242249	-580.203796	61.249527	493.538330	-515.397400	-206.666397	518.158081	-604.300415	59.802013	87.578163	-546.478149	-215.271133	82.583504	-542.222595	108.842125	1345.961304	-455.619965	-224.912964	1353.413208	-448.064880	-44.678524	1342.124634	-505.651245	-29.923321	1635.060059	-616.704529	182.074524	1087.039429	-458.612000	-330.339264	1095.163940	-504.551819	189.459641	836.550964	-341.466400	-283.683563	844.306335	-447.740631	-50.578224	963.160400	552.566406	-11.182450	946.989807	550.034973	155.098816
-504.778015	49.163490	868.101990	-448.327209	-164.783630	867.271790	-580.250549	61.224606	493.565002	-515.440002	-206.716812	518.146057	-604.307312	59.807968	87.571815	-546.477112	-215.253265	82.579491	-542.146057	108.838722	1345.981689	-455.641449	-224.949799	1353.416992	-448.170410	-44.794857	1342.013306	-505.551544	-29.925407	1635.054321	-616.553711	182.133179	1087.059204	-458.768433	-330.366364	1095.158081	-504.323059	189.449768	836.600891	-341.602966	-283.788727	844.307373	-447.755219	-50.582314	963.177551	552.604248	-11.152373	946.992798	550.056152	155.143417
-504.692017	49.266785	868.108154	-448.356689	-164.759644	867.262939	-580.227295	61.223499	493.564484	-515.379822	-206.639175	518.119995	-604.286560	59.817066	87.569427	-546.458313	-215.244919	82.571503	-542.072388	108.812035	1346.006836	-455.655365	-224.964569	1353.424561	-448.155945	-44.825054	1342.021484	-505.455353	-29.921505	1635.054199	-616.407043	182.187668	1087.069214	-458.901733	-330.516235	1095.203003	-504.091125	189.409485	836.654968	-341.991028	-284.185486	844.202454	-447.729645	-50.544296	963.178955	552.638977	-11.093629	946.992249	550.066101	155.209595
-504.750183	49.144497	868.149109	-448.387573	-164.786560	867.287903	-580.267334	61.189316	493.573822	-515.426819	-206.636734	518.143616	-604.309509	59.812935	87.562477	-546.485413	-215.259979	82.581177	-542.008667	108.812584	1346.058594	-455.699188	-225.018524	1353.439941	-448.124481	-44.863544	1342.050049	-505.351929	-29.923412	1635.056152	-616.264526	182.243729	1087.114868	-459.038361	-330.624542	1095.261353	-503.850311	189.362045	836.715027	-342.239563	-284.438660	844.170593	-447.773193	-50.618896	963.211670	552.645813	-11.081646	947.013550	550.070923	155.260864
-504.774628	49.119118	868.150024	-448.435059	-164.835205	867.307129	-580.328003	61.184753	493.592560	-515.460510	-206.704590	518.146057	-604.308716	59.804222	87.562767	-546.478271	-215.280914	82.598503	-541.950256	108.808609	1346.089844	-455.742340	-225.058746	1353.462036	-448.128571	-44.906551	1342.059082	-505.264160	-29.925236	1635.060181	-616.096802	182.308823	1087.149292	-459.193115	-330.715332	1095.276123	-503.599243	189.309540	836.794067	-342.461700	-284.700653	844.130920	-447.811096	-50.652119	963.221985	552.685059	-11.003194	947.012207	550.089966	155.320572
-504.687347	49.221867	868.155945	-448.443451	-164.807480	867.306885	-580.287292	61.173798	493.603394	-515.603149	-206.607025	518.226135	-604.299988	59.822803	87.563805	-546.529785	-215.272476	82.606789	-541.878479	108.799225	1346.119141	-455.785095	-225.096695	1353.457642	-448.089264	-44.948097	1342.080811	-505.180420	-29.936207	1635.045166	-615.908997	182.371719	1087.159302	-459.323425	-330.820557	1095.329224	-503.343384	189.280563	836.860718	-342.555176	-284.836975	844.142883	-447.770233	-50.604668	963.225708	552.729370	-10.951185	946.994202	550.128357	155.408005
-504.761261	49.097324	868.165710	-448.488617	-164.885864	867.311157	-580.310669	61.165657	493.586700	-515.679810	-206.635101	518.274597	-604.295471	59.824997	87.563759	-546.534180	-215.269394	82.584946	-541.805542	108.782463	1346.156494	-455.832062	-225.123032	1353.470337	-448.073822	-44.983585	1342.091431	-505.090210	-29.931484	1635.035645	-615.728394	182.437119	1087.185791	-459.479523	-330.886047	1095.340820	-503.071472	189.279083	836.919922	-342.750031	-285.078979	844.117554	-447.816742	-50.699726	963.228333	552.675110	-10.964898	947.026917	550.116333	155.440002
-504.658813	49.206844	868.165466	-448.492889	-164.853500	867.311096	-580.320862	61.140491	493.606537	-515.694763	-206.616226	518.271423	-604.311584	59.814976	87.580292	-546.507629	-215.283905	82.578590	-541.748352	108.785019	1346.160889	-455.879425	-225.175903	1353.494629	-448.043640	-45.019154	1342.078369	-505.012756	-29.940540	1635.023926	-615.547546	182.487961	1087.207031	-459.642090	-331.009216	1095.363403	-502.823853	189.256012	836.978333	-343.111877	-285.484589	843.986084	-447.761414	-50.644001	963.227478	552.778076	-10.833411	946.976807	550.167358	155.539398
-504.637939	49.214264	868.167053	-448.536438	-164.852615	867.306580	-580.322021	61.127567	493.610260	-515.757263	-206.622742	518.259888	-604.309387	59.826962	87.551743	-546.499939	-215.280670	82.580582	-541.691467	108.776535	1346.191650	-455.921448	-225.219635	1353.474976	-448.038116	-45.079300	1342.092285	-504.978607	-29.933247	1634.982544	-615.387329	182.539413	1087.231567	-459.847137	-330.956085	1095.283569	-502.565247	189.226654	837.060669	-343.335052	-285.779816	843.923706	-447.766235	-50.649746	963.224792	552.781189	-10.808893	946.971008	550.191284	155.573456
-504.731293	49.024006	868.162964	-448.580994	-164.933136	867.309326	-580.339783	61.131744	493.580994	-515.875854	-206.648346	518.321167	-604.321472	59.817097	87.566879	-546.569641	-215.273926	82.585670	-541.616699	108.749275	1346.223633	-455.975983	-225.257141	1353.502686	-448.022308	-45.101891	1342.084229	-504.914215	-29.938560	1634.975586	-615.228027	182.570923	1087.243774	-459.994232	-331.041229	1095.300537	-502.291901	189.179688	837.121338	-343.431946	-285.928070	843.945923	-447.823090	-50.768623	963.219238	552.791809	-10.782390	946.963684	550.216431	155.598389
-504.693420	49.010643	868.165710	-448.608429	-164.922852	867.306824	-580.361694	61.132317	493.590607	-515.673828	-206.696716	518.139221	-604.324707	59.815594	87.568321	-546.500000	-215.276123	82.583382	-541.547180	108.742332	1346.241455	-456.045685	-225.298141	1353.489868	-447.985352	-45.156921	1342.124146	-504.851990	-29.941608	1634.958374	-615.063721	182.597366	1087.253662	-460.165436	-331.108795	1095.302124	-502.017212	189.153656	837.218262	-343.628357	-286.203796	843.899170	-447.809631	-50.778366	963.217468	552.808716	-10.712388	946.929688	550.243469	155.669022
-504.572998	49.152210	868.162170	-448.597778	-164.905731	867.319763	-580.337463	61.125271	493.629974	-515.898193	-206.663147	518.314453	-604.319885	59.811882	87.560532	-546.538635	-215.263519	82.576546	-541.458374	108.730911	1346.258789	-456.097015	-225.352188	1353.498413	-447.983307	-45.186665	1342.122192	-504.802002	-29.952488	1634.948120	-614.891479	182.668106	1087.270508	-460.351044	-331.192047	1095.315186	-501.730652	189.132462	837.287354	-343.800140	-286.464020	843.887085	-447.754639	-50.713432	963.226440	552.821167	-10.671862	946.924316	550.257263	155.728165
-504.549530	49.145370	868.158508	-448.644928	-164.931625	867.308899	-580.375488	61.131538	493.627838	-515.957153	-206.655380	518.326355	-604.343018	59.807636	87.569862	-546.525757	-215.253052	82.576019	-541.396973	108.715767	1346.303955	-456.185669	-225.390625	1353.508667	-447.972168	-45.244392	1342.146973	-504.770721	-29.973068	1634.939087	-614.711182	182.709229	1087.283936	-460.518341	-331.291168	1095.326172	-501.408630	189.095413	837.351013	-343.996429	-286.747681	843.869812	-447.749023	-50.738567	963.214539	552.811340	-10.639874	946.911621	550.275024	155.762070
-504.593689	49.007839	868.170105	-448.671783	-164.987534	867.326599	-580.415466	61.137089	493.628326	-516.013428	-206.712418	518.322021	-604.342957	59.804604	87.576340	-546.514282	-215.265808	82.580826	-541.329041	108.714783	1346.321777	-456.260315	-225.419983	1353.507935	-447.951538	-45.285797	1342.155396	-504.728699	-29.983891	1634.934082	-614.536926	182.769241	1087.340454	-460.684601	-331.458405	1095.357544	-501.099518	189.088013	837.435120	-344.317261	-287.149170	843.797974	-447.785065	-50.827641	963.228821	552.804565	-10.587160	946.889038	550.290039	155.815643
-504.456604	49.145287	868.178345	-448.674103	-164.993195	867.343750	-580.399353	61.142128	493.658875	-516.013794	-206.716873	518.359131	-604.330383	59.809925	87.575470	-546.512573	-215.261719	82.570305	-541.265503	108.702354	1346.369507	-456.326965	-225.466324	1353.521729	-447.928528	-45.327919	1342.185303	-504.712280	-30.009632	1634.933350	-614.368835	182.844193	1087.363037	-460.981659	-331.188477	1095.224609	-500.855591	189.052277	837.508484	-344.344208	-287.278809	843.826904	-447.721985	-50.782490	963.244324	552.790710	-10.542584	946.889587	550.288086	155.863449
-504.507172	48.966415	868.178711	-448.728455	-165.071930	867.364075	-580.413452	61.151611	493.632660	-516.069214	-206.725342	518.381897	-604.340881	59.815887	87.590256	-546.512085	-215.284592	82.592186	-541.157227	108.706421	1346.406616	-456.376251	-225.503738	1353.531616	-447.921356	-45.366550	1342.204590	-504.687042	-30.036217	1634.919189	-614.178650	182.894714	1087.387573	-461.092468	-331.380066	1095.343384	-500.604553	189.057709	837.588013	-344.513733	-287.559296	843.837646	-447.774170	-50.899471	963.253723	552.765564	-10.497446	946.882446	550.291016	155.893509
-504.422760	49.063255	868.161926	-448.771240	-165.071259	867.353577	-580.407593	61.153801	493.665375	-516.084412	-206.787430	518.412170	-604.349915	59.809036	87.608551	-546.499146	-215.286469	82.598022	-541.090576	108.699715	1346.433960	-456.446716	-225.532288	1353.543579	-447.887970	-45.407261	1342.223999	-504.686493	-30.071638	1634.912720	-614.023804	182.968002	1087.401489	-461.073517	-331.928101	1095.561279	-500.347748	189.039063	837.655273	-344.686249	-287.851959	843.858521	-447.748474	-50.866978	963.239807	552.710327	-10.489428	946.876465	550.266113	155.939865
-504.336151	49.113598	868.181213	-448.790588	-165.060471	867.365723	-580.360535	61.163662	493.664886	-516.098633	-206.821228	518.409180	-604.314636	59.824215	87.610123	-546.499939	-215.287781	82.602516	-541.008606	108.692192	1346.453613	-456.519745	-225.555176	1353.576050	-447.879272	-45.435234	1342.233398	-504.660156	-30.108412	1634.904663	-613.860901	183.024414	1087.426025	-461.306763	-331.864258	1095.479614	-500.071899	189.016678	837.728577	-344.847626	-288.139130	843.837585	-447.718018	-50.856045	963.257935	552.666016	-10.443298	946.866394	550.256958	156.011444
-504.295258	49.053806	868.182495	-448.822327	-165.090302	867.383118	-580.350220	61.159855	493.644135	-516.115356	-206.891022	518.432190	-604.344299	59.838985	87.610092	-546.506897	-215.280411	82.597641	-540.901428	108.712952	1346.482544	-456.582428	-225.579559	1353.595825	-447.872406	-45.488178	1342.258789	-504.650940	-30.153355	1634.908936	-613.676636	183.101120	1087.469849	-461.435303	-331.968475	1095.534790	-499.814697	189.020966	837.759399	-344.983337	-288.425140	843.846191	-447.721863	-50.904648	963.270142	552.657959	-10.410619	946.861145	550.268066	156.025192
-504.248779	49.026436	868.186890	-448.839203	-165.133423	867.399780	-580.303711	61.177799	493.660309	-516.146057	-206.904663	518.439636	-604.335754	59.837234	87.616180	-546.503662	-215.277756	82.614006	-540.818298	108.691559	1346.505127	-456.676483	-225.628357	1353.607666	-447.850708	-45.533546	1342.267578	-504.647247	-30.188131	1634.909790	-613.511169	183.198349	1087.506714	-461.576263	-332.098724	1095.565308	-499.533386	189.033325	837.816772	-345.111389	-288.668365	843.852600	-447.711853	-50.944695	963.282471	552.630371	-10.386950	946.871643	550.269409	156.065262
-504.194946	48.996822	868.201050	-448.878357	-165.174698	867.405518	-580.268799	61.186871	493.659149	-516.151489	-206.939560	518.443665	-604.326965	59.837666	87.619347	-546.542725	-215.104935	82.633125	-540.732605	108.703484	1346.523926	-456.769073	-225.671921	1353.627441	-447.836517	-45.566990	1342.311279	-504.638733	-30.235695	1634.906616	-613.326416	183.263489	1087.527100	-461.624939	-332.386078	1095.764404	-499.272766	189.037231	837.877686	-345.224121	-288.914490	843.895508	-447.699341	-50.995468	963.291992	552.595337	-10.342972	946.865784	550.260986	156.114349
-504.151550	48.967682	868.216431	-448.899994	-165.207382	867.430054	-580.262390	61.219322	493.658142	-516.185852	-206.989349	518.467529	-604.330811	59.837418	87.623581	-546.491455	-215.275757	82.632797	-540.659485	108.710922	1346.563477	-456.861969	-225.706238	1353.623535	-447.826172	-45.622845	1342.308716	-504.638245	-30.277824	1634.901855	-613.153687	183.335831	1087.552856	-461.747528	-332.479736	1095.786865	-499.023102	189.018646	837.943909	-345.353088	-289.174500	843.907715	-447.695068	-51.032906	963.314453	552.569702	-10.325203	946.863892	550.269348	156.156769
-504.093842	48.940228	868.208069	-448.940369	-165.238159	867.423889	-580.225830	61.210381	493.655670	-516.212097	-206.988907	518.464905	-604.340759	59.833279	87.621803	-546.501526	-215.279861	82.633247	-540.557312	108.700447	1346.562866	-456.969116	-225.757874	1353.627441	-447.843140	-45.662899	1342.308716	-504.626068	-30.329472	1634.888550	-612.981995	183.403503	1087.567627	-461.880096	-332.550964	1095.807007	-498.795441	189.015884	837.994080	-345.587463	-289.546722	843.838684	-447.691742	-51.075745	963.309753	552.524719	-10.285359	946.861755	550.255310	156.157288
-504.035980	48.952896	868.215515	-448.979462	-165.246140	867.407593	-580.205261	61.203232	493.682343	-516.241943	-207.039398	518.449585	-604.359558	59.825245	87.621475	-546.507385	-215.266006	82.616920	-540.453796	108.710823	1346.585083	-457.065979	-225.769272	1353.623535	-447.810791	-45.698620	1342.343628	-504.629211	-30.333157	1634.837280	-612.816956	183.503403	1087.580566	-462.003479	-332.622467	1095.817749	-498.578705	188.991959	838.036560	-345.687653	-289.769409	843.857971	-447.680359	-51.097214	963.306519	552.501282	-10.257401	946.848328	550.266785	156.198227
-503.985107	48.914894	868.203491	-448.998260	-165.286682	867.412476	-580.134827	61.201275	493.666748	-516.222778	-207.083298	518.452942	-604.364197	59.826523	87.614479	-546.522339	-215.228912	82.599953	-540.391602	108.708336	1346.568481	-457.184875	-225.817825	1353.619873	-447.833893	-45.746983	1342.332153	-504.615662	-30.365101	1634.822510	-612.651733	183.606812	1087.598389	-462.118896	-332.704590	1095.840942	-498.386353	188.997269	838.066772	-345.759277	-290.019623	843.879822	-447.670990	-51.140114	963.305237	552.462341	-10.248363	946.862793	550.234619	156.229889
-503.931641	48.870174	868.176819	-449.039459	-165.323654	867.418945	-580.142883	61.203541	493.657013	-516.214966	-207.124390	518.481079	-604.370728	59.823711	87.615387	-546.514832	-215.236664	82.627357	-540.293945	108.718994	1346.579468	-457.279022	-225.845032	1353.636597	-447.805115	-45.787197	1342.359131	-504.605652	-30.417259	1634.804443	-612.478638	183.710098	1087.607178	-462.245148	-332.788300	1095.896118	-498.168976	189.015625	838.084290	-345.837189	-290.247467	843.897949	-447.667877	-51.179432	963.295959	552.434387	-10.193885	946.866089	550.242432	156.264999
-503.902588	48.841057	868.153931	-449.073792	-165.390244	867.410339	-580.129028	61.222004	493.644714	-516.165344	-207.112167	518.476990	-604.386841	59.807701	87.607849	-546.520081	-215.240967	82.629845	-540.202637	108.715759	1346.591919	-457.408875	-225.882141	1353.642700	-447.820618	-45.820091	1342.363525	-504.585480	-30.468685	1634.788696	-612.306824	183.793625	1087.630249	-462.355988	-332.880585	1095.923706	-497.971771	189.048035	838.114563	-345.872437	-290.451996	843.936646	-447.672943	-51.231308	963.281250	552.394653	-10.187873	946.888367	550.222717	156.296539
-503.833344	48.794628	868.151123	-449.113861	-165.427963	867.442383	-580.090454	61.193188	493.620544	-516.183960	-207.158386	518.497803	-604.369324	59.809380	87.607666	-546.533569	-215.241364	82.633293	-540.092346	108.719345	1346.610229	-457.527557	-225.926224	1353.661987	-447.804321	-45.858482	1342.390259	-504.543121	-30.511200	1634.808105	-612.121338	183.873520	1087.664917	-462.468353	-332.943298	1095.966797	-497.756744	189.070984	838.150696	-345.924835	-290.649780	843.974731	-447.669159	-51.275032	963.299194	552.395020	-10.146180	946.888611	550.223877	156.322372
-503.794189	48.757027	868.140198	-449.124420	-165.487732	867.452209	-580.075500	61.198563	493.660187	-516.136719	-207.194733	518.517334	-604.343628	59.817322	87.614952	-546.571899	-215.079697	82.635559	-539.993408	108.734612	1346.640137	-457.640778	-225.951553	1353.677246	-447.832611	-45.911663	1342.408569	-504.538269	-30.569504	1634.814941	-611.953918	183.957321	1087.683716	-462.577820	-333.080322	1096.012939	-497.578522	189.092880	838.169495	-345.971710	-290.812683	844.023560	-447.669769	-51.325687	963.303284	552.382080	-10.118611	946.911743	550.230408	156.373337
-503.767548	48.755348	868.162292	-449.164368	-165.513412	867.458740	-580.079956	61.214062	493.660370	-516.136169	-207.222183	518.488464	-604.352783	59.813469	87.617233	-546.507507	-215.231613	82.653999	-539.888489	108.731430	1346.659668	-457.751434	-226.000046	1353.702271	-447.832886	-45.948055	1342.446533	-504.500427	-30.588245	1634.839233	-611.791870	184.047577	1087.709717	-462.718658	-333.138702	1096.024536	-497.410400	189.138046	838.188477	-346.011536	-290.995270	844.086121	-447.683289	-51.357815	963.321045	552.365112	-10.107877	946.922302	550.213745	156.386047
-503.701355	48.735924	868.171021	-449.192596	-165.565491	867.481567	-580.025940	61.183792	493.649384	-516.100464	-207.238098	518.518860	-604.369446	59.807545	87.632393	-546.504150	-215.271912	82.658417	-539.812622	108.735901	1346.684204	-457.884735	-226.042526	1353.736084	-447.848022	-45.988968	1342.462769	-504.484436	-30.568268	1634.781616	-611.651001	184.148438	1087.740845	-462.839935	-333.186768	1096.044312	-497.255066	189.157074	838.217163	-346.105652	-291.092834	844.145691	-447.675293	-51.403858	963.340881	552.362610	-10.061536	946.927734	550.200134	156.439301
-503.649445	48.683369	868.163208	-449.221527	-165.597015	867.488770	-580.017517	61.206062	493.649231	-516.046082	-207.254608	518.495056	-604.362122	59.804459	87.655731	-546.450806	-215.268204	82.646690	-539.729370	108.737038	1346.695679	-457.987518	-226.074066	1353.742920	-447.868683	-46.053165	1342.481201	-504.456635	-30.609886	1634.818848	-611.505310	184.250595	1087.751465	-463.060486	-333.042847	1095.950073	-497.102325	189.171951	838.242371	-346.108002	-291.255646	844.180664	-447.676636	-51.452621	963.344971	552.353210	-10.051409	946.935059	550.186707	156.440628
-503.624969	48.632706	868.160522	-449.265656	-165.648758	867.484619	-579.997803	61.187885	493.618683	-516.028442	-207.269485	518.487061	-604.359985	59.805393	87.653091	-546.476013	-215.279846	82.646400	-539.656067	108.746315	1346.715454	-458.105103	-226.115082	1353.758179	-447.860596	-46.090740	1342.499146	-504.420227	-30.616901	1634.801636	-611.348267	184.365417	1087.769287	-463.157104	-333.104462	1095.955566	-496.949158	189.183228	838.256104	-346.090149	-291.473907	844.223389	-447.685974	-51.513611	963.342102	552.294434	-10.034880	946.942322	550.139221	156.458359
-503.573273	48.577435	868.149536	-449.285645	-165.732300	867.519043	-579.941833	61.188644	493.620850	-516.004395	-207.302628	518.478394	-604.380920	59.805820	87.632156	-546.477905	-215.281296	82.650665	-539.558777	108.761322	1346.709961	-458.227081	-226.143814	1353.759644	-447.859894	-46.141037	1342.502563	-504.389160	-30.621321	1634.782104	-611.192749	184.432632	1087.775635	-463.266724	-333.119324	1095.936035	-496.796356	189.201126	838.287231	-346.088409	-291.643280	844.245483	-447.681641	-51.576233	963.356812	552.276550	-10.013695	946.929199	550.100464	156.487137
-503.546112	48.536411	868.134033	-449.326080	-165.759750	867.500854	-579.923401	61.190281	493.618652	-516.025085	-207.325531	518.520508	-604.368652	59.812366	87.642097	-546.578369	-215.108810	82.641983	-539.478210	108.755577	1346.719482	-458.348572	-226.186127	1353.765015	-447.860779	-46.180737	1342.518921	-504.362274	-30.612902	1634.767578	-611.019653	184.522308	1087.793579	-463.374298	-333.186462	1095.926392	-496.623749	189.199112	838.309631	-346.100983	-291.775726	844.302551	-447.688629	-51.620373	963.340759	552.248413	-10.000518	946.919006	550.067078	156.497253
-503.491943	48.509216	868.121765	-449.355408	-165.826797	867.524048	-579.881287	61.170975	493.598755	-516.003296	-207.336578	518.504211	-604.361267	59.812401	87.642410	-546.525696	-215.097198	82.633476	-539.398132	108.746567	1346.731934	-458.462402	-226.235687	1353.774902	-447.885529	-46.225018	1342.522095	-504.340515	-30.601582	1634.753540	-610.890015	184.591537	1087.794800	-463.503448	-333.268463	1095.979370	-496.479950	189.245880	838.309814	-346.189148	-291.810394	844.346985	-447.678040	-51.664665	963.346558	552.247864	-9.979398	946.910461	550.031250	156.539108
-503.444824	48.495201	868.130493	-449.400421	-165.855530	867.547607	-579.875244	61.165642	493.605652	-515.980774	-207.376617	518.517395	-604.382935	59.789959	87.644310	-546.474731	-215.271469	82.649475	-539.337463	108.755661	1346.749146	-458.564667	-226.260941	1353.792480	-447.899933	-46.278645	1342.548828	-504.321198	-30.583202	1634.748535	-610.746704	184.650208	1087.785767	-463.621918	-333.336578	1096.011353	-496.332062	189.282669	838.332642	-346.224854	-291.876617	844.397522	-447.687927	-51.695038	963.366638	552.235840	-9.945148	946.907043	550.011963	156.541504
-503.408173	48.450378	868.134644	-449.423706	-165.901062	867.572937	-579.865234	61.155434	493.595856	-516.046631	-207.399841	518.522522	-604.402344	59.786324	87.630432	-546.472351	-215.284622	82.651428	-539.265015	108.759140	1346.760864	-458.679504	-226.294876	1353.825195	-447.907776	-46.301674	1342.567017	-504.305969	-30.525402	1634.695313	-610.616577	184.712006	1087.797241	-463.737427	-333.392273	1096.032959	-496.203918	189.360016	838.339417	-346.245392	-291.954926	844.458984	-447.701904	-51.744064	963.387878	552.227722	-9.935186	946.881104	549.988403	156.557526
-503.375244	48.386181	868.125183	-449.458252	-165.983948	867.580933	-579.814941	61.180386	493.603882	-516.085938	-207.432373	518.559326	-604.380676	59.785179	87.649727	-546.520142	-215.080994	82.637398	-539.207031	108.772369	1346.788574	-458.779694	-226.314606	1353.838623	-447.921112	-46.352737	1342.579590	-504.291626	-30.504025	1634.681641	-610.488525	184.793365	1087.814941	-463.855072	-333.391724	1096.020996	-496.070007	189.405151	838.351318	-346.173859	-291.933655	844.549866	-447.702515	-51.819420	963.387207	552.213623	-9.907246	946.870728	549.948975	156.577957
-503.334076	48.371536	868.134155	-449.503387	-166.021927	867.591309	-579.842102	61.161499	493.605499	-516.116333	-207.438751	518.550476	-604.414490	59.800148	87.635254	-546.452271	-215.226547	82.621994	-539.158813	108.772461	1346.794067	-458.871185	-226.356720	1353.851318	-447.931244	-46.388111	1342.599854	-504.282593	-30.525505	1634.701050	-610.374634	184.872177	1087.797974	-463.949677	-333.452148	1096.046753	-495.944794	189.443451	838.358704	-346.195496	-291.989197	844.605408	-447.701599	-51.856693	963.396851	552.204163	-9.915109	946.864990	549.940674	156.568069
-503.266113	48.351456	868.128662	-449.535339	-166.069794	867.603882	-579.825195	61.130589	493.603485	-516.151367	-207.449188	518.532227	-604.415710	59.794365	87.625862	-546.482300	-215.231934	82.620224	-539.140198	108.757034	1346.778931	-459.011536	-226.392563	1353.846191	-447.773285	-46.368538	1342.739502	-504.291443	-30.477282	1634.653076	-610.264282	184.936340	1087.805176	-464.064026	-333.484039	1096.027588	-495.818115	189.506287	838.388367	-346.201324	-292.131866	844.635315	-447.689514	-51.898376	963.402710	552.193665	-9.880275	946.833984	549.903076	156.583344
-503.226410	48.271019	868.120667	-449.586914	-166.113770	867.605835	-579.860657	61.118320	493.613007	-516.235657	-207.473419	518.528137	-604.438721	59.794853	87.640244	-546.491333	-215.298798	82.623825	-539.092590	108.771797	1346.794800	-459.068512	-226.408539	1353.846680	-447.938995	-46.456860	1342.622681	-504.322510	-30.449686	1634.608643	-610.152954	185.001801	1087.819092	-464.152985	-333.501160	1096.041138	-495.698822	189.537720	838.403076	-346.205963	-292.177155	844.693237	-447.690643	-51.965981	963.398621	552.146912	-9.890541	946.831055	549.859131	156.572128
-503.174561	48.250381	868.122314	-449.610657	-166.184540	867.618896	-579.863770	61.075729	493.611755	-516.295288	-207.510391	518.550476	-604.434021	59.797123	87.636154	-546.502258	-215.254898	82.645248	-539.033142	108.787582	1346.823120	-459.154144	-226.427551	1353.886108	-447.926331	-46.484497	1342.643311	-504.327393	-30.465664	1634.638306	-610.061279	185.076935	1087.844727	-464.246033	-333.565521	1096.071655	-495.563354	189.583054	838.431152	-346.277344	-292.260132	844.730225	-447.681366	-52.019573	963.408020	552.144653	-9.871804	946.802795	549.839661	156.602539
-503.116699	48.244534	868.131348	-449.655090	-166.204956	867.622498	-579.900879	61.089066	493.633636	-516.410645	-207.565796	518.580383	-604.451477	59.784882	87.653656	-546.521912	-215.271698	82.647949	-539.025085	108.775421	1346.828247	-459.255310	-226.457169	1353.914185	-447.750244	-46.469135	1342.825684	-504.338989	-30.436062	1634.637085	-609.977783	185.150711	1087.854614	-464.346130	-333.604462	1096.098022	-495.486572	189.631744	838.443237	-346.357758	-292.174957	844.794678	-447.675415	-52.049465	963.415771	552.155640	-9.837730	946.787964	549.827698	156.622665
-503.051819	48.215275	868.139526	-449.677979	-166.247299	867.649780	-579.852783	61.011311	493.647125	-516.458801	-207.565582	518.590149	-604.431580	59.783024	87.630402	-546.534912	-215.123154	82.612045	-538.994080	108.783699	1346.846191	-459.329498	-226.481888	1353.919434	-447.745605	-46.493065	1342.856323	-504.377075	-30.422962	1634.636719	-609.899475	185.221390	1087.848022	-464.335022	-333.846466	1096.245483	-495.374847	189.648514	838.484802	-346.449066	-292.248047	844.866882	-447.663300	-52.091167	963.436646	552.162048	-9.800847	946.767944	549.811646	156.668121
-503.025696	48.190861	868.138672	-449.716675	-166.290955	867.647156	-579.888428	60.990276	493.646515	-516.529053	-207.604111	518.601013	-604.437073	59.780571	87.629944	-546.568115	-215.230103	82.651802	-538.948547	108.781578	1346.863403	-459.400238	-226.502960	1353.949341	-447.738190	-46.505268	1342.863892	-504.392639	-30.404297	1634.634399	-609.830383	185.266129	1087.861694	-464.415222	-333.915497	1096.280396	-495.268158	189.711533	838.487305	-346.522491	-292.281555	844.896545	-447.656281	-52.131962	963.431335	552.137207	-9.742058	946.754395	549.781433	156.700348
-503.007416	48.148964	868.139221	-449.762939	-166.323364	867.654663	-579.789917	60.937798	493.633209	-516.555359	-207.567688	518.584229	-604.382202	59.808796	87.603920	-546.479553	-215.282303	82.602257	-538.920654	108.794167	1346.862793	-459.469940	-226.517990	1353.966064	-447.764282	-46.532974	1342.853027	-504.446014	-30.378904	1634.623779	-609.767395	185.297043	1087.863647	-464.498352	-333.919464	1096.296265	-495.187164	189.768173	838.490540	-346.571655	-292.287689	844.935242	-447.664948	-52.173008	963.434082	552.145996	-9.681875	946.728027	549.760864	156.735733
-502.964691	48.102253	868.113525	-449.789001	-166.356644	867.660645	-579.785339	60.870335	493.608093	-516.616272	-207.595490	518.597595	-604.393921	59.801369	87.587753	-546.469116	-215.291382	82.589905	-538.870300	108.798096	1346.872559	-459.515778	-226.531586	1353.970825	-447.767242	-46.534645	1342.862793	-504.473175	-30.364025	1634.632568	-609.707397	185.373962	1087.864380	-464.567963	-333.940552	1096.314819	-495.118500	189.821838	838.496887	-346.648438	-292.339264	844.943054	-447.649658	-52.205936	963.421570	552.104309	-9.649658	946.714539	549.717163	156.779373
-502.934723	48.059189	868.114441	-449.820679	-166.384872	867.652771	-579.963074	60.912643	493.653290	-516.667847	-207.609863	518.586975	-604.437134	59.788261	87.595078	-546.493591	-215.276169	82.593979	-538.753906	108.677307	1346.775635	-459.569733	-226.512863	1353.985596	-447.717194	-46.547791	1342.876221	-504.526306	-30.334976	1634.597656	-609.640808	185.394760	1087.871094	-464.630341	-333.967651	1096.339111	-495.027161	189.856659	838.532104	-346.721649	-292.361237	844.969299	-447.643616	-52.251587	963.416748	552.064392	-9.611108	946.690369	549.680664	156.829849
-502.913239	48.004578	868.099854	-449.842194	-166.444626	867.670654	-580.030518	60.874794	493.659668	-516.685364	-207.561539	518.567139	-604.444031	59.788574	87.578506	-546.513000	-215.287552	82.582214	-538.697510	108.686028	1346.786499	-459.611145	-226.547363	1354.013672	-447.709137	-46.572952	1342.884033	-504.557434	-30.331280	1634.620972	-609.574402	185.438156	1087.857056	-464.691956	-334.000824	1096.364136	-494.956787	189.899521	838.534729	-346.757996	-292.374878	845.018616	-447.636414	-52.298435	963.415527	552.033691	-9.555110	946.657104	549.662537	156.857391
-502.900330	47.961239	868.094177	-449.901001	-166.477417	867.668396	-579.902771	60.782841	493.621643	-516.749084	-207.619644	518.581360	-604.408508	59.809624	87.555275	-546.505615	-215.293411	82.583496	-538.647034	108.685333	1346.775024	-459.631378	-226.531754	1354.035522	-447.728485	-46.582840	1342.855713	-504.612976	-30.327553	1634.614502	-609.524353	185.520355	1087.901001	-464.756683	-334.006470	1096.395264	-494.894165	189.931335	838.560364	-346.835632	-292.393585	845.041199	-447.648193	-52.341480	963.408508	552.010071	-9.502485	946.628967	549.633789	156.901443
-502.880707	47.920952	868.093018	-449.938873	-166.519073	867.670288	-580.112183	60.790260	493.668304	-516.749084	-207.549622	518.573364	-604.445129	59.793926	87.566887	-546.474365	-215.290909	82.561966	-538.596863	108.705498	1346.793457	-459.660583	-226.547592	1354.061646	-447.726776	-46.578949	1342.865967	-504.678711	-30.318336	1634.608521	-609.476135	185.578171	1087.912598	-464.823975	-334.038605	1096.447876	-494.835449	189.951935	838.559448	-346.903809	-292.410065	845.071594	-447.653320	-52.387856	963.408081	551.969116	-9.477466	946.623535	549.616394	156.905670
-502.876709	47.865139	868.074951	-449.971405	-166.571381	867.693420	-580.017395	60.743248	493.642761	-516.802795	-207.567764	518.577820	-604.440369	59.788761	87.562454	-546.541626	-215.274521	82.581062	-538.558167	108.719200	1346.801758	-459.677887	-226.549088	1354.118530	-447.687958	-46.589386	1342.883179	-504.751038	-30.297861	1634.604248	-609.409790	185.627625	1087.910034	-464.878113	-334.040955	1096.479248	-494.800110	190.020157	838.581848	-346.994629	-292.455933	845.108582	-447.666229	-52.428009	963.409241	551.947144	-9.429106	946.602478	549.610962	156.948700
-502.878540	47.875896	868.087402	-450.025146	-166.603851	867.700500	-580.014771	60.706474	493.638519	-516.851318	-207.557755	518.552185	-604.422913	59.790321	87.559891	-546.511230	-215.141815	82.571487	-538.594849	108.885338	1346.903687	-459.688599	-226.526993	1354.130859	-447.835602	-46.641094	1342.744751	-504.820038	-30.258415	1634.555664	-609.363647	185.688110	1087.972168	-464.942566	-334.071747	1096.528442	-494.742859	190.041702	838.582642	-347.066956	-292.512207	845.117798	-447.685120	-52.447422	963.416931	551.956970	-9.359917	946.569458	549.600037	157.014175
-502.875916	47.828876	868.084351	-450.064331	-166.635757	867.704102	-580.096436	60.678242	493.645752	-516.862305	-207.558334	518.538513	-604.428223	59.788036	87.560829	-546.491211	-215.141815	82.569618	-538.429626	108.769882	1346.819458	-459.697601	-226.516220	1354.163330	-447.794830	-46.611675	1342.752441	-504.902222	-30.254559	1634.534302	-609.307068	185.762222	1087.950073	-465.004517	-334.114807	1096.581787	-494.700867	190.067169	838.599670	-347.160736	-292.536255	845.148254	-447.701141	-52.488495	963.416626	551.930908	-9.345280	946.570313	549.593018	157.025452
-502.871613	47.768719	868.064148	-450.112030	-166.673920	867.726624	-580.190369	60.624771	493.669281	-516.873657	-207.584702	518.522156	-604.441528	59.791481	87.558746	-546.469360	-215.139191	82.559181	-538.392883	108.793152	1346.838013	-459.703278	-226.523666	1354.211304	-447.568848	-46.581200	1342.892090	-504.991455	-30.288540	1634.517700	-609.259460	185.811493	1087.959229	-465.048096	-334.094604	1096.598022	-494.654846	190.073364	838.602051	-347.196320	-292.546234	845.169800	-447.714081	-52.522720	963.414063	551.920593	-9.301185	946.552429	549.584106	157.070786
-502.891937	47.708374	868.059204	-450.136078	-166.708557	867.720093	-580.412476	60.612553	493.700958	-516.935608	-207.590424	518.523621	-604.508362	59.792141	87.533707	-546.503479	-215.141891	82.569893	-538.311951	108.796539	1346.811035	-459.697479	-226.522781	1354.208740	-447.558197	-46.556602	1342.854614	-505.055603	-30.279217	1634.491943	-609.216980	185.853973	1087.954590	-465.095398	-334.134033	1096.626587	-494.614502	190.067688	838.593689	-347.259277	-292.615234	845.163574	-447.717499	-52.565983	963.402344	551.876038	-9.252278	946.528748	549.541870	157.096100
-502.894531	47.682388	868.024780	-450.196625	-166.741043	867.691833	-580.489380	60.539543	493.695038	-517.004822	-207.653885	518.528564	-604.504639	59.786713	87.533524	-546.513916	-215.143967	82.536430	-538.248901	108.825272	1346.789795	-459.667175	-226.490097	1354.216309	-447.503204	-46.551743	1342.835205	-505.099915	-30.291792	1634.510742	-609.155273	185.895264	1087.974976	-465.120575	-334.158508	1096.643311	-494.579773	190.084427	838.575073	-347.405548	-292.699738	845.142090	-447.728851	-52.595451	963.364929	551.843933	-9.223010	946.527283	549.509094	157.149582
-502.896851	47.643814	868.018188	-450.217285	-166.784698	867.703918	-580.573669	60.494846	493.711975	-517.029480	-207.627594	518.502502	-604.508789	59.781971	87.531143	-546.552856	-215.142700	82.502548	-538.155090	108.871193	1346.795898	-459.620178	-226.477173	1354.221191	-447.634674	-46.591358	1342.678467	-505.151581	-30.274067	1634.509521	-609.106506	185.952240	1087.987549	-465.135406	-334.153290	1096.659790	-494.577301	190.089447	838.574463	-347.361298	-292.612244	845.177856	-447.728516	-52.627979	963.363525	551.827637	-9.191623	946.523743	549.489075	157.181015
-502.899689	47.609943	868.005920	-450.246826	-166.799622	867.702698	-580.666870	60.436172	493.702484	-517.052979	-207.652176	518.504517	-604.496582	59.765518	87.522552	-546.552063	-215.166214	82.521935	-538.114502	108.898392	1346.780762	-459.628754	-226.466827	1354.213989	-447.464935	-46.519363	1342.806396	-505.191284	-30.260168	1634.525513	-609.055481	185.996246	1087.988525	-465.164978	-334.214325	1096.689575	-494.569916	190.115646	838.558960	-347.504791	-292.731384	845.138672	-447.739349	-52.649113	963.354858	551.820129	-9.162483	946.527283	549.468994	157.222153
-502.920288	47.571682	867.997559	-450.282684	-166.821716	867.711792	-580.772949	60.338619	493.715668	-517.085144	-207.687927	518.504639	-604.502869	59.761021	87.515450	-546.552368	-215.143433	82.520889	-538.062500	108.928131	1346.792603	-459.586517	-226.429291	1354.232178	-447.560760	-46.534916	1342.697510	-505.225006	-30.232206	1634.550171	-609.011414	186.040344	1088.014038	-465.169464	-334.235779	1096.713135	-494.559296	190.119034	838.561462	-347.562378	-292.735107	845.138733	-447.764771	-52.672359	963.353882	551.819702	-9.114055	946.526123	549.448181	157.253708
-502.904999	47.531403	867.983337	-450.288147	-166.850708	867.716431	-580.860046	60.316357	493.733582	-517.051941	-207.644623	518.441895	-604.483826	59.776394	87.516785	-546.518555	-215.168930	82.522499	-538.029480	108.959518	1346.819946	-459.577057	-226.413361	1354.259766	-447.533386	-46.505119	1342.720459	-505.272552	-30.194754	1634.564941	-608.965271	186.079803	1088.006592	-465.185699	-334.276794	1096.734131	-494.547638	190.122406	838.545044	-347.621643	-292.776337	845.137512	-447.748901	-52.698338	963.345215	551.823853	-9.055055	946.522705	549.427307	157.295975
-502.965973	47.474392	867.985291	-450.333191	-166.894745	867.722107	-580.999268	60.207638	493.735687	-517.090210	-207.661392	518.455017	-604.521423	59.750549	87.500435	-546.470886	-215.174515	82.523903	-538.111694	109.090981	1346.906616	-459.574005	-226.381439	1354.271851	-447.463806	-46.486752	1342.755493	-505.325104	-30.122839	1634.518433	-608.932739	186.110580	1088.036865	-465.192322	-334.276794	1096.762817	-494.555847	190.130859	838.541443	-347.664734	-292.803497	845.152710	-447.784149	-52.740261	963.343018	551.833557	-9.017526	946.523010	549.425964	157.321243
-502.981354	47.415844	867.994141	-450.320374	-166.895645	867.723999	-580.967224	60.121155	493.746613	-517.037292	-207.635971	518.456543	-604.469727	59.756409	87.474846	-546.456604	-215.172333	82.507553	-538.066284	109.123947	1346.937256	-459.568298	-226.355667	1354.297852	-447.406006	-46.467594	1342.774658	-505.355743	-30.046583	1634.473633	-608.892029	186.143936	1088.079102	-465.181396	-334.295929	1096.812500	-494.551086	190.128128	838.566711	-347.697174	-292.834106	845.177185	-447.785706	-52.767471	963.348267	551.843201	-8.995270	946.533997	549.409546	157.346375
-503.002869	47.385078	867.980713	-450.341217	-166.928604	867.749817	-581.169128	60.058170	493.804291	-517.132874	-207.725677	518.490662	-604.480347	59.751434	87.477615	-546.536194	-215.186554	82.543083	-538.075684	109.156731	1346.955688	-459.579102	-226.332001	1354.323242	-447.214752	-46.382442	1342.941406	-505.360718	-29.949202	1634.428467	-608.872681	186.179214	1088.096191	-465.176880	-334.317352	1096.858765	-494.559753	190.126022	838.579285	-347.733002	-292.870911	845.213135	-447.801727	-52.780560	963.351563	551.834595	-8.974434	946.547546	549.396179	157.346527
-503.049011	47.335701	867.984436	-450.359589	-166.940353	867.750000	-581.270813	59.986080	493.783905	-517.046753	-207.659195	518.466187	-604.536377	59.745510	87.490204	-546.473145	-215.197388	82.527832	-537.998352	109.195015	1347.007446	-459.519470	-226.285187	1354.362183	-447.336853	-46.408241	1342.854614	-505.348663	-29.835087	1634.444458	-608.845398	186.225296	1088.121948	-465.175781	-334.327942	1096.902588	-494.567017	190.128738	838.597717	-347.766754	-292.934723	845.228577	-447.824829	-52.805458	963.350281	551.841187	-8.983625	946.565796	549.389587	157.360687
-503.077545	47.325378	867.991089	-450.365143	-166.939148	867.760986	-581.339844	59.920673	493.795532	-517.043823	-207.650864	518.453308	-604.502930	59.765945	87.479530	-546.501465	-215.198303	82.522636	-538.004089	109.199104	1347.036011	-459.520111	-226.288300	1354.415649	-447.170319	-46.364815	1343.030029	-505.325684	-29.646667	1634.506836	-608.839539	186.277878	1088.157104	-465.166382	-334.355103	1096.946899	-494.571716	190.133789	838.608337	-347.792450	-292.978577	845.238586	-447.838623	-52.803822	963.357666	551.846497	-8.978583	946.562256	549.390076	157.361588
-503.109100	47.293156	868.002502	-450.357422	-166.944641	867.777283	-581.472046	59.885162	493.836121	-517.050537	-207.695648	518.454895	-604.533997	59.758026	87.481949	-546.521118	-215.192093	82.527863	-538.006348	109.209190	1347.070557	-459.540497	-226.284225	1354.438477	-447.145660	-46.335136	1343.109253	-505.321106	-29.405100	1634.516724	-608.835022	186.322342	1088.187012	-465.135712	-334.382721	1096.983765	-494.596405	190.136963	838.622375	-347.799896	-293.020172	845.259521	-447.856812	-52.815903	963.372925	551.880005	-8.991345	946.557739	549.416077	157.356567
-503.146881	47.298962	868.017029	-450.347778	-166.949875	867.796936	-581.530090	59.811802	493.845032	-516.983948	-207.681046	518.414795	-604.556030	59.729755	87.479080	-546.507507	-215.209213	82.529388	-538.021240	109.222366	1347.136108	-459.534851	-226.295959	1354.492188	-447.108551	-46.325390	1343.187744	-505.298035	-29.098595	1634.535645	-608.818909	186.384399	1088.243164	-465.104523	-334.422058	1097.023193	-494.612885	190.138977	838.656128	-347.808807	-293.054291	845.289856	-447.874756	-52.808231	963.390625	551.894775	-8.992356	946.548706	549.420837	157.333405
-503.187683	47.246899	868.056580	-450.339722	-166.950928	867.817993	-581.649292	59.781757	493.870300	-516.951538	-207.690353	518.416321	-604.547424	59.717552	87.480721	-546.516724	-215.197495	82.528885	-538.030823	109.177040	1347.182373	-459.539978	-226.297913	1354.522217	-447.074402	-46.323513	1343.275635	-505.247192	-28.735386	1634.504639	-608.824402	186.413376	1088.275269	-465.079071	-334.495056	1097.078125	-494.622589	190.124176	838.693787	-347.809937	-293.119751	845.313416	-447.901001	-52.837231	963.424133	551.914673	-8.993602	946.536499	549.449768	157.310455
-503.224396	47.253334	868.090942	-450.311859	-166.962402	867.832092	-581.728577	59.702568	493.849976	-516.888245	-207.712357	518.406494	-604.545532	59.712418	87.469948	-546.516724	-215.203766	82.521805	-537.943665	109.049797	1347.184448	-459.529053	-226.313705	1354.587280	-447.068817	-46.337055	1343.333862	-505.179230	-28.284645	1634.392700	-608.818176	186.437469	1088.340332	-465.031555	-334.527863	1097.125000	-494.618652	190.138260	838.768616	-347.806702	-293.164429	845.352905	-447.910553	-52.841930	963.450073	551.904541	-8.989295	946.537476	549.449768	157.290375
-503.220795	47.240589	868.097168	-450.280762	-166.916550	867.849365	-581.780945	59.670704	493.884247	-516.845642	-207.746429	518.436951	-604.531128	59.707806	87.484146	-546.546143	-215.204559	82.536682	-538.052307	109.080009	1347.272217	-459.517456	-226.341110	1354.616089	-447.074249	-46.361027	1343.397461	-505.090179	-27.809687	1634.258301	-608.824463	186.467285	1088.412476	-465.086151	-334.388794	1097.030762	-494.620758	190.154816	838.834167	-347.752747	-293.212402	845.349670	-447.895874	-52.815464	963.461914	551.926270	-8.989818	946.513367	549.481995	157.277161
-503.281830	47.196445	868.128784	-450.276031	-166.927856	867.893982	-581.856934	59.616329	493.881989	-516.805054	-207.775436	518.431335	-604.559814	59.702080	87.463966	-546.550903	-215.204086	82.539589	-538.032349	109.001289	1347.307495	-459.459961	-226.374832	1354.646118	-447.192291	-46.430267	1343.333008	-504.969788	-27.385151	1634.179810	-608.842773	186.508163	1088.486938	-465.029846	-334.448029	1097.060059	-494.625488	190.179260	838.894836	-347.727325	-293.267395	845.349121	-447.929810	-52.828907	963.500732	551.896484	-9.051316	946.503479	549.516785	157.232971
-503.315979	47.219215	868.167175	-450.233490	-166.890762	867.900391	-581.894958	59.581177	493.897858	-516.746277	-207.804550	518.455994	-604.536011	59.725643	87.459404	-546.578552	-215.191757	82.515457	-537.997437	108.900238	1347.330200	-459.422821	-226.420013	1354.658691	-447.169434	-46.433033	1343.410400	-504.842896	-26.799988	1634.086670	-608.857117	186.516083	1088.542236	-464.964600	-334.543823	1097.098389	-494.606445	190.183228	838.978943	-347.713135	-293.248169	845.360596	-447.934082	-52.804550	963.526123	551.895142	-9.064587	946.488525	549.538574	157.227997
-503.362396	47.203476	868.175964	-450.209564	-166.896210	867.925293	-581.996338	59.554420	493.898285	-516.753662	-207.899139	518.470398	-604.578064	59.721630	87.450691	-546.591187	-215.185410	82.514923	-538.018982	108.825752	1347.361572	-459.364655	-226.453262	1354.693726	-447.165863	-46.467304	1343.461060	-504.722443	-26.195988	1634.013672	-608.890259	186.558289	1088.618774	-464.890533	-334.609772	1097.091064	-494.595093	190.216446	839.069519	-347.578522	-293.393311	845.371277	-447.955566	-52.800667	963.544922	551.861511	-9.077961	946.449402	549.588745	157.206711
-503.393402	47.195946	868.200928	-450.179169	-166.865540	867.948975	-582.023499	59.476719	493.888489	-516.704956	-207.934708	518.484070	-604.565674	59.721294	87.445839	-546.621399	-215.181732	82.519905	-538.037415	108.772820	1347.422852	-459.325195	-226.511581	1354.727905	-447.108429	-46.510021	1343.557983	-504.562439	-25.611160	1633.998047	-608.930786	186.585800	1088.674927	-464.811523	-334.707703	1097.142822	-494.578796	190.273438	839.160217	-347.502960	-293.447113	845.404236	-447.966888	-52.782890	963.572144	551.874817	-9.092852	946.450256	549.661926	157.195175
-503.430420	47.172478	868.245850	-450.140320	-166.858398	867.993958	-582.050842	59.432762	493.869659	-516.602356	-207.907532	518.460022	-604.573669	59.714176	87.439857	-546.608093	-215.201111	82.527634	-538.068237	108.706856	1347.491821	-459.325958	-226.562607	1354.752197	-446.922455	-46.475239	1343.807373	-504.348267	-25.041363	1633.991577	-608.978333	186.605072	1088.748413	-464.681030	-334.932465	1097.281738	-494.576263	190.323624	839.261658	-347.416260	-293.505280	845.474365	-447.982178	-52.783844	963.621460	551.850830	-9.102700	946.435547	549.743286	157.198624
-503.442810	47.188740	868.302856	-450.069336	-166.861664	868.036621	-582.145142	59.431290	493.930115	-516.472900	-207.885239	518.451782	-604.553040	59.731903	87.427559	-546.541443	-215.199173	82.500320	-538.099243	108.668137	1347.547363	-459.279175	-226.591156	1354.829346	-446.870422	-46.505878	1343.919312	-504.117737	-24.512533	1633.996826	-609.023254	186.617981	1088.824585	-464.608856	-335.013123	1097.341064	-494.562531	190.397827	839.351196	-347.359802	-293.512177	845.542419	-447.979523	-52.779839	963.679504	551.842712	-9.111876	946.442139	549.824951	157.166824
-503.458557	47.163799	868.341003	-450.054626	-166.831909	868.064270	-582.156006	59.373699	493.893921	-516.445801	-207.930649	518.439270	-604.560608	59.712982	87.442116	-546.551208	-215.192871	82.510506	-538.118835	108.625725	1347.592651	-459.220276	-226.603851	1354.900879	-446.984955	-46.552521	1343.882813	-503.854797	-24.007648	1634.018433	-609.053284	186.635910	1088.854858	-464.574921	-334.901367	1097.313477	-494.526794	190.457092	839.432068	-347.214630	-293.543915	845.609375	-447.990906	-52.778915	963.715759	551.721252	-9.198476	946.466980	549.880615	157.116180
-503.474121	47.152260	868.373413	-450.003632	-166.810562	868.098938	-582.222107	59.342331	493.929688	-516.419983	-207.998428	518.489136	-604.567749	59.688183	87.444931	-546.579407	-215.205414	82.514450	-538.169556	108.595627	1347.620483	-459.191620	-226.640671	1354.966797	-446.969727	-46.555355	1343.958252	-503.597473	-23.572586	1634.039917	-609.087524	186.639618	1088.909424	-464.386292	-335.134186	1097.526245	-494.512512	190.537735	839.474426	-347.100098	-293.594940	845.713196	-447.985046	-52.765957	963.752258	551.741638	-9.203790	946.460754	549.975281	157.100800
-503.474487	47.151600	868.413574	-449.974274	-166.799118	868.120056	-582.220215	59.313923	493.941437	-516.310852	-207.992767	518.495972	-604.538574	59.695770	87.454033	-546.545288	-215.203659	82.517181	-538.215332	108.568329	1347.625977	-459.129333	-226.631805	1355.066406	-446.969116	-46.543030	1344.007202	-503.324768	-23.142355	1634.065308	-609.113342	186.668549	1088.925781	-464.242767	-335.158691	1097.613525	-494.501343	190.655701	839.503357	-346.841888	-293.569672	845.872742	-447.970428	-52.764603	963.783203	551.692078	-9.240945	946.467407	550.032532	157.068298
-503.470642	47.084206	868.425598	-449.902283	-166.841522	868.158752	-582.230957	59.293720	493.927063	-516.273132	-208.070557	518.550171	-604.553040	59.676735	87.468018	-546.581055	-215.216263	82.536842	-538.387634	108.606026	1347.614746	-459.039612	-226.630219	1355.181152	-446.962738	-46.508831	1344.058838	-503.054047	-22.741806	1634.074829	-609.120972	186.710922	1088.928223	-464.073608	-335.180145	1097.738159	-494.476379	190.767578	839.546875	-346.654602	-293.697052	845.981079	-447.936707	-52.798683	963.808289	551.617065	-9.257278	946.472900	550.079102	157.038361
-503.430267	47.086288	868.463196	-449.844238	-166.844772	868.180786	-582.268372	59.271965	493.938416	-516.183167	-208.026794	518.526489	-604.552795	59.684166	87.472900	-546.612061	-215.242523	82.533493	-538.461121	108.585747	1347.625610	-458.944885	-226.600342	1355.270142	-446.908478	-46.505249	1344.127686	-502.802643	-22.327877	1634.072754	-609.106567	186.714844	1088.910278	-463.887665	-335.265991	1097.886108	-494.423737	190.893539	839.575378	-346.491394	-293.767059	846.093994	-447.887634	-52.804066	963.838501	551.533691	-9.309285	946.489502	550.101563	157.005081
-503.411224	47.030869	868.492737	-449.784088	-166.862625	868.206116	-582.290405	59.251617	493.989532	-516.173767	-208.117828	518.583557	-604.532288	59.693268	87.470863	-546.651672	-215.231628	82.561737	-538.512695	108.571556	1347.592651	-458.851868	-226.597595	1355.374512	-446.903381	-46.481636	1344.147095	-502.596527	-21.867130	1634.076172	-609.083008	186.759903	1088.931641	-463.806274	-335.070648	1097.868774	-494.387909	190.990570	839.582153	-346.303131	-293.819397	846.205994	-447.856018	-52.837784	963.868103	551.479553	-9.325461	946.481689	550.151917	156.964737
-503.376404	47.004429	868.519409	-449.714294	-166.920380	868.237549	-582.272827	59.224789	493.996887	-516.110229	-208.131927	518.598755	-604.543030	59.685593	87.477669	-546.584534	-215.221222	82.550522	-538.433594	108.453392	1347.612549	-458.768158	-226.603683	1355.474121	-446.921417	-46.484390	1344.179565	-502.418396	-21.431427	1634.057617	-609.044128	186.778122	1088.933105	-463.759369	-334.776276	1097.855347	-494.374847	191.169052	839.601746	-346.081635	-293.896820	846.305908	-447.809540	-52.875561	963.898560	551.404236	-9.347369	946.486816	550.170349	156.921463
-503.311951	46.982841	868.562195	-449.635468	-166.912247	868.262695	-582.234863	59.211185	493.998047	-516.067932	-208.154175	518.635376	-604.529419	59.698658	87.490768	-546.580139	-215.189529	82.562042	-538.622986	108.463409	1347.614624	-458.678650	-226.617859	1355.561279	-446.867340	-46.498264	1344.217041	-502.348846	-20.928926	1634.010010	-608.970703	186.806320	1088.949219	-463.328583	-335.383240	1098.211426	-494.301117	191.314911	839.614868	-345.855316	-293.943237	846.494934	-447.746857	-52.889511	963.935791	551.482056	-9.257811	946.416443	550.243530	156.945419
-503.321808	46.894661	868.573792	-449.598663	-166.953995	868.273071	-582.270752	59.233253	493.992523	-516.012695	-208.158401	518.620789	-604.559570	59.691494	87.502213	-546.601746	-215.187103	82.574898	-538.632202	108.391953	1347.611938	-458.598907	-226.640823	1355.605469	-446.837433	-46.508526	1344.236572	-502.407928	-20.305393	1633.893921	-608.874634	186.864166	1088.956909	-463.137268	-335.465759	1098.276245	-494.217377	191.466461	839.633606	-345.702454	-294.177338	846.558472	-447.729004	-52.946133	963.944824	551.291443	-9.427868	946.462097	550.187195	156.833725
-503.265411	46.916508	868.610718	-449.524200	-166.976883	868.288513	-582.232910	59.262207	494.026642	-515.968506	-208.205017	518.664978	-604.541199	59.691601	87.520332	-546.603577	-215.187149	82.579292	-538.609985	108.332581	1347.600586	-458.460266	-226.695068	1355.632813	-446.754608	-46.563690	1344.219482	-502.552612	-19.668304	1633.728882	-608.761841	186.922028	1088.967773	-462.900543	-335.530792	1098.298096	-494.126495	191.642471	839.661377	-345.420074	-294.254211	846.648804	-447.667664	-52.956314	963.972961	551.241882	-9.411310	946.442566	550.179016	156.833023
-503.262207	46.856285	868.587585	-449.461273	-167.018127	868.276306	-582.175781	59.259338	493.987152	-515.901306	-208.248901	518.712708	-604.552124	59.686981	87.534866	-546.641113	-215.161621	82.593224	-538.530334	108.213905	1347.583862	-458.324738	-226.761261	1355.609009	-446.684601	-46.612869	1344.145630	-502.904816	-18.858978	1633.533691	-608.609314	187.027100	1089.037476	-462.643127	-335.630829	1098.253052	-494.017517	191.802307	839.679138	-345.120300	-294.332245	846.663025	-447.623810	-52.990810	963.950867	551.274597	-9.388383	946.393982	550.187012	156.817200
-503.262146	46.845833	868.593384	-449.395569	-167.041443	868.253967	-582.186890	59.309887	493.983185	-515.820496	-208.270187	518.703491	-604.571594	59.717484	87.527344	-546.643188	-215.165543	82.617455	-538.404358	108.063683	1347.539185	-458.136139	-226.867279	1355.546387	-446.559998	-46.726513	1344.069824	-503.318451	-18.006260	1633.231445	-608.429810	187.133316	1089.096924	-462.368652	-335.730194	1098.158203	-493.887329	191.955994	839.751221	-344.680908	-294.198639	846.664307	-447.582062	-53.009632	963.940063	551.257629	-9.419393	946.366577	550.164673	156.781326
-503.245026	46.852966	868.591187	-449.317078	-167.063156	868.214722	-582.154114	59.330437	493.980530	-515.740173	-208.309875	518.745972	-604.594238	59.718143	87.546959	-546.674011	-215.162552	82.625298	-538.298401	107.874245	1347.505493	-457.901337	-227.012299	1355.470459	-446.174744	-46.806553	1344.175781	-503.911621	-17.015194	1632.892090	-608.247009	187.324844	1089.216553	-462.084717	-335.831360	1098.044189	-493.768311	192.121613	839.813721	-344.316559	-294.158966	846.547974	-447.525604	-53.023972	963.917297	551.193848	-9.461060	946.364014	550.103821	156.719986
-503.260315	46.817268	868.604492	-449.247131	-167.085419	868.190186	-582.074097	59.325367	493.953186	-515.671997	-208.346420	518.747070	-604.579285	59.742531	87.530548	-546.702454	-215.126740	82.613991	-538.052612	107.640526	1347.497314	-457.557617	-227.200806	1355.389404	-446.201721	-47.038017	1343.936157	-504.600403	-15.927280	1632.515625	-607.960205	187.595413	1089.341064	-461.811310	-335.982300	1097.893066	-493.590485	192.319168	839.872070	-344.067200	-294.029419	846.405884	-447.474579	-53.051949	963.904419	551.121277	-9.521393	946.352173	550.031555	156.661850
-503.280304	46.761623	868.608887	-449.169525	-167.125351	868.142212	-582.035461	59.357380	493.947876	-515.560181	-208.359650	518.776978	-604.592896	59.771828	87.533485	-546.669128	-215.148453	82.645584	-537.794006	107.310760	1347.473389	-457.257233	-227.394211	1355.261475	-445.792999	-47.159752	1344.075439	-505.389160	-14.761388	1632.110352	-607.588501	188.025742	1089.470825	-461.522491	-336.134338	1097.723511	-493.338501	192.448532	839.909729	-343.875488	-294.146820	846.210022	-447.426483	-53.104565	963.877197	551.093994	-9.572025	946.325623	549.984497	156.605682
-503.286896	46.762001	868.608032	-449.080994	-167.141632	868.086609	-581.992920	59.417660	493.944427	-515.449036	-208.392670	518.796692	-604.586182	59.778896	87.536957	-546.681580	-215.129318	82.658287	-537.602295	107.017532	1347.414307	-456.944916	-227.580719	1355.158203	-445.612671	-47.367882	1344.021240	-506.229126	-13.553342	1631.679443	-607.135864	188.564972	1089.630127	-461.261719	-336.120605	1097.427368	-493.045349	192.606934	839.913391	-343.598633	-294.105835	846.016479	-447.363098	-53.119045	963.842651	551.058533	-9.634791	946.331909	549.925415	156.554398
-503.287323	46.747128	868.588623	-448.979950	-167.178925	868.036255	-581.955811	59.446091	493.919098	-515.338379	-208.415970	518.772095	-604.564331	59.806820	87.547188	-546.660095	-215.122787	82.673279	-537.429749	106.702263	1347.302734	-456.525513	-227.729858	1355.059570	-445.501831	-47.562153	1343.931763	-507.155518	-12.244315	1631.237305	-606.505615	189.406418	1089.808228	-460.889587	-336.289886	1097.227661	-492.720215	192.946579	839.901428	-343.329926	-294.048401	845.815613	-447.287872	-53.139660	963.799866	551.067505	-9.662022	946.313293	549.860901	156.509247
-503.320190	46.711285	868.595886	-448.842316	-167.212662	867.976135	-581.887390	59.463043	493.899597	-515.213867	-208.436279	518.784851	-604.587219	59.834908	87.569229	-546.646057	-215.073624	82.673759	-537.306580	106.293564	1347.139160	-456.087219	-227.912338	1355.003052	-445.395020	-47.752987	1343.843140	-508.068909	-10.988367	1630.809082	-605.709656	190.393784	1090.003784	-460.410156	-336.599854	1097.172729	-492.212372	193.195282	839.865479	-342.992126	-293.880798	845.659424	-447.207062	-53.174210	963.764832	551.064819	-9.698586	946.287170	549.795959	156.492538
-503.385254	46.597996	868.610535	-448.727692	-167.216049	867.902405	-581.900513	59.465374	493.906525	-515.071594	-208.404480	518.757263	-604.586609	59.848969	87.569084	-546.587585	-215.079422	82.669495	-537.335815	105.863525	1346.944214	-455.627167	-228.095200	1354.979980	-445.269165	-47.947777	1343.787476	-508.994965	-9.782136	1630.360840	-604.670227	191.519653	1090.152100	-460.053436	-336.527191	1096.925171	-491.449463	193.728134	839.964661	-342.748138	-293.829102	845.420044	-447.151001	-53.236084	963.726074	551.048950	-9.746284	946.266846	549.713745	156.455643
-503.381073	46.542206	868.629395	-448.526581	-167.228333	867.848755	-581.540649	59.355194	493.821991	-514.889099	-208.354691	518.751648	-604.483337	59.909893	87.537628	-546.571411	-215.037750	82.659721	-537.471680	105.395271	1346.700073	-455.086426	-228.192764	1355.032227	-445.125458	-48.096378	1343.753662	-509.863098	-8.673327	1629.955078	-603.477600	192.919983	1090.326050	-459.533234	-336.620667	1096.849365	-490.794586	194.392593	839.897766	-342.526337	-293.776642	845.235718	-447.026611	-53.268803	963.702026	551.003174	-9.805168	946.266296	549.608459	156.402878
-503.382416	46.442612	868.636780	-448.290833	-167.213348	867.797180	-581.409729	59.296795	493.799988	-514.755920	-208.333023	518.757263	-604.485413	59.927540	87.526840	-546.574524	-215.016724	82.672455	-537.784790	104.861458	1346.386353	-454.542267	-228.226395	1355.153931	-445.080719	-48.205357	1343.700073	-510.676147	-7.713980	1629.628174	-602.097473	194.475952	1090.536011	-458.996368	-336.711304	1096.865601	-489.803864	195.043457	839.936218	-342.349396	-293.727203	845.098450	-446.892609	-53.297230	963.673767	550.984802	-9.827385	946.247437	549.505249	156.384048
-503.373322	46.352940	868.638367	-447.995453	-167.232941	867.805664	-581.590759	59.335632	493.839020	-514.648865	-208.306412	518.815796	-604.535278	59.934818	87.577156	-546.623047	-215.007187	82.691154	-538.256958	104.264740	1346.040894	-453.932617	-228.195160	1355.353882	-445.066040	-48.293045	1343.633667	-511.438660	-6.875594	1629.358643	-600.451660	196.258423	1090.711060	-458.412781	-336.806702	1096.996460	-488.677734	195.824844	839.966003	-342.237305	-293.686707	845.028687	-446.757782	-53.312145	963.681152	550.982544	-9.894453	946.232727	549.451904	156.342667
-503.284973	46.412594	868.623596	-447.661560	-167.198486	867.781860	-581.742371	59.322498	493.873199	-514.464294	-208.253235	518.832520	-604.629333	59.938290	87.582733	-546.541260	-214.982605	82.702835	-538.847107	103.714569	1345.662476	-453.240662	-228.100098	1355.576050	-445.332031	-48.360806	1343.355713	-512.083984	-6.288347	1629.239746	-598.681885	198.217468	1090.997437	-457.712280	-337.055054	1097.391235	-487.358887	196.708847	840.022461	-342.211670	-293.518799	845.020386	-446.563812	-53.241211	963.665283	550.979187	-9.937225	946.198364	549.362488	156.364731
-503.267761	46.317169	868.628967	-447.288330	-167.184235	867.789429	-581.736938	59.323341	493.869965	-514.319946	-208.195618	518.892456	-604.671204	59.928047	87.578720	-546.516724	-214.950485	82.745613	-539.608459	103.081451	1345.258423	-452.505066	-227.931168	1355.890747	-445.412689	-48.287537	1343.283691	-512.657043	-5.857951	1629.196777	-596.793213	200.250198	1091.213379	-456.975189	-337.120148	1097.768799	-485.966888	197.518585	840.142578	-342.096100	-293.552063	845.088318	-446.413971	-53.240891	963.682373	550.981873	-9.976769	946.202637	549.300903	156.314697
-503.267365	46.207005	868.630981	-446.860809	-167.182541	867.805420	-581.715881	59.268013	493.877808	-514.109070	-208.106171	518.914978	-604.646240	59.934280	87.640030	-546.437195	-214.901520	82.770630	-540.456238	102.521523	1344.832031	-451.696838	-227.692856	1356.311646	-445.511963	-48.192348	1343.227173	-513.135864	-5.607721	1629.264038	-594.775574	202.316452	1091.462402	-456.208130	-337.153473	1098.223511	-483.921021	198.323669	840.520813	-342.038361	-293.466858	845.242432	-446.245697	-53.239452	963.700989	550.961792	-10.052796	946.196533	549.248535	156.251129
-503.174377	46.165321	868.657410	-446.329742	-167.169571	867.807861	-581.581421	59.187485	493.867462	-513.856934	-207.941574	518.883911	-604.557800	59.964622	87.617783	-546.407227	-214.898605	82.795181	-541.397644	101.973030	1344.349121	-450.927551	-227.441711	1356.732910	-445.662109	-48.021950	1343.167725	-513.546326	-5.541929	1629.402344	-592.786560	204.401810	1091.647339	-455.321106	-337.260437	1098.849976	-481.661285	198.680374	840.889404	-341.977509	-293.389496	845.480713	-445.987183	-53.217785	963.728821	550.957520	-10.086858	946.183350	549.197144	156.211716
-503.084106	46.206322	868.715881	-445.779785	-167.087906	867.773315	-581.432068	59.100113	493.859894	-513.510925	-207.765366	518.810547	-604.514343	59.977947	87.602592	-546.288025	-214.892532	82.765083	-542.464172	101.454391	1343.782349	-450.180084	-227.124451	1357.206177	-445.690125	-47.671341	1343.289551	-513.860779	-5.566600	1629.593384	-590.800232	206.310623	1091.709229	-454.548920	-337.086548	1099.260376	-479.164490	199.018021	841.480591	-341.881714	-293.299408	845.721985	-445.723267	-53.149918	963.757202	550.941833	-10.130683	946.181335	549.117920	156.176987
-502.885773	46.388988	868.791504	-445.132813	-166.907471	867.713379	-581.281494	58.973061	493.857941	-513.319092	-207.735352	518.838074	-604.479492	59.939873	87.618004	-546.262390	-214.875427	82.809822	-543.481323	100.988731	1343.174561	-449.406464	-226.746750	1357.634277	-445.957214	-47.396645	1343.223999	-514.125977	-5.670511	1629.784546	-588.942871	208.119293	1091.779419	-453.465637	-337.316620	1100.125732	-476.425903	199.449127	842.187866	-341.786011	-293.200684	846.086609	-445.370209	-52.987709	963.787415	550.928406	-10.164302	946.164307	549.087830	156.139618
-502.692810	46.502060	868.919128	-444.405792	-166.665283	867.694702	-581.170959	58.882534	493.902252	-513.033264	-207.674927	518.859802	-604.454834	59.931114	87.615593	-546.280640	-214.878723	82.837273	-544.482239	100.494400	1342.553955	-448.660919	-226.348190	1358.113770	-446.243134	-47.101646	1343.202515	-514.340210	-5.799130	1630.000122	-587.241638	209.923126	1091.919067	-452.450348	-337.544647	1100.920288	-473.699768	199.856079	842.958313	-341.773529	-293.222656	846.389221	-445.010986	-52.827225	963.873352	550.889160	-10.222224	946.168945	549.030151	156.099030
-502.480927	46.665905	869.008911	-443.666473	-166.468750	867.709717	-580.974243	58.740341	493.906952	-512.574829	-207.565536	518.802368	-604.391052	59.951725	87.621162	-546.179321	-214.884995	82.865616	-545.545532	99.980568	1341.972534	-447.943573	-225.955765	1358.599854	-446.580078	-46.774040	1343.167847	-514.532349	-5.919827	1630.167969	-585.819519	211.227844	1091.837524	-451.331055	-337.669830	1101.634155	-470.805420	200.377136	843.834900	-341.406616	-292.965485	846.823059	-444.650940	-52.640903	963.959717	550.853271	-10.280156	946.186157	549.004761	156.045822
-502.477905	46.635525	869.077209	-442.903870	-166.269135	867.730408	-580.848877	58.619808	493.904297	-512.393311	-207.632782	519.023071	-604.327454	59.945705	87.627396	-546.217529	-214.875000	82.920937	-546.619934	99.465836	1341.458008	-447.294617	-225.602280	1359.079590	-446.930206	-46.454765	1343.159912	-514.720093	-6.025736	1630.273193	-584.740112	212.354279	1091.857788	-450.240112	-337.700562	1102.244995	-467.806122	200.955505	844.905029	-341.162933	-292.750946	847.188171	-444.362030	-52.494843	964.027405	550.824463	-10.325400	946.189148	548.965149	156.015320
-502.598358	46.409698	869.024231	-442.111847	-166.122238	867.772705	-580.823975	58.527336	493.886597	-512.067078	-207.649033	519.072327	-604.306396	59.931751	87.662376	-546.248291	-214.890778	82.959854	-547.658020	98.907684	1341.041138	-446.677002	-225.213928	1359.465698	-447.262238	-46.162594	1343.169067	-514.866089	-6.061365	1630.308594	-583.956116	213.132599	1091.793335	-448.954407	-338.121765	1103.097290	-464.657990	201.742599	846.140442	-340.799164	-292.551697	847.598206	-444.121918	-52.384308	964.038696	550.792847	-10.350696	946.200989	548.939697	156.000107
-503.220581	45.581097	868.784729	-441.459961	-166.338699	867.836792	-580.873230	58.392132	493.790741	-511.685394	-207.773682	519.064697	-604.264099	59.925827	87.655472	-546.190308	-214.881485	83.001541	-548.781799	98.235168	1340.561401	-446.137054	-224.889481	1359.835449	-447.479370	-45.781540	1343.330078	-515.021240	-5.973499	1630.301392	-583.552856	213.696777	1091.694092	-447.818695	-338.156403	1103.520630	-461.370941	202.667328	847.581543	-340.319611	-292.363251	847.933655	-444.135712	-52.586788	963.933899	550.759827	-10.381323	946.216431	548.921143	155.955307
-503.309631	45.478779	868.796021	-440.615814	-166.112350	867.849792	-580.762939	58.190674	493.769531	-511.246521	-207.842728	519.097595	-604.242249	59.893906	87.654053	-546.130432	-214.884048	83.036278	-549.737427	97.691444	1340.193970	-445.553619	-224.551895	1360.151855	-447.749115	-45.538250	1343.346680	-515.181885	-5.797439	1630.261230	-583.475830	213.901199	1091.576782	-446.531677	-338.414490	1104.083008	-457.976227	203.693848	849.187195	-339.859985	-292.321106	848.188660	-443.847717	-52.414093	963.963318	550.712830	-10.414513	946.220398	548.885620	155.906601
-503.387115	45.383327	868.761536	-439.757050	-165.903671	867.837463	-580.667419	58.008495	493.764832	-510.738373	-207.834534	519.123718	-604.168396	59.836643	87.633858	-546.078979	-214.887009	83.047012	-550.743958	97.106880	1339.847046	-445.030121	-224.325043	1360.442383	-448.070923	-45.355755	1343.383667	-515.323914	-5.529931	1630.224976	-583.730347	213.940231	1091.401001	-445.233246	-338.603638	1104.598267	-454.428833	204.972855	851.104309	-339.059967	-292.205994	848.516296	-443.562195	-52.243259	963.961304	550.666626	-10.448612	946.244202	548.866394	155.863693
-503.409760	45.324780	868.736023	-438.837738	-165.682648	867.837280	-580.522583	57.747742	493.706604	-510.253326	-207.884750	519.153015	-604.110779	59.831783	87.640007	-546.091187	-214.909927	83.085281	-551.700806	96.527756	1339.531616	-444.535736	-224.111481	1360.684204	-448.425964	-45.161636	1343.436523	-515.451172	-5.209527	1630.170898	-584.283264	213.735123	1091.165405	-443.935852	-338.838837	1104.975952	-450.809235	206.142380	853.164734	-338.284058	-291.834808	848.831055	-443.257507	-52.058979	963.981689	550.638062	-10.441916	946.238953	548.841309	155.848877
-503.410492	45.328747	868.733704	-437.983612	-165.352768	867.822815	-580.311523	57.516987	493.674316	-509.743011	-207.936874	519.163940	-604.031067	59.818100	87.630966	-546.099792	-214.904999	83.116653	-552.759888	96.021484	1339.246338	-444.050140	-223.866730	1360.880005	-448.749451	-44.999222	1343.464478	-515.591492	-4.836579	1630.098022	-585.122070	213.292526	1090.808228	-442.523926	-339.238495	1105.518188	-446.946838	207.589401	855.505798	-337.344604	-291.489624	849.162598	-442.948029	-51.808453	964.000244	550.589355	-10.507708	946.253113	548.819092	155.821686
-503.520508	45.255676	868.678711	-437.158386	-165.153534	867.829468	-580.139526	57.280811	493.613007	-509.240997	-208.055435	519.197937	-603.948364	59.773285	87.604759	-546.115601	-214.899872	83.170143	-553.834839	95.578949	1338.941406	-443.605682	-223.693420	1361.027832	-449.034210	-44.865517	1343.520630	-515.679016	-4.435773	1630.037476	-586.252075	212.681641	1090.357178	-441.333984	-339.137115	1105.599121	-442.888519	209.116119	858.300659	-336.268311	-291.210419	849.450562	-442.710632	-51.621353	964.000122	550.520935	-10.538638	946.255615	548.785645	155.797699
-503.555695	45.091820	868.600647	-436.313171	-164.938263	867.827820	-580.081665	57.116745	493.615570	-508.654083	-208.201614	519.264587	-603.909180	59.757748	87.604378	-546.097229	-214.927292	83.229546	-554.933777	95.168732	1338.632568	-443.141083	-223.502136	1361.176270	-449.345032	-44.714329	1343.548584	-515.759399	-4.045664	1629.960083	-587.597656	211.707901	1089.790161	-439.913483	-339.574463	1106.067505	-438.433258	210.647156	861.599365	-335.145020	-290.922546	849.745972	-442.436707	-51.472069	963.987183	550.507324	-10.530361	946.246155	548.783569	155.773422
-503.530457	45.014736	868.609436	-435.438965	-164.767273	867.804321	-580.097656	56.955822	493.617462	-508.067444	-208.188995	519.252563	-603.908264	59.669586	87.615097	-546.019836	-214.925415	83.247322	-556.080566	94.783409	1338.354126	-442.688110	-223.368729	1361.281250	-449.696838	-44.535358	1343.575317	-515.852417	-3.688794	1629.846558	-589.185669	210.552094	1089.064331	-438.780762	-339.312714	1106.105225	-433.908722	212.456329	865.225159	-333.849792	-290.531281	850.026001	-442.119507	-51.361687	964.012146	550.483337	-10.548274	946.246277	548.777222	155.772293
-503.398712	44.984257	868.565857	-434.478882	-164.584061	867.776733	-580.054871	56.755791	493.621490	-507.469116	-208.223312	519.296021	-603.856689	59.641541	87.624969	-546.022583	-214.931656	83.308998	-557.214172	94.484322	1338.055908	-442.235779	-223.200851	1361.377930	-450.002289	-44.362846	1343.614380	-515.867798	-3.383788	1629.718994	-591.037903	209.155853	1088.217407	-437.519073	-339.417175	1106.299194	-429.526672	214.137634	869.185242	-332.592651	-290.022614	850.372253	-441.762512	-51.223480	964.024780	550.432190	-10.559588	946.255554	548.756775	155.754761
-503.296906	44.906246	868.511841	-433.583771	-164.475800	867.783691	-579.970520	56.600891	493.618622	-506.912262	-208.354904	519.356445	-603.766357	59.639820	87.633095	-545.984253	-214.940475	83.352974	-558.296997	94.277855	1337.778442	-441.799408	-223.040955	1361.471313	-450.288452	-44.240017	1343.618286	-515.879883	-3.123932	1629.619873	-593.084839	207.328140	1087.237427	-436.114349	-339.590485	1106.656006	-425.036957	216.191147	873.632568	-331.086700	-289.563263	850.731873	-441.405151	-51.116932	964.032959	550.414307	-10.577675	946.262268	548.748108	155.757339
-503.262268	44.823292	868.469360	-432.847168	-164.305649	867.736267	-579.820862	56.401535	493.601746	-506.374512	-208.472351	519.375977	-603.707336	59.634731	87.624557	-545.921143	-214.960770	83.415817	-559.411499	94.113098	1337.502686	-441.395935	-222.914429	1361.571777	-450.432312	-43.999008	1343.794922	-515.887573	-2.917918	1629.485107	-595.325867	205.155151	1086.095825	-435.016998	-339.248657	1106.617188	-420.492096	218.240204	878.545837	-329.469788	-289.233185	851.053711	-441.121429	-51.008759	964.010803	550.389221	-10.579781	946.261963	548.734741	155.748566
-503.150238	44.687550	868.418213	-432.052155	-164.092682	867.710388	-579.722473	56.233337	493.609711	-505.779633	-208.471939	519.386536	-603.674133	59.611042	87.611641	-545.866882	-214.956100	83.399689	-560.418823	93.986580	1337.209961	-440.985901	-222.786713	1361.668823	-450.769806	-43.871922	1343.746948	-515.935059	-2.763065	1629.355347	-597.631409	202.639572	1084.769409	-433.572052	-339.372955	1106.916748	-415.986908	220.418198	884.011658	-327.834503	-288.708344	851.447754	-440.786316	-50.896255	963.998718	550.346191	-10.600294	946.261475	548.711243	155.746338
-503.022858	44.603012	868.356873	-431.330261	-163.966492	867.702820	-579.628235	56.046780	493.607635	-505.233734	-208.466660	519.353271	-603.630371	59.571007	87.625603	-545.844299	-214.984863	83.455017	-561.374023	93.955315	1336.894775	-440.604614	-222.638855	1361.726440	-451.072815	-43.750324	1343.660767	-515.998413	-2.671057	1629.227783	-600.031555	199.935760	1083.353394	-432.466187	-338.917389	1106.835327	-411.573456	222.635864	890.021912	-326.155762	-288.163757	851.752686	-440.477478	-50.805260	963.990051	550.331543	-10.571280	946.245422	548.719055	155.746170
-502.863586	44.443596	868.300110	-430.564972	-163.914856	867.683411	-579.485168	55.853756	493.628784	-504.761261	-208.570053	519.429199	-603.601196	59.568615	87.642616	-545.848328	-214.970627	83.504021	-562.326782	93.943283	1336.575684	-440.191620	-222.524704	1361.805298	-451.358124	-43.637512	1343.587524	-516.081421	-2.724212	1629.123779	-602.437012	196.943008	1081.811768	-431.172699	-338.669739	1106.933716	-407.277771	224.692810	896.527039	-324.376343	-287.607574	852.087952	-440.122650	-50.792641	963.975647	550.314636	-10.562374	946.237732	548.694580	155.772171
-502.648560	44.302185	868.263000	-429.737305	-163.852524	867.693542	-579.324829	55.709507	493.631622	-504.236908	-208.597549	519.443665	-603.529480	59.546337	87.655159	-545.839661	-215.007599	83.549179	-563.175964	93.978218	1336.239380	-439.831116	-222.423096	1361.843506	-451.579010	-43.530392	1343.494385	-516.263794	-2.771427	1629.000610	-604.971375	193.922119	1080.188232	-429.726898	-338.623383	1107.150513	-403.381531	227.023575	903.567688	-322.405182	-287.120209	852.549377	-439.733337	-50.769714	963.992798	550.323242	-10.546381	946.237000	548.718079	155.767242
-502.401337	44.152390	868.218140	-428.959015	-163.800598	867.718140	-579.187988	55.552528	493.606018	-503.744873	-208.669662	519.452087	-603.486328	59.494659	87.659012	-545.698914	-215.164948	83.565689	-564.007996	94.119080	1335.955688	-439.471649	-222.326630	1361.896973	-451.783783	-43.372990	1343.431030	-516.519714	-2.861042	1628.881104	-607.463257	190.763367	1078.408813	-428.534241	-338.109894	1107.042480	-399.606323	229.306305	911.322449	-320.500427	-286.465698	852.866638	-439.346863	-50.754959	964.011414	550.319397	-10.540131	946.225464	548.708435	155.805130
-502.177917	44.125790	868.195740	-428.375641	-163.684174	867.676880	-578.997620	55.448528	493.638611	-503.323700	-208.709427	519.448120	-603.437805	59.482979	87.694542	-545.702820	-215.203201	83.596725	-564.741516	94.263489	1335.609009	-439.137817	-222.227448	1361.892090	-451.909271	-43.206860	1343.352051	-516.820129	-3.032955	1628.756958	-609.820251	187.282761	1076.659302	-427.216858	-337.766357	1107.050049	-395.983459	231.530838	919.813843	-318.514862	-285.859741	853.262756	-439.032562	-50.698574	964.002869	550.349426	-10.517991	946.220154	548.728271	155.818268
-501.884430	43.984035	868.166016	-427.666595	-163.670288	867.739502	-578.827087	55.334415	493.635498	-502.907288	-208.752686	519.424927	-603.396729	59.441593	87.680153	-545.665527	-215.224716	83.622765	-565.422424	94.355492	1335.129272	-438.789581	-222.111954	1361.857788	-451.960815	-43.022816	1343.304932	-517.147522	-3.246581	1628.656616	-612.113403	184.014877	1075.082153	-425.707367	-337.717194	1107.214722	-392.905426	233.711441	928.760132	-316.418121	-285.222778	853.697998	-438.670685	-50.710377	964.052307	550.345703	-10.528756	946.234131	548.729309	155.808548
-501.647064	43.912025	868.136353	-427.080963	-163.620911	867.749268	-578.654419	55.270027	493.668793	-502.510193	-208.799408	519.418335	-603.348145	59.433552	87.702866	-545.670715	-215.080521	83.642647	-565.957520	94.541885	1334.741211	-438.422913	-221.986923	1361.797363	-451.967072	-42.839489	1343.249390	-517.549683	-3.518246	1628.567871	-614.289368	180.825867	1073.642700	-424.368469	-337.313629	1107.205688	-390.317749	235.857834	938.160645	-314.271149	-284.637207	854.108887	-438.344849	-50.685097	964.062134	550.355103	-10.513093	946.230164	548.741394	155.853851
-501.462341	43.744713	868.000610	-426.640747	-163.675858	867.701782	-578.453613	55.204079	493.661011	-502.247986	-208.963028	519.465454	-603.298096	59.422817	87.738495	-545.660889	-215.270279	83.667656	-566.385925	94.764275	1334.414795	-438.067017	-221.888397	1361.752930	-451.961761	-42.641155	1343.169189	-517.965515	-3.841587	1628.529663	-616.193237	177.670670	1072.260010	-423.176453	-336.761169	1106.959839	-388.198761	238.086472	948.155396	-312.153687	-283.858917	854.463684	-438.072266	-50.732697	963.975220	550.346680	-10.506575	946.227112	548.731812	155.876877
-501.346588	43.715183	867.952332	-426.547424	-163.666611	867.549988	-578.275085	55.168049	493.695892	-502.047607	-209.188110	519.469604	-603.280151	59.389938	87.768234	-545.747620	-215.129135	83.704269	-566.667969	94.989159	1334.167725	-437.637299	-221.768677	1361.720947	-451.893890	-42.446186	1343.090088	-518.418762	-4.188730	1628.518799	-617.899353	174.545303	1071.083008	-421.764557	-336.412109	1106.941650	-386.644653	240.237122	958.208679	-310.037781	-283.046539	854.895264	-437.960480	-50.789307	963.877686	550.356628	-10.459138	946.227112	548.742554	155.908951
-501.101410	43.688976	867.934021	-426.245178	-163.643265	867.450073	-578.019165	55.105267	493.719025	-501.847504	-209.292709	519.452271	-603.284546	59.374920	87.784142	-545.741943	-215.344116	83.732613	-566.864624	95.270500	1333.996216	-437.222534	-221.634613	1361.681152	-451.787537	-42.258202	1343.033203	-518.886841	-4.564936	1628.531006	-619.398926	171.521835	1069.983887	-420.452698	-336.018860	1106.846924	-385.674957	242.215332	968.155762	-307.785034	-282.378296	855.335205	-437.707275	-50.826645	963.827515	550.353210	-10.438827	946.223145	548.760803	155.933731
-501.529358	42.688705	867.316528	-426.297394	-164.048126	867.234253	-577.957397	55.081429	493.601471	-501.742737	-209.470673	519.474792	-603.306396	59.312138	87.845680	-545.747314	-215.337234	83.756996	-567.034729	95.467522	1333.870239	-436.845001	-221.554703	1361.647339	-451.679962	-42.087692	1342.972778	-519.370178	-4.990974	1628.557983	-620.753845	168.718994	1069.032593	-419.061768	-335.705780	1106.888184	-385.136902	244.222321	978.628113	-305.728638	-281.553406	855.783813	-437.801880	-51.215919	963.341125	550.355957	-10.424610	946.244263	548.773071	155.935898
-500.930786	43.141499	867.753479	-425.623474	-163.936172	867.229370	-577.584656	55.005100	493.648743	-501.344055	-209.447388	519.434875	-603.234070	59.324917	87.848663	-545.683167	-215.374817	83.750313	-567.119812	95.663269	1333.791382	-436.414886	-221.453979	1361.642822	-451.519501	-41.940536	1342.934082	-519.842651	-5.446549	1628.613892	-622.032776	166.077179	1068.332764	-417.641907	-335.600403	1107.042725	-384.776184	245.878937	989.409363	-303.590088	-280.752563	856.278870	-437.284180	-51.187840	963.614014	550.385132	-10.403554	946.239624	548.801025	155.980011
-500.618469	42.996262	867.725525	-425.092010	-164.157150	867.259521	-577.297607	54.974926	493.632507	-501.171112	-209.573486	519.489563	-603.176697	59.303944	87.873199	-545.697388	-215.417236	83.764000	-567.217468	95.819801	1333.764038	-436.041840	-221.341339	1361.630371	-451.404388	-41.823658	1342.882446	-520.302368	-5.906942	1628.666504	-622.989624	163.704926	1067.683350	-416.288452	-335.185516	1107.061035	-385.133606	247.949478	999.809753	-301.377136	-280.138702	856.846436	-436.924622	-51.342625	963.629272	550.410828	-10.347341	946.223572	548.829468	156.025497
-500.361755	42.831295	867.723999	-424.622192	-164.362167	867.271973	-577.082520	54.956631	493.605103	-500.909729	-209.610214	519.498169	-603.172974	59.273369	87.899750	-545.679382	-215.425430	83.770920	-567.293518	95.934174	1333.830322	-435.701996	-221.250641	1361.635742	-451.265747	-41.722481	1342.838257	-520.733276	-6.409911	1628.719116	-623.883850	161.580872	1067.242920	-415.028625	-334.782654	1106.993408	-385.898804	249.940338	1009.945496	-299.328857	-279.176147	857.318176	-436.616516	-51.516418	963.648499	550.420410	-10.355871	946.238586	548.858521	156.053284
-500.103394	42.487309	867.564026	-424.204468	-164.658371	867.267029	-576.819641	54.972286	493.548309	-500.708069	-209.754181	519.523743	-603.153076	59.250973	87.941933	-545.694275	-215.421875	83.785645	-567.365601	96.003090	1333.961060	-435.419128	-221.139191	1361.653564	-451.162689	-41.622433	1342.805908	-521.107849	-6.938991	1628.782227	-624.448364	159.664063	1066.885132	-413.841431	-334.266571	1106.934570	-386.986694	252.175201	1019.946289	-297.244446	-278.309631	857.845215	-436.312103	-51.754845	963.567200	550.445557	-10.304807	946.239746	548.894775	156.062607
-499.384674	42.495007	867.589905	-423.730713	-164.692612	867.259216	-576.338806	54.886456	493.519257	-500.454834	-209.841278	519.538757	-603.079285	59.270721	87.964714	-545.641541	-215.469742	83.800171	-567.461670	96.017128	1334.150269	-435.137634	-221.083618	1361.674805	-451.043671	-41.583176	1342.783081	-521.448730	-7.523266	1628.837036	-624.997437	158.096024	1066.606567	-412.583740	-333.923920	1106.961060	-388.426514	254.502243	1029.723633	-295.112305	-277.515625	858.394897	-435.777344	-51.838669	963.599548	550.439148	-10.294624	946.240662	548.924866	156.125122
-499.137177	42.327641	867.676147	-423.373474	-164.872757	867.278625	-576.017029	54.848064	493.520264	-500.271942	-209.996902	519.591919	-603.005859	59.270035	87.984360	-545.694031	-215.492599	83.837479	-567.550842	95.984535	1334.417114	-434.817749	-221.020981	1361.705078	-450.929565	-41.555470	1342.781860	-521.757202	-8.121034	1628.908325	-625.348572	156.808182	1066.421143	-411.291687	-333.621613	1107.033081	-389.849365	256.448181	1039.962891	-293.102448	-276.576263	858.945923	-435.510895	-52.043526	963.664978	550.318787	-10.362810	946.301270	548.910461	156.100052
-499.103027	42.331894	867.691284	-423.075836	-165.144806	867.299866	-575.836853	54.809666	493.573303	-500.158508	-210.227463	519.631653	-602.997986	59.245304	88.046883	-545.710144	-215.499725	83.834274	-567.655884	95.928391	1334.779541	-434.568695	-221.015396	1361.693237	-450.830078	-41.564922	1342.792847	-521.999512	-8.774835	1629.001953	-625.872925	156.013245	1066.361572	-409.940338	-333.525146	1107.212891	-391.781769	258.948944	1048.767578	-291.034424	-275.862335	859.549255	-435.360779	-52.160000	963.685669	550.310791	-10.347261	946.306885	548.953247	156.126801
-498.782593	42.133102	867.715454	-422.766602	-165.296753	867.336487	-575.526672	54.745697	493.553345	-499.856049	-210.295822	519.647766	-602.954041	59.232037	88.088089	-545.680542	-215.538086	83.851036	-567.772827	95.811989	1335.157959	-434.320190	-221.031967	1361.691284	-450.732361	-41.604763	1342.849609	-522.188110	-9.447342	1629.105347	-626.220886	155.391388	1066.375977	-408.852264	-332.935974	1107.034180	-393.771606	261.411072	1057.118774	-289.043335	-274.957886	860.028503	-435.076141	-52.339958	963.724609	550.334229	-10.263437	946.303223	548.991455	156.183060
-498.761292	41.852802	867.739990	-422.548218	-165.512512	867.345764	-575.416931	54.757145	493.580780	-499.590515	-210.424438	519.654419	-602.975037	59.186890	88.116997	-545.626892	-215.553818	83.857582	-567.886047	95.646408	1335.601685	-434.071808	-221.094589	1361.673706	-450.637878	-41.684547	1342.900757	-522.308594	-10.160842	1629.221680	-626.525024	155.199188	1066.553589	-407.702698	-332.620056	1107.000488	-395.845306	263.808594	1064.847900	-287.185364	-274.013672	860.536438	-434.968323	-52.572220	963.743225	550.399841	-10.216840	946.293152	549.080017	156.203384
-498.656311	41.657360	867.752319	-422.297180	-165.750320	867.363220	-575.280884	54.741142	493.608734	-499.368805	-210.601257	519.680420	-602.953857	59.191715	88.170250	-545.605286	-215.581726	83.894653	-568.033386	95.444809	1335.979248	-433.855988	-221.209961	1361.608154	-450.562805	-41.811619	1342.973633	-522.386292	-10.870566	1629.362915	-626.598877	155.262482	1066.776978	-406.378998	-332.617737	1107.146240	-397.943573	266.470764	1072.042969	-285.301605	-273.125366	861.037292	-434.815796	-52.779644	963.764038	550.424561	-10.194429	946.301636	549.139587	156.233704
-498.458740	41.539093	867.788269	-422.046143	-165.925385	867.356323	-575.105286	54.715981	493.604767	-499.111237	-210.706512	519.678589	-602.904114	59.158813	88.223656	-545.618652	-215.611694	83.909416	-568.152710	95.202148	1336.349243	-433.614502	-221.336197	1361.535645	-450.466766	-41.970856	1343.060547	-522.412659	-11.629804	1629.488037	-626.909607	155.787201	1067.128784	-405.404480	-332.017883	1106.834229	-399.894135	269.014893	1078.255005	-283.487396	-272.273010	861.412781	-434.619049	-52.952274	963.788391	550.448181	-10.151551	946.312378	549.192688	156.261673
-498.170502	41.397797	867.840149	-421.747314	-166.102585	867.369568	-574.847290	54.674690	493.608643	-498.925873	-210.929840	519.687988	-602.861267	59.160606	88.244682	-545.672668	-215.620926	83.939735	-568.221008	94.880722	1336.725952	-433.443207	-221.531693	1361.390625	-450.384796	-42.179935	1343.142944	-522.375671	-12.414609	1629.587402	-627.324402	156.717194	1067.550049	-404.280212	-331.799072	1106.681274	-401.937775	271.757813	1084.014893	-281.616852	-271.460724	861.810486	-434.354309	-53.140354	963.831421	550.489075	-10.090216	946.290833	549.264282	156.306351
-497.531708	40.973415	867.830261	-421.406097	-166.206512	867.333252	-574.407837	54.569752	493.514130	-498.635101	-211.062286	519.676636	-602.772461	59.179535	88.257484	-545.605469	-215.645798	83.932037	-568.278381	94.510231	1337.092163	-433.308258	-221.771927	1361.223389	-450.302063	-42.426262	1343.220337	-522.261597	-13.257518	1629.736328	-627.675964	157.818665	1068.105835	-403.220062	-331.593292	1106.471680	-403.916046	274.486755	1089.050903	-279.813721	-270.802673	862.153076	-433.904114	-53.453976	963.823608	550.525513	-10.009465	946.277710	549.310303	156.346710
-497.352386	40.926533	867.801697	-421.144135	-166.396667	867.314880	-574.152954	54.552746	493.550507	-498.327606	-211.233093	519.668396	-602.730896	59.194458	88.247185	-545.599854	-215.661667	83.953552	-568.291443	94.141541	1337.479980	-433.211914	-222.034546	1361.001221	-450.193207	-42.697170	1343.307373	-522.111694	-14.136071	1629.887573	-628.147339	159.253922	1068.831299	-402.226898	-331.384705	1106.222412	-405.726013	277.231659	1093.159912	-278.314514	-269.666534	862.401550	-433.704773	-53.571747	963.805664	550.550354	-9.992140	946.288330	549.372498	156.368820
-497.116669	40.762783	867.769226	-420.877075	-166.582855	867.290833	-573.892883	54.483250	493.509949	-498.115173	-211.380661	519.660217	-602.679749	59.173267	88.269920	-545.608032	-215.641815	84.005241	-568.273682	93.699913	1337.876587	-433.120880	-222.349289	1360.755127	-450.105865	-43.007320	1343.407959	-521.914368	-15.029666	1630.053467	-628.722778	160.844025	1069.627686	-401.269531	-331.271576	1105.937988	-407.442963	280.018372	1096.594971	-276.709534	-268.849243	862.646179	-433.483673	-53.751106	963.785889	550.620483	-9.934678	946.290955	549.450684	156.409409
-496.824860	40.551620	867.706360	-420.617493	-166.727310	867.279297	-573.585876	54.437160	493.474091	-497.879761	-211.587997	519.686523	-602.654846	59.210453	88.266075	-545.576294	-215.704559	84.014290	-568.250732	93.237534	1338.299805	-433.050049	-222.742294	1360.510254	-450.014130	-43.362041	1343.480469	-521.666077	-15.998294	1630.210938	-629.298828	162.621506	1070.510864	-400.395508	-331.123383	1105.621216	-408.908051	282.902863	1099.118286	-275.245422	-267.939758	862.811340	-433.245544	-53.919922	963.757751	550.654480	-9.861401	946.283569	549.515381	156.450226
-496.595398	40.288948	867.653198	-420.379181	-166.878159	867.246826	-573.396301	54.395493	493.460815	-497.652466	-211.731033	519.669617	-602.644958	59.191563	88.261383	-545.576721	-215.709732	84.034714	-568.125977	92.717926	1338.724609	-433.013611	-223.143616	1360.206909	-449.919250	-43.757553	1343.559570	-521.390259	-17.037880	1630.378906	-629.998962	164.536377	1071.570190	-399.469635	-331.228638	1105.391357	-410.250610	285.594971	1100.654663	-273.812317	-267.104279	863.019958	-433.035278	-54.119709	963.720520	550.734619	-9.819267	946.290527	549.607605	156.469910
-496.335724	40.019814	867.566833	-420.058624	-167.060928	867.215271	-573.109131	54.374847	493.361267	-497.456818	-211.845016	519.712036	-602.597290	59.208057	88.278656	-545.554016	-215.720459	84.019241	-568.018188	92.211311	1339.217163	-432.987579	-223.602600	1359.937622	-449.866364	-44.162529	1343.613770	-521.096985	-18.097336	1630.545654	-630.774963	166.556976	1072.697754	-398.861786	-330.804352	1104.776001	-411.384583	288.411499	1101.591431	-272.400574	-266.298615	863.066956	-432.781555	-54.322289	963.669006	550.822327	-9.738160	946.271667	549.697632	156.541092
-496.113281	39.737068	867.498291	-419.744202	-167.248383	867.172058	-572.865967	54.322029	493.298431	-497.221100	-211.947998	519.691040	-602.530334	59.243759	88.262306	-545.537720	-215.775192	84.046532	-567.864441	91.626961	1339.686768	-432.982452	-224.103897	1359.645386	-449.768524	-44.645607	1343.669434	-520.788147	-19.230370	1630.732178	-631.563171	168.611588	1073.965332	-398.217560	-330.666779	1104.290405	-412.312683	291.422638	1101.570435	-271.186798	-265.395172	863.099487	-432.531006	-54.536686	963.615845	550.851440	-9.705173	946.279968	549.770935	156.531235
-495.921967	39.424217	867.408325	-419.436493	-167.431030	867.114990	-572.683228	54.351540	493.241913	-497.119904	-212.166992	519.737915	-602.532593	59.245853	88.285278	-545.577759	-215.810730	84.076767	-567.701416	91.098167	1340.228394	-433.000824	-224.623672	1359.268921	-449.655518	-45.152840	1343.722900	-520.494263	-20.425774	1630.888062	-632.300293	170.727905	1075.360962	-397.468292	-330.780121	1103.898926	-413.204926	294.704865	1100.416626	-270.043091	-264.578552	863.121033	-432.305908	-54.758053	963.546204	550.871704	-9.683174	946.287231	549.823242	156.576141
-495.741486	39.177780	867.369751	-419.120087	-167.574524	867.068970	-572.452576	54.337440	493.190338	-496.961273	-212.328491	519.743591	-602.508728	59.249878	88.292366	-545.573914	-215.847641	84.072220	-567.507568	90.456581	1340.826294	-433.083710	-225.212189	1358.838257	-449.528839	-45.587910	1343.741577	-520.161743	-21.693630	1631.127075	-633.098999	172.850891	1076.754639	-397.125366	-330.447479	1103.229980	-413.721222	297.420563	1098.886841	-268.875793	-263.859100	863.064331	-432.066101	-54.938427	963.504822	550.889526	-9.678046	946.292847	549.865051	156.566437
-495.598816	39.063721	867.374634	-418.857697	-167.649063	867.006348	-572.305786	54.359924	493.194794	-496.870789	-212.435944	519.752319	-602.497559	59.281944	88.318245	-545.533386	-215.838440	84.080933	-567.324768	89.793564	1341.412720	-433.134430	-225.751068	1358.400879	-449.447784	-46.131046	1343.793701	-519.863098	-23.032309	1631.319824	-633.828918	174.913788	1078.300537	-396.713654	-330.307770	1102.575439	-414.106384	300.384949	1096.177979	-267.878479	-263.019104	862.998596	-431.862457	-55.047298	963.477051	550.908264	-9.654601	946.288757	549.910828	156.577347
-495.394745	39.353561	867.520874	-418.580292	-167.596283	866.950989	-572.116394	54.418503	493.254028	-496.807526	-212.505386	519.730530	-602.441528	59.336796	88.357094	-545.512024	-215.877792	84.059547	-567.157349	89.151207	1342.080078	-433.170624	-226.405075	1357.946655	-449.364777	-46.743130	1343.875732	-519.557007	-24.429573	1631.556641	-634.440491	176.971039	1079.882202	-396.395325	-330.230377	1101.952271	-414.393005	303.453705	1092.462524	-267.038269	-262.213501	862.808105	-431.637878	-54.977428	963.536438	550.959351	-9.647515	946.302368	549.980164	156.623657
-495.161865	39.389130	867.615417	-418.299927	-167.602798	866.892029	-571.863464	54.461864	493.266296	-496.826416	-212.593063	519.711609	-602.424255	59.357224	88.372864	-545.513794	-215.906204	84.052017	-566.941223	88.430801	1342.730103	-433.305115	-227.081573	1357.439941	-449.249054	-47.394810	1343.957642	-519.276001	-25.891960	1631.766602	-634.947205	178.931534	1081.482788	-396.134186	-330.132843	1101.250244	-414.505951	306.340271	1087.880493	-266.099426	-261.682861	862.638550	-431.393433	-55.034885	963.564209	550.973083	-9.631621	946.305359	550.031372	156.622833
-495.007538	39.256813	867.642029	-418.037628	-167.643997	866.826599	-571.661682	54.545506	493.288544	-496.903961	-212.655624	519.725220	-602.397217	59.418274	88.435425	-545.503052	-215.934753	84.042336	-566.705078	87.699707	1343.363403	-433.380554	-227.733612	1357.004028	-449.123840	-48.027603	1344.018066	-519.055115	-27.417488	1632.031616	-635.335876	180.883621	1083.077148	-396.003235	-330.007477	1100.481201	-414.626373	309.106720	1082.535278	-265.388184	-261.004639	862.388428	-431.170837	-55.141964	963.542969	551.011414	-9.594044	946.310303	550.090393	156.644012
-494.799622	39.152935	867.692383	-417.778564	-167.714981	866.772034	-571.433655	54.623360	493.263336	-497.019836	-212.659424	519.748901	-602.371216	59.473621	88.471115	-545.440125	-215.934296	84.026520	-566.469055	86.964424	1344.056030	-433.410370	-228.476379	1356.478638	-448.977051	-48.688026	1344.146851	-518.869934	-29.008747	1632.306763	-635.693726	182.864578	1084.841309	-395.824219	-330.170685	1099.782959	-414.696625	311.610138	1076.172729	-265.017578	-260.063965	862.028992	-430.923828	-55.265507	963.540649	551.020203	-9.577033	946.322632	550.118225	156.669937
-494.886017	38.919044	867.805603	-417.560303	-167.843613	866.711731	-571.307739	54.722130	493.246490	-497.248016	-212.659485	519.769958	-602.363647	59.512218	88.518761	-545.549438	-215.717239	83.972214	-566.160339	86.196426	1344.746948	-433.462250	-229.239090	1355.959961	-448.822754	-49.364017	1344.261841	-518.736206	-30.700529	1632.557251	-635.964478	184.981171	1086.658691	-395.956085	-329.902893	1098.920166	-415.051086	314.127380	1068.621460	-264.538269	-259.350464	861.637329	-430.826080	-55.473694	963.561279	551.047363	-9.565352	946.324341	550.161743	156.673889
-494.607544	39.018169	867.769409	-417.295532	-167.899185	866.627930	-571.021790	54.820988	493.300446	-497.475098	-212.607437	519.771179	-602.332642	59.570419	88.576859	-545.581360	-215.713074	83.942818	-565.821777	85.469894	1345.371460	-433.532745	-229.948181	1355.425049	-448.606445	-50.097137	1344.371338	-518.644043	-32.445187	1632.848877	-635.939575	186.741470	1088.411865	-396.033752	-329.801086	1098.059204	-415.728882	316.798676	1060.049194	-264.157043	-258.858612	861.227539	-430.512970	-55.466919	963.491699	551.049011	-9.541206	946.334412	550.174133	156.713089
-494.429016	38.964390	867.856201	-417.050507	-167.899887	866.516479	-570.775879	54.926003	493.327454	-497.694672	-212.533325	519.753784	-602.309631	59.625214	88.680260	-545.608643	-215.687363	83.852745	-565.388000	84.644859	1345.986938	-433.550415	-230.779022	1354.860962	-448.388885	-50.839703	1344.496948	-518.639282	-34.183273	1633.143921	-635.901001	188.566742	1090.198853	-396.042358	-329.978760	1097.369629	-416.130554	318.427521	1051.269531	-264.010956	-258.265778	860.768127	-430.279510	-55.567875	963.480530	551.067871	-9.553260	946.341431	550.210449	156.713074
-494.261292	38.927975	867.982483	-416.865631	-167.894440	866.425293	-570.463379	55.048058	493.308044	-498.047241	-212.555374	519.795776	-602.286377	59.668030	88.707298	-545.628723	-215.686218	83.794724	-564.961609	83.916283	1346.568848	-433.505951	-231.544968	1354.385254	-448.121918	-51.584957	1344.577393	-518.644043	-36.071686	1633.449829	-635.662354	190.430374	1091.921265	-396.386169	-329.754822	1096.426636	-416.809967	319.958282	1041.855835	-263.992737	-257.654999	860.164490	-430.056976	-55.663330	963.493164	551.098267	-9.495101	946.329956	550.229126	156.750320
-494.081848	38.885212	868.070496	-416.693359	-167.899445	866.326416	-570.185425	55.206280	493.300720	-498.304138	-212.500809	519.808289	-602.309631	59.687607	88.782349	-545.641846	-215.724945	83.752968	-564.491577	83.159538	1347.073608	-433.498657	-232.324982	1353.890625	-447.840515	-52.338596	1344.640625	-518.712402	-38.006905	1633.745728	-635.209778	192.155502	1093.581787	-396.655548	-329.754242	1095.566162	-417.774658	321.196869	1031.765137	-263.975616	-257.314697	859.607300	-429.856140	-55.764164	963.488159	551.116333	-9.475641	946.323547	550.247681	156.791382
-493.918854	38.839260	868.176208	-416.551086	-167.872284	866.217834	-569.843140	55.381641	493.277405	-498.654053	-212.517258	519.834045	-602.276001	59.731094	88.868034	-545.673035	-215.735229	83.739830	-563.959900	82.406998	1347.575684	-433.445953	-233.095474	1353.407227	-447.557281	-53.067764	1344.684937	-518.839783	-39.995773	1634.050415	-634.355103	193.734375	1095.138672	-396.834534	-329.992188	1094.919067	-418.757141	321.790710	1021.214355	-264.314117	-256.685272	859.035278	-429.656525	-55.855225	963.481628	551.134460	-9.467478	946.315063	550.284363	156.772049
-493.745728	38.808109	868.277161	-416.385345	-167.869308	866.089600	-569.548950	55.654995	493.279572	-499.115997	-212.542831	519.891846	-602.271240	59.749390	88.953270	-545.744751	-215.741928	83.687332	-563.374817	81.640541	1348.002319	-433.327942	-233.863785	1352.958496	-447.228821	-53.829605	1344.691528	-518.972534	-42.134220	1634.384644	-632.855347	195.146683	1096.579102	-397.393860	-329.800293	1094.011597	-420.554077	322.639099	1009.945313	-264.606903	-256.388367	858.402161	-429.455109	-55.963608	963.467896	551.161621	-9.440105	946.324402	550.290894	156.797623
-493.581970	38.801292	868.363220	-416.259644	-167.885025	865.964355	-569.177673	55.914703	493.257263	-499.549591	-212.517166	519.938965	-602.240356	59.769192	89.010376	-545.737305	-215.763474	83.648071	-562.849854	80.941017	1348.457153	-433.241974	-234.632675	1352.560181	-446.902954	-54.558571	1344.698120	-519.139893	-44.323067	1634.703247	-631.536133	196.718384	1098.023071	-397.814850	-329.911896	1093.336304	-422.513062	322.656891	998.433350	-265.214050	-255.826630	857.797607	-429.270447	-56.063423	963.445557	551.171814	-9.431610	946.316650	550.304688	156.808212
-493.417969	38.732231	868.429199	-416.127502	-167.926910	865.838135	-568.773560	56.165726	493.207977	-499.968658	-212.444016	519.975098	-602.191528	59.831501	89.062744	-545.699768	-215.748138	83.594833	-562.210815	80.234581	1348.781616	-433.117676	-235.324631	1352.168945	-446.563416	-55.232803	1344.722778	-519.373718	-46.521320	1635.020996	-629.709595	198.036102	1099.111206	-398.205322	-330.165710	1092.695801	-425.039520	322.381348	986.474731	-265.852936	-255.282883	857.173828	-429.082306	-56.196236	963.411499	551.211426	-9.437089	946.325378	550.326660	156.827957
-493.276978	38.647957	868.470520	-415.988953	-167.979935	865.696411	-568.281738	56.471939	493.148407	-500.459930	-212.406937	520.032532	-602.153564	59.881916	89.136192	-545.772705	-215.804794	83.594368	-561.571777	79.614296	1349.104736	-432.908478	-235.997116	1351.785522	-446.360382	-56.078571	1344.452881	-519.642273	-48.775173	1635.254761	-627.624634	199.296829	1100.191040	-398.703796	-330.251434	1092.043335	-427.819366	321.598724	974.467651	-266.588654	-255.176132	856.477539	-428.911682	-56.337654	963.359375	551.208801	-9.438583	946.338989	550.309998	156.806564
-493.291016	38.345585	868.366333	-415.947388	-168.118942	865.528748	-567.838074	56.805767	493.054932	-500.965881	-212.442169	520.112183	-602.093872	59.932007	89.189110	-545.783447	-215.800934	83.524307	-560.930298	78.923096	1349.296875	-432.780212	-236.666870	1351.415527	-445.690063	-56.576927	1344.722656	-519.905396	-50.983433	1635.502441	-625.222595	200.412750	1101.050903	-399.357361	-330.337860	1091.359863	-431.058197	320.140808	962.422668	-267.529358	-254.903839	855.701050	-428.826782	-56.547489	963.203491	551.232239	-9.415483	946.338806	550.304810	156.822845
-492.817200	38.855492	868.690674	-415.859894	-167.786697	865.340393	-567.368774	57.218410	493.044830	-501.445404	-212.359268	520.094238	-602.061646	60.009884	89.251503	-545.818420	-215.838776	83.515259	-560.217529	78.424751	1349.403687	-432.552490	-237.252274	1351.096924	-445.252472	-57.184933	1344.712769	-520.171387	-53.174591	1635.645264	-622.713501	201.682831	1101.894897	-399.912903	-330.539093	1090.786621	-434.995453	318.452728	950.242493	-268.608673	-254.885010	854.891602	-428.524902	-56.413040	963.290222	551.227051	-9.445200	946.339783	550.279053	156.802750
-492.884277	38.759506	868.612793	-415.970093	-167.787613	865.156006	-566.652344	57.561607	492.841492	-501.926208	-212.330185	520.123779	-601.975586	60.111580	89.301689	-545.825256	-215.864670	83.454933	-559.512146	78.011009	1349.421143	-432.292511	-237.825195	1350.774658	-444.814514	-57.802742	1344.687012	-520.454468	-55.292236	1635.737061	-619.925293	202.681946	1102.352173	-400.478058	-330.843842	1090.206421	-439.320770	316.231140	938.272766	-269.803375	-254.686386	854.109680	-428.535431	-56.483402	963.139893	551.249817	-9.458035	946.341858	550.278381	156.809128
-492.931641	38.714993	868.592896	-416.094025	-167.714600	864.988037	-566.139038	57.953655	492.738831	-502.391296	-212.229660	520.109558	-601.984863	60.136829	89.336807	-545.808289	-215.902664	83.393814	-558.664917	77.702965	1349.358154	-432.017242	-238.334900	1350.483887	-444.348022	-58.326683	1344.637329	-520.718079	-57.265022	1635.826294	-617.293884	203.877731	1102.936523	-401.080719	-331.108856	1089.689331	-444.247986	313.697296	926.835754	-270.932526	-254.910110	853.276978	-428.536530	-56.511429	963.026733	551.263184	-9.446512	946.339783	550.260315	156.823761
-492.893219	38.923717	868.649292	-416.223236	-167.496826	864.775757	-565.640869	58.402943	492.689026	-502.931519	-212.208405	520.129272	-601.909058	60.241291	89.380798	-545.856873	-215.954865	83.389694	-557.694519	77.449478	1349.240479	-431.726990	-238.876007	1350.194824	-443.842865	-58.912727	1344.578857	-521.009155	-59.132587	1635.865356	-614.698059	204.863617	1103.111206	-401.715027	-331.467163	1089.181641	-449.918549	310.917603	915.638611	-272.361237	-254.819687	852.433533	-428.510590	-56.417500	962.939331	551.292480	-9.417826	946.336243	550.262390	156.835312
-492.893097	39.110729	868.740601	-416.407318	-167.248764	864.576721	-565.268860	58.787712	492.664154	-503.438873	-212.154404	520.127380	-601.950317	60.279289	89.436661	-545.834900	-215.990417	83.349960	-556.624695	77.324318	1349.077271	-431.442352	-239.408829	1349.918335	-443.339813	-59.411186	1344.521118	-521.301270	-60.793747	1635.844238	-612.147583	205.607620	1103.110718	-402.277435	-331.856628	1088.745117	-456.158081	307.699066	905.004333	-273.708557	-255.066696	851.617554	-428.531403	-56.329720	962.876709	551.311218	-9.422944	946.338257	550.249390	156.822464
-492.713287	39.284847	868.837830	-416.186340	-167.144913	864.587585	-565.136108	59.205364	492.649902	-503.855255	-212.102402	520.198120	-602.069275	60.272915	89.501221	-545.875488	-216.001495	83.325272	-555.391113	77.258492	1348.912720	-431.253571	-239.846619	1349.681763	-442.824005	-59.918259	1344.434448	-521.533936	-62.341385	1635.834106	-609.519958	206.011673	1103.005127	-402.964447	-332.235565	1088.276855	-462.904327	304.159241	895.118652	-275.312469	-255.078995	850.701660	-428.381622	-56.247559	962.949036	551.324463	-9.432514	946.356567	550.253418	156.826614
-492.613831	39.733494	868.962280	-416.252136	-166.897003	864.433594	-564.556824	59.545395	492.609283	-504.271393	-212.097931	520.226318	-602.016663	60.326527	89.516220	-545.968750	-216.068481	83.302666	-553.972046	77.333138	1348.714722	-431.147583	-240.275391	1349.408569	-442.211365	-60.450676	1344.388428	-521.746704	-63.707741	1635.834839	-606.880859	205.763107	1102.788818	-403.584167	-332.692230	1087.920288	-470.070068	300.242340	886.054077	-276.888794	-255.326355	849.852173	-428.331390	-56.044971	962.936707	551.287598	-9.457669	946.376160	550.214050	156.810043
-492.756409	40.384136	869.108887	-416.992798	-166.291595	863.922058	-564.234741	59.891361	492.631500	-504.492310	-211.949051	520.059021	-602.069824	60.324104	89.577484	-545.941345	-216.077820	83.253418	-552.383545	77.396675	1348.507324	-431.038452	-240.724503	1349.183472	-441.684326	-60.874790	1344.264648	-521.905151	-64.813103	1635.696411	-604.404663	205.056976	1102.388184	-404.316681	-333.082886	1087.519653	-477.209473	296.169037	878.264160	-278.466675	-255.882080	848.963623	-428.535828	-55.712616	962.712341	551.306946	-9.469234	946.395447	550.193481	156.802765
-492.656281	40.587231	869.107727	-416.915527	-166.233688	863.914001	-563.859253	60.173298	492.602051	-504.842316	-211.877884	520.092590	-602.024414	60.376060	89.602974	-545.951111	-216.063614	83.220062	-550.609192	77.564812	1348.269531	-431.023010	-241.145416	1348.994263	-440.990051	-61.342293	1344.164551	-521.955322	-65.748405	1635.595825	-602.341370	203.741791	1101.852173	-405.040558	-333.532898	1087.228882	-484.736603	291.643738	871.355469	-280.252350	-256.090759	848.121765	-428.461090	-55.598576	962.712769	551.345825	-9.427156	946.381958	550.196716	156.833054
-492.518951	40.611637	869.035706	-416.578400	-166.431488	864.021790	-563.460083	60.456203	492.550598	-505.009552	-211.734207	520.169495	-602.011475	60.378578	89.659683	-546.029785	-216.105286	83.199196	-548.691956	77.821953	1348.091919	-431.054962	-241.570099	1348.823242	-440.281464	-61.723808	1344.027222	-521.950134	-66.421791	1635.453003	-600.471313	201.601349	1101.154907	-405.856537	-333.936462	1086.903198	-491.411499	286.593750	865.590149	-281.835419	-256.761261	847.278442	-428.320801	-55.620106	962.752197	551.325806	-9.454118	946.393311	550.179932	156.810257
-492.586426	40.586407	868.905945	-416.758026	-166.439316	863.935669	-563.238403	60.746098	492.519958	-505.200317	-211.558441	520.140381	-602.038086	60.378281	89.729271	-546.079346	-216.108582	83.181717	-546.654236	78.161491	1347.882202	-431.182556	-241.932968	1348.668579	-439.430573	-62.165493	1343.863892	-521.796997	-66.923561	1635.315918	-598.984009	198.674927	1100.340454	-406.722351	-334.341309	1086.636230	-497.567139	280.970215	860.689392	-283.634857	-257.264343	846.480103	-428.406464	-55.615791	962.632385	551.324097	-9.462597	946.396790	550.165527	156.811325
-492.811615	40.475994	868.736389	-417.286926	-166.431488	863.739441	-562.995300	60.984787	492.461853	-505.328766	-211.406128	520.104919	-602.069702	60.334461	89.778503	-546.011963	-216.310486	83.183563	-544.685669	78.698982	1347.819702	-431.365540	-242.342072	1348.507202	-438.547607	-62.536114	1343.748413	-521.554382	-67.188751	1635.166138	-598.120605	195.070023	1099.432129	-407.683960	-334.735504	1086.397827	-503.755920	274.943939	856.275513	-285.402893	-257.981476	845.725830	-428.635406	-55.658829	962.408325	551.351196	-9.466861	946.398193	550.161316	156.807693
-492.627777	40.353664	868.609009	-417.255249	-166.665466	863.815674	-562.618591	61.176159	492.371429	-505.329834	-211.193298	520.122437	-601.979980	60.374130	89.830818	-545.936462	-216.254944	83.191780	-542.523804	79.290260	1347.796631	-431.528473	-242.741577	1348.351074	-437.903412	-63.127956	1343.247925	-521.164063	-67.247498	1635.012573	-597.781555	191.062988	1098.528809	-408.736328	-335.078613	1086.161987	-509.249634	268.482758	852.461365	-287.002106	-258.829468	845.052979	-428.548920	-55.773510	962.383728	551.305176	-9.526129	946.426208	550.133911	156.763214
-492.440735	40.546669	868.625610	-417.557983	-166.699265	863.770935	-562.365479	61.415211	492.394226	-505.285400	-211.046722	520.097290	-601.988708	60.361458	89.897118	-545.906311	-216.204025	83.160660	-540.526001	79.907013	1347.650269	-431.768555	-243.150955	1348.210083	-436.741974	-63.340145	1343.308716	-520.643066	-67.125473	1634.844971	-598.191467	186.813553	1097.516113	-409.944336	-335.513550	1085.971069	-514.533325	261.443146	849.071350	-288.864349	-259.477814	844.400940	-428.541229	-55.768860	962.357361	551.318298	-9.532169	946.449463	550.113525	156.763214
-492.156616	40.618484	868.651001	-417.792358	-166.824539	863.772888	-562.074890	61.671398	492.412079	-505.208191	-210.905121	520.080139	-601.931091	60.398510	89.977264	-545.884644	-216.121399	83.168526	-538.421204	80.363754	1347.435547	-431.908783	-243.536987	1348.081665	-435.718536	-63.592972	1343.151001	-519.943298	-66.850594	1634.672607	-599.434753	182.390854	1096.577637	-411.272430	-335.841431	1085.765503	-519.838501	254.017105	845.937927	-290.536316	-260.481842	843.814087	-428.464600	-55.860737	962.361694	551.334045	-9.509840	946.442627	550.117798	156.770294
-491.830780	40.598076	868.642639	-418.234192	-166.967712	863.728577	-561.696411	61.922672	492.383026	-505.109070	-210.862808	520.049133	-601.898010	60.419884	90.054230	-545.878296	-216.080505	83.207062	-536.801208	81.247719	1347.401001	-432.031677	-243.874924	1347.954712	-434.659729	-63.881233	1343.032959	-519.063599	-66.429726	1634.504272	-601.544800	177.776627	1095.614990	-412.695374	-336.199982	1085.573486	-525.199829	246.206375	842.971680	-292.170319	-261.668182	843.288574	-428.421143	-56.025055	962.313477	551.308899	-9.526230	946.454712	550.100586	156.777023
-491.326660	40.736965	868.666748	-418.560547	-167.132797	863.741760	-561.646240	62.200909	492.474426	-504.959167	-210.776871	520.002014	-601.975342	60.406765	90.164948	-545.877319	-215.953476	83.176102	-534.989990	81.744423	1347.188721	-432.021210	-244.195541	1347.843140	-433.691193	-64.005981	1342.901978	-517.999390	-65.894928	1634.370972	-604.341248	172.970932	1094.678345	-414.278015	-336.622040	1085.381348	-529.602600	237.801697	840.378479	-294.128815	-262.467316	842.737488	-428.253693	-56.132145	962.317322	551.302429	-9.494815	946.464294	550.087769	156.785675
-490.855469	40.703278	868.685242	-418.848633	-167.401703	863.779785	-560.981323	62.331825	492.430267	-504.802032	-210.735687	519.995789	-601.889099	60.482700	90.224838	-545.808044	-215.905228	83.166954	-533.671692	82.569885	1347.053467	-432.003540	-244.465561	1347.701050	-432.698669	-64.184219	1342.797852	-516.754333	-65.289101	1634.292725	-608.001648	168.080200	1093.866455	-415.943115	-337.048584	1085.165771	-534.605774	229.164688	837.842651	-295.847565	-263.720917	842.239990	-428.082855	-56.351925	962.328491	551.328430	-9.484097	946.451782	550.102417	156.826309
-489.976868	40.546894	868.651367	-418.727905	-167.716873	863.955444	-560.837585	62.613003	492.514313	-504.390472	-210.513199	519.912842	-601.960632	60.495800	90.328674	-545.693054	-215.849701	83.154648	-532.519226	83.407646	1346.942993	-431.826263	-244.675781	1347.615601	-431.821564	-64.171104	1342.664185	-515.294250	-64.581039	1634.162842	-611.973389	162.956512	1093.062012	-417.679016	-337.466553	1085.017334	-538.147217	220.276840	835.958984	-297.605133	-265.135529	841.817688	-427.576569	-56.591469	962.397888	551.298767	-9.485347	946.456360	550.084351	156.823349
-489.523865	40.519527	868.858215	-419.183167	-168.026382	864.033386	-560.554382	62.864780	492.588684	-504.165375	-210.537598	519.877502	-602.024902	60.521751	90.451134	-545.648010	-215.779953	83.175194	-531.634155	84.325249	1346.850952	-431.585907	-244.796814	1347.528564	-431.000336	-64.111870	1342.592163	-513.694824	-63.824482	1634.104248	-616.453186	157.974945	1092.543335	-419.494415	-337.983368	1084.945068	-541.810181	211.468964	834.270874	-299.501373	-266.134857	841.469849	-427.427826	-56.894070	962.508057	551.310486	-9.437539	946.458618	550.075684	156.881424
-488.889679	40.656918	868.807251	-419.828094	-168.395157	864.045959	-560.370972	63.151402	492.699127	-503.947479	-210.546906	519.860413	-602.025757	60.597183	90.541389	-545.611816	-215.721191	83.173782	-530.880676	85.152267	1346.675537	-431.287323	-244.846527	1347.473755	-430.184479	-63.931011	1342.444336	-511.866455	-62.876060	1634.024170	-621.245728	153.167404	1092.245361	-421.300568	-338.558960	1084.939087	-544.646118	202.319580	832.952209	-301.587494	-267.582916	841.057678	-427.260284	-57.103855	962.446899	551.347473	-9.400768	946.463867	550.096863	156.876801
-488.253143	40.597252	868.847351	-420.370300	-168.759933	864.124939	-560.134644	63.355240	492.779602	-503.735474	-210.560974	519.806458	-602.043335	60.667496	90.662720	-545.606995	-215.643906	83.216919	-530.241882	86.053658	1346.506714	-430.856171	-244.707336	1347.491577	-429.690186	-63.746803	1342.125000	-509.924683	-62.168854	1634.097534	-625.967041	148.172028	1092.066895	-423.135345	-339.060547	1085.040894	-547.027405	194.003769	832.260620	-303.462708	-268.987152	840.810120	-427.068970	-57.413174	962.472473	551.336792	-9.389122	946.465820	550.094543	156.935791
-487.672638	40.782017	868.885315	-420.870697	-169.114029	864.162292	-560.324524	63.603714	492.987549	-503.500427	-210.620178	519.761108	-602.197754	60.630516	90.799324	-545.623230	-215.561996	83.229515	-529.802612	86.771156	1346.289429	-430.448792	-244.516113	1347.536133	-428.903931	-63.155460	1342.111694	-507.793884	-61.091324	1633.997070	-630.365845	142.874023	1091.665283	-424.843079	-339.755585	1085.272339	-548.462524	186.356964	832.273804	-305.534119	-270.583801	840.547546	-426.901703	-57.614407	962.481934	551.314880	-9.367334	946.464050	550.102600	156.935699
-487.013031	40.645760	868.828979	-421.325439	-169.481995	864.191467	-559.724060	63.714478	492.926239	-503.177704	-210.593536	519.684265	-602.142395	60.715725	90.836533	-545.615356	-215.400375	83.215683	-529.367737	87.562691	1346.056519	-429.914948	-244.124969	1347.576660	-428.314697	-62.589653	1341.913574	-505.618134	-60.236172	1634.119507	-634.675171	137.889999	1091.598511	-426.666748	-340.269287	1085.495605	-550.165100	179.094254	832.390747	-307.810730	-272.246857	840.207397	-426.675629	-57.940521	962.437988	551.291870	-9.367800	946.492920	550.082153	156.943512
-486.380493	40.819324	868.858887	-421.632202	-169.762848	864.262268	-560.664246	64.155754	493.243317	-502.879028	-210.613663	519.606384	-602.506287	60.602547	90.997421	-545.597107	-215.417709	83.255432	-529.119812	88.229286	1345.820557	-429.405121	-243.716827	1347.669556	-427.881531	-61.977413	1341.667358	-503.295868	-59.151855	1634.085205	-638.799866	133.408966	1091.822998	-428.167816	-340.986786	1085.988403	-551.655334	172.218750	832.751648	-309.913635	-274.099609	840.027710	-426.437225	-58.088604	962.473022	551.270813	-9.340322	946.478394	550.059814	156.982315
-485.776581	40.692345	868.767090	-421.961151	-170.120255	864.359253	-560.185425	64.129105	493.170197	-502.639252	-210.676544	519.564270	-602.458252	60.640667	91.012581	-545.561462	-215.364868	83.239769	-528.958618	88.876205	1345.612183	-428.820251	-243.193802	1347.858154	-427.484741	-61.250069	1341.426514	-500.854004	-58.030907	1634.103271	-642.268799	129.156067	1092.125732	-429.760529	-341.505615	1086.337158	-553.223206	166.115738	833.378845	-312.030914	-275.705536	839.873962	-426.230957	-58.352665	962.457275	551.264954	-9.340875	946.473816	550.055054	157.007385
-485.250519	40.801929	868.747314	-422.239166	-170.434341	864.484802	-559.880493	64.129776	493.199982	-502.312714	-210.675919	519.505920	-602.446655	60.662090	91.032372	-545.542969	-215.379791	83.246979	-528.890320	89.464615	1345.444214	-428.226868	-242.591110	1348.005249	-427.074768	-60.512329	1341.245483	-498.334869	-56.840073	1634.187622	-645.468872	125.660873	1092.661133	-431.180939	-341.864227	1086.809570	-554.666504	160.598618	834.196899	-314.374908	-277.779510	839.537781	-426.067444	-58.494942	962.501404	551.235718	-9.296637	946.473816	550.034241	156.997299
-484.659302	40.875614	868.685547	-422.469299	-170.569901	864.590515	-559.578613	64.102829	493.189850	-502.024933	-210.726334	519.440430	-602.408264	60.649467	91.045265	-545.492004	-215.366562	83.264442	-528.977844	90.006569	1345.323608	-427.636292	-241.993149	1348.227905	-426.790283	-59.803085	1341.085815	-495.763245	-55.464554	1634.169556	-648.399414	122.834435	1093.345337	-432.242432	-342.872192	1087.558228	-556.952332	155.222687	834.906189	-316.649811	-279.855652	839.332520	-425.844330	-58.550972	962.512756	551.234558	-9.301426	946.475769	550.037842	157.032791
-484.244476	40.714622	868.568298	-422.642303	-170.779175	864.712524	-559.323486	64.118042	493.170410	-501.740448	-210.755402	519.380127	-602.402649	60.629570	91.067604	-545.466248	-215.344421	83.268501	-529.142212	90.470314	1345.250366	-427.028137	-241.418533	1348.508057	-426.694061	-59.248394	1340.770142	-493.166351	-54.055286	1634.192139	-651.002258	120.519226	1094.104736	-433.143097	-343.656403	1088.380737	-559.218628	150.404221	835.524597	-318.808838	-282.091156	839.088623	-425.689209	-58.695930	962.502563	551.209045	-9.239624	946.471008	550.016602	157.070877
-483.846558	40.772457	868.504456	-422.729401	-170.898239	864.829956	-559.251709	64.194588	493.248108	-501.477875	-210.864548	519.354675	-602.423462	60.552265	91.144333	-545.482605	-215.361633	83.304367	-529.532288	91.027672	1345.322021	-426.452454	-240.761292	1348.693237	-426.285248	-58.522251	1340.854248	-490.501984	-52.607571	1634.209717	-653.277161	118.762344	1094.907349	-433.949677	-344.401489	1089.134033	-561.645813	146.021729	836.148499	-321.145386	-284.148102	838.766846	-425.520844	-58.709526	962.524475	551.197876	-9.261452	946.477905	550.018982	157.080841
-483.551483	40.855778	868.453064	-422.785767	-171.024414	864.944092	-559.083801	64.140045	493.281250	-501.163513	-210.957275	519.326172	-602.432007	60.491077	91.192139	-545.428711	-215.375473	83.320061	-529.670166	91.189499	1345.246216	-425.885712	-240.197495	1348.926514	-426.099640	-57.926434	1340.789429	-487.837830	-51.036625	1634.160156	-655.288757	117.505417	1095.590088	-434.505615	-345.139465	1089.857178	-564.077820	141.893021	836.617188	-323.233093	-286.263855	838.485840	-425.395416	-58.706615	962.552490	551.202271	-9.232884	946.478271	550.029724	157.123398
-483.312622	40.896305	868.409241	-422.824585	-171.058929	865.056580	-558.932495	64.000427	493.299011	-500.888245	-211.058182	519.294556	-602.414307	60.426804	91.217690	-545.504761	-215.378143	83.361824	-529.992615	91.590408	1345.320557	-425.353851	-239.652695	1349.143188	-425.958252	-57.424747	1340.687256	-485.179352	-49.336678	1634.060791	-657.118958	116.734749	1096.337769	-434.940796	-345.875641	1090.616333	-566.548828	138.081070	837.043152	-325.572021	-288.707825	838.029175	-425.292145	-58.670586	962.583679	551.187927	-9.190851	946.477905	550.034851	157.154922
-483.180634	40.874798	868.372314	-422.819733	-171.093643	865.145752	-558.700195	63.885208	493.303131	-500.580017	-211.210449	519.282654	-602.357544	60.381638	91.214691	-545.489807	-215.422836	83.386299	-530.088867	91.672363	1345.236206	-424.780426	-239.133728	1349.422119	-426.016510	-57.028130	1340.451050	-482.497772	-47.642593	1633.970581	-658.817078	116.479698	1096.994629	-435.234375	-346.509888	1091.332275	-568.963135	134.713654	837.400513	-327.686646	-291.177856	837.589478	-425.209045	-58.654453	962.602600	551.170410	-9.180598	946.484924	550.022400	157.157730
-483.141235	40.828140	868.352661	-422.805634	-171.105118	865.218323	-558.405457	63.734703	493.265106	-500.389923	-211.263412	519.344666	-602.263306	60.357502	91.221313	-545.565613	-215.433075	83.411667	-530.367432	91.983627	1345.229126	-424.306183	-238.680099	1349.636108	-425.735474	-56.499310	1340.542358	-479.872528	-45.879021	1633.804077	-660.296326	116.604027	1097.589233	-435.493256	-347.020752	1091.930786	-571.364685	131.797531	837.609741	-329.821320	-293.507813	837.101257	-425.166443	-58.639420	962.621460	551.138916	-9.157458	946.487488	550.014709	157.181427
-483.170441	40.767178	868.321716	-422.742706	-171.116394	865.296021	-558.276428	63.608360	493.270416	-500.019684	-211.446915	519.315857	-602.236755	60.302845	91.243256	-545.550720	-215.472122	83.442192	-530.530640	92.174706	1345.098267	-423.874115	-238.216354	1349.851563	-425.626862	-56.096661	1340.487305	-477.261200	-44.088593	1633.597168	-661.557678	117.027550	1098.025635	-435.506134	-347.706726	1092.613403	-573.445251	129.250305	837.706421	-331.833557	-295.859344	836.625122	-425.138123	-58.609390	962.637024	551.127319	-9.131305	946.486633	550.024292	157.231186
-483.299835	40.698124	868.308105	-422.649963	-171.160034	865.367432	-558.265442	63.503574	493.303650	-499.862579	-211.821426	519.385742	-602.245483	60.269245	91.241615	-545.693115	-215.500961	83.509796	-530.598572	92.377487	1344.920654	-423.406494	-237.796844	1350.074341	-425.703186	-55.805035	1340.221313	-474.736755	-42.335403	1633.338867	-662.624756	117.711052	1098.350708	-435.314209	-348.587646	1093.482910	-575.320801	127.243683	837.736572	-333.782074	-298.325439	836.124207	-425.142090	-58.593067	962.656738	551.095703	-9.106469	946.495483	549.999756	157.257401
-483.489532	40.624905	868.309265	-422.536438	-171.181992	865.433716	-558.277466	63.378521	493.307495	-498.793915	-211.357559	519.006226	-602.201111	60.178169	91.260307	-545.427246	-215.574203	83.446907	-530.673401	92.577492	1344.660156	-422.975769	-237.383911	1350.257446	-425.608612	-55.453503	1340.131958	-472.275452	-40.627430	1633.070313	-663.608521	118.675056	1098.536743	-435.366089	-348.766479	1093.932495	-576.932373	125.763458	837.680054	-335.549500	-300.724640	835.628967	-425.169006	-58.566422	962.682007	551.060852	-9.068977	946.496887	549.993774	157.279160
-483.757416	40.415756	868.273193	-422.374969	-171.254944	865.477966	-558.262024	63.205997	493.252930	-499.590973	-212.543579	519.387756	-602.150452	60.163059	91.236694	-545.907837	-215.538208	83.635979	-530.747559	92.754051	1344.340088	-422.586060	-236.976654	1350.441772	-425.303406	-55.023308	1340.211548	-469.917786	-38.923454	1632.724609	-664.353210	119.655983	1098.557251	-435.030029	-349.659485	1094.639160	-578.223267	125.001030	837.508301	-337.254456	-303.047119	835.195496	-425.206207	-58.605537	962.674255	551.056335	-9.066621	946.490784	550.011536	157.311584
-484.167328	40.128365	868.311768	-422.253693	-171.309372	865.518066	-558.261108	63.012585	493.183624	-499.102264	-212.633789	519.274170	-602.136536	60.082722	91.200745	-545.890991	-215.544449	83.635399	-530.760864	92.947762	1343.977783	-422.156494	-236.560974	1350.605835	-425.149231	-54.662247	1340.081909	-467.647644	-37.259304	1632.376343	-664.871765	120.644363	1098.376099	-434.918579	-349.928711	1095.065918	-579.337036	124.944977	837.141541	-338.819153	-305.401886	834.761169	-425.336761	-58.694103	962.703735	551.037659	-9.021792	946.496704	549.989075	157.342209
-484.508270	39.925716	868.277649	-422.045288	-171.392166	865.560791	-558.213379	62.798481	493.060547	-498.874725	-213.374649	519.470215	-602.048645	60.060860	91.140625	-546.038940	-215.571350	83.738152	-530.799744	93.127541	1343.569824	-421.708099	-236.150940	1350.783691	-424.990814	-54.271549	1339.959106	-465.480164	-35.647781	1632.027344	-665.315002	121.855354	1098.072876	-434.597229	-350.544952	1095.767456	-580.372437	125.475471	836.700317	-340.195129	-307.718414	834.425842	-425.408997	-58.727299	962.701782	551.023254	-8.985219	946.485535	549.994385	157.384567
-484.849243	39.771824	868.188049	-421.826447	-171.492508	865.583008	-558.208313	62.597897	492.945007	-498.338501	-213.619995	519.434875	-601.996826	60.019211	91.057892	-546.077209	-215.604736	83.770058	-530.807861	93.343018	1343.185425	-421.245575	-235.686188	1350.937134	-425.029572	-54.005680	1339.638428	-463.407654	-34.104038	1631.639893	-665.482605	123.210449	1097.733643	-434.378265	-350.943909	1096.310303	-581.242676	126.588570	836.069763	-341.487183	-309.938019	834.116882	-425.477539	-58.730251	962.661133	550.986389	-8.960904	946.484009	549.966064	157.413666
-485.276917	39.479496	868.088867	-421.610046	-171.624908	865.611206	-558.345581	62.409340	492.827057	-497.756531	-213.739777	519.375305	-601.927246	59.989376	90.991730	-546.105164	-215.663284	83.794746	-530.902100	93.487305	1342.798462	-420.778015	-235.278931	1351.115234	-424.658966	-53.512608	1339.678223	-461.503998	-32.590782	1631.249146	-665.352722	124.531189	1097.252930	-434.245483	-351.227234	1096.818970	-581.961853	128.212753	835.312866	-342.598236	-312.105774	833.903259	-425.583954	-58.794533	962.614746	550.983521	-8.938483	946.476868	549.968811	157.448288
-485.629395	39.408100	867.879211	-421.404022	-171.736053	865.622314	-558.430298	62.183220	492.730621	-497.647003	-214.348679	519.485840	-601.862549	59.966305	90.907570	-546.294250	-215.700165	83.886703	-531.033630	93.639114	1342.421753	-420.292572	-234.814957	1351.302490	-424.538513	-53.083107	1339.478027	-459.737854	-31.147335	1630.818970	-665.055847	126.164726	1096.731812	-434.298096	-351.144409	1097.157349	-582.401428	130.082672	834.415344	-343.475250	-314.231506	833.771606	-425.643646	-58.709034	962.497925	550.910645	-8.943880	946.482666	549.932922	157.441849
-486.048126	39.157608	867.738953	-421.204254	-171.841873	865.626404	-558.483398	61.946533	492.604523	-497.024811	-214.405807	519.416748	-601.824158	59.952282	90.809151	-546.242981	-215.717056	83.904678	-531.213623	93.734161	1342.050171	-419.799744	-234.370331	1351.446655	-424.392365	-52.640816	1339.310425	-458.108032	-29.745937	1630.434570	-664.546387	127.933334	1096.196411	-434.230499	-351.268036	1097.639404	-583.048035	132.620956	833.497620	-344.263306	-316.253784	833.719788	-425.726624	-58.726532	962.409485	550.939148	-8.894340	946.469421	549.951050	157.484604
-486.414490	38.900795	867.642944	-421.016541	-171.896561	865.623657	-558.569031	61.712006	492.480408	-496.448914	-214.580109	519.364075	-601.782776	59.972340	90.726791	-546.220398	-215.765335	83.927917	-531.423767	93.805351	1341.691284	-419.249817	-233.909012	1351.638306	-424.215698	-52.211754	1339.179443	-456.651306	-28.380680	1630.061523	-663.733521	129.743912	1095.534302	-434.180725	-351.364899	1098.144409	-583.260193	135.246231	832.474976	-344.886871	-318.159210	833.751648	-425.799835	-58.754139	962.345093	550.877441	-8.934065	946.479065	549.919983	157.503891
-486.960571	38.697300	867.638611	-420.871674	-171.980728	865.640564	-558.765869	61.493515	492.439606	-495.846039	-214.684891	519.272705	-601.764832	59.942406	90.663231	-546.157776	-215.798676	83.958954	-531.663940	93.884003	1341.386353	-418.699860	-233.430267	1351.811523	-423.998688	-51.779961	1339.066528	-455.370117	-27.061726	1629.698853	-662.704346	131.604187	1094.792603	-433.973022	-351.709656	1098.819580	-583.267822	138.196030	831.429810	-345.388428	-319.974945	833.860046	-425.965149	-58.781124	962.331543	550.977295	-8.794096	946.428284	549.959473	157.563507
-487.481628	38.556778	867.637573	-420.722656	-172.008926	865.676514	-559.078125	61.300110	492.387421	-495.397827	-214.880981	519.217346	-601.786743	59.927074	90.583427	-546.208618	-215.824326	84.000626	-531.902222	93.987221	1341.055298	-418.101501	-232.944199	1351.979248	-423.780579	-51.344082	1338.962158	-454.248169	-25.758101	1629.413940	-661.461670	133.612671	1094.045654	-433.891479	-351.771576	1099.301025	-583.142944	141.504776	830.425232	-345.777832	-321.760895	834.003052	-426.119507	-58.745338	962.329834	550.795898	-8.862685	946.460754	549.861633	157.556656
-487.934174	38.326748	867.599121	-420.593567	-171.986923	865.707520	-559.400635	61.100952	492.334991	-494.927582	-214.953308	519.160706	-601.819214	59.909538	90.538475	-546.200073	-215.848740	84.022743	-532.129517	94.053047	1340.732300	-417.485077	-232.455185	1352.209106	-423.576630	-50.929222	1338.873413	-453.321533	-24.551125	1629.157471	-660.045349	135.684265	1093.275269	-433.837616	-351.721466	1099.768311	-582.760071	144.855026	829.309998	-345.945007	-323.251678	834.217346	-426.233124	-58.715141	962.300720	550.788757	-8.838104	946.464661	549.877686	157.560287
-488.592773	37.835224	867.647766	-420.496460	-172.061600	865.764954	-559.691589	60.891891	492.236206	-494.547913	-215.147186	519.115295	-601.829712	59.883625	90.504555	-546.210144	-215.841415	84.082672	-532.341797	94.168343	1340.456543	-416.811951	-231.967468	1352.457397	-423.342987	-50.468819	1338.789185	-452.586121	-23.382648	1628.940308	-658.461365	137.755615	1092.457275	-433.865814	-351.417206	1100.086670	-582.184570	148.297852	828.343506	-345.992096	-324.757385	834.491699	-426.462524	-58.860317	962.326843	550.759460	-8.845576	946.463623	549.863525	157.583511
-488.981018	37.798649	867.553284	-420.409851	-172.018677	865.811218	-559.836243	60.605274	492.214600	-494.220856	-215.269592	519.091858	-601.836426	59.883892	90.438332	-546.257874	-215.845108	84.116318	-532.615723	94.161972	1340.104004	-416.161865	-231.482651	1352.730713	-422.965393	-49.888554	1338.854004	-452.045837	-22.293081	1628.804077	-656.788208	139.871872	1091.719238	-433.690430	-351.389893	1100.595459	-581.433838	151.920654	827.433594	-345.899658	-326.094360	834.870850	-426.543091	-58.703102	962.268677	550.711914	-8.857081	946.473755	549.831604	157.582504
-489.459534	37.679470	867.555664	-420.361389	-171.996902	865.858398	-560.102112	60.349865	492.190369	-493.929504	-215.451691	519.070618	-601.817139	59.889526	90.370613	-546.258850	-215.851532	84.188606	-532.839050	94.277946	1339.782837	-415.494232	-230.959961	1353.017944	-422.707581	-49.422173	1338.841431	-451.695770	-21.279430	1628.733765	-654.968445	141.930130	1090.994629	-433.290161	-351.671143	1101.307007	-580.484314	155.585388	826.576050	-345.758759	-327.262512	835.259216	-426.687683	-58.631466	962.262024	550.676697	-8.820406	946.453796	549.799377	157.595306
-489.946198	37.587112	867.538879	-420.285797	-171.978577	865.906982	-560.454102	60.175808	492.192841	-493.606171	-215.539917	519.046265	-601.851624	59.864601	90.378967	-546.208679	-215.826492	84.220711	-533.004395	94.378876	1339.558350	-414.803345	-230.409912	1353.329834	-422.466553	-48.946259	1338.810303	-451.536774	-20.358366	1628.712158	-653.059326	143.865814	1090.228760	-433.097992	-351.389587	1101.723267	-579.342224	159.328491	825.886597	-345.397247	-328.357422	835.688110	-426.868652	-58.550156	962.260071	550.628540	-8.821711	946.448486	549.780945	157.606781
-490.435272	37.383564	867.571289	-420.289703	-171.924255	865.986816	-560.822693	60.033676	492.208984	-493.279266	-215.664902	518.997314	-601.887207	59.848804	90.350494	-546.195007	-215.820663	84.280197	-533.131958	94.492622	1339.294312	-414.098206	-229.872177	1353.629150	-422.216980	-48.534382	1338.822266	-451.548523	-19.492119	1628.742920	-651.023743	145.753708	1089.517456	-432.584259	-351.538605	1102.455688	-578.027344	163.093216	825.311096	-344.917114	-329.251343	836.252930	-427.020233	-58.494877	962.276184	550.757202	-8.677193	946.391785	549.810486	157.689743
-490.843811	37.236382	867.592102	-420.273987	-171.850067	866.109802	-561.151611	59.851398	492.231537	-493.019073	-215.717484	518.954163	-601.926208	59.831371	90.289467	-546.148438	-215.801392	84.326744	-533.184875	94.612793	1339.104126	-413.421509	-229.302658	1354.002930	-421.980804	-48.067928	1338.838623	-451.720215	-18.721840	1628.826294	-649.029297	147.677155	1088.945190	-432.128723	-351.315674	1102.936401	-576.468689	166.764664	824.815186	-344.322662	-330.014343	836.802429	-427.144836	-58.393456	962.314026	550.727966	-8.631843	946.364136	549.786743	157.699203
-491.351044	37.148369	867.778992	-420.222961	-171.787399	866.224548	-561.399780	59.592396	492.242371	-492.825897	-215.828522	518.961975	-601.928406	59.842087	90.255554	-546.155334	-215.759811	84.351578	-533.230835	94.717888	1338.934448	-412.728119	-228.738541	1354.407471	-421.733765	-47.626545	1338.889160	-452.040619	-18.011721	1628.922852	-646.980042	149.485840	1088.442505	-431.500977	-351.285858	1103.531372	-574.682251	170.459991	824.513367	-343.578705	-330.703979	837.398193	-427.323059	-58.339600	962.443726	550.694458	-8.616050	946.350159	549.751709	157.729355
-491.789215	37.111034	867.838196	-420.220551	-171.718887	866.328674	-561.653809	59.394688	492.257507	-492.665131	-215.836411	518.909058	-601.929199	59.858562	90.226593	-546.159668	-215.763168	84.418365	-533.218506	94.796097	1338.815918	-412.123962	-228.188080	1354.808960	-421.530243	-47.198528	1338.937378	-452.469940	-17.399143	1629.043701	-644.884705	151.150772	1087.949341	-430.564850	-351.524139	1104.353149	-572.555359	174.015900	824.355347	-342.693817	-331.198242	838.080627	-427.472473	-58.215183	962.494629	550.645874	-8.618440	946.359436	549.703247	157.721573
-492.188965	37.048416	867.904785	-420.240173	-171.646500	866.435059	-561.969849	59.219852	492.284332	-492.551178	-215.881958	518.895569	-601.951538	59.862339	90.205841	-546.159302	-215.773071	84.431633	-533.181519	94.934151	1338.714111	-411.510406	-227.602173	1355.204468	-421.305420	-46.767544	1338.974976	-453.017456	-16.839918	1629.197388	-642.769409	152.697723	1087.475830	-429.680176	-351.484924	1104.963501	-570.099915	177.750061	824.352966	-341.689301	-331.577148	838.681091	-427.604279	-58.107182	962.547913	550.616150	-8.604474	946.330566	549.671875	157.725067
-492.512695	36.937576	867.944031	-420.241058	-171.634689	866.547485	-561.741821	58.886753	492.176178	-492.509247	-215.917603	518.892883	-601.809937	59.926434	90.092964	-546.165710	-215.757584	84.478645	-533.094177	95.084076	1338.681885	-410.938782	-227.035309	1355.581299	-421.078918	-46.340809	1339.015503	-453.659241	-16.344225	1629.359619	-640.989136	154.270859	1087.272095	-428.810303	-351.169006	1105.440552	-568.458130	180.905350	824.200134	-340.455719	-331.857971	839.365906	-427.703064	-58.051289	962.594421	550.573853	-8.597072	946.318176	549.624634	157.712524
-492.799561	36.822544	867.966125	-420.259796	-171.583450	866.625549	-562.265747	58.714043	492.239227	-492.499786	-215.970688	518.927917	-601.903198	59.878582	90.078476	-546.196411	-215.745514	84.506882	-533.027710	95.253983	1338.652466	-410.395355	-226.492554	1356.015747	-420.873138	-45.918491	1339.060303	-454.323303	-15.895095	1629.536865	-639.204102	155.669144	1087.023193	-427.703857	-351.088135	1106.009766	-566.400024	183.964539	824.158875	-339.143127	-331.935425	840.058044	-427.795288	-57.992043	962.617310	550.545654	-8.579104	946.324890	549.582703	157.701981
-493.078033	36.788170	868.017700	-420.252502	-171.548615	866.684509	-562.644531	58.528061	492.249512	-492.472137	-215.979950	518.924255	-601.950317	59.842541	90.052834	-546.211609	-215.760483	84.551163	-532.888123	95.416931	1338.692383	-409.885101	-225.923080	1356.399536	-420.665131	-45.511127	1339.101807	-455.052490	-15.519435	1629.699219	-637.389282	156.796219	1086.762451	-426.523926	-351.031281	1106.547607	-563.590881	187.137970	824.460510	-337.705017	-331.894562	840.667053	-427.868652	-57.924004	962.647156	550.511475	-8.572070	946.314148	549.526062	157.682175
-493.342743	36.690876	868.032715	-420.246613	-171.549332	866.745178	-562.992188	58.320744	492.212524	-492.483917	-215.983826	518.956726	-602.015808	59.823116	89.989052	-546.223694	-215.746094	84.589134	-532.780029	95.587234	1338.741821	-409.422760	-225.396332	1356.779785	-420.486176	-45.109211	1339.099976	-455.799408	-15.184827	1629.885254	-635.655212	157.847336	1086.542236	-425.219360	-350.906464	1107.066284	-560.555725	190.218124	824.907593	-336.100372	-331.861633	841.358215	-427.941986	-57.890446	962.659790	550.479980	-8.550675	946.310974	549.460754	157.702347
-493.594574	36.632931	868.057068	-420.230652	-171.534988	866.768372	-563.707092	58.206978	492.318817	-492.520691	-216.020279	518.987976	-602.122559	59.775421	89.986160	-546.221313	-215.745911	84.592705	-532.666809	95.758003	1338.801758	-409.004578	-224.885529	1357.080811	-420.311676	-44.753609	1339.111694	-456.580383	-14.875786	1630.031616	-633.991943	158.729111	1086.253906	-423.779144	-351.043549	1107.708008	-557.408325	193.204010	825.446716	-334.403259	-331.490631	842.008972	-427.998260	-57.850479	962.658691	550.446228	-8.568748	946.305420	549.437378	157.646484
-493.794769	36.555557	868.065674	-420.191772	-171.548553	866.780518	-563.761169	57.943542	492.324646	-492.309296	-215.815643	518.932495	-602.078613	59.806335	89.911369	-546.083313	-215.733063	84.573372	-532.505127	95.933617	1338.877075	-408.575073	-224.386063	1357.362671	-420.127014	-44.393288	1339.119019	-457.346436	-14.617315	1630.170166	-632.479187	159.536179	1086.106201	-422.560394	-350.611938	1107.910156	-553.983459	195.886581	825.967896	-332.603455	-331.086334	842.559448	-428.031982	-57.841442	962.649292	550.419250	-8.542862	946.306274	549.375854	157.640076
-493.936707	36.461777	868.047180	-420.148529	-171.551117	866.794983	-564.094482	57.764336	492.373840	-492.357056	-215.792221	518.920837	-602.075806	59.821491	89.899048	-546.046753	-215.687317	84.563049	-532.407104	96.103477	1338.976807	-408.212006	-223.903305	1357.600952	-419.954407	-44.062717	1339.129028	-458.118805	-14.403591	1630.272217	-630.993286	160.243347	1085.905273	-421.223450	-350.403381	1108.229370	-550.770081	198.798416	826.748169	-330.704376	-330.428040	843.161255	-428.042542	-57.830654	962.629456	550.386658	-8.531033	946.281616	549.329712	157.645798
-494.093903	36.423214	868.052612	-420.132782	-171.511703	866.789673	-564.532532	57.633877	492.426056	-492.588104	-215.938675	519.003418	-602.125183	59.772415	89.861237	-546.152039	-215.705811	84.619179	-532.280212	96.311211	1339.069458	-407.830688	-223.464310	1357.823242	-419.795837	-43.712658	1339.094360	-458.836670	-14.212536	1630.376465	-629.668762	160.907166	1085.664307	-419.678131	-350.356567	1108.687500	-547.203613	201.290497	827.490784	-328.728760	-329.722961	843.729858	-428.068359	-57.791267	962.611816	550.340454	-8.525043	946.286011	549.265564	157.621536
-494.165466	36.357555	868.041809	-420.071289	-171.481049	866.798279	-564.880859	57.480968	492.475403	-492.849060	-216.099899	519.070496	-602.161011	59.755287	89.824516	-546.200928	-215.696167	84.651138	-532.209290	96.506958	1339.154663	-407.525696	-223.013565	1357.990967	-419.634796	-43.403408	1339.076050	-459.530457	-14.065802	1630.493652	-628.405884	161.531021	1085.491333	-418.449677	-349.822266	1108.656128	-543.729309	203.747650	828.343201	-326.660889	-328.836304	844.179077	-428.045013	-57.766609	962.597778	550.305359	-8.531260	946.278015	549.211609	157.605927
-494.300903	36.292213	868.032715	-420.054321	-171.488800	866.808838	-565.089844	57.334045	492.500519	-493.070496	-216.221512	519.136230	-602.133118	59.765633	89.816147	-546.285400	-215.674332	84.699600	-532.117981	96.711945	1339.224731	-407.200714	-222.596802	1358.153076	-419.480042	-43.099812	1339.074219	-460.176239	-13.905806	1630.578003	-627.206116	162.086212	1085.251343	-416.938446	-349.703705	1108.962891	-540.160400	206.084045	829.237244	-324.527100	-327.755890	844.698486	-428.067810	-57.756992	962.582581	550.277100	-8.529106	946.274109	549.141907	157.608490
-494.360565	36.309132	868.043762	-420.026123	-171.447723	866.816650	-565.410583	57.241875	492.551483	-493.191315	-216.275970	519.204590	-602.160461	59.729389	89.778397	-546.323120	-215.645874	84.730789	-532.057739	96.887611	1339.278076	-406.936096	-222.233490	1358.240723	-419.335876	-42.796165	1339.075684	-460.756226	-13.767407	1630.651611	-626.064758	162.564804	1085.024536	-415.632019	-349.220245	1109.002808	-536.527832	208.258041	830.206970	-322.316803	-326.610962	845.163452	-428.056641	-57.706322	962.581543	550.222229	-8.525478	946.272522	549.078003	157.579041
-494.445190	36.273254	868.031067	-419.998871	-171.428177	866.833740	-565.349304	57.053612	492.534882	-493.183929	-216.151321	519.224487	-602.103394	59.752972	89.732674	-546.266724	-215.619812	84.739143	-532.021729	97.096298	1339.315552	-406.705811	-221.862854	1358.277588	-419.232178	-42.490555	1339.044189	-461.244812	-13.664197	1630.699341	-624.961792	162.939072	1084.741211	-414.454010	-348.511444	1108.806396	-532.961365	210.316650	831.199463	-320.052551	-325.314117	845.535706	-428.066742	-57.675797	962.573975	550.166321	-8.514128	946.262817	548.994080	157.572510
-494.476746	36.270889	868.028381	-419.936920	-171.373215	866.859070	-565.323059	56.873020	492.502869	-492.820496	-215.764450	519.115723	-602.057373	59.781219	89.686714	-546.098450	-215.600067	84.684525	-532.017944	97.273804	1339.354858	-406.467712	-221.524979	1358.331299	-419.120453	-42.199108	1339.027466	-461.657837	-13.563071	1630.726196	-623.893250	163.341324	1084.473877	-413.063721	-348.239105	1108.927246	-529.300781	212.165375	832.253052	-317.843842	-323.757629	845.927002	-428.055298	-57.622150	962.583679	550.129883	-8.519229	946.253296	548.942444	157.551315
-494.633118	36.397182	868.038391	-420.231110	-171.121887	866.698364	-565.632202	56.780293	492.589111	-492.799469	-215.716385	519.082703	-602.119629	59.736835	89.692131	-546.110779	-215.600632	84.704262	-532.028015	97.450722	1339.371460	-406.305084	-221.238251	1358.345947	-419.011353	-41.959740	1338.997314	-461.966339	-13.488383	1630.728760	-622.701416	163.689484	1084.133545	-411.869965	-347.555145	1108.732910	-524.686829	214.095917	833.697388	-315.413879	-322.434662	846.339600	-428.174988	-57.486969	962.481445	550.082764	-8.518470	946.233826	548.854431	157.573807
-494.576508	36.401348	868.019775	-420.006073	-171.122955	866.775085	-565.780151	56.673775	492.601929	-492.728302	-215.678589	519.119690	-602.116699	59.722908	89.664612	-546.098999	-215.578705	84.720299	-532.007629	97.534111	1339.285400	-406.138275	-220.933929	1358.299805	-418.956451	-41.722744	1338.954834	-462.152557	-13.414579	1630.696777	-621.758667	164.092682	1083.865356	-410.643127	-346.835907	1108.550781	-521.320251	215.599045	834.667725	-313.133453	-320.758453	846.659729	-428.080872	-57.435051	962.519653	550.019653	-8.550523	946.222900	548.789246	157.550293
-494.503876	36.426399	867.984009	-419.764069	-171.153168	866.849304	-565.926270	56.570873	492.635895	-492.644745	-215.612961	519.141113	-602.126465	59.715439	89.661095	-546.085693	-215.546753	84.726929	-532.042664	97.679451	1339.286255	-406.059753	-220.717133	1358.243042	-418.900940	-41.518162	1338.916382	-462.220795	-13.333152	1630.646240	-620.787842	164.461700	1083.598267	-409.633911	-345.832916	1108.054688	-517.741882	216.960037	835.737671	-310.767670	-318.938751	846.897644	-427.972931	-57.383862	962.548340	549.945984	-8.564810	946.199219	548.691040	157.537643
-494.432343	36.466488	867.947815	-419.552155	-171.163025	866.893982	-566.109497	56.495163	492.670685	-492.522797	-215.527634	519.134705	-602.168396	59.682396	89.632950	-546.062256	-215.540604	84.722878	-532.069214	97.804024	1339.281128	-405.984344	-220.523605	1358.167725	-418.899384	-41.337479	1338.889893	-462.158203	-13.242622	1630.595581	-619.868042	164.880249	1083.326782	-408.397583	-345.286438	1107.912598	-514.146912	218.168243	836.805054	-308.471741	-316.991699	847.226257	-427.868591	-57.327888	962.559753	549.892029	-8.587996	946.196655	548.611755	157.517471
-494.479309	36.595352	867.948730	-419.667084	-171.144440	866.875244	-566.301392	56.459637	492.731720	-492.117432	-215.179886	519.001221	-602.167053	59.669460	89.615181	-545.898499	-215.507431	84.659492	-532.109619	97.899147	1339.258301	-405.961456	-220.362534	1358.067871	-418.922455	-41.152817	1338.851685	-461.966858	-13.156616	1630.521240	-618.861511	165.118240	1083.034302	-407.268982	-344.489960	1107.552490	-510.643707	219.282730	837.862854	-306.142029	-314.986176	847.513855	-427.921631	-57.267925	962.543762	549.820068	-8.585869	946.176941	548.521973	157.506256
-494.403687	36.718224	867.852051	-419.740356	-171.132721	866.843811	-566.386841	56.417919	492.750763	-492.193695	-215.289917	519.077148	-602.160400	59.687546	89.582611	-545.952087	-215.517960	84.727562	-532.212097	98.036766	1339.294434	-405.988525	-220.217087	1357.994751	-418.960541	-41.039253	1338.817383	-461.642914	-13.060017	1630.458740	-617.873657	165.489960	1082.740967	-406.285004	-343.467102	1107.133423	-507.110626	220.179916	838.958008	-303.844604	-312.875427	847.743225	-427.897522	-57.188721	962.471436	549.763062	-8.593792	946.166748	548.441467	157.524643
-494.405823	36.844776	867.884277	-419.653717	-171.072021	866.848511	-566.521851	56.413429	492.772156	-492.238739	-215.351364	519.115845	-602.201660	59.659637	89.592445	-546.030151	-215.513809	84.744461	-532.302124	98.089668	1339.317505	-406.103271	-220.126450	1357.868774	-419.066681	-40.938374	1338.784302	-461.211517	-12.949837	1630.393311	-616.867554	165.669647	1082.471313	-405.260468	-342.582275	1106.738770	-503.732422	220.952087	840.022034	-301.609009	-310.645905	847.949646	-427.875061	-57.105579	962.497070	549.723816	-8.570167	946.168823	548.364502	157.532867
-494.360779	36.836071	867.784363	-419.562073	-171.057373	866.854797	-566.608704	56.421520	492.760132	-492.030243	-215.195480	519.101440	-602.198792	59.710262	89.553337	-545.972656	-215.479263	84.737350	-532.409424	98.123894	1339.300171	-406.248596	-220.074081	1357.771240	-419.156433	-40.888973	1338.777344	-460.637817	-12.842022	1630.335449	-616.005859	166.166367	1082.316650	-404.284149	-341.560974	1106.269531	-500.393860	221.443924	841.048950	-299.392578	-308.331604	848.201416	-427.820923	-57.051453	962.449219	549.660828	-8.617251	946.172485	548.290039	157.529938
-494.253143	36.971916	867.754944	-419.493408	-170.953003	866.843262	-566.402039	56.385624	492.735535	-491.884308	-215.061218	519.050659	-602.111877	59.730618	89.510925	-545.917664	-215.497208	84.735107	-532.567200	98.147713	1339.300293	-406.456329	-220.032959	1357.648315	-419.289642	-40.837574	1338.759766	-459.966370	-12.716099	1630.288818	-615.089905	166.566376	1082.139282	-403.521576	-340.335693	1105.608398	-497.153168	221.763275	842.014160	-297.305206	-305.821747	848.398865	-427.746094	-56.934952	962.433167	549.587524	-8.611396	946.183716	548.192627	157.509598
-494.163055	37.060062	867.722229	-419.408600	-170.889923	866.833740	-566.710754	56.470570	492.808685	-491.664612	-214.898849	518.903259	-602.184509	59.725876	89.505104	-545.862732	-215.489197	84.724533	-532.733276	98.156235	1339.345947	-406.720703	-220.043213	1357.517700	-419.461945	-40.808018	1338.766602	-459.222412	-12.595883	1630.187256	-614.258850	167.068512	1082.022339	-402.589813	-339.311035	1105.121216	-494.106323	221.975708	842.966614	-295.186279	-303.343018	848.630249	-427.681305	-56.858833	962.418945	549.536743	-8.627130	946.178955	548.087708	157.496964
-494.053894	37.157494	867.688538	-419.334503	-170.784149	866.821350	-567.099060	56.578888	492.897400	-491.421082	-214.750000	518.744690	-602.289795	59.681549	89.534714	-545.815186	-215.470901	84.707451	-532.918640	98.161499	1339.379028	-407.019623	-220.088821	1357.389526	-419.623016	-40.832973	1338.782593	-458.399597	-12.460493	1630.104492	-613.260193	167.144592	1081.838135	-401.705383	-338.311188	1104.635498	-491.220825	222.088440	843.837524	-293.128387	-300.935059	848.855469	-427.614899	-56.761120	962.403992	549.435242	-8.652086	946.195862	547.973999	157.480850
-493.803040	37.179512	867.522522	-419.235596	-170.715118	866.799683	-566.890259	56.575367	492.862305	-491.586243	-214.685379	518.973633	-602.250732	59.704323	89.516937	-545.942200	-215.443451	84.740211	-533.084473	98.126122	1339.446655	-407.320770	-220.158325	1357.292236	-419.785370	-40.834507	1338.821655	-457.541809	-12.343377	1630.009766	-612.499023	167.734543	1081.783447	-400.798737	-337.493561	1104.312134	-488.420929	221.987030	844.647644	-291.185638	-298.250793	849.090576	-427.462494	-56.676544	962.312927	549.371155	-8.643178	946.202393	547.859375	157.466034
-493.820282	37.343056	867.686829	-419.159119	-170.593216	866.810730	-566.862183	56.613888	492.872894	-491.231812	-214.847794	518.786499	-602.242310	59.712975	89.505394	-545.856506	-215.433197	84.768463	-533.220276	98.101990	1339.546753	-407.616180	-220.223572	1357.189697	-419.923706	-40.871853	1338.890747	-456.662048	-12.242731	1629.928345	-611.591431	167.944763	1081.682739	-399.996521	-336.421173	1103.790283	-485.720154	221.766174	845.513733	-289.233734	-295.665924	849.369141	-427.468079	-56.605595	962.418945	549.287781	-8.634215	946.218933	547.755798	157.439896
-493.705170	37.424675	867.674683	-419.065918	-170.521835	866.805542	-566.671326	56.619335	492.847443	-491.229126	-214.923401	518.902527	-602.186890	59.752556	89.497070	-545.877380	-215.408051	84.790382	-533.334412	98.095963	1339.652344	-407.942810	-220.319962	1357.087646	-420.073578	-40.925262	1338.952637	-455.805756	-12.136843	1629.817627	-610.700989	168.116974	1081.625977	-399.206573	-335.395447	1103.316284	-483.158691	221.363907	846.291626	-287.440735	-292.749908	849.637573	-427.399933	-56.542454	962.422607	549.225098	-8.628435	946.218567	547.663574	157.423660
-493.553955	37.500500	867.666931	-418.970856	-170.424988	866.814148	-566.581177	56.696133	492.829041	-490.940369	-214.484055	518.885986	-602.176575	59.745720	89.519897	-545.823792	-215.403717	84.774040	-533.448364	98.093033	1339.781738	-408.308044	-220.383026	1356.949341	-420.206390	-40.975758	1339.023193	-454.983643	-12.082114	1629.736084	-609.921021	168.377808	1081.628052	-398.533356	-334.369598	1102.834717	-480.758453	220.833664	846.996277	-285.639221	-289.828278	849.974792	-427.312622	-56.468338	962.435242	549.167114	-8.643963	946.218567	547.575684	157.391205
-493.419586	37.649578	867.695129	-418.889252	-170.327179	866.813843	-566.535217	56.776138	492.859680	-490.840729	-213.951660	518.811584	-602.177673	59.756802	89.527344	-545.816528	-215.376007	84.737877	-533.515503	98.089684	1339.893311	-408.648773	-220.477371	1356.821289	-420.321014	-40.997593	1339.083862	-454.244080	-12.043533	1629.637451	-609.201477	168.668350	1081.656616	-397.937866	-333.100494	1102.175415	-478.718781	220.200439	847.599304	-283.879486	-287.135529	850.275940	-427.250000	-56.384094	962.467102	549.089905	-8.666035	946.239624	547.491394	157.352554
-493.263580	37.722305	867.699402	-418.786346	-170.266449	866.836487	-566.421936	56.890770	492.880188	-490.687256	-214.022797	518.814453	-602.159363	59.770210	89.578781	-545.793945	-215.348679	84.759491	-533.548523	98.104027	1340.042358	-408.938477	-220.588028	1356.673462	-420.390289	-41.060284	1339.149048	-453.557678	-12.070265	1629.571411	-608.414185	168.768204	1081.677002	-397.306610	-332.100189	1101.691895	-476.506592	219.464066	848.289246	-282.303925	-284.238983	850.588928	-427.163025	-56.332184	962.494934	549.012207	-8.669903	946.234436	547.410278	157.356720
-493.568054	37.076641	867.495667	-418.805939	-170.528381	866.891113	-566.470520	56.993462	492.780609	-490.694305	-214.084213	518.885132	-602.219727	59.739376	89.608360	-545.800903	-215.341034	84.775917	-533.494385	98.117859	1340.184082	-409.233917	-220.689468	1356.498779	-420.434631	-41.110031	1339.195679	-452.998871	-12.137426	1629.514893	-607.598145	168.766449	1081.650757	-396.532623	-331.457428	1101.474731	-474.593811	218.572128	848.707520	-280.859711	-281.474030	850.892029	-427.312286	-56.604855	962.397461	548.949707	-8.658225	946.234985	547.323792	157.336594
-493.275879	37.479576	867.604431	-418.730957	-170.326904	866.863892	-566.378113	57.123436	492.849976	-490.583557	-213.980759	518.865662	-602.191406	59.750492	89.601685	-545.799683	-215.318726	84.758698	-533.387024	98.171371	1340.322144	-409.475891	-220.808105	1356.331665	-420.429932	-41.152138	1339.248291	-452.561707	-12.250193	1629.504639	-607.026794	168.924454	1081.694702	-396.111542	-330.283112	1100.853271	-472.895203	217.482742	849.134399	-279.501526	-278.647400	851.240356	-427.163269	-56.417381	962.460815	548.861511	-8.654782	946.230652	547.232971	157.328339
-492.957367	37.995876	867.707520	-418.672394	-170.105255	866.840027	-566.205627	57.215626	492.916992	-490.437805	-213.895020	518.795593	-602.184753	59.774601	89.656265	-545.732361	-215.289566	84.756882	-533.197998	98.213623	1340.469482	-409.686859	-220.866592	1356.174927	-420.401093	-41.216255	1339.302612	-452.224182	-12.416857	1629.516968	-606.301331	168.925491	1081.699097	-395.470276	-329.651520	1100.586304	-471.195831	216.318710	849.526428	-278.295166	-275.633148	851.660583	-426.995392	-56.164177	962.518799	548.803162	-8.679892	946.244324	547.190613	157.290054
-492.640350	38.393761	867.820618	-418.584961	-169.946960	866.825256	-566.053528	57.299168	492.988556	-490.326141	-213.802429	518.769409	-602.179077	59.777565	89.657867	-545.790405	-215.294250	84.779373	-532.975281	98.321999	1340.612183	-409.865021	-220.950089	1356.042480	-420.318756	-41.257893	1339.356934	-451.978729	-12.635280	1629.582153	-605.549133	168.532166	1081.637085	-394.953094	-328.796509	1100.178467	-469.676727	214.992798	849.686401	-277.068207	-272.854706	852.029175	-426.816498	-55.996017	962.586365	548.718262	-8.670135	946.238098	547.101624	157.319962
-492.314056	38.796005	867.887146	-418.554138	-169.753860	866.801514	-565.492493	57.305462	492.945953	-490.233185	-213.717758	518.732056	-601.998657	59.871990	89.641792	-545.698486	-215.280151	84.737076	-532.665833	98.414406	1340.755493	-409.988434	-221.018600	1355.934570	-420.187317	-41.317230	1339.398071	-451.865997	-12.888295	1629.677979	-605.006165	168.808167	1081.724731	-394.511169	-328.058411	1099.822021	-468.350677	213.598877	849.855408	-276.109436	-269.891418	852.444824	-426.645660	-55.792988	962.619751	548.642151	-8.636072	946.237244	547.040405	157.309418
-492.092285	39.056061	867.919739	-418.544922	-169.647552	866.792542	-565.437500	57.411785	493.014984	-490.127258	-213.647980	518.677551	-602.001770	59.882725	89.654877	-545.721313	-215.271652	84.775696	-532.326111	98.517189	1340.885376	-410.131866	-221.082993	1355.825806	-420.068207	-41.390766	1339.441162	-451.852844	-13.184028	1629.798218	-604.472778	168.871048	1081.781494	-394.204010	-327.088440	1099.354980	-467.227539	212.088730	849.937988	-275.043091	-267.234253	852.859314	-426.526184	-55.663887	962.635864	548.603149	-8.637757	946.252441	546.994446	157.309555
-491.873749	39.248825	867.921448	-418.545624	-169.597229	866.784363	-565.499817	57.528233	493.047394	-490.137482	-213.667847	518.675964	-602.048584	59.863255	89.655060	-545.709106	-215.266708	84.766052	-531.934204	98.618011	1341.039063	-410.216370	-221.140976	1355.736694	-419.911896	-41.438644	1339.479370	-451.916473	-13.506576	1629.951172	-603.809326	168.668488	1081.760254	-393.814972	-326.397217	1099.025513	-466.231781	210.477432	849.845947	-274.183960	-264.530396	853.320068	-426.398560	-55.577045	962.630432	548.551147	-8.632712	946.262390	546.943848	157.342590
-491.712067	39.373756	867.892273	-418.584076	-169.567276	866.770935	-565.617554	57.638130	493.106995	-490.126984	-213.651642	518.680725	-602.113403	59.839012	89.707809	-545.764648	-215.282043	84.803703	-531.545837	98.730988	1341.155640	-410.277863	-221.205399	1355.620850	-419.753479	-41.488091	1339.506958	-452.070862	-13.878157	1630.109619	-603.232544	168.563187	1081.840820	-393.472870	-325.856567	1098.729980	-465.361084	208.807404	849.744141	-273.581451	-261.612488	853.739624	-426.309326	-55.514687	962.602295	548.489563	-8.599839	946.256348	546.899597	157.351974
-491.586853	39.440704	867.868652	-418.637360	-169.554626	866.756042	-565.612183	57.711044	493.112335	-490.075256	-213.602951	518.656555	-602.097229	59.869350	89.696663	-545.659241	-215.261734	84.781090	-531.083984	98.833115	1341.310547	-410.311096	-221.270874	1355.547974	-419.555664	-41.553844	1339.527954	-452.292603	-14.301291	1630.274902	-602.627686	168.364395	1081.850464	-393.186371	-325.292480	1098.458252	-464.584564	207.042252	849.615723	-272.887360	-259.057068	854.228638	-426.240875	-55.486626	962.574402	548.447144	-8.551765	946.256958	546.854553	157.387833
-491.457245	39.442539	867.824036	-418.678223	-169.592972	866.766907	-565.582214	57.754463	493.086884	-490.051331	-213.570343	518.647278	-602.089844	59.891869	89.724373	-545.653503	-215.260712	84.813087	-530.603760	98.934113	1341.420898	-410.334564	-221.328888	1355.478149	-419.338287	-41.619038	1339.547485	-452.547424	-14.753693	1630.455200	-602.082825	168.264359	1081.934326	-392.943604	-324.786865	1098.199707	-463.958405	205.198730	849.365234	-272.475677	-256.311615	854.686157	-426.169464	-55.495560	962.548401	548.353943	-8.580553	946.288208	546.785889	157.358932
-491.289825	39.462559	867.768127	-418.752045	-169.609894	866.765076	-565.547546	57.843513	493.127014	-490.050049	-213.499542	518.628662	-602.083191	59.904942	89.727333	-545.654236	-215.241180	84.814125	-530.012268	99.020638	1341.490845	-410.311920	-221.380768	1355.425171	-419.091705	-41.684193	1339.565063	-452.853790	-15.179927	1630.643799	-601.489563	167.938782	1081.934692	-392.735413	-324.276978	1097.951538	-463.534790	203.354111	849.007202	-271.994568	-253.864914	855.179321	-426.087433	-55.492119	962.508667	548.313049	-8.534785	946.269043	546.745300	157.400787
-491.124756	39.425339	867.672546	-418.784180	-169.648590	866.759216	-565.512878	57.889973	493.109344	-490.077118	-213.488495	518.616516	-602.093567	59.899857	89.730858	-545.677124	-215.249405	84.819138	-529.515381	99.122238	1341.573853	-410.346100	-221.440872	1355.355469	-418.851044	-41.764668	1339.604248	-453.166626	-15.656969	1630.821655	-600.984131	167.784531	1081.964600	-392.567780	-323.844971	1097.733154	-463.262726	201.437286	848.621216	-271.839020	-251.203781	855.615906	-425.981171	-55.502724	962.443054	548.283569	-8.505890	946.269409	546.685059	157.438965
-490.973083	39.448689	867.601807	-418.850555	-169.667984	866.733154	-565.487732	57.959137	493.116364	-490.106781	-213.465881	518.619019	-602.118652	59.933838	89.761360	-545.678345	-215.222549	84.792648	-529.057434	99.279762	1341.665894	-410.366394	-221.500397	1355.278564	-418.623322	-41.828529	1339.607666	-453.489014	-16.125277	1630.978882	-600.397461	167.450729	1081.976074	-392.414978	-323.406403	1097.521240	-463.056793	199.519272	848.153137	-271.447876	-249.125305	856.063721	-425.894775	-55.497433	962.380981	548.243958	-8.497839	946.260132	546.651428	157.440582
-490.867340	39.390366	867.560425	-418.908020	-169.689087	866.736023	-565.458374	58.042660	493.134064	-490.154266	-213.422073	518.609802	-602.114746	59.937981	89.790962	-545.646790	-215.223511	84.784004	-528.536560	99.532303	1341.849487	-410.335754	-221.534958	1355.228027	-418.638336	-42.004055	1339.370361	-453.808258	-16.608307	1631.143188	-599.932983	167.218185	1082.076904	-392.362305	-323.074982	1097.334961	-463.052002	197.497375	847.648132	-271.492584	-246.588593	856.506287	-425.824463	-55.521992	962.346130	548.200989	-8.481642	946.247070	546.597290	157.465485
-490.731232	39.266979	867.500122	-418.869690	-169.708588	866.759644	-565.486816	58.108219	493.173645	-490.020721	-213.108688	518.413452	-602.133301	59.929089	89.811920	-545.567993	-215.217316	84.747581	-528.067261	99.660728	1341.930298	-410.395538	-221.618652	1355.177856	-418.136871	-41.932453	1339.650269	-454.103821	-17.083929	1631.290894	-599.448853	166.884567	1082.074951	-392.296875	-322.723389	1097.136230	-463.132355	195.488129	847.020813	-271.295502	-244.721191	856.908691	-425.715240	-55.556400	962.317322	548.167542	-8.473369	946.249084	546.566345	157.455078
-490.554199	39.312714	867.604675	-418.804291	-169.599121	866.782166	-565.439697	58.151573	493.189911	-490.182190	-213.284973	518.605774	-602.139099	59.922527	89.819328	-545.610229	-215.203201	84.806366	-527.558350	99.780624	1342.024780	-410.376831	-221.678772	1355.110718	-417.916443	-41.991936	1339.662354	-454.382294	-17.552349	1631.418701	-598.973022	166.546341	1082.100830	-392.308563	-322.433167	1096.989990	-463.402496	193.434570	846.402161	-271.454407	-242.524292	857.294312	-425.602448	-55.531685	962.388794	548.128235	-8.441494	946.243591	546.522156	157.487137
-490.270111	39.403675	867.730713	-418.702728	-169.432251	866.786682	-565.428528	58.174671	493.245605	-490.156738	-213.192902	518.581482	-602.139282	59.928986	89.839096	-545.616272	-215.199356	84.800232	-527.025085	99.896042	1342.047852	-410.368744	-221.755722	1355.050293	-417.673401	-42.040695	1339.659668	-454.630219	-18.009640	1631.570557	-598.550903	166.238342	1082.105713	-392.324829	-322.161682	1096.835327	-463.759979	191.437531	845.743408	-271.598175	-240.620972	857.631958	-425.420227	-55.483768	962.465454	548.098877	-8.429506	946.237427	546.482910	157.486420
-489.987152	39.496407	867.720337	-418.624969	-169.322220	866.786255	-565.389709	58.195816	493.285858	-490.137024	-213.106628	518.574097	-602.149109	59.919563	89.853745	-545.631042	-215.190598	84.808701	-526.549988	100.078522	1342.132324	-410.384857	-221.818985	1355.005127	-417.472321	-42.112007	1339.635620	-454.846710	-18.433601	1631.670410	-598.048462	166.182709	1082.340088	-392.397491	-321.926178	1096.665527	-464.259216	189.362915	845.106445	-271.850159	-238.787964	857.957092	-425.243591	-55.406937	962.463623	548.072754	-8.403352	946.239624	546.433350	157.523499
-489.669708	39.575058	867.700806	-418.527069	-169.179276	866.799011	-565.307983	58.223747	493.283386	-490.092743	-212.973648	518.546082	-602.125305	59.920235	89.875862	-545.571960	-215.169952	84.780869	-526.013489	100.293770	1342.227539	-410.398926	-221.864258	1354.918579	-417.388397	-42.301781	1339.477295	-455.027954	-18.839613	1631.749268	-597.705444	165.740524	1082.362183	-392.514191	-321.660431	1096.502563	-464.772736	187.290253	844.386169	-271.963409	-237.346085	858.240601	-425.043640	-55.311703	962.464172	548.025024	-8.373023	946.228638	546.391174	157.537064
-489.444611	39.618347	867.689087	-418.486267	-169.106461	866.809204	-565.255737	58.247940	493.295654	-490.033325	-212.863632	518.520752	-602.130310	59.909634	89.883400	-545.549438	-215.166916	84.772194	-525.596497	100.445343	1342.238525	-410.396942	-221.929169	1354.848755	-417.178284	-42.362190	1339.426636	-455.176056	-19.197201	1631.770874	-597.419983	165.372528	1082.326172	-392.689423	-321.464264	1096.349976	-465.422882	185.316467	843.690186	-272.318939	-235.950607	858.435730	-424.874146	-55.255470	962.452454	548.031250	-8.371770	946.233398	546.390015	157.526428
-489.216156	39.743420	867.690430	-418.487244	-168.988342	866.779785	-565.215515	58.261654	493.313110	-490.009430	-212.810623	518.495361	-602.147644	59.875614	89.902237	-545.505127	-215.149063	84.750244	-525.119995	100.592079	1342.244629	-410.415039	-222.018784	1354.756104	-416.983490	-42.433456	1339.362915	-455.226715	-19.518578	1631.841797	-597.193176	164.980820	1082.290405	-392.911194	-321.293701	1096.177246	-466.167328	183.351578	842.919495	-272.728638	-234.589447	858.616394	-424.744171	-55.174702	962.437439	548.005798	-8.366739	946.254333	546.352966	157.531113
-489.120758	39.948814	867.691650	-418.844727	-169.121552	866.645020	-565.164246	58.301723	493.381683	-490.100433	-212.876938	518.501282	-602.111145	59.840225	89.908928	-545.526550	-215.142929	84.765793	-524.672119	100.716660	1342.197266	-410.440582	-222.098038	1354.663330	-416.796448	-42.521194	1339.323608	-455.261230	-19.818298	1631.858521	-597.016235	164.613449	1082.226807	-393.169800	-321.205658	1095.997803	-466.988312	181.366364	842.149475	-273.319672	-233.159378	858.726196	-424.785797	-55.248722	962.354187	548.000244	-8.332727	946.253296	546.336792	157.539093
-488.707458	39.933598	867.651062	-418.432800	-168.860504	866.710327	-564.987305	58.328461	493.404083	-489.912842	-212.707916	518.454285	-602.093750	59.818142	89.903946	-545.462524	-215.114426	84.747566	-524.265137	100.843277	1342.184448	-410.454651	-222.193649	1354.579956	-416.622101	-42.584610	1339.270508	-455.234650	-20.091808	1631.857178	-596.881470	164.168518	1082.149780	-393.460876	-321.131622	1095.847534	-467.883911	179.536102	841.402466	-273.900452	-232.123703	858.767334	-424.458710	-55.094254	962.389648	547.999207	-8.320786	946.258728	546.326416	157.551361
-488.474274	40.081226	867.648254	-418.455048	-168.787170	866.674438	-564.914063	58.369221	493.420837	-489.848785	-212.655167	518.405518	-602.075317	59.810760	89.916954	-545.431458	-215.116791	84.755287	-523.826965	100.967545	1342.172852	-410.500427	-222.296112	1354.491577	-416.466431	-42.660290	1339.215820	-455.159790	-20.310907	1631.828979	-596.838501	163.719803	1082.115234	-393.760620	-321.132202	1095.711670	-468.783356	177.586166	840.635742	-274.681000	-231.009750	858.754150	-424.333435	-55.031181	962.368896	548.001709	-8.325775	946.274780	546.311768	157.552353
-487.976196	39.982845	867.582947	-417.834930	-169.050415	866.965576	-564.730347	58.378952	493.384918	-489.746613	-212.551239	518.498291	-602.034119	59.823486	89.938080	-545.377380	-215.115997	84.744164	-523.415405	101.070969	1342.121582	-410.543091	-222.411514	1354.373901	-416.317017	-42.740128	1339.167236	-455.040649	-20.498323	1631.789063	-596.906433	163.361832	1082.030884	-394.113953	-321.038300	1095.521973	-469.815186	175.754730	839.929871	-275.144684	-230.581436	858.712769	-423.942749	-55.096588	962.521790	548.000671	-8.317121	946.287292	546.301758	157.559113
-487.823059	40.169193	867.424561	-418.323486	-168.842255	866.642761	-564.695557	58.451004	493.437836	-489.775330	-212.602051	518.430481	-602.060547	59.779110	89.939682	-545.417969	-215.109833	84.771889	-523.049561	101.183128	1342.062500	-410.616272	-222.529892	1354.270996	-416.168884	-42.857197	1339.119873	-454.883484	-20.628647	1631.743652	-596.945679	162.894363	1081.935181	-394.518127	-320.993347	1095.343506	-470.875854	173.951630	839.187012	-275.866852	-229.951935	858.585266	-423.935303	-55.003796	962.238098	547.969727	-8.315853	946.296753	546.263855	157.569778
-487.390259	40.049053	867.350708	-417.788452	-169.141846	866.868958	-564.556946	58.473701	493.418549	-489.706421	-212.545746	518.509705	-602.019653	59.774010	89.957375	-545.437561	-215.124908	84.766350	-522.689087	101.303551	1342.016235	-410.710236	-222.692368	1354.162354	-416.001343	-42.951469	1339.060425	-454.690063	-20.728168	1631.687256	-596.978027	163.142334	1082.122803	-394.949127	-321.091949	1095.178955	-471.921326	172.176178	838.593201	-276.836731	-229.238342	858.368835	-423.578522	-55.113247	962.343201	547.968750	-8.317489	946.303711	546.253723	157.576706
-487.182312	40.261070	867.467896	-417.806671	-169.120819	866.777649	-564.536133	58.530586	493.486542	-489.696625	-212.545151	518.475342	-602.041443	59.755157	89.969780	-545.434814	-215.125458	84.765808	-522.346985	101.388977	1341.970703	-410.793884	-222.823074	1354.025879	-415.871826	-43.076015	1339.019043	-454.464844	-20.783806	1631.650513	-597.211182	162.634140	1082.024170	-395.433228	-321.079041	1094.929688	-473.075378	170.534927	837.956665	-277.430847	-229.375839	858.087524	-423.470154	-55.127064	962.364807	547.946594	-8.311583	946.313354	546.219055	157.567307
-486.911713	40.347130	867.447510	-417.895996	-169.142456	866.712769	-564.469360	58.585796	493.524445	-489.667267	-212.548767	518.461426	-602.055786	59.756229	90.004219	-545.410095	-215.111267	84.764427	-522.020569	101.496887	1341.945313	-410.915161	-223.003036	1353.938477	-415.744934	-43.201378	1338.966675	-454.221985	-20.793619	1631.607910	-597.492188	162.119095	1081.962036	-395.950043	-321.210663	1094.813477	-474.277313	168.960388	837.302185	-278.501740	-228.917191	857.796936	-423.336578	-55.155548	962.314941	547.963867	-8.268754	946.310547	546.204346	157.586990
-486.642883	40.452351	867.451172	-417.926605	-169.172882	866.639832	-564.393372	58.645439	493.559662	-489.659821	-212.566727	518.447998	-602.048401	59.752712	90.013680	-545.390747	-215.091995	84.752472	-521.579041	101.423698	1341.860229	-411.023254	-223.171951	1353.858032	-415.628906	-43.303631	1338.959961	-453.952942	-20.779125	1631.556396	-597.791016	161.546738	1081.854004	-396.475983	-321.248230	1094.669312	-475.440033	167.487762	836.722717	-279.197418	-229.161041	857.501770	-423.184784	-55.189739	962.277283	547.948975	-8.278533	946.321228	546.189941	157.583344
-486.313690	40.592430	867.304932	-418.012238	-169.247375	866.554321	-564.284607	58.658367	493.594971	-489.636017	-212.546051	518.441101	-602.039551	59.720524	90.013840	-545.384644	-215.095734	84.731667	-521.257568	101.493797	1341.853271	-411.168610	-223.352646	1353.768677	-415.535309	-43.450165	1338.927612	-453.667450	-20.726582	1631.502197	-598.181702	161.012985	1081.777710	-397.086151	-321.421570	1094.534546	-476.598663	166.066376	836.248413	-280.307159	-229.263031	857.079102	-423.022156	-55.182941	962.151428	547.941650	-8.239749	946.342468	546.166992	157.582489
-486.269745	40.650597	867.413086	-418.165375	-169.315002	866.501709	-564.313416	58.703064	493.621094	-489.664032	-212.634476	518.471680	-602.083923	59.701847	90.072388	-545.440002	-215.107544	84.781166	-520.973022	101.542854	1341.863281	-411.314545	-223.529099	1353.704956	-415.434570	-43.568993	1338.927002	-453.380920	-20.669907	1631.434082	-598.554626	160.419540	1081.728027	-397.672241	-321.560303	1094.399048	-477.718750	164.751160	835.828247	-281.266815	-229.641815	856.683289	-423.033783	-55.279453	962.174805	547.939453	-8.280339	946.349182	546.167725	157.570023
-485.816193	40.995205	867.391541	-418.261627	-169.289337	866.405457	-564.169800	58.753681	493.667389	-489.612244	-212.602692	518.436096	-602.067444	59.698463	90.078697	-545.425842	-215.110291	84.788475	-520.734192	101.586891	1341.871094	-411.471222	-223.728363	1353.660400	-415.397278	-43.740208	1338.903931	-453.098633	-20.601551	1631.379028	-598.977905	159.910553	1081.708740	-398.287476	-321.802399	1094.318726	-478.957550	163.599594	835.429565	-282.321930	-230.172348	856.221375	-422.814362	-55.205090	962.113892	547.966064	-8.234278	946.357605	546.163452	157.583298
-485.465607	41.117294	867.388794	-418.324280	-169.330124	866.354492	-564.095642	58.778355	493.690582	-489.631348	-212.643982	518.437866	-602.072876	59.704453	90.105362	-545.441467	-215.105194	84.807076	-520.404480	101.641563	1341.889648	-411.573700	-223.878662	1353.611938	-415.270569	-43.837273	1338.928101	-452.825378	-20.519146	1631.321533	-599.444458	159.446106	1081.760986	-398.951538	-322.007568	1094.241333	-480.181335	162.562988	835.040833	-283.167175	-231.175613	855.783630	-422.638550	-55.240391	962.084351	547.971130	-8.236619	946.365234	546.152893	157.559814
-485.156464	41.148067	867.371521	-418.430084	-169.388199	866.300293	-563.972229	58.799519	493.715515	-489.641632	-212.605515	518.414673	-602.056519	59.719215	90.136154	-545.416565	-215.086304	84.788948	-520.115845	101.719521	1341.938965	-411.686035	-224.059097	1353.579712	-415.167694	-43.977169	1338.925049	-452.560425	-20.423553	1631.300415	-599.972290	158.960815	1081.847778	-399.635468	-322.238892	1094.168213	-481.624512	161.628479	834.701782	-284.244293	-232.014679	855.247742	-422.484436	-55.315472	962.038208	547.962036	-8.256927	946.383911	546.135681	157.531540
-484.994965	41.014111	867.463501	-418.468719	-169.488052	866.291809	-563.920410	58.877377	493.749298	-489.654785	-212.645203	518.432556	-602.061035	59.697033	90.154747	-545.469238	-215.079285	84.818596	-519.819763	101.786583	1341.976318	-411.808807	-224.227997	1353.561646	-415.073975	-44.103470	1338.950562	-452.354980	-20.356319	1631.239868	-600.567688	158.593918	1081.990845	-400.341614	-322.549957	1094.160400	-483.192810	160.715225	834.251709	-285.500549	-232.748169	854.738892	-422.413086	-55.501141	962.083191	547.951172	-8.255676	946.401794	546.096741	157.528183
-484.666473	41.117443	867.486755	-418.420654	-169.536133	866.297546	-563.797791	58.893559	493.788635	-489.613708	-212.620010	518.417053	-602.051331	59.709049	90.198341	-545.441650	-215.057434	84.818924	-519.624756	102.001495	1342.130371	-411.928040	-224.396469	1353.536133	-414.943054	-44.228432	1338.974854	-452.161255	-20.301920	1631.214233	-601.099121	158.204605	1082.138672	-401.065643	-322.921814	1094.165527	-484.436737	160.010834	834.023438	-286.509247	-233.988297	854.216797	-422.217682	-55.524471	962.100159	547.942383	-8.251385	946.414368	546.057861	157.494827
-484.206146	41.343464	867.411743	-418.349640	-169.539368	866.310608	-563.573730	58.924580	493.823425	-489.549347	-212.570267	518.416016	-602.025391	59.734108	90.194939	-545.445557	-215.078903	84.832428	-519.314758	102.062180	1342.178467	-412.042999	-224.543503	1353.519775	-414.803925	-44.365822	1339.005127	-451.996979	-20.232162	1631.173096	-601.664490	157.862823	1082.286743	-401.807617	-323.315369	1094.191650	-485.675751	159.397919	833.840698	-287.648315	-235.341339	853.653381	-421.949036	-55.435997	962.070374	547.962097	-8.274881	946.424194	546.058716	157.497040
-483.863098	41.356876	867.379761	-418.313049	-169.603470	866.310242	-563.382324	58.939163	493.827637	-489.555573	-212.563080	518.421936	-601.984802	59.767944	90.200775	-545.384827	-215.063843	84.813545	-518.940125	101.922424	1342.117188	-412.206726	-224.738266	1353.513794	-414.715454	-44.503693	1339.021484	-451.884674	-20.185131	1631.201050	-602.225037	157.577698	1082.425903	-402.521088	-323.791901	1094.211426	-486.913483	159.031052	833.658264	-288.861420	-236.763718	853.107300	-421.746094	-55.488770	962.052673	547.986389	-8.258406	946.426575	546.052124	157.508255
-483.553070	41.219807	867.352661	-418.269531	-169.716705	866.350220	-563.175903	58.971382	493.788727	-489.527863	-212.564590	518.419434	-601.981689	59.770672	90.219971	-545.369751	-215.064011	84.811119	-518.621033	101.984558	1342.152954	-412.281708	-224.854065	1353.519897	-414.574463	-44.596405	1339.040283	-451.814514	-20.181171	1631.183716	-602.779114	157.271378	1082.564941	-403.288116	-324.219360	1094.267700	-488.115051	158.780701	833.520691	-289.894531	-238.468613	852.560059	-421.555145	-55.615364	962.054810	548.012512	-8.261914	946.426758	546.024841	157.494308
-483.285370	41.152039	867.331055	-418.229187	-169.835800	866.366638	-562.963745	58.967133	493.770233	-489.519470	-212.540482	518.402466	-601.958130	59.797550	90.231628	-545.331299	-215.042206	84.797119	-518.310730	102.048042	1342.165039	-412.337799	-224.981705	1353.521118	-414.434296	-44.672089	1339.046143	-451.788757	-20.184687	1631.177979	-603.281189	157.131210	1082.745728	-404.016693	-324.736420	1094.358398	-489.130463	158.574890	833.409424	-291.045959	-240.216812	852.001160	-421.389801	-55.721844	962.049927	548.032227	-8.268406	946.426147	545.997314	157.507782
-483.007477	41.133617	867.318909	-418.165649	-169.931641	866.382507	-563.331238	59.114548	493.888702	-489.531525	-212.593521	518.436829	-602.107788	59.721268	90.288017	-545.338257	-215.038177	84.804344	-517.987000	102.103493	1342.198853	-412.413788	-225.081848	1353.521729	-414.283630	-44.749676	1339.037964	-451.805908	-20.227808	1631.178955	-603.833496	156.996292	1082.920288	-404.745728	-325.286011	1094.452271	-490.298431	158.652374	833.319031	-291.984680	-242.263962	851.501099	-421.214020	-55.797775	962.051941	548.031555	-8.297061	946.453186	545.950806	157.459610
-482.737030	41.135094	867.315430	-418.115845	-170.041306	866.397095	-563.196899	59.182659	493.943176	-489.519470	-212.584839	518.426086	-602.117432	59.740410	90.312569	-545.350220	-215.039001	84.784561	-517.673157	102.175972	1342.230469	-412.458496	-225.196854	1353.525391	-414.138672	-44.814419	1339.062134	-451.860229	-20.291805	1631.184082	-604.325745	156.875076	1083.105103	-405.506042	-325.860168	1094.610474	-491.296783	158.745117	833.183533	-293.149841	-244.231094	850.955017	-421.050842	-55.878014	962.058899	548.065918	-8.274569	946.428467	545.919250	157.476791
-482.500732	41.127735	867.292908	-418.093262	-170.159164	866.403809	-562.945679	59.220196	493.907593	-489.487976	-212.595947	518.412598	-602.105652	59.764538	90.306854	-545.297607	-215.023788	84.781273	-517.357666	102.249992	1342.273560	-412.467926	-225.262451	1353.567139	-413.968506	-44.865051	1339.052856	-451.931519	-20.377193	1631.197754	-604.748840	156.886108	1083.278320	-406.289063	-326.472595	1094.707642	-492.353851	159.077515	833.131409	-294.317047	-246.294968	850.370483	-420.903076	-55.956047	962.046753	548.117920	-8.279242	946.439209	545.903687	157.472214
-482.271149	41.028576	867.253845	-418.113129	-170.268845	866.390442	-562.812317	59.312729	493.885712	-489.497986	-212.644135	518.420410	-602.083862	59.782131	90.319550	-545.291565	-215.025818	84.777069	-517.077271	102.339622	1342.303345	-412.501190	-225.313843	1353.571289	-413.720490	-44.925941	1339.077515	-452.039948	-20.467028	1631.216919	-605.169678	156.966492	1083.470093	-407.010132	-327.112061	1094.879150	-493.270172	159.475418	833.032593	-295.438477	-248.465988	849.814636	-420.782806	-56.079296	962.017456	548.143799	-8.322412	946.461121	545.864197	157.453094
-482.115631	40.891914	867.207092	-418.131805	-170.406204	866.404236	-562.644836	59.353294	493.834656	-489.516785	-212.721634	518.445374	-602.070557	59.807957	90.328812	-545.350708	-215.011658	84.794456	-516.789307	102.413933	1342.332031	-412.498566	-225.380966	1353.588867	-413.542999	-44.964668	1339.088745	-452.181122	-20.548916	1631.203247	-605.593262	157.132095	1083.715332	-407.636353	-327.996674	1095.256470	-494.260437	160.032959	832.989685	-296.642700	-250.737793	849.316101	-420.691925	-56.206486	961.993103	548.214294	-8.313993	946.454285	545.838196	157.447922
-481.989441	40.818031	867.186340	-418.146149	-170.492844	866.390991	-562.549744	59.411308	493.820038	-489.513245	-212.730240	518.439941	-602.086365	59.788624	90.329300	-545.333557	-215.012085	84.795586	-516.513611	102.475845	1342.363647	-412.471954	-225.424973	1353.608032	-413.466095	-44.962681	1339.034180	-452.309448	-20.669857	1631.269043	-605.918945	157.367615	1083.904907	-408.553223	-328.485962	1095.324463	-495.123138	160.732635	832.917664	-297.806702	-253.090652	848.744446	-420.616486	-56.297539	961.971069	548.291504	-8.335675	946.472290	545.822510	157.403625
-481.875305	40.735317	867.171326	-418.197174	-170.627274	866.403748	-562.467651	59.424480	493.796173	-489.511261	-212.828949	518.439514	-602.085815	59.791012	90.347450	-545.329773	-215.012482	84.789101	-516.184326	102.533737	1342.400635	-412.431641	-225.450821	1353.640747	-413.247253	-45.006775	1339.044067	-452.455231	-20.780703	1631.280884	-606.194519	157.673203	1084.067505	-409.223328	-329.141602	1095.481567	-496.047516	161.523499	832.845947	-298.889801	-255.658386	848.184021	-420.546326	-56.407055	961.958069	548.370483	-8.342614	946.486755	545.774597	157.419083
-481.773041	40.645672	867.136047	-418.183716	-170.700287	866.384033	-562.390747	59.431538	493.804108	-489.530060	-212.891098	518.419617	-602.119324	59.795635	90.371529	-545.342285	-215.011993	84.796593	-515.882263	102.593758	1342.420898	-412.378204	-225.442764	1353.637695	-413.107361	-45.031776	1339.006226	-452.609436	-20.890972	1631.283081	-606.374146	157.978104	1084.262451	-409.933228	-329.891174	1095.717651	-496.863281	162.441452	832.757751	-300.032166	-258.264709	847.664917	-420.490936	-56.493855	961.931824	548.431030	-8.375712	946.499817	545.701233	157.380295
-481.678589	40.608315	867.126282	-418.201385	-170.792587	866.378723	-562.277954	59.435368	493.814453	-489.468689	-212.944626	518.408936	-602.110718	59.774269	90.386948	-545.326538	-214.989487	84.790024	-515.614319	102.631462	1342.447388	-412.323242	-225.472977	1353.655273	-412.990723	-45.051567	1338.958252	-452.777527	-21.005594	1631.285156	-606.505249	158.412933	1084.474243	-410.640137	-330.553284	1095.930908	-497.668030	163.464188	832.711121	-301.122528	-260.891205	847.114502	-420.434570	-56.569122	961.919678	548.528442	-8.401134	946.509644	545.652222	157.368271
-481.619843	40.553345	867.104370	-418.182556	-170.885895	866.382141	-562.227722	59.410049	493.794067	-489.395203	-212.977264	518.378967	-602.126892	59.734188	90.375183	-545.306152	-214.998962	84.784004	-515.404358	102.649986	1342.472900	-412.321533	-225.510941	1353.671631	-412.856018	-45.095673	1338.940063	-452.929840	-21.102318	1631.280029	-606.574524	158.927460	1084.679932	-411.195496	-331.518402	1096.310303	-498.471924	164.610703	832.598511	-302.223419	-263.581116	846.654663	-420.395264	-56.638786	961.909851	548.655212	-8.419305	946.533020	545.614502	157.325394
-481.569489	40.537945	867.108521	-418.166229	-170.920547	866.375427	-562.189514	59.390213	493.781281	-489.307831	-213.014175	518.391357	-602.131165	59.735348	90.402893	-545.328430	-214.989502	84.765320	-515.168823	102.680374	1342.483398	-412.266663	-225.493896	1353.691528	-412.720581	-45.081562	1338.914185	-453.077332	-21.205099	1631.256226	-606.477112	159.344864	1084.922485	-411.906616	-331.974701	1096.395874	-499.193878	165.835495	832.443665	-303.156006	-266.508301	846.130920	-420.361786	-56.674187	961.909485	548.779236	-8.422972	946.541443	545.564697	157.314224
-481.531403	40.440094	867.086609	-418.130981	-171.009689	866.383789	-562.123718	59.355019	493.777405	-489.266968	-213.086258	518.381409	-602.116089	59.735996	90.402847	-545.335083	-214.985703	84.773857	-514.985046	102.689911	1342.478516	-412.249664	-225.509125	1353.717041	-412.619385	-45.122921	1338.895874	-453.215851	-21.268219	1631.235718	-606.311951	159.775391	1085.140015	-412.537079	-332.686768	1096.660034	-499.868774	167.181549	832.329529	-304.320740	-269.173859	845.609375	-420.319641	-56.752445	961.899597	548.910645	-8.500507	946.577026	545.502319	157.253723
-481.506042	40.409271	867.084167	-418.095734	-171.082382	866.398865	-562.072754	59.307941	493.770752	-489.225708	-213.149490	518.390686	-602.086304	59.719559	90.394875	-545.341492	-214.965256	84.767929	-514.827820	102.687889	1342.519653	-412.255676	-225.521652	1353.738281	-412.527740	-45.180737	1338.868652	-453.328888	-21.319460	1631.208984	-606.257629	160.386063	1085.316040	-413.184357	-333.381714	1096.907593	-500.515594	168.573456	832.214172	-305.370117	-272.041687	845.109375	-420.290863	-56.797104	961.905762	549.056274	-8.527451	946.606995	545.455933	157.201370
-481.439301	40.278141	867.073120	-417.927185	-171.129410	866.426941	-561.988525	59.247940	493.728455	-489.134369	-213.154907	518.414673	-602.023254	59.732311	90.398186	-545.320251	-214.961639	84.769127	-514.688965	102.671097	1342.526245	-412.254944	-225.563232	1353.772949	-412.460846	-45.192673	1338.882568	-453.443268	-21.339474	1631.193115	-606.150146	161.027527	1085.500244	-413.747375	-334.023407	1097.178345	-501.153351	170.068726	832.045654	-306.409729	-274.859558	844.669006	-420.200562	-56.859200	961.920349	549.162720	-8.578229	946.645203	545.379028	157.117615
-481.274963	40.073818	867.042236	-417.400543	-171.252182	866.562073	-561.875549	59.196560	493.690826	-488.956696	-213.105881	518.437073	-602.015137	59.722687	90.398521	-545.286255	-214.968689	84.778862	-514.590637	102.646774	1342.522705	-412.266632	-225.578552	1353.810059	-412.410309	-45.226349	1338.894165	-453.538452	-21.342796	1631.172241	-606.008850	161.606186	1085.606567	-414.294922	-334.759796	1097.478394	-501.666504	171.616211	831.892822	-307.423370	-277.780029	844.203430	-419.953766	-56.924000	961.994080	549.315674	-8.675978	946.688293	545.333618	157.060013
-481.265015	39.979870	867.040466	-417.247620	-171.305359	866.567749	-561.827332	59.118309	493.686859	-488.902008	-213.142014	518.440857	-601.983521	59.739334	90.387062	-545.294861	-214.966904	84.779305	-514.505798	102.589355	1342.504028	-412.297150	-225.623337	1353.857910	-412.368408	-45.272305	1338.895508	-453.619263	-21.321812	1631.137939	-605.830994	162.322495	1085.724365	-414.807434	-335.400299	1097.744507	-502.151215	173.235779	831.752869	-308.335632	-280.678772	843.841797	-419.886383	-56.976917	961.998474	549.457275	-8.754746	946.726135	545.274048	156.950409
-481.306641	39.939548	867.046082	-417.252350	-171.295502	866.546509	-561.824280	59.092129	493.682068	-488.860626	-213.182388	518.413208	-601.972656	59.744526	90.383224	-545.320862	-214.988388	84.777794	-514.424316	102.558975	1342.478149	-412.284271	-225.631165	1353.913452	-412.527618	-45.406940	1338.699463	-453.652710	-21.251677	1631.067871	-605.593750	162.982117	1085.769531	-415.247223	-336.211151	1098.160767	-502.633667	174.985306	831.642578	-309.312836	-283.599396	843.465576	-419.903168	-56.995090	961.988953	549.650208	-8.822650	946.747253	545.216431	156.879654
-481.377899	39.945904	867.060486	-417.216217	-171.306702	866.520203	-561.848877	59.081715	493.680756	-488.761719	-213.233566	518.419312	-601.991333	59.729126	90.388893	-545.300903	-214.940430	84.760712	-514.413330	102.501427	1342.443604	-412.295593	-225.652573	1353.961670	-412.520996	-45.460785	1338.692871	-453.680237	-21.178547	1631.016357	-605.362122	163.643143	1085.846802	-415.776611	-336.800293	1098.413696	-502.975067	176.633911	831.505249	-310.151611	-286.656738	843.128723	-419.914093	-56.999653	961.981140	549.858276	-8.926588	946.796326	545.153809	156.792496
-481.458405	39.981907	867.062195	-417.212555	-171.253189	866.450806	-561.858643	59.056721	493.679871	-488.656921	-213.260696	518.389771	-601.972595	59.744434	90.377792	-545.330688	-214.935104	84.753265	-514.437988	102.432144	1342.406860	-412.336243	-225.708801	1354.027100	-412.341675	-45.388214	1338.866089	-453.677887	-21.061600	1630.934448	-605.130005	164.234634	1085.890747	-416.264282	-337.479584	1098.730957	-503.273102	178.327087	831.422119	-311.060913	-289.425964	842.822998	-419.939209	-56.970440	961.944580	550.117188	-8.997532	946.829651	545.069092	156.695557
-481.520142	39.913422	867.069580	-417.157623	-171.246979	866.424316	-561.890137	59.025764	493.691223	-488.775879	-213.267776	518.544495	-601.940491	59.774452	90.382240	-545.422791	-214.915848	84.785942	-514.507202	102.340614	1342.331787	-412.354645	-225.720474	1354.095215	-412.354736	-45.433399	1338.855469	-453.648865	-20.917179	1630.874756	-604.861877	164.880600	1085.914673	-416.799011	-337.885101	1098.886963	-503.586517	180.127823	831.272400	-311.854553	-292.311462	842.540649	-419.939941	-56.996758	961.933777	550.322388	-9.087713	946.877930	544.954651	156.602112
-481.591522	39.834579	867.048462	-417.091583	-171.189636	866.395447	-561.953430	58.984795	493.642365	-488.694031	-213.504623	518.643066	-601.956909	59.774261	90.376701	-545.475342	-214.926865	84.793442	-514.585205	102.225395	1342.280640	-412.362854	-225.762207	1354.200439	-412.398499	-45.477890	1338.840576	-453.605927	-20.749908	1630.804321	-604.569702	165.447983	1085.905273	-417.227112	-338.484741	1099.207153	-503.706238	181.840286	831.222473	-312.629486	-295.317017	842.313477	-419.943268	-56.986450	961.907104	550.552917	-9.161963	946.922180	544.835938	156.477615
-481.673553	39.821323	867.070435	-416.990509	-171.127533	866.375549	-561.967651	58.931606	493.661469	-488.421021	-213.503525	518.574463	-601.915649	59.795021	90.362671	-545.432861	-214.923401	84.783836	-514.696899	102.121056	1342.195801	-412.360474	-225.774597	1354.283325	-412.472076	-45.511547	1338.849121	-453.540771	-20.552319	1630.734009	-604.362122	166.038391	1085.892334	-417.657104	-339.094971	1099.538452	-503.846710	183.547333	831.151672	-313.430939	-297.918274	842.153076	-419.932800	-56.951981	961.906921	550.757080	-9.275372	946.966248	544.681580	156.360077
-481.760223	39.847134	867.074402	-416.877777	-171.044144	866.351501	-562.082886	58.881222	493.651001	-488.360901	-213.805649	518.483398	-601.929016	59.767143	90.339966	-545.495911	-214.905838	84.819099	-514.834167	102.022507	1342.140625	-412.364716	-225.781555	1354.390625	-412.513092	-45.542389	1338.866821	-453.444824	-20.333170	1630.675659	-604.123901	166.603577	1085.817139	-417.975372	-339.924255	1100.036377	-503.910614	185.277725	831.155334	-314.175018	-300.699005	842.042786	-419.937744	-56.885395	961.901306	551.021851	-9.403519	947.000122	544.571899	156.222443
-481.846405	39.874268	867.090393	-416.770782	-170.962219	866.335266	-562.146790	58.831154	493.658356	-488.318298	-214.102325	518.483215	-601.940125	59.759148	90.322784	-545.583313	-214.898361	84.841263	-515.043152	101.891922	1342.057861	-412.423553	-225.796936	1354.495850	-412.605835	-45.555183	1338.907471	-453.351776	-20.092075	1630.574829	-603.928955	167.164169	1085.782349	-418.368530	-340.501923	1100.355713	-503.909119	186.938080	831.079773	-314.794708	-303.443542	841.990051	-419.936279	-56.819027	961.902893	551.270325	-9.562476	947.041321	544.421631	156.074188
-481.929321	39.897083	867.114075	-416.622864	-170.851746	866.321167	-562.260437	58.793190	493.655762	-487.844788	-213.949966	518.369080	-601.918457	59.748913	90.285133	-545.532654	-214.913040	84.788765	-515.258606	101.798027	1342.005249	-412.454987	-225.825867	1354.592041	-412.714264	-45.593567	1338.942749	-453.263702	-19.837442	1630.469482	-603.725159	167.642303	1085.724609	-418.763702	-341.099548	1100.670776	-503.819824	188.622025	831.158569	-315.487854	-306.000549	841.933594	-419.923859	-56.739872	961.912720	551.563416	-9.679203	947.089600	544.281189	155.913025
-482.031494	39.977230	867.139709	-416.520050	-170.744461	866.306702	-562.323181	58.716312	493.651825	-487.627716	-214.068146	518.369263	-601.937256	59.732426	90.270912	-545.621277	-214.914352	84.819313	-515.475037	101.662056	1341.957764	-412.488617	-225.828644	1354.722900	-412.811676	-45.588657	1338.986328	-453.150604	-19.598137	1630.422729	-603.530945	168.028000	1085.688232	-419.214386	-341.466400	1100.833862	-503.522705	190.211502	831.312500	-316.016327	-308.573425	841.921631	-419.944336	-56.641102	961.924255	551.802063	-9.853956	947.142212	544.061890	155.741196
-482.113098	40.052677	867.180054	-416.363403	-170.637711	866.310242	-562.429565	58.665054	493.667572	-487.539307	-214.240128	518.352722	-601.940430	59.733124	90.266350	-545.752686	-214.924789	84.806686	-515.740417	101.571632	1341.897705	-412.496704	-225.829239	1354.854858	-412.922943	-45.599136	1339.029053	-453.061127	-19.359108	1630.323730	-603.377869	168.424911	1085.640137	-419.553802	-342.014160	1101.222656	-503.293793	191.798203	831.407837	-316.549072	-310.979004	841.978088	-419.943115	-56.543526	961.956726	552.074585	-10.011694	947.175903	543.822510	155.553421
-482.194061	40.088684	867.213196	-416.206512	-170.530045	866.315674	-562.495911	58.637669	493.681091	-487.528687	-214.522278	518.415466	-601.947754	59.720921	90.268837	-545.941223	-214.932480	84.859238	-516.037781	101.444855	1341.866943	-412.533203	-225.814651	1354.998413	-413.049408	-45.603027	1339.099365	-452.994659	-19.120403	1630.217041	-603.235901	168.758240	1085.591797	-419.865387	-342.628418	1101.590332	-502.797577	193.318634	831.664307	-317.093445	-313.214294	842.066223	-419.940613	-56.459301	961.985779	552.386414	-10.202975	947.205688	543.602661	155.300110
-482.410034	39.842926	867.324829	-416.096497	-170.466614	866.333618	-562.622192	58.624592	493.670135	-486.762421	-214.103485	518.234314	-601.941406	59.715115	90.273201	-545.781189	-214.986053	84.822792	-516.353027	101.328835	1341.824341	-412.556702	-225.797943	1355.154785	-413.186646	-45.565941	1339.159546	-452.953491	-18.867916	1630.129150	-603.200378	169.063522	1085.564941	-420.038300	-343.444763	1102.100952	-502.708771	194.821686	831.758911	-317.444031	-315.326080	842.295044	-420.034485	-56.547600	962.062866	552.722900	-10.437562	947.244080	543.429138	155.048096
-482.315033	40.108601	867.237244	-415.915527	-170.290161	866.330933	-562.615479	58.597416	493.668091	-486.536652	-214.255142	518.228149	-601.902588	59.722370	90.274406	-545.867126	-214.989243	84.853813	-516.685303	101.215950	1341.793335	-412.567261	-225.755539	1355.285156	-413.305145	-45.542473	1339.226807	-452.944733	-18.606394	1630.052979	-603.090698	169.326248	1085.482422	-420.294067	-343.957764	1102.448242	-501.845154	196.264374	832.164795	-317.862000	-317.593750	842.413025	-419.932861	-56.291389	962.025696	553.068787	-10.641682	947.289795	543.202942	154.752472
-482.348206	40.123112	867.257446	-415.724213	-170.186478	866.356750	-562.635376	58.606972	493.668762	-486.225311	-214.277924	518.204285	-601.905701	59.710567	90.297218	-545.886230	-214.982788	84.889595	-516.990540	101.109749	1341.762085	-412.559906	-225.712173	1355.425171	-413.416382	-45.500519	1339.294067	-452.992493	-18.374788	1629.967529	-603.043579	169.505539	1085.417603	-420.612518	-344.322296	1102.691528	-501.363159	197.676941	832.433289	-318.159393	-319.602203	842.599976	-419.910400	-56.212879	962.064209	553.292786	-10.911202	947.356506	542.913879	154.389328
-482.374817	40.187267	867.296326	-415.559296	-170.022446	866.375671	-562.651245	58.608288	493.675079	-485.852600	-214.208847	518.158936	-601.879211	59.722969	90.295715	-545.859436	-215.014877	84.894714	-517.319763	100.997055	1341.693481	-412.526825	-225.664520	1355.569824	-413.503632	-45.469715	1339.355347	-453.072418	-18.190140	1629.895630	-603.056519	169.727982	1085.318237	-420.700562	-345.182648	1103.284302	-500.911255	199.005524	832.724670	-318.518890	-321.354309	842.903381	-419.895844	-56.094521	962.109375	553.699280	-11.129577	947.333252	542.664917	153.992798
-482.386536	40.250820	867.319885	-415.366425	-169.896378	866.385742	-562.661560	58.698345	493.706482	-485.579529	-214.220413	518.114197	-601.871094	59.745674	90.287926	-545.845398	-215.013794	84.919495	-517.645081	100.889679	1341.662964	-412.534943	-225.619736	1355.693848	-413.651337	-45.432808	1339.410034	-453.205048	-17.996895	1629.825562	-603.099670	169.949326	1085.282715	-420.835663	-345.716034	1103.613647	-500.348175	200.167191	833.024597	-318.608124	-322.963684	843.194824	-419.867188	-55.994732	962.144653	554.029968	-11.355952	947.368164	542.468201	153.732056
-482.399689	40.268650	867.339783	-415.199219	-169.763840	866.393921	-562.608582	58.763870	493.714874	-485.262482	-214.152893	518.063477	-601.847534	59.756962	90.289474	-545.850403	-214.974716	84.894508	-517.942871	100.809647	1341.604126	-412.414703	-225.513458	1355.800537	-413.701019	-45.362038	1339.476318	-453.379120	-17.795269	1629.762939	-603.155212	170.160172	1085.247070	-420.927155	-346.221222	1103.967163	-499.802002	201.292435	833.346619	-318.801147	-324.585388	843.418701	-419.836182	-55.909904	962.171753	554.356323	-11.560792	947.408508	542.284912	153.512802
-482.447266	40.356861	867.382385	-415.054962	-169.655350	866.395203	-562.578735	58.845890	493.725189	-484.924866	-214.065674	518.021973	-601.846863	59.769386	90.313820	-545.920349	-214.971619	84.922127	-518.255432	100.688072	1341.565430	-412.339752	-225.455231	1355.918579	-413.797333	-45.303013	1339.520142	-453.602722	-17.618855	1629.718506	-603.186279	170.279663	1085.215698	-421.101349	-346.525055	1104.171265	-499.266815	202.393158	833.693420	-318.875305	-325.998596	843.720947	-419.831451	-55.817074	962.207458	554.684570	-11.781655	947.442261	542.139526	153.410904
-482.467743	40.447613	867.445923	-414.912231	-169.492493	866.405212	-562.488159	58.942284	493.726196	-484.623840	-214.020569	517.990540	-601.835205	59.786751	90.334503	-545.913330	-214.960403	84.944794	-518.532471	100.591347	1341.546875	-412.234467	-225.362625	1356.044189	-413.881531	-45.225559	1339.564941	-453.864899	-17.470409	1629.655762	-603.246338	170.408646	1085.154175	-421.149200	-347.020050	1104.524780	-498.646332	203.365250	834.035217	-319.053711	-327.489502	843.958984	-419.815063	-55.703526	962.258972	554.981506	-11.980350	947.440002	541.876892	152.998306
-482.495514	40.541916	867.462341	-414.771912	-169.360413	866.400513	-562.413452	59.018925	493.746063	-484.332581	-213.980240	517.949768	-601.859985	59.794590	90.340637	-545.970825	-214.946243	84.971886	-518.824219	100.519203	1341.521362	-412.132996	-225.250488	1356.158569	-413.949799	-45.139503	1339.635010	-454.184143	-17.329369	1629.609619	-603.330017	170.559326	1085.085327	-421.007416	-347.704590	1105.028320	-498.005005	204.254440	834.386841	-318.934692	-328.540253	844.299072	-419.804688	-55.590099	962.278748	555.316528	-12.221624	947.480957	541.713501	152.731308
-482.512634	40.604324	867.485596	-414.643494	-169.204849	866.408264	-562.345581	59.135902	493.762939	-484.022705	-213.962509	517.924988	-601.847168	59.823605	90.363144	-546.036926	-214.941284	84.980553	-519.098450	100.439484	1341.513672	-412.036713	-225.178970	1356.291260	-414.043671	-45.071095	1339.673828	-454.518951	-17.203384	1629.565186	-603.488831	170.283081	1084.782104	-420.967163	-348.151306	1105.363525	-497.311859	205.079269	834.719849	-318.913940	-329.569214	844.593384	-419.789795	-55.477463	962.306213	555.636658	-12.418369	947.511719	541.600403	152.518295
-482.531891	40.701904	867.511902	-414.505493	-169.109131	866.426208	-562.255676	59.234951	493.754974	-483.715210	-213.954056	517.873413	-601.835449	59.820431	90.377136	-546.063721	-214.941223	85.009758	-519.410522	100.375778	1341.517700	-411.925934	-225.067352	1356.410400	-414.149597	-45.000996	1339.727783	-454.897034	-17.127197	1629.546509	-603.576660	170.421478	1084.704590	-420.858002	-348.585083	1105.703491	-496.686768	205.822021	835.049683	-318.908203	-330.626465	844.815735	-419.778229	-55.378719	962.342590	555.949768	-12.625394	947.542664	541.479431	152.310043
-482.532898	40.802162	867.532959	-414.371063	-168.985901	866.424683	-562.137390	59.338375	493.776398	-483.333832	-213.961823	517.822510	-601.809631	59.830658	90.384018	-546.083374	-214.956024	85.062813	-519.868652	100.505051	1341.579834	-411.817963	-224.972733	1356.530151	-414.215607	-44.897118	1339.786133	-455.302185	-17.040146	1629.533325	-603.604797	170.506973	1084.652100	-420.727417	-348.947571	1106.019043	-496.051910	206.459579	835.359985	-318.753082	-331.467438	845.083313	-419.755646	-55.272121	962.366089	556.262329	-12.788918	947.555420	541.362000	152.082245
-482.541901	40.860802	867.556519	-414.283875	-168.846786	866.436401	-562.035339	59.424450	493.750397	-482.983673	-213.957062	517.776611	-601.774292	59.846676	90.403938	-546.066040	-214.963150	85.063400	-520.108459	100.454849	1341.570190	-411.729645	-224.893295	1356.670898	-414.315521	-44.836773	1339.844849	-455.737610	-16.948256	1629.507690	-603.638977	170.578064	1084.593140	-420.605347	-349.039825	1106.126099	-495.486816	207.028015	835.657043	-318.380676	-331.880920	845.427490	-419.760376	-55.176418	962.397156	556.528137	-12.961634	947.596619	541.209534	151.927185
-482.529816	40.856892	867.545410	-414.136047	-168.747833	866.455688	-561.875732	59.522034	493.727783	-482.601166	-213.899780	517.684387	-601.757385	59.842915	90.391563	-546.049683	-214.996033	85.077866	-520.321960	100.420860	1341.564331	-411.605133	-224.773972	1356.785034	-414.587463	-44.859406	1339.711914	-456.203644	-16.909222	1629.502441	-603.665344	170.654724	1084.547974	-420.388092	-349.344116	1106.390381	-494.917877	207.476196	835.947083	-318.148804	-332.332458	845.704346	-419.738068	-55.111057	962.416931	556.780518	-13.129825	947.640686	541.061951	151.767548
-482.610992	40.969055	867.564087	-414.230103	-168.529190	866.363342	-561.808105	59.626263	493.723694	-482.304718	-213.896103	517.607849	-601.696594	59.875523	90.409935	-546.013062	-215.011902	85.103256	-520.547119	100.363518	1341.538818	-411.515137	-224.681107	1356.890503	-414.671875	-44.787880	1339.756836	-456.659485	-16.878105	1629.489990	-603.666382	170.688004	1084.500244	-420.116791	-349.578979	1106.613037	-494.305908	207.823639	836.227966	-317.793823	-332.709015	845.968811	-419.800049	-54.985096	962.376038	556.815247	-13.539323	947.785522	540.895569	151.441742
-482.567505	40.984894	867.568909	-414.047485	-168.499680	866.428833	-561.622314	59.706215	493.664856	-482.003540	-213.895355	517.598083	-601.684326	59.877949	90.413605	-545.976440	-215.007507	85.109818	-520.623108	100.167908	1341.446777	-411.466949	-224.605545	1357.014893	-414.750641	-44.713726	1339.813721	-457.143829	-16.879013	1629.488281	-603.687195	170.754944	1084.448242	-419.937836	-349.538116	1106.746826	-493.744110	208.096527	836.448120	-317.455414	-332.984558	846.129944	-419.753693	-54.937138	962.428894	556.915649	-13.793631	947.862732	540.758911	151.178635
-482.509583	40.993210	867.574768	-413.866333	-168.469360	866.500977	-561.491028	59.808945	493.622131	-481.797089	-213.902710	517.626770	-601.677490	59.897594	90.428238	-546.003113	-215.047760	85.143097	-520.832764	100.112183	1341.444580	-411.425171	-224.534882	1357.123657	-414.594574	-44.525570	1340.076294	-457.661713	-16.893486	1629.498291	-603.677246	170.832626	1084.399170	-419.383057	-350.098328	1107.133057	-493.238831	208.307846	836.668762	-317.000671	-333.048431	846.393738	-419.704620	-54.893078	962.486633	557.138184	-13.996814	947.930786	540.724609	150.892746
-482.520508	40.779747	867.434204	-413.808411	-168.522842	866.540466	-561.293762	59.896835	493.574646	-481.665161	-213.939819	517.642578	-601.644043	59.938816	90.429924	-545.971375	-215.058060	85.188324	-521.001831	100.074028	1341.463745	-411.381958	-224.469040	1357.250610	-414.652435	-44.457760	1340.139282	-458.159821	-16.900721	1629.507690	-603.652832	170.874420	1084.381470	-419.115814	-349.930206	1107.101807	-492.796753	208.392944	836.853699	-316.489471	-332.941650	846.566895	-419.696106	-54.933205	962.431885	557.440063	-14.181996	947.948669	540.762695	150.662460
-482.490662	40.791409	867.446045	-413.709198	-168.474304	866.573792	-561.162231	59.993298	493.526825	-481.518494	-213.955215	517.660767	-601.660767	59.920418	90.446877	-545.994568	-215.041641	85.202927	-521.167725	100.068405	1341.482666	-411.370819	-224.382965	1357.330322	-414.705444	-44.415150	1340.198242	-458.682220	-16.963682	1629.524170	-603.631409	170.913849	1084.363525	-418.753845	-349.890198	1107.171265	-492.369568	208.395721	837.053528	-315.889465	-332.653412	846.803772	-419.670044	-54.894989	962.465149	557.851990	-14.414162	947.960327	541.069580	150.177078
-482.443817	40.807007	867.451782	-413.627716	-168.413925	866.574524	-561.042480	60.096111	493.527405	-481.442993	-213.943573	517.663818	-601.629883	59.952225	90.448257	-545.935791	-215.057373	85.225784	-521.303406	100.053848	1341.522827	-411.323029	-224.328018	1357.413696	-414.744507	-44.358559	1340.263916	-459.222534	-17.029530	1629.553223	-603.585999	170.887909	1084.347534	-418.384430	-349.844543	1107.242798	-491.938232	208.317108	837.207581	-315.427124	-332.426666	846.920654	-419.633240	-54.861717	962.476990	558.156616	-14.561364	947.988586	541.199219	149.972122
-482.427704	40.796165	867.462708	-413.584106	-168.373947	866.590942	-560.909851	60.213577	493.494202	-481.403107	-213.941925	517.677490	-601.634216	59.974442	90.430847	-546.008606	-215.061661	85.223541	-521.396790	100.047005	1341.552124	-411.314209	-224.271301	1357.486572	-414.759949	-44.324249	1340.352051	-459.763153	-17.100344	1629.572998	-603.534485	170.886444	1084.351074	-418.014862	-349.632233	1107.230103	-491.567169	208.143707	837.353088	-314.679443	-331.821686	847.089172	-419.615906	-54.842842	962.493958	558.439209	-14.647515	947.989990	541.289246	149.878479
-482.378723	40.800140	867.488647	-413.510681	-168.359589	866.608521	-560.830200	60.272392	493.464081	-481.378082	-213.911270	517.683899	-601.648315	59.983273	90.442001	-545.930481	-215.057953	85.221718	-521.563965	99.988640	1341.511353	-411.326904	-224.262680	1357.567383	-414.634521	-44.172871	1340.549072	-460.318054	-17.209452	1629.609375	-603.501465	170.855850	1084.343506	-417.540527	-349.648163	1107.363037	-491.220703	207.883987	837.444641	-314.065491	-331.302917	847.215881	-419.583923	-54.843399	962.525330	558.665588	-14.760265	948.010193	541.370728	149.773392
-482.379242	40.903034	867.497131	-413.611053	-168.229584	866.551636	-560.757996	60.356350	493.487305	-481.394714	-213.869125	517.662109	-601.627686	60.015999	90.433830	-545.938843	-215.054306	85.212936	-521.606506	99.996902	1341.544922	-411.328186	-224.234253	1357.619019	-414.640717	-44.125523	1340.630249	-460.871765	-17.325275	1629.660767	-603.450195	170.794357	1084.331055	-417.136810	-349.395294	1107.346436	-490.885468	207.563950	837.511108	-313.324982	-330.537842	847.345520	-419.603729	-54.759075	962.495056	558.830505	-14.875298	948.033508	541.453125	149.669266
-482.472626	41.846710	867.958435	-413.700867	-167.848511	866.458862	-560.865295	60.411743	493.631836	-481.388306	-213.804306	517.597595	-601.680237	59.973366	90.470253	-545.926331	-215.038193	85.192047	-521.669250	99.992661	1341.592041	-411.336731	-224.227203	1357.657837	-414.669189	-44.087803	1340.727295	-461.420959	-17.451748	1629.720093	-603.418945	170.722397	1084.335938	-416.734406	-349.027496	1107.240479	-490.591827	207.143265	837.578491	-312.439606	-329.652618	847.473572	-419.702820	-54.375015	962.707092	559.001343	-14.967847	948.059265	541.582703	149.561188
-482.298431	41.846897	867.971069	-413.370148	-168.021286	866.630859	-560.790344	60.442169	493.632141	-481.434143	-213.751678	517.634216	-601.681885	59.965237	90.477531	-545.909973	-215.015060	85.188232	-521.688599	100.008339	1341.650269	-411.369720	-224.211227	1357.701294	-414.664520	-44.064323	1340.822510	-461.972046	-17.606747	1629.793213	-603.384705	170.666504	1084.320190	-416.328857	-348.704132	1107.162109	-490.333710	206.629410	837.623596	-311.675446	-328.695404	847.540771	-419.548248	-54.407059	962.823486	559.128357	-15.048236	948.072632	541.696594	149.526337
-482.246429	41.855709	867.989807	-413.359985	-167.991409	866.657532	-560.760071	60.458828	493.637512	-481.493652	-213.747589	517.654053	-601.669495	59.976772	90.481827	-545.955994	-215.005402	85.171043	-521.699097	100.030304	1341.719116	-411.410522	-224.206863	1357.752319	-414.687500	-44.045635	1340.907959	-462.504059	-17.778769	1629.868896	-603.370972	170.534988	1084.330811	-415.962097	-348.279724	1107.019165	-490.116241	206.091782	837.630005	-310.786438	-327.497620	847.672607	-419.527557	-54.392277	962.849731	559.266663	-15.137071	948.104675	541.873047	149.435394
-482.155884	41.931374	868.038391	-413.344635	-167.964783	866.690979	-560.757813	60.433392	493.671234	-481.621124	-213.819138	517.668152	-601.686401	59.947670	90.495544	-545.947510	-215.005951	85.219742	-521.699768	100.051949	1341.780273	-411.443970	-224.207718	1357.818481	-414.691620	-44.036560	1340.991943	-463.013397	-17.956236	1629.958740	-603.346802	170.401245	1084.359497	-415.592438	-347.776031	1106.846069	-489.883148	205.430603	837.655640	-309.933899	-326.291656	847.767273	-419.484589	-54.363491	962.895752	559.374817	-15.196905	948.136902	542.052063	149.414459
-482.101257	41.924942	868.045715	-413.343781	-167.958176	866.714844	-560.749756	60.435505	493.675995	-481.655029	-213.709473	517.679810	-601.683777	59.948601	90.495247	-545.940857	-215.003647	85.190987	-521.638489	100.097054	1341.851929	-411.490051	-224.201675	1357.851685	-414.679901	-44.036011	1341.084106	-463.527618	-18.186676	1630.037720	-603.301575	170.241623	1084.364380	-415.172821	-347.285004	1106.666870	-489.720306	204.818542	837.660156	-308.914795	-324.802673	847.933960	-419.458862	-54.363258	962.911865	559.439026	-15.287766	948.157349	542.259705	149.360840
-482.038239	41.922966	868.054688	-413.365295	-167.974411	866.735535	-560.756348	60.398079	493.680939	-481.702301	-213.688156	517.702759	-601.681702	59.938293	90.486870	-545.886780	-214.993591	85.199211	-521.615173	100.128998	1341.930298	-411.535522	-224.201569	1357.888428	-414.655060	-44.033260	1341.152344	-464.000305	-18.415031	1630.106323	-603.209717	170.464493	1084.626221	-414.793793	-346.812683	1106.470703	-489.575226	204.027893	837.704468	-308.142395	-323.430511	847.998596	-419.431274	-54.376717	962.925049	559.510193	-15.319314	948.164429	542.471558	149.352249
-482.058624	41.791656	868.007385	-413.403107	-168.034210	866.772461	-560.764282	60.403473	493.676971	-481.765900	-213.700043	517.715027	-601.675659	59.940987	90.487038	-545.892090	-215.005905	85.190559	-521.558472	100.162804	1341.980103	-411.601685	-224.201248	1357.885254	-414.641693	-44.009785	1341.208984	-464.443237	-18.643116	1630.166016	-603.181335	170.258026	1084.654053	-414.450287	-346.047455	1106.114990	-489.438416	203.232788	837.688232	-307.053253	-321.696106	848.137634	-419.447968	-54.429241	962.912292	559.572449	-15.301554	948.178162	542.676636	149.399399
-481.990021	41.720982	867.983948	-413.443665	-168.064255	866.788452	-560.798706	60.392780	493.671478	-481.480804	-213.386627	517.610474	-601.697205	59.930885	90.489754	-545.825439	-215.014191	85.126328	-521.490967	100.225883	1342.035767	-411.667511	-224.214813	1357.886963	-414.638123	-43.989815	1341.253662	-464.842285	-18.888924	1630.246948	-603.141174	170.002625	1084.644165	-413.962402	-345.701599	1106.081543	-489.377625	202.418655	837.621765	-306.115967	-319.980591	848.290894	-419.426392	-54.472198	962.905701	559.579346	-15.313144	948.175842	542.847351	149.449158
-481.931427	41.688267	867.978577	-413.494202	-168.090561	866.824951	-560.780334	60.333889	493.664734	-481.916290	-213.748871	517.713501	-601.688354	59.929539	90.477104	-545.968323	-215.009903	85.163582	-521.396667	100.291039	1342.079102	-411.744904	-224.210953	1357.856567	-414.605682	-44.002213	1341.289307	-465.215149	-19.143349	1630.315430	-603.131042	169.760345	1084.656006	-413.559998	-345.197571	1105.884155	-489.316254	201.526688	837.522583	-305.279633	-318.332336	848.312683	-419.424713	-54.497864	962.921570	559.569458	-15.311191	948.179260	543.050598	149.480026
-481.874176	41.659847	867.990967	-413.546021	-168.111053	866.839417	-560.808533	60.307163	493.660583	-481.766022	-213.634537	517.653748	-601.692932	59.934547	90.453392	-545.906738	-215.017807	85.126999	-521.280701	100.329781	1342.108032	-411.812103	-224.200439	1357.816162	-414.579376	-44.011829	1341.318115	-465.521484	-19.406139	1630.337402	-603.085022	169.484146	1084.653931	-413.185516	-344.530548	1105.580444	-489.249908	200.597916	837.442749	-304.156128	-316.352051	848.491943	-419.422424	-54.535896	962.936401	559.570496	-15.302738	948.174805	543.323242	149.463348
-481.788696	41.563255	867.943176	-413.549072	-168.162537	866.876709	-560.801208	60.286469	493.642365	-481.568024	-213.456726	517.598267	-601.687927	59.925587	90.436874	-545.820435	-215.026550	85.112823	-521.195129	100.409325	1342.149414	-411.892334	-224.233871	1357.812378	-414.559357	-43.991634	1341.338379	-465.782776	-19.684986	1630.420532	-603.069946	169.233185	1084.643677	-412.901794	-343.695984	1105.124756	-489.230743	199.693985	837.337585	-303.233490	-314.387451	848.583008	-419.394379	-54.585537	962.932800	559.575012	-15.297803	948.171631	543.628296	149.497192
-481.717102	41.499523	867.930298	-413.552460	-168.205261	866.911011	-560.778809	60.268261	493.622498	-481.384857	-213.315231	517.542297	-601.709595	59.922405	90.415604	-545.730164	-215.025131	85.068253	-521.078247	100.452446	1342.178589	-411.991577	-224.253021	1357.765991	-414.556763	-43.984104	1341.353516	-465.995270	-19.939489	1630.468018	-603.084534	169.054794	1084.633789	-412.487976	-343.111298	1104.812866	-489.191376	198.723282	837.239258	-302.241699	-312.347626	848.727539	-419.374664	-54.631237	962.947083	559.567505	-15.312730	948.169739	543.947205	149.528793
-481.637054	41.419800	867.886230	-413.544189	-168.268295	866.934814	-560.799927	60.199646	493.602631	-481.456055	-213.450943	517.597229	-601.706909	59.918053	90.405014	-545.797974	-215.017731	85.095032	-520.946533	100.527519	1342.192139	-412.086334	-224.255325	1357.742310	-414.530945	-43.998238	1341.365234	-466.146118	-20.214508	1630.504028	-603.081970	168.859879	1084.659790	-412.114868	-342.530548	1104.543579	-489.203796	197.724533	837.093323	-301.284454	-310.240753	848.869812	-419.351898	-54.687618	962.941895	559.530518	-15.262395	948.163940	544.192871	149.624863
-481.540680	41.301460	867.826660	-413.502106	-168.354919	866.980957	-560.760315	60.200687	493.579498	-481.544678	-213.568192	517.632446	-601.685364	59.939301	90.400734	-545.805725	-215.018265	85.114815	-520.844971	100.602280	1342.224609	-412.206329	-224.269791	1357.683716	-414.544556	-44.020763	1341.356567	-466.227783	-20.472540	1630.545654	-603.090271	168.620438	1084.646973	-411.656006	-342.181610	1104.409668	-489.268860	196.737595	836.922546	-300.525787	-308.202545	848.957214	-419.311371	-54.757263	962.940674	559.462952	-15.259331	948.160522	544.447388	149.690292
-481.424194	41.237293	867.788330	-413.473724	-168.428757	867.011902	-560.757263	60.170727	493.567352	-481.311798	-213.406174	517.562988	-601.672485	59.943352	90.373993	-545.734924	-215.023987	85.076370	-520.755737	100.640488	1342.215576	-412.332428	-224.329758	1357.613770	-414.552582	-44.027634	1341.363037	-466.254272	-20.708227	1630.576172	-603.074341	168.365173	1084.608887	-411.256744	-341.613434	1104.133789	-489.255188	195.721588	836.777039	-299.570374	-305.756622	849.193298	-419.266754	-54.816006	962.944275	559.437256	-15.205749	948.140015	544.813416	149.801636
-481.346039	41.187298	867.747925	-413.427673	-168.505493	867.041138	-560.741821	60.153461	493.551483	-481.294098	-213.455154	517.577087	-601.702209	59.928558	90.382355	-545.706116	-215.007568	85.068573	-520.666931	100.693291	1342.236328	-412.442932	-224.363083	1357.565674	-414.563110	-44.047421	1341.363403	-466.218475	-20.945194	1630.609375	-603.084412	168.126495	1084.590820	-410.865417	-341.069458	1103.853394	-489.323059	194.747437	836.617004	-298.726929	-303.781036	849.303223	-419.226471	-54.860149	962.943298	559.376892	-15.152385	948.127930	545.149109	149.913528
-481.256042	41.116375	867.713013	-413.425964	-168.561279	867.054321	-560.696167	60.108398	493.515961	-481.371216	-213.556366	517.597229	-601.708862	59.919853	90.385391	-545.713867	-215.005569	85.095879	-520.585938	100.706429	1342.262573	-412.608734	-224.400528	1357.481323	-414.583923	-44.097450	1341.349365	-466.125122	-21.143772	1630.642822	-603.104614	167.843704	1084.534912	-410.504639	-340.505096	1103.511230	-489.407684	193.720352	836.465149	-297.757568	-301.309143	849.552979	-419.195679	-54.917683	962.936340	559.295959	-15.005769	948.105713	545.439209	150.184860
-481.184265	41.092739	867.684204	-413.481812	-168.629593	867.056213	-560.715088	60.097706	493.532318	-481.388580	-213.584503	517.611938	-601.696899	59.925423	90.384117	-545.743225	-215.007813	85.093361	-520.554993	100.758911	1342.258911	-412.774353	-224.478149	1357.402588	-414.627167	-44.157932	1341.347778	-465.987701	-21.328121	1630.667236	-603.144958	167.644257	1084.499023	-410.166870	-340.049377	1103.272705	-489.459778	192.744797	836.344543	-297.096588	-299.028290	849.662659	-419.184479	-54.967644	962.922363	559.250061	-14.969971	948.099426	545.730957	150.112076
-481.130585	41.089970	867.668579	-413.595978	-168.649994	867.005310	-560.741150	60.083057	493.543518	-481.445435	-213.585876	517.584595	-601.708130	59.931908	90.389015	-545.730896	-215.025757	85.099602	-520.421021	100.819878	1342.362305	-412.912964	-224.538727	1357.346191	-414.845184	-44.350025	1341.216919	-465.799530	-21.496624	1630.688477	-603.191772	167.456482	1084.491821	-409.819763	-339.501678	1102.973389	-489.547791	191.796738	836.218628	-296.243835	-296.793457	849.899536	-419.202637	-55.014652	962.888733	559.161194	-14.844710	948.084961	546.101624	150.317841
-481.159912	41.205883	867.686951	-413.942932	-168.677231	866.919312	-560.774414	60.054550	493.564209	-481.457947	-213.388184	517.545776	-601.716248	59.900379	90.384964	-545.687744	-215.026871	85.069244	-520.406494	100.825050	1342.376953	-413.082001	-224.609283	1357.268799	-414.897125	-44.412167	1341.212280	-465.573395	-21.637827	1630.703003	-603.245483	167.259918	1084.470825	-409.497894	-338.910980	1102.648193	-489.617157	190.793060	836.074585	-295.325470	-294.303467	850.202393	-419.330414	-55.047077	962.844116	559.094849	-14.743959	948.088745	546.450623	150.337082
-481.179504	41.232327	867.693054	-414.231384	-168.698456	866.864685	-560.794006	60.058483	493.620544	-481.651489	-213.066299	517.512207	-601.728516	59.889034	90.392448	-545.735413	-215.006760	85.046486	-520.408386	100.837410	1342.411865	-413.225250	-224.691055	1357.209106	-414.954987	-44.462093	1341.217163	-465.307983	-21.769178	1630.709229	-603.274780	167.048447	1084.467041	-409.312164	-338.253479	1102.266235	-489.688904	189.881607	835.947998	-294.618347	-291.809265	850.455933	-419.431763	-55.093391	962.808716	558.961182	-14.602947	948.103699	546.723816	150.505524
-481.274963	41.404606	867.726318	-414.778534	-168.412033	866.590576	-560.872437	60.066761	493.670441	-481.736877	-213.386322	517.431152	-601.746277	59.877678	90.422264	-545.690430	-214.997192	85.083626	-520.397949	100.802757	1342.437988	-413.401733	-224.792603	1357.120728	-415.009613	-44.539249	1341.228027	-465.024902	-21.878193	1630.719971	-603.310486	166.803680	1084.429077	-408.937927	-337.939941	1102.108276	-489.798889	188.993103	835.829407	-293.948212	-289.473846	850.738525	-419.611084	-55.014984	962.659729	558.871338	-14.427961	948.109863	547.069336	150.864212
-481.177856	41.360382	867.743469	-414.696045	-168.536972	866.647766	-560.857788	60.036350	493.705536	-481.798584	-213.381271	517.474854	-601.735107	59.877266	90.413513	-545.675110	-215.016586	85.064949	-520.410706	100.805397	1342.494751	-413.548523	-224.877289	1357.046997	-415.060303	-44.614807	1341.242188	-464.739868	-21.972351	1630.731445	-603.354858	166.550278	1084.421509	-408.636139	-337.478058	1101.879028	-489.877899	188.036545	835.711853	-293.326630	-287.386871	850.958862	-419.550690	-55.095982	962.705322	558.814026	-14.293493	948.120728	547.498230	151.134232
-480.911957	41.264786	867.744324	-414.318909	-168.754669	866.864929	-560.792297	60.042038	493.692810	-481.836456	-213.303879	517.521362	-601.702454	59.887947	90.437401	-545.682739	-215.021408	85.057144	-520.422607	100.795624	1342.525879	-413.681122	-224.956467	1356.957520	-415.112366	-44.686543	1341.255615	-464.453308	-22.069164	1630.732666	-603.406494	166.295990	1084.451904	-408.390686	-337.030853	1101.602783	-489.941406	187.198883	835.627747	-292.685608	-284.874664	851.321411	-419.348206	-55.181988	962.843323	558.739380	-14.132923	948.122498	547.804199	151.340424
-480.849792	41.268215	867.730713	-414.323608	-168.811615	866.858521	-560.765137	60.020428	493.693054	-481.924011	-213.286880	517.525146	-601.738586	59.865959	90.443077	-545.744812	-215.014420	85.040237	-520.411133	100.751923	1342.566895	-413.815491	-225.047226	1356.898071	-415.166595	-44.765945	1341.262329	-464.183167	-22.148773	1630.730713	-603.483826	166.109940	1084.457275	-408.197113	-336.457855	1101.237549	-490.060791	186.412033	835.588623	-292.050995	-282.547302	851.633240	-419.314026	-55.215206	962.832275	558.640686	-13.966331	948.113037	548.088745	151.573547
-480.681030	41.253273	867.742920	-414.141510	-168.829193	866.940002	-560.676758	60.005360	493.683624	-481.929718	-213.234253	517.540527	-601.713928	59.871220	90.449333	-545.692444	-215.027115	85.017601	-520.406433	100.743263	1342.616943	-413.909210	-225.108261	1356.840576	-415.192505	-44.856781	1341.275757	-463.917969	-22.212284	1630.725952	-603.570862	165.919693	1084.500732	-407.913757	-336.231995	1101.145752	-490.175323	185.598724	835.552002	-291.623413	-280.383118	851.936157	-419.190521	-55.214790	962.892944	558.560913	-13.794333	948.107056	548.489380	151.813095
-480.699097	41.343853	867.758606	-414.376068	-168.881409	866.855774	-560.718079	60.027203	493.706696	-482.035706	-213.259552	517.553955	-601.743469	59.859982	90.447876	-545.675964	-215.008453	85.017403	-520.370972	100.691132	1342.651489	-414.002319	-225.199890	1356.768311	-415.227356	-44.914753	1341.279907	-463.690186	-22.269667	1630.736084	-603.650269	165.706543	1084.520630	-407.798401	-335.660828	1100.807251	-490.206482	184.820526	835.552551	-291.065674	-278.195129	852.264587	-419.260590	-55.258102	962.847656	558.462036	-13.637221	948.107239	548.880127	152.039658
-480.640106	41.393154	867.777344	-414.433960	-168.875290	866.849548	-560.681702	60.034073	493.705566	-482.109894	-213.238495	517.536316	-601.744690	59.871155	90.459488	-545.699036	-215.014435	85.008209	-520.464539	100.809654	1342.807983	-414.096252	-225.292953	1356.730469	-415.233612	-44.996021	1341.301147	-463.487305	-22.323711	1630.741455	-603.773071	165.519882	1084.596802	-407.494293	-335.486786	1100.773193	-490.297882	184.090836	835.528687	-290.593567	-276.126190	852.631409	-419.252045	-55.256687	962.853882	558.321716	-13.454386	948.108276	549.144592	152.219116
-480.590302	41.421642	867.781799	-414.449158	-168.932861	866.873962	-560.653687	60.053947	493.709900	-482.269104	-213.279785	517.607300	-601.715027	59.842686	90.490952	-545.691956	-215.016037	85.020668	-520.409058	100.768166	1342.882813	-414.157715	-225.379181	1356.684570	-415.239532	-45.074524	1341.324829	-463.322815	-22.402477	1630.766846	-603.880005	165.337036	1084.644897	-407.393890	-334.967255	1100.441895	-490.443420	183.397797	835.533325	-290.164703	-273.984955	853.018433	-419.235535	-55.274647	962.868835	558.243530	-13.281816	948.086670	549.508423	152.396683
-480.542389	41.477802	867.797852	-414.469360	-168.961548	866.873962	-560.617188	60.061977	493.734131	-482.348389	-213.233749	517.615845	-601.736206	59.847187	90.496086	-545.720886	-215.029083	85.031166	-520.360046	100.735321	1342.927246	-414.184326	-225.462692	1356.661621	-415.231079	-45.126831	1341.334473	-463.194916	-22.456879	1630.775879	-603.993286	165.165329	1084.729370	-407.202423	-334.641266	1100.260986	-490.545227	182.743652	835.557495	-289.773590	-271.993469	853.327637	-419.205109	-55.275532	962.873230	558.094788	-13.114841	948.074036	549.838196	152.585663
-480.496094	41.553646	867.834229	-414.485626	-168.975555	866.861389	-560.632446	60.062420	493.749664	-482.418152	-213.178146	517.601135	-601.752747	59.839748	90.498489	-545.720764	-215.029892	85.020432	-520.294128	100.712227	1342.996948	-414.222931	-225.538528	1356.621582	-415.215332	-45.207047	1341.359131	-463.101440	-22.516113	1630.795044	-604.118469	165.044632	1084.794189	-407.030579	-334.376770	1100.118774	-490.651215	182.156433	835.585938	-289.443024	-270.089813	853.668213	-419.179962	-55.275684	962.884949	557.946960	-12.927629	948.063538	550.122375	152.796646
-480.456665	41.619396	867.842590	-414.498871	-169.032516	866.880798	-560.633850	60.095333	493.780212	-482.498718	-213.181763	517.631287	-601.744324	59.843964	90.511192	-545.729370	-215.054688	84.999321	-520.112244	100.535133	1342.972168	-414.264618	-225.617966	1356.585938	-415.190918	-45.279625	1341.364258	-463.050354	-22.596813	1630.828857	-604.242432	164.904846	1084.862915	-406.846466	-334.130768	1099.975708	-490.774353	181.569687	835.585876	-289.161285	-268.183319	854.030518	-419.164948	-55.277664	962.898804	557.795593	-12.739377	948.065491	550.437439	152.940765
-480.434235	41.649731	867.866455	-414.559906	-169.042068	866.868347	-560.602844	60.061878	493.781891	-482.597351	-213.182526	517.638489	-601.742065	59.825649	90.515884	-545.691833	-215.072067	84.991730	-520.021667	100.497383	1343.035400	-414.264893	-225.686371	1356.556152	-415.156799	-45.319447	1341.378906	-463.035400	-22.678410	1630.861328	-604.381592	164.788757	1084.917114	-406.698517	-333.843384	1099.804077	-490.881866	181.010117	835.614990	-288.824280	-266.558990	854.385742	-419.165680	-55.290707	962.901062	557.673645	-12.560764	948.047546	550.802917	153.136520
-480.428436	41.640347	867.879578	-414.682983	-169.055542	866.842957	-560.637634	60.081585	493.815948	-482.674011	-213.136383	517.605957	-601.756897	59.812607	90.515724	-545.668274	-215.067719	84.975807	-519.936584	100.501945	1343.111938	-414.240875	-225.736603	1356.536865	-415.113434	-45.365761	1341.400757	-463.049835	-22.785934	1630.897949	-604.488892	164.677689	1084.995483	-406.561157	-333.611359	1099.678589	-491.013458	180.530640	835.618042	-288.679016	-264.711304	854.697693	-419.181030	-55.323544	962.883972	557.580750	-12.327437	948.020752	551.137451	153.347961
-480.405212	41.590813	867.865356	-414.732025	-169.120468	866.832886	-560.619324	60.091282	493.805023	-482.762634	-213.092285	517.592163	-601.760925	59.824322	90.547615	-545.690552	-215.066116	84.955498	-519.840332	100.464058	1343.166138	-414.235992	-225.775024	1356.510010	-415.063141	-45.403164	1341.421997	-463.090637	-22.919304	1630.949219	-604.585510	164.567276	1085.065063	-406.397217	-333.408020	1099.560547	-491.154785	180.126175	835.639771	-288.439514	-263.200165	855.000549	-419.172455	-55.382511	962.865601	557.440247	-12.129797	948.011597	551.388123	153.582596
-480.371826	41.475422	867.833313	-414.761139	-169.166443	866.824402	-560.547180	60.024803	493.777954	-482.876434	-213.155273	517.626465	-601.739380	59.825020	90.519638	-545.705811	-215.068497	84.960167	-519.731140	100.461380	1343.228027	-414.191223	-225.817825	1356.466675	-414.993622	-45.438282	1341.410767	-463.149902	-23.045284	1630.993896	-604.648315	164.509491	1085.137085	-406.255829	-333.234924	1099.466187	-491.270782	179.765518	835.695557	-288.287140	-261.701782	855.287415	-419.152863	-55.452702	962.839233	557.345032	-11.936563	947.982056	551.751892	153.874832
-480.330078	41.400558	867.828674	-414.784546	-169.202072	866.827148	-560.540649	60.018436	493.774994	-482.952301	-213.135208	517.627258	-601.742432	59.838272	90.522232	-545.701172	-215.074158	84.939079	-519.626282	100.454109	1343.295410	-414.136047	-225.856491	1356.446533	-414.904510	-45.453102	1341.431274	-463.231262	-23.187943	1631.027100	-604.707153	164.438004	1085.211426	-406.094940	-333.046173	1099.375000	-491.412659	179.495117	835.713562	-288.149078	-260.352600	855.553955	-419.122345	-55.505154	962.831665	557.196594	-11.698913	947.945862	552.078064	154.114029
-480.352692	41.373241	867.824646	-414.920959	-169.198410	866.779236	-560.561035	60.018059	493.782196	-483.066376	-213.197571	517.643860	-601.739014	59.828335	90.550652	-545.638916	-215.060272	84.950554	-519.507202	100.454338	1343.373169	-414.076477	-225.870956	1356.419189	-414.830536	-45.474010	1341.430298	-463.339233	-23.320929	1631.063843	-604.742126	164.421005	1085.275024	-405.952454	-332.913910	1099.306152	-491.533539	179.258514	835.733215	-288.128235	-259.013611	855.781677	-419.150177	-55.534885	962.791870	557.014526	-11.487150	947.945374	552.323914	154.291824
-480.276031	40.980171	867.685852	-414.945831	-169.289810	866.788879	-560.487793	59.978844	493.701172	-483.153107	-213.185669	517.641113	-601.715881	59.828007	90.527802	-545.639832	-215.057144	84.945404	-519.411560	100.432297	1343.415771	-413.995972	-225.896683	1356.414185	-414.741882	-45.488647	1341.430176	-463.473724	-23.448738	1631.096924	-604.766785	164.436584	1085.355591	-405.800629	-332.745483	1099.235840	-491.639557	179.074158	835.753113	-287.987183	-257.948975	856.004456	-419.104736	-55.705334	962.715088	556.871460	-11.270195	947.926025	552.591003	154.520889
-480.347961	41.186100	867.791443	-415.000885	-169.284180	866.767273	-560.532410	59.992424	493.745361	-483.218262	-213.165970	517.638306	-601.723633	59.843369	90.555962	-545.615173	-215.072495	84.936760	-519.301086	100.431793	1343.492432	-413.939545	-225.902191	1356.386108	-414.662750	-45.522209	1341.444092	-463.604431	-23.575813	1631.154541	-604.752686	164.434036	1085.450928	-405.660858	-332.626404	1099.160767	-491.783813	178.932892	835.768372	-287.947540	-256.972839	856.181519	-419.151794	-55.657890	962.757385	556.766296	-11.068346	947.904297	552.924072	154.783279
-480.336151	41.090416	867.786804	-415.023865	-169.296631	866.774841	-560.534790	59.964497	493.766846	-483.240112	-213.192993	517.659180	-601.718018	59.798782	90.541534	-545.617249	-215.068008	84.918098	-519.194519	100.443108	1343.545898	-413.849701	-225.916382	1356.372192	-414.584595	-45.539547	1341.438599	-463.749939	-23.709587	1631.197388	-604.731201	164.465134	1085.521240	-405.530548	-332.496033	1099.093262	-491.887085	178.860672	835.762329	-287.830963	-256.216705	856.329102	-419.149872	-55.705490	962.755981	556.661682	-10.835033	947.878784	553.229004	154.985519
-480.321381	41.033054	867.774231	-415.023895	-169.363113	866.808838	-560.529968	59.940853	493.761505	-483.323151	-213.201050	517.679565	-601.689880	59.794167	90.563904	-545.671570	-215.100540	84.933258	-519.080261	100.406219	1343.578369	-413.764282	-225.929977	1356.343750	-414.501099	-45.532642	1341.432373	-463.904724	-23.834023	1631.218872	-604.701538	164.526779	1085.605591	-405.408630	-332.436859	1099.054321	-491.980133	178.841156	835.764587	-288.016541	-255.196793	856.410278	-419.141357	-55.748280	962.764709	556.529480	-10.594497	947.841370	553.458191	155.187836
-480.232178	40.947334	867.726807	-414.820496	-169.489777	866.910828	-560.466858	59.913239	493.748322	-483.284882	-213.167557	517.693970	-601.688660	59.797421	90.543549	-545.635742	-215.080856	84.917259	-518.988342	100.403564	1343.608765	-413.656891	-225.939865	1356.308105	-414.394104	-45.551575	1341.429077	-464.063477	-23.953609	1631.212769	-604.652771	164.569107	1085.637573	-405.268677	-332.349121	1098.991333	-492.052734	178.862946	835.751099	-287.965302	-254.601593	856.476501	-419.045593	-55.788593	962.801208	556.425110	-10.362282	947.795837	553.704590	155.420227
-480.241699	41.008804	867.728271	-414.842834	-169.516037	866.894958	-560.498474	59.920795	493.764771	-483.290070	-213.139282	517.690308	-601.710327	59.798656	90.561020	-545.600403	-215.077728	84.919136	-518.908020	100.419678	1343.642944	-413.583099	-225.915619	1356.286255	-414.301636	-45.575058	1341.424561	-464.180298	-24.059950	1631.246826	-604.577393	164.643753	1085.692871	-405.167145	-332.308289	1098.959473	-492.117065	178.968735	835.741333	-288.046387	-254.140915	856.469910	-419.043152	-55.778408	962.789185	556.294312	-10.138190	947.781799	553.922180	155.655823
-480.237244	41.055012	867.724182	-414.836945	-169.512177	866.890137	-560.489685	59.918800	493.770081	-483.274292	-213.158035	517.691650	-601.697266	59.787777	90.565971	-545.637390	-215.056961	84.910973	-518.774048	100.421700	1343.663086	-413.473816	-225.909103	1356.252075	-414.217194	-45.575024	1341.404297	-464.289886	-24.150406	1631.256348	-604.463135	164.746033	1085.756958	-405.031403	-332.261841	1098.908813	-492.164093	179.100403	835.731323	-288.120300	-253.746216	856.450745	-419.031921	-55.753326	962.782959	556.204224	-9.949809	947.734741	554.205933	155.883102
-480.257751	41.088562	867.727478	-414.854736	-169.494720	866.868530	-560.470581	59.911674	493.780670	-483.292511	-213.175507	517.705566	-601.680664	59.827309	90.562241	-545.621277	-215.045074	84.924232	-518.718811	100.410828	1343.680908	-413.398743	-225.900604	1356.214233	-414.140320	-45.580948	1341.401367	-464.360474	-24.232958	1631.263428	-604.352722	164.829559	1085.784424	-404.941437	-332.192596	1098.854370	-492.199280	179.282028	835.707397	-288.201904	-253.499146	856.381042	-419.041046	-55.736240	962.771545	556.100464	-9.706470	947.671265	554.431396	156.147308
-480.286407	41.157322	867.731812	-414.857727	-169.496002	866.870483	-560.492004	59.908451	493.795837	-483.297729	-213.210022	517.709534	-601.697144	59.818707	90.566467	-545.642578	-215.066559	84.948959	-518.627686	100.388885	1343.692749	-413.303253	-225.879593	1356.196533	-414.066895	-45.592598	1341.387451	-464.410858	-24.288830	1631.260986	-604.244629	164.952988	1085.824585	-404.844025	-332.147156	1098.817749	-492.184235	179.529099	835.716858	-288.312836	-253.374146	856.281677	-419.054474	-55.702179	962.773926	556.001892	-9.518929	947.621643	554.617859	156.376358
-480.304108	41.185722	867.734314	-414.838287	-169.502167	866.857605	-560.527588	59.924606	493.821136	-483.259003	-213.175140	517.703430	-601.709106	59.823448	90.572578	-545.642944	-215.052750	84.940079	-518.593384	100.362885	1343.688110	-413.209503	-225.874283	1356.163452	-414.036469	-45.599277	1341.367798	-464.430725	-24.341351	1631.256592	-604.126160	165.083160	1085.872314	-404.739502	-332.141205	1098.800293	-492.203033	179.832840	835.710144	-288.438629	-253.322189	856.172119	-419.052643	-55.694088	962.768738	555.872925	-9.261230	947.578247	554.757690	156.598465
-480.323059	41.216290	867.739258	-414.784485	-169.482071	866.848022	-560.545654	59.900536	493.825165	-483.253815	-213.159164	517.696533	-601.699341	59.815567	90.565353	-545.675415	-215.061874	84.942352	-518.554443	100.313637	1343.688232	-413.141022	-225.870270	1356.141602	-413.989563	-45.605892	1341.354126	-464.408386	-24.366238	1631.249512	-604.001526	165.213821	1085.896729	-404.663239	-332.147369	1098.771851	-492.160706	180.189117	835.720337	-288.581665	-253.418945	856.014099	-419.037140	-55.666515	962.766785	555.753723	-9.083573	947.531372	554.957275	156.795135
-480.373535	41.209549	867.750183	-414.791931	-169.480637	866.831360	-560.601013	59.875885	493.839905	-483.241302	-213.094391	517.666992	-601.697632	59.816135	90.565269	-545.661865	-215.058975	84.936241	-518.557190	100.295937	1343.696899	-413.065918	-225.863876	1356.118042	-413.965393	-45.609829	1341.347290	-464.355774	-24.360590	1631.245117	-603.867676	165.311752	1085.922607	-404.596283	-332.137390	1098.755493	-492.104340	180.598831	835.714172	-288.723633	-253.647873	855.820496	-419.052734	-55.671360	962.760132	555.662842	-8.918732	947.513367	555.164063	156.953644
-480.409607	41.229488	867.746704	-414.755768	-169.445221	866.823669	-560.617310	59.865883	493.806244	-483.295807	-213.134811	517.698669	-601.679993	59.842991	90.561836	-545.657104	-215.035904	84.912971	-518.580383	100.254700	1343.689209	-412.999420	-225.861862	1356.089722	-413.954834	-45.618149	1341.317017	-464.240051	-24.353912	1631.267090	-603.763123	165.416382	1085.902344	-404.564758	-332.184296	1098.743896	-492.088074	181.052322	835.709534	-288.915314	-254.028656	855.576111	-419.045837	-55.633018	962.751526	555.563049	-8.724571	947.468201	555.346069	157.170883
-480.456451	41.225353	867.742798	-414.716888	-169.417252	866.819763	-560.698914	59.836998	493.830444	-483.216309	-213.050598	517.679504	-601.664673	59.835373	90.557747	-545.642151	-215.044235	84.907928	-518.634766	100.217529	1343.659912	-412.914093	-225.861191	1356.076660	-413.954315	-45.620781	1341.302490	-464.105072	-24.320770	1631.234863	-603.666138	165.528198	1085.900513	-404.541473	-332.229401	1098.770508	-492.045807	181.506790	835.722107	-289.115540	-254.493378	855.339172	-419.049500	-55.608089	962.746399	555.491760	-8.551229	947.429932	555.528931	157.354034
-480.508514	41.272163	867.769470	-414.684570	-169.364883	866.791565	-560.727173	59.836441	493.842529	-483.247559	-213.049683	517.677185	-601.669983	59.849030	90.557510	-545.637756	-215.040802	84.899345	-518.700317	100.173248	1343.645874	-412.873810	-225.871262	1356.055908	-413.957245	-45.616135	1341.281494	-463.941589	-24.251366	1631.216187	-603.581238	165.678070	1085.905151	-404.541626	-332.328491	1098.774536	-491.963409	181.963379	835.741211	-289.365234	-254.941940	855.101868	-419.049774	-55.568710	962.743652	555.392456	-8.382419	947.402161	555.659058	157.515915
-480.540314	41.280338	867.758362	-414.625305	-169.335861	866.784607	-560.751953	59.793991	493.840668	-483.246582	-213.037659	517.680969	-601.682312	59.831665	90.545578	-545.663513	-215.039566	84.912193	-518.798035	100.119064	1343.626709	-412.819580	-225.865402	1356.029419	-414.000641	-45.610180	1341.269165	-463.735809	-24.183769	1631.198608	-603.491577	165.797150	1085.876587	-404.530273	-332.412689	1098.795166	-491.883026	182.463699	835.769409	-289.507080	-255.737946	854.807007	-419.035065	-55.534721	962.732971	555.298767	-8.230470	947.367065	555.785217	157.664795
-480.570160	41.287014	867.762756	-414.591217	-169.252808	866.752869	-560.842102	59.779366	493.856506	-483.249023	-212.971298	517.668518	-601.672119	59.813904	90.528824	-545.617004	-215.037567	84.919975	-518.895813	100.065224	1343.611328	-412.783203	-225.865906	1356.015991	-414.005554	-45.617138	1341.263550	-463.485565	-24.096123	1631.177979	-603.416504	165.908936	1085.854126	-404.566254	-332.548248	1098.806396	-491.792084	182.997513	835.788330	-289.793823	-256.483948	854.518372	-419.022461	-55.491219	962.716309	555.230896	-8.025113	947.329346	555.911011	157.824844
-480.581879	41.317200	867.765869	-414.527740	-169.217255	866.753967	-560.832764	59.738293	493.824341	-483.287292	-212.990417	517.688843	-601.653503	59.810722	90.527626	-545.627380	-215.028839	84.927742	-519.027100	100.011391	1343.603760	-412.744354	-225.871933	1356.018921	-414.069000	-45.611946	1341.268433	-463.235443	-24.004868	1631.162842	-603.359802	166.010956	1085.833618	-404.603882	-332.690247	1098.844238	-491.690125	183.553528	835.813354	-290.008789	-257.373444	854.232056	-419.000702	-55.450142	962.718872	555.174072	-7.967207	947.308777	556.155823	157.779938
-480.616638	41.359898	867.768311	-414.450623	-169.134460	866.736877	-560.829346	59.703007	493.849548	-483.321777	-212.921906	517.681885	-601.645325	59.818317	90.517815	-545.638306	-215.024719	84.923271	-519.160889	99.964287	1343.580811	-412.723267	-225.870026	1356.000366	-414.112854	-45.604424	1341.247559	-462.957062	-23.900719	1631.137451	-603.298828	166.102814	1085.830811	-404.655762	-332.818634	1098.870483	-491.621857	184.132034	835.852600	-290.073090	-258.593536	853.895569	-418.982422	-55.380386	962.711792	554.873413	-7.583895	947.300293	555.846497	158.530411
-480.626465	41.364449	867.756836	-414.374268	-169.109207	866.727600	-560.872375	59.695053	493.844543	-483.346008	-212.932785	517.726257	-601.637817	59.823177	90.506317	-545.591797	-215.026123	84.908669	-519.281921	99.898117	1343.559082	-412.702576	-225.869553	1355.987061	-414.151276	-45.593124	1341.256714	-462.678314	-23.792725	1631.119873	-603.264954	166.186356	1085.785034	-404.706024	-333.048340	1098.935181	-491.479523	184.717316	835.943604	-290.440125	-259.499054	853.581909	-418.948883	-55.351841	962.700134	554.721497	-7.486463	947.293396	556.041565	158.537552
-480.632019	41.400684	867.752014	-414.275360	-169.038818	866.705322	-560.904846	59.690605	493.836578	-483.432068	-212.900070	517.766602	-601.608276	59.820766	90.513382	-545.593506	-215.006851	84.917526	-519.458923	99.847649	1343.551880	-412.661102	-225.868164	1355.973755	-414.193573	-45.569359	1341.271851	-462.393524	-23.687613	1631.087158	-603.258362	166.274353	1085.761841	-404.770111	-333.221741	1098.985962	-491.355194	185.281860	836.023804	-290.652863	-260.683167	853.246765	-418.910156	-55.293407	962.688477	554.629272	-7.475330	947.281494	556.260803	158.489136
-480.643860	41.395504	867.755981	-414.188080	-168.977463	866.704163	-560.902039	59.680149	493.825317	-483.494965	-212.855408	517.777039	-601.635620	59.809090	90.487091	-545.639526	-214.995544	84.924126	-519.598511	99.805038	1343.538086	-412.619019	-225.842056	1356.005493	-414.245056	-45.539505	1341.275513	-462.114349	-23.555061	1631.074463	-603.243652	166.367905	1085.762329	-404.851624	-333.434082	1099.073120	-491.209259	185.859116	836.127747	-290.890045	-261.922424	852.959290	-418.872681	-55.251572	962.688782	554.991394	-7.123405	947.073730	556.580811	158.810532
-480.680664	41.412716	867.771729	-414.126495	-168.933487	866.704041	-560.970642	59.717758	493.856079	-483.529633	-212.782516	517.773743	-601.622498	59.822075	90.484962	-545.573486	-214.962723	84.903168	-519.742676	99.736122	1343.525879	-412.580872	-225.820374	1356.001343	-414.291992	-45.517380	1341.273438	-461.850006	-23.425076	1631.061279	-603.266968	166.465530	1085.740723	-404.949829	-333.690063	1099.176758	-491.154419	186.440598	836.200073	-291.230743	-263.142731	852.648010	-418.853363	-55.211521	962.693604	554.622803	-7.167772	947.138428	556.565491	158.794067
-480.689514	41.419708	867.791260	-414.050568	-168.858353	866.709412	-560.953857	59.698265	493.849060	-483.583862	-212.787170	517.807922	-601.624146	59.832962	90.503868	-545.545410	-214.960785	84.908134	-519.884033	99.705170	1343.516357	-412.524353	-225.788513	1356.001709	-414.327728	-45.484116	1341.289063	-461.615295	-23.321415	1631.055298	-603.297180	166.545059	1085.744141	-405.029663	-333.920105	1099.295044	-491.043640	187.023331	836.321655	-291.427216	-264.663818	852.311768	-418.831543	-55.166348	962.709229	554.809631	-6.840164	947.008118	556.737488	159.059128
-480.715851	41.463028	867.806641	-414.000793	-168.802383	866.693298	-560.962769	59.732056	493.868439	-483.576477	-212.726349	517.809753	-601.627136	59.837372	90.512596	-545.528870	-214.949371	84.916893	-520.002258	99.662941	1343.530029	-412.456268	-225.777649	1356.028442	-414.371765	-45.441818	1341.291992	-461.431519	-23.232201	1631.039673	-603.354980	166.664413	1085.729248	-405.129456	-334.158661	1099.405762	-490.905457	187.576202	836.474426	-291.711304	-266.139618	852.002258	-418.820099	-55.120258	962.709290	554.730530	-6.720592	946.988831	556.830627	159.180527
-480.742249	41.469707	867.816284	-413.922302	-168.740616	866.715149	-560.938721	59.760338	493.864960	-483.616821	-212.713333	517.817505	-601.625305	59.832291	90.509491	-545.544617	-214.948578	84.918175	-520.098328	99.613785	1343.523193	-412.399719	-225.753937	1356.037354	-414.374786	-45.423302	1341.305176	-461.273438	-23.130795	1631.018921	-603.416016	166.813187	1085.766724	-405.121490	-334.663483	1099.666626	-490.788300	188.127884	836.639160	-291.992004	-267.635590	851.702759	-418.800751	-55.066109	962.725220	554.671936	-6.593491	946.954285	556.926147	159.299820
-480.763580	41.481403	867.823181	-413.851990	-168.685928	866.722534	-560.939697	59.756691	493.854492	-483.630096	-212.660263	517.829895	-601.623474	59.842438	90.495483	-545.556519	-214.951843	84.912651	-520.189026	99.576889	1343.520020	-412.300415	-225.711792	1356.045532	-414.354675	-45.379452	1341.303711	-461.162048	-23.060585	1630.999512	-603.503845	166.985046	1085.801270	-405.218933	-334.998016	1099.799805	-490.743500	188.668457	836.753357	-292.225769	-269.238525	851.432312	-418.780334	-55.019825	962.732422	554.613892	-6.483059	946.931091	557.030151	159.472916
-480.883179	41.594261	867.848816	-414.039429	-168.489120	866.612427	-561.000671	59.817265	493.887390	-483.685852	-212.709671	517.791748	-601.635132	59.835934	90.495903	-545.577087	-214.950912	84.920609	-520.259399	99.561012	1343.534302	-412.205872	-225.674011	1356.047974	-414.322784	-45.334927	1341.310913	-461.102112	-22.979252	1631.000488	-603.557983	167.130966	1085.855713	-405.352783	-335.292664	1099.925903	-490.668182	189.175461	836.867554	-292.610474	-270.740204	851.101196	-418.867920	-54.911385	962.674622	554.534851	-6.387530	946.908569	557.130920	159.603729
-480.939850	41.622856	867.863953	-413.988373	-168.466553	866.622009	-560.979065	59.806435	493.896667	-483.651062	-212.664185	517.787659	-601.629883	59.858917	90.500542	-545.580872	-214.922546	84.927910	-520.302246	99.542068	1343.542969	-412.078857	-225.634018	1356.043457	-414.305817	-45.283657	1341.303101	-461.076752	-22.913084	1630.999512	-603.602173	167.241302	1085.896362	-405.458466	-335.597198	1100.041504	-490.603790	189.696075	837.009216	-292.796448	-272.503418	850.805603	-418.867859	-54.872986	962.684998	554.451721	-6.260108	946.906921	557.236755	159.733505
-480.992645	41.686512	867.883179	-413.989777	-168.382813	866.590515	-561.053345	59.822491	493.898468	-483.666962	-212.649231	517.787659	-601.645569	59.862968	90.520493	-545.570801	-214.920883	84.926636	-520.347046	99.526405	1343.562378	-411.946869	-225.602921	1356.044678	-414.260986	-45.251522	1341.313477	-461.077301	-22.866188	1631.016846	-603.614563	167.371613	1085.951782	-405.544617	-335.887360	1100.132690	-490.549500	190.207672	837.147400	-292.986115	-274.269897	850.536560	-418.875458	-54.808258	962.673767	554.392212	-6.145357	946.862183	557.343750	159.871567
-480.991516	41.647049	867.873840	-413.820313	-168.412567	866.642639	-560.993347	59.822506	493.885651	-483.610840	-212.634766	517.827820	-601.595947	59.863510	90.495514	-545.564575	-214.921371	84.924133	-520.360657	99.533302	1343.589966	-411.811615	-225.533905	1356.023804	-414.221161	-45.199345	1341.310669	-461.124268	-22.827820	1631.031006	-603.625000	167.461884	1086.009644	-405.737213	-336.041718	1100.128784	-490.512024	190.644028	837.271057	-293.354340	-275.923096	850.188049	-418.819061	-54.800884	962.700073	554.324951	-5.996939	946.846558	557.459473	160.010040
-480.988770	41.641083	867.860413	-413.698090	-168.431366	866.711853	-560.966187	59.786224	493.847748	-483.604218	-212.605225	517.826721	-601.583618	59.881039	90.493126	-545.595276	-214.915710	84.929115	-520.353394	99.567093	1343.618530	-411.659576	-225.482330	1356.027954	-414.172882	-45.155773	1341.291748	-461.189453	-22.804430	1631.059937	-603.643311	167.620560	1086.070923	-405.850861	-336.342834	1100.239258	-490.511444	191.058960	837.369751	-293.635010	-277.669128	849.893616	-418.778381	-54.766975	962.730286	554.246582	-5.895772	946.824036	557.543457	160.112930
-481.059235	41.682953	867.863892	-413.703461	-168.393234	866.679993	-561.025818	59.821793	493.856628	-483.553040	-212.542953	517.808594	-601.591736	59.877151	90.500206	-545.593079	-214.923996	84.918526	-520.313904	99.565094	1343.632202	-411.511749	-225.414719	1356.007690	-414.077515	-45.106838	1341.280640	-461.273712	-22.789867	1631.077393	-603.634888	167.746124	1086.146118	-405.943146	-336.678009	1100.380493	-490.512207	191.461807	837.455688	-293.945007	-279.345184	849.612549	-418.790436	-54.726028	962.708313	554.156738	-5.793199	946.795715	557.635132	160.193497
-481.111084	41.666294	867.845764	-413.701294	-168.359772	866.670532	-561.030945	59.812180	493.846283	-483.571350	-212.545532	517.823425	-601.586914	59.867645	90.494987	-545.535156	-214.931763	84.951279	-520.261658	99.581871	1343.663696	-411.375183	-225.363312	1356.027466	-414.026184	-45.060234	1341.262451	-461.389893	-22.775318	1631.094971	-603.617126	167.897995	1086.215088	-406.029785	-337.007629	1100.505127	-490.543243	191.889725	837.557983	-294.200958	-281.162964	849.310669	-418.801819	-54.699902	962.688904	554.055664	-5.697704	946.784546	557.719055	160.292587
-481.160034	41.679180	867.832825	-413.666168	-168.345413	866.660706	-561.061096	59.803066	493.843872	-483.513855	-212.531982	517.789551	-601.567322	59.888607	90.497421	-545.573181	-214.940155	84.954002	-520.199890	99.579666	1343.693359	-411.248016	-225.303009	1356.023315	-413.940582	-45.012501	1341.242432	-461.515015	-22.774054	1631.119385	-603.601257	168.044388	1086.272217	-406.116730	-337.321533	1100.627197	-490.608887	192.277969	837.640442	-294.519135	-282.933411	849.027527	-418.797302	-54.669628	962.672546	553.969421	-5.605329	946.754639	557.832031	160.373520
-481.202362	41.673164	867.838867	-413.666840	-168.308548	866.652222	-561.080688	59.799343	493.846558	-483.490601	-212.580353	517.811768	-601.586609	59.861240	90.499535	-545.619873	-214.933533	84.969086	-520.145874	99.614288	1343.707397	-411.121643	-225.255325	1356.012329	-413.840149	-44.983627	1341.236206	-461.646362	-22.800850	1631.140991	-603.556091	168.202682	1086.375000	-406.200195	-337.674927	1100.771606	-490.641754	192.631424	837.716003	-294.812744	-284.614502	848.772522	-418.804688	-54.648827	962.666565	553.891663	-5.534688	946.734314	557.943054	160.463943
-481.255219	41.706345	867.853027	-413.680054	-168.274597	866.645813	-561.113647	59.799152	493.837189	-483.479706	-212.567688	517.806335	-601.600891	59.865749	90.506317	-545.593750	-214.920792	84.976166	-520.060852	99.616524	1343.743896	-410.999451	-225.202805	1356.041260	-413.751343	-44.954857	1341.237183	-461.803528	-22.823063	1631.177002	-603.516602	168.379562	1086.443115	-406.282776	-337.973267	1100.866943	-490.716522	192.950089	837.776978	-295.056763	-286.397552	848.512634	-418.824188	-54.614761	962.666382	553.815247	-5.459032	946.721619	558.080505	160.524292
-481.301270	41.710648	867.863159	-413.663818	-168.247192	866.649414	-561.126526	59.827850	493.873566	-483.415833	-212.542847	517.805420	-601.600220	59.866158	90.509796	-545.562744	-214.926224	84.994781	-519.966431	99.662369	1343.781372	-410.887665	-225.141953	1356.061157	-413.660309	-44.921871	1341.239624	-461.957550	-22.840431	1631.196533	-603.456848	168.529404	1086.514160	-406.354279	-338.260345	1101.036133	-490.801880	193.225388	837.805420	-295.289337	-288.240662	848.288147	-418.833374	-54.590591	962.670776	553.752930	-5.382582	946.699646	558.220093	160.620377
-481.335785	41.690945	867.848206	-413.634705	-168.265884	866.651245	-561.170410	59.830132	493.843201	-483.432587	-212.592041	517.809448	-601.583862	59.868633	90.502663	-545.594788	-214.928680	85.002708	-519.870361	99.689278	1343.789795	-410.803101	-225.122849	1356.075317	-413.575317	-44.881645	1341.237427	-462.126617	-22.857565	1631.223511	-603.408875	168.705582	1086.583496	-406.435974	-338.620667	1101.168213	-490.837006	193.481155	837.812561	-295.655609	-289.832245	848.073792	-418.828766	-54.591045	962.660278	553.691589	-5.295283	946.692261	558.357300	160.663940
-481.384888	41.726604	867.862427	-413.633911	-168.224274	866.642090	-561.189636	59.819172	493.849274	-483.456024	-212.226196	517.815674	-601.597412	59.890724	90.516144	-545.657837	-214.926346	85.001320	-519.780884	99.721924	1343.823853	-410.705475	-225.080475	1356.088745	-413.484619	-44.859303	1341.245605	-462.273438	-22.877045	1631.243164	-603.339233	168.829147	1086.602173	-406.496490	-338.879364	1101.314697	-490.936737	193.719696	837.794250	-295.843048	-291.597382	847.861938	-418.840149	-54.551853	962.658936	553.593262	-5.264334	946.687866	558.477966	160.679550
-481.419556	41.713268	867.869751	-413.635834	-168.210449	866.646423	-561.217346	59.828632	493.862885	-483.454315	-212.567612	517.886597	-601.632629	59.877678	90.518105	-545.677490	-214.921402	85.038986	-519.705750	99.752594	1343.823486	-410.620697	-225.060196	1356.094971	-413.416565	-44.842285	1341.245483	-462.421661	-22.891876	1631.265991	-603.291077	168.963577	1086.645996	-406.577454	-339.157898	1101.445068	-491.057129	193.932312	837.753113	-296.103394	-293.279938	847.679443	-418.850616	-54.544800	962.661804	553.512939	-5.220419	946.696899	558.573792	160.717422
-481.441833	41.760136	867.892029	-413.624878	-168.192810	866.654114	-561.252502	59.820675	493.871063	-483.416321	-212.785172	517.902527	-601.623596	59.883926	90.527222	-545.652893	-214.917160	85.044121	-519.780762	99.947151	1343.928833	-410.554352	-225.051544	1356.137207	-413.353210	-44.838661	1341.247681	-462.571655	-22.916046	1631.261597	-603.205627	169.047791	1086.694458	-406.673706	-339.415436	1101.573486	-491.205017	194.134583	837.718628	-296.402039	-294.790680	847.489624	-418.849884	-54.513805	962.674988	553.450684	-5.172309	946.699646	558.681763	160.773651
-481.401001	41.722565	867.922424	-413.431488	-168.187286	866.715942	-561.293213	59.828083	493.880341	-483.383575	-212.860626	517.947449	-601.627075	59.903114	90.513489	-545.648071	-214.909531	85.079834	-519.565674	99.780556	1343.872925	-410.508728	-225.030319	1356.161133	-413.280243	-44.837067	1341.260620	-462.689392	-22.949049	1631.293945	-603.154175	169.133514	1086.730957	-406.767059	-339.668549	1101.689941	-491.299896	194.315231	837.698547	-296.567657	-296.441437	847.348450	-418.765778	-54.503597	962.728577	553.359009	-5.128116	946.702454	558.757385	160.811722
-481.366730	41.714520	867.929626	-413.285248	-168.189682	866.749634	-561.301208	59.806313	493.894043	-483.562134	-213.084045	517.982178	-601.627441	59.887688	90.525162	-545.693665	-214.903122	85.113045	-519.467651	99.808838	1343.887817	-410.477234	-225.023941	1356.177612	-413.228729	-44.826694	1341.278320	-462.778259	-22.961823	1631.309326	-603.081238	169.230698	1086.776367	-406.891479	-339.930573	1101.836060	-491.422638	194.439377	837.650818	-296.847931	-297.869965	847.228516	-418.688446	-54.485466	962.750793	553.262634	-5.091237	946.710815	558.841736	160.851105
-481.336823	41.698528	867.931213	-413.172241	-168.191605	866.778870	-561.332031	59.787777	493.915131	-483.476654	-212.972305	517.985535	-601.616882	59.897785	90.531967	-545.670471	-214.908386	85.099419	-519.411743	99.821640	1343.898193	-410.466858	-225.017517	1356.189575	-413.181244	-44.834846	1341.293091	-462.834076	-22.986477	1631.357300	-602.995361	169.278091	1086.797119	-406.916656	-340.366913	1102.090942	-491.518311	194.569702	837.620239	-296.988586	-299.409760	847.142761	-418.634857	-54.475788	962.769836	553.192871	-5.069549	946.715637	558.951233	160.882156
-481.303589	41.657753	867.930664	-413.041443	-168.175247	866.812134	-561.388916	59.771164	493.907410	-483.403107	-212.905029	517.996887	-601.632690	59.887608	90.521240	-545.576233	-214.857758	85.077118	-519.341553	99.835266	1343.900391	-410.441223	-225.017059	1356.199829	-413.166443	-44.843655	1341.293945	-462.907562	-22.986679	1631.342896	-602.953064	169.315720	1086.818604	-407.017059	-340.615234	1102.192627	-491.615845	194.640106	837.562988	-297.191376	-300.836304	847.035339	-418.562439	-54.460003	962.786499	553.133789	-5.072594	946.719727	559.064392	160.895294
-481.289185	41.661617	867.915161	-412.985046	-168.179901	866.825928	-561.417175	59.740387	493.921112	-483.385162	-212.886566	518.013306	-601.624878	59.873344	90.524529	-545.611938	-214.848267	85.089935	-519.334167	99.847061	1343.899048	-410.441528	-225.024323	1356.219727	-413.127899	-44.844124	1341.296387	-462.917908	-22.990364	1631.377930	-602.898621	169.337997	1086.809326	-407.164246	-340.834686	1102.305420	-491.714722	194.706161	837.526550	-297.441559	-302.041351	846.955078	-418.529572	-54.442570	962.784790	553.022095	-5.029203	946.733765	559.140625	160.942963
-481.272247	41.691128	867.924561	-412.984131	-168.163849	866.823853	-561.459473	59.720860	493.916901	-483.370972	-212.803192	517.994019	-601.625427	59.887749	90.529060	-545.589050	-214.849899	85.078575	-519.278625	99.851273	1343.882202	-410.450531	-225.023071	1356.226563	-413.130066	-44.845531	1341.296387	-462.939819	-22.985855	1631.387939	-602.856079	169.339096	1086.811890	-407.306274	-341.056549	1102.391968	-491.779907	194.727051	837.464233	-297.617340	-303.257477	846.887451	-418.508209	-54.423679	962.785095	552.961792	-5.016952	946.722961	559.259827	160.961304
-481.256073	41.703773	867.925964	-412.965332	-168.161407	866.826782	-561.517029	59.700127	493.942566	-483.360870	-212.791763	517.980530	-601.615845	59.892715	90.528076	-545.578064	-214.850433	85.075790	-519.254578	99.866867	1343.881592	-410.478821	-225.050735	1356.246216	-413.125946	-44.875839	1341.299316	-462.932404	-22.971146	1631.395996	-602.837524	169.337051	1086.810669	-407.438019	-341.251923	1102.484131	-491.842194	194.726974	837.409668	-297.726593	-304.586456	846.849976	-418.492798	-54.416206	962.787903	552.887695	-5.006120	946.731689	559.365356	160.979050
-481.247162	41.708336	867.928406	-412.956879	-168.144150	866.828796	-561.550354	59.689270	493.943146	-483.418030	-212.830704	518.013428	-601.619202	59.894623	90.524002	-545.614563	-214.852524	85.075226	-519.252441	99.874435	1343.865234	-410.509216	-225.050705	1356.269409	-413.113312	-44.881271	1341.306885	-462.919830	-22.937260	1631.361938	-602.819946	169.310120	1086.781738	-407.613037	-341.446259	1102.564331	-491.896118	194.701065	837.356323	-297.880463	-305.581543	846.829773	-418.482300	-54.404400	962.789490	552.833313	-4.987611	946.715515	559.496704	160.991547
-481.217072	41.741653	867.930237	-412.943176	-168.144165	866.816223	-561.587952	59.673210	493.944794	-483.538544	-212.934311	518.057129	-601.653687	59.885468	90.529343	-545.639465	-214.851425	85.089340	-519.239685	99.874069	1343.836182	-410.547302	-225.083603	1356.285767	-413.111938	-44.886646	1341.320068	-462.853973	-22.922947	1631.397705	-602.792236	169.267395	1086.745972	-407.776367	-341.668610	1102.642456	-491.941010	194.639954	837.294434	-298.075592	-306.477600	846.834534	-418.457489	-54.396992	962.784058	552.757874	-4.954084	946.716675	559.610168	161.030579
-481.189911	41.755127	867.921936	-412.950684	-168.122131	866.813354	-561.620300	59.663555	493.959747	-483.700470	-213.012665	518.098328	-601.656311	59.888855	90.529457	-545.706848	-214.866928	85.115463	-519.254395	99.872810	1343.822388	-410.606415	-225.091736	1356.277710	-413.124542	-44.916134	1341.315186	-462.811890	-22.869909	1631.349854	-602.790527	169.217773	1086.718994	-407.928436	-341.900513	1102.731445	-491.970245	194.561874	837.228516	-298.232574	-307.416687	846.828430	-418.440796	-54.378891	962.776428	552.702454	-4.952086	946.704468	559.724731	161.023941
-481.180267	41.759605	867.931885	-412.958374	-168.117310	866.807434	-561.638123	59.672867	493.970490	-483.713043	-212.985977	518.098572	-601.675354	59.883282	90.528236	-545.646484	-214.849472	85.104652	-519.241028	99.860291	1343.814331	-410.648407	-225.131363	1356.298218	-413.149139	-44.931671	1341.304810	-462.737335	-22.831390	1631.348755	-602.782227	169.119949	1086.663452	-408.121948	-342.074982	1102.765991	-491.991486	194.460800	837.173218	-298.361786	-308.218445	846.842773	-418.437134	-54.382946	962.778442	552.624023	-4.986770	946.702209	559.845581	161.028549
-481.162384	41.785709	867.936401	-412.967621	-168.126007	866.801331	-561.648987	59.675503	493.977692	-483.731506	-212.977432	518.088562	-601.687073	59.877617	90.530136	-545.663086	-214.858780	85.129158	-519.266968	99.859138	1343.779419	-410.693909	-225.156006	1356.311646	-413.162506	-44.952991	1341.296143	-462.661194	-22.796074	1631.336426	-602.780762	169.043365	1086.606689	-408.276215	-342.252136	1102.867188	-492.018188	194.341461	837.102112	-298.315002	-308.764008	846.959534	-418.428802	-54.382915	962.777222	552.583862	-4.970910	946.693787	559.995544	161.017456
-481.144745	41.794632	867.935974	-412.985901	-168.125565	866.794617	-561.647888	59.710732	493.999176	-483.731354	-212.973969	518.101074	-601.673157	59.894428	90.535271	-545.669189	-214.850113	85.135307	-519.274719	99.849663	1343.753052	-410.749939	-225.180786	1356.328003	-413.180542	-44.970123	1341.301758	-462.550140	-22.757124	1631.350830	-602.807556	168.958374	1086.570435	-408.470795	-342.449829	1102.942017	-492.018311	194.177826	837.035950	-298.545135	-309.564240	846.942627	-418.429688	-54.386543	962.774597	552.522827	-4.995640	946.692261	560.115845	161.007889
-481.113007	41.757973	867.924805	-412.988800	-168.130585	866.798279	-561.594543	59.694534	493.990753	-483.700073	-212.949127	518.076843	-601.652649	59.927185	90.525673	-545.639465	-214.840683	85.116455	-519.276123	99.856186	1343.722168	-410.790161	-225.199493	1356.333008	-413.204773	-44.991951	1341.311279	-462.463318	-22.720142	1631.334717	-602.819031	168.876846	1086.529785	-408.640106	-342.621002	1103.020752	-492.031311	193.966873	836.977417	-298.668152	-310.054657	846.989929	-418.426025	-54.407532	962.774048	552.477417	-4.964027	946.673767	560.270386	160.993301
-481.082642	41.771961	867.945007	-412.977905	-168.151581	866.806152	-561.573669	59.683807	493.975891	-483.690033	-212.912521	518.089661	-601.664307	59.908131	90.526474	-545.651855	-214.833725	85.124649	-519.286743	99.838234	1343.698486	-410.879486	-225.224838	1356.353760	-413.232758	-45.017044	1341.308105	-462.397400	-22.669943	1631.300903	-602.836731	168.771759	1086.516479	-408.788330	-342.768982	1103.062622	-492.009460	193.765778	836.916016	-298.677185	-310.601013	847.073425	-418.412903	-54.423218	962.791443	552.408691	-4.988960	946.684875	560.427917	160.947952
-481.102295	41.795433	867.958069	-413.049896	-168.146042	866.799561	-561.568909	59.737858	494.011292	-483.692139	-212.922043	518.089233	-601.666138	59.913460	90.537323	-545.624268	-214.804932	85.126595	-519.361328	99.828827	1343.675171	-410.982910	-225.288940	1356.353516	-413.314697	-45.062561	1341.305908	-462.308563	-22.630730	1631.322021	-602.876221	168.710281	1086.449219	-408.946350	-342.964630	1103.132690	-492.005280	193.519119	836.847717	-298.769196	-310.906311	847.121460	-418.448883	-54.422329	962.793030	552.407898	-4.969424	946.671082	560.598389	160.973450
-481.096039	41.788662	867.955994	-413.072754	-168.168045	866.795959	-561.534058	59.762108	493.980103	-483.709229	-212.947433	518.101624	-601.656921	59.921013	90.550476	-545.593689	-214.802124	85.126648	-519.329651	99.857521	1343.632935	-410.985077	-225.292877	1356.367188	-413.300507	-45.067165	1341.313232	-462.246094	-22.593079	1631.296387	-602.903992	168.647812	1086.428711	-409.086914	-343.077179	1103.173706	-491.985199	193.263428	836.778503	-298.732330	-310.993469	847.255310	-418.458740	-54.442539	962.791199	552.376343	-4.963271	946.663757	560.762817	160.988815
-481.091919	41.789833	867.958984	-413.116333	-168.204956	866.801575	-561.481934	59.754169	493.983124	-483.705444	-212.920624	518.098267	-601.665649	59.899471	90.533058	-545.639099	-214.794510	85.113167	-519.356689	99.839302	1343.632935	-411.083588	-225.326920	1356.368042	-413.339722	-45.101238	1341.298950	-462.195526	-22.562359	1631.280029	-602.920349	168.560013	1086.403320	-409.240601	-343.203766	1103.203735	-491.970276	192.997696	836.751953	-298.788147	-311.115845	847.330566	-418.474365	-54.465931	962.794739	552.310120	-4.979795	946.681824	560.901001	160.955963
-481.080353	41.786041	867.954834	-413.136963	-168.216507	866.795471	-561.489136	59.804138	493.984955	-483.713440	-212.931396	518.085571	-601.667480	59.920662	90.554100	-545.622986	-214.794189	85.118362	-519.363220	99.828484	1343.622314	-411.135101	-225.367706	1356.380859	-413.372314	-45.131245	1341.305176	-462.159637	-22.544729	1631.254395	-602.931702	168.449600	1086.350952	-409.410400	-343.354736	1103.248657	-491.932281	192.728027	836.729187	-299.010193	-311.337524	847.288696	-418.486145	-54.481571	962.792542	552.277039	-4.932449	946.687256	561.044617	160.979279
-481.077698	41.793625	867.962097	-413.197327	-168.257462	866.804382	-561.436401	59.810654	493.997437	-483.736115	-212.943344	518.064941	-601.645203	59.923454	90.551361	-545.655212	-214.789886	85.118706	-519.357239	99.801872	1343.599365	-411.195526	-225.391525	1356.377930	-413.415100	-45.164063	1341.288696	-462.133575	-22.517700	1631.244263	-602.939514	168.393784	1086.347046	-409.522369	-343.421875	1103.249023	-491.898376	192.413925	836.705078	-298.947876	-311.183380	847.414795	-418.511902	-54.507126	962.800476	552.255371	-4.932389	946.693665	561.190002	160.999802
-481.053772	41.747013	867.964233	-413.195007	-168.293304	866.825928	-561.400818	59.818203	493.989563	-483.737427	-212.972137	518.086670	-601.625366	59.929054	90.554092	-545.597595	-214.792664	85.122032	-519.374573	99.795280	1343.595703	-411.284241	-225.419479	1356.383057	-413.455017	-45.180611	1341.297852	-462.123413	-22.506058	1631.229492	-602.930542	168.301987	1086.318848	-409.646606	-343.517059	1103.254639	-491.825958	192.109283	836.717529	-299.075012	-310.946838	847.458252	-418.512787	-54.546593	962.816406	552.233337	-4.871297	946.694763	561.329163	160.990982
-481.056152	41.746456	867.961914	-413.235992	-168.310684	866.816040	-561.354797	59.808064	493.978699	-483.739075	-213.001083	518.076599	-601.636108	59.935711	90.564720	-545.594727	-214.792221	85.125046	-519.382324	99.797607	1343.580322	-411.351807	-225.479813	1356.374268	-413.499695	-45.224964	1341.276123	-462.122131	-22.497385	1631.212158	-602.925537	168.227631	1086.306030	-409.765594	-343.519562	1103.213623	-491.778412	191.794495	836.684875	-299.070068	-310.878052	847.477783	-418.533539	-54.564674	962.810852	552.215210	-4.870719	946.699280	561.499756	161.004761
-481.044983	41.716576	867.950500	-413.294769	-168.341660	866.807373	-561.354797	59.827019	493.982147	-483.746155	-213.012543	518.054504	-601.631348	59.926517	90.552734	-545.625977	-214.794434	85.120720	-519.393433	99.802170	1343.580200	-411.431427	-225.531830	1356.371338	-413.546143	-45.269344	1341.275635	-462.135010	-22.515217	1631.211426	-602.894165	168.141113	1086.254761	-409.865814	-343.561676	1103.194458	-491.688446	191.462173	836.677673	-299.169464	-310.681030	847.478394	-418.555237	-54.602741	962.800903	552.206726	-4.881788	946.709839	561.684448	160.952164
-481.041779	41.690426	867.941833	-413.339935	-168.368652	866.803894	-561.342407	59.846977	493.971985	-483.767670	-213.054642	518.058533	-601.657532	59.925270	90.569878	-545.641174	-214.793823	85.126945	-519.423706	99.758560	1343.553589	-411.520599	-225.543900	1356.345947	-413.583710	-45.304829	1341.276489	-462.167786	-22.519835	1631.194336	-602.898254	168.068268	1086.213501	-409.973846	-343.551849	1103.152710	-491.581512	191.106979	836.643372	-299.309418	-310.269379	847.469421	-418.579437	-54.634605	962.796204	552.188354	-4.885409	946.725220	561.838379	160.936798
-481.038239	41.692600	867.934631	-413.365448	-168.412827	866.800964	-561.326721	59.829636	493.938904	-483.796722	-213.115829	518.089355	-601.663818	59.922634	90.568222	-545.643860	-214.798264	85.116653	-519.480591	99.733879	1343.545288	-411.659912	-225.645203	1356.332397	-413.670502	-45.361412	1341.279053	-462.219604	-22.544209	1631.184937	-602.884399	167.966568	1086.152466	-410.012756	-343.527527	1103.128418	-491.474701	190.741501	836.589478	-299.207886	-309.661438	847.570068	-418.598938	-54.662315	962.794312	552.205872	-4.854987	946.727844	562.007690	160.955353
-481.037079	41.659065	867.928650	-413.414520	-168.447830	866.802307	-561.327271	59.816750	493.944855	-483.786407	-213.084381	518.063293	-601.670715	59.922863	90.549797	-545.618164	-214.799866	85.109283	-519.429321	99.745201	1343.551636	-411.721680	-225.667114	1356.305054	-413.690735	-45.394875	1341.267212	-462.275238	-22.581263	1631.190674	-602.850952	167.896500	1086.140137	-410.084198	-343.471191	1103.061890	-491.389130	190.388428	836.571716	-299.258881	-309.176117	847.593872	-418.627289	-54.701565	962.793762	552.205322	-4.847888	946.717590	562.170227	161.000229
-481.037933	41.618408	867.919678	-413.451324	-168.493607	866.794800	-561.301147	59.808804	493.933380	-483.836609	-213.167084	518.061279	-601.657410	59.910725	90.553215	-545.639587	-214.802734	85.108246	-519.457825	99.717735	1343.540161	-411.812927	-225.727097	1356.304443	-413.754059	-45.442741	1341.266968	-462.344055	-22.623055	1631.184814	-602.805481	167.783798	1086.108887	-410.165009	-343.363800	1102.977173	-491.276123	190.067062	836.546814	-299.319031	-308.618530	847.559875	-418.656616	-54.752609	962.789368	552.180786	-4.848909	946.729065	562.287415	160.977585
-481.031006	41.570507	867.918152	-413.457489	-168.544495	866.805908	-561.282227	59.798805	493.921844	-483.788727	-213.119690	518.046753	-601.673645	59.929539	90.527794	-545.674072	-214.823303	85.091545	-519.500061	99.681152	1343.540283	-411.963837	-225.807388	1356.268188	-413.841431	-45.515015	1341.276489	-462.408173	-22.641670	1631.166260	-602.751953	167.687958	1086.045654	-410.241608	-343.222900	1102.851807	-491.175385	189.738937	836.515442	-299.358643	-308.176758	847.471436	-418.665955	-54.801334	962.796997	552.196777	-4.825107	946.725891	562.421875	160.988876
-481.033142	41.527916	867.893921	-413.493744	-168.587540	866.805115	-561.268250	59.779991	493.919342	-483.692688	-213.038635	517.998047	-601.679871	59.915779	90.512863	-545.613953	-214.826492	85.074448	-519.452942	99.692017	1343.521606	-412.017395	-225.841339	1356.242065	-413.856628	-45.546383	1341.275513	-462.508270	-22.729485	1631.182373	-602.701965	167.619324	1086.047974	-410.402710	-342.851135	1102.592529	-491.034637	189.386459	836.495239	-299.328583	-307.468292	847.437317	-418.690887	-54.840015	962.785889	552.166992	-4.818927	946.736206	562.508667	160.983856
-481.035370	41.470806	867.884766	-413.521942	-168.634232	866.806824	-561.274475	59.778374	493.899628	-483.656647	-212.996475	517.969727	-601.667664	59.903946	90.502441	-545.615967	-214.821289	85.057915	-519.455505	99.675224	1343.529663	-412.119781	-225.891449	1356.220947	-413.895935	-45.603558	1341.270020	-462.595764	-22.796898	1631.190063	-602.642639	167.520126	1085.986450	-410.460449	-342.616760	1102.443115	-490.889587	189.004059	836.462341	-299.237610	-306.455475	847.464111	-418.713348	-54.892414	962.784363	552.180847	-4.837097	946.735779	562.621643	160.986786
-481.035156	41.458096	867.886902	-413.543701	-168.666992	866.805786	-561.320313	59.761562	493.914490	-483.628693	-212.975555	517.977295	-601.664063	59.902969	90.524849	-545.580139	-214.846802	85.030663	-519.466797	99.642349	1343.528076	-412.225647	-225.961456	1356.207153	-413.954071	-45.655231	1341.276245	-462.684631	-22.861950	1631.191895	-602.587769	167.433853	1085.973999	-410.526428	-342.416290	1102.310059	-490.758087	188.671768	836.445190	-299.269501	-305.693176	847.436340	-418.735291	-54.924019	962.789063	552.187866	-4.833247	946.742676	562.725830	160.977478
-481.034424	41.437889	867.907227	-413.550018	-168.721054	866.822083	-561.287598	59.727673	493.925018	-483.649109	-212.983734	517.968140	-601.683899	59.897488	90.517586	-545.575928	-214.855347	85.026978	-519.503540	99.621086	1343.540649	-412.349426	-226.027039	1356.174194	-414.020782	-45.724293	1341.289185	-462.783081	-22.949764	1631.193481	-602.534119	167.342148	1085.936035	-410.577942	-342.188660	1102.180298	-490.623322	188.342712	836.428040	-299.265320	-304.763336	847.399170	-418.748627	-54.968765	962.811218	552.166748	-4.827357	946.754944	562.818359	160.954147
-481.086365	41.378304	867.899963	-413.656464	-168.732010	866.794373	-561.304749	59.712784	493.913086	-483.700592	-213.038010	517.960205	-601.681641	59.898582	90.516518	-545.613403	-214.862167	85.033264	-519.514160	99.597054	1343.566040	-412.436249	-226.118484	1356.161621	-414.100891	-45.787624	1341.292969	-462.888702	-23.031828	1631.208984	-602.486816	167.308823	1085.935547	-410.630066	-341.900421	1102.022095	-490.466949	188.028275	836.423584	-299.136169	-303.929047	847.428223	-418.817108	-55.015255	962.791504	552.222839	-4.818178	946.742249	562.937683	160.947968
-481.079407	41.321911	867.881226	-413.610168	-168.840378	866.846497	-561.308960	59.654232	493.903717	-483.733582	-213.061157	517.989990	-601.689392	59.895142	90.511871	-545.578064	-214.859863	85.022308	-519.545776	99.568687	1343.568237	-412.536224	-226.142883	1356.140869	-414.137451	-45.842945	1341.319824	-462.997192	-23.126991	1631.222656	-602.430786	167.235306	1085.911743	-410.684906	-341.669128	1101.886597	-490.306213	187.725052	836.429504	-299.200989	-303.114990	847.363953	-418.827057	-55.074024	962.817017	552.240662	-4.830125	946.748291	563.009338	160.963333
-481.092712	41.285732	867.893555	-413.632721	-168.878098	866.851746	-561.315674	59.638756	493.919189	-483.768677	-213.085678	518.011169	-601.662476	59.892502	90.485893	-545.535400	-214.870377	85.023033	-519.580139	99.545509	1343.583618	-412.639679	-226.214966	1356.126343	-414.223602	-45.908401	1341.336182	-463.095978	-23.199753	1631.234619	-602.375366	167.174805	1085.895264	-410.752106	-341.402618	1101.758057	-490.121674	187.431122	836.426086	-299.191864	-301.880798	847.396667	-418.851654	-55.117645	962.828430	552.270508	-4.849518	946.748230	563.115906	160.929718
-481.100586	41.280376	867.895447	-413.692871	-168.905243	866.863708	-561.336853	59.590183	493.918304	-483.841095	-213.146179	517.991577	-601.667053	59.886169	90.488503	-545.575256	-214.860413	85.026276	-519.613708	99.505791	1343.611450	-412.743134	-226.265335	1356.119263	-414.304199	-45.991581	1341.331787	-463.199524	-23.269676	1631.246826	-602.290894	167.102753	1085.879639	-410.800323	-341.125519	1101.613770	-489.946716	187.148224	836.435181	-299.141876	-300.837189	847.386536	-418.890900	-55.139015	962.837341	552.299194	-4.853446	946.752808	563.198059	160.897797
-481.115601	41.221268	867.885193	-413.733887	-168.954071	866.845032	-561.329834	59.587852	493.906677	-483.872070	-213.166107	518.003174	-601.649231	59.895290	90.485069	-545.546387	-214.858063	85.004829	-519.662170	99.465538	1343.624023	-412.835632	-226.329544	1356.106812	-414.377106	-46.044773	1341.345703	-463.289520	-23.352907	1631.259644	-602.225586	167.043793	1085.882080	-410.848572	-340.863892	1101.469971	-489.801941	186.899551	836.438904	-299.187592	-299.829041	847.359985	-418.928131	-55.202908	962.826538	552.344788	-4.854671	946.747742	563.268188	160.894882
-481.134644	41.192417	867.877380	-413.775879	-169.016022	866.851257	-561.368103	59.564651	493.906067	-483.903351	-213.181168	518.013306	-601.667419	59.874905	90.473442	-545.531799	-214.853760	84.992302	-519.711670	99.415474	1343.635986	-412.922363	-226.403397	1356.096558	-414.468719	-46.119221	1341.358154	-463.385315	-23.434196	1631.269653	-602.150635	166.997787	1085.863525	-410.782898	-340.780090	1101.462158	-489.625214	186.643539	836.437866	-299.047699	-298.736359	847.453308	-418.966125	-55.248810	962.828064	552.369202	-4.869880	946.744263	563.323059	160.876221
-481.136719	41.161831	867.886841	-413.787811	-169.063278	866.884521	-561.365662	59.544533	493.892334	-483.769653	-213.025772	517.969543	-601.662842	59.876884	90.471588	-545.448181	-214.857925	84.964447	-519.777283	99.355545	1343.637329	-413.027008	-226.462509	1356.097046	-414.545166	-46.163246	1341.358521	-463.479309	-23.513393	1631.267334	-602.051208	166.887939	1085.813477	-410.816437	-340.546875	1101.355347	-489.417267	186.406189	836.431885	-299.128204	-297.573120	847.438477	-418.990723	-55.284611	962.854370	552.456299	-4.885249	946.753601	563.401184	160.852219
-481.154602	41.112221	867.881653	-413.819611	-169.110321	866.877747	-561.378723	59.535072	493.898346	-483.816864	-213.016541	517.947449	-601.680725	59.880058	90.485641	-545.454163	-214.876312	84.982307	-519.843262	99.302574	1343.645874	-413.111359	-226.542374	1356.073242	-414.625580	-46.226620	1341.364868	-463.561859	-23.568935	1631.260376	-601.974792	166.831833	1085.806763	-410.836609	-340.266327	1101.210571	-489.198730	186.198593	836.464722	-298.968262	-296.334106	847.532593	-419.028778	-55.339687	962.852966	552.508484	-4.907050	946.745117	563.454041	160.817535
-481.180237	41.054283	867.869019	-413.865967	-169.163422	866.879822	-561.362671	59.515579	493.892761	-483.945404	-213.037323	517.973022	-601.659241	59.885624	90.494865	-545.546753	-214.922440	84.967735	-519.921753	99.235382	1343.666748	-413.237579	-226.615509	1356.071289	-414.716217	-46.268295	1341.378662	-463.653473	-23.640388	1631.264038	-601.930481	166.749924	1085.769165	-410.862549	-340.049255	1101.095337	-488.995148	186.004639	836.489502	-299.024445	-295.273102	847.519836	-419.071777	-55.393368	962.849548	552.572327	-4.928293	946.764648	563.487915	160.756699
-481.217285	41.034538	867.874207	-413.949310	-169.192825	866.865784	-561.405762	59.505287	493.900574	-483.909180	-212.818802	517.951477	-601.672058	59.879372	90.497192	-545.477844	-214.901611	84.947983	-519.997375	99.212311	1343.671265	-413.306061	-226.662766	1356.027832	-414.990326	-46.449333	1341.177368	-463.738617	-23.717972	1631.271973	-601.862305	166.703262	1085.749023	-410.968323	-339.594604	1100.795044	-488.785950	185.826965	836.519958	-298.818542	-294.018829	847.598816	-419.127472	-55.431915	962.845093	552.641113	-4.914974	946.755249	563.519714	160.774979
-481.355499	41.062119	867.882996	-414.264557	-169.156281	866.748657	-561.467041	59.516617	493.924316	-484.023682	-212.714005	517.925964	-601.693542	59.877476	90.484528	-545.517700	-214.922409	84.949883	-520.090637	99.138260	1343.681763	-413.387726	-226.717773	1356.012329	-415.088654	-46.497490	1341.178955	-463.843536	-23.771954	1631.238525	-601.837891	166.635361	1085.685425	-410.974976	-339.401459	1100.687866	-488.614319	185.646545	836.560425	-298.887207	-292.871216	847.614258	-419.290710	-55.460289	962.777466	552.692078	-4.974230	946.789551	563.503845	160.716690
-481.414612	41.042694	867.905884	-414.401459	-169.167587	866.735840	-561.498230	59.497173	493.914642	-484.058960	-212.486771	517.864868	-601.685547	59.883274	90.493980	-545.577881	-214.899658	84.900291	-520.222168	99.069946	1343.686768	-413.512054	-226.811584	1356.001099	-415.009155	-46.452263	1341.358887	-463.909363	-23.821850	1631.277344	-601.806274	166.574203	1085.660767	-410.974762	-339.188690	1100.550903	-488.428528	185.503479	836.608765	-298.835114	-291.661194	847.703979	-419.378326	-55.498745	962.781433	552.791321	-4.992821	946.780457	563.522156	160.716660
-481.348480	40.969345	867.902039	-414.173401	-169.304672	866.848755	-561.478577	59.490665	493.898895	-483.880676	-212.787796	517.815613	-601.689209	59.885384	90.487251	-545.511292	-214.921524	84.926964	-520.343750	99.018013	1343.672241	-413.601563	-226.850861	1355.972168	-415.113464	-46.494751	1341.356201	-464.011627	-23.869827	1631.242676	-601.798462	166.536591	1085.641113	-410.957062	-339.017151	1100.440552	-488.219269	185.358368	836.680359	-298.792145	-290.488953	847.773254	-419.309357	-55.556644	962.854980	552.888306	-5.005045	946.792664	563.511414	160.699524
-481.397095	40.925858	867.911926	-414.239685	-169.334305	866.853882	-561.463196	59.451668	493.900208	-484.025665	-212.691544	517.918945	-601.696533	59.876247	90.479111	-545.549011	-214.921265	84.898514	-520.444763	98.951019	1343.679077	-413.685760	-226.903992	1355.976196	-415.224304	-46.555752	1341.361328	-464.079437	-23.918219	1631.276611	-601.786804	166.473373	1085.621948	-410.911530	-338.812775	1100.318237	-488.008179	185.235886	836.769958	-298.652771	-289.406555	847.888245	-419.371796	-55.598812	962.864502	552.981323	-5.049252	946.827881	563.473816	160.675949
-481.458801	40.946720	867.917053	-414.341736	-169.379745	866.840271	-561.522095	59.462734	493.914886	-483.942261	-212.874634	517.817627	-601.717041	59.861549	90.497856	-545.506897	-214.911652	84.897392	-520.575928	98.892494	1343.694580	-413.772095	-226.965012	1355.965576	-415.324310	-46.591579	1341.371704	-464.172577	-23.956661	1631.245605	-601.793152	166.418198	1085.575073	-410.907562	-338.678772	1100.233276	-487.800079	185.130920	836.848694	-298.672882	-288.136383	848.016235	-419.452576	-55.627441	962.861450	553.080322	-5.092978	946.818604	563.407898	160.668274
-481.487061	40.900818	867.914917	-414.366913	-169.393051	866.852722	-561.523438	59.445705	493.914215	-483.916382	-212.856827	517.796631	-601.695557	59.859798	90.472313	-545.499756	-214.925964	84.899155	-520.719299	98.817177	1343.691406	-413.871155	-227.036713	1355.974487	-415.441833	-46.656513	1341.367676	-464.251282	-24.007847	1631.248535	-601.794434	166.384109	1085.568359	-410.777618	-338.697083	1100.254150	-487.574005	185.035614	836.924927	-298.612823	-286.979462	848.153198	-419.494324	-55.653469	962.870728	553.212097	-5.142359	946.830017	563.362793	160.658646
-481.589752	40.899094	867.920105	-414.561188	-169.416168	866.824097	-561.552368	59.422016	493.913116	-483.975311	-212.921448	517.808350	-601.712097	59.852451	90.481300	-545.502441	-214.931213	84.919128	-520.853821	98.749298	1343.694214	-413.952209	-227.078598	1355.953125	-415.554749	-46.699097	1341.383789	-464.324371	-24.049391	1631.287354	-601.825745	166.342163	1085.531982	-410.723785	-338.572357	1100.182129	-487.359436	184.969528	837.009827	-298.528046	-285.898529	848.288879	-419.620361	-55.687328	962.854248	553.341492	-5.183915	946.840454	563.288269	160.621109
-481.657501	40.922817	867.920105	-414.633575	-169.428299	866.797791	-561.593323	59.422733	493.923981	-483.999481	-212.909668	517.791748	-601.709839	59.861362	90.501450	-545.549744	-214.922546	84.903465	-520.973328	98.669785	1343.696655	-414.043213	-227.128998	1355.956177	-415.664673	-46.737473	1341.381104	-464.409210	-24.079845	1631.295410	-601.835266	166.286758	1085.520996	-410.662598	-338.447174	1100.122437	-487.179230	184.915237	837.084717	-298.398956	-284.904907	848.434998	-419.690613	-55.695610	962.842407	553.457031	-5.231624	946.869141	563.175232	160.599976
-481.763824	40.921127	867.922241	-414.782043	-169.444061	866.780640	-561.628601	59.391296	493.900940	-484.077179	-212.980515	517.797913	-601.708374	59.839737	90.472885	-545.560120	-214.918549	84.903336	-521.112427	98.613457	1343.682495	-414.132813	-227.161926	1355.962891	-415.794983	-46.772285	1341.386963	-464.512695	-24.109219	1631.292480	-601.864563	166.281570	1085.500366	-410.625397	-338.329193	1100.052979	-487.012756	184.894699	837.149292	-298.320984	-283.753479	848.595886	-419.803253	-55.714672	962.831421	553.546753	-5.364562	946.905518	563.048889	160.544632
-481.870605	40.926575	867.930359	-414.961578	-169.438278	866.746887	-561.691528	59.375328	493.905548	-484.149506	-213.005981	517.793518	-601.709900	59.839020	90.472687	-545.537781	-214.919510	84.901184	-521.256897	98.555428	1343.697388	-414.227905	-227.186310	1355.944824	-415.919403	-46.806793	1341.401367	-464.626923	-24.134178	1631.297607	-601.903198	166.239090	1085.467163	-410.567017	-338.229919	1100.027100	-486.865112	184.872192	837.217224	-298.260590	-282.688477	848.749817	-419.933167	-55.733658	962.816895	553.682007	-5.461701	946.929321	562.946960	160.445541
-481.962524	40.944347	867.935669	-415.083740	-169.434189	866.719421	-561.739868	59.362473	493.919739	-484.217407	-213.030869	517.808716	-601.718933	59.838425	90.469879	-545.514160	-214.906433	84.889938	-521.382935	98.490753	1343.709351	-414.293457	-227.239517	1355.959351	-416.023926	-46.847069	1341.413574	-464.746307	-24.177486	1631.311279	-601.934631	166.203979	1085.481934	-410.532227	-338.099854	1099.948853	-486.734222	184.845413	837.294373	-298.157715	-281.704224	848.916931	-420.029266	-55.738758	962.803955	553.808899	-5.546014	946.935486	562.839539	160.328583
-482.010437	40.938133	867.936584	-415.095093	-169.448914	866.727844	-561.785706	59.343662	493.941193	-484.220276	-213.045883	517.803467	-601.722351	59.836311	90.471802	-545.496216	-214.907013	84.888672	-521.524292	98.422127	1343.714966	-414.361450	-227.246811	1355.954468	-416.133423	-46.879795	1341.439575	-464.882751	-24.204456	1631.303955	-601.983276	166.208191	1085.480103	-410.480652	-338.012909	1099.898682	-486.630615	184.848434	837.361694	-298.062897	-280.750580	849.074036	-420.081696	-55.748505	962.815369	553.905701	-5.661055	946.945129	562.705017	160.232635
-482.069641	40.915611	867.940247	-415.144104	-169.434036	866.720215	-561.817688	59.327736	493.940765	-484.260010	-213.032867	517.775085	-601.735901	59.827900	90.457092	-545.492798	-214.911835	84.870049	-521.621521	98.387505	1343.739624	-414.422943	-227.266388	1355.961304	-416.431610	-47.014141	1341.254150	-465.014648	-24.246971	1631.314209	-602.029358	166.183136	1085.494629	-410.566254	-337.662750	1099.683472	-486.533325	184.874542	837.438538	-297.923920	-279.810272	849.214478	-420.149536	-55.758961	962.818054	554.057861	-5.788108	946.949158	562.567566	160.129410
-482.154999	40.890278	867.937195	-415.157013	-169.460724	866.723022	-561.842407	59.315243	493.933838	-484.269501	-212.997192	517.783569	-601.742554	59.817627	90.454750	-545.500244	-214.912018	84.867073	-521.778870	98.338707	1343.726685	-414.505707	-227.299988	1355.980591	-416.530487	-47.038361	1341.280396	-465.169159	-24.288113	1631.324707	-602.104675	166.167587	1085.479492	-410.396667	-337.812805	1099.814209	-486.477875	184.910248	837.476929	-297.809937	-278.964935	849.418762	-420.206390	-55.775051	962.819336	554.180786	-5.889954	946.939941	562.389648	160.042877
-482.232147	40.894978	867.954468	-415.186371	-169.453552	866.719360	-561.896606	59.289982	493.950714	-484.284088	-213.005508	517.793213	-601.721558	59.827644	90.451996	-545.499695	-214.915344	84.867188	-521.914673	98.301010	1343.734741	-414.576874	-227.319611	1355.966309	-416.624939	-47.073532	1341.297485	-465.320435	-24.328648	1631.335693	-602.147583	166.154282	1085.465820	-410.333984	-337.669067	1099.749268	-486.414764	184.960373	837.523926	-297.570068	-278.376526	849.570618	-420.266144	-55.774143	962.828552	554.249878	-6.050909	946.947205	562.178589	159.896774
-482.316925	40.878006	867.956421	-415.222809	-169.452408	866.737366	-561.929077	59.266735	493.907135	-484.332153	-213.004181	517.784058	-601.730042	59.806374	90.448532	-545.553223	-214.931747	84.883583	-522.081482	98.233383	1343.747437	-414.631317	-227.355606	1356.008667	-416.747650	-47.096272	1341.306396	-465.472961	-24.364702	1631.350342	-602.226868	166.168350	1085.473389	-410.406921	-337.342407	1099.558472	-486.388428	185.026154	837.579712	-297.463989	-277.520844	849.711304	-420.337189	-55.770832	962.840637	554.353943	-6.177743	946.954102	561.997803	159.791626
-482.402985	40.870953	867.970703	-415.255219	-169.457565	866.744019	-562.014587	59.257023	493.935059	-484.371674	-213.008194	517.790283	-601.754150	59.801151	90.447037	-545.511841	-214.905899	84.867531	-522.284424	98.186569	1343.745361	-414.731323	-227.358047	1356.012451	-416.650330	-46.987347	1341.529419	-465.635071	-24.411457	1631.366455	-602.313049	166.190781	1085.445068	-410.358551	-337.247345	1099.529053	-486.377777	185.058411	837.633057	-297.361084	-276.796143	849.881104	-420.400543	-55.774403	962.852112	554.448914	-6.346657	946.960876	561.815063	159.654404
-482.494995	40.875076	867.985291	-415.286896	-169.439758	866.756470	-562.054749	59.242973	493.918976	-484.372223	-212.989502	517.807312	-601.747498	59.804466	90.446739	-545.492188	-214.917572	84.871452	-522.437561	98.154381	1343.749146	-414.823608	-227.366928	1356.017212	-416.756470	-46.997047	1341.544067	-465.795044	-24.459835	1631.387451	-602.400330	166.195099	1085.464722	-410.298553	-337.185455	1099.520630	-486.380096	185.115936	837.664001	-297.259216	-276.125488	850.019531	-420.473663	-55.759300	962.868652	554.551514	-6.511048	946.980042	561.629578	159.548950
-482.608887	40.859959	867.993286	-415.340820	-169.440872	866.750366	-562.104736	59.229347	493.928284	-484.425690	-213.003113	517.800171	-601.762695	59.787746	90.429657	-545.470276	-214.909378	84.868240	-522.577332	98.136589	1343.773193	-414.882385	-227.373886	1356.015015	-416.878021	-47.020760	1341.562866	-465.960266	-24.515923	1631.402588	-602.484131	166.172928	1085.419189	-410.245758	-337.093384	1099.510620	-486.403625	185.187408	837.683594	-297.107819	-275.549713	850.186340	-420.563629	-55.767097	962.871338	554.653687	-6.612017	946.981079	561.425171	159.471313
-482.702576	40.871208	868.004822	-415.365356	-169.418915	866.752502	-562.178894	59.193607	493.913574	-484.449768	-213.013412	517.799866	-601.790405	59.769005	90.433746	-545.486206	-214.931763	84.863342	-522.760681	98.115067	1343.766357	-414.945831	-227.389252	1356.016479	-416.993164	-47.042057	1341.555298	-466.115723	-24.562216	1631.405273	-602.585449	166.190140	1085.423218	-410.184357	-336.992981	1099.462158	-486.444916	185.265671	837.707764	-296.940796	-275.027008	850.311340	-420.634705	-55.748840	962.881592	554.710938	-6.761530	947.003479	561.207214	159.290421
-482.821655	40.840450	867.996216	-415.405762	-169.440598	866.760681	-562.244934	59.190960	493.908936	-484.513855	-213.030502	517.789368	-601.785583	59.763702	90.418839	-545.513367	-214.930344	84.844284	-522.901672	98.085838	1343.775391	-415.025269	-227.378387	1356.008911	-417.098267	-47.028889	1341.555420	-466.263824	-24.640652	1631.440308	-602.682739	166.182602	1085.418213	-410.118439	-336.926025	1099.437378	-486.503326	185.324234	837.729370	-296.797516	-274.575378	850.402832	-420.724792	-55.759785	962.883057	554.813965	-6.915288	947.004333	561.035583	159.169281
-482.907684	40.879227	868.012878	-415.445251	-169.409241	866.759949	-562.286255	59.174248	493.891663	-484.554993	-213.049576	517.809570	-601.781250	59.771076	90.416603	-545.600708	-214.952774	84.835457	-523.048950	98.077934	1343.790527	-415.075409	-227.354904	1356.000000	-417.209930	-47.012505	1341.582153	-466.399109	-24.701965	1631.451904	-602.779175	166.202255	1085.439575	-410.042084	-336.849518	1099.410889	-486.587769	185.416626	837.751526	-296.655853	-274.183960	850.474792	-420.794647	-55.728897	962.893555	554.900024	-7.068992	947.016174	560.859192	159.027649
-483.009247	40.878571	868.023499	-415.497253	-169.378036	866.757751	-562.275024	59.180164	493.876617	-484.582458	-213.037933	517.822205	-601.766785	59.778130	90.411194	-545.520874	-214.954712	84.826012	-523.191101	98.056740	1343.804565	-415.161896	-227.340927	1355.987671	-417.322479	-47.004227	1341.568726	-466.520569	-24.761124	1631.457275	-602.876221	166.164001	1085.432129	-409.957275	-336.771301	1099.398682	-486.691650	185.525696	837.785339	-296.497467	-273.889771	850.526978	-420.874878	-55.712589	962.898682	554.964844	-7.255282	947.018311	560.697083	158.846313
-483.116486	40.846539	868.023315	-415.557922	-169.352417	866.745178	-562.377380	59.181854	493.881226	-484.606445	-213.008194	517.788574	-601.793762	59.771889	90.412148	-545.504272	-214.952286	84.830437	-523.347168	98.057884	1343.819458	-415.215179	-227.313278	1355.989136	-417.426758	-47.015556	1341.565674	-466.640106	-24.805866	1631.483643	-602.984924	166.167618	1085.444702	-409.865540	-336.686920	1099.399658	-486.840576	185.617813	837.808594	-296.358215	-273.609497	850.614441	-420.953003	-55.710911	962.890076	555.052063	-7.355783	947.009827	560.517212	158.733398
-483.203033	40.859043	868.028198	-415.600555	-169.317307	866.753967	-562.430115	59.137203	493.867554	-484.623993	-212.999146	517.788879	-601.796631	59.763454	90.400185	-545.490601	-214.957642	84.839355	-523.582825	98.185509	1343.896729	-415.276459	-227.284531	1356.014038	-417.543121	-46.984440	1341.573853	-466.733215	-24.854282	1631.503052	-603.111633	166.142258	1085.458618	-409.776978	-336.628326	1099.398193	-487.015900	185.731445	837.800781	-296.250305	-273.305389	850.694885	-421.032898	-55.683430	962.901184	555.130005	-7.482283	947.010498	560.377869	158.599152
-483.297791	40.873440	868.032959	-415.622772	-169.279892	866.752075	-562.448120	59.126762	493.866241	-484.635376	-213.010056	517.797668	-601.763977	59.778839	90.396744	-545.505615	-214.952423	84.831169	-523.751770	98.142723	1343.894287	-415.362579	-227.301758	1356.020874	-417.651215	-46.990685	1341.585693	-466.837585	-24.880163	1631.512573	-603.240662	166.149521	1085.455322	-409.686981	-336.571198	1099.405762	-487.215179	185.850983	837.823853	-296.108185	-273.133759	850.774658	-421.100372	-55.652714	962.904846	555.182007	-7.633292	947.026184	560.184326	158.483032
-483.382751	40.867508	868.023743	-415.662933	-169.278992	866.770325	-562.532227	59.099735	493.854065	-484.661682	-212.969437	517.780457	-601.763794	59.760601	90.365517	-545.489502	-214.953079	84.824699	-523.909607	98.113884	1343.888184	-415.435608	-227.272003	1356.031494	-417.779877	-46.971622	1341.593750	-466.911346	-24.901711	1631.520752	-603.393860	166.145370	1085.459351	-409.602814	-336.493347	1099.401123	-487.428345	185.969147	837.802979	-295.906158	-273.119354	850.808655	-421.173248	-55.639748	962.911011	555.210510	-7.759767	947.059448	559.996460	158.350464
-483.469727	40.902737	868.027832	-415.733887	-169.220825	866.767151	-562.593323	59.102856	493.864990	-484.729523	-212.968658	517.765259	-601.803345	59.744770	90.365089	-545.513000	-214.952042	84.828300	-524.081665	98.105858	1343.892822	-415.526398	-227.259277	1356.027344	-417.897705	-46.961102	1341.597778	-466.997803	-24.907269	1631.516357	-603.547302	166.155884	1085.452393	-409.505035	-336.480225	1099.407837	-487.639496	186.066635	837.809692	-295.771454	-273.117493	850.842712	-421.263885	-55.597042	962.915344	555.276672	-7.876170	947.060486	559.826965	158.222336
-483.556061	40.904816	868.019958	-415.796326	-169.205841	866.741943	-562.669312	59.108116	493.861115	-484.755676	-212.977127	517.774475	-601.795410	59.753677	90.362602	-545.478271	-214.958221	84.820648	-524.224792	98.083267	1343.893799	-415.565247	-227.261902	1356.036743	-418.048920	-46.945446	1341.588501	-467.083313	-24.898407	1631.512817	-603.733643	166.187180	1085.456177	-409.422302	-336.421051	1099.421509	-487.861786	186.157318	837.781494	-295.630493	-273.153900	850.871399	-421.339172	-55.592934	962.899475	555.302368	-7.999615	947.077087	559.635376	158.089401
-483.654419	40.930504	868.011536	-415.855621	-169.176178	866.742065	-562.671326	59.079243	493.839172	-484.821838	-212.956085	517.778503	-601.792969	59.772579	90.340599	-545.509216	-214.962189	84.803947	-524.377258	98.087349	1343.892334	-415.618378	-227.220291	1356.051270	-418.345825	-47.021072	1341.402954	-467.164368	-24.895962	1631.506714	-603.921814	166.193436	1085.485962	-409.341949	-336.414673	1099.442261	-488.082397	186.262192	837.773315	-295.497986	-273.240540	850.872681	-421.424713	-55.558117	962.896667	555.358459	-8.099642	947.064697	559.503052	158.035645
-483.723602	40.907742	868.018982	-415.920532	-169.147018	866.753357	-562.697021	59.059284	493.813263	-484.883362	-212.932907	517.791992	-601.771912	59.782776	90.337570	-545.538330	-214.965668	84.796005	-524.527893	98.057648	1343.910645	-415.710114	-227.209763	1356.044067	-418.490753	-47.013386	1341.415161	-467.258514	-24.873407	1631.500244	-604.121521	166.163116	1085.491455	-409.257843	-336.392334	1099.467163	-488.342468	186.365097	837.754028	-295.368011	-273.370422	850.873230	-421.501251	-55.553566	962.908691	555.406860	-8.254223	947.086487	559.375732	157.923004
-483.802582	40.959736	868.035889	-415.986389	-169.116409	866.746216	-562.750122	59.058704	493.822815	-484.932526	-212.921173	517.778381	-601.786377	59.763340	90.339752	-545.533813	-214.969925	84.793007	-524.708313	98.017281	1343.902222	-415.818665	-227.234985	1356.051636	-418.417267	-46.913170	1341.617310	-467.346863	-24.849430	1631.494141	-604.329590	166.172440	1085.519775	-409.201691	-336.397064	1099.474365	-488.613770	186.488342	837.747009	-295.302795	-273.492554	850.854492	-421.573059	-55.522121	962.914246	555.448303	-8.331665	947.098389	559.247620	157.849182
-483.897034	40.951744	868.028198	-416.047882	-169.100143	866.764526	-562.797241	59.060268	493.827454	-485.016327	-212.947800	517.805603	-601.787964	59.772774	90.317841	-545.521790	-214.970291	84.790367	-524.784180	97.927277	1343.878784	-415.892822	-227.229675	1356.049683	-418.544128	-46.904705	1341.634399	-467.451782	-24.821709	1631.486206	-604.558411	166.156891	1085.511841	-408.998993	-336.622772	1099.623047	-488.925964	186.611664	837.743469	-295.054718	-273.929474	850.837097	-421.656769	-55.502590	962.919922	555.488892	-8.384955	947.096741	559.066650	157.786423
-483.949982	40.939972	868.000244	-416.059448	-169.081467	866.756592	-562.852051	59.051994	493.785797	-485.113770	-212.885056	517.820496	-601.813354	59.769527	90.311913	-545.540527	-214.961288	84.761971	-525.015808	98.002258	1343.903809	-415.963593	-227.219009	1356.036621	-418.660278	-46.895969	1341.634399	-467.571808	-24.783382	1631.476074	-604.772095	166.182358	1085.540649	-408.954559	-336.611908	1099.642700	-489.235931	186.720367	837.725220	-294.952271	-274.217560	850.824219	-421.699432	-55.486580	962.903931	555.456787	-8.466548	947.110413	558.849976	157.716522
-484.151062	41.035442	868.009949	-416.422119	-168.927338	866.612915	-562.899292	59.064575	493.795349	-485.215454	-212.908691	517.791016	-601.790771	59.768780	90.298813	-545.554199	-214.969315	84.766312	-525.146484	97.972572	1343.877441	-416.031464	-227.211578	1356.031494	-418.789551	-46.891819	1341.624390	-467.686401	-24.743069	1631.429077	-605.016602	166.222458	1085.564453	-408.942139	-336.602783	1099.631470	-489.553986	186.797134	837.682373	-294.839294	-274.577362	850.759216	-421.910522	-55.428032	962.821899	555.244751	-8.703398	947.214661	558.601196	157.494904
-484.230133	41.045273	868.014404	-416.427246	-168.947372	866.632690	-562.955017	59.072620	493.806580	-485.322357	-212.885910	517.795044	-601.817078	59.774044	90.290939	-545.537048	-214.965652	84.750046	-525.289429	97.944801	1343.873535	-416.113403	-227.218536	1356.018799	-418.896027	-46.884007	1341.612549	-467.838623	-24.728279	1631.442627	-605.256165	166.201309	1085.572876	-408.917877	-336.661987	1099.643799	-489.883179	186.885712	837.658813	-294.799286	-274.897705	850.729187	-421.962311	-55.420509	962.835754	555.117493	-8.865662	947.271851	558.405701	157.353714
-484.248474	40.986034	868.015198	-416.303680	-168.995544	866.723145	-562.950623	59.074352	493.787445	-485.415405	-212.817719	517.818787	-601.804993	59.759991	90.287018	-545.525818	-214.986221	84.751167	-525.432495	97.937103	1343.863770	-416.190002	-227.204575	1356.010742	-419.006104	-46.890881	1341.617065	-467.971466	-24.686676	1631.426147	-605.495544	166.163223	1085.566284	-408.919495	-336.713074	1099.652954	-490.237885	187.006638	837.614624	-294.718994	-275.323914	850.677795	-421.956604	-55.429047	962.891235	555.061218	-9.008143	947.321533	558.246094	157.248489
-484.270416	40.952145	867.993530	-416.219971	-169.006454	866.767761	-562.953918	59.075417	493.753204	-485.511993	-212.742599	517.845154	-601.788025	59.795601	90.265907	-545.535217	-214.969193	84.704330	-525.509094	97.846329	1343.830200	-416.256561	-227.204117	1356.009155	-419.104370	-46.880058	1341.611450	-468.122070	-24.638069	1631.396362	-605.755493	166.141846	1085.583618	-408.926727	-336.740875	1099.670044	-490.595581	187.087799	837.591492	-294.684021	-275.753387	850.629822	-421.967377	-55.419682	962.912170	555.047363	-9.078369	947.345032	558.112488	157.124115
-484.341858	40.954147	868.001465	-416.246704	-168.979645	866.762024	-562.981384	59.077263	493.748993	-485.631195	-212.691284	517.881104	-601.818420	59.788792	90.261879	-545.457825	-214.963440	84.693436	-525.678894	97.905884	1343.861084	-416.315765	-227.210754	1355.988770	-419.193085	-46.863739	1341.614502	-468.288177	-24.627657	1631.417725	-605.968201	166.087799	1085.597534	-408.931335	-336.835083	1099.709351	-490.984436	187.193054	837.548828	-294.675537	-276.224213	850.573364	-422.018341	-55.405045	962.913879	555.040710	-9.157594	947.347107	557.986572	157.028183
-484.477722	41.046917	868.025757	-416.463379	-168.958740	866.711975	-563.048157	59.133389	493.765594	-485.826477	-212.688889	517.865417	-601.829102	59.798519	90.261978	-545.504822	-214.960419	84.693848	-525.784119	97.917435	1343.861572	-416.362213	-227.180969	1355.992920	-419.264435	-46.865067	1341.604370	-468.450684	-24.612076	1631.416504	-606.218018	166.045074	1085.625977	-408.957581	-336.916748	1099.744751	-491.356781	187.252945	837.519470	-294.652039	-276.733002	850.531982	-422.159698	-55.384476	962.893860	555.067383	-9.233417	947.359497	557.876587	156.925552
-484.484955	40.999332	868.012573	-416.330078	-168.970947	866.740967	-563.041077	59.126659	493.755890	-485.920074	-212.607254	517.907043	-601.821228	59.811798	90.247375	-545.461060	-214.954559	84.692406	-525.889282	97.901115	1343.864014	-416.417603	-227.198822	1355.987183	-419.346863	-46.857540	1341.603882	-468.611420	-24.600767	1631.412598	-606.454285	166.042709	1085.643799	-408.986755	-337.008514	1099.790161	-491.694153	187.277557	837.443054	-294.650513	-277.295868	850.462341	-422.132507	-55.386520	962.909912	555.086121	-9.288333	947.339783	557.766602	156.877518
-484.601440	41.063030	868.027100	-416.509766	-168.933456	866.704407	-563.157227	59.158188	493.757050	-486.115692	-212.572617	517.923645	-601.827515	59.834152	90.245262	-545.455627	-214.954834	84.689400	-525.993652	97.919228	1343.842896	-416.453461	-227.158890	1355.999268	-419.412598	-46.835293	1341.600220	-468.779846	-24.598728	1631.423340	-606.697021	166.053528	1085.653198	-409.023163	-337.084290	1099.827881	-492.074493	187.336441	837.388000	-294.679565	-277.890228	850.408691	-422.255554	-55.360588	962.893677	555.081970	-9.343361	947.321838	557.614014	156.823303
-484.690826	41.076065	868.023071	-416.566315	-168.938171	866.685303	-563.175659	59.192524	493.755554	-486.290527	-212.517319	517.926941	-601.812683	59.841335	90.247917	-545.511169	-214.953415	84.648323	-526.094238	97.897057	1343.840454	-416.502411	-227.150177	1356.022095	-419.488373	-46.834167	1341.602417	-468.945251	-24.608547	1631.433472	-606.899109	166.018692	1085.702148	-409.095917	-337.216675	1099.883301	-492.465942	187.425201	837.343872	-294.711487	-278.526703	850.375854	-422.315765	-55.355404	962.878235	555.085205	-9.400111	947.322388	557.473083	156.765091
[truncated: 40 more columns]
