# Supplementary material for: A dyadic stimulus set of audiovisual affective displays for the study of multisensory, emotional, social interactions
Source: Behav Res Methods. 2015 Nov 5;48(4):1285–95. doi: 10.3758/s13428-015-0654-4 (PMC5101291; doi:10.3758/s13428-015-0654-4)
Supplement: Supplementary file 1 — (ZIP 270 MB) [file 13428_2015_654_MOESM1_ESM.zip › supplementary_material_2_stimuli_set_files/H/H02.txt]

-530.219299	75.364616	865.186768	-483.906433	-141.671112	866.363647	-615.889282	93.294228	492.795166	-554.847168	-189.249649	518.001831	-635.143250	103.757690	86.020340	-597.576782	-208.548386	83.700691	-576.096863	136.681793	1342.682495	-505.595551	-199.729370	1354.413574	-487.042267	-19.752480	1342.661377	-549.514038	-0.960873	1632.088989	-645.277527	211.871155	1083.049561	-512.020752	-309.043732	1098.058594	-528.905640	216.325226	834.340454	-389.877380	-273.948059	847.687378	-479.668579	-26.787237	961.738892	559.184143	-20.156256	959.238770	548.463806	157.199936
-530.228271	75.365936	865.169922	-483.903351	-141.728485	866.365967	-615.909668	93.285583	492.809753	-554.864136	-189.278458	518.028442	-635.160828	103.746979	86.030777	-597.582520	-208.562286	83.709816	-576.114929	136.664001	1342.657837	-505.618469	-199.755768	1354.393188	-487.067383	-19.761534	1342.640503	-549.514526	-0.953184	1632.116577	-645.311523	211.866028	1083.039063	-512.063660	-309.043610	1098.048828	-528.981506	216.332718	834.304932	-389.895050	-273.940399	847.681885	-479.669586	-26.806610	961.730530	558.947388	-20.234768	959.234253	548.308228	157.153580
-530.218872	75.348351	865.183105	-483.877502	-141.742813	866.385925	-615.886230	93.270752	492.804352	-554.946228	-189.290024	518.029907	-635.155151	103.749451	86.028221	-597.586365	-208.561966	83.712036	-576.126038	136.662994	1342.667236	-505.634735	-199.750427	1354.379150	-487.098022	-19.779768	1342.653442	-549.506897	-1.069560	1632.129883	-645.348572	211.856277	1083.046631	-512.082031	-309.067322	1098.045532	-529.030212	216.305466	834.303406	-389.904510	-273.889679	847.667175	-479.654297	-26.817902	961.747437	558.732605	-20.220848	959.227661	548.147400	157.143631
-530.215576	75.360367	865.200500	-483.888824	-141.721939	866.375488	-615.929321	93.260017	492.809723	-554.954163	-189.287247	518.022217	-635.158264	103.748146	86.029022	-597.579712	-208.576645	83.702042	-576.155762	136.657822	1342.664551	-505.657928	-199.775787	1354.391357	-487.092133	-19.781698	1342.663330	-549.533936	-0.973013	1632.147705	-645.365845	211.830444	1083.048584	-512.122070	-309.056519	1098.024536	-529.073547	216.317841	834.307434	-389.973572	-273.913788	847.644043	-479.653351	-26.814289	961.750366	558.504517	-20.274940	959.229309	548.025330	157.095856
-530.209717	75.354935	865.200195	-483.876495	-141.733353	866.387573	-615.962158	93.274300	492.818695	-554.988098	-189.281433	518.050537	-635.172302	103.735046	86.037277	-597.587158	-208.581024	83.725983	-576.166626	136.623581	1342.642334	-505.659241	-199.782532	1354.398438	-487.113556	-19.809021	1342.661743	-549.536377	-1.070650	1632.158936	-645.408020	211.806488	1083.021606	-512.126099	-309.057434	1098.035156	-529.127625	216.282288	834.275024	-389.998901	-273.882050	847.640625	-479.649139	-26.817636	961.757324	558.259766	-20.264708	959.220215	547.861816	157.093643
-530.194580	75.360741	865.194397	-483.873138	-141.712006	866.376648	-615.936096	93.252312	492.825531	-555.014160	-189.265762	518.054749	-635.152893	103.740608	86.029205	-597.582397	-208.575256	83.729301	-576.188843	136.626465	1342.641235	-505.712433	-199.787781	1354.388672	-487.129211	-19.820251	1342.648071	-549.592773	-1.005392	1632.162231	-645.452942	211.819336	1083.045410	-512.139099	-309.076050	1098.041382	-529.179260	216.238403	834.260742	-390.023010	-273.888275	847.644287	-479.632385	-26.805769	961.746887	558.025696	-20.305635	959.225220	547.713745	157.084824
-530.195374	75.346306	865.184509	-483.862915	-141.719238	866.354614	-615.954468	93.260712	492.809082	-554.993958	-189.249969	518.050415	-635.159119	103.737938	86.030830	-597.552246	-208.577576	83.724579	-576.185974	136.611954	1342.633179	-505.715515	-199.794479	1354.375610	-487.136078	-19.827940	1342.650391	-549.613525	-0.995340	1632.160034	-645.463745	211.818436	1083.039307	-512.165710	-309.069275	1097.998901	-529.192383	216.236191	834.254822	-390.037079	-273.847137	847.630066	-479.616913	-26.818094	961.727966	557.778687	-20.330719	959.219238	547.563843	157.086182
-530.171631	75.360680	865.172119	-483.855164	-141.713882	866.348450	-615.951782	93.230713	492.818329	-555.043213	-189.218750	518.050354	-635.164429	103.714195	86.040039	-597.545715	-208.569962	83.716385	-576.164124	136.606323	1342.616455	-505.699707	-199.800781	1354.368774	-487.342316	-19.921593	1342.457397	-549.620667	-1.085581	1632.158081	-645.496521	211.797775	1083.005371	-512.172913	-309.102722	1098.005737	-529.247986	216.216507	834.223999	-390.061157	-273.831329	847.613159	-479.606750	-26.808916	961.720337	557.530212	-20.331627	959.204651	547.412354	157.106384
-530.177612	75.328354	865.179077	-483.861023	-141.744949	866.344604	-615.974182	93.224762	492.818085	-555.088562	-189.260223	518.079651	-635.178955	103.707764	86.041000	-597.565491	-208.581436	83.712151	-576.159119	136.601486	1342.600220	-505.705383	-199.813416	1354.360474	-487.360626	-19.932980	1342.436646	-549.655029	-1.105675	1632.160278	-645.500183	211.772491	1083.009277	-512.181213	-309.084442	1097.983398	-529.267822	216.198288	834.228516	-390.032196	-273.763184	847.621216	-479.606995	-26.844141	961.720459	557.259827	-20.363211	959.215454	547.254944	157.084991
-530.153931	75.348511	865.182861	-483.860107	-141.743317	866.321838	-615.973083	93.237076	492.822540	-555.128967	-189.286392	518.065735	-635.160767	103.717888	86.038933	-597.552307	-208.582993	83.714859	-576.186951	136.574234	1342.596313	-505.734528	-199.849884	1354.347900	-487.180298	-19.878984	1342.601074	-549.694824	-1.103951	1632.130371	-645.518433	211.770676	1082.992920	-512.200317	-309.089417	1097.952026	-529.292969	216.166656	834.207214	-390.059357	-273.788605	847.586914	-479.587738	-26.846909	961.709900	556.991455	-20.369293	959.211487	547.106750	157.114120
-530.152100	75.340981	865.187805	-483.835815	-141.780228	866.333130	-615.960022	93.239990	492.826141	-555.105347	-189.273895	518.047852	-635.167725	103.714966	86.038925	-597.502319	-208.569199	83.703880	-576.195313	136.547958	1342.588745	-505.740356	-199.873886	1354.336792	-487.172241	-19.874189	1342.606323	-549.730042	-1.097598	1632.154419	-645.548462	211.755173	1082.989868	-512.220032	-309.106262	1097.940063	-529.332703	216.145798	834.196045	-390.068451	-273.734589	847.584961	-479.571716	-26.863743	961.716797	556.695374	-20.379576	959.217346	546.967529	157.061874
-530.173157	75.327591	865.180908	-483.852234	-141.771790	866.325256	-615.967773	93.243431	492.824524	-555.122864	-189.287109	518.050232	-635.174316	103.715164	86.036095	-597.533447	-208.576508	83.717545	-576.221313	136.544479	1342.583618	-505.723663	-199.881287	1354.334106	-487.174896	-19.888346	1342.598877	-549.771973	-1.072862	1632.149902	-645.544800	211.714767	1082.966309	-512.222717	-309.135406	1097.935547	-529.357788	216.115433	834.167175	-390.083374	-273.724579	847.576050	-479.581177	-26.863472	961.706604	556.389526	-20.372921	959.204834	546.822632	157.089981
-530.147766	75.324760	865.170715	-483.822266	-141.771774	866.348083	-615.956665	93.240463	492.823242	-555.116760	-189.302963	518.085632	-635.166687	103.729134	86.041458	-597.572937	-208.569107	83.721603	-576.213745	136.539871	1342.579712	-505.707794	-199.898132	1354.335449	-487.186615	-19.910488	1342.579224	-549.814453	-1.078669	1632.133179	-645.567139	211.703293	1082.971069	-512.231689	-309.102936	1097.926025	-529.379211	216.106598	834.171326	-390.070923	-273.691040	847.569824	-479.563538	-26.851759	961.714905	556.063782	-20.362038	959.202820	546.670349	157.108810
-530.169495	75.316231	865.172302	-483.832794	-141.788635	866.339661	-615.975403	93.237953	492.817566	-555.086853	-189.318375	518.076172	-635.192261	103.707756	86.036552	-597.562744	-208.567932	83.727989	-576.209167	136.527451	1342.571045	-505.690521	-199.907211	1354.321045	-487.183441	-19.913290	1342.575684	-549.841125	-1.117061	1632.181641	-645.568054	211.660095	1082.978760	-512.236145	-309.123749	1097.923950	-529.392517	216.074570	834.166382	-390.112244	-273.667206	847.546204	-479.572876	-26.866247	961.709717	555.772217	-20.364407	959.195129	546.558594	157.094376
-530.166443	75.313072	865.171570	-483.821014	-141.770508	866.335999	-615.964783	93.243820	492.821808	-555.033264	-189.279938	518.065247	-635.176697	103.724770	86.042442	-597.548950	-208.570389	83.722145	-576.216003	136.507339	1342.568604	-505.689636	-199.906235	1354.310791	-487.175964	-19.932596	1342.569580	-549.819946	-1.184827	1632.156982	-645.579041	211.651657	1082.978394	-512.250183	-309.094513	1097.905273	-529.398865	216.073349	834.157288	-390.116211	-273.662994	847.532593	-479.565613	-26.858370	961.707520	555.453979	-20.351803	959.207031	546.341309	157.211609
-530.191162	75.310043	865.169312	-483.840668	-141.803375	866.331726	-615.949463	93.235245	492.814972	-555.079346	-189.341110	518.072571	-635.163879	103.727226	86.058098	-597.575623	-208.566681	83.731422	-576.206482	136.491409	1342.563110	-505.677490	-199.916489	1354.309937	-487.162170	-19.931063	1342.567383	-549.834167	-1.236498	1632.202393	-645.586243	211.600037	1082.944458	-512.241943	-309.083618	1097.892456	-529.401978	216.028305	834.148010	-390.129181	-273.652252	847.518738	-479.584747	-26.876787	961.703430	555.133362	-20.325937	959.197510	546.157593	157.255768
-530.200684	75.293434	865.166138	-483.841156	-141.808838	866.330322	-615.940247	93.222404	492.810364	-555.048645	-189.337830	518.060303	-635.146729	103.731430	86.059708	-597.584045	-208.567062	83.726494	-576.209595	136.490158	1342.554199	-505.650085	-199.935440	1354.318115	-487.162384	-19.932230	1342.566895	-549.858521	-1.200537	1632.202393	-645.582214	211.570282	1082.947998	-512.224304	-309.088440	1097.881958	-529.405029	215.969528	834.140259	-390.150909	-273.623230	847.497498	-479.591400	-26.885937	961.701416	554.851929	-20.342392	959.193848	546.064819	157.246567
-530.184204	75.311905	865.167175	-483.830170	-141.799957	866.322083	-615.944031	93.221565	492.806946	-555.012451	-189.361374	518.060425	-635.159241	103.710060	86.059998	-597.555481	-208.566910	83.721001	-576.216064	136.479630	1342.551880	-505.652985	-199.933594	1354.287964	-487.156464	-19.945242	1342.569824	-549.859497	-1.190949	1632.208740	-645.590515	211.559021	1082.954956	-512.222656	-309.087189	1097.876465	-529.397095	215.940704	834.146545	-390.144531	-273.612396	847.473694	-479.588531	-26.879625	961.701477	554.571594	-20.332582	959.182861	545.921509	157.301514
-530.182617	75.312813	865.166077	-483.827667	-141.814117	866.322388	-615.926514	93.214012	492.810791	-554.981201	-189.361481	518.072327	-635.152649	103.728798	86.058464	-597.555176	-208.561996	83.731438	-576.214233	136.461182	1342.558350	-505.601440	-199.951630	1354.293701	-487.158539	-19.970793	1342.565918	-549.845459	-1.203289	1632.150146	-645.588684	211.526047	1082.960693	-512.161255	-309.076294	1097.879517	-529.394958	215.894089	834.135559	-390.108856	-273.569092	847.484619	-479.588531	-26.886387	961.701660	554.241089	-20.337679	959.155945	545.765320	157.316681
-530.186218	75.296677	865.152710	-483.825714	-141.820465	866.318542	-615.905090	93.207039	492.803070	-554.985840	-189.391373	518.094360	-635.132751	103.730194	86.072998	-597.579407	-208.540222	83.750732	-576.214050	136.445099	1342.549805	-505.600220	-199.949371	1354.285767	-487.167114	-19.981138	1342.551025	-549.856628	-1.167465	1632.154053	-645.582764	211.484940	1082.944336	-512.144165	-309.075562	1097.863770	-529.376404	215.851089	834.136292	-390.137451	-273.598022	847.434692	-479.592743	-26.893166	961.693726	553.948242	-20.322039	959.142029	545.612305	157.352295
-530.184387	75.296547	865.150879	-483.817871	-141.817947	866.311462	-615.889160	93.210434	492.823029	-554.946899	-189.357620	518.085632	-635.148254	103.730911	86.056679	-597.521545	-208.526550	83.730286	-576.226990	136.436066	1342.542969	-505.579468	-199.964203	1354.275635	-487.177490	-19.995686	1342.531494	-549.831787	-1.234787	1632.173584	-645.582031	211.472855	1082.928223	-512.124268	-309.055542	1097.835449	-529.372498	215.818604	834.128601	-390.117889	-273.585175	847.423401	-479.588318	-26.893513	961.689453	553.641479	-20.331480	959.125977	545.466125	157.342728
-530.189026	75.302177	865.150574	-483.824280	-141.806824	866.295166	-615.893311	93.203491	492.817108	-554.906311	-189.384811	518.090393	-635.143860	103.716789	86.055603	-597.549377	-208.551804	83.734489	-576.247131	136.404556	1342.525635	-505.559967	-199.976501	1354.279541	-487.179260	-20.012587	1342.525269	-549.817810	-1.188499	1632.116699	-645.588318	211.461029	1082.913330	-512.110596	-309.044128	1097.829224	-529.374146	215.779358	834.111572	-390.122650	-273.557434	847.409424	-479.589050	-26.891258	961.680237	553.319763	-20.334154	959.106934	545.252502	157.391174
-530.213501	75.305702	865.155212	-483.830444	-141.814346	866.298523	-615.912415	93.195175	492.820282	-554.937256	-189.407944	518.094910	-635.132446	103.721428	86.055237	-597.529175	-208.527374	83.722458	-576.264282	136.399414	1342.520264	-505.554382	-199.992599	1354.265503	-487.207184	-20.028820	1342.498169	-549.779358	-1.191830	1632.130005	-645.600342	211.419800	1082.902710	-512.105713	-309.060730	1097.816528	-529.354980	215.735474	834.109192	-390.172211	-273.579559	847.352112	-479.609711	-26.892963	961.685730	553.031982	-20.317924	959.093384	545.076721	157.449661
-530.219055	75.306854	865.163147	-483.829651	-141.822876	866.307190	-615.920166	93.181694	492.827179	-554.928223	-189.397980	518.064758	-635.135559	103.720245	86.054405	-597.547791	-208.546265	83.735970	-576.295288	136.373367	1342.508179	-505.572540	-200.006592	1354.245361	-487.240784	-20.030909	1342.494873	-549.753296	-1.187610	1632.133057	-645.606323	211.418320	1082.900757	-512.097290	-309.081360	1097.796509	-529.363464	215.721436	834.122803	-390.170807	-273.586304	847.339661	-479.616455	-26.896749	961.695251	552.739502	-20.308140	959.058655	544.929321	157.491211
-530.225098	75.287842	865.159607	-483.813141	-141.823685	866.299744	-615.942505	93.162682	492.822479	-554.924133	-189.424042	518.074951	-635.141785	103.733704	86.053864	-597.512451	-208.543350	83.739784	-576.307190	136.364059	1342.501953	-505.559265	-200.021576	1354.241577	-487.234161	-20.042725	1342.501953	-549.697144	-1.234929	1632.135254	-645.606384	211.382507	1082.895752	-512.100525	-309.061127	1097.768311	-529.343262	215.684860	834.130310	-390.120087	-273.544708	847.354614	-479.612061	-26.905218	961.689941	552.461304	-20.270021	959.014771	544.795410	157.502060
-530.227234	75.297829	865.160034	-483.796173	-141.839615	866.297119	-615.924927	93.154854	492.830292	-554.923950	-189.389969	518.073975	-635.137878	103.715080	86.065216	-597.487183	-208.533783	83.724228	-576.294495	136.360565	1342.526123	-505.535706	-200.037201	1354.226685	-487.413116	-20.142014	1342.324707	-549.676025	-1.225444	1632.133789	-645.618652	211.346085	1082.920044	-512.105469	-309.045746	1097.742432	-529.353821	215.603348	834.143005	-390.126434	-273.540771	847.346497	-479.609497	-26.908876	961.690247	552.215454	-20.229937	958.962402	544.675842	157.564850
-530.224731	75.284111	865.162659	-483.781982	-141.805862	866.300659	-615.945740	93.157272	492.820129	-554.918701	-189.407806	518.081543	-635.157654	103.719467	86.030251	-597.547485	-208.565811	83.771286	-576.349548	136.321320	1342.516968	-505.573303	-200.044296	1354.201294	-487.232330	-20.077944	1342.502075	-549.632141	-1.242584	1632.138428	-645.632690	211.341904	1082.896851	-512.100220	-309.057434	1097.720215	-529.386230	215.566513	834.148376	-390.154297	-273.560364	847.316956	-479.602112	-26.895811	961.693420	552.002930	-20.195944	958.918579	544.581726	157.602829
-530.210388	75.300331	865.158569	-483.742462	-141.809174	866.293030	-615.955017	93.134972	492.836609	-554.929749	-189.394211	518.077209	-635.128784	103.726639	86.033356	-597.514587	-208.525131	83.746513	-576.359802	136.309509	1342.509399	-505.584564	-200.062897	1354.192261	-487.228363	-20.082825	1342.515991	-549.588013	-1.251746	1632.139648	-645.649475	211.293030	1082.899780	-512.107910	-309.062500	1097.712646	-529.375793	215.516205	834.150940	-390.140594	-273.557648	847.298767	-479.579285	-26.889179	961.688721	551.784424	-20.195871	958.882324	544.505432	157.597458
-530.220459	75.309647	865.158569	-483.733826	-141.791214	866.275635	-615.961060	93.127014	492.831848	-554.933899	-189.396820	518.074219	-635.117981	103.733269	86.043915	-597.533569	-208.530945	83.758743	-576.377930	136.308014	1342.509033	-505.578003	-200.084747	1354.177612	-487.278351	-20.099934	1342.478516	-549.553467	-1.272717	1632.113770	-645.654541	211.266144	1082.895386	-512.126404	-309.056976	1097.695923	-529.353394	215.495667	834.158936	-390.146179	-273.551758	847.283142	-479.573395	-26.879223	961.678406	551.612793	-20.160532	958.817810	544.423462	157.664185
-530.239319	75.316612	865.153564	-483.735962	-141.798019	866.275085	-615.984863	93.106972	492.834808	-554.899536	-189.392761	518.046936	-635.140015	103.732857	86.034904	-597.510681	-208.532425	83.734703	-576.409058	136.287018	1342.509644	-505.578735	-200.094193	1354.155640	-487.276703	-20.122278	1342.474609	-549.536743	-1.252185	1632.110474	-645.671570	211.249451	1082.885010	-512.128784	-309.068146	1097.659424	-529.351868	215.463699	834.171692	-390.135590	-273.507721	847.271545	-479.583893	-26.875456	961.675354	551.341858	-20.163845	958.806702	544.293030	157.657379
-530.251221	75.330101	865.152954	-483.753784	-141.793015	866.241211	-616.004578	93.114761	492.833008	-554.949219	-189.414581	518.059265	-635.140991	103.722145	86.054657	-597.541809	-208.541626	83.728119	-576.389099	136.280228	1342.495239	-505.558228	-200.134079	1354.151489	-487.480621	-20.186058	1342.278931	-549.502808	-1.281256	1632.107178	-645.691223	211.213104	1082.872925	-512.143982	-309.064636	1097.638062	-529.349121	215.422012	834.175659	-390.117706	-273.475647	847.244507	-479.588104	-26.879644	961.655945	551.391785	-20.002451	958.676392	544.308594	157.799026
-530.248047	75.323990	865.151428	-483.734100	-141.789658	866.239685	-616.008789	93.101326	492.843048	-554.913269	-189.408569	518.048279	-635.139587	103.721519	86.043190	-597.545593	-208.575287	83.735779	-576.402039	136.259445	1342.496460	-505.561707	-200.127228	1354.107300	-487.487274	-20.203714	1342.267822	-549.470337	-1.279207	1632.099365	-645.683350	211.165833	1082.859741	-512.169250	-309.059967	1097.601196	-529.340454	215.411957	834.186462	-390.144165	-273.508881	847.216553	-479.576141	-26.878548	961.654114	551.140747	-20.014877	958.638123	544.218811	157.791748
-530.239563	75.319504	865.148010	-483.718140	-141.779999	866.242493	-615.986389	93.071373	492.845612	-554.935669	-189.425964	518.060547	-635.157898	103.706985	86.044830	-597.537842	-208.542679	83.725304	-576.437622	136.234238	1342.475220	-505.585846	-200.153107	1354.111816	-487.300964	-20.165438	1342.449463	-549.441467	-1.294009	1632.101929	-645.701599	211.132111	1082.855591	-512.175659	-309.057770	1097.578735	-529.324463	215.363525	834.192627	-390.160919	-273.514191	847.198669	-479.570221	-26.873161	961.655457	550.906372	-20.020924	958.591064	544.167786	157.791504
-530.246948	75.302139	865.139221	-483.710297	-141.775146	866.233459	-616.011536	93.086517	492.842468	-554.937500	-189.423569	518.059814	-635.146179	103.714264	86.055092	-597.539551	-208.563156	83.734978	-576.437317	136.207535	1342.480957	-505.598785	-200.192337	1354.072754	-487.297821	-20.195782	1342.448975	-549.390137	-1.362819	1632.156372	-645.707764	211.130600	1082.864014	-512.184998	-309.048798	1097.547852	-529.333069	215.325226	834.212708	-390.159149	-273.488068	847.162292	-479.565704	-26.876076	961.645081	550.686646	-20.003874	958.580872	544.083191	157.794708
-530.251953	75.303116	865.141785	-483.713562	-141.766785	866.227234	-616.002014	93.085442	492.849182	-554.924377	-189.419403	518.044922	-635.143066	103.715759	86.054573	-597.519653	-208.511948	83.710693	-576.443665	136.186203	1342.474854	-505.590240	-200.188782	1354.061035	-487.291321	-20.202793	1342.436035	-549.362549	-1.369479	1632.154297	-645.709595	211.097382	1082.843384	-512.168396	-309.040497	1097.522583	-529.328796	215.320679	834.200745	-390.145050	-273.456268	847.167725	-479.563812	-26.873547	961.641663	550.493103	-20.024488	958.570007	544.009888	157.787445
-530.238464	75.288765	865.137024	-483.690643	-141.783325	866.226929	-615.986694	93.076965	492.831329	-554.961365	-189.422623	518.075623	-635.125610	103.728767	86.049873	-597.534180	-208.539597	83.739944	-576.442322	136.178436	1342.471436	-505.583282	-200.201263	1354.057129	-487.309387	-20.220362	1342.404785	-549.344788	-1.360870	1632.148560	-645.700256	211.038422	1082.820801	-512.181885	-309.041351	1097.512451	-529.227295	215.299484	834.158142	-390.179260	-273.453552	847.129578	-479.546631	-26.886118	961.639221	550.326233	-20.036901	958.563660	543.921753	157.783859
-530.249268	75.282272	865.126831	-483.704071	-141.798889	866.221069	-616.019958	93.089432	492.839630	-554.953552	-189.416565	518.074280	-635.149048	103.729362	86.055946	-597.562744	-208.543121	83.721634	-576.422363	136.174759	1342.464722	-505.539337	-200.204895	1354.052490	-487.502716	-20.294075	1342.220825	-549.325562	-1.356793	1632.150146	-645.720215	211.037979	1082.838745	-512.192200	-309.020782	1097.509521	-529.334106	215.288147	834.209351	-390.180908	-273.421051	847.117432	-479.555267	-26.895090	961.630066	550.131714	-20.058098	958.557678	543.844727	157.787903
-530.252319	75.290833	865.134827	-483.702026	-141.796051	866.219482	-616.001282	93.052612	492.840698	-554.980042	-189.415314	518.061646	-635.153931	103.704460	86.056702	-597.582642	-208.546936	83.718529	-576.426880	136.163147	1342.466064	-505.504181	-200.221451	1354.045776	-487.498810	-20.309999	1342.219482	-549.280579	-1.412823	1632.154297	-645.723083	211.003784	1082.833618	-512.199036	-309.028564	1097.494995	-529.358154	215.263855	834.220886	-390.200562	-273.416199	847.083618	-479.558990	-26.893854	961.634460	549.948730	-20.077784	958.537292	543.786255	157.776840
-530.250305	75.289040	865.127869	-483.692596	-141.829529	866.211121	-615.982361	93.034653	492.828613	-554.983398	-189.466599	518.095398	-635.148376	103.706551	86.053970	-597.554871	-208.558823	83.738861	-576.454407	136.129776	1342.463623	-505.543732	-200.261093	1354.011841	-487.305878	-20.263262	1342.391724	-549.258423	-1.424287	1632.153442	-645.729065	210.964539	1082.832275	-512.226196	-309.012115	1097.454834	-529.319458	215.241211	834.141968	-390.274078	-273.426788	847.038086	-479.558563	-26.913210	961.628418	549.767456	-20.059858	958.510681	543.723450	157.762573
-530.260925	75.271271	865.124634	-483.695221	-141.842667	866.216797	-616.022278	93.029518	492.839081	-554.978210	-189.462112	518.077820	-635.183044	103.711182	86.052826	-597.584961	-208.555328	83.728760	-576.434204	136.125580	1342.450806	-505.505249	-200.279694	1353.996582	-487.474945	-20.350021	1342.229004	-549.265259	-1.413516	1632.163696	-645.737732	210.971405	1082.838623	-512.220886	-309.004639	1097.441162	-529.394348	215.238342	834.225159	-390.283173	-273.393677	847.011658	-479.559387	-26.922361	961.627563	549.592407	-20.066637	958.485596	543.660034	157.758942
-530.259155	75.271469	865.139526	-483.708862	-141.845352	866.215820	-616.040894	93.032448	492.852264	-554.948425	-189.443634	518.052063	-635.172180	103.720360	86.040482	-597.572266	-208.562134	83.727562	-576.466431	136.100220	1342.454590	-505.538757	-200.293915	1353.996094	-487.301758	-20.310532	1342.394043	-549.203735	-1.454008	1632.151001	-645.751282	210.911957	1082.833618	-512.237427	-309.007538	1097.421265	-529.395142	215.228210	834.197937	-390.334534	-273.385345	846.982422	-479.566101	-26.932817	961.635376	549.377991	-20.064924	958.457214	543.585327	157.739014
-530.249512	75.244789	865.123352	-483.685211	-141.856293	866.209473	-616.030762	93.027489	492.846252	-554.957092	-189.448563	518.077698	-635.159363	103.722733	86.042679	-597.604126	-208.558182	83.743126	-576.463989	136.093552	1342.439575	-505.507874	-200.301727	1353.966919	-487.279358	-20.338333	1342.385986	-549.194580	-1.465310	1632.200195	-645.762573	210.926682	1082.829834	-512.246399	-308.999725	1097.408691	-529.442322	215.211227	834.183716	-390.392365	-273.402191	846.937073	-479.551331	-26.945436	961.624268	549.182495	-20.065380	958.423523	543.515198	157.727707
-530.229980	75.242142	865.118164	-483.703918	-141.859344	866.200317	-616.028931	93.042656	492.834930	-554.955505	-189.431549	518.081848	-635.168701	103.714272	86.057495	-597.602051	-208.558426	83.741440	-576.433044	136.079712	1342.422119	-505.488251	-200.295959	1353.962402	-487.299805	-20.358082	1342.366699	-549.173157	-1.480588	1632.198242	-645.772400	210.865723	1082.795288	-512.239807	-309.003265	1097.382568	-529.466614	215.188660	834.163086	-390.417450	-273.349030	846.898926	-479.539764	-26.952518	961.614136	549.025574	-20.092659	958.426025	543.468384	157.679611
-530.236755	75.253700	865.107544	-483.713470	-141.864655	866.189697	-616.006226	93.031578	492.829254	-554.895081	-189.434036	518.046631	-635.158203	103.718819	86.055222	-597.561218	-208.550888	83.727478	-576.403442	136.063080	1342.418701	-505.433502	-200.310135	1353.946533	-487.470520	-20.416597	1342.188354	-549.162354	-1.487469	1632.192139	-645.777893	210.863220	1082.807861	-512.264587	-308.942657	1097.340820	-529.504150	215.187851	834.156067	-390.424103	-273.284485	846.866577	-479.544861	-26.949574	961.602661	548.844482	-20.129139	958.414734	543.399902	157.650696
-530.213074	75.236702	865.104004	-483.675720	-141.899017	866.195679	-616.000122	93.032303	492.817719	-554.908997	-189.451263	518.044556	-635.144897	103.724518	86.054451	-597.571228	-208.547638	83.720413	-576.435425	136.054749	1342.407959	-505.456818	-200.343079	1353.914673	-487.286285	-20.389254	1342.338989	-549.139343	-1.509716	1632.191895	-645.796326	210.837082	1082.807373	-512.278320	-308.965729	1097.307617	-529.547302	215.177368	834.125916	-390.473083	-273.275665	846.825989	-479.523621	-26.971815	961.606384	548.679504	-20.148289	958.408142	543.339844	157.616394
-530.229004	75.232353	865.094360	-483.695313	-141.897949	866.181702	-615.994141	93.013290	492.834747	-554.899414	-189.463364	518.033142	-635.156921	103.726921	86.036125	-597.559509	-208.559128	83.717896	-576.386719	136.021591	1342.405396	-505.415283	-200.346603	1353.907593	-487.459106	-20.468386	1342.166504	-549.119019	-1.513695	1632.185425	-645.815918	210.795090	1082.799561	-512.288147	-308.967346	1097.291870	-529.590210	215.156052	834.131104	-390.521484	-273.250702	846.786011	-479.533203	-26.973906	961.592285	548.536987	-20.168594	958.394348	543.286987	157.575607
-530.223511	75.182686	865.072754	-483.689880	-141.929901	866.173523	-615.965088	92.988853	492.813965	-554.920532	-189.468445	518.043213	-635.163330	103.724396	86.032585	-597.566467	-208.557159	83.705589	-576.393250	136.007706	1342.407471	-505.410858	-200.394669	1353.875366	-487.277710	-20.436235	1342.320313	-549.075134	-1.623388	1632.192505	-645.834045	210.769165	1082.810181	-512.306885	-308.949677	1097.260254	-529.620728	215.133926	834.117859	-390.560822	-273.222015	846.763733	-479.523041	-27.007265	961.575562	548.362183	-20.223269	958.375244	543.202637	157.525955
-530.208374	75.194633	865.078491	-483.667786	-141.928040	866.173462	-615.977905	92.995453	492.818817	-554.941223	-189.473602	518.055420	-635.156799	103.722740	86.046646	-597.550842	-208.563339	83.699776	-576.395691	136.014420	1342.404297	-505.420441	-200.396744	1353.851929	-487.246490	-20.444122	1342.316162	-549.061157	-1.636911	1632.185059	-645.847961	210.743637	1082.821777	-512.346741	-308.927094	1097.237915	-529.667297	215.109528	834.102844	-390.618713	-273.195679	846.708984	-479.510681	-27.003712	961.580383	548.232422	-20.272846	958.379578	543.150024	157.445724
-530.223572	75.181900	865.078430	-483.669006	-141.948914	866.175842	-616.003296	93.002060	492.822449	-554.914063	-189.461792	518.037109	-635.155212	103.723289	86.048409	-597.538696	-208.554047	83.699623	-576.370483	135.998108	1342.405884	-505.396667	-200.430008	1353.824463	-487.265045	-20.451830	1342.279053	-549.053528	-1.636028	1632.154785	-645.885742	210.741837	1082.805908	-512.373657	-308.930420	1097.194580	-529.744202	215.062134	834.010071	-390.704651	-273.202240	846.651428	-479.518829	-27.017883	961.581360	548.082397	-20.343914	958.358215	543.060059	157.415009
-530.225769	75.177475	865.076172	-483.683624	-141.957504	866.158691	-616.010742	92.992149	492.820190	-554.949951	-189.482910	518.046875	-635.163086	103.727638	86.017433	-597.555115	-208.542130	83.726845	-576.368591	135.985886	1342.394287	-505.402374	-200.430435	1353.823120	-487.242767	-20.458359	1342.289063	-549.063110	-1.556300	1632.148193	-645.914734	210.721069	1082.819580	-512.399719	-308.940033	1097.178589	-529.766907	215.045135	834.010254	-390.763245	-273.176483	846.610474	-479.518188	-27.030720	961.569519	547.921448	-20.390951	958.341675	542.985779	157.348236
-530.220886	75.172394	865.075928	-483.671631	-141.948471	866.164307	-616.041992	92.987053	492.827484	-554.932068	-189.465714	518.039917	-635.150940	103.735046	86.032524	-597.538147	-208.556610	83.714951	-576.353210	135.980530	1342.392090	-505.400299	-200.459045	1353.801025	-487.265045	-20.479214	1342.269531	-549.049438	-1.551116	1632.135986	-645.932739	210.719650	1082.817505	-512.568604	-308.553253	1096.984497	-529.846313	215.045029	833.988464	-390.781952	-273.110291	846.547852	-479.512177	-27.025373	961.572632	547.789673	-20.438881	958.318115	542.886108	157.292999
-530.221375	75.174370	865.075012	-483.669556	-141.939926	866.154724	-616.042908	92.987206	492.828003	-554.959167	-189.459671	518.033081	-635.161316	103.725212	86.035713	-597.549133	-208.558502	83.724335	-576.332336	135.972473	1342.413452	-505.379211	-200.464828	1353.771851	-487.258179	-20.513956	1342.254883	-549.023438	-1.556755	1632.103760	-645.955505	210.699158	1082.827148	-512.462708	-308.916992	1097.112793	-529.885315	215.035187	833.994080	-390.842133	-273.074646	846.558044	-479.509766	-27.023083	961.567139	547.664734	-20.498793	958.288940	542.809875	157.212891
-530.201477	75.179245	865.072571	-483.646942	-141.943329	866.140442	-616.051514	92.951622	492.854218	-554.972595	-189.440735	518.034729	-635.164856	103.719299	86.045906	-597.543457	-208.566528	83.717606	-576.333130	135.974335	1342.413452	-505.383118	-200.483368	1353.767456	-487.243591	-20.522461	1342.260132	-548.979675	-1.648764	1632.108398	-645.973572	210.678528	1082.857178	-512.485352	-308.920441	1097.106079	-529.929932	215.015976	833.989014	-390.906982	-273.050415	846.511536	-479.489655	-27.027706	961.559448	547.538879	-20.544321	958.248413	542.731628	157.161911
-530.191040	75.172134	865.064880	-483.636597	-141.936844	866.143677	-616.050110	92.933464	492.840271	-554.991455	-189.471542	518.040649	-635.157227	103.719460	86.053482	-597.477600	-208.540131	83.690010	-576.331543	135.936188	1342.423218	-505.387024	-200.510513	1353.749878	-487.240356	-20.532240	1342.238525	-548.958801	-1.666452	1632.111084	-646.003296	210.663025	1082.854492	-512.523315	-308.909210	1097.060791	-529.993408	215.011658	833.979248	-390.956757	-273.024323	846.489136	-479.478821	-27.022724	961.556763	547.406372	-20.610632	958.226257	542.652893	157.098373
-530.174744	75.186699	865.063538	-483.612244	-141.944977	866.136047	-616.064270	92.924637	492.846649	-554.975769	-189.453369	518.049377	-635.159729	103.721741	86.035881	-597.488708	-208.537231	83.688095	-576.311646	135.940353	1342.446533	-505.372040	-200.527496	1353.726563	-487.225922	-20.543858	1342.248779	-548.930115	-1.676879	1632.110840	-646.012268	210.655838	1082.886841	-512.552917	-308.917999	1097.033691	-530.045349	215.018494	833.979370	-391.013794	-273.002472	846.452576	-479.460693	-27.022404	961.553101	547.261353	-20.703321	958.215393	542.580750	156.991348
-530.150818	75.162468	865.047241	-483.600098	-141.950180	866.129333	-616.021606	92.889565	492.827393	-554.969910	-189.453156	518.038696	-635.132874	103.730103	86.046997	-597.483948	-208.557755	83.688202	-576.299011	135.935852	1342.438965	-505.368073	-200.521317	1353.723633	-487.237518	-20.541807	1342.221436	-548.911926	-1.694530	1632.113403	-646.042542	210.643616	1082.870483	-512.573975	-308.914795	1097.015991	-530.087524	215.008621	833.965942	-391.076477	-272.963135	846.401794	-479.432617	-27.031658	961.538330	547.126099	-20.773434	958.202454	542.509583	156.930283
-530.147217	75.167229	865.030518	-483.592194	-141.933929	866.111572	-616.060242	92.882370	492.811676	-555.000305	-189.439407	518.032288	-635.154846	103.728348	85.997917	-597.492981	-208.554565	83.706863	-576.304810	135.926346	1342.436279	-505.370575	-200.554123	1353.705444	-487.205750	-20.553040	1342.223999	-548.883850	-1.716650	1632.103394	-646.048584	210.647278	1082.870483	-512.570618	-308.924286	1097.004272	-530.281921	215.211319	834.008667	-391.126099	-272.957672	846.373047	-479.417480	-27.018745	961.518250	546.998047	-20.861715	958.192993	542.441956	156.828125
-530.151672	75.150017	865.020691	-483.585266	-141.962006	866.124146	-616.091675	92.878883	492.815125	-554.998535	-189.444839	518.052795	-635.148865	103.737152	86.005188	-597.484680	-208.548370	83.711571	-576.312073	135.924545	1342.426758	-505.362061	-200.562103	1353.695068	-487.199249	-20.564556	1342.219238	-548.886536	-1.674842	1632.135742	-646.066589	210.621445	1082.874390	-512.597595	-308.891632	1096.983521	-530.184021	215.027725	833.939209	-391.173248	-272.930786	846.336670	-479.408478	-27.028719	961.516602	546.850098	-20.922852	958.173767	542.364014	156.778946
-530.113403	75.162865	865.014587	-483.560425	-141.948151	866.122375	-616.063293	92.869888	492.812073	-555.019653	-189.450455	518.034851	-635.157471	103.727356	85.996681	-597.510498	-208.569473	83.705482	-576.302673	135.904266	1342.429565	-505.354797	-200.570328	1353.677612	-487.196564	-20.577000	1342.199219	-548.844849	-1.747704	1632.134521	-646.068787	210.627548	1082.875244	-512.698059	-308.698730	1096.845825	-530.363953	215.217560	833.988586	-391.214661	-272.923462	846.295349	-479.376495	-27.015028	961.512512	546.739990	-20.970844	958.159424	542.316528	156.688126
-530.099365	75.115677	865.004456	-483.547729	-141.948959	866.109436	-616.066040	92.861732	492.824707	-555.007935	-189.442810	518.028137	-635.138855	103.715874	85.998779	-597.482300	-208.567444	83.687912	-576.267517	135.903427	1342.443604	-505.354645	-200.584244	1353.690308	-487.191071	-20.588015	1342.190430	-548.811646	-1.793509	1632.126709	-646.082764	210.620163	1082.895508	-512.708252	-308.719116	1096.845581	-530.264709	215.031830	833.923157	-391.276978	-272.905670	846.267578	-479.360352	-27.038490	961.500122	546.591064	-21.058945	958.126343	542.262451	156.627640
-530.093384	75.132393	865.014038	-483.543457	-141.964554	866.108276	-616.115845	92.854912	492.816956	-554.996033	-189.448395	518.013123	-635.135315	103.713852	86.017532	-597.484802	-208.575027	83.711472	-576.263733	135.876434	1342.461670	-505.341431	-200.613770	1353.689087	-487.183228	-20.602058	1342.198364	-548.795532	-1.823994	1632.115845	-646.101257	210.609436	1082.909424	-512.742249	-308.678741	1096.828125	-530.438171	215.201538	833.999878	-391.302124	-272.871979	846.261780	-479.355164	-27.043833	961.504700	546.487488	-21.135334	958.112793	542.216003	156.552231
-530.067383	75.144859	865.022949	-483.532501	-141.953186	866.100891	-616.089600	92.861137	492.812958	-554.990417	-189.457458	518.021362	-635.136169	103.722832	85.994400	-597.470032	-208.546432	83.703285	-576.262817	135.881042	1342.461792	-505.315186	-200.623672	1353.694702	-487.172363	-20.619917	1342.176147	-548.778687	-1.821493	1632.104126	-646.117493	210.604996	1082.916504	-512.751587	-308.676819	1096.814697	-530.323608	215.051300	833.942749	-391.340485	-272.865601	846.241089	-479.337982	-27.041307	961.506470	546.348511	-21.206318	958.090332	542.145203	156.459961
-530.049438	75.116486	865.017761	-483.525726	-141.944687	866.107910	-616.092651	92.862396	492.810425	-554.982727	-189.425034	518.029724	-635.161316	103.720787	86.013519	-597.477295	-208.530792	83.656380	-576.221863	135.870163	1342.480957	-505.298737	-200.610123	1353.678467	-487.148804	-20.607481	1342.177856	-548.739929	-1.727323	1632.010254	-646.111511	210.602829	1082.919922	-512.757935	-308.694092	1096.813843	-530.492554	215.226471	833.996155	-391.381622	-272.830811	846.246643	-479.328583	-27.046843	961.507935	546.218384	-21.312466	958.085388	542.097168	156.399551
-530.035706	75.120316	865.020447	-483.525574	-141.939362	866.109558	-616.062378	92.848625	492.802704	-554.977051	-189.427856	518.016113	-635.141357	103.732506	86.027306	-597.437805	-208.527283	83.691002	-576.199463	135.866776	1342.488281	-505.283112	-200.626160	1353.680542	-487.132813	-20.615486	1342.173096	-548.704651	-1.775059	1632.058350	-646.131042	210.614349	1082.956421	-512.747864	-308.715271	1096.819336	-530.392273	215.084427	833.949951	-391.396332	-272.833221	846.240417	-479.319611	-27.043951	961.509644	546.095581	-21.363762	958.074463	542.037720	156.354477
-530.025146	75.116745	865.014954	-483.507660	-141.929367	866.109863	-616.070984	92.844040	492.828186	-554.947998	-189.404709	518.024292	-635.133118	103.726341	86.012222	-597.423706	-208.528946	83.688286	-576.177002	135.861343	1342.497192	-505.275848	-200.630417	1353.676392	-487.124176	-20.629961	1342.154419	-548.669495	-1.800024	1632.087036	-646.135986	210.615906	1082.973389	-512.761780	-308.772156	1096.834473	-530.397400	215.059647	833.959656	-391.438629	-272.855194	846.218262	-479.314178	-27.038729	961.509460	545.981323	-21.458662	958.080750	541.983459	156.260986
-530.033630	75.119568	865.024231	-483.508728	-141.928833	866.111328	-616.052856	92.853355	492.823822	-554.946228	-189.366180	518.024841	-635.109192	103.731621	86.021027	-597.489014	-208.533310	83.700287	-576.177002	135.867157	1342.527710	-505.249573	-200.638779	1353.678589	-487.092224	-20.630392	1342.167236	-548.681091	-1.900612	1632.131226	-646.139282	210.592743	1082.985107	-512.760315	-308.758453	1096.822021	-530.427979	215.081787	833.969910	-391.440369	-272.840973	846.212463	-479.318726	-27.039572	961.514893	545.927368	-21.501242	958.065369	541.951233	156.182434
-530.016235	75.080032	865.038086	-483.496490	-141.929337	866.119751	-616.034180	92.857033	492.821045	-554.787048	-189.337830	517.905151	-635.119812	103.713158	86.036720	-597.447327	-208.550201	83.701180	-576.144958	135.852753	1342.551514	-505.244080	-200.655197	1353.651733	-487.085693	-20.634363	1342.153198	-548.661255	-1.882727	1632.086670	-646.154053	210.601440	1083.029907	-512.776550	-308.788513	1096.804688	-530.432434	215.080444	833.983154	-391.465027	-272.848938	846.190308	-479.308868	-27.062553	961.527649	545.817383	-21.571825	958.056885	541.877136	156.093185
-530.028381	75.073074	865.037170	-483.489502	-141.907913	866.109497	-616.038574	92.858475	492.820587	-554.777649	-189.331100	517.899048	-635.121338	103.712318	86.037201	-597.448242	-208.557999	83.696098	-576.108704	135.856186	1342.587402	-505.203064	-200.647354	1353.641602	-487.080383	-20.645241	1342.119141	-548.620728	-1.914800	1632.075317	-646.128906	210.576782	1083.049072	-512.756470	-308.794983	1096.792358	-530.440491	215.099808	833.992615	-391.452332	-272.844482	846.195618	-479.307251	-27.055288	961.520874	545.742126	-21.612516	958.049316	541.845886	156.039322
-530.040466	75.086647	865.035278	-483.501312	-141.897888	866.095703	-616.031555	92.864212	492.829376	-554.774658	-189.331680	517.878113	-635.131470	103.708076	86.037788	-597.450867	-208.555542	83.696526	-576.108215	135.858200	1342.598511	-505.187561	-200.663452	1353.626343	-487.052277	-20.627186	1342.120605	-548.571472	-1.946483	1632.076294	-646.120911	210.583633	1083.080566	-512.735535	-308.847626	1096.782349	-530.616821	215.306503	834.081360	-391.474030	-272.866821	846.174194	-479.315887	-27.048107	961.512390	545.651062	-21.686594	958.030090	541.775391	155.956390
-530.018677	75.116615	865.043213	-483.476746	-141.857681	866.083740	-616.026123	92.862717	492.833740	-554.748291	-189.311264	517.866699	-635.139343	103.708084	86.020233	-597.434204	-208.545776	83.682991	-576.081909	135.864685	1342.621826	-505.137665	-200.665237	1353.633911	-487.023041	-20.633968	1342.103027	-548.516785	-1.970617	1632.078857	-646.120483	210.624161	1083.113892	-512.737488	-308.847290	1096.783203	-530.469055	215.121460	834.054688	-391.460022	-272.860840	846.161438	-479.288910	-27.020357	961.509766	545.574768	-21.743553	958.013794	541.747253	155.872238
-530.019714	75.113930	865.025269	-483.449768	-141.855225	866.085266	-616.034912	92.871544	492.826996	-554.737915	-189.306702	517.880005	-635.142151	103.693954	86.011520	-597.442932	-208.544601	83.683136	-576.051819	135.868774	1342.642456	-505.102875	-200.650696	1353.639404	-487.016693	-20.631931	1342.085327	-548.450317	-2.040383	1632.131470	-646.091431	210.619507	1083.140869	-512.711121	-308.845581	1096.775879	-530.579956	215.314148	834.129700	-391.427460	-272.860321	846.171448	-479.277130	-27.008451	961.501099	545.475220	-21.844769	958.024048	541.696350	155.776520
-529.992615	75.118202	865.017334	-483.419617	-141.826736	866.087891	-616.005493	92.860718	492.821625	-554.834534	-189.374725	518.017029	-635.128662	103.702705	86.033409	-597.485779	-208.532028	83.690460	-576.043823	135.856064	1342.655273	-505.102325	-200.647934	1353.636963	-486.991974	-20.623964	1342.090820	-548.395142	-2.027382	1632.076172	-646.075195	210.625687	1083.167236	-512.684265	-308.877777	1096.786621	-530.578003	215.354095	834.174988	-391.426666	-272.893005	846.163513	-479.250824	-26.986790	961.498718	545.427185	-21.888205	958.009277	541.664795	155.750900
-530.017761	75.117813	865.025940	-483.413971	-141.795914	866.069702	-616.018127	92.855049	492.816345	-554.685303	-189.319229	517.891174	-635.139832	103.694885	86.043678	-597.384583	-208.503998	83.667580	-576.026245	135.849045	1342.699097	-505.058929	-200.642899	1353.643311	-486.978455	-20.628391	1342.087280	-548.373657	-1.965281	1632.094238	-646.095398	210.675919	1083.228638	-512.656677	-308.862305	1096.796265	-530.445679	215.174393	834.146912	-391.382874	-272.922729	846.171570	-479.253876	-26.977180	961.492432	545.323792	-21.958588	958.015503	541.596680	155.677231
-529.982178	75.130142	865.038879	-483.375885	-141.779892	866.086304	-615.974365	92.841064	492.808990	-554.809570	-189.378357	517.997070	-635.118896	103.703896	86.039749	-597.505737	-208.534119	83.694473	-575.996887	135.855667	1342.726196	-505.057434	-200.644440	1353.642700	-486.940247	-20.624355	1342.105835	-548.259583	-2.088408	1632.110962	-646.060547	210.710785	1083.230591	-512.541992	-309.119049	1096.947998	-530.540222	215.374176	834.233337	-391.401642	-272.950378	846.190491	-479.223145	-26.962278	961.508850	545.250916	-22.014835	958.012695	541.557983	155.609100
-529.994812	75.148666	865.049377	-483.372681	-141.749695	866.094421	-616.023743	92.844147	492.834869	-554.823547	-189.380997	518.012817	-635.132690	103.713951	86.042763	-597.503662	-208.539795	83.697716	-575.989441	135.853607	1342.728516	-505.029205	-200.649918	1353.651733	-486.929291	-20.625332	1342.110474	-548.232178	-2.026084	1632.108887	-646.050049	210.742142	1083.255249	-512.512085	-309.113190	1096.952271	-530.378967	215.217148	834.214294	-391.362122	-272.992218	846.195740	-479.223389	-26.935684	961.516785	545.157532	-22.056833	958.006531	541.478577	155.526123
-529.973877	75.148880	865.049561	-483.357697	-141.719818	866.095886	-615.989502	92.847183	492.816162	-554.647095	-189.309067	517.856873	-635.119995	103.713303	86.034012	-597.458618	-208.560150	83.696648	-575.978210	135.862579	1342.739746	-505.006805	-200.668915	1353.655151	-486.903168	-20.630121	1342.108398	-548.168518	-2.071767	1632.155518	-646.031372	210.797241	1083.301025	-512.465210	-309.118805	1096.960083	-530.340698	215.237579	834.232483	-391.349792	-273.051086	846.184631	-479.207825	-26.920435	961.518250	545.098938	-22.131996	958.011475	541.437439	155.451736
-529.980286	75.146065	865.055786	-483.339172	-141.733856	866.098999	-616.023804	92.847328	492.808014	-554.787354	-189.374939	517.996094	-635.131531	103.705032	86.040810	-597.476746	-208.542191	83.694366	-575.951477	135.850311	1342.773071	-504.970306	-200.637177	1353.655029	-486.889038	-20.630579	1342.125854	-548.098572	-2.063627	1632.142822	-645.989380	210.789429	1083.300903	-512.419983	-309.115112	1096.947266	-530.450195	215.465073	834.322083	-391.284760	-273.087952	846.197937	-479.193298	-26.925619	961.520264	545.012451	-22.176304	957.997559	541.358826	155.381226
-529.968384	75.172691	865.043457	-483.341522	-141.687698	866.083252	-616.043457	92.850967	492.827637	-554.801575	-189.354660	518.008118	-635.132141	103.704704	86.042160	-597.489746	-208.541916	83.702820	-575.940063	135.848145	1342.780640	-504.951355	-200.650070	1353.671631	-486.879272	-20.626068	1342.127930	-548.038635	-2.079766	1632.148071	-645.978821	210.843430	1083.337402	-512.382629	-309.141144	1096.977783	-530.286804	215.301712	834.287292	-391.234436	-273.133209	846.203979	-479.178741	-26.889896	961.503479	544.968811	-22.220928	957.984131	541.317566	155.331879
-529.963440	75.167358	865.043152	-483.314484	-141.680542	866.075806	-616.027832	92.838760	492.806061	-554.762024	-189.313293	517.987610	-635.120117	103.696930	86.034576	-597.477417	-208.535172	83.692657	-575.929199	135.844620	1342.789063	-504.918121	-200.660767	1353.661011	-486.857452	-20.640238	1342.109497	-547.972534	-2.088967	1632.148438	-645.949463	210.886917	1083.355713	-512.303162	-309.179230	1097.000610	-530.245361	215.332474	834.314148	-391.235809	-273.219147	846.186218	-479.161926	-26.888767	961.499390	544.896667	-22.300816	957.998291	541.253845	155.239349
-529.936096	75.162827	865.044983	-483.310608	-141.671631	866.075317	-616.013306	92.817245	492.797882	-554.778137	-189.319031	517.992615	-635.136536	103.682861	86.037407	-597.478699	-208.534622	83.693291	-575.922302	135.833420	1342.824707	-504.874084	-200.668365	1353.665161	-486.837982	-20.639545	1342.115356	-547.919739	-2.098116	1632.151855	-645.910339	210.887268	1083.372681	-512.249634	-309.166779	1097.000610	-530.179504	215.387939	834.348083	-391.109009	-273.205780	846.222290	-479.146881	-26.890322	961.500488	544.844116	-22.337276	957.981018	541.205688	155.184036
-529.932312	75.163483	865.040161	-483.284180	-141.687164	866.086365	-616.004089	92.840607	492.807892	-554.777405	-189.312714	517.998291	-635.119812	103.706070	86.011055	-597.469788	-208.539169	83.707275	-575.896545	135.819061	1342.833374	-504.866302	-200.671738	1353.671753	-486.812073	-20.652838	1342.119507	-547.882080	-2.066950	1632.100830	-645.854492	210.892365	1083.377441	-512.205017	-309.211914	1096.997681	-530.293213	215.616364	834.426147	-391.043488	-273.259949	846.218323	-479.131073	-26.888193	961.502747	544.762512	-22.425188	957.990845	541.134460	155.113007
-529.906006	75.166840	865.038818	-483.242004	-141.650757	866.081970	-616.005493	92.840889	492.820587	-554.776489	-189.312088	518.001160	-635.125366	103.711266	86.026749	-597.416199	-208.509476	83.712631	-575.884521	135.815460	1342.837036	-504.820160	-200.677658	1353.670044	-486.790680	-20.646494	1342.115479	-547.851074	-2.049757	1632.066284	-645.829590	210.914490	1083.402466	-512.148132	-309.213898	1096.973267	-530.251526	215.672104	834.451416	-390.954895	-273.290466	846.237488	-479.099640	-26.867289	961.500610	544.719849	-22.470293	957.984070	541.083984	155.068329
-529.860779	75.197952	865.046082	-483.236694	-141.631256	866.082764	-615.988647	92.836441	492.813080	-554.788086	-189.323196	518.004761	-635.148315	103.681664	86.018539	-597.405518	-208.511215	83.706245	-575.870972	135.800400	1342.837769	-504.807068	-200.672089	1353.664185	-486.765686	-20.643908	1342.125488	-547.803955	-2.059260	1632.089722	-645.799316	210.938004	1083.418335	-512.062561	-309.267700	1096.990845	-530.041016	215.496674	834.428040	-390.859589	-273.313232	846.264404	-479.073090	-26.849962	961.504822	544.662903	-22.536407	957.960754	541.044739	155.015076
-529.863586	75.205742	865.050049	-483.241058	-141.592987	866.066956	-616.001587	92.840416	492.817078	-554.764038	-189.317535	518.005676	-635.136536	103.700409	86.024429	-597.420593	-208.512100	83.699142	-575.820435	135.819412	1342.860229	-504.761200	-200.659317	1353.670654	-486.913116	-20.706995	1341.972900	-547.777405	-2.059031	1632.060791	-645.766724	210.924362	1083.420654	-512.014282	-309.260742	1096.979370	-529.988159	215.553299	834.434326	-390.767059	-273.368805	846.272644	-479.068787	-26.833265	961.497009	544.607239	-22.567810	957.941711	540.975708	154.984344
-529.845520	75.200439	865.046875	-483.208527	-141.610229	866.068542	-615.993469	92.847305	492.838379	-554.751953	-189.291534	517.997925	-635.140686	103.697556	86.027550	-597.478699	-208.544983	83.707947	-575.831726	135.804443	1342.867676	-504.755157	-200.670242	1353.689941	-486.729156	-20.642134	1342.137329	-547.741089	-2.108097	1632.106323	-645.721924	210.932541	1083.432251	-511.954437	-309.272888	1096.983276	-529.915588	215.619644	834.467041	-390.693695	-273.403229	846.290100	-479.047119	-26.841757	961.497070	544.537048	-22.618019	957.937561	540.914673	154.942276
-529.827271	75.199326	865.050476	-483.182068	-141.571213	866.060181	-615.972107	92.855583	492.833862	-554.752136	-189.294983	517.996643	-635.109680	103.740646	86.010902	-597.444763	-208.509918	83.718063	-575.819763	135.799896	1342.890381	-504.734650	-200.671310	1353.687012	-486.694550	-20.648315	1342.156738	-547.716309	-2.059217	1632.056030	-645.684570	210.952957	1083.445923	-511.868042	-309.325500	1097.038818	-529.853088	215.652679	834.489319	-390.606445	-273.418365	846.332336	-479.019135	-26.824684	961.493225	544.468140	-22.686571	957.932922	540.839905	154.923141
-529.798889	75.206543	865.054810	-483.162292	-141.565369	866.062744	-615.956421	92.889740	492.844971	-554.715515	-189.288086	518.021912	-635.087585	103.747803	86.018059	-597.476318	-208.574249	83.715927	-575.786682	135.792480	1342.912476	-504.719238	-200.659576	1353.688599	-486.677612	-20.655409	1342.152466	-547.679565	-2.126287	1632.106689	-645.643433	210.955338	1083.478027	-511.830444	-309.321594	1097.018799	-529.806519	215.688889	834.523621	-390.526031	-273.505127	846.339417	-478.996857	-26.820435	961.497314	544.402039	-22.706041	957.910461	540.769165	154.907883
-529.768677	75.211838	865.073181	-483.121826	-141.550964	866.095764	-615.935730	92.879967	492.840759	-554.694824	-189.278381	518.000549	-635.111694	103.739281	86.037415	-597.469666	-208.540039	83.738449	-575.759033	135.797928	1342.941772	-504.675446	-200.663498	1353.722900	-486.646973	-20.652031	1342.175659	-547.671509	-2.088763	1632.064697	-645.601318	210.995285	1083.509644	-511.765503	-309.355255	1097.049561	-529.730164	215.735474	834.569519	-390.450867	-273.518921	846.373291	-478.976349	-26.805702	961.526978	544.348328	-22.717884	957.893250	540.677246	154.893753
-529.751160	75.251755	865.090332	-483.114899	-141.502518	866.082397	-615.918335	92.927704	492.843536	-554.680115	-189.274719	518.013611	-635.101318	103.727402	86.045494	-597.498047	-208.569931	83.730118	-575.724426	135.785431	1342.965454	-504.629700	-200.651169	1353.738892	-486.620483	-20.656218	1342.174683	-547.642456	-2.098954	1632.068237	-645.549927	211.023743	1083.545166	-511.694672	-309.378357	1097.072388	-529.661743	215.788651	834.599854	-390.363220	-273.573730	846.405334	-478.960693	-26.775400	961.528809	544.273682	-22.757067	957.858826	540.580139	154.875732
-529.732178	75.248589	865.096008	-483.088684	-141.501694	866.090576	-615.921265	92.952919	492.852814	-554.670044	-189.300842	518.026855	-635.093140	103.740425	86.056618	-597.463257	-208.565323	83.735634	-575.699158	135.793243	1342.984375	-504.614685	-200.649994	1353.756958	-486.564056	-20.645782	1342.205566	-547.626160	-2.086679	1632.080444	-645.513489	211.041397	1083.569336	-511.634338	-309.405792	1097.098755	-529.602478	215.831177	834.648926	-390.293304	-273.606934	846.434326	-478.935211	-26.773806	961.534729	544.180542	-22.750992	957.844055	540.457275	154.875015
-529.711975	75.235153	865.101440	-483.074799	-141.487305	866.097046	-615.890747	92.966667	492.856720	-554.598999	-189.277679	517.966553	-635.108765	103.733948	86.057350	-597.412781	-208.573380	83.742760	-575.650452	135.795029	1343.022583	-504.579346	-200.659973	1353.768921	-486.546326	-20.638914	1342.189453	-547.601013	-2.122701	1632.126953	-645.464233	211.072891	1083.609985	-511.636810	-309.237549	1096.995117	-529.565063	215.903015	834.682556	-390.174194	-273.606812	846.466370	-478.920380	-26.773317	961.541260	544.105408	-22.755320	957.828125	540.337769	154.827087
-529.707947	75.250175	865.109924	-483.076050	-141.474182	866.099731	-615.875366	92.984840	492.866150	-554.622742	-189.293121	517.990356	-635.109924	103.733330	86.058495	-597.426270	-208.573471	83.745636	-575.621155	135.790848	1343.040894	-504.546021	-200.639236	1353.782837	-486.507141	-20.643290	1342.212036	-547.578918	-2.124031	1632.128052	-645.415710	211.118927	1083.625000	-511.577240	-309.232025	1097.010742	-529.492615	215.918304	834.719666	-390.096558	-273.621704	846.489563	-478.909760	-26.760565	961.544312	544.004395	-22.797438	957.804016	540.200012	154.809097
-529.699219	75.241249	865.109680	-483.044800	-141.483215	866.107056	-615.863953	92.974182	492.856598	-554.614502	-189.299698	518.003113	-635.125366	103.726814	86.057518	-597.444214	-208.568314	83.766441	-575.576599	135.793274	1343.043579	-504.522125	-200.636536	1353.783813	-486.470642	-20.643833	1342.220459	-547.574463	-2.096298	1632.082886	-645.367798	211.155609	1083.653320	-511.517761	-309.265472	1097.052002	-529.439026	215.967331	834.755188	-390.041840	-273.683838	846.499023	-478.893250	-26.764084	961.548523	543.904968	-22.804775	957.786804	540.066345	154.790161
-529.694702	75.234238	865.116089	-483.025848	-141.468475	866.120178	-615.861877	92.973061	492.854950	-554.607483	-189.303848	518.007874	-635.117798	103.729836	86.054321	-597.464661	-208.568420	83.767563	-575.556030	135.783264	1343.059814	-504.483429	-200.619156	1353.800415	-486.419739	-20.633690	1342.230103	-547.544373	-2.149324	1632.134277	-645.323303	211.190918	1083.659546	-511.442047	-309.264343	1097.044067	-529.359802	215.986038	834.776978	-389.951233	-273.683258	846.535034	-478.879608	-26.754383	961.557312	543.822510	-22.810774	957.760437	539.943542	154.762604
-529.679443	75.221741	865.114685	-482.982727	-141.466248	866.103027	-615.826050	92.970505	492.853149	-554.586060	-189.271942	517.992432	-635.123962	103.724098	86.062431	-597.435059	-208.561935	83.767349	-575.498291	135.798676	1343.077271	-504.444366	-200.625488	1353.799927	-486.403198	-20.638409	1342.214600	-547.541870	-2.099354	1632.091064	-645.274109	211.244247	1083.690063	-511.345306	-309.309418	1097.093994	-529.309448	216.010452	834.804688	-389.833862	-273.690613	846.567993	-478.849243	-26.762268	961.547913	543.693726	-22.856070	957.744873	539.801697	154.738907
-529.629272	75.247368	865.117310	-482.971222	-141.446045	866.098267	-615.823914	92.985657	492.858032	-554.567261	-189.261169	517.991516	-635.104919	103.745293	86.062630	-597.440735	-208.550079	83.756065	-575.477112	135.793198	1343.076172	-504.422760	-200.610260	1353.797241	-486.346497	-20.632549	1342.237671	-547.525696	-2.084502	1632.093994	-645.220276	211.279617	1083.695801	-511.285034	-309.316650	1097.100342	-529.226929	216.030228	834.825928	-389.746887	-273.676270	846.591125	-478.814728	-26.746897	961.546265	543.602722	-22.875435	957.727356	539.675415	154.765472
-529.622070	75.239967	865.118103	-482.949341	-141.452545	866.108765	-615.808472	92.963547	492.848694	-554.556580	-189.260956	517.991516	-635.084412	103.735825	86.065926	-597.440552	-208.539703	83.752159	-575.433044	135.802734	1343.093628	-504.380249	-200.602692	1353.799194	-486.313660	-20.614305	1342.236328	-547.506287	-2.084275	1632.091919	-645.178589	211.316681	1083.723389	-511.210510	-309.318146	1097.099731	-529.186829	216.066437	834.850891	-389.665710	-273.679047	846.612732	-478.803253	-26.748310	961.552429	543.480225	-22.872242	957.700500	539.550171	154.764053
-529.590515	75.237541	865.102661	-482.919830	-141.430756	866.099182	-615.820007	92.942734	492.845428	-554.397888	-189.185684	517.839783	-635.106934	103.731377	86.058990	-597.334961	-208.511337	83.734039	-575.379272	135.822769	1343.097778	-504.333496	-200.595871	1353.798706	-486.273895	-20.614695	1342.231934	-547.492798	-2.082837	1632.089966	-645.110535	211.330490	1083.735352	-511.149689	-309.327118	1097.120605	-529.096497	216.090485	834.847412	-389.559418	-273.671906	846.636719	-478.767822	-26.734547	961.538269	543.374695	-22.898855	957.687256	539.455994	154.754654
-529.566833	75.232552	865.111694	-482.891541	-141.439301	866.117188	-615.817688	92.955002	492.844757	-554.516235	-189.269348	517.977417	-635.100281	103.737740	86.052841	-597.406738	-208.538620	83.755997	-575.367676	135.829208	1343.112549	-504.304077	-200.591934	1353.815186	-486.230286	-20.586130	1342.231201	-547.463318	-2.088885	1632.087036	-645.055847	211.338516	1083.753052	-511.209656	-308.970581	1096.987427	-529.039124	216.117340	834.874756	-389.454010	-273.672668	846.627625	-478.745117	-26.737547	961.552429	543.272766	-22.931948	957.662598	539.341492	154.756119
-529.534912	75.254189	865.112122	-482.856415	-141.440857	866.099121	-615.797913	92.954079	492.860565	-554.479126	-189.272400	517.966187	-635.084717	103.731468	86.046219	-597.392517	-208.541275	83.755028	-575.284973	135.840347	1343.109009	-504.235992	-200.564056	1353.805176	-486.354065	-20.652893	1342.061768	-547.431519	-2.087151	1632.094727	-645.003479	211.352600	1083.753296	-511.020203	-309.308136	1097.119263	-528.966248	216.142670	834.875916	-389.358734	-273.602203	846.671082	-478.710571	-26.735762	961.543884	543.165710	-22.955381	957.657959	539.247314	154.763763
-529.516052	75.202904	865.107605	-482.812561	-141.430878	866.116821	-615.785889	92.931511	492.849457	-554.467041	-189.250534	517.972046	-635.098938	103.738281	86.049187	-597.393433	-208.540146	83.754448	-575.262878	135.854279	1343.126221	-504.207275	-200.568893	1353.809937	-486.319580	-20.644260	1342.070190	-547.395081	-2.105255	1632.096313	-644.963196	211.370514	1083.762329	-510.962738	-309.276337	1097.131836	-528.908020	216.174500	834.888611	-389.280365	-273.566193	846.707214	-478.676575	-26.741072	961.548706	543.061279	-22.971033	957.650391	539.153564	154.748398
-529.504517	75.181908	865.111084	-482.812866	-141.427689	866.118896	-615.752869	92.935448	492.838196	-554.342773	-189.159271	517.886597	-635.082458	103.742210	86.054573	-597.342285	-208.545868	83.737625	-575.242981	135.867142	1343.125732	-504.154572	-200.536453	1353.819336	-486.274872	-20.610165	1342.066284	-547.371277	-2.076550	1632.105591	-644.915100	211.379959	1083.753296	-510.804230	-309.506226	1097.294556	-528.856140	216.203766	834.893188	-389.217255	-273.566010	846.734314	-478.668976	-26.750925	961.550964	542.962524	-23.012711	957.635620	539.042725	154.725922
-529.503357	75.177132	865.116943	-482.798309	-141.413696	866.122864	-615.759277	92.937805	492.839172	-554.309998	-189.147171	517.869751	-635.055908	103.728668	86.077774	-597.364990	-208.547119	83.742462	-575.207397	135.883057	1343.115601	-504.115417	-200.541351	1353.825928	-486.228546	-20.594299	1342.056763	-547.328369	-2.063736	1632.112183	-644.863953	211.375015	1083.763428	-510.748413	-309.468353	1097.298340	-528.769287	216.208252	834.893127	-389.174011	-273.534180	846.735596	-478.657135	-26.744066	961.554626	542.867188	-23.030935	957.642456	538.947083	154.720810
-529.450378	75.175301	865.113220	-482.758728	-141.382767	866.111328	-615.772400	92.939568	492.844971	-554.291931	-189.163223	517.866760	-635.095520	103.749268	86.061722	-597.345947	-208.521194	83.747002	-575.160522	135.905106	1343.116821	-504.064026	-200.522659	1353.825562	-486.187897	-20.595106	1342.047852	-547.288086	-2.066754	1632.129150	-644.816589	211.383652	1083.766724	-510.687408	-309.461029	1097.290161	-528.703369	216.189636	834.886414	-389.083984	-273.506561	846.751160	-478.613068	-26.734201	961.547913	542.783508	-23.065714	957.630249	538.840027	154.721146
-529.455078	75.165352	865.098145	-482.721191	-141.415497	866.110474	-615.772583	92.939438	492.843292	-554.391479	-189.257599	517.953186	-635.081177	103.734116	86.079498	-597.420288	-208.572403	83.766037	-575.114502	135.901505	1343.109985	-504.007660	-200.525711	1353.825928	-486.161194	-20.596907	1342.021973	-547.257446	-2.055105	1632.197266	-644.772827	211.415710	1083.760010	-510.627380	-309.445496	1097.306519	-528.678467	216.206223	834.884216	-389.031769	-273.496033	846.734985	-478.590698	-26.743273	961.537415	542.674194	-23.091717	957.618469	538.723328	154.677780
-529.436829	75.155487	865.114014	-482.708679	-141.396866	866.097290	-615.737732	92.937851	492.846405	-554.379211	-189.249557	517.949097	-635.071350	103.738014	86.077789	-597.419678	-208.571594	83.763176	-575.098328	135.904465	1343.111572	-503.956177	-200.517151	1353.840698	-486.115509	-20.563618	1342.039063	-547.204590	-2.051215	1632.246460	-644.731384	211.422409	1083.744629	-510.550323	-309.441864	1097.302979	-528.611572	216.194855	834.877319	-388.958313	-273.454559	846.750244	-478.570404	-26.750601	961.538147	542.612915	-23.094412	957.613831	538.621643	154.667511
-529.419312	75.133965	865.096619	-482.665802	-141.390488	866.112854	-615.715332	92.945625	492.838379	-554.349731	-189.267456	517.952576	-635.067017	103.727249	86.068954	-597.375061	-208.522324	83.753387	-575.064941	135.911194	1343.089355	-503.886658	-200.508652	1353.843994	-486.087952	-20.573997	1342.033691	-547.131348	-2.019210	1632.281860	-644.685852	211.407578	1083.740112	-510.490936	-309.410950	1097.318481	-528.557800	216.221298	834.869690	-388.892090	-273.404144	846.757813	-478.539642	-26.739407	961.535828	542.519348	-23.126364	957.627930	538.515930	154.638840
-529.395996	75.145279	865.124390	-482.634552	-141.367981	866.107727	-615.699707	92.950256	492.844604	-554.340149	-189.261322	517.962341	-635.077148	103.732399	86.081192	-597.354614	-208.515961	83.754410	-575.067200	135.906586	1343.089355	-503.845093	-200.478760	1353.854248	-486.032166	-20.547029	1342.042969	-547.042053	-1.952083	1632.298828	-644.650085	211.415024	1083.730957	-510.423828	-309.385864	1097.304199	-528.509399	216.212173	834.880066	-388.837646	-273.357544	846.761108	-478.512848	-26.735819	961.548157	542.440552	-23.142334	957.626526	538.387390	154.630707
-529.379517	75.123123	865.127441	-482.617035	-141.354843	866.109619	-615.703064	92.939598	492.835724	-554.326416	-189.289139	517.959900	-635.072388	103.725075	86.068138	-597.361389	-208.515472	83.763443	-575.071594	135.909332	1343.101807	-503.793274	-200.480957	1353.852417	-486.024261	-20.548491	1342.060913	-546.916992	-1.883859	1632.313354	-644.619019	211.431656	1083.748901	-510.361176	-309.406982	1097.333130	-528.463501	216.208176	834.887512	-388.793732	-273.313599	846.762939	-478.503662	-26.741348	961.552917	542.372559	-23.147245	957.615967	538.300842	154.610214
-529.373352	75.136124	865.140625	-482.600647	-141.357605	866.121948	-615.696472	92.938118	492.847290	-554.284058	-189.260452	517.960266	-635.073303	103.734093	86.079758	-597.340637	-208.509720	83.759155	-575.087952	135.902954	1343.116089	-503.740723	-200.469269	1353.868652	-486.006653	-20.524063	1342.069580	-546.739441	-1.843087	1632.363525	-644.596130	211.434448	1083.740601	-510.291748	-309.411407	1097.342041	-528.399048	216.180618	834.897400	-388.761597	-273.296417	846.765808	-478.492889	-26.735857	961.565796	542.276306	-23.191223	957.625183	538.186401	154.620300
-529.338867	75.126816	865.156860	-482.529755	-141.357117	866.134399	-615.685242	92.918358	492.865631	-554.238342	-189.223770	517.936462	-635.076233	103.727280	86.083084	-597.332275	-208.511826	83.752663	-575.105164	135.885941	1343.115601	-503.721069	-200.446289	1353.859863	-485.999756	-20.525505	1342.086060	-546.544678	-1.678070	1632.386230	-644.577820	211.435806	1083.735352	-510.248932	-309.412628	1097.352905	-528.343872	216.200180	834.924133	-388.740173	-273.248322	846.747498	-478.451019	-26.739391	961.583191	542.192993	-23.199045	957.610168	538.074585	154.655060
-529.351624	75.096169	865.160522	-482.515381	-141.340149	866.121765	-615.615173	92.931122	492.866699	-554.127075	-189.178833	517.878479	-635.055908	103.735947	86.080688	-597.299988	-208.518784	83.758163	-575.148743	135.884293	1343.113647	-503.707642	-200.443756	1353.844482	-486.029175	-20.514503	1342.088257	-546.342712	-1.489388	1632.381592	-644.566406	211.420105	1083.735352	-510.171326	-309.426971	1097.345215	-528.312012	216.187866	834.915405	-388.677216	-273.235687	846.746155	-478.444275	-26.747326	961.577087	542.093994	-23.226664	957.610352	537.981018	154.628494
-529.333435	75.107147	865.160889	-482.478729	-141.321625	866.123413	-615.571716	92.929939	492.853546	-554.198425	-189.257553	517.949585	-635.033875	103.745491	86.077911	-597.314697	-208.521194	83.783653	-575.178101	135.881866	1343.113281	-503.684479	-200.436996	1353.839478	-486.032532	-20.502832	1342.087769	-546.075378	-1.222804	1632.370239	-644.569580	211.407288	1083.728516	-510.128082	-309.419006	1097.326050	-528.264221	216.202972	834.944092	-388.668304	-273.174347	846.731262	-478.422821	-26.730730	961.579712	542.023926	-23.216187	957.603210	537.900085	154.641281
-529.324707	75.086472	865.178101	-482.411133	-141.319901	866.142273	-615.495483	92.882751	492.843994	-554.150208	-189.269272	517.969421	-635.018860	103.752304	86.069672	-597.303162	-208.515015	83.788322	-575.238098	135.872910	1343.130615	-503.674042	-200.449936	1353.829956	-486.057983	-20.496260	1342.100708	-545.774963	-0.979271	1632.380615	-644.589050	211.406937	1083.716553	-510.048279	-309.432617	1097.317383	-528.206604	216.180954	834.950623	-388.570953	-273.186340	846.741577	-478.394012	-26.733347	961.599915	541.950928	-23.228008	957.586548	537.808044	154.646622
-529.276611	75.115456	865.177795	-482.336334	-141.298721	866.151611	-615.447327	92.879761	492.839386	-554.023315	-189.221497	517.935730	-635.000183	103.760460	86.066711	-597.293457	-208.520782	83.800186	-575.285461	135.860031	1343.123291	-503.668060	-200.461700	1353.832031	-486.075592	-20.500908	1342.113403	-545.447021	-0.751861	1632.376587	-644.620972	211.400284	1083.709961	-509.974274	-309.425537	1097.310913	-528.176453	216.200699	834.986206	-388.507660	-273.208862	846.719971	-478.340271	-26.702490	961.606262	541.866028	-23.235670	957.585754	537.735779	154.653778
-529.246155	75.107559	865.189270	-482.270905	-141.274612	866.151794	-615.411865	92.851624	492.826050	-553.976196	-189.249283	517.956604	-634.986938	103.756668	86.068901	-597.276733	-208.513885	83.796356	-575.323669	135.831055	1343.118530	-503.667297	-200.476273	1353.835693	-486.086426	-20.475080	1342.118164	-545.060608	-0.517551	1632.388184	-644.643982	211.337265	1083.713135	-509.930634	-309.375061	1097.273560	-528.119751	216.165634	835.007324	-388.425873	-273.128082	846.723022	-478.304169	-26.696548	961.615662	541.788330	-23.265316	957.586792	537.647095	154.655182
-529.236328	75.121536	865.201355	-482.254639	-141.248474	866.161987	-615.400574	92.847771	492.825714	-553.968872	-189.286163	517.968567	-634.993591	103.769310	86.056183	-597.328064	-208.516235	83.799179	-575.363281	135.812607	1343.116211	-503.678589	-200.489059	1353.828369	-486.120941	-20.497419	1342.116211	-544.633179	-0.300642	1632.378418	-644.684448	211.330887	1083.703491	-509.887177	-309.393127	1097.291626	-528.095215	216.162476	835.047424	-388.368805	-273.101624	846.717529	-478.292847	-26.676558	961.627319	541.711487	-23.273365	957.579773	537.577637	154.633514
-529.229126	75.121819	865.220703	-482.211670	-141.201935	866.148376	-615.343445	92.826218	492.810455	-553.872559	-189.224991	517.927124	-634.976868	103.755020	86.056053	-597.290283	-208.510056	83.800735	-575.413330	135.810577	1343.105469	-503.677582	-200.491455	1353.826538	-486.140015	-20.497099	1342.138794	-544.185303	-0.119456	1632.432861	-644.721130	211.314758	1083.670776	-509.850983	-309.369690	1097.268433	-528.062927	216.182175	835.056641	-388.363342	-273.115051	846.712463	-478.271423	-26.662624	961.631836	541.634644	-23.278833	957.575806	537.498169	154.647736
-529.219727	75.106750	865.221313	-482.142761	-141.222260	866.177490	-615.293945	92.798927	492.789154	-553.856567	-189.253296	517.946411	-634.958252	103.741928	86.082489	-597.317200	-208.507111	83.806206	-575.501831	135.795380	1343.108032	-503.696777	-200.503189	1353.816772	-486.170746	-20.496319	1342.146851	-543.726135	0.102800	1632.355469	-644.775024	211.299591	1083.657227	-509.817963	-309.339386	1097.226196	-528.022400	216.154236	835.065735	-388.238190	-273.034515	846.719727	-478.239136	-26.661783	961.647400	541.531616	-23.280500	957.554382	537.400330	154.650620
-529.182068	75.156265	865.237244	-482.089539	-141.164246	866.157776	-615.296204	92.839897	492.811371	-553.789185	-189.229340	517.958801	-634.944153	103.752235	86.073212	-597.241638	-208.489746	83.798203	-575.558899	135.760330	1343.094971	-503.737427	-200.528381	1353.813110	-486.227509	-20.490854	1342.142822	-543.261597	0.196885	1632.382080	-644.828308	211.306168	1083.669189	-509.814056	-309.325867	1097.213379	-528.015930	216.154160	835.082581	-388.150879	-272.998169	846.738770	-478.195770	-26.622036	961.647034	541.449402	-23.289366	957.542969	537.288940	154.644135
-529.152588	75.162262	865.249268	-482.040009	-141.135483	866.166321	-615.288330	92.834229	492.807251	-553.708618	-189.290710	517.942383	-634.976685	103.744644	86.077080	-597.218445	-208.470444	83.800171	-575.647339	135.761841	1343.093018	-503.780060	-200.524963	1353.798340	-486.272797	-20.482130	1342.169189	-542.740601	0.383536	1632.345947	-644.879944	211.300751	1083.630981	-509.799713	-309.305298	1097.200562	-528.004761	216.136505	835.080444	-388.076508	-272.956116	846.760742	-478.176422	-26.607357	961.663269	541.374817	-23.309889	957.531189	537.221924	154.634323
-529.118896	75.115448	865.244446	-481.955811	-141.157578	866.170715	-615.290955	92.859550	492.830017	-553.649719	-189.226913	517.925781	-634.960876	103.751457	86.082542	-597.282104	-208.505310	83.827377	-575.746582	135.726517	1343.087891	-503.852142	-200.554886	1353.818359	-486.129944	-20.424919	1342.344727	-542.237244	0.511269	1632.319580	-644.900635	211.300522	1083.613770	-509.769836	-309.279358	1097.187988	-527.989014	216.169403	835.099915	-387.985779	-272.930084	846.795105	-478.125336	-26.632303	961.664673	541.293274	-23.279945	957.519653	537.120728	154.615417
-529.088196	75.100327	865.260620	-481.905701	-141.104965	866.178589	-615.226746	92.846489	492.820282	-553.605469	-189.248077	517.954346	-634.969055	103.734383	86.099541	-597.286499	-208.492447	83.840446	-575.783997	135.725174	1343.077515	-503.857117	-200.537582	1353.831299	-486.345154	-20.479282	1342.194946	-541.755249	0.609080	1632.321533	-644.936768	211.294113	1083.600586	-509.748383	-309.323242	1097.240356	-527.989197	216.172806	835.121460	-387.951904	-272.829956	846.839966	-478.093597	-26.614637	961.679260	541.204041	-23.273813	957.510010	537.022461	154.616638
-529.063538	75.111206	865.282166	-481.844543	-141.133224	866.191101	-615.253967	92.864067	492.836792	-553.528870	-189.218979	517.955994	-634.974304	103.726219	86.105278	-597.276855	-208.488571	83.853638	-575.892700	135.710602	1343.088501	-503.918030	-200.546295	1353.856445	-486.213562	-20.405195	1342.367310	-541.345398	0.732361	1632.213257	-644.968811	211.292038	1083.586914	-509.723297	-309.309784	1097.240234	-527.983704	216.168137	835.116516	-387.833252	-272.903534	846.869812	-478.066467	-26.627342	961.701050	541.115601	-23.286386	957.505737	536.932739	154.599503
-529.016846	75.148682	865.293457	-481.797882	-141.113190	866.220215	-615.221802	92.847694	492.827393	-553.530640	-189.280731	517.999329	-634.978882	103.726791	86.099968	-597.287720	-208.480469	83.860252	-575.937500	135.722519	1343.068604	-503.954865	-200.515839	1353.862793	-486.240143	-20.394117	1342.389771	-540.968262	0.792106	1632.180298	-644.997375	211.319214	1083.590942	-509.701630	-309.334167	1097.267578	-527.976868	216.160614	835.088623	-387.730682	-272.878540	846.946045	-478.038574	-26.595228	961.726379	541.016602	-23.280293	957.520325	536.837952	154.599976
-528.983826	75.169151	865.298462	-481.759521	-141.075897	866.203430	-615.166321	92.891037	492.841309	-553.471008	-189.264969	518.012695	-634.959961	103.729393	86.107399	-597.281067	-208.487961	83.858368	-575.968872	135.746262	1343.056885	-503.987823	-200.508163	1353.886475	-486.244904	-20.366756	1342.406372	-540.670898	0.778710	1632.162842	-645.006226	211.323181	1083.547974	-509.667938	-309.326416	1097.299072	-528.010437	216.212967	835.085388	-387.605225	-272.844757	847.039307	-478.013367	-26.577141	961.724182	540.966614	-23.289059	957.519470	536.778259	154.598648
-528.955322	75.131416	865.297302	-481.709351	-141.093307	866.227173	-615.138428	92.860130	492.836884	-553.479980	-189.273254	518.010559	-634.959778	103.726265	86.120766	-597.283936	-208.476685	83.872643	-575.989136	135.785217	1343.047729	-504.010071	-200.467300	1353.902344	-486.245087	-20.342396	1342.375854	-540.342346	0.809878	1632.162231	-645.017151	211.324280	1083.538574	-509.643921	-309.306915	1097.305298	-528.022095	216.228973	835.065063	-387.496368	-272.772675	847.111267	-477.988464	-26.593458	961.738892	540.882263	-23.260866	957.516479	536.691833	154.634064
-528.939575	75.155190	865.319702	-481.687500	-141.064270	866.223694	-615.129944	92.883446	492.839081	-553.396240	-189.262192	518.009460	-634.952759	103.726570	86.125923	-597.238770	-208.484283	83.882065	-575.974304	135.809174	1343.020020	-504.012360	-200.452515	1353.919556	-486.243256	-20.308052	1342.383057	-540.133484	0.805124	1632.118652	-645.041138	211.351517	1083.523438	-509.613281	-309.358398	1097.352539	-528.054810	216.219193	835.032166	-387.426422	-272.779755	847.173157	-477.975037	-26.578756	961.750610	540.794495	-23.267101	957.515991	536.613037	154.616730
-528.921265	75.142273	865.317444	-481.672760	-141.076614	866.223999	-615.119568	92.881828	492.849518	-553.376709	-189.278259	518.006836	-634.958862	103.725746	86.133095	-597.200806	-208.464905	83.870758	-575.947754	135.834839	1343.006836	-504.000610	-200.432877	1353.932373	-486.196686	-20.263660	1342.402344	-539.948303	0.759604	1632.144897	-645.048401	211.356827	1083.510864	-509.572906	-309.349426	1097.389648	-528.079346	216.232452	835.026123	-387.340240	-272.789734	847.230835	-477.958435	-26.590666	961.749573	540.723328	-23.248152	957.520081	536.539124	154.631256
-528.918640	75.149696	865.319641	-481.655670	-141.080780	866.226807	-615.096741	92.877655	492.837891	-553.351318	-189.243439	517.983643	-634.955933	103.733467	86.118256	-597.245483	-208.487198	83.866287	-575.876404	135.875732	1342.976807	-503.923218	-200.372726	1353.953491	-486.339050	-20.294498	1342.207031	-539.844482	0.683862	1632.148682	-645.054138	211.361435	1083.480347	-509.522064	-309.378998	1097.417847	-528.115906	216.255554	834.986328	-387.246368	-272.743713	847.301270	-477.950653	-26.587738	961.752625	540.669861	-23.233505	957.506775	536.485291	154.665787
-528.898132	75.199203	865.320251	-481.650238	-141.070023	866.224915	-615.104065	92.894897	492.838318	-553.317383	-189.284622	518.000366	-634.961243	103.734833	86.124893	-597.320862	-208.491745	83.878021	-575.812683	135.912369	1342.957886	-503.879272	-200.332504	1353.971802	-486.295624	-20.269943	1342.207764	-539.782532	0.623249	1632.162109	-645.077454	211.394211	1083.483521	-509.475861	-309.402832	1097.448486	-528.163208	216.254364	834.950989	-387.170898	-272.753937	847.365479	-477.939789	-26.562227	961.752869	540.588257	-23.237036	957.493896	536.401184	154.675140
-528.900330	75.152336	865.300903	-481.653076	-141.080734	866.224243	-615.089783	92.945724	492.828003	-553.277344	-189.281555	518.008789	-634.974792	103.725098	86.125099	-597.283997	-208.476654	83.873276	-575.749023	135.939224	1342.929077	-503.807526	-200.304703	1353.972900	-486.210358	-20.227568	1342.206055	-539.746704	0.547340	1632.177979	-645.090881	211.443817	1083.447998	-509.408051	-309.418274	1097.474121	-528.212646	216.276474	834.920532	-387.121368	-272.740692	847.392151	-477.940460	-26.581324	961.741699	540.521362	-23.249680	957.520752	536.352417	154.701584
-528.895996	75.144318	865.300842	-481.636200	-141.091064	866.232544	-615.044495	92.940750	492.815216	-553.241394	-189.283356	517.998535	-634.940308	103.746971	86.116341	-597.289551	-208.478119	83.888077	-575.656555	135.995132	1342.935547	-503.726563	-200.256271	1353.992676	-486.142456	-20.193512	1342.198242	-539.762451	0.461148	1632.197266	-645.075928	211.455612	1083.479370	-509.450226	-309.219666	1097.365601	-528.289001	216.299881	834.898926	-387.035065	-272.703857	847.406128	-477.931152	-26.585571	961.745850	540.465088	-23.215635	957.499268	536.279968	154.718231
-528.861938	75.174576	865.302979	-481.630585	-141.077209	866.231628	-615.021606	92.933365	492.815674	-553.222778	-189.309174	518.013794	-634.942871	103.739716	86.128174	-597.278870	-208.456039	83.889091	-575.569885	136.032532	1342.949951	-503.643311	-200.235123	1354.005127	-486.069427	-20.144295	1342.201294	-539.828613	0.323367	1632.221680	-645.074646	211.476868	1083.497925	-509.384979	-309.230865	1097.396606	-528.363525	216.319229	834.891907	-386.998688	-272.659088	847.450134	-477.912109	-26.569120	961.747070	540.396545	-23.237423	957.503601	536.225220	154.750397
-528.676270	75.088821	865.096863	-481.614655	-141.116364	866.231506	-614.870422	92.890038	492.775513	-553.211548	-189.308899	518.017578	-634.916748	103.751396	86.116783	-597.273682	-208.455643	83.888176	-575.484558	136.068832	1342.958740	-503.536469	-200.181091	1354.018677	-485.984375	-20.109665	1342.200684	-539.823242	0.343801	1632.201172	-645.050781	211.510300	1083.503296	-509.329742	-309.250000	1097.431763	-528.438171	216.326904	834.881287	-386.942047	-272.711884	847.460754	-477.786865	-26.554934	961.631836	540.325684	-23.242790	957.508240	536.172668	154.753983
-528.853699	75.187485	865.306091	-481.630768	-141.081787	866.230530	-614.918457	92.930450	492.806183	-553.185486	-189.291290	517.991455	-634.950378	103.739723	86.120201	-597.275513	-208.487335	83.894897	-575.401733	136.089386	1342.980835	-503.445618	-200.154129	1354.028198	-485.911407	-20.083467	1342.214111	-539.910583	0.268748	1632.230713	-645.041077	211.532959	1083.537354	-509.242554	-309.236420	1097.438110	-528.526611	216.387039	834.863464	-386.910767	-272.762756	847.463684	-477.899078	-26.566460	961.745605	540.277222	-23.208271	957.499390	536.082825	154.791824
-528.870056	75.181648	865.314880	-481.652130	-141.064209	866.228638	-614.918091	92.943115	492.805298	-553.187744	-189.290558	517.986389	-634.941345	103.743584	86.121025	-597.287231	-208.496002	83.901253	-575.330261	136.123337	1342.995850	-503.374939	-200.134613	1354.041382	-485.836792	-20.055088	1342.199951	-540.047791	0.104725	1632.330933	-645.014587	211.588730	1083.587524	-509.135681	-309.251007	1097.477539	-528.609375	216.425476	834.838806	-386.880676	-272.814178	847.453796	-477.911163	-26.563795	961.747314	540.213257	-23.202459	957.492188	536.029419	154.823334
-528.875488	75.144241	865.312866	-481.647583	-141.062469	866.239746	-614.901367	92.930016	492.775848	-553.202087	-189.294128	517.991638	-634.929016	103.752274	86.108864	-597.287170	-208.495865	83.901703	-575.254028	136.123871	1343.017700	-503.274231	-200.106644	1354.057861	-485.775574	-20.025663	1342.208618	-540.173828	0.012363	1632.369385	-644.984009	211.618179	1083.614624	-509.062378	-309.237244	1097.500610	-528.691467	216.457062	834.827209	-386.860626	-272.857910	847.434509	-477.906769	-26.572329	961.749878	540.149048	-23.193790	957.501221	535.953674	154.840073
-528.853149	75.154335	865.328613	-481.656982	-141.028061	866.248413	-614.855286	92.915649	492.766785	-553.205200	-189.312424	517.989380	-634.885132	103.771431	86.103790	-597.287109	-208.492203	83.921974	-575.173218	136.152695	1343.021362	-503.189545	-200.084900	1354.068604	-485.715454	-20.012644	1342.210938	-540.297546	-0.020807	1632.383911	-644.963684	211.663193	1083.640625	-508.954498	-309.225189	1097.527344	-528.785034	216.527313	834.801575	-386.825714	-272.931122	847.404175	-477.889923	-26.554279	961.759399	540.106628	-23.196980	957.502258	535.898499	154.860519
-528.843506	75.212952	865.337280	-481.636414	-141.013870	866.242432	-614.882751	92.914108	492.794586	-553.174133	-189.283417	517.995667	-634.902466	103.773491	86.117714	-597.280518	-208.510895	83.918961	-575.115784	136.155304	1343.049194	-503.095032	-200.075806	1354.078247	-485.651550	-19.978930	1342.227905	-540.405212	-0.070847	1632.423706	-644.928467	211.670624	1083.679077	-508.870697	-309.198578	1097.517212	-528.845703	216.604065	834.802612	-386.779144	-272.988770	847.363403	-477.865509	-26.522263	961.758362	540.064331	-23.167130	957.495728	535.842041	154.890762
-528.851379	75.202110	865.338989	-481.618744	-141.043045	866.258362	-614.875366	92.913857	492.789124	-553.193237	-189.266281	518.001465	-634.883728	103.778549	86.120544	-597.210938	-208.463654	83.903893	-575.045227	136.164032	1343.064331	-502.979889	-200.039566	1354.092773	-485.593658	-19.965904	1342.225830	-540.521606	-0.076052	1632.453247	-644.895935	211.719833	1083.724487	-508.777344	-309.176788	1097.515137	-528.894775	216.637222	834.813110	-386.760162	-273.058441	847.323364	-477.852722	-26.531553	961.764221	540.036499	-23.151985	957.497986	535.781006	154.907852
-528.847900	75.179901	865.354736	-481.604095	-141.030136	866.275757	-614.864075	92.856773	492.782684	-553.218811	-189.249512	517.996033	-634.898926	103.772163	86.120995	-597.193604	-208.471939	83.905220	-574.985107	136.173782	1343.088257	-502.892883	-200.038513	1354.084839	-485.547913	-19.959898	1342.215088	-540.637634	-0.088694	1632.488525	-644.874268	211.719482	1083.753174	-508.689117	-309.159851	1097.530396	-528.938904	216.706131	834.802490	-386.737061	-273.127625	847.293091	-477.834778	-26.531103	961.777954	539.977234	-23.168394	957.502625	535.733154	154.905655
-528.807129	75.237724	865.352600	-481.554291	-140.988052	866.253052	-614.869629	92.830925	492.805969	-553.197876	-189.234589	517.989197	-634.873535	103.783241	86.117958	-597.157349	-208.428070	83.890961	-574.960144	136.154297	1343.081787	-502.830048	-200.048660	1354.061279	-485.320526	-19.880482	1342.395508	-540.698364	-0.078150	1632.588867	-644.848389	211.759445	1083.760742	-508.623138	-309.131317	1097.496216	-528.947327	216.719818	834.794373	-386.730103	-273.181335	847.246216	-477.787689	-26.489197	961.765564	539.939453	-23.162689	957.484741	535.694275	154.904984
-528.798645	75.232819	865.343689	-481.535217	-140.983444	866.252014	-614.857361	92.835098	492.800232	-553.221130	-189.220306	517.979248	-634.898071	103.760246	86.126129	-597.216431	-208.406525	83.881935	-574.943542	136.160248	1343.068726	-502.750183	-200.059448	1354.059937	-485.274963	-19.899303	1342.380981	-540.843140	-0.077188	1632.615356	-644.835754	211.768982	1083.758789	-508.578064	-309.077484	1097.464355	-528.965454	216.804550	834.793213	-386.671509	-273.189789	847.219238	-477.763275	-26.481949	961.757019	539.906799	-23.168222	957.487183	535.663147	154.899277
-528.807983	75.269432	865.320251	-481.544647	-140.965912	866.212891	-614.891235	92.856102	492.780701	-553.237610	-189.219711	518.000977	-634.899963	103.759048	86.129593	-597.205566	-208.416199	83.882263	-574.909607	136.166397	1343.063965	-502.675354	-200.060181	1354.028931	-485.232819	-19.901331	1342.374390	-540.917480	0.015722	1632.644287	-644.831848	211.798981	1083.765991	-508.562836	-309.094574	1097.449707	-528.967407	216.871994	834.785156	-386.654205	-273.199707	847.186035	-477.755524	-26.458675	961.721069	539.882324	-23.180916	957.490234	535.627502	154.912323
-528.780579	75.296692	865.319702	-481.514343	-140.945526	866.206116	-614.903687	92.824013	492.781189	-553.215515	-189.198990	517.971863	-634.897278	103.750771	86.114769	-597.235229	-208.413513	83.876625	-574.935730	136.126617	1343.038696	-502.612091	-200.049530	1354.011353	-485.200958	-19.901382	1342.358398	-541.016235	0.148005	1632.599609	-644.849731	211.817947	1083.744507	-508.558441	-309.038513	1097.369507	-528.946594	216.912140	834.793396	-386.568634	-273.167755	847.182190	-477.716980	-26.435314	961.714722	539.866943	-23.197258	957.485901	535.585266	154.903748
-528.770874	75.296509	865.304932	-481.463440	-140.959091	866.193420	-614.898743	92.821960	492.780426	-553.192627	-189.172440	517.956604	-634.906006	103.762039	86.120422	-597.230835	-208.422226	83.874428	-574.925293	136.092880	1343.008545	-502.533508	-200.072662	1353.974976	-485.204163	-19.903765	1342.315063	-541.079163	0.251701	1632.642334	-644.835693	211.806458	1083.733032	-508.591125	-309.031342	1097.341553	-528.919983	217.000565	834.791321	-386.494812	-273.108948	847.203796	-477.680084	-26.435034	961.698608	539.813293	-23.199619	957.476135	535.529602	154.943787
-528.743469	75.347046	865.318787	-481.416870	-140.926376	866.160278	-614.879395	92.869926	492.797119	-553.163391	-189.154541	517.958191	-634.872070	103.771324	86.129440	-597.233765	-208.421082	83.874374	-574.963074	136.057983	1342.977173	-502.454651	-200.092804	1353.974854	-485.195679	-19.907007	1342.311768	-541.153198	0.445548	1632.601074	-644.864563	211.805359	1083.728760	-508.657562	-309.029999	1097.288452	-528.877380	217.086472	834.806641	-386.439606	-273.030212	847.223877	-477.636597	-26.410933	961.688293	539.788391	-23.207300	957.473938	535.492615	154.936874
-528.738953	75.331818	865.314697	-481.379120	-140.929489	866.146912	-614.882813	92.874374	492.785950	-553.161621	-189.166550	517.987793	-634.889404	103.763657	86.130615	-597.239380	-208.421570	83.874710	-575.002075	136.001099	1342.978394	-502.399048	-200.096405	1353.932495	-485.170074	-19.935289	1342.305420	-541.185730	0.720137	1632.518311	-644.880188	211.785934	1083.705688	-508.731689	-309.049286	1097.245483	-528.815002	217.170471	834.823853	-386.274536	-272.850494	847.316101	-477.608978	-26.418230	961.677612	539.786316	-23.189796	957.456421	535.445007	154.946732
-528.702698	75.361023	865.313171	-481.323608	-140.892654	866.143311	-614.870483	92.897186	492.789093	-553.096863	-189.173904	517.965149	-634.879517	103.773315	86.129456	-597.245728	-208.430023	83.880478	-575.068054	135.959000	1342.959106	-502.326141	-200.128754	1353.919067	-485.201508	-19.961735	1342.287109	-541.120300	1.063656	1632.452637	-644.885071	211.767593	1083.693481	-508.823181	-309.056000	1097.163696	-528.742859	217.225769	834.844177	-386.102570	-272.637817	847.426575	-477.575714	-26.386213	961.678711	539.760803	-23.179049	957.462402	535.398560	154.946930
-528.667358	75.385086	865.315308	-481.255829	-140.901596	866.126648	-614.872864	92.925949	492.839172	-553.070190	-189.180115	518.001709	-634.887695	103.785934	86.132980	-597.269897	-208.448181	83.890747	-575.159058	135.935562	1342.936157	-502.262024	-200.156418	1353.890991	-485.239502	-19.980974	1342.287231	-541.046509	1.303157	1632.485474	-644.901062	211.726715	1083.647461	-508.939911	-309.070984	1097.107544	-528.659973	217.314835	834.864929	-385.887115	-272.393738	847.566101	-477.523926	-26.383818	961.671692	539.732239	-23.173553	957.455872	535.340149	154.977570
-528.645447	75.383743	865.290955	-481.189911	-140.885208	866.101501	-614.866943	92.939606	492.828827	-553.037537	-189.143951	517.992859	-634.893433	103.789772	86.141281	-597.265320	-208.437317	83.905014	-575.254395	135.865219	1342.924072	-502.178375	-200.177063	1353.864868	-485.295776	-20.009220	1342.278687	-540.841370	1.637156	1632.441406	-644.934570	211.700150	1083.606567	-509.036438	-309.054993	1097.014282	-528.590210	217.403259	834.879272	-385.525146	-272.150391	847.747620	-477.484497	-26.371496	961.647888	539.720215	-23.169088	957.450623	535.308289	155.019196
-528.615845	75.419739	865.303284	-481.085297	-140.876846	866.096008	-614.932434	92.985748	492.840485	-552.975586	-189.133316	518.009399	-634.919556	103.771904	86.142464	-597.252075	-208.412140	83.917435	-575.365417	135.835434	1342.909058	-502.104340	-200.197678	1353.828003	-485.570801	-20.119949	1342.084961	-540.545166	1.994898	1632.417725	-644.957825	211.636658	1083.577271	-509.041382	-309.317413	1097.079224	-528.520935	217.506927	834.900085	-385.137817	-271.914307	847.985657	-477.428589	-26.350973	961.654663	539.708191	-23.151836	957.429565	535.269775	155.040161
-528.572510	75.435127	865.308960	-481.008148	-140.874222	866.089417	-615.021912	93.004425	492.867645	-552.998535	-189.171921	518.035583	-634.936829	103.777161	86.150703	-597.255920	-208.395523	83.926437	-575.529663	135.800629	1342.910645	-502.080475	-200.221954	1353.796997	-485.713165	-20.170740	1342.074097	-540.114868	2.343811	1632.467041	-644.986084	211.606842	1083.548218	-509.187347	-309.210419	1096.943970	-528.435547	217.561157	834.935486	-384.533386	-271.660065	848.291626	-477.374878	-26.344921	961.656250	539.668335	-23.184040	957.437622	535.212036	155.027176
-528.542175	75.429276	865.322693	-480.911407	-140.852203	866.073181	-615.151428	93.064407	492.930237	-553.006836	-189.056671	518.063110	-634.989563	103.751015	86.164604	-597.225159	-208.383865	83.922241	-575.712158	135.742111	1342.908325	-502.065277	-200.255280	1353.764526	-485.903748	-20.218035	1342.052856	-539.565063	2.751477	1632.455566	-645.024597	211.581360	1083.552490	-509.380707	-308.987183	1096.792725	-528.356323	217.620483	834.998169	-383.694946	-271.388763	848.648499	-477.314178	-26.341537	961.656128	539.649475	-23.171467	957.434021	535.160461	155.030640
-528.497864	75.437309	865.337708	-480.810150	-140.842117	866.080505	-615.199341	93.070656	492.964020	-552.939941	-188.948410	518.059204	-634.964722	103.736191	86.192101	-597.196533	-208.358124	83.895073	-575.934875	135.699524	1342.949097	-502.107666	-200.301590	1353.694336	-486.106628	-20.274698	1342.028809	-538.893921	3.201134	1632.416016	-645.059021	211.535797	1083.549683	-509.625885	-308.672424	1096.543213	-528.238281	217.697159	835.052917	-382.631378	-271.080109	849.151001	-477.251007	-26.330709	961.669922	539.650146	-23.159319	957.420288	535.132874	155.011414
-528.479126	75.419518	865.351318	-480.703156	-140.866135	866.105896	-615.186523	93.050774	492.970337	-552.736877	-189.027252	517.944336	-634.962952	103.729950	86.194771	-597.204468	-208.398239	83.910126	-576.186584	135.658920	1342.952393	-502.192535	-200.388351	1353.649658	-486.172180	-20.257048	1342.204712	-538.078003	3.543439	1632.492920	-645.101013	211.486313	1083.536255	-510.018463	-307.976501	1096.145020	-528.122192	217.769363	835.119873	-381.419983	-270.856659	849.718445	-477.202789	-26.338615	961.692749	539.627502	-23.198334	957.426514	535.097534	154.975449
-528.430908	75.459068	865.364746	-480.614014	-140.828644	866.117737	-615.149292	93.039742	492.962982	-552.701111	-188.980972	517.941528	-634.988892	103.716972	86.191353	-597.112793	-208.363953	83.900841	-576.437012	135.600632	1342.961670	-502.349396	-200.479980	1353.581299	-486.426361	-20.337704	1342.199951	-537.187439	3.947147	1632.478516	-645.148560	211.449249	1083.507446	-510.271271	-307.766113	1095.948730	-528.038818	217.842117	835.183716	-380.086456	-270.675385	850.389587	-477.143860	-26.297812	961.708008	539.628418	-23.219437	957.434021	535.048950	154.965424
-528.360779	75.438202	865.369629	-480.454193	-140.856110	866.153442	-615.112549	93.012749	492.936890	-552.652954	-188.993713	517.940979	-634.958008	103.730003	86.186348	-597.184021	-208.392151	83.915138	-576.703796	135.540787	1342.963867	-502.581024	-200.550568	1353.528564	-486.658081	-20.405813	1342.201904	-536.226074	4.335745	1632.386719	-645.208740	211.432404	1083.490845	-510.595642	-307.378693	1095.654419	-527.904907	217.917038	835.234680	-378.506561	-270.452637	851.175232	-477.058960	-26.303768	961.735657	539.635803	-23.249590	957.430847	535.037720	154.949036
-528.303772	75.424873	865.365295	-480.340881	-140.846344	866.160889	-615.076233	92.999931	492.948975	-552.614380	-188.975433	517.962219	-634.922058	103.742546	86.186119	-597.213196	-208.387619	83.957863	-577.061646	135.540192	1342.911987	-502.824738	-200.617462	1353.453979	-487.010590	-20.508430	1342.077148	-535.214355	4.614104	1632.400757	-645.257751	211.404938	1083.442383	-510.927063	-306.963776	1095.381226	-527.928833	218.195511	835.332397	-376.779724	-270.226440	852.044067	-476.996368	-26.297546	961.743103	539.642578	-23.249424	957.436646	535.013550	154.934860
-528.261047	75.425392	865.391479	-480.222931	-140.824692	866.193909	-615.067810	92.966438	492.944031	-552.570984	-188.998245	517.971985	-634.943481	103.717422	86.189011	-597.159424	-208.388794	83.941643	-577.231201	135.467300	1342.916016	-503.159515	-200.687454	1353.377441	-487.230255	-20.538673	1342.088013	-534.221191	4.805736	1632.351563	-645.331421	211.406387	1083.408203	-511.273407	-306.548553	1095.099121	-527.635864	217.999924	835.337891	-374.891815	-269.966400	853.034607	-476.944977	-26.279665	961.780518	539.670227	-23.287910	957.439636	534.995056	154.924805
-528.203430	75.395958	865.384277	-480.125671	-140.818787	866.203613	-615.036682	92.931938	492.956879	-552.484070	-189.025375	517.970459	-634.927124	103.714134	86.206276	-597.062927	-208.364899	83.933098	-577.670959	135.481598	1342.840942	-503.474304	-200.762894	1353.341675	-487.436493	-20.569532	1342.083496	-533.255371	5.001172	1632.293335	-645.435913	211.413406	1083.357178	-511.624603	-305.896698	1094.755005	-527.494080	218.031906	835.387878	-372.838501	-269.725677	854.106995	-476.900513	-26.285185	961.790710	539.661438	-23.272629	957.441467	534.959839	154.895676
-528.160400	75.350189	865.386353	-480.027710	-140.789795	866.222900	-614.992676	92.888939	492.952606	-552.456177	-189.062424	517.994202	-634.926575	103.708412	86.193504	-597.163269	-208.403549	83.945602	-577.899414	135.488876	1342.773315	-503.780121	-200.794037	1353.286743	-487.629944	-20.564732	1342.080322	-532.331238	5.102785	1632.252441	-645.512390	211.420685	1083.279175	-511.896301	-305.395935	1094.473511	-527.367554	218.040970	835.424561	-370.666077	-269.463806	855.272522	-476.868317	-26.285275	961.811707	539.695007	-23.283924	957.422241	534.947571	154.904373
-528.126709	75.382286	865.395386	-479.974335	-140.771317	866.226379	-614.996643	92.858170	492.955444	-552.393677	-189.036850	517.985596	-634.923706	103.710953	86.199463	-597.114929	-208.396988	83.944984	-578.050537	135.472290	1342.703613	-504.046448	-200.830902	1353.246338	-487.774445	-20.557446	1342.057373	-531.512024	5.114435	1632.206055	-645.588196	211.401657	1083.191528	-512.089355	-305.101501	1094.227539	-527.244019	218.060440	835.431396	-368.347748	-269.179993	856.577515	-476.848969	-26.265724	961.825195	539.701111	-23.308861	957.428528	534.935730	154.874207
-528.109192	75.377678	865.361023	-479.938629	-140.781189	866.227051	-614.985657	92.854454	492.952759	-552.325562	-189.077957	517.985352	-634.928162	103.702888	86.191956	-597.189453	-208.430389	83.949120	-578.152405	135.504501	1342.618530	-504.337677	-200.858627	1353.177368	-487.901947	-20.533529	1342.008301	-530.851257	5.050645	1632.157715	-645.649414	211.422501	1083.093140	-512.255371	-304.808929	1093.985718	-527.124329	218.059235	835.428711	-365.853882	-268.391235	857.996826	-476.860229	-26.263662	961.818481	539.716858	-23.334248	957.424377	534.920044	154.843033
-528.120605	75.381554	865.307617	-479.938507	-140.799881	866.221069	-614.992798	92.870834	492.943420	-552.297424	-189.094040	517.991333	-634.932312	103.703827	86.176758	-597.187866	-208.435974	83.965591	-578.203003	135.559341	1342.518311	-504.598755	-200.914505	1353.102539	-487.988129	-20.487295	1341.936401	-530.379272	4.805986	1632.123413	-645.695435	211.454926	1082.978271	-512.302917	-304.436310	1093.737915	-527.018921	218.077026	835.416992	-363.303802	-268.005737	859.464661	-476.875977	-26.251497	961.790283	539.728943	-23.359007	957.414307	534.919373	154.840027
-528.117126	75.379776	865.268921	-479.960236	-140.830978	866.211365	-614.927246	92.852448	492.907959	-552.464478	-189.297455	518.042175	-634.907227	103.718567	86.161095	-597.290100	-208.432358	83.992668	-578.186218	135.661530	1342.440063	-504.838745	-200.922592	1353.038208	-488.011444	-20.464270	1341.869141	-530.060364	4.558187	1632.117676	-645.732239	211.546951	1082.902222	-512.200256	-304.098572	1093.505981	-526.908569	218.033325	835.382202	-360.810455	-268.225861	861.006775	-476.906921	-26.263929	961.771973	539.736511	-23.359301	957.403015	534.907288	154.846680
-528.128479	75.386139	865.235046	-480.023743	-140.825577	866.184753	-614.949158	92.841499	492.908844	-552.390625	-189.280533	518.026611	-634.937683	103.711121	86.156990	-597.274475	-208.435364	83.987244	-577.986572	135.769836	1342.453491	-505.042664	-200.938034	1352.991455	-487.970001	-20.422171	1341.822021	-529.938843	4.276481	1632.140869	-645.695374	211.618317	1082.851807	-512.060852	-303.928223	1093.372681	-526.844604	217.989761	835.358093	-358.062164	-267.330994	862.686462	-476.950256	-26.262712	961.743713	539.760071	-23.390350	957.411072	534.905029	154.826218
-528.174988	75.320694	865.189453	-480.089630	-140.887375	866.181824	-614.957092	92.865295	492.905182	-552.372437	-189.297424	518.015259	-634.946228	103.704132	86.169502	-597.268311	-208.408508	83.982300	-577.821716	135.861023	1342.401489	-505.177399	-200.872269	1352.974854	-487.903381	-20.383598	1341.771851	-530.000977	3.967772	1632.209839	-645.652100	211.742966	1082.820068	-511.783661	-303.854340	1093.310669	-526.813660	217.969498	835.331116	-355.522339	-266.995514	864.315308	-477.013184	-26.311167	961.720337	539.758972	-23.416599	957.411987	534.901428	154.798813
-528.220764	75.357742	865.165771	-480.223969	-140.915817	866.180603	-614.982727	92.887337	492.886993	-552.380493	-189.317764	518.005981	-634.959412	103.685959	86.156555	-597.334106	-208.458344	83.978874	-577.771545	135.945313	1342.307495	-505.300964	-200.838989	1352.988403	-487.646118	-20.297382	1341.884277	-530.173218	3.680866	1632.303711	-645.584595	211.856232	1082.821777	-511.386993	-303.835785	1093.312988	-526.789246	217.884033	835.307373	-352.976471	-266.686157	865.977051	-477.105011	-26.310373	961.708618	539.786926	-23.432833	957.413452	534.879822	154.756302
-528.286621	75.368439	865.146362	-480.373199	-140.980560	866.180237	-614.967529	92.852112	492.874603	-552.364990	-189.304535	518.004456	-634.968445	103.682137	86.152596	-597.302307	-208.455673	83.980164	-577.337646	136.057922	1342.377563	-505.362244	-200.758926	1353.045654	-487.510132	-20.254694	1341.870117	-530.546387	3.366768	1632.419556	-645.423096	211.983719	1082.861938	-510.857330	-303.814392	1093.349487	-526.788635	217.835464	835.298706	-350.444550	-266.336731	867.647339	-477.202118	-26.339329	961.695923	539.802063	-23.471891	957.424927	534.876709	154.715240
-528.351379	75.351555	865.122192	-480.553711	-141.030075	866.208313	-614.969666	92.905571	492.857056	-552.391479	-189.288223	517.989258	-634.941101	103.692978	86.144630	-597.332825	-208.453354	83.980644	-577.174866	136.199707	1342.355713	-505.364532	-200.681122	1353.122437	-487.502533	-20.292486	1341.680176	-531.161316	3.006921	1632.568359	-645.299622	212.167618	1082.926392	-510.150421	-303.946716	1093.478027	-526.883606	217.805267	835.263306	-347.895966	-266.046356	869.326721	-477.315918	-26.362890	961.694702	539.828918	-23.495691	957.435364	534.871399	154.708466
-528.456604	75.326973	865.085815	-480.767181	-141.090607	866.215942	-615.010925	92.950562	492.852234	-552.444336	-189.308334	517.965637	-634.945251	103.704056	86.142166	-597.283630	-208.412399	83.964569	-576.837585	136.295074	1342.421753	-505.365265	-200.572754	1353.253906	-487.193878	-20.203590	1341.816284	-531.873352	2.667610	1632.666626	-645.131470	212.334412	1083.029175	-509.271057	-304.218964	1093.769287	-526.958618	217.751328	835.221008	-345.402802	-265.758270	870.941223	-477.446808	-26.394356	961.671570	539.850342	-23.529232	957.436646	534.860229	154.706955
-528.520447	75.366905	865.097656	-480.993378	-141.114365	866.211731	-615.033875	92.968399	492.868835	-552.502625	-189.307312	517.964600	-634.973755	103.701050	86.149139	-597.251465	-208.376694	83.950058	-576.399414	136.375336	1342.505249	-505.377075	-200.468323	1353.402466	-487.043549	-20.174711	1341.790649	-532.728027	2.223252	1632.838379	-644.907104	212.519058	1083.134888	-508.326233	-304.411285	1094.003784	-527.093750	217.715530	835.167542	-343.012115	-265.490936	872.538208	-477.558746	-26.408463	961.667480	539.869080	-23.566832	957.436218	534.861267	154.678833
-528.575500	75.344841	865.108887	-481.146790	-141.151978	866.258911	-615.067139	93.000206	492.867615	-552.574707	-189.306412	517.951172	-635.004456	103.709511	86.172417	-597.245056	-208.415039	83.953346	-575.833130	136.472092	1342.615234	-505.302460	-200.344681	1353.566284	-487.040894	-20.198475	1341.645752	-533.689514	1.939589	1633.009766	-644.632080	212.723465	1083.308472	-507.215912	-304.835510	1094.398071	-527.246765	217.685883	835.138489	-340.711334	-265.296906	874.004456	-477.647919	-26.431889	961.692017	539.905945	-23.560671	957.439270	534.837585	154.657990
-528.593872	75.265587	865.116516	-481.223785	-141.204330	866.337524	-615.083008	93.035637	492.863312	-552.765808	-189.443512	518.096802	-635.006653	103.718277	86.166245	-597.325195	-208.411758	83.992485	-575.388184	136.574173	1342.709595	-505.260712	-200.230927	1353.743286	-486.850098	-20.182613	1341.666626	-534.815552	1.399453	1633.218506	-644.371277	212.910965	1083.505493	-505.996552	-305.361023	1094.880249	-527.409302	217.625412	835.092712	-338.497742	-265.095490	875.437805	-477.690155	-26.471594	961.731812	539.952515	-23.583456	957.445679	534.841980	154.624908
-528.575562	75.199234	865.123047	-481.265808	-141.198090	866.439636	-615.067505	93.048622	492.855743	-552.928467	-189.606476	518.216614	-634.946289	103.763397	86.177086	-597.385315	-208.457123	83.999588	-574.978271	136.723434	1342.875000	-505.192352	-200.119476	1353.945679	-486.666260	-20.173916	1341.687500	-535.952026	0.945940	1633.356689	-644.103271	213.050735	1083.673828	-504.691772	-305.772095	1095.322632	-527.574341	217.582825	835.039673	-336.447601	-265.310089	876.649414	-477.706818	-26.465727	961.785095	539.974182	-23.618877	957.456848	534.826294	154.616882
-528.538086	75.127953	865.142029	-481.314117	-141.198685	866.539490	-615.062317	93.059792	492.851807	-552.797485	-189.269058	517.929199	-635.000488	103.749603	86.156914	-597.203369	-208.450317	83.936508	-574.483337	136.809448	1343.003662	-505.110229	-199.989395	1354.157959	-486.450806	-20.166828	1341.704834	-537.130310	0.563936	1633.564453	-643.809753	213.249237	1083.825073	-503.333038	-306.369263	1095.906250	-527.744446	217.581161	835.000793	-334.452057	-264.612610	877.933533	-477.715820	-26.475191	961.843689	540.001648	-23.660501	957.472229	534.814026	154.579041
-528.998047	75.570190	865.210266	-482.737000	-140.945557	866.050171	-615.040588	93.103798	492.877991	-553.465210	-189.784851	518.104858	-634.967957	103.797852	86.163643	-597.449890	-208.445389	84.003754	-574.002747	136.893768	1343.070068	-505.052856	-199.882935	1354.354614	-486.252075	-20.168577	1341.717529	-538.447998	0.269055	1633.693848	-643.503540	213.402252	1083.984009	-501.845764	-306.874847	1096.370361	-527.878967	217.552826	834.929565	-332.556824	-264.425323	879.025818	-478.339691	-26.433903	961.563049	540.085205	-23.696886	957.468811	534.835388	154.556885
-528.925781	75.426476	865.203003	-482.663818	-141.200058	866.190674	-615.074768	93.133766	492.872711	-553.666443	-189.792206	518.204956	-634.978027	103.785316	86.170967	-597.476746	-208.468277	83.998848	-573.531189	136.948013	1343.161011	-504.935791	-199.783569	1354.631348	-486.059448	-20.165586	1341.740479	-539.657959	-0.130328	1633.761963	-643.207520	213.539352	1084.085815	-500.279083	-307.461853	1096.980713	-527.976440	217.578247	834.853943	-330.955139	-264.690796	879.863159	-478.280701	-26.573587	961.629761	540.128906	-23.710386	957.494568	534.849548	154.524933
-528.791077	75.310455	865.177795	-482.508667	-141.353912	866.322571	-615.342651	93.221924	492.908661	-553.821838	-189.790237	518.261047	-635.039124	103.801849	86.168518	-597.444641	-208.430832	83.973564	-572.962158	136.833710	1343.102661	-504.864624	-199.664017	1354.911865	-485.851807	-20.187719	1341.785278	-540.849365	-0.441483	1633.892578	-642.901855	213.714005	1084.204468	-498.704132	-308.072205	1097.563721	-528.083984	217.614197	834.815735	-329.467712	-264.528900	880.657715	-478.167419	-26.644215	961.687866	540.172302	-23.748289	957.477783	534.842224	154.505157
-528.791382	75.295334	865.165833	-482.658417	-141.522552	866.328735	-615.580383	93.287529	492.939941	-554.110840	-189.887222	518.369995	-635.121460	103.775429	86.187317	-597.463196	-208.434647	83.975647	-572.578979	136.858154	1343.144043	-504.760132	-199.570374	1355.224609	-485.677582	-20.189800	1341.798340	-542.021057	-0.727150	1633.960327	-642.610168	213.841644	1084.302124	-497.137970	-308.728149	1098.181763	-528.281128	217.813568	834.817383	-328.284241	-264.439789	881.212280	-478.201599	-26.742887	961.673706	540.207397	-23.795002	957.491089	534.833679	154.463928
-528.786377	75.294228	865.157776	-482.837189	-141.557755	866.300598	-615.484314	93.277618	492.922180	-554.369141	-189.880569	518.363708	-635.083618	103.804771	86.186302	-597.434875	-208.431122	83.928352	-572.228394	136.870438	1343.178711	-504.669952	-199.477783	1355.500977	-485.536804	-20.229069	1341.829712	-543.150818	-0.858292	1634.003174	-642.362305	213.934448	1084.386108	-495.556946	-309.348450	1098.887085	-528.127136	217.633606	834.704102	-327.167847	-264.450165	881.691650	-478.240540	-26.784178	961.643372	540.248657	-23.838022	957.512024	534.823120	154.424789
-528.745667	75.274742	865.153198	-482.961365	-141.594574	866.280273	-615.534851	93.274849	492.944916	-554.615906	-189.846909	518.379395	-635.112244	103.812111	86.172073	-597.412170	-208.429428	83.934158	-571.955383	136.888336	1343.176392	-504.628693	-199.392502	1355.782227	-485.411163	-20.244270	1341.843628	-544.154541	-1.056504	1634.001343	-642.134033	214.040329	1084.459717	-494.043182	-310.006683	1099.546997	-528.109375	217.668259	834.669434	-326.298859	-264.491882	881.990417	-478.248779	-26.833742	961.622742	540.298157	-23.857422	957.509644	534.825562	154.373947
-528.719788	75.290573	865.145691	-483.083923	-141.614288	866.246643	-615.613159	93.299385	492.956116	-554.844055	-189.780701	518.378662	-635.127930	103.789070	86.177895	-597.426514	-208.451843	83.911720	-571.727539	136.873016	1343.158447	-504.534454	-199.317123	1356.108398	-485.314667	-20.259487	1341.848755	-545.002747	-1.323533	1634.037964	-641.888428	214.114700	1084.484253	-492.631378	-310.325256	1100.159912	-527.999817	217.747086	834.626648	-325.647064	-264.555054	882.135254	-478.255676	-26.858488	961.591736	540.339172	-23.908604	957.522278	534.826416	154.348267
-528.677063	75.310539	865.117798	-483.177338	-141.644577	866.217407	-615.646790	93.302330	492.962250	-555.064575	-189.693161	518.354919	-635.166138	103.807137	86.173767	-597.431641	-208.437988	83.885803	-571.624756	136.831528	1343.136108	-504.357269	-199.233978	1356.488403	-485.296143	-20.250444	1341.853882	-545.791321	-1.458455	1634.084106	-641.686646	214.184540	1084.486694	-491.295197	-310.789429	1100.830200	-527.857605	217.845581	834.579956	-325.266968	-264.601929	882.148438	-478.259979	-26.878633	961.558044	540.396729	-23.940584	957.528076	534.842102	154.319931
-528.640991	75.331802	865.094543	-483.263367	-141.649292	866.187134	-615.670898	93.326981	492.962128	-555.283203	-189.635468	518.329834	-635.143494	103.798561	86.183716	-597.366516	-208.439377	83.861984	-571.585083	136.799347	1343.061646	-504.193848	-199.152588	1356.871094	-485.269745	-20.256008	1341.868042	-546.475830	-1.511079	1634.149170	-641.492920	214.221970	1084.411987	-490.174011	-311.017334	1101.459473	-527.639221	217.943405	834.535889	-325.164063	-264.596649	882.057983	-478.257904	-26.884205	961.524414	540.435791	-23.957697	957.534668	534.842468	154.276993
-528.579651	75.358078	865.086609	-483.272400	-141.683228	866.154480	-615.688354	93.335945	492.974854	-555.405884	-189.473480	518.294617	-635.153320	103.793930	86.185760	-597.357666	-208.474533	83.845497	-571.643555	136.743958	1342.985962	-504.022888	-199.092529	1357.240234	-485.301880	-20.230312	1341.869751	-547.092651	-1.548965	1634.186768	-641.345459	214.225098	1084.297974	-489.306091	-310.977356	1101.956299	-527.368591	218.086395	834.479797	-325.332367	-264.656311	881.786133	-478.216553	-26.906502	961.500916	540.513428	-24.005005	957.542786	534.858215	154.244583
-528.526855	75.410988	865.100159	-483.274170	-141.664642	866.143188	-615.691162	93.347412	492.994171	-555.574646	-189.390610	518.236816	-635.168945	103.787285	86.187614	-597.293396	-208.452835	83.820122	-571.779663	136.663849	1342.907104	-503.841034	-199.007721	1357.553223	-485.351837	-20.195499	1341.885254	-547.542847	-1.521774	1634.282837	-641.223694	214.215118	1084.161377	-488.486664	-311.029236	1102.455811	-527.064697	218.217941	834.435425	-325.774719	-264.678741	881.372742	-478.180450	-26.887457	961.500061	540.553955	-24.044409	957.544800	534.883301	154.189819
-528.484497	75.428047	865.100525	-483.272339	-141.631210	866.132568	-615.682129	93.366203	492.995636	-555.731445	-189.308456	518.211853	-635.169617	103.786957	86.189087	-597.307495	-208.430649	83.791756	-572.019531	136.574371	1342.812012	-503.623413	-198.912491	1357.890137	-485.398468	-20.158379	1341.933228	-547.972656	-1.482174	1634.284668	-641.153076	214.164490	1083.995728	-487.788361	-311.454254	1103.043213	-526.730591	218.330322	834.401672	-326.460693	-264.620575	880.908386	-478.151886	-26.870434	961.493591	540.579468	-24.077978	957.572571	534.858154	154.141373
-528.427856	75.422829	865.113159	-483.198273	-141.608963	866.115784	-615.665527	93.364662	492.999146	-555.841431	-189.282013	518.190186	-635.152832	103.796242	86.202591	-597.287659	-208.445862	83.821487	-572.368408	136.495071	1342.685913	-503.416504	-198.839310	1358.185547	-485.352966	-20.041643	1342.061035	-548.249023	-1.295544	1634.239502	-641.118835	214.099686	1083.825684	-487.297302	-311.667297	1103.569702	-526.349487	218.475342	834.384216	-327.407501	-264.523926	880.332520	-478.087006	-26.872000	961.492310	540.656494	-24.081257	957.559509	534.885559	154.117722
-528.370728	75.463783	865.135803	-483.093628	-141.592575	866.125366	-615.645142	93.398705	493.030609	-555.915161	-189.214310	518.204956	-635.183960	103.771637	86.214211	-597.201416	-208.020050	83.703720	-572.761536	136.407196	1342.544189	-503.167603	-198.748489	1358.430664	-485.438568	-19.935383	1342.059692	-548.463989	-1.104479	1634.217041	-641.116821	213.966599	1083.583252	-487.096527	-311.636902	1103.854370	-525.951416	218.625397	834.388245	-328.546509	-264.464050	879.585571	-478.019012	-26.846430	961.512390	540.699097	-24.117481	957.571411	534.908691	154.057831
-528.325867	75.419807	865.127808	-482.945618	-141.584122	866.140320	-615.549316	93.416214	493.008423	-555.990295	-189.173798	518.221313	-635.145081	103.788223	86.214119	-597.232727	-208.007782	83.680824	-573.158936	136.338547	1342.368896	-502.860931	-198.679230	1358.655762	-485.502167	-19.839554	1342.080200	-548.604492	-0.875576	1634.195313	-641.150330	213.786453	1083.360840	-487.164398	-311.316681	1103.953003	-525.501404	218.774826	834.391907	-329.950134	-264.337921	878.712280	-477.930817	-26.841068	961.516724	540.764771	-24.139677	957.561279	534.947571	154.035995
-528.303589	75.451408	865.146729	-482.782776	-141.561768	866.143921	-615.480286	93.391418	492.994446	-556.015564	-189.135941	518.260010	-635.115540	103.798416	86.208466	-597.285217	-208.423248	83.785011	-573.710449	136.459808	1342.319214	-502.509766	-198.630432	1358.804443	-485.563812	-19.702724	1342.086060	-548.723511	-0.603781	1634.150757	-641.234680	213.583160	1083.119141	-487.287903	-311.340973	1104.190063	-525.034058	218.908279	834.420288	-331.642365	-264.136017	877.737549	-477.856598	-26.807041	961.532837	540.804077	-24.139233	957.565857	534.953247	154.027435
-528.268799	75.449066	865.143250	-482.582458	-141.529327	866.165100	-615.452820	93.427063	493.019409	-556.007568	-189.078934	518.287231	-635.110229	103.781479	86.219215	-597.311646	-208.463226	83.795143	-574.206726	136.374756	1342.143066	-502.221832	-198.554413	1358.893433	-485.638672	-19.599466	1342.097046	-548.702637	-0.239350	1634.081787	-641.349426	213.323578	1082.839722	-487.646667	-311.275055	1104.246338	-524.528198	219.004944	834.461304	-333.529114	-263.974243	876.608337	-477.755981	-26.762484	961.544678	540.837646	-24.168695	957.563843	534.984192	154.022919
-528.244141	75.433182	865.162476	-482.348267	-141.478149	866.172729	-615.370239	93.400589	492.988922	-555.927246	-188.956024	518.286804	-635.101501	103.780388	86.234840	-597.259094	-208.458984	83.786171	-574.667725	136.323059	1341.977783	-501.842590	-198.497894	1358.955200	-485.911499	-19.553436	1341.895508	-548.671997	0.119811	1634.032349	-641.495483	213.060638	1082.591797	-488.270081	-310.836212	1104.040161	-524.061218	219.095016	834.540649	-335.613220	-263.786285	875.387268	-477.646912	-26.725594	961.562683	540.884277	-24.199961	957.569458	534.997803	153.957962
-528.235535	75.437630	865.153259	-482.125427	-141.410782	866.178284	-615.274048	93.358971	492.968323	-555.853149	-188.841843	518.263672	-635.082092	103.771118	86.231369	-597.303894	-208.460785	83.773643	-575.153809	136.226929	1341.803833	-501.498535	-198.449936	1358.945557	-485.968536	-19.457804	1341.849731	-548.595703	0.588563	1633.898926	-641.703491	212.733871	1082.328247	-488.887054	-310.842773	1104.025391	-523.617798	219.163559	834.598267	-337.977722	-263.545319	874.093384	-477.548462	-26.657675	961.563721	540.936462	-24.164423	957.555420	535.039856	153.929276
-528.273682	75.461922	865.156128	-481.954712	-141.274933	866.111694	-615.238281	93.350403	493.001221	-555.480835	-188.862335	518.101990	-635.104614	103.748955	86.237411	-597.205322	-208.476837	83.747017	-575.678223	136.094086	1341.605103	-501.164886	-198.427704	1358.882324	-485.800323	-19.287802	1342.034912	-548.500854	0.947586	1633.938354	-641.933716	212.388153	1082.051270	-489.765350	-310.639832	1103.766357	-523.207825	219.198273	834.648743	-340.501129	-263.358978	872.639465	-477.485168	-26.579092	961.532837	541.001221	-24.233416	957.558533	534.985779	153.593750
-528.371948	75.574631	865.169373	-481.972076	-140.999420	865.961182	-615.236938	93.292763	492.992889	-555.285339	-188.881058	518.054993	-635.085754	103.757149	86.231140	-597.245544	-208.499100	83.772293	-576.157288	135.998810	1341.417480	-500.819550	-198.389603	1358.781006	-485.816162	-19.160969	1341.997192	-548.373779	1.395713	1633.858765	-642.201721	212.101959	1081.814941	-490.825684	-310.236633	1103.372803	-522.841614	219.165710	834.709534	-343.198364	-263.114166	871.089600	-477.490326	-26.431179	961.452026	541.039246	-24.196989	957.576233	535.105652	153.884216
-528.537292	75.676750	865.167175	-482.118500	-140.658859	865.755127	-615.243835	93.262245	492.997375	-555.018127	-188.842133	517.985107	-635.058899	103.726585	86.223289	-597.164734	-208.459930	83.789116	-576.614136	135.931839	1341.256714	-500.492798	-198.352127	1358.640991	-485.818451	-19.012171	1341.969360	-548.233582	1.875043	1633.770020	-642.593811	211.678726	1081.479370	-491.854889	-310.157806	1103.156860	-522.494629	219.119690	834.721497	-346.126129	-262.912659	869.503174	-477.569122	-26.274361	961.329834	541.087646	-24.196169	957.578796	535.138184	153.868927
-528.179138	75.296570	865.077271	-480.633942	-141.032028	866.167175	-614.986267	93.112480	492.880890	-554.640930	-188.435349	518.159729	-634.979431	103.742310	86.189003	-597.202576	-208.495987	83.763023	-576.958923	135.876297	1341.085693	-500.084442	-198.325348	1358.448608	-486.121552	-18.898405	1341.670410	-548.111694	2.315516	1633.622803	-642.906738	211.282257	1081.228149	-493.044373	-309.888611	1102.777466	-522.190613	219.038330	834.749817	-349.190948	-262.656708	867.829773	-476.915771	-26.342453	961.547607	541.140259	-24.192442	957.589355	535.190491	153.870834
-528.228027	75.297806	865.040222	-480.308929	-140.966415	866.140320	-614.923584	93.006523	492.851166	-554.402466	-188.601974	518.191467	-634.943909	103.736534	86.177017	-597.186035	-208.477676	83.807861	-577.395386	135.820328	1340.909668	-499.740753	-198.317795	1358.230835	-485.850006	-18.701641	1341.837402	-547.933716	2.699146	1633.580444	-643.217590	210.894287	1080.923096	-494.446228	-309.391754	1102.187134	-521.949036	218.925552	834.781555	-352.422577	-262.414764	866.054688	-476.796997	-26.259302	961.517761	541.171997	-24.198183	957.600220	535.227844	153.835815
-528.383118	75.364731	865.020264	-480.250702	-140.924835	866.032471	-614.962402	92.914902	492.864044	-554.108398	-188.873703	518.136353	-634.911438	103.744514	86.161682	-597.123840	-208.494492	83.850433	-577.730347	135.783096	1340.753174	-499.354553	-198.297348	1357.997559	-485.858398	-18.550877	1341.781982	-547.700684	3.150335	1633.486084	-643.536438	210.512894	1080.696655	-495.683380	-309.316498	1101.926025	-521.800354	218.762863	834.794922	-355.825043	-262.189087	864.302979	-476.821136	-26.212336	961.447388	541.249817	-24.181988	957.597534	535.265015	153.844147
-528.491699	75.392532	864.994141	-480.099335	-140.831100	865.962830	-615.018677	92.822044	492.873138	-553.827576	-188.989395	518.119995	-634.929565	103.698753	86.156631	-597.129456	-208.516479	83.843811	-578.048706	135.750885	1340.624634	-498.986328	-198.276062	1357.744263	-485.809875	-18.425470	1341.730347	-547.465332	3.530787	1633.412109	-643.880005	210.139984	1080.500000	-497.093384	-308.999817	1101.493530	-521.727844	218.564484	834.803223	-359.343231	-261.998199	862.463989	-476.800079	-26.135880	961.398499	541.261902	-24.207455	957.597290	535.303223	153.801697
-528.588501	75.370789	864.971069	-479.772095	-140.818390	865.978333	-614.962585	92.672279	492.849060	-553.488342	-189.075928	518.086731	-634.887939	103.684052	86.158783	-597.111572	-208.490479	83.863739	-578.347473	135.709976	1340.456421	-498.703461	-198.253159	1357.495239	-485.739166	-18.265564	1341.693237	-547.238342	3.820982	1633.327759	-644.224609	209.826782	1080.303467	-498.569427	-308.689667	1101.059082	-521.744019	218.307266	834.792480	-363.016785	-261.851776	860.607910	-476.718933	-26.075983	961.400085	541.295349	-24.235579	957.622803	535.333374	153.768524
-528.636230	75.381958	864.939636	-479.471832	-140.753326	865.967102	-614.970520	92.544060	492.855713	-553.190552	-189.181168	518.098877	-634.846985	103.696495	86.144646	-597.123413	-208.495300	83.905884	-578.574951	135.675705	1340.356445	-498.392914	-198.207993	1357.282837	-485.667389	-18.123774	1341.656738	-546.924622	4.153475	1633.240967	-644.554504	209.537659	1080.146484	-499.992371	-308.380829	1100.711670	-521.855225	218.053284	834.727783	-366.756714	-261.735260	858.747803	-476.612823	-25.987608	961.381042	541.354675	-24.219473	957.622559	535.376648	153.768250
-528.701660	75.344810	864.889221	-479.173798	-140.764481	865.960205	-614.980835	92.392128	492.801453	-552.905823	-189.225983	518.130066	-634.824890	103.671997	86.124825	-597.219971	-208.538193	83.920670	-578.759216	135.661713	1340.255981	-498.071014	-198.176437	1357.072510	-485.612518	-17.980358	1341.619629	-546.602844	4.383338	1633.194580	-644.864441	209.228638	1079.983032	-501.509247	-308.030212	1100.363037	-522.047607	217.775223	834.651306	-370.548859	-261.622833	856.938721	-476.513031	-25.949236	961.352722	541.369568	-24.232969	957.635620	535.434082	153.731506
-528.762268	75.292152	864.836731	-478.906342	-140.682327	865.968323	-615.010803	92.275078	492.789734	-552.609558	-189.304123	518.111145	-634.800537	103.657631	86.117294	-597.182922	-208.533783	83.935577	-578.913147	135.699020	1340.196289	-497.768005	-198.138519	1356.830078	-485.545319	-17.847641	1341.578125	-546.239136	4.563957	1633.144775	-645.161438	208.996872	1079.907593	-502.938354	-307.699890	1100.038940	-522.344849	217.458862	834.584534	-374.416229	-261.632263	855.075867	-476.427979	-25.865940	961.330933	541.419556	-24.207850	957.630066	535.472412	153.768204
-528.800110	75.245918	864.812500	-478.590973	-140.630768	865.966614	-615.045044	92.151047	492.784790	-552.256348	-189.393494	518.120361	-634.757751	103.666962	86.102806	-597.214111	-208.551834	83.994095	-579.066101	135.687546	1340.147461	-497.471161	-198.127045	1356.592773	-485.461731	-17.679644	1341.557495	-545.855835	4.676329	1633.108643	-645.480347	208.797211	1079.829956	-504.402740	-307.266235	1099.721313	-522.687317	217.089645	834.501160	-378.319824	-261.676605	853.298340	-476.315704	-25.811499	961.321777	541.420105	-24.226727	957.642273	535.497559	153.730713
-528.843201	75.189499	864.762695	-478.315094	-140.565674	865.962585	-615.030884	92.016083	492.774109	-551.949463	-189.531235	518.150879	-634.751709	103.633781	86.099480	-597.119263	-208.544205	83.990440	-579.148499	135.752136	1340.157715	-497.145996	-198.094513	1356.412842	-485.320862	-17.543665	1341.550171	-545.434082	4.751212	1633.094727	-645.771912	208.611816	1079.822021	-505.807922	-306.921570	1099.417480	-523.118591	216.686859	834.376831	-382.145935	-261.746979	851.599854	-476.212250	-25.745476	961.294128	541.471741	-24.172689	957.641479	535.519470	153.747437
-528.863892	75.158173	864.749634	-478.056946	-140.497833	865.982056	-615.086426	91.883026	492.757996	-551.617493	-189.579315	518.136658	-634.739075	103.620148	86.086632	-597.210876	-208.567169	84.016350	-579.346069	135.804031	1340.120483	-496.946289	-198.060501	1356.186890	-485.257629	-17.435860	1341.543701	-545.000732	4.812891	1633.026367	-646.098633	208.477676	1079.811157	-507.334381	-306.217896	1099.051025	-523.610596	216.275864	834.242554	-385.958740	-261.871796	849.906738	-476.116974	-25.679672	961.300598	541.466980	-24.180029	957.653870	535.552002	153.739655
-528.935608	75.123322	864.727051	-477.833954	-140.453522	866.009338	-615.141235	91.813805	492.784668	-551.332458	-189.657547	518.175171	-634.754456	103.610542	86.091637	-597.154907	-208.542328	84.060104	-579.391052	135.835403	1340.135742	-496.724945	-198.031662	1355.983887	-485.176605	-17.310623	1341.504639	-544.543335	4.806517	1633.078491	-646.411072	208.343353	1079.834839	-508.661438	-306.055267	1098.942627	-524.181580	215.829529	834.114075	-389.683136	-262.051270	848.369812	-476.052460	-25.615452	961.301758	541.492432	-24.185257	957.649231	535.595093	153.745499
-528.973328	75.027756	864.707886	-477.627289	-140.445099	866.047058	-615.163635	91.730919	492.778107	-551.029236	-189.702576	518.175293	-634.755554	103.578064	86.093681	-597.203979	-208.584503	84.088921	-579.451660	135.898254	1340.140991	-496.513916	-197.987885	1355.809937	-485.050903	-17.235172	1341.503784	-544.041382	4.692738	1633.084351	-646.696472	208.199005	1079.856445	-510.037140	-305.596466	1098.802979	-524.828735	215.443497	833.971436	-393.379456	-262.334442	846.849670	-475.991669	-25.604916	961.313782	541.570679	-24.183071	957.658325	535.661377	153.764450
-529.030884	74.994072	864.694458	-477.470306	-140.453781	866.071472	-615.211853	91.637550	492.768402	-550.779236	-189.692581	518.148193	-634.760864	103.562355	86.075745	-597.191223	-208.572952	84.124664	-579.436462	135.935394	1340.154419	-496.286499	-197.966782	1355.620361	-484.940277	-17.160378	1341.485962	-543.539429	4.594006	1633.090454	-646.988708	208.070633	1079.891113	-511.483185	-304.965546	1098.482910	-525.481018	214.975433	833.827576	-396.872009	-262.551819	845.455933	-475.952545	-25.583769	961.319092	541.572144	-24.194740	957.678284	535.698792	153.763733
-529.029114	75.042328	864.672485	-477.350708	-140.420303	866.053955	-615.263245	91.595642	492.759308	-550.312012	-189.527359	518.043762	-634.740906	103.556267	86.068504	-597.129578	-208.557495	84.091568	-579.396179	136.008270	1340.181396	-496.082397	-197.953094	1355.444946	-484.799469	-17.090210	1341.487305	-542.983887	4.460251	1633.044434	-647.301331	208.008926	1079.965454	-512.661011	-304.708557	1098.433472	-526.241394	214.567657	833.648438	-400.253296	-262.949921	844.194214	-475.904785	-25.529562	961.302063	541.602173	-24.212862	957.686035	535.763611	153.768982
-529.025696	75.038383	864.672363	-477.225861	-140.415665	866.061401	-615.279602	91.539932	492.781433	-549.623047	-189.457260	517.781250	-634.726013	103.555504	86.069748	-596.884399	-208.571823	84.091438	-579.345459	136.058701	1340.216431	-495.877075	-197.928757	1355.242676	-484.664154	-17.045633	1341.469238	-542.374268	4.244169	1633.123901	-647.635071	207.910767	1080.028564	-514.167908	-303.864716	1098.023682	-527.030579	214.115509	833.480469	-403.539795	-263.425690	842.864563	-475.843292	-25.510828	961.305115	541.637329	-24.168720	957.695862	535.787598	153.809570
-529.044189	75.013634	864.661133	-477.129120	-140.383057	866.046326	-615.280701	91.474098	492.779449	-549.668762	-189.697495	517.958862	-634.742615	103.541573	86.069008	-597.026428	-208.613998	84.154045	-579.222778	136.125870	1340.257690	-495.667328	-197.945679	1355.091187	-484.780304	-17.076939	1341.226318	-541.782593	4.042407	1633.132202	-647.960999	207.797791	1080.147095	-515.113342	-304.139740	1098.194336	-527.821777	213.707565	833.315491	-406.644104	-263.855469	841.735962	-475.811462	-25.493828	961.293030	541.635254	-24.175613	957.690430	535.802917	153.803772
-529.046570	75.012802	864.638184	-477.070038	-140.387054	866.028564	-615.291504	91.449921	492.778320	-550.810120	-190.696808	518.414429	-634.723877	103.546547	86.084015	-597.475037	-208.523575	84.288307	-579.113708	136.200378	1340.318481	-495.518982	-197.970551	1354.904297	-484.635345	-17.049395	1341.212402	-541.114319	3.766016	1633.196777	-648.323303	207.707657	1080.258057	-516.446350	-303.654327	1097.923706	-528.770935	213.328552	833.138733	-409.771301	-264.504456	840.566895	-475.780914	-25.485729	961.271301	541.660889	-24.157242	957.697754	535.842896	153.800323
-529.047180	75.021736	864.622864	-477.020935	-140.357529	866.026367	-615.285706	91.434326	492.789856	-550.819763	-190.791367	518.450195	-634.720520	103.524712	86.058609	-597.532532	-208.500793	84.312393	-579.010315	136.254944	1340.399658	-495.456055	-198.018387	1354.712036	-484.198914	-16.980083	1341.428711	-540.497986	3.537628	1633.156372	-648.647400	207.632538	1080.444580	-517.488098	-303.519257	1097.832031	-529.604431	212.937714	833.013611	-412.304749	-264.780853	839.740601	-475.759979	-25.454477	961.262573	541.670410	-24.165005	957.699402	535.869995	153.802505
-529.153259	74.888412	864.668274	-477.024231	-140.409256	866.020386	-615.338196	91.463303	492.765930	-550.828125	-190.857239	518.485291	-634.736633	103.540405	86.087448	-597.593079	-208.537018	84.364876	-578.838562	136.337265	1340.476196	-495.356964	-198.073639	1354.562012	-484.020081	-16.986721	1341.420044	-539.810791	3.252704	1633.159546	-649.023071	207.523560	1080.583008	-518.452881	-303.610626	1097.834351	-530.507996	212.574799	832.868042	-414.822174	-265.488678	838.862244	-475.811371	-25.553389	961.281799	541.700500	-24.128277	957.691345	535.908691	153.828583
-529.134216	74.918579	864.645691	-477.038544	-140.387939	866.012146	-615.314636	91.487984	492.770660	-549.782471	-190.054382	518.145142	-634.720398	103.536461	86.066628	-597.252930	-208.562744	84.228218	-578.616516	136.416077	1340.566772	-495.294495	-198.131912	1354.383667	-483.814880	-16.990967	1341.434692	-539.058350	2.935657	1633.207764	-649.399536	207.459015	1080.754517	-519.452942	-303.585907	1097.759033	-531.487000	212.241608	832.718933	-417.056091	-265.942657	838.243591	-475.805084	-25.524809	961.265076	541.716492	-24.139570	957.700684	535.938477	153.856812
-529.101135	74.928879	864.642334	-477.090027	-140.389328	866.017029	-615.287048	91.498779	492.732544	-550.569885	-190.712158	518.402283	-634.739502	103.559799	86.072006	-597.565857	-208.486130	84.330849	-578.328918	136.481400	1340.683472	-495.216461	-198.157990	1354.209473	-483.878906	-17.116608	1341.206055	-538.299805	2.628212	1633.263672	-649.757751	207.344803	1080.913940	-520.466614	-303.554688	1097.589966	-532.386230	211.984131	832.662964	-419.383179	-266.924683	837.494934	-475.807312	-25.526125	961.264343	541.729370	-24.143805	957.722900	535.984009	153.845016
-529.073425	74.963875	864.632996	-477.140717	-140.420868	866.008728	-615.266541	91.530212	492.744476	-550.672913	-190.775131	518.433838	-634.758179	103.551796	86.075050	-597.573242	-208.479843	84.335487	-578.090393	136.531876	1340.795654	-495.219025	-198.237198	1354.026611	-483.487854	-17.074888	1341.396362	-537.547668	2.347663	1633.276001	-650.122864	207.270767	1081.109131	-521.264282	-303.900024	1097.612793	-533.432983	211.816208	832.592346	-421.051605	-267.414307	837.030273	-475.802612	-25.532206	961.251465	541.757202	-24.108185	957.725403	536.016907	153.880936
-529.062073	74.991798	864.632935	-477.253387	-140.406815	865.993652	-615.261719	91.619713	492.760101	-550.680908	-190.718094	518.415710	-634.745422	103.569214	86.075523	-597.535645	-208.479706	84.344887	-577.783813	136.579926	1340.912598	-495.277222	-198.332291	1353.822388	-483.303284	-17.137121	1341.375488	-536.808716	2.029476	1633.264771	-650.468079	207.218735	1081.283325	-522.167419	-303.879364	1097.414551	-534.310791	211.530853	832.476685	-422.598145	-268.212738	836.574402	-475.833435	-25.529348	961.239563	541.767822	-24.112480	957.729065	536.033386	153.877411
-529.029785	75.044525	864.632019	-477.370178	-140.421127	865.990601	-615.257385	91.694618	492.765289	-550.708191	-190.654190	518.379272	-634.786316	103.602676	86.100319	-597.508423	-208.470673	84.337326	-577.458679	136.617401	1341.060425	-495.332336	-198.449371	1353.653687	-483.160461	-17.206070	1341.332520	-536.079895	1.661423	1633.305542	-650.786072	207.208832	1081.506348	-522.906982	-304.388306	1097.479614	-535.330811	211.434906	832.395081	-424.167816	-269.294250	836.125427	-475.856903	-25.527773	961.233582	541.738708	-24.121866	957.739502	536.076660	153.862228
-528.976868	75.100647	864.638428	-477.516083	-140.385986	866.000610	-615.187561	91.772682	492.772125	-550.770508	-190.586136	518.334717	-634.776917	103.618523	86.086632	-597.574219	-208.453995	84.315033	-577.095581	136.665894	1341.188110	-495.386932	-198.540253	1353.485840	-482.996521	-17.299391	1341.276123	-535.327332	1.372777	1633.316406	-651.072388	207.201569	1081.803467	-523.729126	-304.380554	1097.311768	-536.335571	211.442245	832.370605	-424.988037	-270.018158	835.910461	-475.881073	-25.501160	961.236877	541.762085	-24.111092	957.742126	536.107666	153.878906
-528.957275	75.148911	864.611145	-477.651550	-140.417648	865.985596	-615.159790	91.877823	492.758728	-550.878906	-190.548096	518.353455	-634.779053	103.637299	86.086342	-597.562012	-208.464661	84.321075	-576.684265	136.698364	1341.305176	-495.491150	-198.647964	1353.329590	-482.806458	-17.461338	1341.245361	-534.590637	1.041036	1633.411011	-651.319092	207.264389	1082.089355	-524.347717	-304.840027	1097.261597	-537.267944	211.401291	832.352295	-425.797607	-270.953369	835.723206	-475.913574	-25.503716	961.209229	541.773010	-24.148447	957.768188	536.169800	153.841125
-528.942993	75.210167	864.632385	-477.870300	-140.438492	865.959045	-615.125427	91.998001	492.737915	-550.818237	-190.309723	518.268860	-634.778015	103.677193	86.091309	-597.511475	-208.475967	84.273148	-576.297302	136.735321	1341.451904	-495.609558	-198.772491	1353.183105	-482.566559	-17.617779	1341.194946	-533.919312	0.736549	1633.409790	-651.555664	207.382034	1082.359741	-524.931213	-305.254852	1097.160400	-538.174011	211.310425	832.318909	-426.401520	-271.983307	835.585144	-475.972107	-25.526772	961.197327	541.761780	-24.181845	957.786194	536.210632	153.833618
-528.919678	75.287376	864.657104	-478.086884	-140.441025	865.959045	-615.124146	92.121849	492.743774	-550.934143	-190.246674	518.253601	-634.838318	103.655327	86.088089	-597.448486	-208.438873	84.261795	-575.751709	136.641159	1341.509521	-495.739227	-198.923889	1353.031738	-482.362061	-17.767557	1341.162842	-533.238403	0.445661	1633.406006	-651.734070	207.485779	1082.695313	-525.400757	-305.721100	1097.140381	-539.027771	211.348709	832.276611	-426.828461	-272.970825	835.519897	-476.037689	-25.526266	961.203491	541.760620	-24.209106	957.791565	536.240479	153.805878
-528.913269	75.354515	864.667358	-478.332642	-140.475739	865.938904	-615.144836	92.244476	492.760559	-551.174133	-190.246872	518.259033	-634.825745	103.692795	86.093750	-597.475220	-208.416672	84.240753	-575.352844	136.819290	1341.759399	-495.893219	-199.093506	1352.880981	-482.187988	-17.944033	1341.115234	-532.619690	0.128901	1633.411621	-651.826782	207.633194	1083.029175	-525.663574	-306.539795	1097.227051	-539.947571	211.536377	832.299133	-427.005402	-274.035583	835.557068	-476.110443	-25.548061	961.187866	541.799500	-24.241173	957.800232	536.323547	153.753799
-528.927368	75.448448	864.702576	-478.637726	-140.478546	865.907959	-615.137024	92.384460	492.789551	-551.440674	-190.243881	518.280762	-634.898010	103.707954	86.100037	-597.490845	-208.357666	84.214973	-574.696899	136.639694	1341.777466	-496.058838	-199.255051	1352.736694	-482.052399	-18.121201	1341.028687	-531.993286	-0.196262	1633.468262	-651.899292	207.789520	1083.342773	-526.128113	-306.666992	1097.069336	-540.748535	211.652649	832.277588	-426.966034	-275.186035	835.523743	-476.222626	-25.561098	961.180664	541.794495	-24.259932	957.816589	536.357788	153.749802
-528.897461	75.514412	864.725220	-478.905060	-140.500595	865.885010	-615.119263	92.502419	492.798676	-551.698975	-190.254715	518.302307	-634.909180	103.752289	86.124840	-597.523010	-208.331177	84.213287	-574.172791	136.619125	1341.918335	-496.253082	-199.422379	1352.575073	-481.865692	-18.326321	1340.958862	-531.409790	-0.423032	1633.430420	-651.928772	207.999008	1083.687988	-526.230957	-307.494690	1097.134888	-541.554382	211.819092	832.279846	-426.817047	-276.292480	835.585144	-476.292816	-25.588968	961.170166	541.781250	-24.316372	957.847107	536.400696	153.705032
-528.919189	75.586731	864.760193	-479.250122	-140.534866	865.862122	-615.180664	92.642982	492.831085	-551.858337	-190.142502	518.244812	-634.962341	103.737366	86.131058	-597.503418	-208.340744	84.200745	-573.566956	136.632797	1342.061279	-496.454742	-199.582550	1352.427124	-481.765137	-18.592718	1340.778198	-530.841492	-0.690753	1633.425415	-651.861755	208.210373	1084.054443	-526.465698	-307.778320	1096.951538	-542.460083	212.322052	832.294250	-426.487610	-277.461578	835.644409	-476.418365	-25.627085	961.163635	541.780884	-24.335953	957.864563	536.447205	153.672546
-528.925842	75.686180	864.788940	-479.551575	-140.527634	865.824890	-615.216797	92.791489	492.834869	-552.202759	-190.189346	518.276489	-634.977173	103.752449	86.142181	-597.588928	-208.340973	84.221054	-573.052002	136.610245	1342.197998	-496.698700	-199.748077	1352.299561	-481.348602	-18.798553	1340.879761	-530.301331	-0.954741	1633.404297	-651.788330	208.479584	1084.372314	-526.546204	-308.229248	1096.879883	-543.029541	212.406326	832.292419	-425.986298	-278.554565	835.818970	-476.519653	-25.631645	961.148254	541.787659	-24.379253	957.888184	536.498779	153.646927
-528.924438	75.746819	864.791931	-479.853027	-140.553009	865.809631	-615.234985	92.908379	492.849152	-552.379272	-190.102707	518.239136	-634.991394	103.746315	86.154953	-597.566040	-208.341309	84.178558	-572.325745	136.508438	1342.353271	-496.911499	-199.909576	1352.198730	-481.125122	-19.008558	1340.838379	-529.756287	-1.226484	1633.428589	-651.665833	208.730713	1084.663452	-526.519409	-308.722015	1096.841797	-543.576721	212.653366	832.305420	-425.317078	-279.627655	836.001770	-476.619751	-25.652313	961.130371	541.787231	-24.408239	957.911133	536.544067	153.650482
-528.942627	75.777534	864.812866	-480.195679	-140.573883	865.788452	-615.260315	92.991982	492.866516	-552.611145	-190.045273	518.216370	-634.978088	103.796326	86.140137	-597.542969	-208.288818	84.170021	-571.834656	136.528992	1342.477539	-497.084442	-200.078629	1352.113525	-481.161804	-19.272816	1340.621338	-529.267456	-1.469241	1633.414063	-651.472778	209.029373	1084.993530	-526.517456	-308.875153	1096.703369	-544.240479	213.285034	832.353455	-424.588623	-280.825409	836.139587	-476.747833	-25.697563	961.118591	541.806641	-24.424847	957.944214	536.595642	153.589493
-528.968079	75.785599	864.818420	-480.537842	-140.638550	865.746521	-615.335571	93.104492	492.866852	-552.835266	-189.981415	518.198181	-635.044250	103.800110	86.137810	-597.569336	-208.284805	84.156532	-571.276489	136.502838	1342.618530	-497.291809	-200.251419	1352.025269	-480.974335	-19.484322	1340.585083	-528.772705	-1.708138	1633.437622	-651.257813	209.367767	1085.346680	-526.339417	-309.265991	1096.646484	-544.686890	213.562454	832.391113	-423.705109	-281.942566	836.332397	-476.879242	-25.778202	961.088806	541.816467	-24.458677	957.977844	536.620972	153.576218
-528.985352	75.821632	864.825317	-480.859619	-140.708923	865.720520	-615.361877	93.169479	492.860992	-553.069580	-189.917191	518.183411	-635.062256	103.792068	86.145721	-597.449036	-207.810837	84.012062	-570.777466	136.445969	1342.737305	-497.583344	-200.456619	1351.910156	-480.608032	-19.669788	1340.716431	-528.332275	-1.971405	1633.389038	-651.022827	209.734711	1085.664551	-526.068481	-309.926880	1096.712280	-545.030579	213.882401	832.430176	-422.944305	-283.213043	836.498535	-477.005524	-25.842796	961.069946	541.815186	-24.502562	958.013428	536.624084	153.586121
-528.977600	75.863846	864.840698	-481.162445	-140.766159	865.700256	-615.395996	93.276131	492.880127	-553.112305	-189.752060	518.126526	-635.079285	103.815300	86.167999	-597.444092	-208.221878	84.103073	-570.222351	136.400650	1342.849976	-497.786499	-200.584717	1351.830811	-480.394165	-19.905058	1340.677734	-527.816101	-2.170914	1633.452515	-650.700439	210.028351	1085.934448	-525.674255	-310.298218	1096.595459	-545.322083	214.385941	832.462585	-421.401581	-283.982941	836.798950	-477.113770	-25.900517	961.059509	541.811646	-24.509758	958.047302	536.621765	153.569778
-529.024536	75.871323	864.847717	-481.540466	-140.815277	865.666748	-615.408264	93.321663	492.894897	-553.287354	-189.728256	518.094177	-635.073059	103.821983	86.171654	-597.412659	-207.812775	83.987091	-569.670715	136.327728	1342.944702	-498.003326	-200.737854	1351.737793	-480.240570	-20.151857	1340.597778	-527.350098	-2.420218	1633.441284	-650.332031	210.351685	1086.205322	-525.344666	-310.623596	1096.505371	-545.544495	214.875778	832.492615	-420.321320	-285.103058	836.955933	-477.269531	-25.971251	961.033081	541.821472	-24.536371	958.086670	536.628357	153.576447
-529.044678	75.891106	864.844238	-481.849274	-140.869217	865.635925	-615.470764	93.421791	492.911987	-553.452332	-189.655014	518.067688	-635.110962	103.841530	86.187576	-597.382813	-207.793045	83.967712	-569.173279	136.279861	1343.053101	-498.221283	-200.911209	1351.662720	-480.172211	-20.363745	1340.489990	-526.923035	-2.622643	1633.438477	-649.979187	210.721085	1086.443481	-524.850891	-311.210632	1096.553101	-545.588196	215.170670	832.536621	-419.145355	-286.214783	837.215637	-477.397430	-26.032019	961.008179	541.860657	-24.537128	958.120422	536.632263	153.576553
-529.051147	75.890709	864.846802	-482.161194	-140.893387	865.611633	-615.466187	93.492218	492.891357	-553.594849	-189.618027	518.050537	-635.111633	103.846535	86.189789	-597.445801	-207.839737	83.982010	-568.626038	136.209854	1343.142822	-498.401886	-201.053665	1351.564819	-480.170441	-20.612022	1340.341553	-526.443298	-2.796118	1633.432617	-649.569092	211.115234	1086.693970	-524.491394	-311.276215	1096.369263	-545.648743	215.755203	832.612793	-417.940521	-287.391235	837.355652	-477.520721	-26.088667	960.989807	541.847168	-24.548094	958.158752	536.601685	153.574615
-529.075134	75.902908	864.862122	-482.518768	-140.984314	865.581055	-615.493225	93.550179	492.933746	-553.822815	-189.624741	518.043457	-635.129883	103.847282	86.182396	-597.418030	-207.809311	83.942146	-568.271179	136.238297	1343.284668	-498.635864	-201.187912	1351.469482	-480.046356	-20.833540	1340.309082	-526.045898	-3.088598	1633.454102	-649.178101	211.468491	1086.908569	-524.010010	-311.486938	1096.225952	-545.523804	216.150253	832.681396	-416.670807	-288.486725	837.606384	-477.671448	-26.185949	960.974243	541.900513	-24.570940	958.193787	536.634888	153.601379
-529.112061	75.888756	864.861694	-482.880035	-141.079483	865.560303	-615.555603	93.604698	492.906494	-554.369080	-189.879501	518.158386	-635.187866	103.854889	86.173477	-597.493896	-207.770493	83.951157	-567.833679	136.153275	1343.366699	-498.836365	-201.323349	1351.396729	-479.956146	-21.033815	1340.250244	-525.628662	-3.282869	1633.392944	-648.689880	211.778473	1087.088623	-523.472595	-311.624756	1096.094238	-545.377686	216.702408	832.751892	-415.194305	-289.362854	837.908142	-477.823273	-26.283987	960.952637	541.927856	-24.559216	958.228516	536.619507	153.611069
-529.145752	75.888565	864.860352	-483.221375	-141.151489	865.539978	-615.580505	93.667938	492.927582	-554.412659	-189.764923	518.090027	-635.206665	103.867065	86.183464	-597.420837	-207.766541	83.922668	-567.421631	136.034271	1343.391479	-499.066620	-201.460648	1351.320557	-479.831787	-21.248472	1340.224854	-525.193604	-3.500959	1633.380127	-648.195313	212.102676	1087.257690	-522.907471	-311.772583	1095.977539	-545.177124	217.331680	832.852844	-413.701477	-290.310822	838.161072	-477.972748	-26.362444	960.933350	541.939636	-24.570595	958.248657	536.600952	153.633514
-529.167725	75.860428	864.882385	-483.514069	-141.231186	865.525208	-615.618958	93.737465	492.934387	-554.448120	-189.602737	518.017029	-635.187927	103.858124	86.190628	-597.409668	-207.793365	83.897667	-566.958801	135.927292	1343.476074	-499.268066	-201.617081	1351.268311	-479.754852	-21.458769	1340.190186	-524.779175	-3.694744	1633.343140	-647.683716	212.453430	1087.432373	-522.357361	-311.703430	1095.794678	-544.851257	217.914963	832.970337	-412.094666	-291.124969	838.439453	-478.093689	-26.461636	960.929260	541.962646	-24.515776	958.278992	536.548279	153.676514
-529.173828	75.851700	864.872070	-483.779510	-141.320297	865.524292	-615.636902	93.755402	492.927368	-554.569458	-189.557953	518.005249	-635.207336	103.852905	86.183434	-597.388916	-207.803040	83.893341	-566.651855	135.838806	1343.572021	-499.478699	-201.755173	1351.229492	-479.691193	-21.651121	1340.143066	-524.341858	-3.898083	1633.333984	-647.185181	212.779785	1087.572876	-521.701538	-311.972717	1095.723389	-544.426208	218.496704	833.065674	-410.493866	-291.823334	838.789612	-478.213043	-26.539036	960.920654	542.009338	-24.492605	958.287537	536.532654	153.752686
-529.197510	75.847328	864.875610	-484.057404	-141.397629	865.536316	-615.699341	93.784546	492.935638	-554.741455	-189.550385	517.965576	-635.268982	103.835175	86.188606	-597.417542	-207.812057	83.854134	-566.388428	135.794586	1343.651611	-499.666931	-201.886368	1351.193726	-479.647888	-21.807087	1340.116455	-523.923523	-4.079216	1633.325073	-646.627319	213.102127	1087.699097	-521.133972	-311.949371	1095.581055	-543.789368	218.987457	833.228149	-408.914093	-292.501221	839.075562	-478.336121	-26.605551	960.921875	542.029968	-24.455053	958.313660	536.480347	153.802750
-529.237915	75.843407	864.895142	-484.299286	-141.508774	865.541016	-615.713867	93.819122	492.938049	-554.923584	-189.544525	517.978455	-635.266907	103.822937	86.208130	-597.384827	-207.825256	83.849648	-566.103455	135.728561	1343.766968	-499.872131	-202.006378	1351.177856	-479.626984	-21.951483	1340.104004	-523.494507	-4.264969	1633.346558	-646.063782	213.356949	1087.805664	-520.482788	-312.076050	1095.585327	-543.237732	219.689896	833.396606	-407.274597	-293.091858	839.472412	-478.464996	-26.696346	960.932495	542.088501	-24.407457	958.335510	536.461060	153.838821
-529.269226	75.779266	864.892639	-484.528931	-141.608688	865.559631	-615.728088	93.850182	492.918488	-555.087280	-189.593613	517.981262	-635.295837	103.813728	86.203255	-597.331360	-207.821869	83.833481	-565.882629	135.659760	1343.862793	-500.044769	-202.098236	1351.203369	-479.629242	-22.099810	1340.083496	-523.089600	-4.433708	1633.317139	-645.522217	213.606812	1087.921631	-519.907104	-312.019501	1095.521851	-542.591064	220.243042	833.573364	-405.705383	-293.595917	839.845764	-478.570038	-26.790703	960.933838	542.135437	-24.352369	958.353821	536.425049	153.924561
-529.184998	75.872665	864.830688	-484.756348	-141.681274	865.547852	-615.709717	93.841072	492.941437	-555.281677	-189.589371	517.976318	-635.286011	103.814964	86.204956	-597.367676	-207.833786	83.822960	-565.636230	135.541351	1343.941284	-500.264191	-202.236969	1351.226318	-479.616486	-22.250536	1340.083374	-522.691101	-4.634806	1633.312744	-644.999268	213.856720	1088.031982	-519.407288	-311.791565	1095.368286	-541.779297	220.649414	833.789612	-404.179413	-294.086578	840.195251	-478.621765	-26.799410	960.892273	542.171265	-24.295639	958.374939	536.389954	153.968979
-529.202332	75.818542	864.847961	-484.972290	-141.821228	865.573975	-615.743408	93.867470	492.981140	-555.473450	-189.651382	517.995056	-635.282837	103.815788	86.211807	-597.400330	-207.840988	83.833176	-565.467957	135.481186	1344.016846	-500.431915	-202.326843	1351.229492	-479.613098	-22.393356	1340.064575	-522.311646	-4.797611	1633.280518	-644.402466	214.131516	1088.152588	-518.932190	-311.439392	1095.183472	-541.023987	221.261551	834.039856	-402.642700	-294.399261	840.595154	-478.727081	-26.918550	960.912048	542.263245	-24.234900	958.382019	536.376648	153.981110
-529.221252	75.783562	864.855103	-485.201141	-141.891281	865.553650	-615.753601	93.870689	492.969025	-555.575989	-189.647919	517.961731	-635.263000	103.811546	86.228653	-597.394348	-207.875519	83.831711	-565.297607	135.365814	1344.105347	-500.597717	-202.444748	1351.269775	-479.616852	-22.530958	1340.050537	-521.930603	-4.939098	1633.296631	-643.888855	214.370163	1088.220337	-518.320435	-311.642273	1095.224609	-540.216431	221.822800	834.305542	-401.173218	-294.687927	840.975281	-478.815186	-27.004265	960.896912	542.448914	-24.309500	958.401794	536.630615	153.610657
-529.222168	75.752022	864.861877	-485.405548	-141.957687	865.554199	-615.766907	93.863541	492.967804	-555.752258	-189.681686	517.986267	-635.293884	103.821533	86.248192	-597.373657	-207.853790	83.805534	-565.152832	135.304703	1344.188354	-500.728241	-202.517975	1351.292603	-479.630096	-22.676538	1340.045288	-521.564636	-5.088654	1633.287476	-643.332153	214.622452	1088.358276	-517.836182	-311.515076	1095.145630	-539.202332	222.164063	834.551758	-399.773499	-294.789185	841.377380	-478.897064	-27.079311	960.896057	542.402283	-24.141886	958.420166	536.332031	154.035828
-529.213501	75.720024	864.870422	-485.542267	-142.065933	865.560913	-615.772522	93.857010	492.997314	-555.845459	-189.691696	517.987427	-635.304993	103.811523	86.253624	-597.409363	-207.891144	83.804977	-565.068359	135.225830	1344.256714	-500.871033	-202.604660	1351.311035	-479.622040	-22.803764	1340.049194	-521.275330	-5.179611	1633.258789	-642.805603	214.830444	1088.418823	-517.409607	-311.376251	1095.071289	-538.275635	222.549759	834.815247	-398.442169	-294.848267	841.789246	-478.954926	-27.170092	960.903198	542.515503	-24.092798	958.424500	536.334106	154.001404
-529.237366	75.638519	864.874695	-485.698975	-142.147354	865.568604	-615.763550	93.872864	492.964569	-555.995117	-189.759750	517.973877	-635.296204	103.792351	86.236969	-597.392456	-207.893219	83.792122	-564.963379	135.156357	1344.341309	-500.977509	-202.658890	1351.346069	-479.619904	-22.926321	1340.061401	-520.991333	-5.283367	1633.263672	-642.200867	215.022079	1088.496582	-516.973633	-311.316498	1095.040405	-537.239685	223.105789	835.128662	-397.139191	-294.823853	842.155518	-479.031555	-27.264660	960.905945	542.632507	-24.114393	958.432617	536.397766	153.888672
-529.233582	75.591164	864.878296	-485.818329	-142.244797	865.584045	-615.737671	93.829292	492.964111	-556.058960	-189.757568	517.964355	-635.300415	103.806885	86.227272	-597.423096	-207.894714	83.792725	-564.893127	135.069366	1344.395752	-501.074066	-202.741730	1351.351563	-479.591217	-23.024040	1340.062134	-520.721252	-5.388824	1633.252930	-641.697388	215.193848	1088.517822	-516.565674	-311.279785	1095.012207	-536.202271	223.478806	835.416504	-395.937897	-294.635376	842.520325	-479.083832	-27.348232	960.914490	542.706116	-23.979765	958.428284	536.299316	154.006943
-529.239197	75.524826	864.868958	-485.942810	-142.290298	865.576660	-615.723145	93.807648	492.951324	-556.126892	-189.789093	517.957581	-635.289185	103.798981	86.218971	-597.437378	-207.940826	83.792091	-564.808411	134.994568	1344.439087	-501.128815	-202.793381	1351.361206	-479.596039	-23.116476	1340.045898	-520.453308	-5.515467	1633.268921	-641.158813	215.365967	1088.561279	-516.234192	-310.958344	1094.883911	-535.067139	223.690933	835.629456	-394.780670	-294.463196	842.834106	-479.133301	-27.415159	960.902161	542.780151	-23.916145	958.430054	536.189148	154.101196
-529.261536	75.421783	864.871826	-486.044647	-142.388489	865.592712	-615.697144	93.812340	492.958008	-556.240356	-189.856598	517.947815	-635.312744	103.772919	86.219093	-597.421143	-207.949341	83.772598	-564.738464	134.936020	1344.444458	-501.189667	-202.843262	1351.345459	-479.576019	-23.186728	1340.042114	-520.221436	-5.599676	1633.260986	-640.612000	215.520264	1088.563721	-515.884155	-310.914124	1094.810913	-534.027100	224.127457	835.941040	-393.719269	-294.151917	843.129639	-479.183289	-27.517862	960.908203	542.841003	-23.793064	958.420776	536.073853	154.211472
-529.295288	75.375244	864.882874	-486.125488	-142.474365	865.603760	-615.711792	93.802193	492.979767	-556.375366	-189.933746	517.966248	-635.317383	103.773949	86.244347	-597.421387	-207.955597	83.762474	-564.699463	134.861038	1344.477295	-501.234131	-202.892105	1351.331299	-479.547394	-23.287004	1340.043823	-520.026550	-5.701618	1633.259521	-640.127319	215.666916	1088.526123	-515.542664	-310.875977	1094.755981	-532.896667	224.368042	836.235229	-392.736145	-293.764099	843.431152	-479.229340	-27.589058	960.916199	542.889832	-23.658678	958.424316	535.932617	154.338333
-529.328552	75.281967	864.870422	-486.215546	-142.586685	865.621399	-615.695801	93.793983	492.966919	-556.334778	-189.927368	517.959290	-635.323364	103.771698	86.243355	-597.395203	-207.957916	83.758980	-564.635315	134.797501	1344.519165	-501.249786	-202.948547	1351.317139	-479.523529	-23.352776	1340.038696	-519.852112	-5.782629	1633.254639	-639.649780	215.810745	1088.537231	-515.144958	-311.075684	1094.811035	-531.732910	224.398529	836.485779	-391.907227	-293.306366	843.730469	-479.280731	-27.684589	960.915283	542.972778	-23.526928	958.404236	535.830811	154.460129
-529.358826	75.246429	864.881653	-486.324677	-142.631653	865.625183	-615.707031	93.774460	492.966217	-556.390503	-189.973511	517.962769	-635.309448	103.763222	86.270187	-597.362427	-207.942703	83.754356	-564.597229	134.741241	1344.536865	-501.268585	-202.976456	1351.291992	-479.524506	-23.411263	1340.013184	-519.721863	-5.838036	1633.227173	-639.169983	215.890961	1088.468506	-514.861084	-311.019104	1094.749878	-530.658813	224.757416	836.752563	-391.068817	-292.690308	843.983765	-479.339203	-27.736464	960.920166	543.057495	-23.433853	958.401062	535.730835	154.562042
-529.401367	75.198128	864.884827	-486.379669	-142.714783	865.609924	-615.711731	93.761421	492.969116	-556.410828	-189.997360	517.956421	-635.298706	103.760902	86.255463	-597.398010	-207.956543	83.766434	-564.612854	134.731201	1344.571777	-501.281891	-203.019592	1351.256714	-479.491821	-23.481083	1340.000854	-519.539612	-5.866814	1633.235352	-638.659119	215.988190	1088.447266	-514.586243	-310.992523	1094.668945	-529.590759	224.874496	837.008789	-390.337921	-292.071045	844.175293	-479.376953	-27.810694	960.911377	543.120300	-23.319038	958.404053	535.598145	154.679718
-529.446045	75.132271	864.874573	-486.422668	-142.806946	865.617065	-615.681885	93.708183	492.943665	-556.424927	-190.040482	517.981812	-635.302124	103.746460	86.250084	-597.403198	-207.954224	83.749901	-564.612366	134.663162	1344.602173	-501.291382	-203.072952	1351.193237	-479.467377	-23.535002	1339.984497	-519.420959	-5.922400	1633.223633	-638.164490	216.043381	1088.369873	-514.316284	-310.914398	1094.589478	-528.386230	224.884583	837.220154	-389.691101	-291.383820	844.340271	-479.418091	-27.882021	960.908569	543.236816	-23.218668	958.403503	535.516235	154.765198
-529.455261	75.082436	864.869385	-486.455261	-142.842163	865.608337	-615.654602	93.669548	492.916443	-556.386475	-190.080139	517.956116	-635.315674	103.743904	86.241989	-597.378540	-207.961075	83.743225	-564.561829	134.595490	1344.583008	-501.283325	-203.114273	1351.152954	-479.443115	-23.579649	1339.975830	-519.314819	-5.988379	1633.216797	-637.744751	216.103775	1088.286987	-514.074951	-310.902863	1094.484863	-527.249023	224.757706	837.467834	-389.130127	-290.616699	844.464355	-479.439423	-27.928843	960.901978	543.362366	-23.104654	958.404968	535.414917	154.862961
-529.493958	75.017784	864.862671	-486.478638	-142.912521	865.600342	-615.667725	93.623169	492.923004	-556.216431	-189.974655	517.906372	-635.297852	103.717010	86.234497	-597.308228	-207.966949	83.737152	-564.527039	134.542953	1344.592651	-501.279114	-203.135391	1351.077026	-479.416992	-23.619827	1339.940063	-519.219849	-6.043581	1633.199707	-637.286499	216.148117	1088.254639	-513.844604	-310.874298	1094.396851	-526.168335	224.763290	837.673096	-388.644440	-289.820679	844.572754	-479.463379	-27.993664	960.892334	543.493835	-22.997677	958.405212	535.298645	154.980774
-529.541504	74.973068	864.866821	-486.496979	-142.979111	865.596863	-615.704224	93.572037	492.933380	-556.353577	-190.145309	517.953064	-635.288879	103.707207	86.252785	-597.420593	-208.391022	83.841331	-564.491821	134.480042	1344.579956	-501.270142	-203.177841	1351.001831	-479.389069	-23.674429	1339.921875	-519.123962	-6.105909	1633.172119	-636.825867	216.146362	1088.218628	-513.625488	-310.816772	1094.274292	-525.239868	224.720810	837.870056	-388.201813	-288.936707	844.653687	-479.498230	-28.049841	960.893250	543.605530	-22.928617	958.429932	535.191833	155.042877
-529.569275	74.905617	864.848572	-486.492157	-143.057251	865.593018	-615.704834	93.545326	492.917969	-556.348267	-190.162094	517.939209	-635.310791	103.694145	86.252487	-597.427673	-208.406586	83.852287	-564.438477	134.432159	1344.596680	-501.276917	-203.205505	1350.949707	-479.361084	-23.726959	1339.921143	-519.044617	-6.145559	1633.165649	-636.380066	216.128540	1088.140503	-513.425903	-310.708527	1094.147217	-524.066406	224.354355	838.032532	-387.812561	-288.048798	844.691223	-479.505341	-28.111481	960.880249	543.761536	-22.791393	958.438904	535.072693	155.139725
-529.623596	74.829292	864.843323	-486.501312	-143.105362	865.579956	-615.746155	93.502968	492.913483	-556.416382	-190.298096	517.966736	-635.282654	103.675293	86.244148	-597.491638	-208.425690	83.878319	-564.424988	134.381393	1344.604248	-501.271393	-203.250397	1350.890259	-479.351349	-23.775387	1339.922485	-518.945618	-6.210358	1633.153809	-635.974121	216.085617	1088.082275	-513.253296	-310.617889	1094.066284	-523.081116	224.043549	838.207092	-387.567841	-287.095886	844.686279	-479.535767	-28.170191	960.870483	543.897339	-22.724506	958.462036	534.958191	155.191696
-529.636658	74.775925	864.830688	-486.484161	-143.177429	865.579102	-615.756042	93.432335	492.906250	-555.976013	-190.027863	517.851135	-635.287537	103.669914	86.247536	-597.274658	-208.019562	83.726624	-564.380798	134.332169	1344.628906	-501.243561	-203.278030	1350.833618	-479.349365	-23.814939	1339.902344	-518.879761	-6.242903	1633.150146	-635.526611	215.993973	1087.991333	-513.103943	-310.471710	1093.928101	-522.076355	223.737289	838.347839	-387.358826	-286.131744	844.655884	-479.537476	-28.225033	960.864319	544.058472	-22.700560	958.467285	534.811218	154.962280
-529.684021	74.697571	864.820251	-486.484711	-143.222076	865.583801	-615.752869	93.345329	492.893036	-555.907654	-190.039627	517.850769	-635.270386	103.671974	86.248726	-597.324158	-208.434570	83.809776	-564.383972	134.255371	1344.627563	-501.234344	-203.343231	1350.770752	-479.341644	-23.854195	1339.898315	-518.822327	-6.276136	1633.128052	-635.116699	215.902771	1087.921509	-512.938171	-310.281311	1093.796143	-521.419067	223.792999	838.478699	-387.210480	-285.031891	844.660095	-479.563202	-28.273193	960.861145	544.179871	-22.626287	958.475464	534.700623	154.995697
-529.694031	74.649055	864.812439	-486.450165	-143.266479	865.571411	-615.737854	93.297470	492.869812	-555.850464	-190.057129	517.841736	-635.285889	103.629509	86.250084	-597.328308	-208.472961	83.825554	-564.368469	134.219894	1344.621582	-501.217255	-203.396927	1350.733154	-479.302368	-23.906565	1339.871094	-518.737610	-6.320549	1633.146240	-634.692627	215.779846	1087.838135	-512.818787	-310.105042	1093.667480	-520.921936	223.967682	838.653503	-387.108521	-283.956604	844.551758	-479.547272	-28.314987	960.849670	544.251282	-22.517445	958.496704	534.623596	155.327042
-529.717102	74.623352	864.824768	-486.436462	-143.291199	865.576233	-615.788147	93.272728	492.873413	-555.799744	-190.101883	517.814270	-635.294922	103.615494	86.242546	-597.320618	-208.485001	83.839417	-564.323120	134.171738	1344.617310	-501.190460	-203.441864	1350.669800	-479.313232	-23.949787	1339.850220	-518.675659	-6.358465	1633.131348	-634.332581	215.710876	1087.788452	-512.693420	-309.942535	1093.550415	-519.867004	223.126328	838.708008	-387.121674	-282.910767	844.421082	-479.557312	-28.339718	960.859863	544.329590	-22.458797	958.496399	534.528625	155.386551
-529.718689	74.588737	864.825806	-486.414398	-143.320419	865.562988	-615.779236	93.249710	492.885864	-555.790955	-190.131989	517.818115	-635.289612	103.614822	86.244759	-597.338135	-208.490967	83.811607	-564.300049	134.115173	1344.633301	-501.174652	-203.478424	1350.630493	-479.272522	-24.004749	1339.853271	-518.615479	-6.386572	1633.123901	-633.998657	215.609177	1087.725464	-512.614319	-309.721466	1093.420898	-519.197388	222.773941	838.788757	-387.151978	-281.804901	844.325500	-479.541840	-28.373615	960.852295	544.462219	-22.465336	958.482666	534.408813	155.156708
-529.726135	74.507111	864.819275	-486.394348	-143.350922	865.568604	-615.642578	93.178864	492.848236	-555.842590	-190.228653	517.867920	-635.243103	103.631523	86.237495	-597.370544	-208.493515	83.819542	-564.294922	134.085358	1344.648315	-501.126068	-203.538391	1350.573975	-479.275787	-24.047224	1339.835449	-518.560425	-6.431145	1633.116455	-633.614685	215.450226	1087.627563	-512.568420	-309.428406	1093.277100	-518.814758	222.910614	838.874451	-387.297272	-280.672150	844.165161	-479.541840	-28.420595	960.853149	544.532593	-22.428408	958.470581	534.305359	155.193787
-529.718994	74.480782	864.822083	-486.366364	-143.390915	865.582825	-615.788574	93.161263	492.891144	-555.882813	-190.317917	517.895447	-635.267273	103.615471	86.247910	-597.403748	-208.482315	83.864243	-564.253662	134.012817	1344.661377	-501.090759	-203.586578	1350.539307	-479.261841	-24.098200	1339.838379	-518.509399	-6.454348	1633.111694	-633.289368	215.289948	1087.572144	-512.476929	-309.277802	1093.195679	-518.206543	222.343628	839.023132	-387.480316	-279.524719	844.024719	-479.523224	-28.446201	960.860901	544.598755	-22.341097	958.479736	534.254761	155.481537
-529.738953	74.443176	864.816772	-486.360779	-143.389053	865.552917	-615.814026	93.150566	492.898682	-555.678284	-190.221558	517.836670	-635.272400	103.626297	86.253380	-597.333679	-208.490250	83.856888	-564.233887	133.967590	1344.655884	-501.049957	-203.627533	1350.489258	-479.241913	-24.126961	1339.832886	-518.468750	-6.484657	1633.091553	-633.000427	215.120407	1087.487305	-512.544189	-308.724213	1092.911743	-517.708191	221.892441	839.048706	-387.666077	-278.384399	843.831665	-479.517792	-28.467934	960.839783	544.681702	-22.296488	958.477600	534.200745	155.507751
-529.729736	74.428993	864.824646	-486.317291	-143.421158	865.568970	-615.813049	93.087326	492.873444	-555.685730	-190.257248	517.863831	-635.266418	103.629280	86.246986	-597.351746	-208.493057	83.832161	-564.214539	133.935730	1344.632568	-500.999023	-203.673233	1350.469604	-479.222809	-24.185129	1339.833618	-518.429077	-6.520201	1633.080322	-632.808655	215.008621	1087.452515	-512.525024	-308.537537	1092.771851	-516.792847	220.491852	839.064880	-387.945251	-277.208710	843.612122	-479.499390	-28.485043	960.853699	544.785950	-22.241575	958.474182	534.154480	155.582062
-529.720215	74.419395	864.817993	-486.274200	-143.462952	865.570679	-615.784363	93.054810	492.882294	-555.736877	-190.312134	517.905457	-635.239319	103.640808	86.241707	-597.360046	-208.484100	83.843712	-564.215637	133.917740	1344.639648	-500.921326	-203.720016	1350.409912	-479.196594	-24.206280	1339.815430	-518.389221	-6.540688	1633.065552	-632.584900	214.769089	1087.353882	-512.645996	-307.907196	1092.482178	-516.347168	220.063980	839.057251	-388.208740	-276.083801	843.365356	-479.470581	-28.503071	960.849976	544.897522	-22.202797	958.461914	534.119385	155.623093
-529.703979	74.338043	864.817078	-486.222290	-143.457993	865.561340	-615.773193	93.036377	492.880463	-555.776306	-190.366699	517.961975	-635.241394	103.611877	86.224777	-597.421814	-208.490982	83.840874	-564.065125	133.777145	1344.591675	-500.853790	-203.772079	1350.358276	-479.143768	-24.259436	1339.818970	-518.347900	-6.577505	1633.069092	-632.417053	214.575546	1087.287720	-512.679626	-307.585846	1092.310303	-515.933899	219.403625	839.085571	-388.563904	-274.891266	843.091858	-479.435730	-28.537743	960.844421	544.970642	-22.199755	958.472534	534.101318	155.644196
-529.705933	74.337166	864.818298	-486.218781	-143.458115	865.556274	-615.854309	93.033699	492.894867	-555.833130	-190.463486	518.044495	-635.268311	103.593445	86.233192	-597.458496	-208.488525	83.842827	-564.185608	133.826904	1344.607544	-500.778961	-203.838867	1350.336914	-479.113342	-24.290718	1339.796143	-518.326172	-6.613033	1633.060425	-632.276306	214.358109	1087.218872	-512.566223	-307.734161	1092.362915	-515.587341	218.729416	839.101318	-388.953644	-273.820953	842.922119	-479.431335	-28.539564	960.841492	545.045227	-22.163816	958.482056	534.055054	155.651108
-529.685364	74.321503	864.801819	-486.164459	-143.490768	865.556519	-615.420410	92.824165	492.778320	-555.842285	-190.448578	518.072571	-635.125854	103.655663	86.189819	-597.445618	-208.477539	83.841309	-564.172974	133.804764	1344.595825	-500.694427	-203.899063	1350.282104	-479.092468	-24.316053	1339.804688	-518.335632	-6.702410	1633.014893	-632.168518	214.101288	1087.123779	-512.675903	-307.397766	1092.197632	-515.312866	218.104568	839.081726	-389.366730	-272.654266	842.682251	-479.392120	-28.552078	960.832153	545.120239	-22.131126	958.474121	534.060730	155.678665
-529.661377	74.302956	864.787415	-486.132782	-143.485352	865.540955	-615.370850	92.797447	492.765106	-555.846985	-190.373169	518.065063	-635.103760	103.656143	86.208405	-597.496704	-208.475372	83.850182	-564.151245	133.772537	1344.575562	-500.605957	-203.934631	1350.242920	-479.032867	-24.338745	1339.783569	-518.270691	-6.681723	1633.053955	-632.094604	213.844955	1087.036011	-512.740417	-307.084961	1092.037842	-515.115173	217.506760	839.055115	-389.778229	-271.467010	842.439514	-479.361328	-28.556890	960.816162	545.169434	-22.076416	958.477051	534.064209	155.733276
-529.653381	74.295158	864.804565	-486.083618	-143.511246	865.548889	-615.409607	92.810318	492.773956	-555.768555	-190.214554	518.032166	-635.137390	103.638374	86.201897	-597.476990	-208.488937	83.829941	-564.051819	133.715805	1344.572144	-500.535217	-203.978577	1350.164917	-478.992676	-24.359446	1339.771851	-518.241394	-6.686850	1633.044678	-632.050903	213.612228	1086.972900	-512.836121	-306.815155	1091.885132	-514.940369	216.898117	839.052673	-390.241547	-270.433289	842.187622	-479.326019	-28.571550	960.826538	545.212402	-22.062008	958.482971	534.076477	155.806198
-529.608093	74.330902	864.816467	-486.038788	-143.495804	865.545227	-615.388428	92.795975	492.783295	-555.645386	-190.055237	517.912659	-635.150574	103.632942	86.192131	-597.472473	-208.506226	83.836800	-564.123535	133.763168	1344.534912	-500.447021	-204.002594	1350.126831	-478.958862	-24.367853	1339.765259	-518.223755	-6.701796	1633.038574	-632.061096	213.427429	1086.875488	-512.950317	-306.549652	1091.734863	-514.806580	216.243042	839.025757	-390.777069	-269.308319	841.932068	-479.295837	-28.556368	960.835754	545.244324	-21.991627	958.470154	534.080383	155.855881
-529.575562	74.318619	864.809875	-485.964661	-143.504410	865.536987	-615.413818	92.813782	492.796326	-555.543213	-189.988953	517.862915	-635.146240	103.640259	86.182716	-597.395203	-208.519989	83.830673	-564.107300	133.722565	1344.509277	-500.350525	-204.036728	1350.088379	-478.875549	-24.385809	1339.767578	-518.194763	-6.716354	1633.031982	-632.082214	213.201767	1086.804932	-513.240295	-305.755890	1091.326538	-514.703491	215.518051	839.025757	-391.206940	-268.299042	841.660522	-479.239746	-28.561441	960.827148	545.245056	-21.943869	958.445007	534.097839	155.923019
-529.564453	74.299263	864.807373	-485.920166	-143.506851	865.518433	-615.435303	92.839378	492.811066	-555.427917	-189.958893	517.796570	-635.145630	103.639816	86.208702	-597.439453	-208.552612	83.821671	-564.108398	133.727005	1344.487671	-500.248230	-204.053009	1350.037720	-478.736725	-24.369406	1339.831787	-518.177612	-6.734112	1633.030029	-632.129456	212.899811	1086.723877	-513.392822	-305.472992	1091.171753	-514.676575	214.892517	839.012512	-391.758545	-267.229553	841.407593	-479.203735	-28.572933	960.814209	545.226196	-21.944185	958.440735	534.132935	155.960663
-529.551636	74.285011	864.799683	-485.870087	-143.513260	865.517883	-615.460999	92.860413	492.816711	-555.224854	-190.017960	517.696594	-635.138916	103.636520	86.232727	-597.239441	-208.480453	83.777977	-564.073792	133.691162	1344.490601	-500.109497	-204.091431	1350.013672	-478.804840	-24.402081	1339.736206	-518.140198	-6.748009	1633.028931	-632.199768	212.600174	1086.660645	-513.435486	-305.495544	1091.174683	-514.749146	214.305923	838.969604	-392.289307	-266.257935	841.210754	-479.171417	-28.574846	960.809326	545.202576	-21.912489	958.422974	534.185974	155.989136
-529.535156	74.301514	864.807068	-485.829865	-143.490570	865.506653	-615.449341	92.894341	492.816864	-555.183044	-190.029068	517.692200	-635.146790	103.640701	86.218842	-597.285950	-208.486511	83.801620	-564.074219	133.716339	1344.476807	-500.017883	-204.067856	1349.969360	-478.732483	-24.393656	1339.737915	-518.127380	-6.726822	1633.029175	-632.316895	212.336990	1086.586548	-513.471924	-305.534119	1091.178467	-514.834839	213.675552	838.917236	-392.866974	-265.376740	840.984985	-479.133911	-28.558332	960.804871	545.156128	-21.869478	958.408386	534.202576	156.037277
-529.515503	74.339333	864.814026	-485.781738	-143.466904	865.484070	-615.484314	92.909477	492.821991	-555.189758	-190.069107	517.739563	-635.178650	103.627083	86.222672	-597.347900	-208.501648	83.855751	-564.034790	133.702637	1344.473755	-499.915436	-204.104568	1349.925049	-478.673645	-24.390715	1339.738037	-518.099365	-6.720722	1633.020752	-632.458496	212.124252	1086.555054	-513.700562	-305.184387	1090.956299	-515.016907	213.058289	838.836487	-393.393311	-264.421387	840.791321	-479.095367	-28.536264	960.796204	545.098328	-21.843214	958.393799	534.262207	156.080566
-529.461304	74.344452	864.822205	-485.687622	-143.452087	865.492859	-615.454407	92.917931	492.824158	-555.125671	-190.024628	517.720825	-635.173950	103.635651	86.238060	-597.325378	-208.508377	83.830948	-564.029358	133.684067	1344.470459	-499.772949	-204.129028	1349.887695	-478.632599	-24.379807	1339.713623	-518.065857	-6.725084	1633.017578	-632.635986	211.951797	1086.535889	-513.836487	-305.047028	1090.893555	-515.205078	212.437973	838.770874	-393.942017	-263.628387	840.593323	-479.034271	-28.523136	960.808411	545.055420	-21.849407	958.358215	534.295044	155.893234
-529.418701	74.374176	864.828003	-485.632446	-143.419083	865.491821	-615.433350	92.956673	492.819092	-555.060120	-190.005051	517.696167	-635.158142	103.632248	86.228775	-597.306152	-208.471649	83.821991	-564.012146	133.690598	1344.469238	-499.665314	-204.134354	1349.854248	-478.560730	-24.361591	1339.697876	-518.034973	-6.689117	1633.003174	-632.818176	211.747986	1086.516113	-513.961731	-304.928925	1090.798096	-515.444092	211.757401	838.672546	-394.540894	-262.770721	840.399292	-478.978180	-28.491600	960.808594	544.979370	-21.745165	958.353333	534.415588	156.237793
-529.390015	74.391373	864.810059	-485.561279	-143.392471	865.470886	-615.449951	92.972153	492.834625	-555.083984	-190.007813	517.708191	-635.155579	103.633957	86.241516	-597.324280	-208.463760	83.833450	-564.001770	133.723343	1344.436035	-499.524567	-204.126190	1349.827148	-478.487976	-24.335417	1339.689453	-517.985718	-6.680634	1632.980225	-633.003784	211.526566	1086.496704	-514.093750	-304.841095	1090.727417	-515.755676	211.178879	838.553528	-395.043671	-262.018433	840.245972	-478.926056	-28.464743	960.788208	544.921204	-21.781219	958.334045	534.441956	156.050110
-529.358398	74.397186	864.813110	-485.468048	-143.353134	865.470093	-615.428833	92.979866	492.831543	-555.037476	-190.023392	517.707886	-635.162537	103.640999	86.208199	-597.311523	-208.468735	83.815063	-563.979736	133.718216	1344.435547	-499.406708	-204.137741	1349.777222	-478.422913	-24.317085	1339.681396	-517.937988	-6.659201	1632.969116	-633.183533	211.310440	1086.464233	-514.249695	-304.636047	1090.670044	-516.064941	210.631836	838.465271	-395.608795	-261.328400	840.023193	-478.859650	-28.434061	960.787659	544.828796	-21.724052	958.340881	534.582581	156.343750
-529.355042	74.453308	864.803650	-485.418549	-143.331024	865.454529	-615.437195	92.982910	492.842346	-554.996216	-189.976730	517.722412	-635.173828	103.625893	86.231308	-597.308411	-208.454849	83.817970	-563.952759	133.721649	1344.428833	-499.276306	-204.134506	1349.753418	-478.361481	-24.312355	1339.676392	-517.888916	-6.627525	1632.956055	-633.412781	211.133087	1086.465942	-514.349121	-304.578735	1090.605713	-516.420715	210.108261	838.367432	-396.051270	-260.590393	839.936096	-478.821075	-28.390070	960.771179	544.737427	-21.712580	958.330261	534.704834	156.409073
-529.299011	74.483734	864.806946	-485.342377	-143.289719	865.441040	-615.388245	92.983948	492.859558	-555.005371	-189.964859	517.714905	-635.147400	103.646667	86.240997	-597.273315	-208.460236	83.847984	-563.941406	133.729691	1344.425171	-499.155029	-204.131241	1349.731079	-478.292450	-24.284395	1339.659790	-517.827271	-6.621309	1632.945679	-633.661865	210.965652	1086.457397	-514.472656	-304.544403	1090.607178	-516.904175	209.597626	838.190308	-396.559937	-259.981812	839.801208	-478.755676	-28.358778	960.766602	544.608154	-21.673208	958.329346	534.774719	156.481964
-529.283875	74.519897	864.816345	-485.302734	-143.245499	865.444214	-615.387207	93.007507	492.862061	-554.959961	-189.939529	517.721008	-635.153137	103.640114	86.225174	-597.347168	-208.474167	83.850739	-563.925415	133.750397	1344.412354	-499.026184	-204.119858	1349.728516	-478.233185	-24.261787	1339.651489	-517.777954	-6.583761	1632.951172	-633.919617	210.780212	1086.456543	-514.452515	-304.894318	1090.708618	-517.306030	209.095535	838.065613	-397.059357	-259.498383	839.701050	-478.720154	-28.316257	960.770264	544.516846	-21.656866	958.333374	534.926514	156.529388
-529.259460	74.575882	864.797913	-485.256165	-143.188339	865.414978	-615.326294	92.991798	492.831909	-554.980103	-189.941498	517.731079	-635.131470	103.643921	86.226181	-597.504578	-208.450516	83.870293	-563.922363	133.764740	1344.401733	-498.913544	-204.096542	1349.704834	-478.170776	-24.218464	1339.631592	-517.705444	-6.559896	1632.937256	-634.154663	210.651382	1086.452148	-514.627563	-304.733032	1090.603394	-517.734009	208.692642	837.982117	-397.631042	-259.097015	839.535889	-478.674011	-28.259342	960.743286	544.394409	-21.648764	958.360901	535.053711	156.604202
-529.223022	74.639702	864.812500	-485.195251	-143.146133	865.408936	-615.288452	92.979652	492.833527	-554.924438	-189.878510	517.720337	-635.139038	103.649361	86.213943	-597.542664	-208.436676	83.878311	-563.918579	133.800446	1344.384766	-498.783936	-204.067032	1349.708008	-478.103333	-24.189756	1339.625977	-517.681702	-6.575075	1632.919434	-634.386414	210.521683	1086.462769	-514.711426	-304.757721	1090.604980	-518.204346	208.358963	837.892029	-398.084778	-258.678802	839.414917	-478.626068	-28.212938	960.748169	544.267395	-21.567463	958.344421	535.194824	156.698441
-529.205872	74.682335	864.801392	-485.145996	-143.090500	865.400146	-615.278992	93.006721	492.819611	-554.889282	-189.872910	517.714172	-635.122070	103.653954	86.204460	-597.566406	-208.439087	83.865990	-563.885315	133.815109	1344.358398	-498.634491	-204.056442	1349.709717	-478.054993	-24.145016	1339.619751	-517.623230	-6.521261	1632.917236	-634.611633	210.404083	1086.436157	-514.777466	-304.791840	1090.592163	-518.681946	208.018723	837.772766	-398.424835	-258.270721	839.329590	-478.582825	-28.156179	960.734741	544.125610	-21.523970	958.351563	535.316345	156.760986
-529.210144	74.681778	864.785278	-485.078094	-143.071014	865.377808	-615.203369	92.996643	492.814026	-554.904480	-189.869400	517.724426	-635.120117	103.657539	86.211121	-597.545288	-208.441040	83.863564	-563.748352	133.791092	1344.361084	-498.518524	-204.025253	1349.700806	-477.990631	-24.115927	1339.590942	-517.582520	-6.556215	1632.858521	-634.891724	210.253738	1086.438110	-514.827576	-304.820496	1090.586914	-519.181885	207.640991	837.617249	-398.727020	-258.009216	839.252014	-478.540192	-28.137228	960.711670	543.951965	-21.473436	958.350098	535.434265	156.839813
-529.194214	74.725281	864.793152	-485.032715	-143.015305	865.361389	-615.128784	92.972801	492.803223	-554.884460	-189.846252	517.717896	-635.088379	103.674255	86.187630	-597.517151	-208.459763	83.888138	-563.865295	133.879593	1344.315918	-498.394958	-204.023956	1349.717285	-477.931610	-24.078184	1339.568115	-517.496277	-6.517565	1632.853271	-635.160767	210.172882	1086.438354	-514.890259	-304.882721	1090.623291	-519.690430	207.424316	837.446106	-399.167267	-257.917969	839.147827	-478.498627	-28.091875	960.704407	543.800537	-21.444311	958.339844	535.556091	156.884933
-529.159424	74.779236	864.809082	-484.966461	-142.973999	865.350037	-615.094910	92.983345	492.800934	-554.833496	-189.808853	517.712708	-635.086670	103.684563	86.199005	-597.387390	-208.438141	83.856926	-563.837646	133.916153	1344.288818	-498.291962	-203.981018	1349.697998	-477.880554	-24.036591	1339.546753	-517.415344	-6.491552	1632.838745	-635.394592	210.048019	1086.447144	-514.904236	-304.950745	1090.659302	-520.225159	207.260834	837.336914	-399.465027	-257.884857	839.064758	-478.438477	-28.050499	960.704163	543.634949	-21.382093	958.352295	535.647217	156.910049
-529.152405	74.819618	864.782043	-484.942169	-142.937973	865.321045	-615.050415	92.981461	492.803864	-554.833801	-189.831970	517.720581	-635.062988	103.694939	86.196335	-597.289734	-208.451462	83.849884	-563.823059	133.928879	1344.268433	-498.162476	-203.968979	1349.710327	-477.830597	-23.998055	1339.529663	-517.326477	-6.433332	1632.822754	-635.668213	209.967941	1086.449829	-514.922607	-304.985657	1090.695557	-520.793213	207.118561	837.230347	-399.661407	-257.772369	839.039490	-478.411316	-28.008678	960.672546	543.518433	-21.339422	958.343018	535.814148	156.944366
-529.127869	74.857460	864.794312	-484.893616	-142.880661	865.314575	-615.017334	93.003761	492.786926	-554.796875	-189.781677	517.710571	-635.050659	103.705841	86.191399	-597.241394	-208.438675	83.846405	-563.771790	133.968155	1344.243652	-498.033691	-203.920425	1349.735596	-477.764648	-23.949640	1339.515503	-517.205688	-6.314436	1632.851929	-635.925537	209.883072	1086.454102	-514.945923	-305.038147	1090.736328	-521.343201	206.998047	837.059631	-399.984283	-257.823151	838.926270	-478.370422	-27.964724	960.674377	543.372437	-21.310211	958.334595	535.969543	156.996796
-529.120605	74.908791	864.808350	-484.838104	-142.840973	865.303223	-615.084595	93.033928	492.799713	-554.696411	-189.905823	517.676758	-635.062805	103.685127	86.190582	-597.056519	-208.461273	83.826630	-563.758179	134.001144	1344.210449	-497.933838	-203.868835	1349.721680	-477.695374	-23.915617	1339.485229	-517.115967	-6.254278	1632.821533	-636.168152	209.794220	1086.445313	-514.938477	-305.102722	1090.748047	-521.872192	206.972137	836.903076	-400.078949	-257.787018	838.917542	-478.333435	-27.923243	960.674255	543.277588	-21.259737	958.340454	536.155090	157.030197
-529.104980	74.961281	864.810852	-484.802368	-142.775482	865.284119	-615.303833	93.112457	492.860199	-554.684448	-189.871750	517.668640	-635.124268	103.657837	86.209595	-597.019958	-208.457550	83.823860	-563.725403	134.029221	1344.189453	-497.839630	-203.852737	1349.729492	-477.637512	-23.872246	1339.481201	-517.022827	-6.189539	1632.809570	-636.422852	209.727615	1086.449829	-514.942505	-305.131073	1090.766113	-522.465149	206.939590	836.758606	-400.223663	-257.907166	838.864563	-478.298737	-27.868906	960.663574	543.131226	-21.238661	958.320862	536.314514	157.100098
-529.114502	74.984001	864.803589	-484.753296	-142.774872	865.276367	-615.552246	93.188774	492.891724	-554.735962	-189.703232	517.670471	-635.198425	103.657295	86.228836	-597.149780	-208.453079	83.815933	-563.702087	134.078857	1344.171387	-497.743317	-203.803925	1349.705566	-477.553528	-23.816326	1339.474731	-516.920532	-6.133396	1632.793945	-636.676392	209.703125	1086.508423	-514.915039	-305.224243	1090.800781	-523.058044	206.944260	836.612793	-400.458252	-258.244293	838.737976	-478.271240	-27.848774	960.653198	542.533936	-21.452911	958.516113	536.303528	156.925705
-529.133911	75.035378	864.811584	-484.709717	-142.742493	865.248474	-615.564514	93.204575	492.925568	-554.661438	-189.653122	517.659241	-635.193970	103.646317	86.232079	-597.314087	-208.430252	83.821037	-563.652100	134.115494	1344.154907	-497.606934	-203.753494	1349.706299	-477.497131	-23.766541	1339.444458	-516.830933	-6.048712	1632.781494	-636.896851	209.691116	1086.543213	-514.993042	-304.985443	1090.726074	-523.589050	207.032089	836.462952	-400.460266	-258.411285	838.681641	-478.251892	-27.813425	960.641479	542.501709	-21.290203	958.493408	536.456299	157.034103
-529.137634	75.116493	864.857117	-484.676331	-142.649948	865.237427	-615.591125	93.234085	492.925537	-554.607361	-189.666275	517.655273	-635.188049	103.629753	86.235710	-597.315552	-208.411667	83.821510	-563.644226	134.146652	1344.152710	-497.506866	-203.716125	1349.699097	-477.430664	-23.721375	1339.440186	-516.730286	-5.986189	1632.767944	-637.136597	209.646393	1086.558472	-514.941895	-305.047668	1090.761475	-524.143250	207.196396	836.393066	-400.499756	-258.739014	838.633240	-478.229889	-27.744766	960.657715	542.451355	-21.165293	958.429871	536.609192	157.136169
-529.185730	75.181900	864.893921	-484.647247	-142.627075	865.236877	-615.619446	93.272987	492.968994	-554.546509	-189.604568	517.615051	-635.200317	103.662476	86.255981	-597.280212	-208.396713	83.839996	-563.605164	134.199707	1344.161133	-497.415649	-203.656601	1349.684814	-477.359833	-23.677351	1339.433960	-516.645813	-5.915932	1632.760010	-637.363892	209.657333	1086.620361	-514.903564	-305.088043	1090.785278	-524.713867	207.384415	836.303528	-400.514801	-259.122925	838.569519	-478.231689	-27.706440	960.673950	542.312012	-21.143341	958.426331	536.732422	157.168121
-529.200745	75.252724	864.957947	-484.574493	-142.576050	865.252197	-615.644897	93.278809	492.954315	-554.540588	-189.659897	517.633362	-635.215576	103.659599	86.254494	-597.339661	-208.411072	83.868828	-563.578003	134.241745	1344.175171	-497.290497	-203.603027	1349.705200	-477.309174	-23.614923	1339.425293	-516.551025	-5.835302	1632.753296	-637.599915	209.670471	1086.666870	-514.692383	-305.473206	1090.979614	-525.290039	207.558640	836.197937	-400.565002	-259.445709	838.570801	-478.204254	-27.656212	960.714661	542.183228	-21.112101	958.434998	536.857056	157.208481
-529.268433	75.332977	865.003296	-484.574127	-142.521835	865.234985	-615.490295	93.227608	492.924072	-554.497498	-189.609390	517.635071	-635.171509	103.678596	86.241394	-597.283508	-208.402557	83.865730	-563.562805	134.278793	1344.173462	-497.199768	-203.579941	1349.730591	-477.243713	-23.565159	1339.409058	-516.467957	-5.749575	1632.749634	-637.780579	209.693008	1086.707520	-514.595581	-305.546295	1091.047729	-525.764282	207.784622	836.093140	-400.512329	-259.864471	838.553589	-478.225800	-27.605701	960.726135	542.070618	-21.090630	958.444702	536.956848	157.250565
-529.155396	74.936501	864.741028	-484.548401	-142.563980	865.241821	-615.552124	93.254051	492.883240	-554.480286	-189.594498	517.645386	-635.178589	103.675339	86.246544	-597.302307	-208.406815	83.861130	-563.538391	134.315125	1344.184082	-497.091278	-203.513336	1349.749512	-477.162354	-23.497871	1339.420410	-516.384399	-5.665274	1632.738647	-637.962280	209.721451	1086.766357	-514.616272	-305.340088	1091.006104	-526.321899	208.113525	835.990173	-400.525146	-260.445862	838.454102	-478.120209	-27.701088	960.579773	541.985779	-21.076872	958.456848	537.108887	157.224518
-529.316040	75.405739	865.064880	-484.491241	-142.436264	865.240234	-615.696655	93.292480	492.983246	-554.409546	-189.589828	517.619324	-635.223022	103.670868	86.262794	-597.288940	-208.402893	83.879593	-563.527039	134.357178	1344.192017	-496.978058	-203.475891	1349.771484	-477.106873	-23.455843	1339.425415	-516.302002	-5.577093	1632.725830	-638.130798	209.832306	1086.848755	-514.365906	-305.668243	1091.173950	-526.836731	208.450302	835.929932	-400.393280	-261.117584	838.439209	-478.208862	-27.533842	960.760254	541.895996	-21.076950	958.461304	537.220520	157.248581
-529.319763	75.381599	865.052429	-484.463135	-142.404465	865.247314	-615.696289	93.286957	492.963776	-554.394287	-189.577148	517.610107	-635.213196	103.668549	86.245918	-597.291748	-208.406998	83.865128	-563.497803	134.392944	1344.202515	-496.886414	-203.416977	1349.807373	-477.046906	-23.397596	1339.409790	-516.202698	-5.537220	1632.760742	-638.325378	209.948257	1086.899658	-514.114929	-305.994446	1091.388550	-527.322449	208.769455	835.825500	-400.175842	-261.684875	838.479248	-478.180939	-27.512461	960.751770	541.843567	-21.045748	958.448181	537.359924	157.287506
-529.298157	75.283905	864.982178	-484.435181	-142.404251	865.259460	-615.703003	93.284653	492.961090	-554.373474	-189.594208	517.632996	-635.207764	103.662369	86.262810	-597.310913	-208.405182	83.868210	-563.481262	134.428375	1344.203247	-496.767792	-203.346130	1349.839233	-477.023285	-23.329065	1339.408081	-516.143188	-5.400740	1632.693359	-638.487610	210.072708	1086.966309	-513.942627	-306.087433	1091.483154	-527.810791	209.189011	835.741455	-399.979950	-262.225098	838.507141	-478.138397	-27.517841	960.714661	541.774658	-21.027527	958.444214	537.480713	157.286011
-529.179871	74.997894	864.747314	-484.415741	-142.426392	865.258545	-615.611755	93.241371	492.901215	-554.351563	-189.568146	517.620850	-635.172363	103.673988	86.254913	-597.365051	-208.425278	83.871628	-563.441040	134.470352	1344.215454	-496.684387	-203.268814	1349.852173	-476.944000	-23.287971	1339.403320	-516.068726	-5.313688	1632.671631	-638.624817	210.202637	1087.034180	-513.755432	-306.176910	1091.572021	-528.308777	209.758118	835.676147	-399.765381	-262.893311	838.555237	-478.029114	-27.566526	960.577820	541.700623	-21.011127	958.444214	537.563477	157.298859
-529.168884	75.002129	864.738586	-484.391052	-142.398224	865.252136	-615.584351	93.233841	492.897186	-554.289551	-189.590393	517.612305	-635.196472	103.648506	86.255608	-597.338623	-208.430511	83.869377	-563.420898	134.490723	1344.235718	-496.588470	-203.231323	1349.907593	-476.894318	-23.215448	1339.405518	-516.007446	-5.209524	1632.659668	-638.743103	210.329803	1087.100708	-513.540527	-306.300171	1091.665283	-528.718506	210.226715	835.584900	-399.623444	-263.653931	838.521606	-478.002106	-27.544941	960.567200	541.635193	-20.992157	958.430420	537.676514	157.317886
-529.173462	75.036133	864.742310	-484.359192	-142.386581	865.253052	-615.594788	93.237595	492.904816	-554.255737	-189.549271	517.603821	-635.200012	103.641571	86.258644	-597.306396	-208.392136	83.888542	-563.405579	134.538177	1344.234375	-496.493164	-203.146652	1349.955444	-476.816101	-23.172892	1339.415894	-515.936768	-5.126814	1632.647583	-638.875061	210.445877	1087.161255	-513.391357	-306.200836	1091.631348	-529.135376	210.679840	835.507874	-399.253906	-264.341370	838.566467	-477.981171	-27.517637	960.567017	541.577942	-20.980738	958.411560	537.780884	157.336090
-529.195374	75.043961	864.746460	-484.330688	-142.366104	865.266113	-615.597412	93.238411	492.905579	-554.211487	-189.530136	517.627930	-635.194824	103.649544	86.253479	-597.347839	-208.413193	83.900078	-563.382874	134.570175	1344.238159	-496.403137	-203.092987	1349.980347	-476.781464	-23.102318	1339.417725	-515.888855	-5.027441	1632.632446	-638.948669	210.576462	1087.185669	-513.111877	-306.341187	1091.746948	-529.584839	211.417648	835.459717	-398.941864	-265.075867	838.623169	-477.980957	-27.493166	960.575867	541.507446	-20.994820	958.393188	537.857849	157.322388
-529.241638	75.049065	864.792786	-484.299713	-142.337692	865.270325	-615.614136	93.242699	492.876099	-554.090637	-189.518753	517.592041	-635.199219	103.653542	86.261955	-597.291077	-208.416168	83.879890	-563.391663	134.618347	1344.245117	-496.295349	-203.030029	1350.052368	-476.747986	-23.043711	1339.429565	-515.845276	-4.909605	1632.612671	-639.066711	210.753326	1087.239746	-512.853088	-306.481476	1091.876587	-529.841553	211.725052	835.382874	-398.684906	-265.799591	838.657227	-477.988739	-27.484047	960.601685	541.479126	-20.955057	958.359375	537.924622	157.373337
-529.264526	75.020187	864.828125	-484.263489	-142.321518	865.297852	-615.603149	93.239998	492.899292	-554.064026	-189.493835	517.574707	-635.190369	103.641914	86.254112	-597.244385	-208.407761	83.908989	-563.382690	134.646927	1344.236694	-496.214050	-202.968369	1350.100708	-476.705505	-22.996449	1339.433594	-515.818970	-4.821678	1632.606689	-639.141907	210.910049	1087.310669	-512.583862	-306.591522	1092.023071	-530.143250	212.242493	835.329651	-398.306152	-266.638428	838.731445	-477.985413	-27.485466	960.633789	541.404663	-20.955309	958.341797	537.958374	157.349640
-529.193726	75.041359	864.755249	-484.249359	-142.307831	865.290955	-615.585693	93.263145	492.914429	-553.960999	-189.476974	517.567322	-635.190247	103.635925	86.248230	-597.247009	-208.415939	83.912041	-563.386292	134.674866	1344.272705	-496.124695	-202.906555	1350.178833	-476.679260	-22.919067	1339.457642	-515.804565	-4.717640	1632.602417	-639.210571	211.120636	1087.383545	-512.345032	-306.727692	1092.133911	-530.458923	212.759201	835.305969	-398.003235	-267.379517	838.777283	-477.927338	-27.443541	960.587646	541.380554	-20.911415	958.291809	538.005798	157.361923
-529.187500	75.037872	864.762268	-484.239716	-142.264984	865.310059	-615.574829	93.262657	492.893097	-553.932678	-189.496384	517.574036	-635.181335	103.636406	86.264687	-597.232666	-208.417572	83.912239	-563.380127	134.702866	1344.275024	-496.075104	-202.847916	1350.250977	-476.633453	-22.856108	1339.466797	-515.808411	-4.613174	1632.591431	-639.287048	211.322311	1087.441162	-512.116577	-306.877960	1092.274292	-530.720703	213.281952	835.263306	-397.741089	-268.250885	838.856628	-477.918030	-27.416470	960.599792	541.303284	-20.952246	958.279053	538.009155	157.351318
-529.171326	75.050003	864.778015	-484.195923	-142.243164	865.320068	-615.551392	93.253136	492.901489	-553.894287	-189.523209	517.577881	-635.192627	103.662437	86.287231	-597.245056	-208.416199	83.915665	-563.403503	134.720596	1344.288574	-495.997833	-202.768738	1350.315063	-476.593414	-22.792118	1339.493408	-515.823059	-4.517706	1632.591553	-639.343506	211.489273	1087.468750	-511.758148	-307.300812	1092.537720	-530.951599	213.825485	835.222534	-397.346649	-269.068512	838.981506	-477.888672	-27.398195	960.612793	541.244507	-20.943808	958.257507	538.002686	157.332977
-529.170105	75.057083	864.793091	-484.152405	-142.209961	865.338867	-615.569885	93.261070	492.903748	-553.981750	-189.585373	517.589844	-635.187500	103.665222	86.275078	-597.318909	-208.402832	83.934113	-563.206848	134.675140	1344.292480	-495.920807	-202.719162	1350.378540	-476.550720	-22.741785	1339.525391	-515.872437	-4.421980	1632.581299	-639.341797	211.624893	1087.498901	-511.490356	-307.453979	1092.677368	-531.233887	214.559387	835.190186	-396.884521	-269.746979	839.156067	-477.865692	-27.369963	960.629028	541.207336	-20.978952	958.238220	538.001221	157.309143
-529.156555	75.017845	864.790161	-484.129639	-142.181152	865.358398	-615.517578	93.272659	492.873718	-554.000122	-189.664780	517.629700	-635.168030	103.673393	86.272911	-597.324219	-208.378937	83.942802	-563.374207	134.776047	1344.299927	-495.846741	-202.651276	1350.445068	-476.509399	-22.671556	1339.550415	-515.926025	-4.341343	1632.568970	-639.357788	211.771912	1087.529541	-511.239655	-307.620331	1092.855103	-531.559753	215.468735	835.200623	-396.433472	-270.433838	839.311218	-477.845154	-27.361643	960.635742	541.177856	-20.983089	958.221619	537.996460	157.296127
-529.142090	75.051132	864.811035	-484.077118	-142.162201	865.375122	-615.496887	93.288429	492.882111	-553.910156	-189.649658	517.615784	-635.149597	103.652893	86.269943	-597.321106	-208.378311	83.957047	-563.374146	134.814789	1344.321533	-495.782593	-202.607864	1350.536377	-476.448364	-22.637472	1339.588623	-516.009094	-4.240950	1632.559814	-639.399963	211.984497	1087.599487	-511.084045	-307.576172	1092.851440	-531.579468	215.797272	835.227905	-396.036560	-271.258362	839.436768	-477.819641	-27.334341	960.656860	541.143188	-21.039852	958.219238	537.977478	157.236206
-529.136780	75.052048	864.831482	-484.071533	-142.145828	865.405273	-615.485901	93.290756	492.877502	-553.757507	-189.569321	517.587891	-635.149780	103.662735	86.285568	-597.297546	-208.382736	83.945541	-563.382385	134.835526	1344.343750	-495.720001	-202.536850	1350.599731	-476.428101	-22.584608	1339.630981	-516.106628	-4.152279	1632.564087	-639.397278	212.141388	1087.645142	-510.960785	-307.433472	1092.909668	-531.709412	216.444901	835.254211	-395.683044	-272.066925	839.563110	-477.814301	-27.320978	960.681885	541.104797	-21.098759	958.224304	537.948425	157.179642
-529.100525	75.011032	864.827087	-484.015961	-142.153244	865.425232	-615.422668	93.280685	492.855530	-553.627808	-189.525803	517.578613	-635.131714	103.640022	86.291168	-597.222473	-208.394516	83.946159	-563.378174	134.850555	1344.362061	-495.649506	-202.482941	1350.688721	-476.376617	-22.513836	1339.664307	-516.229980	-4.058418	1632.561523	-639.405029	212.321396	1087.700562	-510.610901	-307.956940	1093.197510	-531.972961	217.112564	835.295471	-395.288788	-272.754517	839.757324	-477.766602	-27.330595	960.688171	541.087891	-21.141644	958.193481	537.918335	157.143646
-529.093506	75.007828	864.834534	-483.999512	-142.119995	865.439453	-615.413757	93.300148	492.860504	-553.495544	-189.531403	517.589783	-635.141785	103.638351	86.289261	-597.211853	-208.393875	83.952324	-563.361694	134.870209	1344.392578	-495.567200	-202.411865	1350.768799	-476.329163	-22.483566	1339.701660	-516.372009	-3.978643	1632.576416	-639.409363	212.483109	1087.781982	-510.495972	-307.812622	1093.240356	-531.998840	217.666885	835.313538	-394.815765	-273.439026	839.963623	-477.758392	-27.311012	960.699768	541.043762	-21.184427	958.178101	537.866516	157.111740
-529.102600	75.006676	864.851990	-483.963318	-142.128204	865.466614	-615.426819	93.330032	492.876221	-553.458130	-189.440094	517.668091	-635.157837	103.628853	86.296669	-597.245483	-208.391418	83.946785	-563.347656	134.906830	1344.404175	-495.520996	-202.349686	1350.853394	-476.283936	-22.429375	1339.734375	-516.564880	-3.937576	1632.552979	-639.382507	212.601364	1087.827026	-510.311615	-307.942139	1093.398071	-532.060059	218.240662	835.367554	-394.380280	-274.126129	840.177429	-477.733032	-27.303200	960.717712	541.002441	-21.237837	958.158386	537.807922	157.055054
-529.103638	75.000648	864.896545	-483.926270	-142.090790	865.477966	-615.358765	93.324097	492.872253	-553.173584	-189.320908	517.509888	-635.134644	103.630028	86.316177	-597.169861	-208.395828	83.943428	-563.325012	134.916473	1344.423584	-495.442200	-202.293121	1350.940186	-476.245422	-22.387232	1339.780518	-516.701538	-3.790796	1632.604370	-639.379639	212.750931	1087.894165	-510.038116	-308.388245	1093.667725	-532.013672	218.607315	835.427795	-394.049866	-274.777283	840.408508	-477.719482	-27.296703	960.747559	540.975037	-21.295732	958.149780	537.745056	157.028046
-529.093994	74.988014	864.898376	-483.903900	-142.076096	865.500183	-615.350037	93.360443	492.881317	-553.217957	-189.344131	517.605103	-635.138000	103.628418	86.319695	-597.122498	-208.407089	83.960167	-563.304871	134.936798	1344.473389	-495.393188	-202.206497	1351.025391	-476.196136	-22.316174	1339.825562	-516.862061	-3.669151	1632.603149	-639.315674	212.897476	1087.956055	-509.720612	-308.833130	1093.980713	-532.098694	219.368301	835.540527	-393.675201	-275.423279	840.633911	-477.709351	-27.285450	960.760742	540.909302	-21.352537	958.118958	537.667664	156.981934
-529.078552	74.966080	864.901001	-483.847351	-142.080780	865.525085	-615.290283	93.362007	492.869385	-553.112732	-189.352325	517.625305	-635.079224	103.662552	86.311798	-597.109375	-208.364670	83.979568	-563.288696	134.947754	1344.478394	-495.334900	-202.172348	1351.126099	-476.166901	-22.289330	1339.855591	-517.056641	-3.638441	1632.659790	-639.284912	213.072586	1088.005615	-509.526794	-309.019379	1094.137573	-532.030945	219.829788	835.617554	-393.298706	-276.028381	840.825378	-477.678345	-27.284040	960.775024	540.878418	-21.402269	958.103271	537.613464	156.927277
-529.061707	75.011597	864.934448	-483.802338	-142.046097	865.541443	-615.255310	93.395561	492.899170	-553.129761	-189.302139	517.711121	-635.095764	103.655617	86.314301	-597.191162	-208.410522	83.982468	-563.275085	134.969559	1344.497314	-495.273834	-202.109314	1351.217773	-476.109619	-22.264446	1339.898682	-517.342346	-3.525749	1632.617310	-639.256897	213.290359	1088.065674	-509.336090	-309.163361	1094.284302	-531.898132	220.087677	835.677490	-392.930847	-276.580231	841.024902	-477.657166	-27.250067	960.803223	540.792175	-21.488211	958.082764	537.546021	156.875626
-529.050659	75.045753	864.951355	-483.769592	-142.016998	865.560181	-615.261108	93.418129	492.901093	-552.778442	-189.236771	517.476563	-635.108093	103.650146	86.317207	-597.080505	-208.417023	83.965469	-563.250732	134.985550	1344.525024	-495.220398	-202.043137	1351.305786	-476.092590	-22.205408	1339.936890	-517.567566	-3.418844	1632.634521	-639.218079	213.476990	1088.106689	-509.242249	-309.092102	1094.306152	-531.786011	220.481766	835.766663	-392.509094	-277.030304	841.249390	-477.640625	-27.216034	960.822510	540.731628	-21.522318	958.054260	537.483154	156.839294
-529.057556	75.024384	864.956116	-483.726685	-142.037491	865.580566	-615.177856	93.402794	492.876434	-552.681030	-189.204681	517.467041	-635.100464	103.654091	86.311531	-597.124878	-208.417908	83.981522	-563.239319	135.005371	1344.545654	-495.164856	-201.992416	1351.394409	-476.055420	-22.162003	1339.955933	-517.778076	-3.268875	1632.626709	-639.143188	213.615051	1088.147461	-509.054047	-309.247070	1094.463135	-531.663391	220.866333	835.830627	-392.202087	-277.551514	841.427124	-477.625366	-27.224007	960.835083	540.656311	-21.601280	958.043640	537.388733	156.788879
-529.036438	75.018738	864.963257	-483.682556	-141.995468	865.586975	-615.148865	93.398582	492.884827	-552.594543	-189.189240	517.447876	-635.101685	103.659920	86.317032	-597.076355	-208.394180	83.967667	-563.223816	135.004669	1344.567261	-495.088806	-201.931244	1351.475586	-476.037933	-22.136902	1339.989746	-518.057434	-3.211140	1632.617920	-639.044006	213.726089	1088.151245	-508.778931	-309.651245	1094.738281	-531.579407	221.363342	835.886353	-391.850739	-278.042694	841.662476	-477.604614	-27.204197	960.845337	540.592773	-21.695866	958.038208	537.345886	156.708817
-529.038086	74.978928	864.975159	-483.664001	-142.003784	865.618774	-615.112976	93.437103	492.880768	-552.477478	-189.174377	517.449036	-635.093079	103.663597	86.318993	-597.021545	-208.388885	83.964645	-563.220276	135.021286	1344.573975	-495.055023	-201.892517	1351.536255	-476.013977	-22.093483	1340.019409	-518.318542	-3.190979	1632.570313	-638.955139	213.850494	1088.169800	-508.599426	-309.827209	1094.885620	-531.339783	221.607986	835.964050	-391.537781	-278.437317	841.841919	-477.602264	-27.217178	960.868286	540.495361	-21.830572	958.032776	537.283813	156.595963
-529.034119	74.994041	864.988037	-483.627686	-141.965652	865.632324	-615.038147	93.439957	492.853424	-552.530151	-189.203644	517.592163	-635.101624	103.653854	86.321930	-597.124878	-208.393661	83.992752	-563.227539	135.017365	1344.558594	-495.009674	-201.845825	1351.610474	-475.956909	-22.056719	1340.061523	-518.510986	-3.037632	1632.607056	-638.877808	213.957718	1088.173218	-508.411926	-310.005463	1095.012085	-531.081421	221.782852	836.004395	-391.278259	-278.831818	841.989075	-477.585999	-27.186102	960.882324	540.408691	-21.918171	958.013672	537.207153	156.530823
-529.021179	75.012741	864.989868	-483.589844	-141.966339	865.629395	-614.954407	93.493874	492.866211	-552.286133	-189.131058	517.537170	-635.074951	103.656761	86.346024	-597.062988	-208.384308	83.998260	-563.247803	135.048950	1344.564941	-494.979431	-201.791687	1351.674194	-475.962067	-22.011578	1340.090332	-518.733459	-2.945736	1632.603638	-638.771240	214.051086	1088.157837	-508.332581	-309.925446	1094.999146	-530.885498	222.036102	836.047791	-390.968170	-279.171936	842.111755	-477.563599	-27.177114	960.882751	540.274902	-22.027571	958.002869	537.114868	156.415909
-529.022400	75.035011	865.004272	-483.545288	-141.930832	865.646912	-614.866821	93.486900	492.845032	-552.000671	-189.047516	517.470093	-635.054871	103.662453	86.344887	-596.987366	-208.391403	83.960022	-563.270508	135.069031	1344.555664	-494.947510	-201.755951	1351.755371	-475.955658	-21.963358	1340.121094	-518.911377	-2.919603	1632.646484	-638.676636	214.174866	1088.139893	-508.191193	-310.012054	1095.094727	-530.659485	222.274582	836.095337	-390.699799	-279.484253	842.252747	-477.551941	-27.142475	960.901306	540.165894	-22.112797	957.982910	537.016541	156.335999
-528.993958	75.060852	865.018616	-483.475830	-141.914505	865.683228	-614.838318	93.510406	492.848877	-551.851196	-189.092896	517.459473	-635.062256	103.675949	86.353500	-596.954163	-208.396820	83.991531	-563.296875	135.073318	1344.556274	-494.935883	-201.701645	1351.815552	-475.945099	-21.923559	1340.165161	-519.093567	-2.857542	1632.671387	-638.532104	214.240021	1088.099487	-508.041504	-310.098663	1095.191895	-530.520752	222.717407	836.144958	-390.408295	-279.753540	842.392212	-477.526031	-27.111362	960.932861	540.039673	-22.220547	957.963440	536.948853	156.250687
-528.976379	75.061913	865.028198	-483.432068	-141.886581	865.680908	-614.733154	93.541374	492.837799	-552.010620	-189.324203	517.521851	-635.043030	103.679901	86.337219	-597.134033	-208.421661	84.025764	-563.340088	135.102127	1344.565918	-494.921600	-201.672897	1351.884277	-475.965698	-21.875082	1340.197876	-519.293152	-2.745178	1632.596558	-638.438049	214.311081	1088.085571	-507.770264	-310.458038	1095.446045	-530.260925	222.855362	836.209656	-390.173950	-279.978455	842.555054	-477.501343	-27.099112	960.938477	539.919067	-22.309294	957.951416	536.860229	156.157120
-528.951965	75.055313	865.060181	-483.388428	-141.852814	865.690430	-614.696167	93.537399	492.845825	-551.895508	-189.346771	517.498230	-635.046814	103.675606	86.338699	-597.142273	-208.416809	84.023537	-563.389038	135.118042	1344.566284	-494.900330	-201.626007	1351.951660	-475.975830	-21.856024	1340.245117	-519.453064	-2.674105	1632.583862	-638.316223	214.371902	1088.057861	-507.630615	-310.512695	1095.522949	-529.947266	222.915115	836.259338	-389.902313	-280.153656	842.718933	-477.483765	-27.095154	960.964844	539.743958	-22.363256	957.893616	536.739197	156.114410
-528.932251	75.064133	865.089172	-483.342529	-141.811981	865.715149	-614.651794	93.545090	492.850342	-551.796692	-189.401443	517.480896	-635.051086	103.673859	86.337914	-597.108093	-208.358170	84.035019	-563.464417	135.115891	1344.574219	-494.909760	-201.575241	1351.987305	-476.001923	-21.820940	1340.303711	-519.589172	-2.622082	1632.578125	-638.232605	214.434448	1088.030762	-507.645752	-310.141388	1095.446289	-529.542053	222.719437	836.283875	-389.689087	-280.285797	842.778564	-477.469299	-27.071650	960.997253	539.587158	-22.434813	957.857361	536.621948	156.023651
-528.933838	75.070747	865.104858	-483.313202	-141.814453	865.728882	-614.612854	93.590584	492.849731	-551.679993	-189.430878	517.510864	-635.057861	103.670387	86.341362	-597.107117	-208.325638	84.031174	-563.411377	135.090805	1344.589844	-494.915436	-201.539536	1352.055420	-476.029205	-21.768116	1340.356567	-519.685730	-2.562397	1632.586670	-638.115845	214.455933	1088.007690	-507.508636	-310.127411	1095.529663	-529.284790	222.836456	836.364929	-389.482147	-280.368866	842.888000	-477.472504	-27.070202	961.017151	539.407349	-22.498909	957.822632	536.503418	155.958786
-528.891846	75.086823	865.120178	-483.249695	-141.793472	865.757996	-614.551392	93.599251	492.850403	-551.519958	-189.455627	517.496460	-635.012756	103.687943	86.357841	-597.130005	-208.368927	84.071991	-563.613037	135.177780	1344.603394	-494.915863	-201.472855	1352.110840	-476.073975	-21.718206	1340.402954	-519.811890	-2.476013	1632.558594	-638.017273	214.463959	1087.958496	-507.319336	-310.367432	1095.673096	-528.857544	222.743912	836.371948	-389.305969	-280.410522	842.998413	-477.446198	-27.048161	961.046997	539.273315	-22.575979	957.788574	536.417664	155.892441
-528.875366	75.105682	865.115784	-483.194000	-141.794876	865.791870	-614.505249	93.634407	492.827148	-551.378235	-189.483353	517.504333	-635.037354	103.686859	86.382973	-597.145386	-208.355728	84.086189	-563.712219	135.183228	1344.590698	-494.950500	-201.427963	1352.145142	-476.117615	-21.679945	1340.438354	-519.868408	-2.426004	1632.550537	-637.933044	214.457657	1087.918457	-507.303375	-310.036316	1095.589111	-528.537476	222.703583	836.411011	-389.118652	-280.431519	843.061279	-477.428986	-27.021938	961.066223	539.061401	-22.641863	957.747009	536.283264	155.840897
-528.839539	75.122635	865.147644	-483.160919	-141.777191	865.799927	-614.443420	93.639717	492.846191	-550.946472	-189.285873	517.407959	-635.015137	103.673790	86.366844	-597.007141	-208.354889	84.053368	-563.694336	135.150085	1344.608398	-494.967957	-201.388382	1352.200439	-476.168152	-21.634378	1340.487427	-519.928162	-2.374655	1632.540161	-637.825439	214.435135	1087.870728	-507.200043	-310.037445	1095.654419	-528.200256	222.620987	836.476379	-388.938141	-280.426117	843.125183	-477.415070	-27.019749	961.093384	538.848022	-22.769260	957.745544	536.173584	155.757843
-528.810486	75.107346	865.136108	-483.112946	-141.771545	865.821350	-614.346436	93.644417	492.825745	-550.741150	-189.314117	517.412170	-634.999817	103.677040	86.366150	-597.032043	-208.355087	84.059402	-563.803528	135.158890	1344.610962	-495.018585	-201.342911	1352.247192	-476.249756	-21.592089	1340.533691	-519.955872	-2.320290	1632.529419	-637.750305	214.397949	1087.813110	-506.984619	-310.318970	1095.815430	-527.855591	222.471420	836.529480	-388.796814	-280.368317	843.235291	-477.402344	-27.012346	961.105164	538.527588	-22.957399	957.754272	536.010742	155.636246
-528.786621	75.105789	865.165039	-483.046234	-141.744370	865.845581	-614.317505	93.690636	492.845673	-552.377441	-190.683624	517.960327	-635.015625	103.664284	86.362701	-597.821167	-208.301758	84.295509	-563.917786	135.161270	1344.630859	-495.061462	-201.311874	1352.293335	-476.316589	-21.548338	1340.575317	-519.992798	-2.212543	1632.522827	-637.665405	214.336563	1087.794312	-506.882843	-310.337372	1095.852051	-527.514893	222.293854	836.612915	-388.639648	-280.257965	843.291382	-477.388489	-27.001760	961.141296	538.204712	-23.068222	957.729736	535.777527	155.595901
-528.736084	75.121635	865.174805	-482.970093	-141.743073	865.875549	-614.210815	93.700478	492.834442	-552.177917	-190.671494	517.940552	-635.009827	103.661545	86.366570	-597.778687	-208.267868	84.321854	-564.043396	135.185715	1344.657715	-495.129669	-201.267471	1352.328247	-476.396851	-21.517399	1340.613159	-519.998291	-2.138760	1632.513916	-637.588257	214.273727	1087.726440	-506.799591	-310.287109	1095.872925	-527.153687	222.140579	836.701233	-388.507751	-280.124115	843.353271	-477.360565	-26.988766	961.171448	538.009521	-23.070900	957.637390	535.541321	155.711304
-528.687744	75.127518	865.170715	-482.908905	-141.730057	865.914917	-614.089478	93.717873	492.830688	-552.039185	-190.729919	517.959534	-634.968262	103.670845	86.371864	-597.858337	-208.292908	84.352150	-564.192200	135.198471	1344.666748	-495.199371	-201.238098	1352.352783	-476.472656	-21.482346	1340.652832	-520.007629	-2.063023	1632.501587	-637.512085	214.212677	1087.661621	-506.721954	-310.222015	1095.911499	-526.800354	221.948257	836.757141	-388.342865	-279.898071	843.415100	-477.345306	-26.966532	961.200012	538.092224	-22.831194	957.466553	535.322876	155.921646
-528.675720	75.183228	865.211304	-482.848053	-141.709030	865.943054	-613.987610	93.757553	492.790466	-551.860229	-190.688187	517.947876	-634.972046	103.670044	86.382545	-597.862671	-208.283798	84.350029	-564.333069	135.214874	1344.629395	-495.276672	-201.227783	1352.384766	-476.542755	-21.448738	1340.682373	-519.992126	-2.010101	1632.471558	-637.469421	214.148041	1087.603271	-506.668884	-310.119110	1095.896973	-526.437256	221.704193	836.792786	-388.184387	-279.681763	843.480225	-477.346558	-26.936186	961.246094	537.776978	-22.860428	957.425171	535.013733	155.914627
-528.644592	75.148308	865.211731	-482.784637	-141.706619	865.969849	-613.870789	93.778168	492.785889	-550.336853	-189.664459	517.533508	-634.941467	103.699936	86.371063	-597.345947	-208.316574	84.189590	-564.488953	135.205917	1344.627197	-495.355042	-201.193878	1352.402832	-476.649506	-21.429733	1340.717651	-519.994568	-1.945690	1632.443237	-637.427063	214.068237	1087.520264	-506.741791	-309.731262	1095.753784	-526.065002	221.425247	836.838196	-388.044342	-279.453522	843.481995	-477.325409	-26.941006	961.266724	537.463440	-22.947256	957.360840	534.720825	155.857361
-528.606934	75.164413	865.211304	-482.701294	-141.681000	865.974060	-613.815857	93.825356	492.776978	-550.140137	-189.633087	517.507019	-634.974731	103.685051	86.366150	-597.346741	-208.322433	84.188095	-564.639526	135.228531	1344.615234	-495.416077	-201.178131	1352.440918	-476.761688	-21.376106	1340.770508	-519.994568	-1.885918	1632.424927	-637.390198	213.973221	1087.456787	-506.590729	-309.928680	1095.890747	-525.725769	221.101044	836.857056	-387.947235	-279.146454	843.553162	-477.300659	-26.919357	961.279175	537.102478	-23.019367	957.293274	534.437378	155.761307
-528.562134	75.186913	865.238953	-482.655670	-141.639496	866.002319	-613.725891	93.868942	492.800385	-550.095520	-189.676666	517.522766	-634.956116	103.669914	86.380440	-597.367065	-208.310303	84.219109	-564.788452	135.243744	1344.620972	-495.521149	-201.155807	1352.440552	-476.831940	-21.336683	1340.816895	-520.015991	-1.838825	1632.402344	-637.369385	213.896255	1087.363647	-506.565674	-309.871887	1095.896729	-525.397095	220.790359	836.924500	-387.858795	-278.876129	843.597168	-477.293396	-26.894419	961.318787	536.755920	-23.171762	957.236633	534.106628	155.398560
-528.519897	75.151909	865.231140	-482.583923	-141.644058	866.030334	-613.632080	93.918442	492.768890	-549.818420	-189.789719	517.427612	-634.929932	103.708954	86.373558	-597.405273	-208.343033	84.240883	-565.070251	135.324890	1344.610229	-495.612610	-201.132492	1352.473511	-476.948853	-21.310421	1340.850586	-520.007141	-1.747438	1632.382202	-637.375793	213.843643	1087.308594	-506.550934	-309.788361	1095.877441	-525.063232	220.457474	836.962097	-387.738525	-278.506287	843.690918	-477.274323	-26.901649	961.339294	536.372498	-23.308586	957.178406	533.748901	155.296234
-528.497253	75.191154	865.246765	-482.519135	-141.572235	866.037231	-613.546753	93.949669	492.773804	-549.641174	-189.817795	517.414795	-634.948181	103.695717	86.394684	-597.345154	-208.377533	84.241470	-565.050476	135.265121	1344.640625	-495.683350	-201.117722	1352.495361	-477.044647	-21.277016	1340.900757	-520.057007	-1.763803	1632.397949	-637.366760	213.726929	1087.233887	-506.540314	-309.690643	1095.859253	-524.754333	220.118988	836.993225	-387.628693	-278.173950	843.734802	-477.264191	-26.850595	961.360779	535.979370	-23.349865	957.100891	533.350159	155.225769
-528.462097	75.213951	865.256592	-482.438782	-141.536606	866.058777	-613.495544	93.971184	492.783478	-549.530090	-189.855453	517.395081	-634.966858	103.692024	86.382866	-597.385925	-208.362579	84.271263	-565.327881	135.362152	1344.621094	-495.771301	-201.123154	1352.502930	-477.114166	-21.237030	1340.955688	-520.088501	-1.666656	1632.384644	-637.376831	213.686111	1087.163818	-506.554962	-309.578461	1095.829712	-524.419556	219.659943	837.068237	-387.542267	-277.741608	843.790771	-477.242920	-26.817671	961.386963	535.552063	-23.413193	957.019287	533.063477	155.332352
-528.417053	75.226158	865.255615	-482.337036	-141.543839	866.076233	-613.360779	93.962906	492.759460	-549.450867	-189.916138	517.431946	-634.943909	103.697418	86.388664	-597.365967	-208.336899	84.266388	-565.463074	135.379150	1344.612183	-495.852478	-201.094559	1352.511719	-477.191040	-21.198744	1340.982788	-520.189331	-1.657738	1632.374756	-637.404053	213.602173	1087.103027	-506.576233	-309.464996	1095.792725	-524.160767	219.320572	837.145203	-387.464142	-277.339172	843.840027	-477.211792	-26.809143	961.407227	535.144043	-23.519733	956.944092	532.788025	155.241470
-528.411682	75.232475	865.266724	-482.299347	-141.499847	866.079834	-613.317444	94.021797	492.756592	-549.395325	-189.986710	517.451904	-634.920959	103.705330	86.397003	-597.395142	-208.358963	84.291557	-565.570129	135.381317	1344.626709	-495.923004	-201.094376	1352.524658	-477.279999	-21.169271	1341.035278	-520.268677	-1.582426	1632.364990	-637.411072	213.494690	1087.055664	-506.577637	-309.362396	1095.767578	-523.884827	218.899017	837.218689	-387.370361	-276.896881	843.883545	-477.211761	-26.786537	961.421082	534.692505	-23.623974	956.868835	532.476379	155.196777
-528.373840	75.216713	865.271362	-482.211731	-141.483871	866.095520	-613.213318	94.023613	492.754211	-549.259766	-189.930466	517.416809	-634.899170	103.716812	86.384407	-597.394348	-208.376678	84.268967	-565.666870	135.403107	1344.641968	-495.987854	-201.092285	1352.556763	-477.364136	-21.176186	1341.084106	-520.413696	-1.580511	1632.373535	-637.425171	213.382813	1086.995483	-506.585968	-309.287018	1095.749634	-523.731384	218.633575	837.262451	-387.314667	-276.444489	843.973389	-477.181854	-26.781147	961.440552	534.199585	-23.722103	956.826172	532.064209	155.087418
-528.330322	75.240387	865.290833	-482.136292	-141.465332	866.112427	-613.161072	94.018784	492.753326	-549.209839	-189.898727	517.537109	-634.903198	103.686661	86.376717	-597.402588	-208.353241	84.288879	-565.805908	135.390701	1344.651123	-496.071136	-201.090759	1352.572632	-477.424255	-21.150579	1341.132935	-520.561523	-1.564014	1632.371094	-637.458984	213.256348	1086.966187	-506.606812	-309.198212	1095.737061	-523.480652	218.227936	837.313904	-387.253723	-275.954895	844.038025	-477.147308	-26.762461	961.466187	533.691040	-23.755812	956.763000	531.570862	154.861298
-528.321777	75.247215	865.289978	-482.092255	-141.445511	866.117981	-613.107239	94.038887	492.755219	-549.149475	-189.897476	517.494751	-634.875305	103.696007	86.383781	-597.437622	-208.372940	84.269997	-565.901978	135.407928	1344.671387	-496.148773	-201.096405	1352.589600	-477.476593	-21.146219	1341.183716	-520.721680	-1.542229	1632.386963	-637.467529	213.123596	1086.896362	-506.636322	-309.126984	1095.713257	-523.273499	217.853699	837.368530	-387.202515	-275.439148	844.082336	-477.129730	-26.743151	961.470703	533.189758	-23.800795	956.713013	531.157898	154.754105
-528.299438	75.265831	865.295776	-482.062042	-141.410233	866.121704	-613.056946	94.051476	492.764893	-549.126404	-189.865631	517.477112	-634.898926	103.714485	86.387444	-597.378418	-208.361252	84.256783	-565.994629	135.418106	1344.680176	-496.204559	-201.063232	1352.622681	-477.554932	-21.151529	1341.220337	-520.907471	-1.573099	1632.452148	-637.505127	213.023788	1086.872314	-506.625244	-309.059204	1095.706299	-523.120422	217.455444	837.408630	-387.127289	-274.939270	844.157776	-477.115295	-26.718128	961.479065	532.700684	-23.899254	956.687683	530.812317	154.685410
-528.279358	75.249649	865.292114	-482.014740	-141.375397	866.135742	-613.036377	94.034508	492.734100	-549.166809	-189.882233	517.494019	-634.916504	103.720169	86.390770	-597.419312	-208.370575	84.270523	-566.074463	135.425735	1344.692505	-496.264008	-201.080750	1352.635986	-477.607910	-21.134914	1341.258911	-521.118958	-1.538532	1632.407837	-637.538147	212.872925	1086.824463	-506.647064	-308.984161	1095.700439	-522.917969	216.954803	837.493591	-387.063812	-274.484680	844.217957	-477.093292	-26.698435	961.487000	532.153931	-23.979750	956.638550	530.426697	154.593460
-528.257446	75.270721	865.308533	-481.984833	-141.375183	866.137756	-613.001221	94.042206	492.749298	-549.217041	-189.887283	517.499451	-634.893555	103.734657	86.375809	-597.365234	-208.353867	84.256645	-566.157410	135.429794	1344.695801	-496.296356	-201.066498	1352.690552	-477.658447	-21.121668	1341.301880	-521.339722	-1.554690	1632.424805	-637.552307	212.753540	1086.754517	-506.654938	-308.892761	1095.682251	-522.841980	216.731140	837.478333	-387.027679	-273.991974	844.262207	-477.074738	-26.695318	961.498901	531.588318	-24.040508	956.573120	529.985168	154.526810
-528.234375	75.269661	865.320984	-481.949982	-141.384720	866.150208	-613.021118	94.035301	492.726959	-549.330688	-189.948273	517.558105	-634.899597	103.726860	86.389740	-597.410767	-208.351242	84.257919	-566.195862	135.427155	1344.694702	-496.333740	-201.060303	1352.717285	-477.693604	-21.118299	1341.340454	-521.591370	-1.540871	1632.432861	-637.582703	212.663528	1086.720337	-506.652222	-308.790985	1095.668579	-522.657104	216.165634	837.540039	-386.951874	-273.502411	844.317505	-477.048096	-26.699837	961.511963	531.080566	-24.121143	956.515747	529.581177	154.475525
-528.203369	75.280350	865.334412	-481.927673	-141.364578	866.163879	-613.019165	94.019783	492.729523	-549.440918	-189.949051	517.578125	-634.878113	103.739250	86.377785	-597.432922	-208.360229	84.269974	-566.268433	135.438080	1344.704956	-496.388763	-201.050049	1352.739136	-477.748688	-21.111755	1341.372803	-521.813721	-1.513040	1632.465454	-637.604553	212.560608	1086.657349	-506.664368	-308.702972	1095.675781	-522.643372	216.021744	837.503906	-386.944824	-273.042786	844.372437	-477.026855	-26.686314	961.527222	530.512390	-24.170311	956.493225	529.181946	154.371002
-528.186646	75.311485	865.336975	-481.919373	-141.343491	866.158813	-613.058777	94.040245	492.758087	-549.385376	-189.870117	517.441711	-634.880798	103.730156	86.374107	-597.396301	-208.363174	84.234039	-566.310669	135.453583	1344.706299	-496.425293	-201.032104	1352.779541	-477.759766	-21.073549	1341.421509	-522.117188	-1.554005	1632.490234	-637.623474	212.453766	1086.636719	-506.634583	-308.653503	1095.653809	-522.576965	215.710037	837.509338	-386.891846	-272.519592	844.457153	-477.014557	-26.665010	961.526367	529.903870	-24.201693	956.418457	528.743958	154.340912
-528.163940	75.286339	865.350647	-481.927795	-141.336166	866.169189	-613.098022	94.029350	492.766663	-549.573364	-189.933594	517.574646	-634.870422	103.739204	86.360855	-597.433228	-208.336441	84.244728	-566.356506	135.444794	1344.710938	-496.444214	-201.027466	1352.803711	-477.814301	-21.077353	1341.457397	-522.353699	-1.538852	1632.524048	-637.658630	212.396118	1086.602051	-506.617706	-308.540985	1095.630737	-522.528442	215.418015	837.493774	-386.858582	-272.016632	844.498657	-477.003693	-26.677641	961.537537	529.283997	-24.263765	956.354187	528.286133	154.259674
-528.157715	75.256607	865.345093	-481.933899	-141.332321	866.179688	-613.096619	93.983864	492.738312	-549.711121	-189.992081	517.626404	-634.878235	103.720001	86.364738	-597.487610	-208.343506	84.257767	-566.398987	135.460693	1344.713135	-496.487793	-201.009933	1352.828369	-477.836914	-21.071514	1341.513916	-522.624817	-1.570166	1632.551758	-637.670166	212.316605	1086.540161	-506.616791	-308.459869	1095.657837	-522.490845	215.138367	837.501953	-386.808350	-271.535309	844.561401	-477.000824	-26.683506	961.538635	528.710449	-24.308559	956.320557	527.786194	154.215561
-528.130005	75.258781	865.350037	-481.927155	-141.339050	866.192383	-613.100403	93.950211	492.743774	-549.766724	-189.994080	517.632751	-634.885376	103.734367	86.356110	-597.467285	-208.339417	84.260948	-566.452576	135.486557	1344.707275	-496.506744	-201.005371	1352.873657	-477.872467	-21.049139	1341.549683	-522.896851	-1.582944	1632.580688	-637.693909	212.235672	1086.515381	-506.572021	-308.378418	1095.662964	-522.440308	214.868271	837.488098	-386.795563	-271.135315	844.621033	-476.989685	-26.686647	961.549377	528.073181	-24.355377	956.272156	527.306763	154.193710
-528.143677	75.268158	865.355469	-481.965790	-141.347031	866.194092	-613.176147	93.954567	492.734192	-549.791321	-189.922806	517.612671	-634.919312	103.713272	86.365334	-597.484741	-208.370239	84.249359	-566.486938	135.500305	1344.701294	-496.520416	-200.986389	1352.905518	-477.892883	-21.041046	1341.581299	-523.197083	-1.630547	1632.613770	-637.714233	212.151276	1086.483887	-506.548920	-308.275391	1095.650635	-522.403015	214.584030	837.476379	-386.751678	-270.733521	844.658752	-477.007935	-26.689636	961.550842	527.405579	-24.431837	956.230652	526.859985	154.108917
-528.126465	75.208992	865.364624	-481.974030	-141.351196	866.201965	-613.152039	93.959763	492.708588	-549.821106	-189.910995	517.585388	-634.912964	103.718971	86.347557	-597.529297	-208.372879	84.247063	-566.521729	135.491562	1344.687744	-496.568237	-200.982239	1352.928955	-477.915924	-21.022335	1341.609619	-523.450806	-1.639648	1632.646973	-637.756348	212.075043	1086.443848	-506.508026	-308.174408	1095.653931	-522.296265	214.158340	837.461365	-386.662689	-270.304932	844.722168	-477.000793	-26.722975	961.558716	526.743225	-24.491493	956.209351	526.376465	154.065445
-528.138000	75.215775	865.367493	-482.021240	-141.328430	866.207153	-613.192810	93.985428	492.726288	-549.830017	-189.887451	517.538269	-634.883423	103.746887	86.333267	-597.518005	-208.379074	84.230019	-566.550354	135.497787	1344.686523	-496.583374	-200.952881	1352.952271	-477.949005	-21.010605	1341.635498	-523.690369	-1.651160	1632.672241	-637.738953	212.014709	1086.402344	-506.463013	-308.103424	1095.643066	-522.369141	214.135483	837.411560	-386.591339	-269.923706	844.775513	-477.026154	-26.710505	961.561707	526.094116	-24.498711	956.164429	525.881409	153.992813
-528.149475	75.225868	865.364868	-482.065857	-141.367157	866.209229	-613.203125	93.992058	492.741791	-549.821045	-189.893631	517.507813	-634.887207	103.750786	86.329987	-597.506042	-208.392365	84.220619	-566.559570	135.514542	1344.682617	-496.611145	-200.944016	1352.983032	-477.973236	-20.984909	1341.663940	-523.888550	-1.624347	1632.672852	-637.759155	211.940872	1086.398071	-506.426514	-307.996368	1095.645386	-522.377441	213.937439	837.392578	-386.518036	-269.550690	844.821289	-477.054199	-26.728474	961.561646	525.427734	-24.535639	956.127258	525.348022	153.953415
-528.147034	75.209404	865.373901	-482.080750	-141.384842	866.233337	-613.205017	93.982666	492.752869	-549.811829	-189.847961	517.486633	-634.891357	103.749680	86.328514	-597.452087	-208.405365	84.191711	-566.588989	135.506210	1344.677734	-496.634674	-200.933746	1352.996948	-477.985016	-20.976397	1341.671753	-524.077332	-1.667900	1632.777222	-637.782654	211.868378	1086.357544	-506.367981	-307.912659	1095.655640	-522.406372	213.799408	837.368835	-386.429565	-269.184814	844.878784	-477.068939	-26.742956	961.580566	524.750916	-24.620888	956.101990	524.819702	153.924957
-528.187256	75.187500	865.389587	-482.136871	-141.389587	866.236389	-613.236511	93.997314	492.788361	-549.888367	-189.894012	517.499878	-634.911621	103.737144	86.342377	-597.486633	-208.375854	84.181747	-566.604309	135.508667	1344.674927	-496.669434	-200.897583	1353.017090	-478.033020	-20.972906	1341.705444	-524.299561	-1.623480	1632.738159	-637.794373	211.807388	1086.340454	-506.319122	-307.873688	1095.636963	-522.421387	213.654236	837.351868	-386.372986	-268.878876	844.927917	-477.106934	-26.761282	961.587280	524.008301	-24.673376	956.058716	524.276306	153.887344
-528.199951	75.217796	865.392517	-482.180450	-141.397446	866.249146	-613.232422	93.993309	492.779602	-549.908020	-189.864334	517.493713	-634.919250	103.740288	86.330223	-597.509460	-208.387924	84.173584	-566.637268	135.527542	1344.700073	-496.681030	-200.899170	1353.026855	-478.036926	-20.956957	1341.732666	-524.472412	-1.615108	1632.760254	-637.826050	211.761368	1086.351929	-506.262085	-307.788025	1095.629517	-522.468933	213.555603	837.312561	-386.235657	-268.508179	844.980103	-477.144104	-26.752741	961.597961	523.319885	-24.689816	956.017639	523.721008	153.842102
-528.210510	75.215019	865.386414	-482.194122	-141.417435	866.262329	-613.253662	94.004982	492.749542	-549.888428	-189.841507	517.487671	-634.919556	103.737038	86.334206	-597.497559	-208.394104	84.176086	-566.641052	135.523727	1344.706665	-496.698639	-200.862305	1353.048706	-478.073364	-20.946001	1341.738647	-524.628784	-1.607604	1632.773071	-637.858521	211.732819	1086.327759	-506.229828	-307.742493	1095.639160	-522.538452	213.514389	837.304504	-386.185883	-268.214905	845.018250	-477.171417	-26.759684	961.605652	522.699463	-24.714628	955.973694	523.215393	153.830856
-528.251343	75.201614	865.381775	-482.226318	-141.436661	866.270691	-613.254761	94.026001	492.740387	-549.925232	-189.852325	517.478455	-634.927490	103.734009	86.336227	-597.395020	-207.929764	84.068977	-566.666809	135.520874	1344.718872	-496.713470	-200.869904	1353.050415	-478.091980	-20.927023	1341.750854	-524.762695	-1.602962	1632.772095	-637.888611	211.706146	1086.330933	-506.189789	-307.697998	1095.628296	-522.561218	213.428406	837.283752	-386.103577	-267.964783	845.063660	-477.216949	-26.771212	961.609863	522.002136	-24.783039	955.957764	522.684021	153.823456
-528.291443	75.206108	865.391785	-482.285858	-141.440628	866.264893	-613.263794	94.011162	492.736694	-549.961914	-189.890732	517.510437	-634.923828	103.735626	86.334984	-597.454285	-208.355301	84.163811	-566.683838	135.553589	1344.729980	-496.751678	-200.833038	1353.055664	-478.154755	-20.920080	1341.737061	-524.869446	-1.580531	1632.783936	-637.940979	211.697693	1086.340942	-506.138611	-307.627991	1095.613892	-522.596130	213.314667	837.276794	-386.020905	-267.741913	845.110901	-477.265015	-26.780336	961.612061	521.207397	-24.840919	955.914307	522.081055	153.750275
-528.338562	75.252174	865.392883	-482.325134	-141.438980	866.261536	-613.279785	94.007004	492.737976	-549.959534	-189.889954	517.506287	-634.932922	103.731270	86.336052	-597.497192	-208.378372	84.181129	-566.721313	135.544769	1344.714233	-496.771942	-200.820953	1353.067017	-478.191101	-20.890373	1341.740234	-524.944153	-1.581891	1632.787354	-637.993530	211.708221	1086.341797	-506.114532	-307.574188	1095.613525	-522.670837	213.304611	837.277344	-385.938782	-267.555695	845.157959	-477.309265	-26.758944	961.611389	520.528564	-24.869936	955.872925	521.532349	153.654785
-528.378174	75.224762	865.391052	-482.352448	-141.455627	866.278931	-613.283508	94.011978	492.724091	-549.983154	-189.921616	517.475525	-634.906433	103.742943	86.335068	-597.456726	-208.367401	84.171768	-566.786072	135.554321	1344.721924	-496.821808	-200.830338	1353.073730	-478.176514	-20.894539	1341.776123	-525.012756	-1.564112	1632.789307	-638.039246	211.724411	1086.338623	-506.092438	-307.540009	1095.594971	-522.738708	213.331406	837.285034	-385.873474	-267.390259	845.211609	-477.358429	-26.773916	961.623291	519.876892	-24.882956	955.825806	521.001709	153.653275
-528.423706	75.243744	865.397034	-482.391815	-141.433807	866.272034	-613.330811	94.005882	492.745483	-549.976257	-189.917007	517.477966	-634.917297	103.737801	86.337379	-597.427551	-208.353897	84.161270	-566.842163	135.555145	1344.715454	-496.855774	-200.823212	1353.078369	-478.260956	-20.865498	1341.765991	-525.072632	-1.525848	1632.778931	-638.118591	211.756332	1086.361694	-506.035767	-307.533081	1095.611206	-522.838562	213.422714	837.276611	-385.767761	-267.229462	845.259705	-477.400818	-26.758308	961.623169	519.168640	-24.878538	955.763245	520.413879	153.695053
-528.437500	75.212555	865.387817	-482.402924	-141.462311	866.275757	-613.337097	94.001015	492.754395	-550.003845	-189.864700	517.483948	-634.910217	103.731178	86.324821	-597.438232	-208.349457	84.157570	-566.898926	135.570755	1344.702026	-496.888641	-200.798798	1353.081543	-478.267426	-20.845339	1341.773193	-525.112793	-1.504240	1632.782227	-638.184814	211.831741	1086.362061	-506.024078	-307.466827	1095.599731	-522.922607	213.494751	837.282166	-385.665497	-267.108337	845.315247	-477.419220	-26.783278	961.621826	518.434814	-24.966064	955.726196	519.777222	153.683487
-528.478638	75.266762	865.381104	-482.427246	-141.461868	866.284058	-613.374023	93.990196	492.751221	-550.043823	-189.909561	517.514832	-634.908569	103.726639	86.327065	-597.464661	-208.360596	84.171463	-566.936584	135.575256	1344.696533	-496.930939	-200.789536	1353.084229	-478.346191	-20.824640	1341.780518	-525.126953	-1.487383	1632.786011	-638.258850	211.880417	1086.359619	-505.980682	-307.473663	1095.590088	-523.036804	213.627396	837.270386	-385.604401	-267.054260	845.340942	-477.456421	-26.749653	961.623535	517.751465	-24.991396	955.691162	519.231445	153.615372
-528.511169	75.227211	865.359802	-482.450684	-141.435654	866.277832	-613.325989	93.954025	492.726593	-550.057007	-189.900024	517.507385	-634.910156	103.719185	86.326576	-597.432007	-208.367432	84.162170	-567.044495	135.591827	1344.672852	-496.975952	-200.786514	1353.096313	-478.407928	-20.812634	1341.752075	-525.138916	-1.469184	1632.774414	-638.345886	211.956497	1086.341187	-505.941803	-307.476257	1095.617310	-523.225220	213.944168	837.217163	-385.535583	-266.986511	845.394592	-477.492310	-26.748211	961.611511	517.052490	-25.018173	955.641602	518.692139	153.614120
-528.524841	75.196877	865.357544	-482.458191	-141.444061	866.282043	-613.294128	93.883636	492.679779	-550.097168	-189.909531	517.486206	-634.881775	103.744392	86.325401	-597.451660	-208.370972	84.169159	-567.099731	135.592484	1344.666138	-497.007965	-200.760849	1353.113647	-478.467041	-20.802097	1341.749512	-525.169495	-1.393926	1632.767090	-638.454163	212.028015	1086.347534	-505.927277	-307.472534	1095.641724	-523.261597	213.934204	837.234192	-385.448395	-266.990112	845.424438	-477.506195	-26.763969	961.613159	516.361206	-25.101755	955.596802	518.046021	153.552902
-528.581421	75.188026	865.346252	-482.477173	-141.477859	866.294312	-613.395325	93.891022	492.693115	-550.171326	-189.889938	517.515076	-634.898865	103.753288	86.318733	-597.484070	-208.376450	84.164886	-567.218018	135.591141	1344.644897	-497.095734	-200.762009	1353.102905	-478.554077	-20.782200	1341.739136	-525.170532	-1.356914	1632.756226	-638.531921	212.107346	1086.344849	-505.901001	-307.463562	1095.634033	-523.464417	214.308075	837.191467	-385.319275	-266.945068	845.504761	-477.534302	-26.768738	961.609741	515.652161	-25.165800	955.573730	517.421021	153.491928
-528.584717	75.180420	865.353149	-482.505951	-141.444107	866.289917	-613.509033	93.917122	492.731018	-550.208496	-189.902115	517.512451	-634.935547	103.742889	86.321136	-597.510925	-208.371063	84.141144	-567.350220	135.595749	1344.620483	-497.138489	-200.743469	1353.110962	-478.599396	-20.750708	1341.755371	-525.183960	-1.316587	1632.742676	-638.632874	212.176437	1086.345093	-505.887085	-307.453278	1095.649902	-523.587219	214.475586	837.189819	-385.268738	-267.009949	845.520142	-477.552765	-26.763212	961.612244	515.029541	-25.220350	955.520752	516.929260	153.411301
-528.619324	75.115891	865.333923	-482.501221	-141.477051	866.285706	-613.507019	93.892860	492.712799	-550.236572	-189.882767	517.518677	-634.902832	103.756912	86.317253	-597.484009	-208.383942	84.139877	-567.467957	135.583405	1344.589233	-497.194580	-200.751648	1353.100342	-478.668915	-20.761074	1341.755249	-525.224731	-1.334434	1632.695679	-638.738831	212.247604	1086.338379	-505.881256	-307.461548	1095.661255	-523.713562	214.665390	837.167358	-385.195801	-267.078949	845.538391	-477.572937	-26.800432	961.601257	514.339661	-25.261948	955.495667	516.280823	153.404526
-528.644043	75.114182	865.333984	-482.524200	-141.462463	866.277283	-613.571411	93.876259	492.689362	-550.278320	-189.874039	517.507263	-634.921997	103.732231	86.300186	-597.461304	-208.391663	84.147575	-567.596497	135.598648	1344.572998	-497.265839	-200.749374	1353.120483	-478.740265	-20.740913	1341.745728	-525.231262	-1.282249	1632.685303	-638.828674	212.288834	1086.321411	-505.869080	-307.475739	1095.660034	-523.826172	214.909424	837.169861	-385.111786	-267.178833	845.582581	-477.594177	-26.796507	961.596497	513.583191	-25.273266	955.462402	515.587952	153.371399
-528.682007	75.166206	865.348145	-482.533325	-141.465195	866.284851	-613.617615	93.843605	492.711029	-550.292603	-189.817719	517.506348	-634.932007	103.724495	86.308891	-597.412964	-207.973709	84.055153	-567.739197	135.679657	1344.606445	-497.283386	-200.730591	1353.112549	-478.818451	-20.743723	1341.743774	-525.239990	-1.243805	1632.684448	-638.925659	212.356583	1086.336792	-505.827423	-307.511902	1095.681152	-523.968628	215.123154	837.142761	-385.003906	-267.292786	845.635193	-477.619446	-26.773026	961.607910	512.940002	-25.362240	955.396912	515.087158	153.321838
-528.689514	75.162430	865.339417	-482.518311	-141.470657	866.269409	-613.620544	93.856598	492.710175	-550.341858	-189.859818	517.530396	-634.900085	103.738129	86.309113	-597.399170	-207.961090	84.049232	-567.847656	135.694351	1344.590332	-497.340851	-200.723907	1353.121826	-478.868805	-20.696297	1341.736694	-525.215637	-1.129345	1632.710449	-639.025024	212.402924	1086.288696	-505.845612	-307.535950	1095.683594	-524.108276	215.429184	837.103210	-384.987488	-267.498291	845.615173	-477.625946	-26.779900	961.598999	512.320923	-25.401340	955.345703	514.462646	153.249207
-528.724487	75.125771	865.335510	-482.543152	-141.451843	866.272339	-613.654968	93.856522	492.713593	-550.373291	-189.823196	517.514648	-634.929626	103.721718	86.307014	-597.413208	-207.966034	84.051674	-567.953491	135.694656	1344.558472	-497.381775	-200.714767	1353.117676	-478.953583	-20.690243	1341.730469	-525.247986	-1.068054	1632.666260	-639.141602	212.467209	1086.293091	-505.846375	-307.556702	1095.712891	-524.279541	215.723358	837.063110	-384.892151	-267.651947	845.662109	-477.658020	-26.783321	961.598755	511.624237	-25.363367	955.277771	513.774719	153.225388
-528.750793	75.142479	865.324097	-482.539948	-141.452927	866.264954	-613.657410	93.835602	492.707642	-550.426636	-189.817139	517.527100	-634.912537	103.732147	86.300499	-597.407471	-207.956345	83.991585	-567.987793	135.600708	1344.477417	-497.425385	-200.695465	1353.110840	-479.005890	-20.648243	1341.720459	-525.267212	-1.039599	1632.677246	-639.255005	212.529388	1086.277588	-505.828003	-307.593994	1095.705078	-524.393188	215.970734	837.025879	-384.834442	-267.802429	845.683350	-477.671265	-26.770813	961.589539	510.894592	-25.415243	955.201660	513.220642	153.203430
-528.799377	75.096985	865.318726	-482.561646	-141.452835	866.258423	-613.669312	93.816574	492.678680	-550.497070	-189.833160	517.523804	-634.938904	103.730995	86.308517	-597.414551	-207.955002	84.006721	-568.092896	135.590530	1344.439331	-497.463806	-200.676483	1353.102295	-479.083099	-20.654947	1341.706421	-525.296387	-0.992772	1632.662720	-639.367126	212.573532	1086.250732	-505.839752	-307.668060	1095.742432	-524.529663	216.220566	836.982971	-384.878723	-268.052704	845.669250	-477.704865	-26.788885	961.582825	510.209930	-25.465002	955.147156	512.567200	153.176529
-528.829285	75.118690	865.335632	-482.565247	-141.455887	866.260376	-613.681030	93.831818	492.697449	-550.497559	-189.820038	517.530457	-634.927063	103.736069	86.310165	-597.416931	-207.989853	84.026291	-568.159546	135.584793	1344.423340	-497.497986	-200.675735	1353.100952	-479.150879	-20.668396	1341.688477	-525.351379	-0.922418	1632.660767	-639.494019	212.646759	1086.270508	-505.844696	-307.725464	1095.765015	-524.690125	216.399567	837.004822	-384.921173	-268.237244	845.655701	-477.730988	-26.785458	961.595398	509.528931	-25.430693	955.063660	511.878113	153.166992
-528.876953	75.091408	865.326355	-482.594940	-141.436935	866.248413	-613.679016	93.827560	492.699493	-550.514954	-189.804062	517.527954	-634.926880	103.722839	86.310837	-597.398132	-207.983414	84.027855	-568.240784	135.595718	1344.402466	-497.516235	-200.664093	1353.113403	-479.228546	-20.627424	1341.659302	-525.400024	-0.876142	1632.652832	-639.593811	212.715012	1086.268188	-505.843262	-307.799744	1095.821289	-524.877441	216.669617	836.979675	-384.910858	-268.448059	845.668701	-477.776337	-26.788586	961.586670	508.869324	-25.508877	954.991455	511.292969	153.096527
-528.928711	75.114059	865.349243	-482.600037	-141.436813	866.264221	-613.708862	93.838142	492.701416	-550.515564	-189.804062	517.527405	-634.920410	103.728615	86.303200	-597.360840	-207.952087	83.998360	-568.338623	135.574707	1344.387451	-497.537811	-200.628326	1353.122070	-479.250031	-20.615368	1341.694702	-525.473633	-0.819310	1632.620239	-639.714417	212.780807	1086.273682	-505.794220	-307.999298	1095.959717	-525.097839	216.969482	836.961060	-384.916168	-268.677124	845.701294	-477.810608	-26.776186	961.607666	508.152954	-25.601700	954.941223	510.601440	152.981720
-528.948303	75.113884	865.347534	-482.614685	-141.422394	866.255432	-613.708862	93.838257	492.700378	-550.695923	-189.816299	517.636963	-634.926697	103.736504	86.311348	-597.465088	-207.942902	84.025909	-568.414246	135.573944	1344.381470	-497.568787	-200.626709	1353.119385	-479.288635	-20.598967	1341.689331	-525.537292	-0.745206	1632.643066	-639.801758	212.827530	1086.250977	-505.782410	-308.103333	1095.997437	-525.254517	217.270676	836.880371	-384.967377	-268.910645	845.696533	-477.829498	-26.771530	961.603088	507.450287	-25.557892	954.877014	509.926971	152.981812
-528.990417	75.103195	865.335266	-482.613739	-141.426987	866.265564	-613.734375	93.822220	492.704010	-550.680481	-189.844788	517.664429	-634.931580	103.720825	86.312843	-597.453247	-207.937775	84.033463	-568.494385	135.570923	1344.377319	-497.552063	-200.602173	1353.140259	-479.433044	-20.606611	1341.603027	-525.605591	-0.705577	1632.641113	-639.907715	212.874725	1086.284424	-505.810944	-308.150360	1096.019531	-525.465027	217.544907	836.843201	-385.048035	-269.146729	845.693420	-477.862854	-26.766228	961.604858	506.757385	-25.538416	954.804871	509.179596	152.828217
-529.042847	75.087479	865.342773	-482.626007	-141.430740	866.268738	-613.760010	93.829514	492.723816	-550.688110	-189.836502	517.710571	-634.932556	103.698990	86.316528	-597.413025	-207.947159	84.035675	-568.557251	135.555557	1344.368896	-497.587402	-200.587341	1353.150635	-479.482147	-20.604620	1341.609863	-525.690430	-0.631222	1632.640869	-640.000671	212.924255	1086.292480	-505.818604	-308.226929	1096.085449	-525.715210	217.807785	836.864502	-385.098907	-269.357941	845.706604	-477.901520	-26.773678	961.611877	506.038025	-25.599409	954.764771	508.555542	152.931229
-529.084473	75.088448	865.346313	-482.637329	-141.429153	866.290100	-613.742065	93.800171	492.722931	-550.696228	-189.859406	517.694946	-634.930969	103.699646	86.312912	-597.404053	-207.914429	84.038467	-568.657410	135.526627	1344.353149	-497.611450	-200.600601	1353.163818	-479.545044	-20.611012	1341.599487	-525.779907	-0.603216	1632.636597	-640.128845	213.009995	1086.305908	-505.841156	-308.293701	1096.115601	-525.855408	218.014847	836.753540	-385.175079	-269.652191	845.677551	-477.940918	-26.763378	961.627502	505.336853	-25.613628	954.669495	507.768219	152.712524
-529.103027	75.074760	865.378235	-482.641174	-141.426224	866.294739	-613.742188	93.826775	492.726593	-550.486267	-189.847336	517.548096	-634.918335	103.701645	86.332420	-597.362488	-207.949844	84.028831	-568.754578	135.538620	1344.357910	-497.617035	-200.578720	1353.169922	-479.608032	-20.602287	1341.602417	-525.870728	-0.553859	1632.635742	-640.243958	213.087585	1086.335205	-505.825897	-308.404022	1096.191406	-526.050964	218.240143	836.731812	-385.219452	-269.904816	845.668640	-477.960724	-26.780245	961.649048	504.689392	-25.555241	954.593079	507.193604	152.961487
-529.134766	75.078194	865.360657	-482.660980	-141.422318	866.288208	-613.770508	93.822334	492.702820	-550.488647	-189.849884	517.545288	-634.927979	103.697495	86.333618	-597.324890	-207.957809	84.039719	-568.853577	135.540497	1344.326904	-497.662201	-200.560318	1353.154297	-479.672424	-20.592897	1341.592041	-525.974915	-0.491563	1632.632568	-640.363647	213.133850	1086.345215	-505.858246	-308.480316	1096.227905	-526.254333	218.463135	836.698364	-385.289703	-270.178497	845.646912	-477.982086	-26.769217	961.635254	504.001251	-25.577543	954.553162	506.526123	152.896561
-529.190674	75.074310	865.371521	-482.663452	-141.436401	866.307007	-613.783508	93.813454	492.701385	-550.638184	-189.959656	517.696289	-634.933533	103.695137	86.333435	-597.467712	-207.996109	84.072716	-568.947510	135.534882	1344.326050	-497.691925	-200.563934	1353.171143	-479.768433	-20.573092	1341.575317	-526.072510	-0.453402	1632.625488	-640.488464	213.195328	1086.348633	-505.870239	-308.563629	1096.251099	-526.474854	218.680862	836.637268	-385.362244	-270.470703	845.631836	-478.021179	-26.770206	961.652405	503.267731	-25.571501	954.452942	505.694977	152.674515
-529.222351	75.036476	865.363831	-482.680450	-141.432571	866.310364	-613.772583	93.809914	492.691772	-550.611511	-189.954483	517.679382	-634.920410	103.697670	86.335884	-597.520142	-208.015472	84.095596	-569.040466	135.506729	1344.298340	-497.704102	-200.554123	1353.193726	-479.820618	-20.572144	1341.565918	-526.181213	-0.401212	1632.619507	-640.605652	213.271698	1086.377319	-505.870972	-308.674438	1096.284668	-526.733215	218.865479	836.598022	-385.462128	-270.792603	845.591248	-478.051056	-26.780376	961.651428	502.566376	-25.627123	954.388306	504.965698	152.665634
-529.226685	75.046486	865.378296	-482.676147	-141.427216	866.307251	-613.787048	93.799812	492.696899	-550.591614	-189.952576	517.688965	-634.919434	103.701218	86.331688	-597.494019	-207.988556	84.095062	-569.134644	135.496277	1344.290161	-497.744934	-200.543518	1353.183228	-479.887848	-20.569132	1341.559204	-526.286194	-0.352926	1632.617432	-640.746948	213.313141	1086.373901	-505.911072	-308.729340	1096.324463	-526.945129	219.027435	836.571899	-385.532074	-271.041321	845.570801	-478.057404	-26.780848	961.659485	501.924011	-25.597790	954.314758	504.323486	152.624023
-529.268799	75.045723	865.384888	-482.676117	-141.425491	866.322754	-613.814331	93.795563	492.712646	-550.582397	-190.011581	517.708374	-634.932129	103.705437	86.345062	-597.499084	-207.988220	84.099930	-569.235779	135.478745	1344.269043	-497.783264	-200.545609	1353.172729	-479.947784	-20.569458	1341.557007	-526.390503	-0.329170	1632.623291	-640.884583	213.325684	1086.393066	-505.949860	-308.792328	1096.353394	-527.125916	219.136765	836.545593	-385.626587	-271.364105	845.551208	-478.085602	-26.772476	961.672119	501.205170	-25.551022	954.246277	503.578217	152.674866
-529.258789	75.032532	865.378357	-482.628845	-141.420593	866.323364	-613.812256	93.781876	492.672241	-550.520508	-189.967041	517.660156	-634.893311	103.709457	86.333733	-597.470215	-207.989334	84.092873	-569.311707	135.482803	1344.261230	-497.822021	-200.538437	1353.170898	-480.027863	-20.552814	1341.549805	-526.504639	-0.286914	1632.608887	-641.015198	213.319656	1086.364990	-505.978943	-308.890594	1096.376709	-527.350830	219.324142	836.504517	-385.732574	-271.683990	845.512756	-478.074371	-26.771826	961.673889	500.439880	-25.582928	954.235168	502.860413	152.687042
-529.291443	74.995834	865.369995	-482.640472	-141.431656	866.315002	-613.801941	93.760468	492.672607	-550.416504	-189.897217	517.556580	-634.914612	103.706772	86.310692	-597.455200	-207.991547	84.082970	-569.417847	135.471970	1344.248413	-497.854248	-200.516769	1353.161255	-480.102051	-20.539547	1341.532715	-526.625244	-0.270522	1632.604736	-641.147827	213.350983	1086.349121	-506.044769	-308.947998	1096.393311	-527.546082	219.484909	836.471802	-385.811188	-271.959961	845.469543	-478.101318	-26.793289	961.666748	499.761749	-25.594162	954.182068	502.184814	152.715622
-529.285339	75.026260	865.364380	-482.626984	-141.426620	866.302124	-613.814087	93.767700	492.682465	-550.385681	-189.858734	517.538391	-634.909180	103.709129	86.311546	-597.458435	-207.998230	84.073959	-569.516235	135.462784	1344.203857	-497.899506	-200.508575	1353.146729	-480.167053	-20.529066	1341.524658	-526.768433	-0.293097	1632.623413	-641.288513	213.344940	1086.326538	-506.097107	-309.020325	1096.390137	-527.754578	219.665451	836.428467	-385.935120	-272.236511	845.438721	-478.107422	-26.781975	961.662598	499.117035	-25.503532	954.105164	501.454681	152.832672
-529.344727	75.025040	865.352234	-482.648193	-141.417770	866.299622	-613.846680	93.751068	492.687164	-550.421448	-189.884384	517.555725	-634.913391	103.707329	86.311577	-597.461975	-207.997604	84.076141	-569.636047	135.459045	1344.175171	-497.987823	-200.517654	1353.130493	-480.119019	-20.481462	1341.629395	-526.901672	-0.262386	1632.593994	-641.422363	213.345993	1086.285889	-506.192841	-309.080444	1096.391846	-528.088745	219.961502	836.390259	-386.067200	-272.557404	845.366455	-478.146942	-26.768522	961.654358	498.465271	-25.495621	954.056030	500.837006	152.827820
-529.367188	75.007782	865.335999	-482.654053	-141.423508	866.292175	-613.847412	93.724342	492.671478	-550.413269	-189.880188	517.544189	-634.924988	103.707497	86.303566	-597.460388	-207.997208	84.076721	-569.706238	135.480087	1344.139648	-498.010254	-200.517273	1353.149658	-480.226074	-20.483757	1341.592773	-527.083557	-0.192131	1632.593262	-641.546753	213.312897	1086.257568	-506.242310	-309.143707	1096.413452	-528.339478	220.131271	836.349060	-386.152527	-272.765839	845.360291	-478.163483	-26.774139	961.642822	497.731354	-25.511948	954.022156	500.114136	152.867981
-529.402527	75.018646	865.339661	-482.655975	-141.402557	866.286621	-613.833801	93.723099	492.669739	-550.414978	-189.881165	517.541321	-634.891968	103.709290	86.295906	-597.445374	-207.999207	84.074982	-569.796204	135.471237	1344.115845	-498.065216	-200.523376	1353.118896	-480.307159	-20.454794	1341.586670	-527.314209	-0.152784	1632.582886	-641.693848	213.303192	1086.242920	-506.337555	-309.182953	1096.431885	-528.495361	220.160553	836.300415	-386.280579	-272.977570	845.335938	-478.190674	-26.759565	961.644470	497.030884	-25.467457	953.959595	499.388580	152.957596
-529.413757	75.005936	865.338501	-482.645874	-141.401291	866.297058	-613.825134	93.696815	492.658508	-550.432373	-189.888062	517.573486	-634.883911	103.723259	86.300262	-597.403625	-207.986237	84.044655	-569.882813	135.465286	1344.088989	-498.080994	-200.512817	1353.138062	-480.372498	-20.453527	1341.584595	-527.566956	-0.159538	1632.569702	-641.856018	213.314041	1086.235596	-506.423676	-309.202148	1096.452271	-528.658752	220.153168	836.271973	-386.404968	-273.205353	845.319580	-478.198578	-26.758549	961.650757	496.432617	-25.464935	953.910828	498.765472	153.002914
-529.443420	75.024399	865.350891	-482.649811	-141.405930	866.300110	-613.825684	93.668045	492.680511	-550.419800	-189.852203	517.573730	-634.901184	103.721680	86.292160	-597.429626	-207.988403	84.036942	-569.951599	135.455612	1344.048340	-498.137146	-200.504227	1353.130737	-480.430969	-20.472441	1341.566406	-527.877563	-0.238951	1632.561646	-641.990662	213.281448	1086.200195	-506.489563	-309.292236	1096.492188	-528.812256	220.175201	836.227722	-386.551849	-273.443481	845.271240	-478.214081	-26.752890	961.658203	495.750671	-25.355219	953.832397	498.029449	153.101151
-529.487305	75.035210	865.363220	-482.659485	-141.409500	866.305725	-613.838623	93.684608	492.690643	-550.427246	-189.815033	517.550110	-634.910645	103.704918	86.305801	-597.470276	-208.001678	84.064240	-570.004822	135.460129	1344.008057	-498.153290	-200.520874	1353.131470	-480.494171	-20.460489	1341.556030	-528.276611	-0.221990	1632.547363	-642.120728	213.224121	1086.172974	-506.569763	-309.321320	1096.490356	-529.059509	220.287857	836.189392	-386.617645	-273.619324	845.263245	-478.240662	-26.748226	961.667053	495.055573	-25.363619	953.798645	497.370972	153.114365
-529.527222	75.063538	865.377075	-482.701447	-141.404327	866.306946	-613.868835	93.673904	492.695282	-550.421204	-189.825119	517.541626	-634.902893	103.720161	86.295067	-597.434204	-208.014236	84.057816	-570.025879	135.454498	1343.985962	-498.165741	-200.529922	1353.128540	-480.518890	-20.470091	1341.528809	-528.726685	-0.198146	1632.523560	-642.248962	213.168381	1086.144409	-506.649994	-309.377411	1096.497314	-529.201172	220.251160	836.153564	-386.784912	-273.833435	845.216858	-478.276855	-26.737019	961.673584	494.402344	-25.372622	953.769775	496.683960	153.070374
-529.577332	75.050064	865.376770	-482.744019	-141.398132	866.307068	-613.889587	93.697365	492.676178	-550.468384	-189.834930	517.539856	-634.924377	103.703987	86.303719	-597.455627	-208.024658	84.046600	-570.028137	135.451828	1343.980103	-498.116364	-200.542969	1353.121094	-480.509155	-20.473959	1341.538818	-529.267029	-0.184968	1632.495483	-642.374756	213.143341	1086.112793	-506.729156	-309.389008	1096.497559	-529.411011	220.308624	836.112183	-386.847717	-273.973694	845.198303	-478.319885	-26.738169	961.672363	493.747559	-25.277811	953.708252	495.969055	153.189651
-529.595276	75.082588	865.388367	-482.775513	-141.376328	866.306091	-613.886047	93.669662	492.679016	-550.581665	-189.842972	517.601990	-634.898560	103.735878	86.293449	-597.446655	-208.008957	84.019745	-569.986572	135.450684	1343.964600	-498.081604	-200.539520	1353.115356	-480.505432	-20.469713	1341.534180	-529.865906	-0.204763	1632.491577	-642.481018	213.084274	1086.113525	-506.807129	-309.447845	1096.500977	-529.552979	220.205750	836.081116	-386.995789	-274.138184	845.140442	-478.340546	-26.717789	961.676941	493.097626	-25.254255	953.662720	495.327271	153.255127
-529.638428	75.045830	865.395020	-482.785828	-141.396378	866.298279	-613.926208	93.677483	492.651398	-550.603882	-189.835831	517.569153	-634.922485	103.704979	86.303139	-597.343689	-207.964508	83.988304	-569.948303	135.443024	1343.937622	-498.005310	-200.542938	1353.109375	-480.512939	-20.478418	1341.504761	-530.469116	-0.224195	1632.584473	-642.588379	213.054901	1086.116821	-506.874084	-309.490967	1096.505127	-529.686584	220.111252	836.049988	-387.113647	-274.259186	845.112000	-478.366241	-26.747643	961.676147	492.433685	-25.258806	953.638611	494.608490	153.202560
-529.717224	75.077423	865.396912	-482.866943	-141.395432	866.276672	-613.950500	93.706657	492.654663	-550.661804	-189.828751	517.616821	-634.925964	103.732254	86.306091	-597.327209	-207.972244	83.981796	-569.854858	135.408722	1343.947388	-497.957764	-200.532867	1353.123169	-480.474091	-20.489243	1341.500366	-531.193237	-0.185977	1632.515503	-642.674377	213.011230	1086.118896	-506.922089	-309.516266	1096.502197	-529.814148	219.996216	836.016602	-387.229645	-274.365021	845.076721	-478.424469	-26.738272	961.660400	491.744385	-25.223583	953.601440	493.937408	153.253204
-529.743591	75.063789	865.390503	-482.883514	-141.420151	866.277100	-614.000305	93.689903	492.657776	-550.672668	-189.808441	517.581177	-634.919128	103.742630	86.301369	-597.298096	-207.964035	83.965294	-569.818970	135.400787	1343.920044	-497.887634	-200.537796	1353.116333	-480.434448	-20.487320	1341.505493	-531.871521	-0.138872	1632.529297	-642.748230	212.993973	1086.139038	-507.107483	-309.193481	1096.381104	-529.976807	219.898560	835.988159	-387.389862	-274.467651	844.998169	-478.435181	-26.751223	961.653870	491.105072	-25.142427	953.527222	493.234283	153.334061
-529.778992	75.066612	865.396179	-482.943451	-141.417725	866.283813	-614.007324	93.694382	492.658081	-550.725159	-189.784927	517.602783	-634.912781	103.760162	86.306282	-597.381714	-207.975372	83.966675	-569.756042	135.391281	1343.944824	-497.765686	-200.527222	1353.138306	-480.388977	-20.501867	1341.515625	-532.626038	-0.141243	1632.543701	-642.809509	212.934982	1086.148682	-507.153534	-309.233765	1096.412598	-530.136963	219.811539	835.945618	-387.504333	-274.548401	844.971680	-478.476624	-26.749943	961.658386	490.477142	-25.042221	953.483215	492.543945	153.440063
-529.802368	75.044640	865.393616	-482.969757	-141.416901	866.281616	-614.056641	93.683983	492.669067	-550.839478	-189.797638	517.606812	-634.932068	103.760948	86.285675	-597.440857	-207.995010	83.991264	-569.696716	135.384705	1343.947632	-497.704407	-200.544556	1353.178101	-480.328613	-20.501282	1341.540161	-533.379761	-0.132244	1632.572021	-642.833801	212.865829	1086.140381	-507.177612	-309.268860	1096.446167	-530.448242	219.933014	835.907593	-387.614044	-274.590973	844.958069	-478.483154	-26.756134	961.650330	489.781067	-25.030981	953.445618	491.827972	153.499664
-529.832336	75.053581	865.407471	-483.021027	-141.436295	866.268494	-614.093445	93.677010	492.646973	-550.894836	-189.803513	517.623535	-634.934509	103.754692	86.290932	-597.405457	-208.008377	83.990440	-569.642883	135.384766	1343.970093	-497.643951	-200.527100	1353.197388	-480.321899	-20.523888	1341.519043	-534.106750	-0.123163	1632.581787	-642.871948	212.823166	1086.169922	-507.181274	-309.345276	1096.492065	-530.575928	219.842896	835.865234	-387.771790	-274.665985	844.928589	-478.509796	-26.773878	961.647461	489.098175	-25.008692	953.396423	491.128448	153.512543
-529.844360	75.057129	865.414978	-483.045258	-141.418335	866.269226	-614.124390	93.665741	492.658051	-550.816101	-189.703934	517.504517	-634.928162	103.762459	86.286385	-597.270935	-207.986740	83.962219	-569.618652	135.376282	1343.978027	-497.573151	-200.535019	1353.234253	-480.316864	-20.521191	1341.531006	-534.850464	-0.171064	1632.639160	-642.879028	212.766479	1086.195435	-507.175720	-309.375275	1096.517944	-530.686646	219.706772	835.836121	-387.877747	-274.700562	844.906311	-478.516998	-26.764912	961.648560	488.459503	-24.911142	953.334656	490.473999	153.575806
-529.858948	75.065575	865.419983	-483.070007	-141.450211	866.263733	-614.193909	93.636314	492.683563	-551.003662	-189.710663	517.601624	-634.979309	103.739143	86.287125	-597.309326	-207.946579	83.954788	-569.567444	135.382126	1343.972900	-497.536469	-200.523972	1353.272583	-480.262390	-20.522846	1341.566650	-535.582581	-0.174475	1632.638672	-642.888916	212.672089	1086.196777	-507.151886	-309.394409	1096.551758	-530.626526	219.380295	835.789551	-387.993805	-274.738129	844.893005	-478.524017	-26.781069	961.644897	487.770569	-24.842110	953.283936	489.686523	153.673645
-529.879089	75.030640	865.421875	-483.094421	-141.460480	866.252808	-614.195374	93.621628	492.669678	-551.002441	-189.663635	517.526001	-634.964050	103.745628	86.285118	-597.316772	-207.981903	83.951248	-569.526855	135.388443	1343.981812	-497.463898	-200.497971	1353.316772	-480.250427	-20.522673	1341.574341	-536.278625	-0.193609	1632.646729	-642.867920	212.624603	1086.210571	-507.111877	-309.434814	1096.600830	-530.834412	219.419937	835.756775	-388.074463	-274.738403	844.867615	-478.535309	-26.806807	961.637390	487.138336	-24.835131	953.246033	489.066620	153.699142
-529.890686	75.048431	865.418884	-483.117584	-141.444687	866.252563	-614.255981	93.627037	492.672119	-551.180847	-189.669189	517.617249	-634.977661	103.736778	86.264084	-597.371460	-207.977524	83.933510	-569.547363	135.386475	1343.987061	-497.468262	-200.498245	1353.314575	-480.267853	-20.527554	1341.598145	-536.934448	-0.201348	1632.656494	-642.864807	212.534012	1086.194214	-507.061462	-309.488434	1096.668457	-530.734619	219.081558	835.691833	-388.175629	-274.774689	844.852051	-478.541748	-26.787985	961.632446	486.437256	-24.795042	953.201538	488.285645	153.769592
-529.925293	75.018661	865.413208	-483.127808	-141.458740	866.244751	-614.308105	93.629494	492.690643	-551.240112	-189.648727	517.625427	-634.967834	103.750145	86.288559	-597.335022	-207.986694	83.921547	-569.554321	135.354980	1343.969849	-497.409454	-200.473282	1353.366943	-480.283356	-20.530304	1341.570557	-537.572754	-0.226573	1632.656006	-642.849731	212.473495	1086.147949	-507.008972	-309.502441	1096.694092	-530.903809	219.121216	835.664551	-388.245361	-274.777374	844.841492	-478.553741	-26.804989	961.622375	485.733063	-24.741304	953.155029	487.583496	153.736374
-529.935120	75.015320	865.409363	-483.116699	-141.474747	866.238342	-614.343811	93.623161	492.674866	-551.358337	-189.669098	517.655457	-634.975281	103.750244	86.286201	-597.349854	-207.977066	83.930176	-569.551941	135.360611	1343.941406	-497.406708	-200.469269	1353.386597	-480.305145	-20.538301	1341.571533	-538.179688	-0.197565	1632.623291	-642.826416	212.395432	1086.115356	-506.965088	-309.485046	1096.720581	-530.879700	218.978394	835.619934	-388.252014	-274.747742	844.834656	-478.544098	-26.811535	961.614380	485.072083	-24.682312	953.118896	486.909973	153.824814
-529.943176	75.012871	865.393921	-483.123291	-141.451126	866.209351	-614.406982	93.605217	492.678925	-551.441956	-189.658478	517.655884	-634.985168	103.737762	86.268883	-597.293640	-207.936462	83.887383	-569.595337	135.352875	1343.914185	-497.421814	-200.474747	1353.400391	-480.346680	-20.528332	1341.562012	-538.699829	-0.273232	1632.672363	-642.812439	212.325439	1086.055786	-506.908478	-309.508636	1096.740845	-530.847412	218.848953	835.575134	-388.246704	-274.704773	844.849121	-478.545288	-26.804670	961.590637	484.335907	-24.630775	953.082214	486.080536	153.935135
-529.932983	75.006187	865.390015	-483.078583	-141.484650	866.201050	-614.403442	93.603722	492.677460	-551.508789	-189.632416	517.676392	-634.978394	103.756729	86.255791	-597.291077	-207.969467	83.897217	-569.676270	135.370087	1343.870361	-497.430969	-200.468552	1353.407227	-480.402649	-20.506119	1341.561035	-539.180176	-0.291145	1632.631348	-642.785461	212.259277	1085.990479	-506.872681	-309.486847	1096.769409	-530.758179	218.668671	835.534973	-388.218536	-274.658020	844.859070	-478.521454	-26.823826	961.585510	483.636871	-24.591591	953.031006	485.392883	153.941849
-529.874146	75.070511	865.393677	-483.041199	-141.463776	866.191895	-614.405518	93.576050	492.711670	-551.544434	-189.606873	517.680298	-634.983582	103.754845	86.253586	-597.269104	-207.973740	83.894073	-569.741821	135.367126	1343.823608	-497.476959	-200.464386	1353.406982	-480.461670	-20.519594	1341.557861	-539.593628	-0.337237	1632.641113	-642.759827	212.160309	1085.911011	-506.826721	-309.479980	1096.792847	-530.677917	218.555222	835.512878	-388.190857	-274.621704	844.866272	-478.490662	-26.794682	961.588684	482.945068	-24.484324	953.001526	484.633270	154.043228
-529.876099	75.099457	865.382507	-483.028595	-141.452087	866.156555	-614.460815	93.597092	492.731140	-551.598999	-189.567688	517.672119	-634.978516	103.753639	86.261581	-597.289734	-207.965668	83.896408	-569.834229	135.362473	1343.800415	-497.516510	-200.455688	1353.428589	-480.516327	-20.508009	1341.554810	-539.967957	-0.380917	1632.645386	-642.775330	212.096344	1085.837158	-506.795715	-309.452454	1096.769531	-530.333740	218.107803	835.442444	-388.093475	-274.540161	844.886902	-478.477448	-26.781973	961.563660	482.248260	-24.397722	952.979553	483.920868	154.111572
-529.856812	75.104271	865.365601	-482.977356	-141.464035	866.156311	-614.468628	93.567947	492.730286	-551.694153	-189.593506	517.700989	-634.985352	103.745277	86.261864	-597.314880	-207.997284	83.903130	-569.941895	135.379745	1343.746460	-497.591614	-200.432861	1353.421265	-480.590759	-20.493643	1341.554443	-540.256470	-0.457255	1632.713501	-642.775024	212.044128	1085.754761	-506.775909	-309.417114	1096.765869	-530.379089	218.205963	835.435608	-387.990021	-274.455750	844.935547	-478.456299	-26.777588	961.558716	481.506409	-24.320637	952.942871	483.178528	154.171509
-529.808960	75.100319	865.343079	-482.927216	-141.478745	866.124939	-614.432251	93.552223	492.721405	-551.747925	-189.603165	517.703979	-634.988159	103.749977	86.252335	-597.362061	-207.998093	83.898407	-570.085449	135.366791	1343.682739	-497.691711	-200.442093	1353.411743	-480.703827	-20.482866	1341.560669	-540.496033	-0.502054	1632.726563	-642.786865	211.991089	1085.645874	-506.764709	-309.419281	1096.750366	-529.851501	217.598663	835.395874	-387.868835	-274.335968	844.972046	-478.413239	-26.792152	961.533813	480.733459	-24.290480	952.950684	482.373932	154.257095
-529.779968	75.061966	865.297363	-482.893951	-141.482025	866.108154	-614.415283	93.534904	492.705811	-551.773682	-189.591156	517.710327	-634.968445	103.749847	86.272720	-597.342407	-207.999710	83.896851	-570.229614	135.397507	1343.634399	-497.786438	-200.419907	1353.399902	-480.975067	-20.528841	1341.400269	-540.692749	-0.517988	1632.681396	-642.790649	211.935883	1085.535889	-506.591064	-309.778412	1096.897705	-529.965637	217.852142	835.401978	-387.737091	-274.200073	845.072144	-478.395660	-26.801495	961.505737	480.049774	-24.226868	952.932861	481.715149	154.209244
-529.716858	75.111198	865.270935	-482.817261	-141.498352	866.083862	-614.403931	93.526993	492.721741	-551.835449	-189.569489	517.726624	-634.967896	103.750076	86.271797	-597.336121	-208.006973	83.889351	-570.397583	135.390747	1343.570313	-497.916718	-200.427826	1353.398315	-481.127625	-20.530716	1341.372803	-540.813110	-0.588887	1632.741943	-642.805603	211.888123	1085.416748	-506.586456	-309.740509	1096.880249	-529.797607	217.698395	835.396301	-387.590424	-274.087189	845.134644	-478.346588	-26.788773	961.486755	479.291718	-24.080269	952.901123	480.920929	154.340515
-529.683533	75.081589	865.247620	-482.748383	-141.505112	866.053406	-614.380981	93.493118	492.709473	-551.860168	-189.590607	517.743042	-634.955383	103.738174	86.248833	-597.287231	-207.966644	83.863159	-570.592346	135.381821	1343.503906	-498.058655	-200.430527	1353.394653	-481.263397	-20.526320	1341.368408	-540.896545	-0.622454	1632.741455	-642.840088	211.840714	1085.311768	-506.736115	-309.271332	1096.670654	-529.235840	217.115662	835.342285	-387.362030	-273.950348	845.174438	-478.310944	-26.808178	961.464417	478.549622	-24.057962	952.923523	480.188202	154.384232
-529.608521	75.097595	865.220520	-482.677643	-141.520096	866.036072	-614.377258	93.477867	492.725708	-551.867615	-189.613510	517.735596	-634.967163	103.724739	86.256554	-597.363464	-208.010651	83.892075	-570.779785	135.372604	1343.452271	-498.212189	-200.425919	1353.366577	-481.394470	-20.508244	1341.374634	-540.914917	-0.649332	1632.769531	-642.855652	211.743652	1085.176514	-506.575928	-309.647614	1096.816284	-529.035278	216.982468	835.343018	-387.188477	-273.788940	845.288330	-478.258636	-26.809269	961.448303	477.799988	-24.031193	952.915405	479.423737	154.391129
-529.509521	75.104874	865.209045	-482.549957	-141.546494	866.020081	-614.300659	93.450241	492.701416	-551.850281	-189.610016	517.731201	-634.938843	103.727448	86.237602	-597.280884	-207.965820	83.863831	-570.990295	135.371033	1343.403687	-498.395538	-200.433487	1353.365845	-481.530640	-20.511133	1341.386597	-540.906738	-0.678760	1632.767334	-642.859863	211.694397	1085.057129	-506.567841	-309.595154	1096.778931	-528.753174	216.848495	835.334167	-387.019257	-273.664856	845.373047	-478.181335	-26.825882	961.445496	477.046234	-23.961643	952.923279	478.674500	154.428925
-529.433472	75.062035	865.164429	-482.461243	-141.569611	865.990906	-614.282654	93.437981	492.696777	-551.821289	-189.595276	517.729675	-634.943909	103.725311	86.235687	-597.245728	-207.964645	83.863106	-571.187195	135.347656	1343.362427	-498.570343	-200.440201	1353.355347	-481.647095	-20.525126	1341.391724	-540.880371	-0.648296	1632.697998	-642.850830	211.606766	1084.952881	-506.710236	-309.164978	1096.572998	-528.655884	216.876312	835.405334	-386.815308	-273.532471	845.417236	-478.122864	-26.854990	961.415283	476.360535	-23.878201	952.949646	477.940887	154.438583
-529.333191	75.052376	865.138367	-482.325287	-141.560928	865.973572	-614.231018	93.421356	492.706390	-551.792297	-189.610672	517.737000	-634.934265	103.734978	86.243439	-597.482849	-208.321320	84.026314	-571.402405	135.341034	1343.348145	-498.735657	-200.469742	1353.354492	-481.802734	-20.512972	1341.409302	-540.792175	-0.654589	1632.679199	-642.846924	211.585068	1084.849487	-506.666382	-309.107788	1096.538452	-528.279358	216.592407	835.357483	-386.565491	-273.381836	845.506592	-478.040558	-26.854197	961.403931	475.554962	-23.860058	952.989746	477.112305	154.462631
-529.270874	75.029388	865.116821	-482.247711	-141.595642	865.974121	-614.152771	93.417603	492.685699	-551.782715	-189.630630	517.761536	-634.917603	103.738533	86.257172	-597.480408	-208.270782	84.019279	-571.641846	135.329422	1343.305542	-498.925446	-200.499313	1353.378052	-481.818665	-20.453035	1341.552490	-540.669434	-0.645095	1632.665039	-642.830139	211.543579	1084.775513	-506.489288	-309.485138	1096.672607	-528.154846	216.607773	835.453613	-386.380737	-273.226135	845.618225	-478.002441	-26.878551	961.402344	474.775787	-23.873388	953.044434	476.390289	154.531067
-529.175049	75.034210	865.070068	-482.150024	-141.587036	865.952820	-614.107483	93.410255	492.699646	-551.728821	-189.648621	517.750977	-634.927307	103.725197	86.242607	-597.463684	-208.254364	84.007278	-571.826416	135.330063	1343.306885	-499.109619	-200.514618	1353.369263	-481.979797	-20.453922	1341.567505	-540.510071	-0.693542	1632.684326	-642.820923	211.507492	1084.696411	-506.611359	-309.025726	1096.476563	-527.839172	216.353531	835.406494	-386.087372	-273.010925	845.699036	-477.941315	-26.867912	961.378357	474.073517	-23.819901	953.124695	475.627655	154.511246
-529.110535	74.993210	865.053406	-482.075562	-141.578064	865.936707	-614.043945	93.389526	492.690002	-551.706421	-189.688599	517.779053	-634.903564	103.735474	86.236794	-597.447998	-208.173370	83.993980	-572.025757	135.298050	1343.314697	-499.296570	-200.526428	1353.361328	-482.196686	-20.469431	1341.552246	-540.350281	-0.631998	1632.622070	-642.789246	211.476868	1084.667603	-506.435760	-309.408478	1096.640869	-527.611145	216.238785	835.459595	-385.912506	-272.842865	845.806519	-477.906006	-26.888308	961.372131	473.347595	-23.749760	953.199890	474.866333	154.540344
-529.034058	74.995857	865.044067	-481.986084	-141.582138	865.939148	-614.040833	93.397690	492.693787	-551.626892	-189.646652	517.754517	-634.916138	103.709579	86.238602	-597.331970	-208.038849	83.926674	-572.231140	135.283508	1343.322021	-499.473267	-200.537033	1353.371582	-482.380615	-20.477757	1341.564575	-540.150513	-0.660210	1632.638916	-642.765442	211.471069	1084.636963	-506.389771	-309.358124	1096.630615	-527.378601	216.167969	835.539246	-385.688019	-272.650635	845.928467	-477.870575	-26.892630	961.382629	472.566040	-23.746174	953.287903	474.067047	154.572067
-528.982727	74.982559	865.025574	-481.910889	-141.598267	865.949890	-613.972534	93.395439	492.692627	-551.576599	-189.658112	517.763428	-634.880127	103.711273	86.239532	-597.330078	-208.025162	83.929482	-572.406555	135.276276	1343.347290	-499.665649	-200.554108	1353.390747	-482.752869	-20.554188	1341.404785	-539.947754	-0.560081	1632.634521	-642.715759	211.449875	1084.603271	-506.337494	-309.328979	1096.626343	-527.153992	216.096344	835.601196	-385.473267	-272.487762	846.035461	-477.852081	-26.901106	961.391235	471.797577	-23.759485	953.396301	473.314209	154.562729
-528.932312	75.006073	865.012024	-481.860291	-141.590668	865.955017	-613.902466	93.346870	492.697418	-551.546936	-189.725082	517.809204	-634.895020	103.700188	86.234695	-597.272949	-207.981369	83.903610	-572.606018	135.240707	1343.361084	-499.896179	-200.581497	1353.389648	-482.954315	-20.577608	1341.392334	-539.758972	-0.496491	1632.579224	-642.692444	211.458160	1084.588989	-506.300812	-309.284882	1096.602295	-526.977234	216.074432	835.657043	-385.255432	-272.311218	846.146973	-477.847687	-26.887678	961.400452	471.106445	-23.743586	953.548889	472.604431	154.558289
-528.890808	75.041420	865.017395	-481.815613	-141.625793	865.964172	-613.873779	93.370094	492.703491	-551.531250	-189.712128	517.850891	-634.873474	103.720924	86.248741	-597.280701	-207.963333	83.910797	-572.799866	135.226913	1343.361084	-500.111542	-200.592056	1353.394165	-483.168060	-20.588335	1341.404297	-539.549805	-0.396173	1632.541504	-642.658752	211.484772	1084.562134	-506.245911	-309.326965	1096.611938	-526.827515	216.085892	835.792175	-385.020721	-272.168884	846.219788	-477.839417	-26.895096	961.418213	470.292603	-23.765665	953.759338	471.819702	154.425354
-528.838501	75.054543	865.023743	-481.719849	-141.638107	865.991760	-613.819641	93.361084	492.709534	-551.449829	-189.735931	517.836914	-634.885742	103.699760	86.258713	-597.252747	-207.926224	83.886879	-572.999573	135.198151	1343.356689	-500.284180	-200.644516	1353.396973	-483.379364	-20.613375	1341.400879	-539.336182	-0.385147	1632.527954	-642.631104	211.511215	1084.523315	-506.194214	-309.320862	1096.596680	-526.598206	215.997131	835.860901	-384.793610	-272.014069	846.297302	-477.814667	-26.891178	961.449097	469.690643	-23.736294	953.932190	471.144745	154.448074
-528.796082	75.048088	865.006958	-481.665466	-141.657135	865.994324	-613.753479	93.371262	492.706207	-551.420410	-189.738785	517.859985	-634.866211	103.698387	86.244125	-597.244019	-207.955917	83.888580	-573.213013	135.182114	1343.361450	-500.498474	-200.640656	1353.374146	-483.558746	-20.605913	1341.424927	-539.133057	-0.368104	1632.550781	-642.614746	211.534317	1084.499756	-506.195770	-309.290192	1096.541260	-526.367126	215.897934	835.936829	-384.637756	-271.781708	846.369446	-477.805023	-26.902601	961.452942	468.990875	-23.740829	954.169922	470.429047	154.521530
-528.765625	75.080711	865.024353	-481.630096	-141.674866	865.996216	-613.774658	93.340912	492.742584	-551.354858	-189.737640	517.846191	-634.862976	103.691185	86.236465	-597.265869	-207.947083	83.908165	-573.412170	135.170898	1343.364746	-500.668915	-200.685257	1353.349854	-483.725128	-20.623007	1341.448975	-538.935791	-0.276252	1632.486206	-642.603699	211.563156	1084.454468	-506.143402	-309.309082	1096.506226	-526.157898	215.828629	836.009338	-384.358765	-271.679382	846.469910	-477.803589	-26.909672	961.472534	468.289337	-23.751822	954.412109	469.749512	154.459930
-528.730469	75.067963	865.007568	-481.565460	-141.687317	866.011597	-613.742859	93.327133	492.737640	-551.358826	-189.775818	517.885437	-634.844360	103.721687	86.240250	-597.227051	-207.970367	83.914429	-573.597656	135.175415	1343.358398	-500.826019	-200.696014	1353.343994	-483.869568	-20.640404	1341.463013	-538.768677	-0.309173	1632.509155	-642.601990	211.594589	1084.405151	-506.135437	-309.315155	1096.489014	-525.930054	215.770065	836.089233	-384.154724	-271.484436	846.569824	-477.783691	-26.910759	961.479614	467.681610	-23.715517	954.648499	469.089569	154.422440
-528.723511	75.040329	864.998718	-481.524170	-141.696487	865.997620	-613.742065	93.326973	492.733521	-551.339600	-189.765717	517.883911	-634.851868	103.699402	86.216309	-597.268616	-207.955261	83.892952	-573.807007	135.147385	1343.336914	-500.992462	-200.735062	1353.325562	-483.840912	-20.590034	1341.627563	-538.610474	-0.283345	1632.469971	-642.599609	211.597382	1084.328125	-506.128296	-309.325867	1096.448853	-525.727112	215.747482	836.140625	-383.992889	-271.332550	846.646667	-477.783813	-26.931839	961.475281	467.055237	-23.673569	954.908203	468.418518	154.441528
-528.716919	75.057327	864.982361	-481.523010	-141.699310	865.995239	-613.739563	93.326294	492.735870	-551.325134	-189.780899	517.866577	-634.842957	103.703239	86.215065	-597.251038	-207.957657	83.914536	-573.971375	135.131866	1343.316284	-501.115540	-200.756104	1353.307495	-483.957611	-20.602991	1341.608887	-538.508606	-0.195411	1632.356689	-642.597107	211.608536	1084.308960	-506.107819	-309.334045	1096.430786	-525.539795	215.735519	836.190125	-383.801727	-271.144989	846.751404	-477.789032	-26.921812	961.468323	466.349213	-23.721546	955.232910	467.727325	154.408951
-528.721619	75.002457	864.950195	-481.505432	-141.694916	865.971252	-613.751892	93.273567	492.728119	-551.350220	-189.791214	517.880859	-634.855835	103.690613	86.216461	-597.257629	-207.973999	83.906898	-574.102661	135.139877	1343.288330	-501.228424	-200.764572	1353.302490	-484.074982	-20.615898	1341.609619	-538.372925	-0.178027	1632.337524	-642.619690	211.579681	1084.251831	-506.114960	-309.304749	1096.393555	-525.389282	215.739624	836.187195	-383.661835	-271.000305	846.838806	-477.799225	-26.942448	961.444641	465.814423	-23.641403	955.515686	467.080322	154.476395
-528.708923	75.003105	864.936584	-481.486176	-141.693390	865.952454	-613.767090	93.256966	492.727142	-551.320007	-189.767334	517.859802	-634.860413	103.704620	86.217064	-597.256470	-207.965698	83.887871	-574.225769	135.109329	1343.253418	-501.316223	-200.782913	1353.289307	-484.195465	-20.637745	1341.571655	-538.222656	-0.202516	1632.386108	-642.631592	211.594360	1084.183350	-506.115265	-309.298737	1096.385254	-525.243713	215.774902	836.227905	-383.526031	-270.837677	846.922974	-477.796783	-26.945751	961.432617	465.299164	-23.616407	955.823792	466.533875	154.533066
-528.717529	75.025963	864.915161	-481.477203	-141.690201	865.932556	-613.826050	93.213768	492.721252	-551.353333	-189.781723	517.872803	-634.875916	103.693184	86.217964	-597.272766	-207.963867	83.890953	-574.346558	135.089523	1343.209351	-501.423401	-200.795349	1353.272095	-484.302246	-20.639881	1341.557983	-538.134521	-0.171730	1632.353638	-642.642029	211.575958	1084.136841	-506.134430	-309.267242	1096.353394	-525.108276	215.788071	836.249451	-383.403198	-270.706055	846.967834	-477.805725	-26.932371	961.414551	464.592957	-23.687933	956.204712	465.855042	154.478226
-528.733093	74.979591	864.887573	-481.459930	-141.702332	865.911255	-613.866516	93.193863	492.718719	-551.397095	-189.825836	517.889954	-634.854675	103.702164	86.216843	-597.287292	-207.962173	83.898407	-574.450745	135.078613	1343.187256	-501.517426	-200.806580	1353.276367	-484.389282	-20.628874	1341.555298	-538.078247	-0.100738	1632.241699	-642.643433	211.579712	1084.103760	-506.128723	-309.276886	1096.358398	-524.999878	215.796371	836.272156	-383.280548	-270.556000	847.034424	-477.821167	-26.957251	961.394409	464.157654	-23.675106	956.542358	465.331146	154.450378
-528.742737	75.013466	864.890625	-481.470734	-141.703674	865.894226	-613.879089	93.159401	492.714081	-551.398315	-189.837631	517.899658	-634.847900	103.697403	86.202728	-597.285522	-207.962265	83.899452	-574.542542	135.065521	1343.166748	-501.609009	-200.822327	1353.275757	-484.497711	-20.654036	1341.527954	-537.989990	-0.137529	1632.293091	-642.661987	211.560089	1084.067261	-506.142426	-309.239532	1096.326538	-524.878235	215.805756	836.262695	-383.220276	-270.468597	847.081238	-477.834808	-26.951777	961.389099	463.599670	-23.672709	956.901733	464.707886	154.492599
-528.731812	75.010109	864.884949	-481.465698	-141.715561	865.913025	-613.900696	93.102402	492.719666	-551.393127	-189.802750	517.897278	-634.858948	103.685837	86.203392	-597.264954	-207.981476	83.873947	-574.661072	135.056641	1343.136963	-501.713928	-200.837906	1353.287476	-484.601898	-20.664553	1341.510376	-537.983337	-0.089247	1632.225586	-642.678589	211.560440	1084.017090	-506.295410	-308.847595	1096.154541	-524.822388	215.852127	836.271179	-383.141968	-270.369904	847.089355	-477.839844	-26.952404	961.398926	463.119843	-23.681236	957.255310	464.214417	154.472137
-528.774658	74.980698	864.871216	-481.506744	-141.738571	865.913940	-613.961731	93.107635	492.736847	-551.460815	-189.805878	517.912964	-634.873291	103.695450	86.208527	-597.292725	-207.973236	83.882217	-574.725159	135.068100	1343.143921	-501.766602	-200.835281	1353.298950	-484.865021	-20.747948	1341.334839	-537.968567	-0.079917	1632.203125	-642.676208	211.558899	1084.009155	-506.172821	-309.208069	1096.329834	-524.774109	215.893951	836.273071	-383.127289	-270.238281	847.173645	-477.886169	-26.972641	961.393372	462.678345	-23.694275	957.624817	463.749237	154.469986
-528.797974	74.977066	864.878784	-481.515076	-141.745529	865.919250	-613.988098	93.087975	492.713501	-551.458557	-189.786911	517.905151	-634.862793	103.687416	86.202057	-597.306274	-208.010132	83.895378	-574.861328	135.040909	1343.133423	-501.877167	-200.866394	1353.324585	-484.775787	-20.703190	1341.514404	-537.964722	-0.094306	1632.235474	-642.692444	211.579605	1083.989624	-506.173004	-309.217255	1096.347534	-524.755249	215.933731	836.266418	-383.101318	-270.176422	847.189758	-477.905060	-26.977804	961.400635	462.256378	-23.708155	958.017029	463.286255	154.417130
-528.841003	74.957085	864.877380	-481.535950	-141.776413	865.932007	-614.015503	93.082031	492.711487	-551.478943	-189.772629	517.891663	-634.867737	103.685028	86.202713	-597.276245	-207.978760	83.906456	-574.922729	135.038177	1343.141602	-501.924713	-200.878555	1353.354736	-485.023743	-20.766098	1341.351196	-537.988464	-0.091622	1632.221924	-642.696106	211.558121	1083.964600	-506.169678	-309.241638	1096.367065	-524.778381	216.080917	836.179993	-383.105133	-270.117493	847.216003	-477.940002	-26.995167	961.406677	461.807556	-23.806814	958.431702	462.835510	154.318375
-528.904907	74.952362	864.896973	-481.596985	-141.750137	865.932312	-614.078735	93.086693	492.724548	-551.529541	-189.763672	517.875671	-634.864929	103.683006	86.209541	-597.246277	-207.985092	83.876968	-574.993225	135.025314	1343.131470	-502.006561	-200.895477	1353.359497	-485.079498	-20.788631	1341.368774	-538.028198	-0.059055	1632.157104	-642.693604	211.569550	1083.952393	-506.349854	-308.793152	1096.209595	-524.802185	216.109528	836.163147	-383.134613	-270.092987	847.191406	-477.997650	-26.990601	961.415649	461.333923	-23.876389	958.838074	462.410675	154.208771
-528.969421	74.924751	864.892944	-481.665039	-141.769104	865.941162	-614.096924	93.077538	492.722107	-551.578186	-189.775101	517.900269	-634.863708	103.683540	86.209373	-597.274780	-207.984985	83.881981	-575.066833	135.006424	1343.167969	-502.041901	-200.906494	1353.387329	-485.160614	-20.792194	1341.381226	-538.096863	-0.069533	1632.165894	-642.710876	211.577255	1083.977295	-506.362152	-308.782166	1096.215942	-524.843689	216.159409	836.166870	-383.144196	-270.062073	847.223877	-478.060974	-27.007746	961.416809	460.957611	-23.919987	959.227661	462.042969	154.161758
-529.014771	74.937088	864.929199	-481.690796	-141.793198	865.969666	-614.110779	93.081757	492.725098	-551.647461	-189.799194	517.914368	-634.867676	103.681763	86.210518	-597.311462	-207.991043	83.898056	-575.109375	134.997955	1343.160034	-502.107635	-200.922485	1353.411621	-485.214783	-20.795439	1341.409912	-538.130615	-0.054880	1632.151367	-642.740356	211.577652	1083.980957	-506.226105	-309.214905	1096.413696	-524.903137	216.180542	836.166748	-383.210938	-270.033752	847.273682	-478.112793	-27.019194	961.454163	460.649872	-24.025564	959.683472	461.844971	153.863388
-529.090210	74.943329	864.958801	-481.767670	-141.790985	865.979004	-614.137939	93.093605	492.730682	-551.671753	-189.840561	517.928528	-634.877136	103.675224	86.215652	-597.309875	-207.975464	83.911949	-575.141296	135.007034	1343.216309	-502.156433	-200.924698	1353.436157	-485.274323	-20.828617	1341.430542	-538.199951	-0.061717	1632.160400	-642.761169	211.590454	1083.998657	-506.417969	-308.786133	1096.269165	-525.000854	216.225113	836.163635	-383.245819	-270.033997	847.247925	-478.195099	-27.025570	961.476074	460.324738	-23.984623	960.096436	461.526947	153.904022
-529.143127	74.948395	864.964600	-481.816711	-141.776428	866.003418	-614.147888	93.087708	492.724121	-551.683411	-189.810852	517.907471	-634.870239	103.680542	86.212738	-597.368225	-208.018829	83.926048	-575.171021	134.991837	1343.225098	-502.190002	-200.954727	1353.483154	-485.331726	-20.828310	1341.427856	-538.266113	-0.074965	1632.166504	-642.810059	211.626038	1084.031250	-506.459137	-308.812775	1096.302124	-525.087097	216.259537	836.171143	-383.329315	-270.057373	847.260193	-478.253784	-27.008408	961.492920	460.032593	-24.043964	960.526245	461.286865	153.761932
-529.232971	74.952530	864.990112	-481.891876	-141.808945	866.035583	-614.157227	93.090324	492.722534	-551.744629	-189.857193	517.961731	-634.881836	103.675552	86.213791	-597.366577	-208.004272	83.939301	-575.195557	134.981384	1343.256104	-502.223480	-200.941833	1353.497314	-485.377014	-20.847269	1341.447510	-538.371887	-0.112141	1632.170898	-642.855652	211.619904	1084.061768	-506.504364	-308.867615	1096.350464	-525.198486	216.316727	836.181702	-383.414063	-270.057465	847.275513	-478.338104	-27.019314	961.522034	459.696014	-24.048389	960.955811	460.960938	153.768112
-529.301880	74.966797	865.012939	-481.984253	-141.805801	866.045410	-614.150879	93.088409	492.726624	-551.728149	-189.839737	517.938171	-634.848633	103.704567	86.218193	-597.354187	-207.979828	83.913757	-575.198792	134.972961	1343.268677	-502.250397	-200.953369	1353.537354	-485.421265	-20.854740	1341.471191	-538.464294	-0.133712	1632.184692	-642.919922	211.668793	1084.119263	-506.562073	-308.853485	1096.388184	-525.326782	216.330597	836.180298	-383.514374	-270.102203	847.304749	-478.419739	-27.019846	961.539246	459.353058	-24.039400	961.389160	460.635162	153.770599
-529.375427	74.934456	865.020447	-482.068481	-141.810181	866.071716	-614.177612	93.086937	492.737671	-551.801270	-189.899750	517.964966	-634.855957	103.691498	86.211029	-597.405273	-208.006760	83.943199	-575.217163	134.974915	1343.314819	-502.296539	-200.952194	1353.569702	-485.465576	-20.881468	1341.465942	-538.531982	-0.133504	1632.192993	-643.010010	211.719376	1084.173828	-506.625580	-308.905090	1096.424805	-525.485718	216.340179	836.260742	-383.627502	-270.176483	847.294067	-478.498322	-27.030321	961.555542	459.021790	-24.094107	961.836426	460.364197	153.719757
-529.471069	74.950729	865.040649	-482.176331	-141.799194	866.080688	-614.224060	93.091843	492.754608	-551.607971	-189.826599	517.782532	-634.874451	103.683174	86.214081	-597.240356	-207.989685	83.884483	-575.214478	134.982529	1343.336792	-502.322968	-200.967072	1353.571289	-485.524536	-20.880188	1341.469360	-538.639587	-0.158565	1632.207275	-643.081421	211.739975	1084.233032	-506.545776	-309.387238	1096.641968	-525.642578	216.393784	836.283203	-383.736572	-270.238739	847.357605	-478.601379	-27.023645	961.570923	458.710968	-24.121494	962.264954	460.111084	153.664520
-529.544739	74.924316	865.046997	-482.275879	-141.804916	866.103699	-614.235474	93.108162	492.750946	-551.818481	-189.936798	517.906921	-634.882690	103.685089	86.210182	-597.405640	-208.004883	83.931808	-575.229736	135.003464	1343.370728	-502.339874	-200.969421	1353.603271	-485.564362	-20.879503	1341.472900	-538.741638	-0.181584	1632.218994	-643.177551	211.760605	1084.281372	-506.635437	-309.449646	1096.678467	-525.784912	216.427353	836.300415	-383.875244	-270.352661	847.336609	-478.691040	-27.035631	961.586243	458.486481	-24.131742	962.670410	459.919464	153.639191
-529.610657	74.975006	865.073059	-482.384888	-141.802094	866.124023	-614.275818	93.085045	492.728180	-551.644592	-189.857864	517.743835	-634.908142	103.667732	86.214958	-597.276978	-207.994675	83.887924	-575.240479	135.007599	1343.376343	-502.367432	-200.978973	1353.607178	-485.617706	-20.902403	1341.473511	-538.835327	-0.193200	1632.229370	-643.291138	211.819290	1084.330322	-506.699249	-309.513641	1096.712891	-525.944824	216.481339	836.238770	-383.996552	-270.452026	847.355835	-478.777771	-27.018066	961.609863	458.284485	-24.107409	963.028442	459.729065	153.652496
-529.700256	74.963425	865.102783	-482.482361	-141.799271	866.131592	-614.281921	93.089134	492.722992	-551.847168	-189.963287	517.924438	-634.894043	103.673645	86.215088	-597.390442	-208.007507	83.947861	-575.253845	135.000748	1343.393921	-502.395355	-200.975906	1353.619873	-485.655273	-20.909681	1341.464478	-538.933716	-0.226130	1632.244507	-643.393616	211.845001	1084.355591	-506.810669	-309.594421	1096.746094	-526.152832	216.575027	836.305542	-384.108154	-270.561584	847.359375	-478.874054	-27.033434	961.630005	458.102753	-24.129801	963.391296	459.566803	153.645401
-529.763794	74.965706	865.109314	-482.587463	-141.777756	866.142456	-614.324585	93.059303	492.729553	-551.883606	-189.966171	517.906311	-634.897400	103.680801	86.191963	-597.377441	-208.025772	83.938400	-575.293518	134.997620	1343.424194	-502.466919	-200.994354	1353.617188	-485.503052	-20.855097	1341.636230	-539.023010	-0.273512	1632.264404	-643.503662	211.850845	1084.385132	-506.908020	-309.650574	1096.771729	-526.278992	216.615936	836.255066	-384.230316	-270.688690	847.346619	-478.950867	-27.022654	961.636658	457.928284	-24.173225	963.747742	459.417328	153.603821
-529.846191	74.928307	865.138855	-482.653351	-141.834427	866.178406	-614.379211	93.029869	492.688629	-551.949280	-189.990875	517.914490	-634.891907	103.683235	86.190773	-597.380920	-208.014175	83.923256	-575.316284	135.003082	1343.423340	-502.487610	-201.016830	1353.618042	-485.547852	-20.888744	1341.640869	-539.097168	-0.271858	1632.289673	-643.629700	211.869385	1084.418091	-507.015045	-309.724152	1096.765137	-526.455811	216.643723	836.252930	-384.317291	-270.770111	847.364990	-479.029755	-27.066355	961.670471	457.800446	-24.169920	964.070129	459.292603	153.597992
-529.906860	74.897964	865.152771	-482.727753	-141.828125	866.187622	-614.425354	93.024673	492.694946	-551.993896	-189.987640	517.926697	-634.881287	103.700554	86.197060	-597.356445	-208.023636	83.916466	-575.307861	134.999420	1343.444702	-502.494690	-201.022095	1353.628784	-485.600311	-20.892326	1341.605957	-539.182373	-0.304668	1632.302734	-643.750427	211.894943	1084.441406	-507.115051	-309.753235	1096.780151	-526.619385	216.655197	836.237549	-384.401794	-270.867462	847.367554	-479.089783	-27.079498	961.680054	457.688934	-24.175911	964.366821	459.202179	153.575348
-529.991394	74.930382	865.158691	-482.840607	-141.809647	866.186401	-614.457581	93.012169	492.697021	-552.080261	-190.001389	517.926880	-634.892761	103.692688	86.186913	-597.371216	-208.014389	83.924019	-575.315125	135.003067	1343.456665	-502.572205	-201.033752	1353.617432	-485.650024	-20.900583	1341.595215	-539.244934	-0.330071	1632.324951	-643.881836	211.891022	1084.471436	-507.233185	-309.803406	1096.785522	-526.805359	216.712921	836.253113	-384.548920	-271.066284	847.336060	-479.165070	-27.056118	961.675903	457.594025	-24.203442	964.634583	459.131134	153.556519
-530.037231	74.877769	865.158081	-482.902802	-141.822250	866.197205	-614.529358	92.977837	492.686920	-552.086914	-189.977066	517.893616	-634.921387	103.698944	86.180023	-597.302673	-207.989395	83.888840	-575.358093	134.994064	1343.447144	-502.597809	-201.048340	1353.597900	-485.693939	-20.915993	1341.588013	-539.323914	-0.380560	1632.335815	-644.000916	211.887207	1084.475708	-507.339661	-309.857544	1096.759766	-526.992981	216.782990	836.233643	-384.671936	-271.200867	847.310791	-479.212982	-27.083202	961.678833	457.526825	-24.166153	964.848999	459.073181	153.583115
-530.143677	74.890938	865.172913	-482.994659	-141.834061	866.203125	-614.624268	92.983620	492.685089	-552.180786	-189.996918	517.901611	-634.910339	103.708305	86.170776	-597.286377	-207.989502	83.890427	-575.379333	135.012482	1343.457520	-502.619965	-201.067093	1353.580688	-485.710785	-20.930063	1341.599365	-539.371887	-0.447113	1632.405884	-644.133179	211.876846	1084.498779	-507.462158	-309.888580	1096.764526	-527.305054	216.957123	836.271057	-384.828369	-271.363251	847.281616	-479.290649	-27.080717	961.683044	457.502441	-24.159111	964.993530	459.062714	153.595276
-530.196655	74.864662	865.168457	-483.064240	-141.818375	866.200989	-614.665527	92.958031	492.691254	-552.256409	-190.012207	517.915222	-634.918640	103.703018	86.154755	-597.331543	-207.976715	83.874855	-575.404358	134.996048	1343.468872	-502.683655	-201.065918	1353.557495	-485.765106	-20.945583	1341.569580	-539.418396	-0.492578	1632.416504	-644.265503	211.863174	1084.523193	-507.568512	-309.973938	1096.750732	-527.418213	216.920837	836.193848	-384.980713	-271.568298	847.212341	-479.336823	-27.082590	961.675232	457.469543	-24.149437	965.123535	459.060791	153.621597
-530.250977	74.852165	865.166382	-483.109009	-141.835724	866.194214	-614.705078	92.957893	492.650391	-552.315186	-189.972092	517.886780	-634.941040	103.704384	86.162666	-597.338379	-207.996490	83.873718	-575.445129	134.996918	1343.476318	-502.709595	-201.073456	1353.549683	-485.791229	-20.940199	1341.589233	-539.469116	-0.489766	1632.385620	-644.397095	211.866257	1084.542603	-507.679474	-309.997345	1096.747803	-527.620850	216.961075	836.169373	-385.156128	-271.669373	847.191101	-479.370941	-27.095182	961.666260	457.500000	-24.157421	965.189758	459.089691	153.635544
-530.309937	74.909775	865.206787	-483.173279	-141.801208	866.191772	-614.742004	92.935013	492.677612	-552.364685	-189.912521	517.892822	-634.946045	103.720177	86.161850	-597.312866	-207.992828	83.863586	-575.469849	134.980545	1343.492920	-502.738953	-201.104065	1353.550903	-485.853485	-20.963526	1341.564819	-539.515564	-0.522896	1632.364258	-644.491882	211.849808	1084.564331	-507.776306	-310.018768	1096.751587	-527.934570	217.187012	836.204346	-385.317963	-272.012238	847.101379	-479.422638	-27.067341	961.683594	457.531128	-24.104847	965.213501	459.135651	153.669724
-530.379150	74.857841	865.182007	-483.219116	-141.816071	866.203735	-614.789368	92.931236	492.652832	-552.445740	-189.893097	517.878052	-634.922180	103.733841	86.157394	-597.294556	-207.994064	83.860245	-575.490234	134.968674	1343.508179	-502.783600	-201.102112	1353.555298	-485.906219	-20.972994	1341.559570	-539.538696	-0.535240	1632.393311	-644.619507	211.873047	1084.619995	-507.890656	-310.022247	1096.725952	-528.016846	217.094604	836.147705	-385.406860	-272.178986	847.075806	-479.472137	-27.078661	961.673462	457.613556	-24.101974	965.200073	459.231598	153.662079
-530.427795	74.910469	865.215820	-483.266724	-141.820145	866.209717	-614.849670	92.936897	492.652832	-552.562927	-189.916809	517.911377	-634.930908	103.738564	86.148521	-597.381897	-208.005981	83.866753	-575.518738	134.984314	1343.519653	-502.790100	-201.100647	1353.539551	-486.115326	-21.055002	1341.402588	-539.527588	-0.597620	1632.400879	-644.728943	211.895782	1084.666870	-507.986145	-310.060150	1096.741577	-528.204834	217.136490	836.128845	-385.563934	-272.367706	847.007874	-479.522827	-27.068821	961.695068	457.716522	-24.056833	965.113464	459.327545	153.693512
-530.500366	74.903435	865.197815	-483.349152	-141.811295	866.189209	-614.891907	92.935699	492.659668	-552.565674	-189.895828	517.875732	-634.954407	103.735275	86.138710	-597.338989	-208.011002	83.860664	-575.552979	134.977280	1343.532593	-502.852692	-201.138321	1353.550659	-486.186096	-21.076231	1341.395508	-539.554260	-0.589399	1632.391846	-644.838196	211.905930	1084.703369	-508.083344	-310.103485	1096.758179	-528.414185	217.204468	836.109375	-385.772156	-272.501648	846.966370	-479.590027	-27.067549	961.672791	457.861755	-24.031551	964.973389	459.464417	153.747360
-530.576050	74.940010	865.190369	-483.422791	-141.814941	866.181702	-614.952576	92.960915	492.683685	-552.519775	-189.784103	517.777588	-634.965271	103.723816	86.128174	-597.283630	-208.015610	83.843300	-575.587097	134.949234	1343.551636	-502.891876	-201.137253	1353.541504	-486.251312	-21.082325	1341.387939	-539.547363	-0.657906	1632.412109	-644.957458	211.920273	1084.719727	-508.160492	-310.176819	1096.775879	-528.625610	217.253952	836.079468	-385.956665	-272.729401	846.910706	-479.654449	-27.049810	961.662354	457.992828	-24.018688	964.787903	459.594452	153.819702
-530.644165	74.959724	865.210754	-483.480469	-141.788910	866.174133	-614.951233	92.952545	492.665314	-552.605225	-189.776352	517.772766	-634.950378	103.736351	86.133499	-597.298035	-207.994003	83.830666	-575.675903	134.937988	1343.551514	-502.976654	-201.159149	1353.544312	-486.136963	-21.038807	1341.557129	-539.541565	-0.664193	1632.398193	-645.054993	211.953461	1084.739990	-508.257294	-310.194519	1096.783081	-528.850952	217.349838	836.066467	-386.113678	-272.907379	846.859375	-479.716675	-27.037676	961.669250	458.191345	-23.967146	964.506348	459.752747	153.875641
-530.713379	74.956261	865.210938	-483.547760	-141.807861	866.171326	-614.990173	92.961487	492.654205	-552.728638	-189.836044	517.830872	-634.947388	103.731514	86.129013	-597.297424	-208.011642	83.835480	-575.861084	135.103836	1343.685913	-503.040009	-201.171478	1353.538330	-486.211365	-21.057690	1341.531860	-539.490784	-0.683500	1632.442383	-645.156189	211.954269	1084.773804	-508.362305	-310.245728	1096.807251	-529.029907	217.412659	836.027771	-386.327026	-273.114532	846.786377	-479.791809	-27.051920	961.670105	458.397400	-23.896910	964.165344	459.916138	153.947800
-530.772583	74.937126	865.193359	-483.603241	-141.793198	866.173218	-615.037231	92.993919	492.638763	-552.721252	-189.773270	517.783142	-634.960571	103.735115	86.146523	-597.279846	-208.005905	83.812157	-575.932922	135.093246	1343.679565	-503.098572	-201.208145	1353.531494	-486.301208	-21.081305	1341.516968	-539.446472	-0.723924	1632.446289	-645.257263	211.958542	1084.786621	-508.441559	-310.321075	1096.823730	-529.235657	217.523911	836.014404	-386.481903	-273.312469	846.763977	-479.848541	-27.043968	961.661438	458.638062	-23.862085	963.780029	460.124725	153.990463
-530.839844	74.956810	865.211609	-483.662323	-141.811935	866.169983	-615.031555	93.000069	492.654938	-552.774658	-189.759933	517.784546	-634.946594	103.744751	86.133255	-597.313293	-208.001465	83.835487	-575.844482	134.871140	1343.557983	-503.147552	-201.213409	1353.526245	-486.558929	-21.145315	1341.365967	-539.374146	-0.741834	1632.460083	-645.369080	211.977493	1084.785034	-508.523773	-310.330109	1096.808105	-529.406250	217.606659	835.996704	-386.604828	-273.476532	846.742798	-479.914490	-27.053701	961.670410	458.891541	-23.853931	963.354004	460.329376	154.023331
-530.870605	74.977737	865.222412	-483.685608	-141.787079	866.165161	-615.060791	93.019775	492.673615	-552.836060	-189.800537	517.857056	-634.963623	103.752434	86.142776	-597.313904	-207.995972	83.825272	-575.936523	134.841965	1343.560791	-503.232056	-201.254028	1353.527344	-486.484344	-21.102659	1341.503174	-539.277344	-0.700489	1632.402832	-645.455444	211.975006	1084.794434	-508.614014	-310.423767	1096.812744	-529.704956	217.856461	836.041504	-386.741821	-273.613281	846.701294	-479.953094	-27.039156	961.677246	459.182617	-23.831841	962.872375	460.565125	154.058472
-530.931580	74.995079	865.218750	-483.732483	-141.796631	866.161926	-615.102844	93.049538	492.661194	-552.812134	-189.712738	517.790527	-634.990845	103.730942	86.136337	-597.315247	-208.010956	83.842087	-576.020935	134.827988	1343.571655	-503.331970	-201.275269	1353.493164	-486.574280	-21.122025	1341.515381	-539.171753	-0.710164	1632.395020	-645.573181	211.992523	1084.788696	-508.718170	-310.468658	1096.825195	-529.721802	217.759872	835.988525	-386.893951	-273.803864	846.663391	-480.010040	-27.034742	961.674622	459.548187	-23.779333	962.326416	460.854065	154.133728
-530.970398	75.003258	865.228149	-483.795319	-141.763367	866.146912	-615.071899	93.049667	492.652008	-552.856323	-189.741974	517.830261	-634.958313	103.744843	86.133636	-597.317078	-208.001709	83.833237	-576.096130	134.799637	1343.570190	-503.406555	-201.272430	1353.494141	-486.870270	-21.202358	1341.348755	-539.025574	-0.718360	1632.384644	-645.696411	212.001953	1084.796631	-508.841217	-310.490204	1096.799561	-529.871277	217.831512	835.979553	-386.999847	-273.941589	846.636658	-480.059998	-27.026911	961.672424	459.976074	-23.707808	961.711182	461.196930	154.222656
-531.014832	75.015312	865.226746	-483.819580	-141.769745	866.146790	-615.094849	93.090179	492.650818	-552.926392	-189.771011	517.857849	-634.952820	103.747025	86.138313	-597.331970	-207.999802	83.837669	-576.221558	134.779984	1343.571777	-503.543793	-201.338501	1353.470215	-486.809692	-21.174477	1341.482056	-538.837708	-0.703065	1632.371582	-645.815125	211.975586	1084.780151	-508.931976	-310.569336	1096.807983	-530.013367	217.913132	835.997864	-387.140808	-274.127136	846.601929	-480.107605	-27.024391	961.675476	460.374481	-23.693928	961.110657	461.514557	154.270325
-531.051086	75.042839	865.226563	-483.853027	-141.750626	866.142151	-615.119873	93.101059	492.629700	-552.894897	-189.746246	517.830933	-634.969055	103.743332	86.123512	-597.337463	-207.994904	83.785759	-576.335754	134.758118	1343.570190	-503.645508	-201.351395	1353.454468	-486.920105	-21.198673	1341.479980	-538.668701	-0.693670	1632.354736	-645.934692	211.986816	1084.770752	-509.152100	-310.393524	1096.650879	-530.272217	218.114777	836.036682	-387.294769	-274.301300	846.547485	-480.144867	-27.003433	961.673889	460.794250	-23.671947	960.494995	461.857056	154.345673
-531.111206	75.062775	865.238586	-483.902802	-141.756119	866.131836	-615.154541	93.134796	492.652802	-552.960876	-189.757980	517.852722	-634.972534	103.746086	86.115074	-597.372681	-207.978653	83.785370	-576.474792	134.726654	1343.583496	-503.779083	-201.395782	1353.444824	-487.047150	-21.221382	1341.475342	-538.475586	-0.684900	1632.333740	-646.061890	211.958786	1084.787598	-509.278717	-310.468231	1096.640503	-530.391418	218.165848	836.042908	-387.413116	-274.449005	846.526489	-480.210693	-27.007917	961.678589	461.189728	-23.696077	959.881470	462.228058	154.387024
-531.111450	75.052719	865.219666	-483.917206	-141.748672	866.137512	-615.163086	93.128799	492.652649	-552.929626	-189.723724	517.820862	-634.960876	103.767273	86.114571	-597.343384	-207.981201	83.778999	-576.719238	134.884796	1343.696411	-503.869873	-201.439072	1353.424072	-487.346252	-21.303116	1341.316284	-538.258484	-0.677090	1632.325073	-646.202576	211.993057	1084.831299	-509.406830	-310.519836	1096.633911	-530.421265	218.059738	836.034912	-387.550049	-274.589355	846.504272	-480.224854	-27.001110	961.673401	461.634308	-23.670490	959.295349	462.565399	154.384705
-531.166565	75.066460	865.214111	-483.956665	-141.725174	866.133118	-615.157227	93.125679	492.651276	-552.933960	-189.676865	517.792480	-634.972534	103.765923	86.111023	-597.332153	-207.982513	83.773323	-576.865662	134.825577	1343.696045	-504.043396	-201.480103	1353.415039	-487.324860	-21.268097	1341.456665	-538.032715	-0.691035	1632.348877	-646.324646	211.977188	1084.818970	-509.552612	-310.580933	1096.617920	-530.506836	218.103165	836.049683	-387.664642	-274.684875	846.497131	-480.280060	-26.981422	961.670593	462.183350	-23.592892	958.725220	462.976196	154.439560
-531.195374	75.106552	865.216125	-483.966583	-141.722214	866.121826	-615.182007	93.118584	492.662323	-552.944214	-189.676285	517.811279	-634.973022	103.752304	86.101395	-597.331604	-207.982544	83.773384	-576.999756	134.787979	1343.693237	-504.186218	-201.530609	1353.401367	-487.410858	-21.297514	1341.480835	-537.853638	-0.626171	1632.256104	-646.433899	211.968597	1084.827881	-509.695740	-310.619232	1096.615723	-530.629822	218.184799	836.082947	-387.755829	-274.794312	846.481384	-480.309692	-26.966698	961.669312	462.758301	-23.502188	958.150635	463.398468	154.513412
-531.235291	75.103394	865.215271	-483.997498	-141.695175	866.113647	-615.211426	93.131630	492.668579	-552.960754	-189.657990	517.819946	-634.981567	103.770226	86.098999	-597.339661	-207.981949	83.772575	-577.136902	134.759796	1343.685547	-504.302002	-201.557648	1353.391357	-487.550842	-21.337908	1341.461670	-537.621948	-0.618887	1632.239746	-646.556335	211.977386	1084.843994	-509.840271	-310.666779	1096.588745	-530.711426	218.213837	836.085571	-387.859039	-274.888397	846.470459	-480.354614	-26.958046	961.667725	463.291290	-23.534222	957.658508	463.862000	154.577179
-531.277283	75.137291	865.224548	-484.003082	-141.696259	866.111023	-615.260864	93.173584	492.661469	-552.969238	-189.629913	517.802490	-634.993042	103.767715	86.102951	-597.346863	-207.984802	83.750618	-577.222778	134.739441	1343.684326	-504.407043	-201.588425	1353.383911	-487.801575	-21.437904	1341.309326	-537.383728	-0.614971	1632.260010	-646.659180	211.969421	1084.839478	-509.968719	-310.744659	1096.595215	-530.792542	218.274597	836.107056	-387.951996	-274.933777	846.460510	-480.399048	-26.947842	961.677307	463.893005	-23.494377	957.213684	464.393524	154.614075
-531.270020	75.172623	865.238708	-484.011444	-141.682999	866.132263	-615.225403	93.161392	492.658478	-552.990662	-189.634735	517.815979	-635.000000	103.771278	86.079216	-597.376160	-207.996124	83.753609	-577.373108	134.711136	1343.691528	-504.538055	-201.629318	1353.370850	-487.921173	-21.480797	1341.334839	-537.152405	-0.601501	1632.272705	-646.761780	211.978271	1084.842407	-510.101288	-310.755981	1096.551758	-530.879211	218.342560	836.151917	-388.012604	-274.963806	846.481445	-480.417786	-26.926973	961.700378	464.583038	-23.397268	956.838196	464.930267	154.668350
-531.313660	75.178223	865.236206	-484.054016	-141.673599	866.116150	-615.294800	93.206306	492.679871	-552.872253	-189.568283	517.715515	-635.015198	103.764404	86.086845	-597.314941	-207.988037	83.740227	-577.500916	134.666580	1343.699951	-504.720184	-201.665512	1353.341919	-487.882751	-21.452408	1341.473511	-536.954407	-0.575235	1632.263428	-646.878113	211.967911	1084.860352	-510.268219	-310.754639	1096.509766	-530.956848	218.359253	836.165222	-388.075409	-275.002747	846.489441	-480.470001	-26.927229	961.694214	465.284607	-23.323265	956.513489	465.461517	154.683914
-531.348938	75.196045	865.262146	-484.061005	-141.668060	866.124512	-615.319153	93.191795	492.675873	-552.876831	-189.563522	517.713074	-635.010010	103.772110	86.083908	-597.308411	-207.997635	83.735657	-577.617798	134.635559	1343.714600	-504.832062	-201.691742	1353.358521	-488.134979	-21.544674	1341.359619	-536.816528	-0.542537	1632.212646	-646.973572	211.964111	1084.875122	-510.311829	-311.012512	1096.643433	-531.004700	218.391434	836.196350	-388.210693	-275.072784	846.504456	-480.503937	-26.922924	961.715454	465.935974	-23.279053	956.263794	466.011169	154.761887
-531.386230	75.186546	865.260986	-484.090698	-141.674515	866.135376	-615.329956	93.181725	492.655640	-552.899109	-189.580795	517.718140	-635.041199	103.766159	86.092087	-597.318970	-208.001404	83.741692	-577.722656	134.614624	1343.708618	-504.958527	-201.730438	1353.343506	-488.251160	-21.570860	1341.360229	-536.684753	-0.509313	1632.181763	-647.058228	211.972977	1084.886353	-510.601257	-310.653992	1096.463867	-531.074524	218.441452	836.243835	-388.233276	-275.024536	846.501770	-480.550629	-26.927370	961.723816	466.679443	-23.186428	956.068542	466.678528	154.853119
-531.432007	75.168083	865.266602	-484.118286	-141.691895	866.147827	-615.416260	93.225090	492.668610	-552.932373	-189.526367	517.729980	-635.061340	103.757179	86.100708	-597.318787	-207.997253	83.733696	-577.808289	134.575760	1343.712646	-505.068512	-201.761398	1353.335693	-488.343689	-21.603035	1341.381836	-536.592773	-0.492807	1632.164063	-647.149231	211.964508	1084.881226	-510.725677	-310.683136	1096.493652	-531.127441	218.459244	836.263550	-388.341064	-275.052887	846.514771	-480.599915	-26.942686	961.736206	467.470947	-23.055403	955.915955	467.308777	154.999985
-531.473389	75.201797	865.262756	-484.179016	-141.668350	866.136597	-615.440369	93.243797	492.676514	-553.039063	-189.604568	517.827148	-635.066284	103.748665	86.096672	-597.350708	-208.008774	83.731461	-577.919739	134.565033	1343.707642	-505.220978	-201.798859	1353.326294	-488.257324	-21.569021	1341.539307	-536.572327	-0.543845	1632.193359	-647.226929	211.952881	1084.893311	-510.837585	-310.706726	1096.481689	-531.186218	218.498260	836.278198	-388.443085	-275.070068	846.513245	-480.652924	-26.920479	961.729675	468.256989	-22.977041	955.892822	467.906555	155.080811
-531.505432	75.202980	865.274414	-484.219421	-141.683624	866.150879	-615.489319	93.243347	492.687836	-553.070251	-189.620728	517.834900	-635.073792	103.745255	86.098892	-597.341797	-208.000259	83.735725	-577.984558	134.537643	1343.713379	-505.313690	-201.824615	1353.330688	-488.343628	-21.588726	1341.562622	-536.570618	-0.557455	1632.142578	-647.306458	211.972534	1084.902466	-510.964630	-310.744415	1096.468994	-531.237915	218.508255	836.300964	-388.519226	-275.032928	846.528870	-480.699951	-26.930216	961.745911	469.143707	-22.932608	955.904480	468.680481	155.149750
-531.557861	75.214668	865.278198	-484.245728	-141.691116	866.144226	-615.536987	93.261467	492.697937	-553.076538	-189.601410	517.796997	-635.086243	103.754478	86.107742	-597.335571	-207.999710	83.747002	-578.049622	134.524918	1343.729004	-505.379059	-201.819000	1353.315674	-488.403198	-21.607388	1341.582642	-536.619202	-0.483021	1632.122070	-647.354797	211.990524	1084.914795	-510.910431	-311.164581	1096.632568	-531.235962	218.469772	836.336365	-388.635437	-275.012268	846.577881	-480.742828	-26.930813	961.745667	470.058136	-22.813135	955.943054	469.473541	155.175339
-531.584961	75.234268	865.295410	-484.281799	-141.689087	866.155090	-615.610962	93.256050	492.740936	-553.133179	-189.616043	517.838196	-635.094482	103.750992	86.110825	-597.340759	-208.008667	83.746445	-578.087463	134.506210	1343.756714	-505.443909	-201.861786	1353.328247	-488.486481	-21.639694	1341.541016	-536.724670	-0.503713	1632.131592	-647.396667	211.966461	1084.934082	-510.992310	-311.207489	1096.651367	-531.274475	218.499039	836.356689	-388.745789	-275.022186	846.589661	-480.786377	-26.927034	961.763489	471.017670	-22.798923	956.097900	470.246277	155.229507
-531.644226	75.179611	865.289429	-484.338623	-141.721695	866.155884	-615.645630	93.248970	492.722412	-553.180603	-189.633636	517.835754	-635.104797	103.746483	86.111824	-597.348450	-207.998657	83.752518	-578.115845	134.500122	1343.748779	-505.497650	-201.861313	1353.331055	-488.526764	-21.635698	1341.556885	-536.883789	-0.557754	1632.176636	-647.446533	211.965302	1084.941040	-511.080872	-311.209747	1096.639160	-531.305603	218.448853	836.366333	-388.854675	-274.978302	846.590759	-480.845795	-26.967010	961.761047	472.020996	-22.776035	956.222412	471.145782	155.277817
-531.689453	75.221542	865.299866	-484.378571	-141.712784	866.152771	-615.700256	93.261147	492.727509	-553.219482	-189.630173	517.832825	-635.094299	103.750809	86.114876	-597.423950	-208.017960	83.762909	-578.133179	134.505936	1343.762817	-505.517883	-201.871552	1353.330322	-488.541870	-21.640398	1341.565063	-537.108948	-0.556589	1632.131348	-647.471008	211.964279	1084.946289	-511.133484	-311.191254	1096.661987	-531.334900	218.449203	836.376160	-388.882843	-275.002594	846.603271	-480.885895	-26.947340	961.764404	473.131897	-22.693329	956.377991	472.029938	155.283951
-531.722229	75.201126	865.287231	-484.442566	-141.721329	866.155273	-615.780884	93.251213	492.746857	-553.280090	-189.656464	517.863098	-635.122864	103.744934	86.097160	-597.471985	-208.023697	83.767654	-578.131104	134.501877	1343.764526	-505.562622	-201.868454	1353.349976	-488.577881	-21.651033	1341.555542	-537.356934	-0.587270	1632.148438	-647.491272	211.971176	1084.946289	-511.218872	-311.196503	1096.672363	-531.351990	218.443115	836.394531	-388.951813	-274.930237	846.629028	-480.933167	-26.958439	961.758789	474.223358	-22.724777	956.547424	473.038391	155.266190
-531.782288	75.171326	865.283020	-484.497559	-141.744751	866.165466	-615.832886	93.225632	492.747101	-553.272461	-189.614105	517.842896	-635.133911	103.753372	86.095856	-597.441956	-208.025681	83.745911	-578.135010	134.511490	1343.752686	-505.579803	-201.864822	1353.350708	-488.597839	-21.660507	1341.573853	-537.626709	-0.685475	1632.202759	-647.499084	211.977600	1084.951172	-511.270691	-311.189575	1096.678345	-531.393433	218.440155	836.367798	-389.080322	-274.920380	846.598938	-480.989349	-26.977560	961.760925	475.497528	-22.643089	956.746094	474.100616	155.318817
-531.839233	75.151932	865.283752	-484.569824	-141.764023	866.153625	-615.865479	93.214790	492.743927	-553.263916	-189.571518	517.746948	-635.116943	103.747627	86.096817	-597.367432	-208.016708	83.712357	-578.107483	134.523041	1343.774780	-505.592072	-201.872406	1353.351685	-488.604706	-21.663776	1341.560425	-537.958801	-0.726318	1632.217407	-647.497925	211.974243	1084.958130	-511.333435	-311.184692	1096.666260	-531.407471	218.406937	836.354614	-389.198792	-274.906006	846.601685	-481.044891	-27.002426	961.753174	476.641357	-22.678022	956.889038	475.164551	155.307587
-531.878479	75.147728	865.278503	-484.636353	-141.745560	866.166077	-615.935608	93.222992	492.769257	-553.288696	-189.602982	517.742004	-635.131531	103.759575	86.093712	-597.348999	-208.017685	83.713440	-578.089600	134.512085	1343.790405	-505.595886	-201.865891	1353.372803	-488.616638	-21.664364	1341.581543	-538.322754	-0.760254	1632.221680	-647.505432	211.979889	1084.989990	-511.361206	-311.224457	1096.702759	-531.441406	218.370544	836.347961	-389.299316	-274.865753	846.592163	-481.094360	-26.989468	961.755432	477.904144	-22.633991	957.048218	476.291534	155.370728
-531.909180	75.134331	865.287781	-484.683197	-141.787994	866.171814	-615.977905	93.181946	492.758698	-553.300781	-189.572723	517.737976	-635.128601	103.748009	86.092499	-597.323792	-208.004929	83.697372	-578.074036	134.517685	1343.791870	-505.609436	-201.875351	1353.385498	-488.617249	-21.667524	1341.584473	-538.723755	-0.797181	1632.199463	-647.497375	211.997421	1084.993652	-511.411987	-311.185791	1096.705933	-531.474854	218.329620	836.335083	-389.380615	-274.803802	846.584717	-481.133301	-27.021824	961.763245	479.244110	-22.647461	957.162842	477.506042	155.361176
-531.949524	75.137634	865.298035	-484.742340	-141.792328	866.180664	-616.015442	93.162140	492.779907	-553.496155	-189.650772	517.828247	-635.127197	103.761559	86.091019	-597.389221	-208.027542	83.724808	-578.036682	134.534836	1343.807007	-505.622772	-201.867783	1353.395264	-488.607819	-21.675200	1341.607910	-539.101318	-0.832568	1632.213135	-647.458862	211.983276	1085.017700	-511.443665	-311.160675	1096.718994	-531.474609	218.280518	836.350952	-389.464905	-274.755249	846.573853	-481.178375	-27.024534	961.771606	480.458740	-22.606787	957.289429	478.667358	155.446899
-531.974365	75.116928	865.297241	-484.782928	-141.820709	866.186096	-616.045837	93.157425	492.760437	-553.568970	-189.670914	517.868408	-635.152283	103.734566	86.100197	-597.404602	-208.026932	83.729530	-578.000488	134.543488	1343.828857	-505.589203	-201.852432	1353.430054	-488.612640	-21.687235	1341.596558	-539.501709	-0.890283	1632.230835	-647.439819	211.975510	1085.018311	-511.475922	-311.144623	1096.720825	-531.490479	218.242462	836.341919	-389.529938	-274.718842	846.552246	-481.208282	-27.047947	961.773071	481.875793	-22.451990	957.305603	479.974792	155.578873
-532.015320	75.113205	865.306641	-484.850037	-141.828873	866.207214	-616.052246	93.128365	492.747406	-553.623047	-189.647934	517.884277	-635.126038	103.745621	86.096741	-597.425293	-208.019363	83.693893	-577.974182	134.554092	1343.815796	-505.614227	-201.852829	1353.438477	-488.615601	-21.691317	1341.595093	-539.914917	-0.930730	1632.213745	-647.401917	211.978622	1084.995483	-511.493652	-311.131165	1096.753418	-531.488464	218.215912	836.293640	-389.585632	-274.607147	846.563416	-481.252106	-27.049881	961.785156	483.185730	-22.438986	957.350037	481.295044	155.614319
-532.060669	75.062164	865.285278	-484.904327	-141.834885	866.198608	-616.115417	93.097885	492.742249	-553.651672	-189.672638	517.858765	-635.176453	103.727615	86.091591	-597.408630	-208.016510	83.707275	-577.972534	134.569672	1343.820313	-505.624817	-201.843231	1353.457153	-488.646576	-21.696764	1341.588013	-540.324951	-1.025044	1632.258057	-647.368103	211.984207	1084.990723	-511.515961	-311.102509	1096.761475	-531.482605	218.185730	836.288208	-389.666779	-274.522736	846.556763	-481.289886	-27.069973	961.766235	484.558441	-22.263290	957.385437	482.632263	155.787109
-532.083557	75.061218	865.279419	-484.961517	-141.888489	866.213562	-616.107666	93.079361	492.731659	-553.749878	-189.689453	517.874573	-635.154175	103.737251	86.088608	-597.449707	-208.031281	83.706375	-577.962219	134.583069	1343.818359	-505.650543	-201.824249	1353.466797	-488.660797	-21.699230	1341.591064	-540.703613	-1.031134	1632.261719	-647.349060	211.961487	1084.992065	-511.532867	-311.064117	1096.751953	-531.448486	218.116882	836.267151	-389.689240	-274.463562	846.557068	-481.322510	-27.092274	961.768372	485.901337	-22.210749	957.370239	483.995239	155.881073
-532.130005	75.013596	865.281311	-484.997742	-141.890457	866.216309	-616.106140	93.066383	492.751495	-553.807373	-189.691238	517.880005	-635.140808	103.751740	86.071037	-597.409241	-208.042877	83.699776	-577.928467	134.607849	1343.840820	-505.668640	-201.821182	1353.499878	-488.690674	-21.718122	1341.583252	-541.056030	-1.142350	1632.331787	-647.315613	211.957214	1084.994995	-511.565491	-311.029755	1096.773804	-531.407043	218.012436	836.252686	-389.757721	-274.424103	846.571777	-481.357666	-27.112745	961.768677	487.304779	-22.079033	957.366150	485.411835	155.977066
-532.144531	75.000137	865.270752	-485.030792	-141.905045	866.226318	-616.168945	93.036690	492.753815	-553.878845	-189.679260	517.885925	-635.134094	103.740501	86.091866	-597.425293	-208.038239	83.720558	-577.938904	134.612549	1343.839966	-505.709625	-201.825623	1353.488647	-488.706268	-21.718716	1341.609009	-541.464233	-1.172679	1632.311646	-647.287842	211.952545	1085.000854	-511.581573	-310.988892	1096.769043	-531.371094	217.964218	836.250488	-389.764618	-274.366791	846.588806	-481.376862	-27.119003	961.766541	488.684906	-22.004982	957.298889	486.852386	156.111694
-532.162109	74.979012	865.259766	-485.057739	-141.936249	866.222473	-616.148987	93.015694	492.755859	-553.933838	-189.690628	517.883484	-635.124329	103.750191	86.083405	-597.404114	-208.050201	83.680611	-577.961060	134.607178	1343.852661	-505.742035	-201.814774	1353.515259	-488.761505	-21.706532	1341.593018	-541.802673	-1.230193	1632.335449	-647.271729	211.959518	1085.008789	-511.595398	-310.981964	1096.790894	-531.328064	217.894089	836.237061	-389.781036	-274.300995	846.600586	-481.393616	-27.142282	961.757385	490.095001	-21.894638	957.188721	488.305176	156.209351
-532.214783	74.953674	865.274353	-485.107025	-141.951859	866.230957	-616.216370	92.997330	492.768768	-553.979797	-189.676270	517.887146	-635.150452	103.767609	86.089798	-597.577332	-208.296997	83.809311	-577.977783	134.626968	1343.859863	-505.776764	-201.812500	1353.524536	-488.824097	-21.703876	1341.591064	-542.129700	-1.262114	1632.327637	-647.245178	211.933746	1084.986816	-511.624237	-310.941620	1096.793213	-531.296265	217.862167	836.247925	-389.773773	-274.239258	846.618408	-481.440186	-27.163811	961.767700	491.489929	-21.734753	957.080078	489.713593	156.365265
-532.208984	74.952782	865.269592	-485.104919	-141.943802	866.232483	-616.211731	92.978806	492.762848	-554.055237	-189.705002	517.906921	-635.134399	103.769196	86.068596	-597.624390	-208.341537	83.829987	-578.009766	134.623718	1343.867188	-505.827972	-201.798843	1353.527954	-488.876709	-21.712795	1341.577515	-542.427368	-1.305791	1632.295288	-647.236328	211.924133	1084.970825	-511.648865	-310.914978	1096.807251	-531.214783	217.800797	836.240967	-389.759766	-274.183044	846.636230	-481.443939	-27.159328	961.768250	492.893524	-21.636095	956.937622	491.169037	156.464233
-532.221619	74.961708	865.265503	-485.140594	-141.980347	866.219177	-616.316467	93.010719	492.767487	-554.104919	-189.748062	517.921021	-635.159790	103.740280	86.084595	-597.667603	-208.372574	83.839722	-578.070801	134.632767	1343.837158	-505.893127	-201.809174	1353.549438	-488.920410	-21.693195	1341.582397	-542.665588	-1.349791	1632.321289	-647.233582	211.891220	1084.945679	-511.670563	-310.902466	1096.789063	-531.174561	217.791138	836.250244	-389.732819	-274.119568	846.670410	-481.465302	-27.180817	961.759277	494.319122	-21.521341	956.754944	492.643921	156.593414
-532.189514	74.942253	865.249878	-485.151917	-141.968246	866.226746	-616.264099	92.940590	492.734772	-554.138000	-189.723206	517.931213	-635.147522	103.749023	86.071587	-597.601257	-208.409470	83.838997	-578.118164	134.632629	1343.829468	-505.972656	-201.789474	1353.563477	-488.997650	-21.697630	1341.586060	-542.887390	-1.356045	1632.271973	-647.244690	211.881531	1084.921753	-511.686127	-310.895721	1096.793945	-531.098267	217.722870	836.275818	-389.699890	-274.075592	846.700623	-481.464325	-27.180803	961.757690	495.678070	-21.462170	956.610046	494.031006	156.693649
-532.201599	74.923965	865.255737	-485.152527	-141.979202	866.227051	-616.334106	92.948982	492.747284	-554.195862	-189.758255	517.917664	-635.174316	103.737427	86.076202	-597.447815	-208.048355	83.692207	-578.182983	134.638260	1343.838989	-506.050140	-201.781509	1353.554932	-489.086761	-21.714331	1341.564697	-543.082642	-1.375279	1632.261719	-647.238159	211.873230	1084.872559	-511.712677	-310.910858	1096.803955	-531.010315	217.686905	836.295959	-389.644135	-274.005768	846.754578	-481.478760	-27.197954	961.763184	497.100708	-21.256098	956.373596	495.432343	156.852859
-532.186157	74.913231	865.254333	-485.166534	-141.970062	866.222717	-616.340271	92.951210	492.748016	-554.223328	-189.763107	517.888000	-635.178955	103.735413	86.076843	-597.445007	-208.037720	83.686462	-578.286743	134.652328	1343.828613	-506.147156	-201.788177	1353.572510	-489.157715	-21.698650	1341.578735	-543.212585	-1.427497	1632.312866	-647.266846	211.860565	1084.876831	-511.718689	-310.920471	1096.817139	-530.939331	217.661118	836.321350	-389.603363	-273.946045	846.795654	-481.486908	-27.205074	961.763245	498.452423	-21.247236	956.231018	496.880249	156.882507
-532.180359	74.890793	865.245361	-485.193085	-142.015564	866.242126	-616.381714	92.945129	492.796234	-554.301941	-189.804535	517.926697	-635.195374	103.721985	86.049026	-597.467285	-208.040283	83.681702	-578.368042	134.650635	1343.826172	-506.233246	-201.775940	1353.568115	-489.414398	-21.753431	1341.428955	-543.327393	-1.437774	1632.319946	-647.288391	211.870193	1084.821167	-511.747589	-310.928192	1096.841309	-530.844482	217.616653	836.336121	-389.540833	-273.892029	846.862061	-481.502197	-27.232296	961.769409	499.869019	-21.101675	956.071411	498.317596	157.027664
-532.182983	74.843719	865.223145	-485.207367	-142.020996	866.233765	-616.394226	92.958305	492.792847	-554.292114	-189.796951	517.939026	-635.191528	103.723747	86.085480	-597.433594	-208.043289	83.677635	-578.469238	134.635345	1343.817993	-506.322083	-201.781219	1353.583252	-489.517487	-21.760302	1341.433716	-543.397217	-1.448492	1632.322266	-647.329956	211.841095	1084.798706	-511.779266	-310.908569	1096.829712	-530.734558	217.540680	836.330078	-389.473083	-273.859375	846.936768	-481.513458	-27.253248	961.754578	501.213470	-21.060308	955.931885	499.683899	157.017242
-532.188965	74.825035	865.235168	-485.211731	-142.029449	866.238098	-616.425415	92.942955	492.785217	-554.276428	-189.747406	517.913635	-635.208313	103.719971	86.068886	-597.414612	-208.045090	83.670853	-578.612366	134.654587	1343.810791	-506.434479	-201.794800	1353.612671	-489.651398	-21.743122	1341.436646	-543.433777	-1.443744	1632.334106	-647.343689	211.843002	1084.760986	-511.800446	-310.937469	1096.838013	-530.725464	217.626236	836.371094	-389.387421	-273.832458	846.992493	-481.530731	-27.272305	961.766541	502.620392	-20.955400	955.801819	501.114746	157.121857
-532.147644	74.864517	865.243591	-485.200348	-142.036499	866.280151	-616.393127	92.964119	492.772186	-554.264038	-189.769272	517.929504	-635.184509	103.727844	86.064919	-597.411499	-208.045227	83.672661	-578.752441	134.628540	1343.800049	-506.603394	-201.813278	1353.637939	-489.647369	-21.693813	1341.565430	-543.424561	-1.446359	1632.333252	-647.380188	211.832703	1084.713989	-511.822052	-310.955811	1096.849854	-530.537842	217.464355	836.363220	-389.275360	-273.766754	847.086060	-481.523865	-27.250526	961.796936	504.038177	-20.960012	955.764954	502.583282	157.057907
-532.146729	74.857208	865.256653	-485.196503	-142.037094	866.265259	-616.382568	92.952126	492.769287	-554.263977	-189.771881	517.937195	-635.189148	103.727745	86.082718	-597.409180	-208.046112	83.672180	-578.866516	134.638306	1343.780640	-506.731232	-201.827423	1353.646729	-489.910706	-21.733786	1341.451172	-543.417236	-1.431373	1632.329712	-647.411133	211.815842	1084.688232	-511.854095	-310.935730	1096.864380	-530.439209	217.427216	836.382751	-389.131897	-273.830780	847.173157	-481.530609	-27.268248	961.799500	505.408813	-20.837391	955.685974	503.977417	157.222717
-532.148926	74.862762	865.253357	-485.225708	-142.049164	866.272461	-616.375977	92.977295	492.786926	-554.275818	-189.792984	517.931885	-635.185486	103.726952	86.087563	-597.436951	-208.042969	83.677498	-579.009644	134.588226	1343.761353	-506.874084	-201.863403	1353.672485	-489.913849	-21.703997	1341.611206	-543.348694	-1.417263	1632.347534	-647.429016	211.816284	1084.662598	-511.878815	-310.988617	1096.886475	-530.291382	217.369934	836.400757	-389.099182	-273.749634	847.275513	-481.552795	-27.272120	961.803345	506.864838	-20.851652	955.676086	505.510956	157.098190
-532.114197	74.822327	865.258301	-485.207001	-142.063354	866.302795	-616.373901	92.973610	492.780731	-554.126221	-189.698654	517.808594	-635.205750	103.699356	86.091545	-597.385742	-208.055328	83.655464	-579.150635	134.567703	1343.758545	-507.039703	-201.880890	1353.689819	-490.073517	-21.715120	1341.609375	-543.283508	-1.388022	1632.337402	-647.459290	211.778091	1084.625244	-511.918732	-310.974670	1096.893311	-530.193909	217.337738	836.433289	-388.948273	-273.791321	847.366272	-481.552094	-27.295042	961.828003	508.285248	-20.800177	955.663330	506.997650	157.106842
-532.116333	74.805138	865.272583	-485.184845	-142.083344	866.318481	-616.343506	92.956253	492.778900	-554.129272	-189.704819	517.808167	-635.186157	103.697968	86.075699	-597.394836	-208.053833	83.657463	-579.297791	134.524582	1343.753540	-507.194183	-201.913620	1353.722046	-490.224945	-21.741957	1341.639526	-543.196655	-1.427537	1632.306885	-647.488831	211.789017	1084.603271	-511.946014	-311.000000	1096.919678	-530.106384	217.324158	836.482056	-388.822174	-273.736511	847.488953	-481.555542	-27.312956	961.846741	509.662445	-20.797983	955.727966	508.638855	157.412415
-532.118164	74.796280	865.298401	-485.200317	-142.082199	866.338684	-616.346863	92.972191	492.768555	-554.245850	-189.804062	517.928101	-635.208191	103.697769	86.089951	-597.446716	-208.041916	83.692657	-579.443909	134.521912	1343.734741	-507.315918	-201.926102	1353.755249	-490.348755	-21.762432	1341.661133	-543.088562	-1.284561	1632.292358	-647.521912	211.775772	1084.583496	-511.990845	-311.034454	1096.958862	-530.002136	217.271072	836.503479	-388.767639	-273.703217	847.576721	-481.580170	-27.324118	961.874756	511.120911	-20.750589	955.736023	510.202423	157.478409
-532.110840	74.799095	865.290894	-485.212616	-142.064789	866.342590	-616.351624	92.953148	492.753876	-554.233887	-189.816849	517.960144	-635.197205	103.694138	86.097313	-597.440002	-208.041733	83.694138	-579.577515	134.509109	1343.721069	-507.468292	-201.955704	1353.767090	-490.505707	-21.784618	1341.673340	-542.983887	-1.245079	1632.280762	-647.531555	211.724838	1084.548462	-512.036377	-311.030670	1096.959961	-529.912781	217.273254	836.511475	-388.686157	-273.730316	847.647888	-481.595337	-27.313715	961.876526	512.468872	-20.743790	955.787903	511.707214	157.492020
-532.111084	74.763588	865.280762	-485.200531	-142.086975	866.358765	-616.342041	92.987305	492.792633	-554.239746	-189.824142	517.955688	-635.200378	103.704369	86.081573	-597.441284	-208.042480	83.680916	-579.736694	134.494904	1343.723267	-507.605774	-201.953613	1353.769775	-490.610382	-21.789154	1341.702026	-542.890869	-1.184049	1632.242676	-647.577454	211.707733	1084.504272	-512.106323	-311.064178	1096.975952	-529.838196	217.270050	836.533936	-388.624542	-273.744385	847.714844	-481.604950	-27.332300	961.883240	513.837769	-20.690351	955.875183	513.148621	157.573318
-532.131165	74.762535	865.285217	-485.215118	-142.069214	866.351440	-616.330200	92.981758	492.784271	-554.218689	-189.815918	517.944641	-635.180542	103.712723	86.082451	-597.436218	-208.028717	83.666595	-579.860168	134.501938	1343.706909	-507.706696	-201.990479	1353.779053	-490.724030	-21.820938	1341.693481	-542.757324	-1.184198	1632.306519	-647.602905	211.659485	1084.484863	-512.124023	-311.088287	1096.983643	-529.780640	217.280960	836.548767	-388.520996	-273.763336	847.797791	-481.632751	-27.330172	961.885132	515.130249	-20.670151	955.887085	514.606384	157.571426
-532.129700	74.778809	865.286255	-485.203125	-142.068924	866.362793	-616.307312	92.973213	492.779480	-554.208252	-189.810776	517.938354	-635.190796	103.708717	86.078300	-597.431702	-208.028122	83.665916	-579.981689	134.491928	1343.708984	-507.808655	-201.982178	1353.801514	-490.981476	-21.877666	1341.564209	-542.665955	-1.111366	1632.258057	-647.651917	211.665161	1084.498901	-512.178467	-311.128326	1097.002930	-529.733459	217.276199	836.583313	-388.433441	-273.771881	847.863403	-481.639404	-27.319357	961.894897	516.485657	-20.640577	955.978455	516.092163	157.653549
-532.171875	74.774315	865.305542	-485.195374	-142.073990	866.354004	-616.322693	92.978844	492.781799	-554.184448	-189.800201	517.932495	-635.185303	103.703552	86.074265	-597.422913	-208.051880	83.672722	-580.096069	134.482788	1343.721313	-507.911865	-201.997299	1353.811157	-491.107147	-21.882113	1341.547363	-542.583862	-1.108044	1632.284058	-647.682251	211.626678	1084.459595	-512.218323	-311.171051	1097.004028	-529.675781	217.231873	836.603760	-388.380096	-273.829956	847.914307	-481.672882	-27.333879	961.905396	517.735779	-20.623814	956.039795	517.575562	157.631577
-532.168213	74.772827	865.303040	-485.204742	-142.065964	866.366577	-616.311035	92.975174	492.778961	-554.180176	-189.797836	517.931458	-635.208435	103.688065	86.076622	-597.412598	-208.053268	83.671761	-580.195313	134.492325	1343.696899	-508.042358	-201.981827	1353.803589	-491.182129	-21.863230	1341.557251	-542.509033	-1.072866	1632.274414	-647.715332	211.604919	1084.450684	-512.353577	-310.961334	1096.877441	-529.632202	217.246811	836.632446	-388.282013	-273.882080	847.953796	-481.683746	-27.327021	961.912476	519.061890	-20.574005	956.114258	519.033325	157.767532
-532.201355	74.784355	865.320007	-485.216797	-142.090454	866.386414	-616.319519	92.945183	492.772705	-554.195679	-189.808899	517.946838	-635.181946	103.691765	86.071945	-597.430969	-208.050293	83.688629	-580.279053	134.483490	1343.677856	-508.119263	-201.967087	1353.841064	-491.265228	-21.868988	1341.554932	-542.471375	-1.046045	1632.258545	-647.774597	211.626007	1084.432495	-512.292297	-311.213013	1097.038696	-529.588379	217.214157	836.650330	-388.241791	-273.927643	848.045227	-481.714050	-27.332321	961.932922	520.250366	-20.587921	956.204224	520.405518	157.797989
-532.217957	74.800453	865.330444	-485.202606	-142.084961	866.398865	-616.333496	92.921921	492.777191	-554.180664	-189.797745	517.943237	-635.202942	103.690910	86.072472	-597.408936	-208.077087	83.713051	-580.376648	134.509781	1343.681030	-508.213379	-201.972900	1353.850464	-491.347504	-21.857172	1341.544922	-542.447571	-1.009864	1632.252686	-647.824402	211.638916	1084.432495	-512.307068	-311.296173	1097.080811	-529.573120	217.202164	836.663696	-388.205658	-273.973206	848.099731	-481.735413	-27.321421	961.950073	521.482239	-20.484550	956.272766	521.767456	157.800003
-532.294189	74.760948	865.307556	-485.261200	-142.093643	866.392578	-616.388672	92.955933	492.771210	-554.216431	-189.824753	517.949097	-635.195190	103.690178	86.090927	-597.457764	-208.075592	83.710052	-580.453857	134.517273	1343.666138	-508.268524	-201.942139	1353.876099	-491.436829	-21.848360	1341.554321	-542.472961	-0.992125	1632.246826	-647.874084	211.670624	1084.410278	-512.338013	-311.322876	1097.110718	-529.583923	217.213120	836.674927	-388.148346	-274.059021	848.158325	-481.791351	-27.332621	961.931396	522.595581	-20.542053	956.397400	523.107361	157.817398
-532.302734	74.813866	865.324524	-485.280182	-142.069733	866.398560	-616.395813	92.965981	492.771942	-554.174133	-189.810196	517.949524	-635.196777	103.706367	86.073883	-597.405518	-208.062744	83.688545	-580.536133	134.518860	1343.651978	-508.344269	-201.958405	1353.890747	-491.493073	-21.848351	1341.549072	-542.523438	-0.961795	1632.227905	-647.936035	211.687653	1084.379150	-512.444153	-311.128082	1097.017944	-529.569336	217.190292	836.669312	-388.163879	-274.139893	848.170349	-481.816254	-27.303606	961.946655	523.793945	-20.487316	956.411072	524.513550	157.905777
-532.348267	74.789146	865.317017	-485.320038	-142.093765	866.402222	-616.404114	92.940453	492.779816	-554.139526	-189.793320	517.926147	-635.178711	103.700928	86.076019	-597.423279	-208.075912	83.700012	-580.589355	134.529266	1343.645386	-508.380127	-201.930099	1353.918945	-491.567047	-21.831743	1341.553223	-542.615173	-0.891552	1632.172607	-647.993408	211.697983	1084.358276	-512.452515	-311.153473	1097.055420	-529.575867	217.163498	836.667114	-388.178223	-274.264587	848.199646	-481.857422	-27.321993	961.943848	524.878967	-20.450548	956.472656	525.760498	157.886505
-532.388550	74.829918	865.335144	-485.339081	-142.077835	866.397461	-616.441284	92.933693	492.786926	-554.109558	-189.790100	517.867493	-635.186340	103.697411	86.077293	-597.402649	-208.063248	83.685616	-580.656433	134.543213	1343.644409	-508.464661	-201.905533	1353.918579	-491.431793	-21.746710	1341.700684	-542.715881	-0.913540	1632.207275	-648.048523	211.740799	1084.373901	-512.449036	-311.224518	1097.089111	-529.636963	217.149429	836.679138	-388.173798	-274.325592	848.225525	-481.895081	-27.303562	961.953491	525.899353	-20.434340	956.510254	526.936462	157.991287
-532.444946	74.770203	865.326294	-485.388000	-142.090576	866.404663	-616.449524	92.957420	492.783478	-554.181702	-189.874084	517.900146	-635.182068	103.696960	86.067848	-597.427429	-208.066910	83.690773	-580.703735	134.542786	1343.654541	-508.475006	-201.884583	1353.948242	-491.480347	-21.743786	1341.702148	-542.843262	-0.897680	1632.196777	-648.098511	211.753662	1084.376953	-512.427734	-311.242554	1097.138428	-529.662537	217.149307	836.684570	-388.175262	-274.394806	848.260864	-481.937775	-27.328241	961.949097	526.988098	-20.412479	956.541931	528.200989	157.954391
-532.479919	74.733879	865.322571	-485.413513	-142.093201	866.412659	-616.481628	92.947517	492.779144	-554.149658	-189.857071	517.896118	-635.202087	103.694298	86.063385	-597.413879	-208.069473	83.685951	-580.750366	134.538239	1343.654663	-508.482727	-201.871872	1353.992798	-491.527039	-21.722946	1341.717896	-543.024170	-0.815998	1632.153198	-648.161377	211.765991	1084.368530	-512.411743	-311.263916	1097.186035	-529.749695	217.152512	836.683044	-388.185699	-274.489075	848.305603	-481.971497	-27.341108	961.951721	527.954773	-20.465921	956.588867	529.346680	157.960388
-532.535034	74.774811	865.343201	-485.457489	-142.087311	866.421265	-616.486755	92.936424	492.783173	-554.206604	-189.884689	517.929626	-635.192017	103.698730	86.062218	-597.428284	-208.070694	83.721817	-580.794373	134.574310	1343.650391	-508.507568	-201.856522	1354.003174	-491.531952	-21.711468	1341.749756	-543.193359	-0.810354	1632.152344	-648.199158	211.806335	1084.368896	-512.424500	-311.267548	1097.240967	-529.825989	217.162781	836.689331	-388.251129	-274.591675	848.308167	-482.032196	-27.325079	961.969971	528.884644	-20.408508	956.624207	530.395630	158.025192
-532.550781	74.746788	865.334534	-485.491089	-142.097458	866.442078	-616.495789	92.917168	492.767944	-554.245056	-189.924362	517.971680	-635.195679	103.706535	86.072777	-597.429504	-208.076263	83.720337	-580.800598	134.588745	1343.686890	-508.498383	-201.818878	1354.060791	-491.591095	-21.683886	1341.741211	-543.405640	-0.776530	1632.155518	-648.248169	211.808472	1084.377563	-512.421326	-311.307281	1097.305542	-529.915649	217.192154	836.676270	-388.339447	-274.599945	848.336182	-482.054291	-27.332247	961.974548	529.843201	-20.441502	956.676086	531.509583	157.987213
-532.604126	74.779472	865.348999	-485.520782	-142.113678	866.457825	-616.548645	92.929016	492.775391	-554.277954	-189.882675	517.962646	-635.204346	103.708244	86.070297	-597.439514	-208.075027	83.718369	-580.841431	134.593353	1343.696655	-508.503662	-201.806732	1354.094116	-491.635986	-21.659412	1341.746216	-543.612488	-0.759110	1632.152832	-648.316101	211.841766	1084.401611	-512.423035	-311.290649	1097.338257	-530.009216	217.192871	836.670532	-388.370056	-274.786346	848.346680	-482.096222	-27.322021	961.989624	530.694824	-20.451515	956.694519	532.482544	157.970245
-532.664917	74.722313	865.346863	-485.581665	-142.108582	866.462708	-616.589172	92.942406	492.774872	-554.291565	-189.886398	517.950256	-635.182251	103.714172	86.089897	-597.446411	-208.074371	83.719482	-580.871033	134.622452	1343.695190	-508.514587	-201.760086	1354.130493	-491.673645	-21.640625	1341.759888	-543.825012	-0.783996	1632.189087	-648.375916	211.829163	1084.410278	-512.422363	-311.323181	1097.395264	-530.103821	217.219635	836.648926	-388.379700	-274.881775	848.373718	-482.153870	-27.342457	961.989746	531.549988	-20.427326	956.709351	533.469971	158.132538
-532.699280	74.740036	865.348877	-485.618439	-142.109894	866.460815	-616.638428	92.919487	492.790833	-554.365417	-189.930374	517.984009	-635.205139	103.701332	86.066139	-597.469849	-208.079147	83.714012	-580.915039	134.626862	1343.712158	-508.529633	-201.743439	1354.151978	-491.720398	-21.607618	1341.773682	-544.060303	-0.725678	1632.147949	-648.434448	211.820343	1084.407593	-512.450134	-311.341034	1097.438843	-530.238342	217.257431	836.625366	-388.481445	-274.990631	848.349670	-482.189484	-27.336863	961.989990	532.431824	-20.466385	956.722107	534.388977	157.948257
-532.755310	74.738945	865.361023	-485.666382	-142.119446	866.464050	-616.680786	92.900398	492.803314	-554.268127	-189.846115	517.830566	-635.229004	103.682060	86.042633	-597.464172	-208.073853	83.697380	-580.954163	134.647049	1343.718506	-508.565582	-201.733566	1354.173950	-491.748993	-21.601698	1341.751587	-544.274048	-0.761947	1632.193604	-648.505798	211.832718	1084.412720	-512.468323	-311.364288	1097.464844	-530.390808	217.300919	836.610474	-388.544434	-275.103729	848.352478	-482.235138	-27.343975	961.996033	533.186584	-20.554529	956.740906	535.253174	157.943222
-532.796448	74.683815	865.346802	-485.702362	-142.118973	866.459839	-616.727417	92.906898	492.806335	-554.411621	-189.911057	517.961182	-635.223633	103.693665	86.056938	-597.458313	-208.081512	83.711510	-580.977295	134.662766	1343.715088	-508.564392	-201.695786	1354.182007	-491.789612	-21.567360	1341.750732	-544.526489	-0.706557	1632.156860	-648.571838	211.846939	1084.426758	-512.484497	-311.387146	1097.503540	-530.518494	217.342468	836.585022	-388.596039	-275.190643	848.365173	-482.271210	-27.364082	961.985657	534.044250	-20.658447	956.800110	536.075806	157.773865
-532.816284	74.720070	865.362305	-485.710510	-142.104172	866.465027	-616.734497	92.908234	492.793945	-554.455933	-189.883789	517.986145	-635.222046	103.701065	86.046967	-597.471741	-208.079315	83.711151	-581.016968	134.669067	1343.707275	-508.564911	-201.669220	1354.213013	-491.824280	-21.526728	1341.756348	-544.755981	-0.689616	1632.149780	-648.638245	211.834595	1084.442993	-512.526428	-311.379852	1097.537598	-530.661011	217.386978	836.553345	-388.672119	-275.303772	848.364258	-482.287262	-27.342747	961.996826	534.785461	-20.622969	956.791809	536.903748	158.001801
-532.849182	74.666847	865.338684	-485.742401	-142.109787	866.466187	-616.756897	92.911667	492.764252	-554.471924	-189.862335	517.985168	-635.210693	103.685684	86.059357	-597.488647	-208.061630	83.700035	-581.057190	134.698105	1343.702759	-508.579651	-201.661926	1354.230103	-491.853363	-21.508295	1341.769043	-544.966797	-0.679344	1632.148193	-648.697510	211.834259	1084.412842	-512.547485	-311.427704	1097.571411	-530.765564	217.444321	836.525452	-388.707916	-275.337585	848.373657	-482.316406	-27.358982	961.983826	535.527161	-20.657913	956.806580	537.659668	157.968506
-532.880005	74.690361	865.333801	-485.758820	-142.112823	866.477051	-616.795410	92.900665	492.780518	-554.493896	-189.866974	518.002991	-635.211975	103.698593	86.058838	-597.491211	-208.061829	83.700127	-581.084351	134.720474	1343.682007	-508.607880	-201.621140	1354.232666	-491.904449	-21.473650	1341.758911	-545.151001	-0.698376	1632.194702	-648.772766	211.858139	1084.414429	-512.585693	-311.472717	1097.608276	-530.921448	217.483551	836.496643	-388.829193	-275.352661	848.383789	-482.339111	-27.340536	961.986023	536.267578	-20.788101	956.878357	538.419434	157.934845
-532.927246	74.670532	865.340393	-485.777283	-142.105194	866.468933	-616.792175	92.873436	492.785400	-554.546143	-189.860657	517.995789	-635.226318	103.707054	86.052612	-597.482849	-208.061920	83.699776	-581.141541	134.715424	1343.678345	-508.650421	-201.630463	1354.255737	-491.939331	-21.480183	1341.759766	-545.338623	-0.671352	1632.188721	-648.865112	211.864639	1084.407349	-512.620056	-311.473389	1097.620972	-531.036621	217.519867	836.456909	-388.834564	-275.497894	848.391479	-482.374329	-27.349270	961.986084	536.988037	-20.822945	956.902527	539.078552	157.920807
-532.961304	74.707581	865.322632	-485.837769	-142.092850	866.449341	-616.813049	92.868584	492.795044	-554.594971	-189.877441	517.998291	-635.220825	103.715004	86.050323	-597.459106	-208.072693	83.715614	-581.206787	134.733795	1343.680664	-508.695953	-201.601074	1354.241577	-491.976685	-21.456251	1341.772583	-545.517090	-0.634506	1632.150391	-648.944214	211.860046	1084.387329	-512.646912	-311.514465	1097.657471	-531.174377	217.570923	836.436646	-388.873016	-275.568817	848.407410	-482.406799	-27.326220	961.963379	537.686829	-20.875042	956.945557	539.738647	157.867828
-532.986938	74.706207	865.334290	-485.843719	-142.093521	866.440430	-616.860779	92.900238	492.797333	-554.617859	-189.834396	517.989319	-635.226624	103.711861	86.051636	-597.488647	-208.061783	83.698631	-581.261475	134.745499	1343.647827	-508.728394	-201.565628	1354.249634	-492.020386	-21.438406	1341.761230	-545.662659	-0.651110	1632.181763	-649.037537	211.880341	1084.378784	-512.711060	-311.509979	1097.662720	-531.266724	217.582428	836.416992	-388.943054	-275.669464	848.388611	-482.424774	-27.334352	961.965820	538.357544	-20.950674	957.015991	540.386230	157.760239
-533.003601	74.674973	865.329163	-485.851807	-142.118866	866.441589	-616.863770	92.863380	492.757416	-554.615906	-189.819962	517.994202	-635.247375	103.706108	86.045013	-597.467163	-208.070023	83.689049	-581.313293	134.737946	1343.628540	-508.795044	-201.556000	1354.258911	-492.108398	-21.436844	1341.752197	-545.798828	-0.599536	1632.124512	-649.119202	211.876297	1084.348022	-512.747375	-311.545135	1097.668091	-531.426941	217.651016	836.368164	-388.986359	-275.703857	848.424255	-482.436920	-27.358568	961.963501	538.990051	-21.080494	957.041748	540.949158	157.673874
-533.039978	74.646187	865.320374	-485.882141	-142.123016	866.437622	-616.888733	92.885429	492.762970	-554.614380	-189.787125	517.973694	-635.233215	103.712082	86.047691	-597.445862	-208.072159	83.683830	-581.391541	134.753494	1343.609375	-508.862823	-201.541702	1354.263672	-492.155670	-21.420090	1341.768677	-545.898438	-0.599565	1632.107788	-649.227783	211.884033	1084.325806	-512.814575	-311.569824	1097.716553	-531.565308	217.704041	836.336426	-389.074554	-275.775970	848.413025	-482.463501	-27.369942	961.954834	539.655212	-21.174967	957.109924	541.576172	157.535156
-533.050049	74.676804	865.300415	-485.891937	-142.111923	866.444641	-616.890259	92.874435	492.762756	-554.670227	-189.785675	517.981262	-635.225159	103.728401	86.048996	-597.456238	-208.071228	83.685181	-581.458069	134.754715	1343.588867	-508.932373	-201.534958	1354.261597	-492.224609	-21.393759	1341.771851	-545.973328	-0.585940	1632.100098	-649.329956	211.876511	1084.301758	-512.872070	-311.599884	1097.750732	-531.751648	217.812576	836.325745	-389.115204	-275.833374	848.438049	-482.478577	-27.338800	961.949158	540.303650	-21.218103	957.141357	542.174316	157.444977
-533.066772	74.643433	865.300842	-485.922516	-142.087784	866.427185	-616.929443	92.868118	492.760223	-554.712585	-189.783585	517.993408	-635.229370	103.714996	86.048294	-597.463013	-208.070587	83.686012	-581.540405	134.754501	1343.577271	-508.989380	-201.537369	1354.301392	-492.285645	-21.377560	1341.790283	-546.044250	-0.568000	1632.129517	-649.436401	211.912552	1084.299438	-512.920227	-311.593536	1097.769653	-531.905762	217.860229	836.285950	-389.163696	-275.906799	848.472046	-482.505432	-27.352066	961.942139	540.857300	-21.249914	957.207764	542.670776	157.373199
-533.077698	74.633003	865.296143	-485.923645	-142.108597	866.440247	-616.929016	92.848564	492.768799	-554.725708	-189.820190	518.008911	-635.221863	103.716980	86.045464	-597.474365	-208.084473	83.689789	-581.638245	134.755707	1343.570801	-509.080963	-201.536041	1354.318237	-492.359161	-21.378906	1341.808350	-546.076599	-0.543191	1632.139038	-649.532593	211.898346	1084.276611	-513.000671	-311.589844	1097.764893	-532.054993	217.958084	836.276672	-389.188629	-275.893707	848.506531	-482.523895	-27.361572	961.949402	541.451843	-21.397493	957.311096	543.215637	157.248169
-533.088501	74.608131	865.284485	-485.937622	-142.104218	866.430420	-616.929626	92.848557	492.764801	-554.742981	-189.827652	517.992493	-635.222046	103.722893	86.040131	-597.470764	-208.070786	83.690781	-581.729309	134.746231	1343.568359	-509.170654	-201.531586	1354.329346	-492.431458	-21.373903	1341.831055	-546.097229	-0.488715	1632.083862	-649.644226	211.916107	1084.269531	-513.077515	-311.607666	1097.786377	-532.224243	217.979019	836.249695	-389.263947	-275.949249	848.534790	-482.544769	-27.372402	961.941101	541.978271	-21.497328	957.351013	543.774231	157.116913
-533.120850	74.674065	865.314331	-485.968140	-142.080154	866.441589	-616.938538	92.851654	492.775360	-554.748962	-189.797592	517.996460	-635.214355	103.729630	86.023125	-597.476318	-208.069992	83.688324	-581.792419	134.769897	1343.540771	-509.243103	-201.521713	1354.329956	-492.703308	-21.443340	1341.682129	-546.075745	-0.492312	1632.081787	-649.731812	211.906677	1084.242676	-513.157227	-311.593353	1097.803101	-532.360046	218.025177	836.220459	-389.297150	-275.988342	848.544800	-482.588959	-27.339413	961.965942	542.535828	-21.490223	957.357910	544.291687	157.061279
-533.113953	74.675827	865.310608	-485.963074	-142.087387	866.445923	-616.916870	92.835480	492.763641	-554.693726	-189.763809	517.974609	-635.215393	103.723228	86.025940	-597.471375	-208.084946	83.683609	-581.892761	134.774399	1343.541138	-509.343414	-201.527664	1354.346558	-492.778046	-21.428699	1341.695801	-546.059998	-0.439131	1632.064453	-649.822021	211.919022	1084.253418	-513.240417	-311.604919	1097.833252	-532.498474	218.069183	836.204895	-389.348663	-275.966766	848.591919	-482.591644	-27.340931	961.968628	543.123413	-21.480217	957.400208	544.864990	157.019363
-533.147156	74.636086	865.309875	-485.980591	-142.098663	866.453857	-616.922485	92.850296	492.746094	-554.673218	-189.831085	517.999268	-635.216980	103.722420	86.027695	-597.479370	-208.070068	83.691437	-581.991333	134.761337	1343.511963	-509.461243	-201.537186	1354.353882	-492.880737	-21.425022	1341.706055	-546.031067	-0.407395	1632.056396	-649.930908	211.935287	1084.219971	-513.313599	-311.597900	1097.834595	-532.626221	218.113403	836.175537	-389.389069	-275.999725	848.618286	-482.631226	-27.362907	961.975952	543.608948	-21.509405	957.472900	545.335999	156.999512
-533.177795	74.662270	865.306152	-486.021057	-142.094635	866.450378	-616.946472	92.858177	492.754395	-554.643860	-189.795624	517.959656	-635.213684	103.735329	86.021423	-597.545227	-208.491150	83.788887	-582.078064	134.755539	1343.503296	-509.568542	-201.529587	1354.362793	-492.971802	-21.426107	1341.715820	-545.987549	-0.366972	1632.044678	-650.012695	211.936996	1084.218140	-513.404175	-311.594666	1097.844727	-532.738953	218.158173	836.157227	-389.458435	-276.022186	848.628113	-482.668671	-27.349972	961.973083	544.032410	-21.549311	957.519409	545.763245	156.986389
-533.211548	74.629852	865.288940	-486.036591	-142.104706	866.446777	-616.929565	92.867264	492.743500	-554.514282	-189.777222	517.858643	-635.221985	103.729576	86.014610	-597.525330	-208.509689	83.780403	-582.193909	134.760574	1343.488159	-509.668182	-201.518707	1354.372559	-493.080780	-21.425009	1341.712769	-545.918701	-0.377294	1632.073364	-650.111572	211.929581	1084.203125	-513.379761	-311.784149	1097.982300	-532.837402	218.173950	836.134949	-389.497986	-276.032166	848.683533	-482.702118	-27.364183	961.964600	544.439758	-21.539667	957.555054	546.186462	157.022446
-533.200928	74.627686	865.277466	-486.037323	-142.100845	866.450989	-616.909363	92.890244	492.740845	-554.628662	-189.847504	518.002319	-635.229492	103.726204	86.016190	-597.611084	-208.511337	83.816788	-582.293213	134.757034	1343.472778	-509.794037	-201.526474	1354.350098	-493.175232	-21.417917	1341.742310	-545.853882	-0.366275	1632.041138	-650.210632	211.947586	1084.196289	-513.543030	-311.571045	1097.855713	-532.958862	218.168060	836.111450	-389.529877	-276.011017	848.696045	-482.712402	-27.360891	961.965149	544.952515	-21.618673	957.613159	546.769958	156.885513
-533.238525	74.615967	865.288147	-486.053802	-142.123962	866.468750	-616.914734	92.904762	492.739136	-554.595642	-189.804977	517.984253	-635.215698	103.737587	86.014839	-597.556885	-208.481171	83.791183	-582.386658	134.764389	1343.458496	-509.900787	-201.546021	1354.376587	-493.284363	-21.427227	1341.743042	-545.786255	-0.334997	1632.032471	-650.297974	211.926254	1084.170532	-513.622620	-311.543671	1097.859253	-533.032898	218.192871	836.096008	-389.562164	-275.978638	848.731201	-482.758759	-27.377068	961.984680	545.449036	-21.595509	957.656982	547.210999	156.926163
-533.238281	74.635971	865.281860	-486.069397	-142.117630	866.479858	-616.924438	92.907883	492.744476	-554.436951	-189.773911	517.868896	-635.233154	103.730179	86.016113	-597.492920	-208.496872	83.765732	-582.485657	134.743896	1343.451660	-510.009430	-201.543137	1354.400024	-493.385742	-21.436996	1341.741699	-545.722534	-0.315624	1632.025146	-650.385132	211.937790	1084.158569	-513.704224	-311.552490	1097.861206	-533.105042	218.187607	836.090027	-389.605804	-275.949493	848.759033	-482.782990	-27.362118	961.991577	545.895203	-21.561668	957.665527	547.646423	156.931961
-533.280273	74.608810	865.280945	-486.115082	-142.125504	866.473816	-616.887573	92.913971	492.744598	-554.413269	-189.763855	517.858582	-635.227051	103.726410	86.028404	-597.521667	-208.523682	83.793388	-582.608765	134.760681	1343.432739	-510.131439	-201.550140	1354.402588	-493.473083	-21.427641	1341.768677	-545.656921	-0.280401	1631.981689	-650.477722	211.961014	1084.142090	-513.765625	-311.570953	1097.872681	-533.193054	218.196976	836.048035	-389.646027	-275.926636	848.781128	-482.836914	-27.383970	961.991211	546.311218	-21.600168	957.733459	548.100098	156.922226
-533.290955	74.655777	865.284424	-486.129181	-142.125336	866.477966	-616.892761	92.931778	492.731445	-554.579590	-189.826797	517.996582	-635.217957	103.732239	86.031128	-597.587524	-208.512100	83.803337	-582.703979	134.763733	1343.415771	-510.225800	-201.539673	1354.421753	-493.556335	-21.429136	1341.784790	-545.591980	-0.262421	1631.961304	-650.550293	211.950348	1084.117554	-513.860229	-311.576630	1097.887939	-533.243286	218.201736	836.044983	-389.729614	-275.813324	848.801392	-482.862793	-27.364805	961.999084	546.731689	-21.583933	957.791504	548.486450	156.919830
-533.321228	74.627075	865.271545	-486.162598	-142.129776	866.475830	-616.882935	92.915382	492.734192	-554.568359	-189.842331	517.998413	-635.244080	103.716843	86.021805	-597.507324	-208.484192	83.783844	-582.842957	134.750641	1343.406006	-510.385956	-201.573273	1354.410156	-493.478699	-21.377478	1341.939697	-545.557556	-0.203633	1631.865356	-650.638000	211.937469	1084.099487	-513.911499	-311.559326	1097.885498	-533.319214	218.237122	836.025330	-389.752106	-275.849182	848.836365	-482.906921	-27.378975	961.994812	547.108398	-21.581364	957.847778	548.805237	156.928421
-533.358765	74.630844	865.271057	-486.218750	-142.136154	866.477478	-616.908386	92.926453	492.740967	-554.613525	-189.863220	518.013672	-635.217102	103.740654	86.015388	-597.626831	-208.518509	83.796402	-582.913818	134.753143	1343.401611	-510.444092	-201.537811	1354.426880	-493.754028	-21.436171	1341.787109	-545.499756	-0.221619	1631.876465	-650.719299	211.960983	1084.088623	-513.987244	-311.558258	1097.883667	-533.355835	218.199722	836.018616	-389.798004	-275.804443	848.852356	-482.960541	-27.383389	961.997559	547.504822	-21.638227	957.883667	549.158386	156.895996
-533.385803	74.621613	865.257202	-486.256073	-142.124207	866.476990	-616.927002	92.917862	492.743256	-554.645874	-189.842682	517.980774	-635.218933	103.734093	86.020775	-597.634216	-208.505829	83.818558	-583.076965	134.740540	1343.386230	-510.589355	-201.559799	1354.421509	-493.689941	-21.378412	1341.951660	-545.460449	-0.193778	1631.852051	-650.800781	211.972672	1084.061279	-514.064453	-311.562500	1097.902588	-533.404541	218.191910	836.035400	-389.891449	-275.669342	848.868835	-483.000732	-27.378494	961.992371	547.925171	-21.679920	957.912109	549.544861	156.887741
-533.411743	74.633034	865.254456	-486.283020	-142.125290	866.487915	-616.954285	92.908928	492.733948	-554.691467	-189.865097	518.008057	-635.219177	103.739853	86.015671	-597.561096	-208.475037	83.801811	-583.187988	134.726990	1343.369629	-510.702393	-201.565323	1354.423706	-493.780975	-21.356049	1341.970825	-545.419983	-0.184590	1631.838867	-650.885254	211.972153	1084.059692	-514.133789	-311.568207	1097.892212	-533.477478	218.164398	836.002686	-389.933533	-275.607483	848.882996	-483.036835	-27.369822	961.998901	548.378845	-21.672983	957.927490	549.895020	156.867508
-533.451477	74.634178	865.255493	-486.319122	-142.148529	866.492126	-616.933533	92.891701	492.714233	-554.725830	-189.870605	518.014893	-635.244507	103.719856	86.017693	-597.616211	-208.484009	83.803520	-583.309937	134.703873	1343.364502	-510.821747	-201.568176	1354.415527	-493.888580	-21.373695	1341.976929	-545.385681	-0.164788	1631.818848	-650.959534	211.968582	1084.042969	-514.198303	-311.553070	1097.869507	-533.526855	218.182587	836.001953	-389.971100	-275.537750	848.898804	-483.087738	-27.382519	962.005249	548.806091	-21.708790	957.945923	550.218811	156.792358
-533.489807	74.634979	865.252014	-486.383423	-142.149887	866.484131	-617.017151	92.923431	492.723389	-554.780029	-189.888565	518.020813	-635.228577	103.738693	86.016220	-597.562805	-208.491135	83.789993	-583.434570	134.711090	1343.350098	-510.941925	-201.554932	1354.398071	-493.983337	-21.375734	1341.983154	-545.366516	-0.112108	1631.766846	-651.013855	211.923294	1084.000854	-514.280396	-311.576996	1097.848999	-533.559326	218.143372	835.998779	-390.033447	-275.461029	848.901794	-483.136169	-27.387466	961.999023	549.170593	-21.730572	957.964661	550.450439	156.727249
-533.497620	74.660599	865.254211	-486.423248	-142.155853	866.497070	-616.992981	92.903831	492.720825	-554.790344	-189.850693	518.005676	-635.218384	103.743477	86.012894	-597.544312	-208.490723	83.783913	-583.539856	134.724716	1343.354736	-511.055786	-201.567902	1354.387085	-494.062622	-21.373793	1341.997070	-545.340271	-0.116924	1631.752441	-651.091064	211.943726	1084.005737	-514.343506	-311.567871	1097.865723	-533.596069	218.131271	836.001526	-390.085541	-275.410309	848.912415	-483.178986	-27.381861	962.012207	549.544495	-21.757498	957.987061	550.717407	156.670303
-533.534485	74.615608	865.256592	-486.447876	-142.157654	866.510071	-617.014893	92.881744	492.721039	-554.852417	-189.882614	518.019714	-635.216980	103.728119	85.992348	-597.591370	-208.513809	83.787880	-583.654236	134.705551	1343.350708	-511.145599	-201.587524	1354.397705	-494.167786	-21.371147	1342.005981	-545.338074	-0.092738	1631.748413	-651.172485	211.935486	1083.983765	-514.426758	-311.546417	1097.826782	-533.627991	218.114151	836.004333	-390.123718	-275.320221	848.917053	-483.220306	-27.400055	962.022461	549.915100	-21.801241	958.002258	550.975037	156.632523
-533.581848	74.629539	865.262085	-486.497559	-142.154877	866.507385	-617.072937	92.879402	492.736511	-554.887939	-189.837082	517.994629	-635.256042	103.712898	85.977104	-597.606750	-208.524918	83.775009	-583.703979	134.711487	1343.355835	-511.217651	-201.585571	1354.388550	-494.447693	-21.449720	1341.838257	-545.337463	-0.082085	1631.747192	-651.217651	211.905624	1083.990356	-514.500854	-311.526794	1097.828979	-533.660950	218.091568	836.020691	-390.184570	-275.272522	848.924866	-483.273834	-27.397007	962.025635	550.357422	-21.858412	958.036560	551.256042	156.600113
-533.598450	74.656227	865.259888	-486.529022	-142.148758	866.517273	-617.093323	92.842102	492.713196	-554.907349	-189.874924	518.016052	-635.238708	103.737808	85.990814	-597.604553	-208.519196	83.751755	-583.792480	134.715179	1343.364136	-511.328766	-201.582993	1354.396118	-494.546661	-21.466822	1341.835815	-545.338257	-0.075689	1631.739746	-651.283875	211.893127	1083.972168	-514.566528	-311.520599	1097.789307	-533.689941	218.045593	836.017395	-390.224579	-275.205444	848.931396	-483.304047	-27.379009	962.031067	550.753113	-21.878057	958.048523	551.495300	156.552780
-533.681702	74.654099	865.289795	-486.592316	-142.132675	866.520081	-617.144531	92.824753	492.715149	-554.928711	-189.820023	517.976013	-635.220398	103.756454	85.982529	-597.580139	-208.528091	83.763336	-583.898254	134.706085	1343.349731	-511.432129	-201.586075	1354.385498	-494.625122	-21.465479	1341.854248	-545.372192	-0.064752	1631.739868	-651.355408	211.862610	1083.975952	-514.657349	-311.468903	1097.779785	-533.718262	217.994034	836.042297	-390.265472	-275.145538	848.931702	-483.380920	-27.381807	962.049072	551.076355	-21.937559	958.062256	551.704895	156.483383
-533.752686	74.632339	865.285583	-486.669220	-142.129669	866.507568	-617.163574	92.815422	492.705627	-555.003601	-189.859146	517.989014	-635.251099	103.741379	85.981766	-597.631958	-208.519974	83.757957	-583.990479	134.689575	1343.353027	-511.525146	-201.596451	1354.387451	-494.729675	-21.461107	1341.860596	-545.409241	-0.061465	1631.736572	-651.433044	211.858170	1083.978638	-514.722534	-311.476044	1097.772095	-533.747192	217.953430	836.047485	-390.364075	-275.131561	848.922974	-483.444122	-27.392586	962.037842	551.422974	-21.990044	958.113464	551.883789	156.419724
-533.802612	74.673126	865.293762	-486.727509	-142.117874	866.522461	-617.224304	92.812759	492.714844	-555.027893	-189.855988	517.994690	-635.242371	103.744858	85.983795	-597.629578	-208.520081	83.757179	-584.066895	134.675171	1343.359009	-511.606415	-201.592941	1354.396362	-494.825714	-21.477711	1341.864746	-545.462524	-0.064039	1631.729492	-651.490845	211.825195	1083.964600	-514.803284	-311.447266	1097.747314	-533.780579	217.925323	836.065125	-390.385162	-275.142456	848.915344	-483.511627	-27.368061	962.053223	551.796265	-22.057482	958.190796	552.075928	156.340881
-533.869507	74.681961	865.288269	-486.787506	-142.132584	866.516785	-617.276672	92.788414	492.697235	-555.058533	-189.838669	517.978027	-635.258057	103.744034	85.967155	-597.627258	-208.520370	83.755547	-584.160156	134.668045	1343.371460	-511.672394	-201.610870	1354.418945	-494.889160	-21.478462	1341.879639	-545.516663	-0.115101	1631.774170	-651.558105	211.802383	1083.963257	-514.884338	-311.386536	1097.746338	-533.791931	217.850708	836.054810	-390.410461	-275.063507	848.929810	-483.573486	-27.370590	962.047119	552.109497	-22.133007	958.249817	552.240295	156.246750
-533.913452	74.687706	865.302002	-486.842773	-142.102173	866.521240	-617.299072	92.792328	492.700653	-555.110962	-189.892929	517.989624	-635.226501	103.741890	85.960518	-597.636780	-208.519272	83.762184	-584.208008	134.676163	1343.401245	-511.744476	-201.604309	1354.404785	-494.953766	-21.477795	1341.886597	-545.580200	-0.140159	1631.791626	-651.611633	211.800201	1083.963379	-514.982544	-311.371948	1097.730103	-533.824280	217.796143	836.082275	-390.503265	-274.998352	848.920654	-483.630005	-27.358770	962.058594	552.408020	-22.183313	958.303589	552.387695	156.185257
-533.984253	74.701859	865.311340	-486.897644	-142.138672	866.528503	-617.355835	92.764923	492.694336	-555.128967	-189.894470	517.991699	-635.244263	103.728378	85.962288	-597.639648	-208.519012	83.762741	-584.273376	134.665039	1343.403931	-511.827545	-201.626099	1354.408325	-495.048615	-21.506323	1341.892090	-545.685181	-0.143025	1631.799316	-651.662659	211.786346	1083.979614	-515.068481	-311.332855	1097.698608	-533.854797	217.745010	836.098450	-390.562836	-274.931824	848.918762	-483.697968	-27.371504	962.068420	552.727295	-22.267944	958.345520	552.545471	156.115540
-534.026855	74.727730	865.314819	-486.960449	-142.092178	866.529968	-617.395142	92.769394	492.686371	-555.142700	-189.882477	517.980164	-635.255554	103.730003	85.943542	-597.627686	-208.523651	83.741966	-584.327637	134.671158	1343.406616	-511.881805	-201.626724	1354.401001	-495.076630	-21.509089	1341.889893	-545.804810	-0.155925	1631.794922	-651.706482	211.776627	1083.981567	-515.139893	-311.303436	1097.680420	-533.869019	217.673157	836.111084	-390.644897	-274.894592	848.910156	-483.759460	-27.340004	962.073608	553.034912	-22.359690	958.411987	552.700317	156.040115
-534.115295	74.717590	865.317932	-487.025848	-142.123108	866.543579	-617.414001	92.739014	492.677765	-555.150940	-189.889618	517.979858	-635.265015	103.746193	85.939972	-597.607971	-208.516968	83.735817	-584.376587	134.662094	1343.420898	-511.948761	-201.642166	1354.396729	-495.153595	-21.517220	1341.897827	-545.932251	-0.145529	1631.794189	-651.754944	211.760071	1083.986694	-515.204041	-311.284485	1097.678589	-533.893555	217.623734	836.110962	-390.686066	-274.844269	848.889648	-483.843048	-27.355068	962.083496	553.296997	-22.432425	958.482910	552.812744	155.975052
-534.174438	74.737045	865.316528	-487.093079	-142.129929	866.533813	-617.479980	92.755676	492.687073	-555.204163	-189.850403	517.969971	-635.267761	103.749359	85.931602	-597.637756	-208.519028	83.758476	-584.431091	134.643967	1343.406982	-512.016541	-201.665878	1354.397339	-495.227081	-21.522108	1341.884766	-546.073669	-0.151700	1631.801636	-651.792847	211.771225	1083.972412	-515.278198	-311.298676	1097.677246	-533.949646	217.583115	836.127869	-390.766571	-274.772034	848.881409	-483.907959	-27.354616	962.078735	553.555115	-22.495264	958.534241	552.942139	155.889053
-534.253662	74.760117	865.323730	-487.145966	-142.147598	866.554565	-617.527405	92.739464	492.669189	-555.227783	-189.889496	517.976379	-635.294983	103.747009	85.937798	-597.634521	-208.509674	83.759430	-584.520447	134.642319	1343.403198	-512.138977	-201.681427	1354.375366	-495.095215	-21.466896	1342.065552	-546.235107	-0.156776	1631.808472	-651.832947	211.776337	1083.967896	-515.357788	-311.270203	1097.639526	-533.974304	217.531448	836.119934	-390.841064	-274.744507	848.860413	-483.981567	-27.345461	962.094421	553.801208	-22.557245	958.577881	553.050537	155.810669
[truncated: 40 more columns]
