# Supplementary material for: A dyadic stimulus set of audiovisual affective displays for the study of multisensory, emotional, social interactions
Source: Behav Res Methods. 2015 Nov 5;48(4):1285–95. doi: 10.3758/s13428-015-0654-4 (PMC5101291; doi:10.3758/s13428-015-0654-4)
Supplement: Supplementary file 1 — (ZIP 270 MB) [file 13428_2015_654_MOESM1_ESM.zip › supplementary_material_2_stimuli_set_files/H/H03.txt]

-564.326355	49.266655	864.659790	-512.881531	-166.523697	868.682556	-632.631897	71.201767	490.070435	-564.624817	-215.167435	517.358582	-661.883667	74.836609	86.122444	-593.286316	-232.582886	82.885994	-581.957947	130.351761	1335.899170	-506.538727	-204.977081	1359.256348	-492.220764	-24.984604	1337.633667	-528.845093	-1.334085	1632.544434	-673.681763	189.477936	1078.647217	-518.242554	-320.762390	1106.652100	-574.494263	196.686081	823.495361	-404.464447	-285.235443	852.580444	-508.123962	-49.594540	961.483398	558.501160	-54.512012	956.993103	557.868347	123.007645
-564.369812	49.193375	864.642273	-512.880005	-166.540451	868.667419	-632.644348	71.149139	490.056061	-564.661560	-215.231781	517.372559	-661.861572	74.849724	86.112144	-593.273254	-232.607162	82.908997	-581.944275	130.316696	1335.890503	-506.462769	-205.001877	1359.254395	-492.197784	-25.044292	1337.619995	-528.579773	-1.292620	1632.554321	-673.422119	189.421448	1078.571899	-518.289001	-320.860748	1106.668213	-573.896484	196.601593	823.592896	-404.608307	-285.433136	852.547913	-508.123169	-49.624767	961.458679	558.518188	-54.438583	956.997192	557.911316	123.040222
-564.382263	49.178928	864.656128	-512.851013	-166.598663	868.664917	-632.678406	71.079506	490.056000	-564.719116	-215.255203	517.378723	-661.861877	74.833458	86.117676	-593.273987	-232.610901	82.926208	-581.947144	130.236359	1335.904785	-506.387238	-205.041473	1359.272339	-492.159119	-25.067039	1337.615234	-528.329956	-1.199717	1632.498779	-673.130676	189.395355	1078.511963	-518.316528	-320.964539	1106.710693	-573.189636	196.554077	823.820557	-404.776550	-285.631775	852.500366	-508.113007	-49.663792	961.463989	558.570068	-54.426895	956.990356	557.975769	123.079559
-564.413208	49.117764	864.662415	-512.838562	-166.631821	868.664429	-632.749390	71.024353	490.073395	-564.772644	-215.337540	517.399902	-661.867188	74.829575	86.124466	-593.279480	-232.605606	82.929970	-581.938110	130.181885	1335.912109	-506.326508	-205.083405	1359.263184	-492.135742	-25.114300	1337.602295	-528.201477	-1.336632	1632.511719	-672.896606	189.399780	1078.472778	-518.365234	-321.001251	1106.694458	-572.534058	196.377197	823.751831	-404.943115	-285.827881	852.441650	-508.118073	-49.705673	961.465027	558.589783	-54.401756	956.993835	558.030640	123.112648
-564.448303	49.091682	864.666382	-512.832031	-166.654846	868.654053	-632.808044	70.968735	490.084259	-564.820984	-215.383240	517.411438	-661.832031	74.822678	86.102135	-593.253723	-232.615631	82.919113	-581.949890	130.146439	1335.913940	-506.258911	-205.107056	1359.276855	-492.229980	-25.233082	1337.492920	-527.978699	-1.208487	1632.446777	-672.734497	189.434647	1078.340820	-518.410034	-321.091522	1106.711182	-571.893372	196.316101	823.866394	-405.141785	-286.047668	852.379089	-508.123749	-49.728527	961.458862	558.613037	-54.367874	956.992859	558.096130	123.117088
-564.472473	49.048859	864.676880	-512.820679	-166.694687	868.657776	-632.812195	70.917252	490.069763	-564.883179	-215.427246	517.419434	-661.812256	74.819931	86.093498	-593.276611	-232.621185	82.915955	-581.960510	130.057663	1335.904297	-506.224365	-205.162018	1359.257935	-492.077423	-25.186075	1337.608032	-527.789734	-1.168491	1632.437988	-672.535645	189.428345	1078.193359	-518.446533	-321.214661	1106.756226	-571.145691	196.429199	824.098755	-405.376953	-286.318146	852.279846	-508.131775	-49.768070	961.466370	558.675598	-54.327946	957.002197	558.154114	123.178543
-564.505432	49.027195	864.674316	-512.821533	-166.731964	868.644653	-632.851013	70.878662	490.063782	-564.919678	-215.476913	517.451599	-661.815796	74.819794	86.097038	-593.324341	-232.626877	82.933105	-581.969971	129.991287	1335.911987	-506.191498	-205.214966	1359.271851	-492.068329	-25.217752	1337.612183	-527.559448	-1.115934	1632.431763	-672.319885	189.450562	1078.063232	-518.532959	-321.286774	1106.773315	-570.425781	196.438721	824.128479	-405.720795	-286.704712	852.138794	-508.135132	-49.795120	961.453918	558.703796	-54.307373	956.997559	558.234375	123.192101
-564.511719	48.976006	864.672424	-512.764832	-166.772842	868.634338	-632.888550	70.842766	490.039276	-564.951233	-215.527878	517.466736	-661.796326	74.834839	86.111084	-593.327271	-232.618469	82.947678	-581.994507	129.932266	1335.904541	-506.139252	-205.249329	1359.284546	-492.053040	-25.268082	1337.607422	-527.431152	-1.165449	1632.460693	-672.029785	189.464111	1077.977539	-518.580139	-321.385071	1106.812012	-569.709351	196.445740	824.268738	-405.942780	-286.947266	852.041504	-508.108978	-49.835281	961.446960	558.741699	-54.309284	957.009033	558.301270	123.215660
-564.520569	48.969231	864.678406	-512.750854	-166.802994	868.622559	-632.922729	70.816452	490.049805	-564.929932	-215.549744	517.494751	-661.805359	74.845749	86.108902	-593.339905	-232.617584	82.950676	-582.000854	129.858887	1335.904053	-506.103607	-205.305786	1359.274170	-492.038483	-25.319191	1337.613647	-527.260498	-1.187422	1632.447754	-671.739929	189.475922	1077.909912	-518.629944	-321.428650	1106.797119	-569.013733	196.527634	824.447998	-406.136017	-287.161377	851.952393	-508.106476	-49.859299	961.444580	558.777588	-54.269386	957.022583	558.373291	123.217072
-564.515076	48.934666	864.678650	-512.715088	-166.849792	868.623474	-632.961487	70.816139	490.075867	-564.924744	-215.620193	517.529724	-661.817017	74.836311	86.115402	-593.342773	-232.610626	82.966820	-582.009094	129.772324	1335.911621	-506.095642	-205.334610	1359.246582	-492.006653	-25.361248	1337.601807	-527.166016	-1.182972	1632.414917	-671.434509	189.481155	1077.823120	-518.668884	-321.517151	1106.810059	-568.262268	196.585480	824.532410	-406.342133	-287.394257	851.867981	-508.086578	-49.896103	961.445007	558.815247	-54.261032	957.023987	558.433472	123.254662
-564.497864	48.907253	864.701355	-512.683411	-166.829086	868.615112	-632.969604	70.822044	490.096039	-564.878906	-215.620789	517.521179	-661.816040	74.833038	86.100639	-593.327209	-232.618164	82.974129	-582.025940	129.712204	1335.932251	-506.049225	-205.378342	1359.247559	-492.002686	-25.429508	1337.605225	-527.013062	-1.181950	1632.399902	-671.167358	189.466064	1077.763916	-518.712952	-321.558350	1106.794189	-567.650391	196.721756	824.591309	-406.407562	-287.446930	851.850647	-508.059601	-49.908455	961.452271	558.891235	-54.248569	957.011536	558.533447	123.257469
-564.475037	48.893997	864.683899	-512.635193	-166.833618	868.603943	-632.948792	70.828217	490.091187	-564.849792	-215.673584	517.519409	-661.820618	74.849228	86.119965	-593.326172	-232.560150	82.971695	-582.048401	129.645752	1335.927002	-506.034393	-205.420044	1359.240479	-491.975555	-25.467155	1337.623535	-526.878235	-1.124565	1632.384155	-670.884399	189.511002	1077.692871	-518.768250	-321.613770	1106.789551	-566.955383	196.856628	824.747131	-406.582123	-287.619446	851.771790	-508.033020	-49.912712	961.440430	558.936096	-54.217491	957.027344	558.644104	123.433052
-564.442627	48.880852	864.691040	-512.592590	-166.881607	868.614380	-632.939575	70.818184	490.089478	-564.826721	-215.742615	517.555176	-661.831726	74.844749	86.119659	-593.312134	-232.561813	82.991982	-582.056885	129.570038	1335.939819	-505.995514	-205.468887	1359.238525	-491.980316	-25.524172	1337.618652	-526.713806	-1.049210	1632.377686	-670.589783	189.538528	1077.658447	-518.825989	-321.660980	1106.811768	-566.266418	196.968506	824.887207	-406.789001	-287.756226	851.704468	-508.002533	-49.943508	961.451477	559.013977	-54.209770	957.029480	558.686646	123.300575
-564.431335	48.861622	864.691406	-512.595337	-166.876022	868.631714	-632.902405	70.821587	490.078583	-564.811584	-215.836411	517.574585	-661.809204	74.839531	86.112923	-593.336975	-232.553894	83.000237	-582.061890	129.506241	1335.948975	-505.993713	-205.489395	1359.237793	-491.979645	-25.554659	1337.629272	-526.563416	-1.106848	1632.364624	-670.299683	189.591599	1077.622925	-518.899780	-321.694336	1106.815796	-565.670837	197.100449	824.988892	-406.987976	-288.015778	851.601196	-507.989166	-49.941689	961.456543	559.061584	-54.205029	957.030090	558.827942	123.478287
-564.386536	48.835155	864.693970	-512.521973	-166.907852	868.641541	-632.868896	70.817413	490.074463	-564.753723	-215.883057	517.599792	-661.792969	74.842834	86.114143	-593.362427	-232.550125	83.021133	-582.083191	129.474213	1335.970825	-505.975891	-205.531250	1359.267212	-491.964386	-25.594818	1337.637817	-526.408447	-1.045073	1632.288208	-670.018799	189.620712	1077.594971	-518.967712	-321.776093	1106.853638	-565.076782	197.239349	825.075439	-407.211548	-288.171417	851.556946	-507.947968	-49.968033	961.468201	559.123962	-54.187881	957.045044	558.910522	123.486580
-564.381531	48.825130	864.696350	-512.516846	-166.908615	868.637878	-632.872620	70.805649	490.066498	-564.663879	-215.949875	517.622925	-661.815857	74.833366	86.114784	-593.375732	-232.541107	83.037361	-582.089539	129.417908	1336.001953	-505.979431	-205.555389	1359.251587	-491.965057	-25.622261	1337.654785	-526.354614	-1.072567	1632.257202	-669.764709	189.676666	1077.574219	-519.040405	-321.827911	1106.856567	-564.522644	197.406784	825.213745	-407.413300	-288.398315	851.508972	-507.939056	-49.974770	961.466492	559.190979	-54.179119	957.049866	558.974487	123.491356
-564.351929	48.818672	864.696045	-512.480469	-166.905914	868.635315	-632.878540	70.829597	490.073822	-564.536377	-215.919678	517.622986	-661.835754	74.839378	86.122452	-593.308289	-232.550537	83.054985	-582.106567	129.363022	1336.017578	-505.984161	-205.600937	1359.262207	-491.966003	-25.658468	1337.678833	-526.258667	-1.065332	1632.237671	-669.523682	189.721878	1077.568604	-519.105286	-321.881622	1106.870972	-563.989929	197.583847	825.343140	-407.563995	-288.560211	851.487732	-507.919769	-49.979519	961.469727	559.281921	-54.173882	957.059631	559.068481	123.472549
-564.298035	48.822571	864.698242	-512.454468	-166.917023	868.637146	-632.803162	70.820396	490.097931	-564.429932	-215.969833	517.637451	-661.803528	74.838943	86.112663	-593.326721	-232.553040	83.076561	-582.130432	129.341232	1336.046875	-505.992157	-205.623962	1359.269409	-491.973633	-25.711769	1337.680420	-526.221008	-0.922009	1632.215088	-669.287842	189.787567	1077.551270	-519.185181	-321.954956	1106.885864	-563.492920	197.800140	825.473755	-407.729462	-288.740692	851.431702	-507.885406	-49.989117	961.474121	559.375183	-54.210739	957.057373	559.120789	123.327972
-564.258789	48.822987	864.680176	-512.394226	-166.969238	868.653198	-632.779175	70.807213	490.078613	-564.272949	-215.938675	517.641541	-661.812439	74.834915	86.110840	-593.310669	-232.539902	83.076591	-582.093323	129.322220	1336.073853	-505.999176	-205.652679	1359.265015	-491.976471	-25.739199	1337.674438	-526.132202	-0.910162	1632.205200	-669.066223	189.841812	1077.539185	-519.251953	-322.061340	1106.901367	-563.019531	197.944748	825.581299	-407.987183	-289.018494	851.353821	-507.860382	-50.005108	961.480103	559.475525	-54.217453	957.059814	559.221252	123.325165
-564.211792	48.834351	864.682312	-512.381531	-166.951187	868.645813	-632.799683	70.809181	490.073578	-564.152283	-215.923981	517.658325	-661.837097	74.815720	86.099190	-593.295776	-232.523819	83.095039	-582.091125	129.266907	1336.098877	-506.023865	-205.698792	1359.259521	-491.970306	-25.788950	1337.685669	-526.073547	-1.000895	1632.242920	-668.850220	189.910645	1077.536987	-519.334412	-322.118500	1106.916504	-562.597412	198.110489	825.682983	-408.108032	-289.136108	851.319397	-507.839294	-50.001190	961.481323	559.557922	-54.221931	957.062073	559.293457	123.341682
-564.145630	48.800026	864.668396	-512.336426	-166.965652	868.674500	-632.741028	70.798058	490.064484	-564.058960	-215.949966	517.660034	-661.825256	74.814743	86.124451	-593.258728	-232.508331	83.113243	-582.100403	129.243469	1336.097534	-506.053864	-205.731232	1359.250610	-491.958771	-25.816990	1337.718140	-525.994446	-1.020420	1632.232544	-668.659119	190.022415	1077.533813	-519.393005	-322.178680	1106.905396	-562.209106	198.281036	825.754272	-408.216827	-289.272339	851.305298	-507.805969	-50.014240	961.494812	559.647888	-54.212265	957.073059	559.393005	123.317276
-564.092102	48.784088	864.655579	-512.324768	-166.978409	868.692810	-632.673401	70.793961	490.054474	-563.996948	-215.965088	517.666443	-661.822571	74.809143	86.112175	-593.285339	-232.507019	83.116356	-582.076050	129.225906	1336.126465	-506.076050	-205.756363	1359.267700	-491.954163	-25.853342	1337.733765	-525.867065	-0.988966	1632.244019	-668.458191	190.109512	1077.524780	-519.463196	-322.181580	1106.884888	-561.828064	198.460846	825.837769	-408.176178	-289.277100	851.338989	-507.785370	-50.023479	961.500916	559.751587	-54.233452	957.072327	559.490784	123.295662
-564.009033	48.781582	864.645569	-512.289124	-166.958221	868.699646	-632.583130	70.820129	490.071503	-563.908691	-215.975754	517.651611	-661.809509	74.797409	86.129341	-593.270081	-232.464081	83.114685	-582.075500	129.203644	1336.141968	-506.135284	-205.782211	1359.265381	-491.972321	-25.890207	1337.740356	-525.802368	-0.985174	1632.237305	-668.279602	190.184967	1077.535034	-519.536072	-322.227936	1106.867188	-561.479065	198.626328	825.923828	-408.244324	-289.363007	851.331665	-507.746368	-50.017712	961.506104	559.865051	-54.240379	957.064331	559.583801	123.280937
-563.932800	48.771858	864.645813	-512.239868	-167.001678	868.726990	-632.549561	70.833046	490.065979	-563.830627	-215.963562	517.658936	-661.780151	74.835464	86.119553	-593.247925	-232.461853	83.107254	-582.064026	129.172760	1336.154541	-506.182037	-205.819153	1359.256348	-491.974823	-25.920750	1337.738525	-525.731689	-1.059290	1632.233521	-668.122620	190.254669	1077.533081	-519.589233	-322.283173	1106.873169	-561.167114	198.779282	825.973450	-408.318390	-289.449524	851.312866	-507.699646	-50.041393	961.524780	559.960083	-54.256210	957.073242	559.645874	123.267509
-563.854492	48.774967	864.639648	-512.207703	-166.997620	868.724060	-632.502197	70.844383	490.059875	-563.856262	-216.008118	517.697998	-661.799927	74.804916	86.137970	-593.313965	-232.431335	83.127457	-582.064270	129.160904	1336.137817	-506.234924	-205.841995	1359.252808	-492.000336	-25.942776	1337.776001	-525.701660	-1.060001	1632.218628	-667.965271	190.342468	1077.522095	-519.645142	-322.306641	1106.858154	-560.903687	198.933670	826.031128	-408.344208	-289.552032	851.301697	-507.653290	-50.044872	961.523743	560.067200	-54.288746	957.076294	559.732544	123.231133
-563.776367	48.765873	864.624084	-512.150879	-167.041580	868.736328	-632.486023	70.856667	490.039703	-563.825073	-216.063507	517.716553	-661.790833	74.827812	86.117867	-593.343140	-232.451508	83.135796	-582.072266	129.128525	1336.136230	-506.263214	-205.876205	1359.268555	-491.991272	-25.973150	1337.782104	-525.654114	-1.099903	1632.211182	-667.849426	190.433701	1077.492798	-519.709839	-322.346191	1106.862305	-560.691589	199.114899	826.049927	-408.374603	-289.630890	851.299133	-507.600159	-50.066990	961.526306	560.204285	-54.303856	957.071594	559.844116	123.193291
-563.672852	48.772381	864.612427	-512.126282	-167.020905	868.742065	-632.454834	70.895447	490.045258	-563.727966	-216.051163	517.701416	-661.815979	74.812660	86.126045	-593.329224	-232.429871	83.131599	-582.052368	129.134415	1336.135986	-506.349365	-205.885147	1359.239502	-492.033600	-26.014187	1337.774536	-525.635193	-1.119959	1632.209351	-667.739685	190.509659	1077.492188	-519.752686	-322.401947	1106.857178	-560.487000	199.273880	826.104858	-408.376801	-289.682220	851.325745	-507.550629	-50.059628	961.528564	560.333618	-54.327129	957.072327	559.942993	123.189232
-563.561157	48.800289	864.612488	-512.084656	-167.042084	868.750305	-632.405334	70.898018	490.017242	-563.670593	-216.043137	517.688354	-661.836182	74.804008	86.125618	-593.306152	-232.428940	83.124496	-582.045227	129.117874	1336.156006	-506.422333	-205.935532	1359.251099	-492.043396	-26.027597	1337.805176	-525.611938	-1.155903	1632.225220	-667.650269	190.603683	1077.469727	-519.819458	-322.404694	1106.867554	-560.330139	199.417908	826.150635	-408.363342	-289.734253	851.334473	-507.480896	-50.066174	961.535889	560.445129	-54.368549	957.078369	560.024292	123.149719
-563.450439	48.789383	864.591003	-512.020813	-167.076462	868.763611	-632.366882	70.921082	490.053864	-563.621277	-216.054352	517.695557	-661.832397	74.817986	86.129990	-593.276855	-232.428894	83.146042	-582.044983	129.086304	1336.175903	-506.519440	-205.960602	1359.248779	-492.067841	-26.061607	1337.846436	-525.597778	-1.217592	1632.246338	-667.564331	190.676926	1077.463989	-519.884094	-322.429016	1106.860596	-560.205078	199.550491	826.189148	-408.354309	-289.755463	851.369751	-507.408691	-50.084606	961.536255	560.567139	-54.378239	957.095276	560.159424	123.311668
-563.323975	48.808472	864.602722	-511.986816	-167.044876	868.757019	-632.315857	70.914719	490.050323	-563.592957	-216.044388	517.715759	-661.835144	74.817108	86.127495	-593.274597	-232.427750	83.163605	-582.016296	129.091873	1336.189453	-506.583496	-205.995010	1359.277100	-492.075836	-26.093555	1337.861694	-525.604126	-1.263691	1632.256470	-667.491638	190.755371	1077.487671	-519.953552	-322.432281	1106.864746	-560.091492	199.707092	826.205627	-408.327972	-289.773041	851.406433	-507.336029	-50.081524	961.543335	560.681641	-54.403027	957.111572	560.243347	123.266739
-563.183716	48.815987	864.589844	-511.917603	-167.047302	868.779114	-632.318420	70.949814	490.067474	-563.544800	-216.039169	517.725952	-661.808716	74.825905	86.135811	-593.259277	-232.417862	83.166267	-581.986755	129.085037	1336.213867	-506.648438	-206.005905	1359.296509	-492.215851	-26.173288	1337.770386	-525.604004	-1.326185	1632.273193	-667.421570	190.838455	1077.494019	-519.978455	-322.449829	1106.878662	-560.034302	199.856964	826.222595	-408.304443	-289.808441	851.455933	-507.254150	-50.079258	961.555237	560.823608	-54.441948	957.110107	560.334900	123.200035
-563.072571	48.795628	864.573181	-511.862885	-167.068161	868.793640	-632.289429	70.949684	490.065521	-563.507690	-216.042618	517.729126	-661.815002	74.827904	86.130875	-593.247375	-232.428497	83.187515	-581.992432	129.072632	1336.225464	-506.738647	-206.025452	1359.306885	-492.249817	-26.197771	1337.810669	-525.658691	-1.308159	1632.251221	-667.375488	190.910599	1077.492798	-520.042114	-322.454224	1106.878174	-559.972473	199.986786	826.227844	-408.263885	-289.824127	851.485779	-507.180084	-50.096203	961.556702	560.969238	-54.494099	957.113647	560.405945	123.010742
-562.948120	48.816795	864.560181	-511.851044	-167.045395	868.794128	-632.211792	70.935287	490.065155	-563.496826	-216.025848	517.731750	-661.799805	74.824837	86.142593	-593.242188	-232.385605	83.151443	-581.994324	129.082947	1336.226929	-506.805084	-206.056900	1359.306885	-492.279663	-26.226709	1337.829834	-525.673584	-1.351170	1632.290039	-667.335083	191.010254	1077.508301	-520.067749	-322.456757	1106.884888	-559.979980	200.125641	826.201965	-408.187866	-289.797668	851.524597	-507.116455	-50.085033	961.552917	561.074280	-54.503677	957.121277	560.508057	123.152176
-562.847595	48.812523	864.539246	-511.801819	-167.068542	868.817444	-632.216736	70.945679	490.063812	-563.502197	-216.040405	517.726013	-661.831482	74.810295	86.144684	-593.222107	-232.387161	83.160530	-581.982910	129.071640	1336.202637	-506.919037	-206.065842	1359.313354	-492.300690	-26.258078	1337.841919	-525.739685	-1.371925	1632.267212	-667.315308	191.111740	1077.503174	-520.103577	-322.464386	1106.864502	-560.011780	200.263214	826.171631	-408.118683	-289.817657	851.555664	-507.048889	-50.088963	961.555481	561.196289	-54.543999	957.119080	560.622559	123.118111
-562.750427	48.831779	864.529297	-511.761963	-167.075333	868.812927	-632.159424	70.946327	490.071533	-563.508728	-216.033722	517.744873	-661.817444	74.800087	86.142120	-593.204163	-232.380234	83.153305	-581.970398	129.078140	1336.205688	-507.007538	-206.099350	1359.323608	-492.318756	-26.263775	1337.866455	-525.781128	-1.414587	1632.288452	-667.288818	191.174805	1077.495850	-520.129333	-322.445068	1106.840454	-560.062988	200.380142	826.141968	-408.036743	-289.783142	851.590271	-506.991699	-50.092079	961.552734	561.307312	-54.555855	957.104065	560.682373	123.094200
-562.649353	48.802299	864.503662	-511.736206	-167.073959	868.815247	-632.146545	70.943283	490.058655	-563.511658	-215.972290	517.740845	-661.820129	74.819832	86.127861	-593.234558	-232.347183	83.130928	-581.976318	129.064911	1336.201660	-507.107574	-206.128738	1359.307983	-492.355652	-26.309570	1337.864258	-525.909058	-1.475273	1632.264893	-667.289063	191.247360	1077.504028	-520.171997	-322.458496	1106.822632	-560.154236	200.483902	826.110474	-408.033508	-289.856781	851.573914	-506.929169	-50.103310	961.541138	561.438904	-54.576893	957.108582	560.793274	123.032654
-562.526123	48.822411	864.501099	-511.710144	-167.048538	868.816772	-632.068787	70.917824	490.058960	-563.511719	-215.946320	517.724121	-661.808411	74.816872	86.143471	-593.232910	-232.359650	83.154938	-581.964966	129.042099	1336.192627	-507.197906	-206.167725	1359.323853	-492.277283	-26.282000	1337.999268	-525.958740	-1.415091	1632.223877	-667.283325	191.314606	1077.519531	-520.187134	-322.460693	1106.825439	-560.264771	200.593933	826.082886	-407.912994	-289.861542	851.634277	-506.862640	-50.093994	961.544434	561.576233	-54.612984	957.104919	560.884644	122.995995
-562.417969	48.833588	864.502502	-511.639526	-167.049103	868.823669	-632.054565	70.941002	490.074615	-563.489563	-215.897369	517.727966	-661.807190	74.806183	86.132774	-593.213257	-232.341217	83.141777	-581.953247	129.042587	1336.204590	-507.309143	-206.193146	1359.316284	-492.293243	-26.294355	1338.049683	-526.052490	-1.459940	1632.229492	-667.272034	191.352707	1077.521240	-520.177490	-322.440796	1106.811035	-560.376282	200.673431	826.042236	-407.641907	-289.703522	851.757263	-506.789001	-50.095608	961.554321	561.704529	-54.646114	957.117188	560.971436	122.965691
-562.316772	48.872330	864.491699	-511.613617	-167.037811	868.811584	-632.025330	70.962502	490.097198	-563.470703	-215.835831	517.720825	-661.802063	74.808487	86.132614	-593.203918	-232.323196	83.108116	-581.932373	129.017181	1336.199951	-507.391907	-206.234268	1359.321777	-492.327667	-26.340298	1338.052856	-526.183411	-1.459631	1632.216919	-667.284668	191.391190	1077.529419	-520.185974	-322.431580	1106.783325	-560.500977	200.753922	825.983765	-407.506439	-289.684662	851.805481	-506.738647	-50.085831	961.548462	561.861511	-54.697514	957.112305	561.095825	122.913841
-562.208984	48.925392	864.498413	-511.561401	-167.034760	868.827820	-631.995239	70.978203	490.103271	-563.454956	-215.822739	517.721680	-661.812561	74.803329	86.139198	-593.197205	-232.320419	83.139496	-581.929199	129.007935	1336.203369	-507.480072	-206.253418	1359.331787	-492.327850	-26.358335	1338.108643	-526.292175	-1.497030	1632.219971	-667.307312	191.424088	1077.536987	-520.190063	-322.429504	1106.762207	-560.628906	200.832352	825.935486	-407.373962	-289.607208	851.861816	-506.673340	-50.066776	961.565491	562.036255	-54.711357	957.103638	561.225769	122.881340
-562.088440	48.992329	864.506409	-511.508362	-167.005127	868.833008	-631.937683	70.982796	490.112213	-563.443298	-215.759521	517.720764	-662.051575	74.824966	86.186752	-593.183594	-232.331375	83.100685	-582.040955	129.183151	1336.290527	-507.580872	-206.285797	1359.330200	-492.360931	-26.402311	1338.118652	-526.457031	-1.592207	1632.278320	-667.322205	191.476532	1077.552246	-520.203003	-322.419342	1106.738037	-560.794983	200.897751	825.872437	-407.209198	-289.519806	851.938049	-506.603943	-50.034641	961.579163	562.186890	-54.772251	957.104858	561.304077	122.730347
-561.993469	49.042034	864.501404	-511.478729	-166.990631	868.832153	-631.903259	71.033371	490.101379	-563.456116	-215.735077	517.701965	-661.819031	74.822945	86.139259	-593.183838	-232.314331	83.107658	-581.907410	129.015640	1336.211670	-507.674103	-206.309128	1359.354980	-492.387421	-26.431221	1338.151123	-526.600525	-1.613901	1632.287720	-667.362549	191.516693	1077.552246	-520.194336	-322.419464	1106.752075	-560.934937	200.950653	825.807495	-407.092560	-289.454620	852.006775	-506.556671	-50.014725	961.582153	562.340210	-54.811783	957.119873	561.433044	122.681419
-561.882324	49.080524	864.508057	-511.447449	-166.955627	868.833740	-631.886963	71.041725	490.115753	-563.400696	-215.708710	517.696350	-661.813599	74.826607	86.162506	-593.144348	-232.312271	83.092781	-581.893250	128.981232	1336.209106	-507.774994	-206.348587	1359.371826	-492.442810	-26.482014	1338.170166	-526.704834	-1.544010	1632.268433	-667.401489	191.573059	1077.584229	-520.195374	-322.414337	1106.750122	-561.147522	201.008911	825.728577	-406.934357	-289.392181	852.088440	-506.493683	-49.993359	961.590332	562.477539	-54.769325	957.117676	561.576477	122.820450
-561.783997	49.090523	864.502502	-511.409180	-166.957626	868.850403	-631.864563	71.092262	490.138367	-563.380249	-215.669434	517.687866	-661.829529	74.831268	86.180954	-593.130859	-232.310211	83.102127	-581.880859	128.963852	1336.229858	-507.853912	-206.385300	1359.382935	-492.461975	-26.521410	1338.221802	-526.849304	-1.581268	1632.297485	-667.444885	191.609116	1077.625122	-520.364502	-322.000397	1106.545776	-561.330139	201.037689	825.653748	-406.786346	-289.329315	852.112488	-506.431305	-49.989807	961.597839	562.647522	-54.815720	957.132629	561.729004	122.777672
-561.665955	49.163525	864.511597	-511.368805	-166.921997	868.850220	-631.814026	71.107941	490.138123	-563.354858	-215.633926	517.683228	-661.823608	74.838463	86.167580	-593.134338	-232.286331	83.092621	-581.881226	128.960358	1336.253662	-507.946808	-206.428909	1359.385376	-492.502411	-26.537685	1338.250854	-527.025208	-1.598537	1632.293823	-667.485291	191.641846	1077.649536	-520.374512	-321.963287	1106.534546	-561.534485	201.086945	825.598083	-406.655121	-289.277313	852.165100	-506.369019	-49.955746	961.609558	562.825500	-54.822056	957.135559	561.862854	122.777138
-561.580261	49.206890	864.498596	-511.345337	-166.891479	868.861755	-631.808167	71.151520	490.164093	-563.309021	-215.576508	517.661133	-661.818726	74.835342	86.183968	-593.133179	-232.303680	83.096970	-581.873718	128.933701	1336.242554	-508.030396	-206.459824	1359.411987	-492.523438	-26.574883	1338.304810	-527.148010	-1.548399	1632.325073	-667.526672	191.662781	1077.676758	-520.362854	-322.020905	1106.553101	-561.716309	201.144485	825.544067	-406.513062	-289.199554	852.237244	-506.319702	-49.918430	961.610413	563.005737	-54.828758	957.129517	562.020020	122.790276
-561.464417	49.233517	864.494507	-511.258423	-166.874573	868.874084	-631.755432	71.226646	490.181458	-563.298523	-215.569275	517.657043	-661.788940	74.844833	86.192345	-593.081787	-232.278671	83.102951	-581.987061	129.102600	1336.347412	-508.113129	-206.477814	1359.425781	-492.542908	-26.595957	1338.331787	-527.300537	-1.579407	1632.334229	-667.540222	191.664322	1077.699097	-520.190308	-322.438995	1106.724487	-561.913269	201.200882	825.500427	-406.363312	-289.138214	852.340027	-506.233887	-49.897408	961.619629	563.167725	-54.866287	957.144714	562.196411	122.776306
-561.359314	49.268105	864.503906	-511.220215	-166.852829	868.876221	-631.690247	71.239014	490.151398	-563.227051	-215.503815	517.652466	-661.791626	74.843575	86.191399	-593.070129	-232.287323	83.099129	-581.989197	129.111282	1336.371094	-508.181671	-206.501099	1359.440308	-492.578613	-26.638868	1338.372070	-527.454041	-1.608805	1632.349365	-667.573120	191.710785	1077.746582	-520.168701	-322.460693	1106.731567	-562.145508	201.246506	825.442688	-406.207153	-289.046875	852.419434	-506.171387	-49.884289	961.629639	563.329102	-54.867760	957.140869	562.328247	122.737282
-561.280029	49.288204	864.504395	-511.179443	-166.821411	868.861450	-631.673340	71.291206	490.180328	-563.264404	-215.488770	517.647217	-661.811035	74.851395	86.196442	-593.084229	-232.293762	83.094055	-581.968811	129.083054	1336.378174	-508.263489	-206.526581	1359.434448	-492.635406	-26.670366	1338.387939	-527.609253	-1.652979	1632.364746	-667.604614	191.687729	1077.768188	-520.153076	-322.482513	1106.741089	-562.339844	201.290787	825.392700	-406.169373	-289.071899	852.415527	-506.117188	-49.871441	961.625549	563.503601	-54.858711	957.153137	562.479614	122.773354
-561.198059	49.317047	864.508301	-511.133606	-166.800995	868.863708	-631.601685	71.301010	490.188660	-563.210815	-215.428635	517.626587	-661.806458	74.851097	86.199837	-593.066101	-232.277924	83.084686	-581.981812	129.073730	1336.400391	-508.342285	-206.545273	1359.441772	-492.649780	-26.695248	1338.425293	-527.825317	-1.737467	1632.360840	-667.633911	191.727753	1077.820679	-520.235962	-322.293243	1106.591797	-562.526245	201.308701	825.359009	-405.997711	-288.997192	852.462219	-506.059387	-49.854298	961.631348	563.643616	-54.846142	957.157104	562.611938	122.788193
-561.108154	49.330017	864.516541	-511.079102	-166.754883	868.872253	-631.512451	71.306755	490.192627	-563.189331	-215.395996	517.623596	-661.800171	74.852692	86.195389	-593.058594	-232.242599	83.074066	-581.992065	129.034149	1336.421021	-508.377808	-206.587646	1359.473755	-492.699707	-26.748522	1338.445435	-527.998718	-1.749847	1632.376709	-667.691711	191.711945	1077.839722	-520.117310	-322.478943	1106.731934	-562.715271	201.339676	825.328430	-405.835938	-288.924011	852.541809	-506.004303	-49.832031	961.645813	563.798096	-54.812523	957.153564	562.730530	122.802910
-561.034485	49.354630	864.499084	-511.027222	-166.723877	868.876526	-631.473389	71.348007	490.180878	-563.169922	-215.355042	517.614624	-662.026611	74.863052	86.230553	-593.054749	-232.247040	83.055809	-582.004333	129.047318	1336.418579	-508.451630	-206.598465	1359.480225	-492.705048	-26.746025	1338.472412	-528.146729	-1.803995	1632.417480	-667.717529	191.730515	1077.876587	-520.260193	-322.065063	1106.540283	-562.881531	201.348251	825.288147	-405.655609	-288.873352	852.584595	-505.960205	-49.801659	961.644897	563.914429	-54.805820	957.152344	562.848083	122.818092
-560.990295	49.374893	864.505127	-511.013489	-166.682861	868.864563	-631.436096	71.357506	490.181610	-563.137390	-215.329254	517.581604	-661.790894	74.843544	86.195168	-593.057922	-232.212341	83.069435	-581.986450	129.036697	1336.428833	-508.489624	-206.618240	1359.491455	-492.868225	-26.851307	1338.372314	-528.312561	-1.834934	1632.426758	-667.780273	191.741104	1077.900513	-520.214294	-322.046783	1106.523804	-563.030945	201.379272	825.260681	-405.374542	-288.675964	852.692871	-505.927490	-49.781433	961.641724	564.015442	-54.755058	957.153015	562.942566	122.868774
-560.911804	49.408897	864.512451	-510.933167	-166.661011	868.876465	-631.411926	71.385788	490.171387	-563.138123	-215.310013	517.584961	-661.791809	74.836121	86.198463	-593.064819	-232.214645	83.072487	-582.018982	129.013275	1336.446411	-508.536926	-206.631134	1359.495483	-492.911133	-26.872509	1338.394043	-528.462097	-1.874372	1632.436890	-667.821655	191.723236	1077.909790	-520.227600	-321.933502	1106.424438	-563.165222	201.387573	825.230347	-405.221222	-288.637360	852.745239	-505.872314	-49.757195	961.659363	564.138306	-54.754822	957.149780	563.060913	122.904594
-560.865906	49.467670	864.506165	-510.911469	-166.636536	868.866516	-631.414673	71.419266	490.186890	-563.079285	-215.278259	517.580933	-662.051208	74.843315	86.229156	-593.032104	-232.218796	83.081627	-582.050964	129.005554	1336.463745	-508.605591	-206.670731	1359.520142	-492.944794	-26.882658	1338.427124	-528.603882	-1.920713	1632.451294	-667.874512	191.753281	1077.943237	-520.058044	-322.340363	1106.591431	-563.271179	201.405731	825.214844	-405.105225	-288.572266	852.843750	-505.847107	-49.723862	961.654724	564.257935	-54.705410	957.161560	563.195496	122.949661
-560.789001	49.477703	864.519165	-510.846863	-166.594559	868.881592	-631.370911	71.441559	490.189331	-563.042603	-215.242386	517.562805	-661.803406	74.819756	86.199692	-593.016296	-232.226685	83.058601	-582.074219	128.996689	1336.489380	-508.653931	-206.682678	1359.532471	-492.975616	-26.902838	1338.471558	-528.753723	-1.963236	1632.460205	-667.934814	191.750443	1077.961914	-520.156128	-321.961700	1106.416260	-563.396240	201.420197	825.216248	-404.925293	-288.522919	852.881775	-505.794952	-49.701530	961.674988	564.391296	-54.673565	957.155762	563.337585	122.978195
-560.749817	49.536381	864.536438	-510.823547	-166.560791	868.881897	-631.354187	71.451324	490.186646	-562.996155	-215.244995	517.566223	-661.828857	74.822281	86.205086	-593.005310	-232.217728	83.068054	-582.113586	128.993835	1336.515137	-508.706329	-206.701721	1359.541992	-492.996887	-26.914082	1338.492798	-528.922180	-2.085005	1632.519409	-667.983704	191.737747	1077.986572	-520.122742	-321.965729	1106.409912	-563.470764	201.447479	825.218506	-404.749847	-288.446106	852.958923	-505.774353	-49.668358	961.688354	564.515686	-54.638615	957.149048	563.484070	123.021515
-560.708496	49.556721	864.539673	-510.773193	-166.511780	868.875305	-631.323364	71.479179	490.216949	-562.932922	-215.181473	517.555420	-661.791199	74.856209	86.206215	-593.019226	-232.217224	83.062737	-582.158508	128.981812	1336.532837	-508.759247	-206.737442	1359.545776	-493.030182	-26.938643	1338.533203	-528.998230	-2.068207	1632.549316	-668.038330	191.758148	1078.041748	-519.934570	-322.356781	1106.541016	-563.552429	201.476654	825.216797	-404.650543	-288.437469	853.037903	-505.739929	-49.638111	961.690674	564.610657	-54.602692	957.163879	563.614075	123.039780
-560.656494	49.582767	864.537537	-510.717804	-166.485229	868.873962	-631.273071	71.491188	490.212799	-562.892578	-215.162003	517.517456	-661.786743	74.858826	86.204575	-593.017700	-232.217438	83.060349	-582.207397	128.959442	1336.553345	-508.800201	-206.748138	1359.567871	-493.083313	-26.933760	1338.563721	-529.118286	-2.104252	1632.558594	-668.102783	191.767197	1078.050415	-519.891846	-322.394745	1106.537598	-563.636841	201.498138	825.214355	-404.564148	-288.362885	853.071777	-505.704895	-49.615166	961.695190	564.744934	-54.555588	957.153320	563.770447	123.096390
-560.621094	49.586582	864.535767	-510.654144	-166.474167	868.879395	-631.258118	71.510582	490.197205	-562.850525	-215.189331	517.550903	-661.798035	74.854118	86.206047	-593.027100	-232.201813	83.077339	-582.279663	128.930801	1336.550049	-508.875977	-206.783401	1359.582397	-492.955658	-26.884317	1338.752563	-529.229797	-2.154919	1632.563965	-668.156799	191.758804	1078.040894	-519.833069	-322.368988	1106.530151	-563.681152	201.510193	825.214294	-404.450195	-288.375122	853.094971	-505.653107	-49.599854	961.695496	564.831787	-54.547523	957.151062	563.898193	123.133636
-560.580872	49.605328	864.518677	-510.615509	-166.424393	868.872314	-631.243958	71.559814	490.201965	-562.801697	-215.134644	517.538025	-662.002991	74.885422	86.259758	-593.044617	-232.198273	83.068657	-582.299683	128.926712	1336.579224	-508.914246	-206.777206	1359.567627	-493.185577	-26.964619	1338.611450	-529.387451	-2.254175	1632.558105	-668.210205	191.741623	1078.070313	-519.737793	-322.519257	1106.624146	-563.736023	201.539993	825.235779	-404.351959	-288.400208	853.130127	-505.633667	-49.564636	961.689697	564.903076	-54.526928	957.169678	564.015320	123.192627
-560.532043	49.623531	864.512207	-510.547272	-166.387360	868.872986	-631.243713	71.551735	490.208221	-562.727600	-215.084213	517.523071	-662.000488	74.884964	86.268700	-593.008850	-232.183640	83.055244	-582.374878	128.888229	1336.595581	-508.950439	-206.819382	1359.586792	-493.244995	-26.976696	1338.628418	-529.484009	-2.287243	1632.567627	-668.264954	191.766479	1078.117676	-519.691650	-322.510071	1106.629639	-563.744141	201.587875	825.332703	-404.245880	-288.403595	853.156250	-505.587952	-49.533329	961.690491	564.991333	-54.450878	957.161438	564.135254	123.240860
-560.496277	49.649567	864.536804	-510.487152	-166.349396	868.881226	-631.251343	71.557350	490.214020	-562.649963	-215.068741	517.488342	-661.798645	74.856071	86.227417	-592.982239	-232.184692	83.051331	-582.444641	128.843567	1336.642822	-509.021057	-206.820633	1359.579590	-493.141266	-26.916374	1338.789307	-529.568359	-2.340008	1632.570313	-668.320740	191.755264	1078.124390	-519.712158	-322.363373	1106.521606	-563.761230	201.562180	825.304138	-404.118256	-288.437958	853.166809	-505.555634	-49.508137	961.712463	565.114380	-54.421963	957.166504	564.252014	123.270325
-560.437805	49.694630	864.528870	-510.433960	-166.307800	868.868896	-631.242920	71.555504	490.240234	-562.598145	-215.067841	517.510376	-661.759521	74.835808	86.235275	-592.973022	-232.212769	83.078766	-582.526672	128.808731	1336.667480	-509.023102	-206.850204	1359.588989	-493.241577	-26.941349	1338.798218	-529.624939	-2.334484	1632.588257	-668.374512	191.764465	1078.163086	-519.656006	-322.363647	1106.521973	-563.774353	201.596985	825.352966	-404.032318	-288.459045	853.198853	-505.517456	-49.471600	961.708496	565.183838	-54.381336	957.173828	564.341125	123.329956
-560.395020	49.721573	864.541321	-510.383850	-166.253326	868.862000	-631.265869	71.549187	490.243866	-562.539490	-215.021225	517.457397	-661.777588	74.822693	86.239365	-592.952454	-232.196823	83.073990	-582.591309	128.786392	1336.722046	-509.068176	-206.861511	1359.588501	-493.278564	-26.952726	1338.824097	-529.712891	-2.365740	1632.597046	-668.409485	191.782547	1078.193481	-519.592163	-322.417419	1106.498657	-563.726257	201.612244	825.398193	-403.907043	-288.464355	853.229980	-505.483429	-49.440044	961.716064	565.301147	-54.327454	957.175842	564.457397	123.397484
-560.359802	49.741184	864.544800	-510.313934	-166.228394	868.878418	-631.236084	71.552750	490.230804	-562.480408	-215.006897	517.465210	-661.766418	74.827629	86.237625	-592.953125	-232.212860	83.083679	-582.667725	128.770676	1336.751831	-509.088806	-206.906403	1359.574097	-493.304718	-26.960983	1338.867798	-529.837646	-2.457897	1632.581421	-668.432129	191.790497	1078.199829	-519.567505	-322.439423	1106.508057	-563.668640	201.694016	825.525085	-403.909180	-288.594421	853.188782	-505.450165	-49.411400	961.731506	565.396912	-54.275341	957.182922	564.568115	123.435921
-560.330688	49.782173	864.544739	-510.270905	-166.188614	868.879761	-631.232727	71.543320	490.238403	-562.445801	-215.029617	517.470276	-661.993103	74.844292	86.265038	-592.971985	-232.189484	83.080009	-582.746216	128.743835	1336.799194	-509.093933	-206.903137	1359.586426	-493.372498	-26.964197	1338.890747	-529.908264	-2.511099	1632.594849	-668.471008	191.807999	1078.213135	-519.501404	-322.459686	1106.476196	-563.621155	201.733643	825.607849	-403.697266	-288.514160	853.255005	-505.425720	-49.371166	961.735840	565.469116	-54.184731	957.193115	564.641663	123.480927
-560.314697	49.770596	864.543213	-510.205627	-166.184387	868.880676	-631.211121	71.529808	490.238922	-562.424377	-215.036728	517.483948	-661.971558	74.861336	86.267731	-592.946167	-232.173172	83.072624	-582.830383	128.732651	1336.831787	-509.100250	-206.913101	1359.578979	-493.523193	-27.044006	1338.785278	-529.940125	-2.500389	1632.617676	-668.506836	191.798843	1078.273560	-519.439453	-322.452698	1106.478882	-563.540344	201.748871	825.691284	-403.583588	-288.574249	853.256653	-505.397888	-49.369194	961.739014	565.546997	-54.115768	957.185852	564.749084	123.542053
-560.296570	49.799362	864.559265	-510.150055	-166.140030	868.894226	-631.212830	71.547371	490.245911	-562.359558	-215.011490	517.504028	-661.742493	74.834579	86.234085	-592.952515	-232.180756	83.087837	-582.909546	128.709000	1336.900146	-509.098114	-206.917740	1359.559204	-493.592041	-27.052874	1338.807617	-530.012695	-2.543808	1632.604980	-668.538147	191.797806	1078.308838	-519.382446	-322.513397	1106.466675	-563.496887	201.773468	825.773621	-403.488586	-288.637054	853.259338	-505.372986	-49.330616	961.757385	565.593567	-54.058731	957.195679	564.802368	123.591209
-560.274719	49.819183	864.568481	-510.099548	-166.113068	868.889404	-631.179260	71.522430	490.251923	-562.322571	-214.977432	517.478699	-661.728149	74.830078	86.231056	-592.960693	-232.157837	83.072319	-582.992493	128.664215	1336.939453	-509.107361	-206.937943	1359.562256	-493.648865	-27.057276	1338.836548	-530.089294	-2.587635	1632.606934	-668.528809	191.798706	1078.358765	-519.321533	-322.541229	1106.455322	-563.421631	201.816956	825.865906	-403.425751	-288.672729	853.269775	-505.349243	-49.311962	961.763916	565.675476	-53.966660	957.187927	564.879517	123.659187
-560.256165	49.831779	864.555420	-510.028290	-166.090424	868.897949	-631.150085	71.513451	490.248352	-562.306458	-215.006226	517.494812	-661.751282	74.818161	86.219833	-592.932312	-232.160385	83.078514	-583.107239	128.629089	1336.981445	-509.122803	-206.946701	1359.553101	-493.697968	-27.040565	1338.848755	-530.149597	-2.648901	1632.621094	-668.572266	191.800613	1078.373535	-519.266846	-322.576111	1106.463379	-563.317139	201.836060	825.949280	-403.340088	-288.680328	853.278748	-505.320526	-49.280827	961.765442	565.718018	-53.915287	957.189148	564.961548	123.695854
-560.228394	49.866600	864.564514	-509.964264	-166.043991	868.899048	-631.164185	71.539917	490.254608	-562.252258	-214.988937	517.469421	-661.749146	74.823868	86.269211	-592.926575	-232.172211	83.093071	-583.206482	128.575546	1337.010376	-509.140839	-206.981262	1359.558716	-493.618591	-26.995211	1339.002808	-530.250610	-2.747627	1632.612427	-668.614685	191.816803	1078.380737	-519.351624	-322.230682	1106.300171	-563.233582	201.883118	826.021240	-403.231232	-288.715637	853.257874	-505.286285	-49.240860	961.774292	565.772034	-53.845329	957.187012	565.038208	123.757004
-560.227417	49.863705	864.578125	-509.915314	-166.017944	868.892700	-631.155029	71.546257	490.249359	-562.201721	-214.982559	517.484131	-661.992004	74.852516	86.304924	-592.933716	-232.172318	83.093246	-583.287720	128.568314	1337.061157	-509.135559	-206.993332	1359.567505	-493.809296	-27.082184	1338.903687	-530.283508	-2.700941	1632.567017	-668.618835	191.834290	1078.393066	-519.289551	-322.281097	1106.309814	-563.124756	201.936386	826.110352	-403.163452	-288.731964	853.260742	-505.268890	-49.231983	961.780579	565.840027	-53.776493	957.177795	565.142029	123.822304
-560.204834	49.899826	864.572083	-509.839386	-165.993591	868.895142	-631.170166	71.588432	490.257690	-562.161377	-214.999207	517.493774	-661.753357	74.841774	86.260757	-592.940796	-232.167252	83.090172	-583.382141	128.536224	1337.074829	-509.162994	-207.005249	1359.555420	-493.753418	-27.030167	1339.034302	-530.333740	-2.740807	1632.569092	-668.642517	191.839111	1078.409668	-519.197754	-322.337860	1106.301025	-563.024902	201.974014	826.189209	-403.081970	-288.766174	853.253174	-505.239014	-49.195534	961.784241	565.879395	-53.742928	957.195190	565.214111	123.842331
-560.206299	49.916649	864.571899	-509.787750	-165.955505	868.865112	-631.139099	71.580223	490.253998	-562.139954	-214.972687	517.473389	-661.736572	74.837181	86.248756	-592.942627	-232.152573	83.101654	-583.479126	128.487656	1337.104248	-509.147095	-207.021805	1359.563721	-493.808655	-27.044800	1339.060547	-530.383606	-2.777224	1632.574219	-668.646790	191.864853	1078.436157	-519.154236	-322.352295	1106.315552	-562.886475	202.010788	826.264648	-403.010376	-288.785522	853.274597	-505.213074	-49.172825	961.769287	565.922180	-53.664009	957.187134	565.269409	123.923706
-560.186523	49.939140	864.591248	-509.737091	-165.923828	868.872864	-631.149414	71.588654	490.252441	-562.084534	-214.966782	517.487244	-661.720642	74.849480	86.240570	-592.926880	-232.153320	83.100143	-583.445618	128.295578	1337.081299	-509.183075	-207.053085	1359.590576	-493.856842	-27.074205	1339.090332	-530.443604	-2.797304	1632.570435	-668.667969	191.862503	1078.409912	-518.964478	-322.749817	1106.495361	-562.770813	202.074203	826.331909	-402.970795	-288.828125	853.320923	-505.195496	-49.150188	961.788757	565.975098	-53.601856	957.186646	565.347046	123.975990
-560.155945	49.968117	864.585815	-509.667206	-165.889496	868.875488	-631.142273	71.571968	490.266296	-562.058350	-214.945511	517.461426	-661.702393	74.855186	86.231133	-592.934204	-232.153076	83.098145	-583.654785	128.421509	1337.188599	-509.194550	-207.077423	1359.586426	-493.933258	-27.103731	1339.108276	-530.487000	-2.826424	1632.573242	-668.657471	191.843338	1078.445190	-518.916016	-322.795563	1106.500244	-562.641479	202.139145	826.410583	-402.889038	-288.843689	853.341797	-505.154816	-49.111557	961.789734	566.005676	-53.550739	957.194092	565.415344	124.050690
-560.174316	49.954941	864.587891	-509.625702	-165.882477	868.880554	-631.147827	71.559677	490.265900	-562.051086	-214.994019	517.492432	-661.691284	74.846390	86.230942	-592.937439	-232.179123	83.087181	-583.739136	128.394104	1337.210083	-509.214478	-207.073517	1359.598999	-494.094910	-27.189795	1339.032715	-530.533936	-2.842165	1632.562744	-668.659729	191.855057	1078.467529	-518.860901	-322.840607	1106.516113	-562.510071	202.200485	826.486755	-402.847229	-288.874115	853.354919	-505.153351	-49.106564	961.795715	566.054199	-53.478355	957.201172	565.460938	124.098289
-560.168152	49.989563	864.599609	-509.582611	-165.861176	868.877197	-631.136841	71.556442	490.269165	-562.049316	-214.974640	517.497681	-661.951660	74.838852	86.279655	-592.932800	-232.184814	83.085648	-583.850159	128.327759	1337.253662	-509.239105	-207.115082	1359.617065	-494.154633	-27.219290	1339.086670	-530.571472	-2.869553	1632.557617	-668.656128	191.875595	1078.486450	-518.821899	-322.897736	1106.539185	-562.391907	202.275436	826.555298	-402.786316	-288.944397	853.362000	-505.143188	-49.083977	961.804932	566.091370	-53.436684	957.201172	565.539795	124.130821
-560.150513	49.977032	864.595215	-509.540558	-165.836945	868.881653	-631.119629	71.549088	490.274750	-562.006226	-214.948135	517.490112	-661.702759	74.820442	86.250641	-592.938782	-232.188934	83.088203	-583.951416	128.288605	1337.289429	-509.269257	-207.128876	1359.617188	-494.224854	-27.216372	1339.102905	-530.576599	-2.826124	1632.572632	-668.652466	191.853745	1078.483276	-518.694153	-323.118713	1106.686523	-562.259277	202.342896	826.629944	-402.742615	-288.951538	853.402039	-505.123077	-49.071594	961.807373	566.126038	-53.385025	957.201843	565.605347	124.185173
-560.145874	50.014496	864.620605	-509.506836	-165.810425	868.895874	-631.116577	71.548233	490.280212	-561.991089	-214.951096	517.495361	-661.692261	74.806717	86.249809	-592.952148	-232.182953	83.098755	-584.046936	128.220749	1337.318481	-509.304138	-207.156601	1359.664795	-494.277832	-27.264652	1339.129517	-530.696960	-2.978493	1632.607666	-668.648499	191.860352	1078.513672	-518.646667	-323.157562	1106.658813	-562.127136	202.413254	826.701965	-402.670624	-289.011078	853.413025	-505.123535	-49.045444	961.833862	566.135803	-53.338879	957.199768	565.647827	124.242699
-560.146973	50.018036	864.630493	-509.470245	-165.792496	868.889709	-631.117065	71.515419	490.284637	-561.973999	-214.923462	517.512390	-661.692444	74.802597	86.251045	-592.944519	-232.179062	83.090912	-584.163818	128.173935	1337.360718	-509.357056	-207.198196	1359.640747	-494.184662	-27.218925	1339.290894	-530.748535	-2.980572	1632.606934	-668.637878	191.837708	1078.525024	-518.630127	-323.226807	1106.682251	-561.996582	202.487167	826.779846	-402.719482	-289.154205	853.374939	-505.113617	-49.037788	961.838440	566.145874	-53.251751	957.197815	565.683655	124.304565
-560.133301	49.995628	864.635742	-509.409546	-165.777573	868.894287	-631.127502	71.503853	490.284698	-561.927551	-214.912750	517.522583	-661.678101	74.813866	86.244736	-592.976135	-232.177536	83.091743	-584.266479	128.113953	1337.406616	-509.375122	-207.228485	1359.635864	-494.225800	-27.239376	1339.333252	-530.805725	-2.987909	1632.599854	-668.629761	191.815002	1078.536255	-518.587036	-323.241425	1106.700073	-561.871765	202.540421	826.861511	-402.520294	-289.049500	853.452332	-505.102570	-49.039806	961.851379	566.135132	-53.196339	957.193420	565.719177	124.334747
-560.141479	50.040108	864.649536	-509.392456	-165.740005	868.880432	-631.146301	71.518387	490.294403	-561.924744	-214.940796	517.541199	-661.680542	74.813866	86.255501	-592.974609	-232.161911	83.109573	-584.342957	128.074966	1337.448120	-509.402893	-207.251022	1359.653564	-494.287201	-27.291279	1339.354858	-530.850037	-2.997257	1632.590332	-668.628235	191.803116	1078.539673	-518.542786	-323.323212	1106.690186	-561.657593	202.573166	826.837219	-402.534241	-289.199463	853.427856	-505.106689	-49.009689	961.855042	566.159912	-53.110725	957.184082	565.754211	124.418106
-560.124329	50.032463	864.641357	-509.349457	-165.731995	868.875488	-631.093994	71.508774	490.283081	-561.909851	-214.909149	517.533691	-661.666565	74.847107	86.237022	-592.938110	-232.174667	83.120613	-584.434021	128.031204	1337.464478	-509.453674	-207.297592	1359.650513	-494.294495	-27.322548	1339.401001	-530.915283	-3.009489	1632.584839	-668.621094	191.812134	1078.550415	-518.503235	-323.351563	1106.682739	-561.558167	202.613968	826.896423	-402.335236	-289.139862	853.495972	-505.088074	-49.006557	961.851746	566.160278	-53.051144	957.172180	565.772034	124.476288
-560.115723	49.992023	864.630676	-509.297791	-165.753265	868.891052	-631.114685	71.524933	490.271515	-561.889526	-214.887222	517.515808	-661.707153	74.818718	86.242355	-592.918152	-232.161926	83.096031	-584.513916	127.983162	1337.480591	-509.467316	-207.332626	1359.635376	-494.370728	-27.341087	1339.416992	-530.982300	-3.021803	1632.579102	-668.633362	191.785309	1078.543457	-518.451660	-323.406281	1106.677002	-561.456238	202.662933	826.956787	-402.259430	-289.171814	853.521729	-505.079010	-49.023975	961.859558	566.166321	-53.036648	957.181885	565.815186	124.518326
-560.126709	50.034149	864.638611	-509.257904	-165.731552	868.887878	-631.087524	71.542885	490.259674	-561.905701	-214.898972	517.509583	-661.920471	74.847023	86.279099	-592.954102	-232.151413	83.068329	-584.607544	127.946167	1337.516235	-509.506073	-207.330307	1359.637695	-494.373352	-27.364260	1339.464478	-531.072388	-3.032936	1632.572021	-668.647461	191.808029	1078.554199	-518.451294	-323.438293	1106.672363	-561.355896	202.708466	827.036926	-402.171661	-289.172150	853.534851	-505.074890	-48.993202	961.865234	566.127075	-52.987377	957.164490	565.824951	124.550568
-560.118835	50.043724	864.659241	-509.235687	-165.705383	868.880981	-631.095947	71.561508	490.278748	-561.899414	-214.870331	517.508911	-661.695679	74.821838	86.250847	-592.925476	-232.163788	83.079727	-584.690247	127.900932	1337.542603	-509.531708	-207.375595	1359.663452	-494.399902	-27.380608	1339.497437	-531.131775	-3.066147	1632.568359	-668.671692	191.793976	1078.576416	-518.410950	-323.459534	1106.665527	-561.280273	202.738144	827.098328	-402.103943	-289.214142	853.569702	-505.067841	-48.986626	961.875671	566.101440	-52.913399	957.171631	565.817139	124.621910
-560.147461	50.013912	864.658997	-509.209991	-165.700562	868.887024	-631.105835	71.564552	490.275299	-561.928040	-214.892654	517.518433	-661.684326	74.839043	86.248100	-592.951233	-232.167450	83.089378	-584.714111	127.858940	1337.597656	-509.538452	-207.385635	1359.660645	-494.632813	-27.444740	1339.353394	-531.211609	-3.086340	1632.577271	-668.653198	191.777222	1078.601318	-518.385559	-323.526947	1106.706299	-561.220886	202.815231	827.288086	-402.156372	-289.381104	853.555298	-505.075928	-48.989025	961.879639	566.088013	-52.869591	957.163452	565.839111	124.670609
-560.167114	50.047817	864.683899	-509.200653	-165.670975	868.883118	-631.150574	71.590065	490.295990	-561.927124	-214.854477	517.520569	-661.693176	74.857651	86.268456	-592.966003	-232.145142	83.065361	-584.772888	127.832436	1337.644653	-509.559052	-207.403336	1359.671021	-494.669983	-27.476597	1339.370972	-531.237305	-3.078859	1632.588745	-668.656921	191.765579	1078.653076	-518.340149	-323.602722	1106.763916	-561.157043	202.850769	827.355469	-402.112579	-289.317474	853.608521	-505.082245	-48.966404	961.891357	566.038208	-52.823147	957.157104	565.815491	124.702820
-560.176575	50.045536	864.684814	-509.191620	-165.658585	868.881958	-631.117310	71.568413	490.299133	-561.926880	-214.853516	517.513184	-661.671021	74.864189	86.267815	-592.973572	-232.143555	83.069817	-584.823975	127.806206	1337.670776	-509.562164	-207.416229	1359.706055	-494.697388	-27.485659	1339.395630	-531.317688	-3.115421	1632.587036	-668.667603	191.759506	1078.679565	-518.304321	-323.576508	1106.774170	-561.095947	202.873184	827.439758	-401.923279	-289.311432	853.678101	-505.083038	-48.959248	961.891235	566.035889	-52.766788	957.153809	565.838806	124.751808
-560.183228	50.032536	864.697388	-509.173981	-165.649887	868.884521	-631.151917	71.585587	490.287048	-561.922241	-214.850739	517.524353	-661.665039	74.861755	86.249649	-592.992737	-232.163986	83.087685	-584.870728	127.760437	1337.727539	-509.575592	-207.441360	1359.697754	-494.722290	-27.493902	1339.424561	-531.397705	-3.141073	1632.594727	-668.700439	191.766678	1078.690674	-518.273010	-323.628601	1106.776001	-561.049072	202.852310	827.367615	-401.826141	-289.329742	853.717163	-505.087799	-48.963963	961.902222	566.020081	-52.719223	957.161011	565.843140	124.806473
-560.203186	50.057774	864.684753	-509.180847	-165.633789	868.885315	-631.143372	71.560944	490.282043	-561.910828	-214.841934	517.518799	-661.944824	74.882881	86.301109	-592.956665	-232.184052	83.096481	-584.912109	127.736885	1337.744873	-509.606323	-207.459961	1359.692139	-494.745209	-27.520037	1339.410278	-531.483765	-3.158331	1632.590820	-668.707031	191.758804	1078.725952	-518.251343	-323.701538	1106.785889	-561.021729	202.923492	827.523438	-401.817596	-289.305511	853.759705	-505.100861	-48.935883	961.895508	565.989868	-52.667160	957.130981	565.837830	124.842293
-560.230530	50.073452	864.680176	-509.181000	-165.620895	868.874573	-631.138367	71.545090	490.283051	-561.902344	-214.847900	517.492615	-661.694275	74.853477	86.247963	-592.969238	-232.169632	83.095406	-584.934570	127.719704	1337.767090	-509.604523	-207.477661	1359.706421	-494.742096	-27.537081	1339.418701	-531.576843	-3.191366	1632.591064	-668.730896	191.782852	1078.760254	-518.234070	-323.723969	1106.792847	-561.002502	202.938354	827.573486	-401.825928	-289.483643	853.724792	-505.110687	-48.919788	961.886475	565.970154	-52.635689	957.124451	565.859375	124.868980
-560.265930	50.061108	864.695007	-509.222168	-165.604340	868.872253	-631.172852	71.554169	490.296509	-561.941650	-214.878067	517.490906	-661.673279	74.850471	86.236916	-592.964478	-232.177109	83.064819	-584.962280	127.698006	1337.811523	-509.599457	-207.501694	1359.718994	-494.734650	-27.545542	1339.427368	-531.673706	-3.225588	1632.609985	-668.759766	191.777878	1078.791260	-518.203979	-323.769470	1106.804565	-560.994385	202.930313	827.625061	-401.769684	-289.523865	853.753174	-505.147736	-48.924549	961.893005	565.937683	-52.603130	957.120483	565.858398	124.893227
-560.281555	50.043907	864.685242	-509.205750	-165.619339	868.871887	-631.206360	71.514435	490.291260	-561.951050	-214.878311	517.472107	-661.675964	74.844978	86.247551	-592.952026	-232.168900	83.069778	-584.970947	127.668503	1337.829102	-509.583282	-207.510269	1359.712769	-494.743988	-27.556227	1339.434692	-531.767700	-3.270609	1632.599121	-668.780273	191.764099	1078.839722	-518.340332	-323.357056	1106.641846	-561.012146	202.942337	827.648621	-401.705872	-289.569336	853.728516	-505.152557	-48.933247	961.888855	565.911682	-52.563766	957.127380	565.853943	124.909729
-560.318481	49.996323	864.698303	-509.233521	-165.617874	868.877808	-631.221313	71.503891	490.285980	-561.969666	-214.864868	517.466431	-661.668152	74.837273	86.234215	-592.943787	-232.169250	83.068237	-584.982117	127.669556	1337.856689	-509.568573	-207.498123	1359.694702	-494.739868	-27.557875	1339.427856	-531.873657	-3.304901	1632.595459	-668.802551	191.744766	1078.854736	-518.285889	-323.350952	1106.630127	-561.028687	202.940506	827.669678	-401.565369	-289.468445	853.789124	-505.176422	-48.954227	961.895508	565.867126	-52.511929	957.126831	565.844238	124.937912
-560.365906	50.005760	864.679932	-509.284790	-165.564285	868.849854	-631.226440	71.472572	490.290436	-561.957214	-214.849060	517.443726	-661.662903	74.853050	86.229317	-592.905518	-232.160736	83.059135	-584.998413	127.633354	1337.851196	-509.535736	-207.523193	1359.694702	-494.728271	-27.561481	1339.427368	-532.012268	-3.376232	1632.586060	-668.844788	191.753708	1078.901367	-518.252869	-323.375702	1106.636597	-561.038147	202.917007	827.695496	-401.531311	-289.483276	853.800781	-505.211029	-48.922245	961.867676	565.826843	-52.497852	957.125610	565.854797	124.975189
-560.393433	50.000187	864.682556	-509.312225	-165.572815	868.850525	-631.283752	71.475182	490.264648	-561.960815	-214.850815	517.424988	-661.667786	74.837318	86.242195	-592.948547	-232.157181	83.037453	-584.993042	127.633606	1337.851807	-509.507172	-207.518845	1359.696289	-494.693909	-27.571804	1339.406982	-532.075073	-3.422352	1632.599487	-668.861023	191.765518	1078.933960	-518.041565	-323.809662	1106.809204	-561.069458	202.892105	827.701111	-401.506714	-289.516815	853.817688	-505.235138	-48.929520	961.868286	565.808533	-52.466713	957.121948	565.854431	124.981300
-560.423828	49.971355	864.673401	-509.308472	-165.586655	868.843689	-631.276672	71.461510	490.256897	-561.942566	-214.835098	517.415894	-661.666687	74.855103	86.221054	-592.948669	-232.160950	83.044884	-584.976379	127.608910	1337.881836	-509.486481	-207.523941	1359.693237	-494.693237	-27.585363	1339.399902	-532.122009	-3.319736	1632.547974	-668.901367	191.761780	1078.959106	-517.999573	-323.873199	1106.816895	-561.113220	202.898911	827.710327	-401.486816	-289.497101	853.819214	-505.248932	-48.944645	961.859863	565.746826	-52.411972	957.115479	565.843872	125.054329
-560.443665	49.992603	864.667480	-509.345032	-165.603653	868.842529	-631.296814	71.447922	490.259399	-561.928223	-214.852859	517.408752	-661.657410	74.859406	86.219704	-592.927673	-232.169861	83.012115	-584.970215	127.596527	1337.885620	-509.469574	-207.542984	1359.685303	-494.699860	-27.594944	1339.394043	-532.180908	-3.356789	1632.538940	-668.939941	191.749130	1078.970947	-517.970093	-323.867310	1106.823120	-561.178467	202.890244	827.715271	-401.464508	-289.521759	853.816162	-505.276306	-48.944080	961.856262	565.717224	-52.378937	957.122070	565.852295	125.086334
-560.463684	49.958336	864.665405	-509.372314	-165.614929	868.833008	-631.269592	71.427299	490.259186	-561.910461	-214.838791	517.409119	-661.656677	74.848579	86.208710	-592.933350	-232.166641	83.024803	-584.973938	127.565338	1337.893066	-509.466949	-207.557495	1359.684082	-494.696777	-27.606438	1339.393921	-532.201660	-3.481487	1632.552979	-668.963745	191.741608	1079.006592	-517.943237	-323.883179	1106.845215	-561.223938	202.859436	827.714172	-401.447235	-289.511322	853.815063	-505.302917	-48.970890	961.851746	565.662354	-52.332325	957.131592	565.838562	125.071007
-560.502136	49.964615	864.670227	-509.404785	-165.595703	868.822815	-631.283447	71.444511	490.268768	-561.919006	-214.846130	517.406677	-661.648010	74.864388	86.223282	-592.939941	-232.166275	83.026329	-584.975037	127.545837	1337.906006	-509.436096	-207.562668	1359.716431	-494.691315	-27.621008	1339.415771	-532.240906	-3.485529	1632.538818	-668.998352	191.707199	1079.041504	-517.913513	-323.889191	1106.860474	-561.300354	202.834274	827.701965	-401.432556	-289.523071	853.834534	-505.330414	-48.961548	961.846863	565.614258	-52.257538	957.126343	565.835876	125.141312
-560.547180	49.905121	864.682495	-509.437042	-165.615738	868.830872	-631.270752	71.447784	490.241882	-561.902161	-214.876617	517.422363	-661.671448	74.854691	86.207199	-592.927673	-232.171143	83.033119	-584.976807	127.521553	1337.939209	-509.425720	-207.566864	1359.716919	-494.689362	-27.640036	1339.414307	-532.272217	-3.499897	1632.522461	-669.038086	191.717407	1079.072510	-517.898010	-323.872864	1106.849243	-561.363831	202.822556	827.710022	-401.434753	-289.564209	853.835510	-505.371826	-49.000404	961.857849	565.572021	-52.227287	957.136597	565.858948	125.151436
-560.571228	49.902386	864.678040	-509.467438	-165.633347	868.826660	-631.302917	71.431419	490.251068	-561.932251	-214.885712	517.405640	-661.658264	74.867554	86.200890	-592.941467	-232.175125	83.030205	-585.001587	127.523521	1337.938354	-509.414734	-207.570770	1359.741333	-494.703339	-27.656929	1339.395630	-532.283569	-3.498142	1632.513550	-669.098572	191.732056	1079.079468	-517.875854	-323.899628	1106.878540	-561.454529	202.793060	827.683533	-401.451416	-289.564087	853.831360	-505.391479	-49.010197	961.851135	565.503845	-52.206390	957.145325	565.850037	125.156616
-560.608093	49.891426	864.669861	-509.502625	-165.630661	868.835205	-631.364624	71.440506	490.249451	-561.936462	-214.888458	517.402161	-661.706055	74.845718	86.205826	-592.932861	-232.173935	83.020538	-584.995422	127.521255	1337.922607	-509.409454	-207.593704	1359.733276	-494.700500	-27.654261	1339.398315	-532.253784	-3.450729	1632.504150	-669.136719	191.711212	1079.091797	-517.858521	-323.948761	1106.888916	-561.536316	202.789505	827.661316	-401.559418	-289.663727	853.771912	-505.423981	-49.005386	961.849365	565.437134	-52.170986	957.139832	565.836060	125.193184
-560.620789	49.867546	864.674805	-509.527893	-165.626297	868.826843	-631.370483	71.420197	490.241364	-561.932373	-214.879547	517.383972	-661.691711	74.851837	86.203079	-592.923218	-232.174316	83.018768	-585.012695	127.497841	1337.938721	-509.399231	-207.599213	1359.728271	-494.692078	-27.659384	1339.391602	-532.348816	-3.351200	1632.474243	-669.194824	191.696793	1079.110840	-517.858215	-323.932495	1106.891846	-561.620117	202.773911	827.637756	-401.489624	-289.580078	853.818359	-505.438080	-49.020454	961.846619	565.353149	-52.125851	957.142578	565.821838	125.214668
-560.640625	49.861416	864.679504	-509.538086	-165.646835	868.822449	-631.419067	71.402565	490.245300	-561.897095	-214.879730	517.379089	-661.943542	74.876785	86.239578	-592.897644	-232.180130	83.012085	-585.022644	127.497971	1337.945190	-509.387756	-207.607681	1359.735107	-494.701080	-27.664722	1339.393921	-532.323486	-3.390265	1632.524536	-669.230347	191.672165	1079.129150	-517.865723	-323.954712	1106.896606	-561.722290	202.762894	827.619385	-401.498962	-289.524200	853.827393	-505.453430	-49.037144	961.847168	565.307190	-52.087811	957.139465	565.825989	125.237068
-560.640869	49.829407	864.678650	-509.571259	-165.651810	868.832397	-631.398254	71.393723	490.265594	-561.938110	-214.904297	517.397339	-661.686218	74.855812	86.201302	-592.890198	-232.176025	83.009354	-585.023560	127.498184	1337.968018	-509.382416	-207.621979	1359.756226	-494.701721	-27.678692	1339.396362	-532.300293	-3.381210	1632.519165	-669.295837	191.645691	1079.149536	-517.872681	-323.996307	1106.925659	-561.846436	202.747711	827.605896	-401.617126	-289.631653	853.783813	-505.466705	-49.053516	961.850464	565.244873	-52.075455	957.118286	565.818848	125.251030
-560.661011	49.824528	864.696228	-509.588531	-165.653839	868.844482	-631.440918	71.353279	490.281647	-561.954407	-214.920303	517.377380	-661.671753	74.859833	86.197960	-592.921204	-232.179794	83.008018	-585.047485	127.464325	1337.996704	-509.386963	-207.623062	1359.756226	-494.688477	-27.681452	1339.437988	-532.252563	-3.379999	1632.519531	-669.368958	191.652039	1079.185791	-517.878662	-324.004944	1106.913208	-561.954102	202.711349	827.596680	-401.540924	-289.513428	853.835693	-505.485077	-49.058765	961.865356	565.135498	-52.059559	957.135864	565.788696	125.241219
-560.677429	49.805729	864.709900	-509.616608	-165.661011	868.852234	-631.443176	71.320091	490.282196	-561.947266	-214.901901	517.379089	-661.678833	74.845711	86.191589	-592.901855	-232.183380	83.017204	-585.054382	127.453117	1337.998291	-509.372437	-207.633881	1359.771973	-494.671143	-27.702446	1339.454956	-532.209167	-3.377708	1632.509766	-669.422668	191.607559	1079.208618	-517.883301	-324.018402	1106.918335	-562.089844	202.679932	827.583618	-401.553497	-289.513153	853.844177	-505.509827	-49.076069	961.877258	565.072510	-52.016758	957.101440	565.764587	125.283493
-560.679443	49.765003	864.713440	-509.614227	-165.667206	868.862000	-631.478516	71.325218	490.283722	-561.952820	-214.890793	517.375366	-661.685974	74.849091	86.199745	-592.899414	-232.176468	83.019272	-585.062317	127.451897	1338.010498	-509.361572	-207.647339	1359.773560	-494.671051	-27.702114	1339.456177	-532.157532	-3.357988	1632.490479	-669.485718	191.576523	1079.220703	-517.929871	-324.039215	1106.920654	-562.221436	202.666077	827.554749	-401.706024	-289.600494	853.803284	-505.509430	-49.094738	961.883423	564.986328	-52.002964	957.106934	565.766907	125.310982
-560.705139	49.756832	864.696228	-509.654297	-165.667694	868.845703	-631.467834	71.325821	490.268250	-562.019653	-214.932785	517.380676	-661.690979	74.840675	86.193520	-592.896973	-232.157562	82.996964	-584.963806	127.296623	1337.932983	-509.361542	-207.646973	1359.773438	-494.669617	-27.699310	1339.463623	-532.157837	-3.370499	1632.456665	-669.549927	191.558044	1079.220703	-517.950195	-324.051544	1106.936279	-562.359680	202.674698	827.531250	-401.740631	-289.583710	853.801575	-505.529846	-49.097416	961.862610	564.904114	-52.008915	957.125366	565.726501	125.334671
-560.711548	49.758579	864.704041	-509.650085	-165.711975	868.858643	-631.464478	71.324425	490.248962	-562.008301	-214.943481	517.371155	-661.687561	74.848480	86.199051	-592.877502	-232.157852	82.995880	-585.086609	127.442871	1338.006104	-509.354828	-207.649277	1359.770264	-494.706787	-27.695974	1339.434937	-532.089111	-3.376060	1632.442627	-669.626770	191.531998	1079.259399	-517.968323	-324.073242	1106.954956	-562.479370	202.645813	827.513733	-401.768219	-289.570313	853.795654	-505.532990	-49.117367	961.873474	564.822754	-51.967434	957.105835	565.699280	125.342216
-560.716736	49.734829	864.698608	-509.700867	-165.705322	868.856873	-631.481323	71.308685	490.272278	-562.002869	-214.914185	517.356873	-661.941589	74.873657	86.234749	-592.876709	-232.170456	82.989029	-585.099304	127.412857	1338.017700	-509.334442	-207.658585	1359.777832	-494.687927	-27.706629	1339.447510	-532.044250	-3.340490	1632.403442	-669.690674	191.528763	1079.270386	-517.980225	-324.096497	1106.959229	-562.590027	202.640594	827.530579	-401.728302	-289.453278	853.863159	-505.556427	-49.128223	961.868713	564.754578	-51.954739	957.103760	565.684082	125.358246
-560.721558	49.746571	864.715332	-509.705444	-165.705765	868.848328	-631.498474	71.322891	490.275696	-561.995239	-214.963531	517.352966	-661.702454	74.843330	86.201996	-592.872437	-232.165680	82.986969	-585.002563	127.252846	1337.956055	-509.353424	-207.690842	1359.803833	-494.697723	-27.713005	1339.467773	-531.972778	-3.321436	1632.412476	-669.765076	191.475601	1079.281006	-518.012146	-324.127502	1106.972290	-562.724060	202.628403	827.524719	-401.810089	-289.369629	853.867615	-505.560638	-49.134056	961.873718	564.696289	-51.932152	957.114868	565.672852	125.335770
-560.699402	49.711243	864.718567	-509.687469	-165.720612	868.853577	-631.463135	71.284477	490.283722	-561.982056	-214.967117	517.354065	-661.675598	74.854988	86.209991	-592.884705	-232.213852	83.012657	-585.018066	127.248116	1337.964478	-509.347565	-207.695755	1359.823608	-494.698792	-27.716330	1339.469360	-531.893921	-3.307032	1632.391479	-669.840759	191.456680	1079.304810	-518.008545	-324.167694	1106.985596	-562.833801	202.604309	827.529358	-401.921539	-289.554565	853.822632	-505.543945	-49.158775	961.878967	564.617737	-51.946198	957.125854	565.656921	125.358482
-560.694397	49.687160	864.711609	-509.693970	-165.743423	868.868774	-631.457703	71.282501	490.279236	-562.013916	-214.991180	517.359741	-661.669739	74.861824	86.192146	-592.896973	-232.179550	83.013359	-585.141113	127.366104	1338.046753	-509.334167	-207.689133	1359.841187	-494.702667	-27.728558	1339.478882	-531.806396	-3.276398	1632.376709	-669.911926	191.446609	1079.329224	-518.040955	-324.231842	1107.013794	-562.954895	202.593857	827.519714	-402.007996	-289.490509	853.821045	-505.553925	-49.176128	961.885437	564.553223	-51.895798	957.131714	565.634094	125.383835
-560.717529	49.660908	864.716309	-509.692810	-165.736282	868.869751	-631.465698	71.284943	490.275818	-562.047668	-215.038071	517.389160	-661.666504	74.863190	86.192230	-592.884399	-232.183884	83.017525	-585.169189	127.367241	1338.056274	-509.344513	-207.704544	1359.837280	-494.695435	-27.732355	1339.479614	-531.729553	-3.229164	1632.365112	-669.995422	191.456375	1079.343628	-518.051147	-324.207306	1107.008667	-563.067078	202.599533	827.512878	-402.011444	-289.596069	853.821533	-505.564636	-49.182541	961.887878	564.495178	-51.918198	957.142822	565.647339	125.387642
-560.727173	49.668484	864.718140	-509.723419	-165.749146	868.871216	-631.458496	71.295700	490.263794	-562.029846	-215.024399	517.383362	-661.912476	74.895256	86.224136	-592.883606	-232.176331	83.029556	-585.174377	127.359230	1338.058716	-509.345520	-207.706039	1359.837280	-494.713104	-27.716913	1339.481934	-531.644836	-3.202709	1632.337524	-670.076782	191.435181	1079.328125	-518.053467	-324.234009	1107.013306	-563.192566	202.599686	827.498718	-402.044312	-289.596130	853.801575	-505.581421	-49.188313	961.888794	564.455078	-51.899250	957.162537	565.623413	125.409630
-560.734680	49.627960	864.717773	-509.715424	-165.772049	868.877075	-631.507202	71.296745	490.256805	-562.023987	-215.028854	517.378113	-661.694824	74.846779	86.199165	-592.891968	-232.181610	83.038704	-585.188782	127.328110	1338.054810	-509.375458	-207.723404	1359.829468	-494.721222	-27.734999	1339.479614	-531.559326	-3.165339	1632.307861	-670.147461	191.436218	1079.340332	-518.081055	-324.246124	1107.005005	-563.297791	202.589905	827.486816	-402.095459	-289.618378	853.799927	-505.588165	-49.216022	961.893311	564.387085	-51.874882	957.156128	565.601685	125.435287
-560.757019	49.633854	864.721680	-509.731110	-165.782211	868.865967	-631.529114	71.290855	490.260895	-562.005005	-215.062927	517.388794	-661.687561	74.846687	86.190491	-592.882385	-232.166199	83.022774	-585.204895	127.331963	1338.062378	-509.384308	-207.744781	1359.829590	-494.740021	-27.750803	1339.483521	-531.468994	-3.140614	1632.298950	-670.217285	191.429520	1079.369751	-518.082153	-324.255127	1107.000854	-563.409790	202.578979	827.471741	-402.029083	-289.501587	853.833557	-505.598511	-49.222515	961.887390	564.316223	-51.888367	957.178406	565.570862	125.400291
-560.743896	49.625416	864.727356	-509.724396	-165.775330	868.859680	-631.500732	71.270103	490.265503	-562.020569	-215.099762	517.377197	-661.705811	74.837509	86.186729	-592.880432	-232.170212	83.010117	-585.246948	127.309196	1338.065674	-509.384857	-207.743332	1359.811646	-494.732849	-27.753263	1339.499390	-531.383606	-3.127062	1632.276855	-670.287720	191.425629	1079.355835	-518.282959	-323.862122	1106.830078	-563.512146	202.566605	827.476074	-402.145660	-289.662140	853.735840	-505.596344	-49.230595	961.890198	564.254883	-51.901886	957.185486	565.545227	125.389122
-560.757019	49.602001	864.721802	-509.735413	-165.791138	868.869141	-631.492615	71.234024	490.258118	-562.011292	-215.097672	517.377808	-661.699036	74.837112	86.186638	-592.893860	-232.188507	83.013748	-585.260193	127.311249	1338.073242	-509.384460	-207.750809	1359.805176	-494.749573	-27.760777	1339.510986	-531.239197	-3.043707	1632.267944	-670.331360	191.425385	1079.369141	-518.291870	-323.867035	1106.806274	-563.596741	202.572006	827.470825	-402.064484	-289.548889	853.776550	-505.612183	-49.243874	961.892761	564.203430	-51.860664	957.188904	565.497742	125.417473
-560.762634	49.566448	864.716248	-509.735626	-165.797623	868.867615	-631.452454	71.237946	490.240784	-562.001648	-215.093399	517.368713	-661.677795	74.847450	86.184769	-592.891418	-232.166016	83.005844	-585.277344	127.286331	1338.072754	-509.393707	-207.758591	1359.798828	-494.755859	-27.765390	1339.513184	-531.177673	-2.982351	1632.228760	-670.383972	191.416626	1079.393311	-518.144165	-324.302582	1106.991577	-563.691467	202.588593	827.454712	-402.120361	-289.560242	853.809753	-505.616943	-49.261623	961.889465	564.149414	-51.889942	957.200500	565.467285	125.428864
-560.746704	49.565521	864.715637	-509.714447	-165.804169	868.872742	-631.452393	71.227417	490.247650	-561.991272	-215.084854	517.378479	-661.670837	74.856186	86.188034	-592.871765	-232.154816	83.003387	-585.303162	127.285912	1338.069946	-509.396149	-207.766312	1359.808350	-494.784790	-27.772259	1339.506714	-531.126770	-3.025211	1632.210815	-670.451355	191.413818	1079.391846	-518.155762	-324.331604	1107.008301	-563.756409	202.579605	827.450012	-402.168945	-289.609467	853.790833	-505.612335	-49.265545	961.896118	564.112915	-51.876534	957.207825	565.440979	125.428062
-560.742981	49.572556	864.712341	-509.701965	-165.798279	868.874207	-631.467712	71.244423	490.259338	-561.983276	-215.078522	517.377075	-661.671875	74.855476	86.191017	-592.888062	-232.198685	83.027901	-585.320923	127.277458	1338.061890	-509.399506	-207.780457	1359.817017	-494.784851	-27.775860	1339.518066	-531.038757	-2.991648	1632.190796	-670.501953	191.407944	1079.403564	-518.164917	-324.318176	1107.012573	-563.815796	202.589111	827.436462	-402.189484	-289.624847	853.813904	-505.606110	-49.256283	961.895508	564.056213	-51.925762	957.248291	565.394836	125.381958
-560.751587	49.554794	864.712830	-509.704102	-165.804092	868.888184	-631.462036	71.227753	490.258362	-561.976379	-215.122894	517.399841	-661.675659	74.848984	86.202171	-592.885742	-232.181213	83.022469	-585.336914	127.259872	1338.066650	-509.425659	-207.779739	1359.828125	-494.797394	-27.777693	1339.532227	-530.967224	-2.965044	1632.191406	-670.541199	191.419037	1079.406128	-518.178040	-324.332764	1107.019775	-563.891541	202.619095	827.440735	-402.206970	-289.659241	853.825317	-505.614594	-49.261429	961.903076	564.036743	-51.898148	957.232056	565.382385	125.399384
-560.769653	49.558392	864.719238	-509.704773	-165.807495	868.888062	-631.485596	71.246933	490.270081	-561.965210	-215.139999	517.398987	-661.672485	74.850166	86.204956	-592.837646	-232.170624	83.029228	-585.356262	127.243622	1338.092041	-509.461853	-207.794128	1359.846924	-494.800964	-27.782663	1339.563599	-530.863892	-2.871450	1632.133545	-670.570862	191.403809	1079.429688	-518.204712	-324.349396	1107.060303	-563.935059	202.624756	827.448914	-402.246552	-289.695068	853.845825	-505.625702	-49.262527	961.906860	563.985291	-51.939747	957.248657	565.350891	125.397591
-560.775574	49.571209	864.725220	-509.702454	-165.798462	868.885010	-631.474487	71.231216	490.262482	-561.983032	-215.163300	517.402039	-661.683044	74.833908	86.198586	-592.856750	-232.222214	83.050995	-585.376953	127.236443	1338.088623	-509.494751	-207.780411	1359.846680	-494.807037	-27.791506	1339.578003	-530.786682	-2.863848	1632.136353	-670.607239	191.429871	1079.447021	-518.241760	-324.333344	1107.043945	-563.972168	202.627228	827.449707	-402.248871	-289.734955	853.839355	-505.634033	-49.256123	961.910767	563.955322	-51.944778	957.257751	565.313171	125.393806
-560.762390	49.572289	864.754639	-509.686096	-165.776123	868.890320	-631.467773	71.241959	490.268829	-561.973694	-215.155930	517.398438	-661.671204	74.849022	86.184509	-592.877075	-232.205429	83.032242	-585.448792	127.218376	1338.111450	-509.560699	-207.813171	1359.837158	-494.567230	-27.747824	1339.777588	-530.724731	-2.839573	1632.128174	-670.648315	191.417099	1079.445313	-518.264221	-324.383118	1107.047241	-564.014038	202.666855	827.447632	-402.259003	-289.789368	853.858032	-505.626007	-49.255280	961.931213	563.890198	-51.958061	957.272339	565.291443	125.376060
-560.760437	49.550720	864.754211	-509.648041	-165.801437	868.893799	-631.468750	71.214943	490.246643	-561.994751	-215.171585	517.399536	-661.698547	74.830849	86.187645	-592.891541	-232.208069	83.038719	-585.448792	127.198730	1338.096680	-509.564301	-207.818817	1359.847778	-494.626648	-27.732832	1339.773682	-530.666565	-2.824150	1632.117676	-670.662048	191.432434	1079.448853	-518.271179	-324.405670	1107.064087	-564.035278	202.668411	827.442627	-402.279938	-289.799500	853.877136	-505.608795	-49.272842	961.933105	563.835632	-51.995689	957.294006	565.226135	125.360329
-560.788147	49.544815	864.748779	-509.646606	-165.814865	868.889954	-631.468323	71.231255	490.242950	-562.011841	-215.184982	517.405762	-661.659302	74.864227	86.184578	-592.895203	-232.209839	83.039497	-585.460083	127.196571	1338.093262	-509.586182	-207.819717	1359.851685	-494.627258	-27.731995	1339.780273	-530.612061	-2.824516	1632.122314	-670.666077	191.445129	1079.449463	-518.290344	-324.406067	1107.078979	-564.048584	202.698135	827.431641	-402.288849	-289.867645	853.873901	-505.618164	-49.277271	961.926819	563.770813	-52.030994	957.313354	565.169983	125.346077
-560.800171	49.533577	864.732788	-509.650574	-165.825272	868.890808	-631.479919	71.234711	490.225006	-562.020752	-215.182816	517.416565	-661.931946	74.882423	86.222427	-592.879333	-232.213089	83.060951	-585.437988	127.191963	1338.092529	-509.556946	-207.825531	1359.867920	-494.844116	-27.791382	1339.609375	-530.574829	-2.798454	1632.107056	-670.678650	191.476151	1079.444702	-518.295593	-324.432098	1107.091187	-564.066650	202.707626	827.435120	-402.275940	-289.905182	853.894775	-505.623199	-49.278835	961.917480	563.726929	-52.030167	957.310913	565.152832	125.347359
-560.797485	49.550373	864.744446	-509.663879	-165.798828	868.884338	-631.525513	71.233452	490.255890	-562.001282	-215.176407	517.392700	-661.949951	74.875938	86.226059	-592.915833	-232.197830	83.040367	-585.469666	127.184608	1338.088379	-509.581970	-207.834763	1359.872681	-494.638794	-27.726837	1339.778076	-530.566162	-2.875576	1632.163452	-670.679932	191.477341	1079.440308	-518.298584	-324.484711	1107.103394	-564.080078	202.730606	827.422546	-402.285980	-289.825378	853.924744	-505.628052	-49.266891	961.920776	563.659729	-52.061157	957.325195	565.087769	125.332932
-560.811157	49.549656	864.749817	-509.665314	-165.786255	868.881836	-631.500549	71.228516	490.263977	-561.975281	-215.161850	517.398010	-661.688477	74.852577	86.187477	-592.892517	-232.216156	83.048286	-585.487976	127.177017	1338.097290	-509.587067	-207.844482	1359.874268	-494.641907	-27.739408	1339.772217	-530.539673	-2.875147	1632.160400	-670.668457	191.473099	1079.472778	-518.304260	-324.454956	1107.087646	-564.074341	202.766281	827.440735	-402.244629	-289.990143	853.928040	-505.637054	-49.262527	961.922852	563.614807	-52.116173	957.338989	565.054993	125.321815
-560.821716	49.542805	864.757751	-509.679657	-165.782318	868.889709	-631.500854	71.216980	490.262360	-561.976135	-215.166016	517.381775	-661.682007	74.842529	86.192497	-592.894653	-232.200073	83.037643	-585.367310	127.010666	1338.035278	-509.596558	-207.856873	1359.857056	-494.619934	-27.747805	1339.779785	-530.506226	-2.855873	1632.175415	-670.675903	191.484085	1079.464233	-518.324585	-324.513580	1107.103271	-564.067810	202.788818	827.429932	-402.237640	-290.019806	853.929504	-505.656342	-49.265686	961.933044	563.523987	-52.114723	957.330872	564.971802	125.306076
-560.829956	49.548965	864.751770	-509.675018	-165.784653	868.884949	-631.512756	71.214813	490.260498	-561.993530	-215.176346	517.401489	-661.666687	74.846153	86.196175	-592.912415	-232.203506	83.020752	-585.480774	127.154289	1338.121826	-509.580231	-207.848846	1359.865479	-494.640533	-27.753412	1339.764771	-530.503357	-2.856581	1632.163086	-670.677429	191.507889	1079.478271	-518.321289	-324.522827	1107.099121	-564.073486	202.807709	827.438843	-402.211365	-289.999725	853.938477	-505.655487	-49.261196	961.926636	563.474426	-52.176414	957.358826	564.935730	125.286041
-560.851685	49.561527	864.738037	-509.686127	-165.793243	868.879639	-631.542297	71.207008	490.254761	-561.998352	-215.198059	517.403931	-661.694580	74.832108	86.190346	-592.910400	-232.175735	83.033920	-585.354614	127.015709	1338.050171	-509.566010	-207.842300	1359.848877	-494.625641	-27.756779	1339.770508	-530.475403	-2.862043	1632.159424	-670.664246	191.525726	1079.497803	-518.329529	-324.576843	1107.100464	-564.074768	202.813950	827.460632	-402.264008	-289.992004	853.935425	-505.665527	-49.253448	961.914551	563.419556	-52.188393	957.364258	564.873596	125.303032
-560.857788	49.557735	864.733582	-509.696167	-165.799667	868.887756	-631.538025	71.167992	490.225525	-561.988831	-215.196747	517.415405	-661.685974	74.835899	86.185585	-592.903870	-232.168411	83.044121	-585.354187	127.013397	1338.054199	-509.542786	-207.851044	1359.843994	-494.580719	-27.745049	1339.777466	-530.451172	-2.870176	1632.178833	-670.662781	191.539200	1079.513062	-518.317078	-324.587891	1107.106445	-564.075745	202.814743	827.461182	-402.218842	-290.082794	853.921448	-505.671204	-49.253086	961.915161	563.340820	-52.232876	957.376770	564.808167	125.284851
-560.861206	49.564781	864.747375	-509.695557	-165.795593	868.888367	-631.557617	71.153679	490.226227	-561.975464	-215.186172	517.411560	-661.664063	74.845474	86.183510	-592.874756	-232.170029	83.041153	-585.346802	127.019341	1338.069092	-509.511993	-207.853897	1359.839111	-494.616150	-27.734781	1339.740356	-530.441956	-2.875637	1632.176758	-670.657959	191.562912	1079.535400	-518.304810	-324.593292	1107.117676	-564.072937	202.832474	827.477234	-402.208038	-290.119110	853.917419	-505.673859	-49.253227	961.923218	563.272217	-52.263557	957.411072	564.726685	125.290901
-560.872742	49.558025	864.736206	-509.703918	-165.791656	868.869507	-631.560425	71.140411	490.235443	-562.006958	-215.181351	517.389099	-661.670959	74.845917	86.178665	-592.885315	-232.169968	83.035690	-585.307678	127.023064	1338.090820	-509.477112	-207.837585	1359.844116	-494.770233	-27.810804	1339.591675	-530.422485	-2.894314	1632.186890	-670.649719	191.559769	1079.546875	-518.274841	-324.620239	1107.107300	-564.038391	202.830017	827.499084	-402.206604	-290.170380	853.913208	-505.676575	-49.255470	961.906067	563.218018	-52.291313	957.440247	564.667419	125.287453
-560.872375	49.567364	864.734985	-509.706940	-165.783737	868.875549	-631.592224	71.142029	490.260681	-562.017944	-215.180389	517.388184	-661.671265	74.850418	86.175941	-592.892517	-232.169495	83.035896	-585.284546	127.019127	1338.101929	-509.462952	-207.848511	1359.839600	-494.752502	-27.803587	1339.583618	-530.412903	-2.896692	1632.202148	-670.615906	191.581467	1079.586304	-518.257690	-324.621857	1107.099731	-564.029297	202.858521	827.518555	-402.209106	-290.212524	853.905457	-505.680359	-49.244724	961.909058	563.165222	-52.310406	957.468689	564.598511	125.316986
-560.895996	49.576515	864.737976	-509.719238	-165.792938	868.885986	-631.630676	71.147659	490.264435	-562.020264	-215.182388	517.388855	-661.672913	74.849670	86.178185	-592.914124	-232.185272	83.032715	-585.276917	127.020912	1338.109131	-509.433289	-207.855408	1359.836548	-494.743042	-27.804188	1339.579834	-530.393799	-2.905632	1632.193726	-670.611145	191.582306	1079.594604	-518.212769	-324.625122	1107.118286	-564.004150	202.852783	827.539429	-402.178680	-290.225677	853.915771	-505.694824	-49.239857	961.914185	563.128357	-52.358131	957.511169	564.549255	125.262833
-560.905884	49.617233	864.745117	-509.716431	-165.794159	868.871155	-631.631042	71.145264	490.280487	-562.045166	-215.142090	517.382385	-661.671326	74.848167	86.188324	-592.902710	-232.197586	83.004974	-585.367859	127.181091	1338.205933	-509.426117	-207.847061	1359.841675	-494.729156	-27.814131	1339.581909	-530.379395	-2.916687	1632.200195	-670.583862	191.590057	1079.610474	-518.193237	-324.619476	1107.100342	-563.976868	202.865250	827.560730	-402.156433	-290.258881	853.902100	-505.696869	-49.229435	961.910767	563.120300	-52.393764	957.556335	564.497498	125.284439
-560.919800	49.633305	864.742310	-509.733704	-165.776840	868.853455	-631.676636	71.151947	490.266510	-562.047974	-215.128494	517.362549	-661.690186	74.846588	86.178650	-592.912354	-232.184570	83.004677	-585.349426	127.175507	1338.201294	-509.403809	-207.845016	1359.843628	-494.719940	-27.813976	1339.576172	-530.363098	-2.923214	1632.203369	-670.559021	191.625412	1079.628906	-518.170471	-324.603333	1107.086670	-563.940674	202.858932	827.574646	-402.129333	-290.269653	853.890747	-505.699982	-49.216827	961.896973	563.097656	-52.371792	957.606018	564.403687	125.309959
-560.927185	49.635651	864.746399	-509.744537	-165.775543	868.850403	-631.650146	71.160583	490.259766	-562.074097	-215.122147	517.360291	-661.689636	74.842506	86.186653	-592.887451	-232.182114	83.020027	-585.238342	127.020889	1338.116821	-509.375244	-207.859299	1359.816040	-494.710175	-27.822426	1339.572998	-530.356323	-2.920591	1632.200439	-670.544922	191.638870	1079.614624	-518.117920	-324.604645	1107.083374	-563.880493	202.872375	827.595703	-402.105408	-290.317017	853.858398	-505.701721	-49.216949	961.895386	563.095764	-52.410446	957.683044	564.361511	125.265862
-560.918762	49.639904	864.739685	-509.729004	-165.757507	868.848694	-631.665100	71.135620	490.286469	-562.107056	-215.110580	517.379700	-661.698364	74.862526	86.183937	-592.901367	-232.163712	83.004150	-585.218933	126.994057	1338.130737	-509.346436	-207.857971	1359.800293	-494.699402	-27.817066	1339.577148	-530.323730	-2.932323	1632.198853	-670.533203	191.639862	1079.622559	-518.088135	-324.597321	1107.090698	-563.854858	202.866180	827.595276	-402.097076	-290.336975	853.826660	-505.688660	-49.201801	961.890503	563.124268	-52.449604	957.739075	564.302063	125.233688
-560.926392	49.638229	864.747375	-509.736481	-165.758957	868.856506	-631.689941	71.157890	490.288116	-562.127808	-215.101868	517.373962	-661.718933	74.862885	86.192802	-592.884155	-232.157196	83.006638	-585.218323	126.984901	1338.130493	-509.337982	-207.859253	1359.808472	-494.700012	-27.840826	1339.548706	-530.314026	-2.932404	1632.212891	-670.506958	191.655197	1079.603027	-518.065247	-324.525452	1107.037720	-563.809082	202.890152	827.609436	-402.082336	-290.352936	853.798462	-505.687469	-49.201279	961.895325	563.181030	-52.488052	957.823547	564.242798	125.214188
-560.913025	49.651585	864.742432	-509.720123	-165.738297	868.827271	-631.694519	71.120148	490.274597	-562.164490	-215.052292	517.358398	-661.710876	74.865311	86.187782	-592.888855	-232.193359	83.008804	-585.214844	126.987915	1338.122559	-509.327118	-207.882111	1359.789063	-494.684021	-27.849487	1339.549561	-530.293701	-2.946735	1632.210449	-670.485535	191.665298	1079.619385	-518.036316	-324.534088	1107.027588	-563.766479	202.893555	827.618835	-402.036346	-290.352173	853.779175	-505.661682	-49.191742	961.875488	563.245422	-52.548428	957.884583	564.202820	125.153839
-560.899780	49.674904	864.744202	-509.717255	-165.730896	868.825928	-631.759399	71.147186	490.306702	-562.177734	-215.054398	517.347107	-661.685913	74.871048	86.199471	-592.864807	-232.182281	83.008804	-585.222839	126.976616	1338.124756	-509.313995	-207.899918	1359.775879	-494.695892	-27.859747	1339.536011	-530.278320	-2.947964	1632.204346	-670.468811	191.662842	1079.624146	-518.002258	-324.531769	1107.019653	-563.724426	202.916443	827.613403	-402.039001	-290.372528	853.762573	-505.654510	-49.180042	961.876343	563.345703	-52.585426	957.962158	564.159424	125.092804
-560.891296	49.716793	864.751404	-509.725922	-165.729767	868.823792	-631.770813	71.160187	490.315643	-562.232422	-215.070908	517.359619	-661.701172	74.872185	86.179756	-592.880310	-232.217392	83.017334	-585.223511	126.960312	1338.123169	-509.301025	-207.919296	1359.771973	-494.685638	-27.858284	1339.550049	-530.267334	-2.940598	1632.208618	-670.438416	191.669861	1079.619019	-518.011475	-324.493683	1106.977539	-563.679321	202.928421	827.638855	-401.974579	-290.356812	853.725708	-505.644867	-49.164398	961.876404	563.463806	-52.676956	958.034363	564.129700	125.034401
-560.876038	49.700638	864.740173	-509.726349	-165.722046	868.823669	-631.783813	71.157372	490.282318	-562.226257	-214.996826	517.335205	-661.693726	74.859764	86.191055	-592.865479	-232.228394	83.009178	-585.235352	126.946388	1338.122803	-509.281677	-207.915588	1359.761841	-494.684082	-27.878124	1339.548096	-530.253906	-2.948259	1632.218262	-670.425232	191.659622	1079.591431	-517.994446	-324.466187	1106.965820	-563.638794	202.933243	827.631104	-401.980194	-290.378540	853.711365	-505.628754	-49.162910	961.867493	563.575623	-52.744484	958.086731	564.095947	124.972015
-560.834473	49.693851	864.737854	-509.673004	-165.752243	868.829407	-631.761902	71.138084	490.289429	-562.273193	-214.990433	517.340332	-661.702393	74.850410	86.191307	-592.874329	-232.216705	82.992722	-585.230774	126.936142	1338.110840	-509.273926	-207.927689	1359.729614	-494.670227	-27.890593	1339.533447	-530.246155	-2.958384	1632.217041	-670.408020	191.670273	1079.587280	-517.983032	-324.430054	1106.932373	-563.570435	202.937759	827.652527	-401.945557	-290.353760	853.696777	-505.589752	-49.179134	961.871582	563.682129	-52.787380	958.125183	564.069336	124.923080
-560.799255	49.729790	864.741333	-509.660431	-165.734940	868.822693	-631.822632	71.105591	490.300018	-562.270630	-214.962753	517.331055	-661.716431	74.871956	86.192474	-592.849915	-232.217651	82.987877	-585.225647	126.900887	1338.112061	-509.278107	-207.957779	1359.728516	-494.683563	-27.898119	1339.530273	-530.238037	-2.952068	1632.222778	-670.366394	191.620621	1079.578369	-517.968994	-324.417053	1106.925171	-563.543030	202.958847	827.650635	-401.911682	-290.350098	853.681458	-505.565521	-49.160793	961.870667	563.804932	-52.846729	958.155945	564.051697	124.860741
-560.777527	49.743923	864.750061	-509.656219	-165.715881	868.811829	-631.839722	71.107346	490.316711	-562.300415	-214.929443	517.321594	-661.686279	74.872559	86.188652	-592.843445	-232.193466	82.982300	-585.223755	126.890167	1338.113525	-509.294128	-207.962219	1359.722046	-494.689697	-27.911371	1339.527588	-530.229797	-2.976797	1632.214600	-670.354675	191.603058	1079.585327	-517.954346	-324.452972	1106.905273	-563.497192	202.960266	827.664612	-401.886810	-290.332672	853.669678	-505.543365	-49.152927	961.867554	563.921875	-52.896187	958.182800	564.042542	124.827057
-560.769043	49.730640	864.744995	-509.648560	-165.719910	868.810608	-631.834717	71.106323	490.314240	-562.307983	-214.908264	517.324036	-661.711975	74.838104	86.191559	-592.841003	-232.193192	82.979927	-585.211609	126.881454	1338.114624	-509.288208	-207.980667	1359.725830	-494.680939	-27.940987	1339.535522	-530.235474	-2.974178	1632.217041	-670.346252	191.596603	1079.581665	-517.952393	-324.418365	1106.886719	-563.451782	202.966812	827.672852	-401.868225	-290.307495	853.658081	-505.529785	-49.158352	961.862366	564.037537	-52.922371	958.197205	564.031616	124.816048
-560.742554	49.753330	864.737183	-509.639862	-165.702682	868.803650	-631.878418	71.107910	490.330811	-562.332886	-214.928009	517.329163	-661.718506	74.861366	86.188354	-592.866577	-232.180267	82.985603	-585.212646	126.863701	1338.106201	-509.276398	-207.994843	1359.718384	-494.680145	-27.946188	1339.530396	-530.227539	-2.982307	1632.226074	-670.327454	191.554779	1079.565918	-517.973694	-324.425476	1106.862305	-563.400146	202.959076	827.679749	-401.854218	-290.271606	853.655579	-505.512329	-49.140720	961.855286	564.160950	-52.977699	958.211975	564.038513	124.820770
-560.704468	49.794453	864.752014	-509.604553	-165.660446	868.802490	-631.877686	71.099037	490.331604	-562.319641	-214.917160	517.312195	-661.720581	74.839302	86.188301	-592.881287	-232.187637	82.999802	-585.197205	126.851234	1338.104248	-509.295441	-208.019180	1359.696045	-494.683014	-27.958435	1339.512085	-530.224731	-2.986094	1632.229492	-670.304138	191.548080	1079.562256	-517.968689	-324.419861	1106.843384	-563.344788	202.966568	827.665771	-401.825195	-290.227142	853.653809	-505.478760	-49.107128	961.863770	564.330139	-52.991024	958.204468	564.078064	124.815086
-560.664001	49.769234	864.735413	-509.550415	-165.684280	868.793701	-631.850708	71.091400	490.323761	-562.298889	-214.904007	517.313538	-661.722351	74.861931	86.197098	-592.866760	-232.184387	82.992882	-585.174011	126.843292	1338.103638	-509.297028	-208.030991	1359.692383	-494.674561	-27.979345	1339.497314	-530.218445	-3.005867	1632.226318	-670.268738	191.493576	1079.550781	-517.959900	-324.398621	1106.819458	-563.326782	202.975449	827.664429	-401.767395	-290.159637	853.645630	-505.430420	-49.126045	961.850281	564.456543	-52.993176	958.223511	564.091064	124.833702
-560.637329	49.807808	864.729309	-509.547791	-165.670883	868.771606	-631.867493	71.100563	490.334686	-562.288574	-214.944473	517.312195	-661.720825	74.877029	86.208267	-592.866821	-232.179840	82.995399	-585.174927	126.810074	1338.084229	-509.300751	-208.044937	1359.671265	-494.666504	-27.991699	1339.493042	-530.228882	-3.003613	1632.200195	-670.263672	191.489700	1079.538574	-517.962952	-324.407715	1106.812988	-563.278748	202.954697	827.667480	-401.760742	-290.109863	853.640686	-505.415100	-49.111290	961.836975	564.727356	-52.825768	958.088013	564.184082	124.961304
-560.595581	49.811260	864.715332	-509.503998	-165.657959	868.763916	-631.898560	71.095306	490.344269	-562.273193	-214.938751	517.325073	-661.719360	74.877937	86.209099	-592.879822	-232.174484	82.990891	-585.146606	126.794296	1338.069702	-509.282227	-208.057983	1359.668213	-494.642456	-28.018890	1339.487061	-530.220703	-3.021816	1632.207886	-670.208923	191.474762	1079.519409	-517.976135	-324.376526	1106.781128	-563.221069	202.954742	827.671204	-401.734772	-290.034729	853.638306	-505.370880	-49.099319	961.825378	564.970764	-52.690716	957.913574	564.312378	125.079086
-560.580811	49.864616	864.746826	-509.502258	-165.635803	868.754211	-631.939087	71.082748	490.384705	-562.202698	-214.939316	517.296631	-661.737244	74.870354	86.210396	-592.839233	-232.159622	82.979347	-585.131531	126.783104	1338.045044	-509.285461	-208.074173	1359.651733	-494.634369	-28.037256	1339.478027	-530.200989	-3.039488	1632.204956	-670.206970	191.476501	1079.512451	-517.976685	-324.373016	1106.761963	-563.198242	202.943314	827.660156	-401.719330	-289.949310	853.644348	-505.358612	-49.081860	961.836853	564.667786	-53.145618	958.133179	564.183289	124.895676
-560.534546	49.865433	864.734375	-509.433960	-165.680954	868.747681	-631.924255	71.080986	490.373718	-562.167664	-214.940811	517.316406	-661.730774	74.873192	86.209106	-592.863892	-232.171127	82.979729	-585.085144	126.763687	1338.037720	-509.286469	-208.083206	1359.645630	-494.634888	-28.057783	1339.469849	-530.206055	-3.037340	1632.212158	-670.168152	191.479187	1079.525024	-517.962097	-324.368042	1106.739502	-563.167969	202.916107	827.664185	-401.710938	-289.900513	853.636719	-505.308655	-49.101952	961.829529	564.618591	-53.339821	958.245850	564.170410	124.812332
-560.508423	49.839657	864.729187	-509.402679	-165.660400	868.754028	-631.905090	71.072090	490.364502	-562.167847	-214.966309	517.327576	-661.714905	74.880898	86.207214	-592.878113	-232.170700	82.983391	-585.074646	126.760567	1338.031982	-509.288055	-208.111252	1359.603638	-494.630066	-28.075951	1339.468262	-530.200684	-3.054649	1632.211670	-670.148987	191.462860	1079.508789	-517.990906	-324.355896	1106.724243	-563.132507	202.902664	827.655090	-401.706512	-289.826477	853.619812	-505.284454	-49.097935	961.830872	564.750427	-53.330425	958.266418	564.235474	124.847252
-560.464539	49.848534	864.731750	-509.355865	-165.679810	868.753418	-631.897034	71.080956	490.358429	-562.111023	-214.950073	517.316345	-661.708130	74.877670	86.211281	-592.847717	-232.175186	82.989388	-585.057556	126.744644	1338.026489	-509.275665	-208.120163	1359.613037	-494.622406	-28.089113	1339.446167	-530.194031	-3.061300	1632.211060	-670.117615	191.453827	1079.504028	-518.002075	-324.315674	1106.677490	-563.108826	202.899521	827.634705	-401.684570	-289.746552	853.610779	-505.243500	-49.106342	961.833496	564.891296	-53.275494	958.257141	564.295227	124.903015
-560.436523	49.857651	864.729126	-509.320282	-165.675797	868.740906	-631.908813	71.101540	490.390839	-562.021423	-214.930908	517.284058	-661.706177	74.878899	86.213318	-592.803284	-232.182846	82.993843	-585.029663	126.712151	1338.023315	-509.309845	-208.145279	1359.577026	-494.602600	-28.106522	1339.438477	-530.175171	-3.078043	1632.207520	-670.084900	191.448074	1079.471680	-518.005188	-324.328125	1106.652832	-563.061768	202.880280	827.642273	-401.687012	-289.619385	853.610718	-505.214417	-49.103954	961.827209	564.975281	-53.242626	958.277588	564.355469	124.913704
-560.418762	49.858482	864.727295	-509.310913	-165.647781	868.729431	-631.854919	71.083527	490.390930	-561.996521	-214.933807	517.318787	-661.705505	74.875229	86.223007	-592.829224	-232.174759	83.000938	-585.028992	126.711746	1338.003418	-509.289093	-208.178909	1359.571167	-494.595825	-28.118929	1339.434692	-530.164978	-3.099113	1632.214844	-670.055298	191.445297	1079.496948	-518.029358	-324.281952	1106.616577	-563.063843	202.869629	827.635559	-401.698425	-289.556458	853.578247	-505.195892	-49.092663	961.819275	564.922241	-53.175865	958.346375	564.365784	124.891159
-560.359497	49.851643	864.717773	-509.235382	-165.663956	868.732422	-631.847717	71.086395	490.395477	-561.961792	-214.939621	517.334961	-661.681091	74.872513	86.213814	-592.831970	-232.159393	83.023308	-584.983704	126.705994	1337.994751	-509.267273	-208.180893	1359.566162	-494.583008	-28.138878	1339.421631	-530.130066	-3.104597	1632.228394	-670.041138	191.426483	1079.470947	-518.040771	-324.280731	1106.582397	-563.034729	202.838013	827.639954	-401.721527	-289.446594	853.547180	-505.140686	-49.099648	961.819397	564.736084	-53.050655	958.417664	564.344421	124.804169
-560.330627	49.864052	864.713928	-509.200531	-165.642624	868.711914	-631.871948	71.093216	490.403625	-561.956299	-214.963333	517.323547	-661.698425	74.878265	86.215050	-592.820740	-232.163071	83.018478	-584.966370	126.698601	1337.996948	-509.261414	-208.197403	1359.549438	-494.577209	-28.145016	1339.407959	-530.100708	-3.137342	1632.238647	-669.999878	191.397217	1079.475342	-518.076843	-324.220917	1106.546997	-563.001526	202.813675	827.596619	-401.747925	-289.398285	853.500366	-505.101074	-49.087128	961.805176	565.014893	-53.203064	958.286560	564.481018	124.945900
-560.306396	49.866398	864.703674	-509.154816	-165.659378	868.701477	-631.850769	71.121864	490.407166	-561.912720	-214.944458	517.335022	-661.688171	74.865601	86.231590	-592.850586	-232.138535	83.043991	-584.960876	126.682251	1337.959839	-509.252625	-208.217026	1359.508911	-494.572693	-28.158144	1339.404541	-530.070129	-3.136074	1632.229492	-669.976074	191.371185	1079.429077	-518.089417	-324.224030	1106.518677	-562.977539	202.805069	827.577698	-401.882965	-289.321472	853.436401	-505.066162	-49.092247	961.794678	565.149780	-53.197266	958.283997	564.570313	124.961327
-560.262024	49.882950	864.696655	-509.090637	-165.652344	868.701660	-631.807251	71.100494	490.413940	-561.903625	-214.995209	517.350220	-661.717102	74.865250	86.227402	-592.827209	-232.146362	83.041023	-584.954468	126.685600	1337.958496	-509.253693	-208.218811	1359.489258	-494.552582	-28.154987	1339.382690	-530.054810	-3.127699	1632.199707	-669.951782	191.377289	1079.405518	-518.092957	-324.156708	1106.448975	-562.945618	202.766541	827.561218	-401.783478	-289.218689	853.421021	-505.011383	-49.074821	961.790588	564.909119	-52.974026	958.381104	564.497253	124.864799
-560.214111	49.869331	864.702942	-509.031403	-165.642151	868.685791	-631.821228	71.125473	490.412537	-561.875366	-214.972610	517.334717	-661.707764	74.855957	86.231186	-592.843445	-232.141052	83.036575	-584.931091	126.665733	1337.936523	-509.224976	-208.231964	1359.459106	-494.547760	-28.162218	1339.376953	-530.018677	-3.136091	1632.205811	-669.921997	191.333817	1079.369873	-518.109924	-324.092957	1106.385010	-562.912964	202.741837	827.523926	-401.764404	-289.131134	853.386047	-504.957794	-49.083763	961.786438	565.277832	-53.072926	958.299133	564.644897	125.001022
-560.177246	49.888729	864.687866	-509.001190	-165.614365	868.676270	-631.793823	71.128296	490.418762	-561.835266	-214.999786	517.341431	-661.694275	74.855347	86.236282	-592.820190	-232.145462	83.063164	-584.928650	126.653496	1337.913574	-509.203583	-208.250046	1359.441772	-494.533783	-28.171486	1339.370483	-529.965576	-3.144991	1632.216064	-669.914551	191.315811	1079.354980	-518.090515	-324.058868	1106.367920	-562.877014	202.735626	827.519836	-401.777924	-289.071136	853.350525	-504.927673	-49.059086	961.775085	565.428040	-53.015827	958.288818	564.711487	125.050896
-560.151794	49.931507	864.694763	-508.929871	-165.637024	868.661743	-631.756653	71.105873	490.418823	-561.822937	-214.995163	517.339478	-661.680725	74.828278	86.247108	-592.825989	-232.170135	83.060951	-584.942566	126.645317	1337.892578	-509.209442	-208.276535	1359.422485	-494.525604	-28.188683	1339.355469	-529.952393	-3.135822	1632.193115	-669.896240	191.288818	1079.346313	-518.194092	-323.849396	1106.210571	-562.844788	202.688721	827.508667	-401.831024	-289.018158	853.269897	-504.869202	-49.052494	961.768433	565.540283	-53.023117	958.325867	564.754822	125.050980
-560.106018	49.913162	864.692688	-508.895020	-165.614197	868.669250	-631.758667	71.119110	490.439209	-561.812500	-214.986282	517.337097	-661.687683	74.838203	86.251808	-592.839844	-232.145294	83.063644	-584.939148	126.641998	1337.898682	-509.207458	-208.275238	1359.413452	-494.528107	-28.207113	1339.361206	-529.915894	-3.126865	1632.201904	-669.896790	191.270798	1079.327026	-518.191895	-323.817657	1106.176025	-562.818054	202.652252	827.509888	-401.861023	-288.944580	853.256653	-504.835083	-49.047287	961.772827	565.684448	-53.003929	958.333252	564.823853	125.092270
-560.054382	49.933624	864.701782	-508.822998	-165.586929	868.661194	-631.712463	71.117203	490.432404	-561.779907	-214.974518	517.347961	-661.666687	74.828224	86.248909	-592.854553	-232.130508	83.063560	-584.932190	126.633850	1337.883057	-509.200256	-208.289124	1359.407104	-494.526703	-28.210171	1339.360718	-529.864746	-3.142414	1632.206177	-669.886902	191.239670	1079.316284	-518.199280	-323.791168	1106.173462	-562.800049	202.636749	827.492004	-401.886261	-288.847595	853.229187	-504.779755	-49.029411	961.775940	566.279663	-52.935215	958.172180	565.054504	125.318291
-559.998047	49.935913	864.696350	-508.769806	-165.620209	868.672729	-631.668091	71.112099	490.441772	-561.777283	-215.023636	517.378418	-661.655579	74.839279	86.251953	-592.848022	-232.125931	83.063103	-584.942505	126.614403	1337.868408	-509.155090	-208.304153	1359.398804	-494.530029	-28.216230	1339.359375	-529.818604	-3.150961	1632.202271	-669.853821	191.209717	1079.313599	-518.121277	-323.931946	1106.265503	-562.775757	202.606537	827.462402	-401.953674	-288.776489	853.214844	-504.731232	-49.040768	961.780579	566.126587	-52.881508	958.311951	565.018311	125.193733
-559.958618	49.963890	864.671692	-508.720520	-165.616974	868.652527	-631.622925	71.118370	490.424103	-561.745422	-215.035995	517.384644	-661.682251	74.833786	86.264488	-592.870728	-232.129425	83.070580	-584.939026	126.604301	1337.867432	-509.146454	-208.304947	1359.402222	-494.522827	-28.210321	1339.346802	-529.770630	-3.138905	1632.202148	-669.864563	191.199860	1079.274780	-518.136536	-323.894745	1106.235352	-562.735413	202.577057	827.467407	-401.992767	-288.718170	853.175781	-504.686523	-49.022770	961.757813	565.931091	-52.800037	958.457275	564.961670	125.090157
-559.901184	49.960213	864.682007	-508.640137	-165.642303	868.653931	-631.560364	71.123108	490.417542	-561.734802	-215.052338	517.388306	-661.664124	74.848267	86.267365	-592.869141	-232.124969	83.067322	-584.939392	126.596634	1337.842163	-509.136475	-208.310394	1359.369507	-494.528015	-28.218273	1339.324951	-529.714111	-3.158125	1632.207275	-669.859436	191.163498	1079.264526	-518.147949	-323.839050	1106.210083	-562.709717	202.568512	827.445251	-401.996307	-288.645844	853.141968	-504.627350	-49.041191	961.767090	565.966125	-52.769402	958.494446	564.991455	125.096184
-559.838623	49.961376	864.671997	-508.582153	-165.636612	868.660095	-631.516785	71.140213	490.427795	-561.688416	-215.061401	517.376160	-661.663818	74.840225	86.275795	-592.856506	-232.125366	83.066917	-584.936523	126.585991	1337.821289	-509.146942	-208.350830	1359.335571	-494.523407	-28.233755	1339.312988	-529.662964	-3.159109	1632.207031	-669.857605	191.149048	1079.253662	-518.153931	-323.843109	1106.169922	-562.697510	202.538208	827.447083	-401.995789	-288.619537	853.103088	-504.578796	-49.033783	961.768433	566.015503	-52.734882	958.540344	565.034180	125.080971
-559.779541	49.967243	864.656067	-508.538940	-165.621414	868.634827	-631.475769	71.164589	490.435181	-561.633423	-215.030136	517.393433	-661.645935	74.841690	86.282112	-592.813904	-232.124359	83.080597	-584.947571	126.578934	1337.823364	-509.130341	-208.357254	1359.320313	-494.514526	-28.228563	1339.309692	-529.612061	-3.128977	1632.195068	-669.858215	191.127197	1079.229858	-518.155884	-323.825714	1106.118164	-562.667908	202.520996	827.426941	-402.025238	-288.553375	853.061707	-504.524353	-49.028427	961.747253	565.987183	-52.574600	958.585266	565.055481	125.060928
-559.706970	49.990173	864.666504	-508.443573	-165.653961	868.635986	-631.427551	71.192551	490.448212	-561.603821	-215.034454	517.382080	-661.664307	74.833649	86.284172	-592.827209	-232.123383	83.083923	-585.073486	126.732910	1337.875610	-509.137909	-208.353760	1359.279541	-494.534637	-28.253094	1339.294922	-529.563965	-3.130531	1632.194946	-669.852661	191.113708	1079.252197	-518.164063	-323.818146	1106.089478	-562.632629	202.475739	827.438965	-402.039886	-288.514435	853.035339	-504.456177	-49.040073	961.758606	565.848694	-52.322041	958.619080	565.029480	125.002266
-559.666321	50.019810	864.659546	-508.398712	-165.629395	868.630371	-631.413391	71.219444	490.466461	-561.575867	-215.016098	517.366333	-661.628784	74.848854	86.301392	-592.823669	-232.130753	83.088585	-585.084473	126.731209	1337.855591	-509.100220	-208.382736	1359.276611	-494.541901	-28.263496	1339.290161	-529.496399	-3.157862	1632.191772	-669.823547	191.052216	1079.209961	-518.184326	-323.783264	1106.047607	-562.612000	202.464355	827.416199	-402.017578	-288.443420	853.004028	-504.417114	-49.012875	961.753479	565.706299	-52.082760	958.635132	565.026184	124.971184
-559.603943	50.011250	864.656555	-508.334656	-165.637466	868.608948	-631.360657	71.190216	490.444702	-561.566895	-215.038254	517.393921	-661.645935	74.841690	86.297668	-592.827515	-232.108292	83.096405	-584.974976	126.556633	1337.773926	-509.109100	-208.395889	1359.253540	-494.537537	-28.267267	1339.274536	-529.423035	-3.257963	1632.191650	-669.830627	191.048248	1079.172852	-518.255554	-323.599548	1105.887329	-562.594482	202.432465	827.404419	-402.012848	-288.421265	852.959534	-504.348022	-49.027699	961.740051	565.728210	-52.045269	958.637939	565.044312	124.989120
-559.548645	50.027565	864.638428	-508.270996	-165.629196	868.587646	-631.321472	71.209618	490.445251	-561.521606	-215.017731	517.383240	-661.625000	74.854027	86.286850	-592.901611	-231.720795	83.001671	-585.083984	126.698257	1337.821289	-509.084930	-208.381012	1359.223145	-494.545258	-28.290251	1339.258789	-529.361084	-3.267302	1632.200684	-669.821777	191.022293	1079.170776	-518.261292	-323.556641	1105.829834	-562.568420	202.403091	827.383484	-402.014099	-288.388031	852.926636	-504.291809	-49.016727	961.721497	566.062561	-52.287739	958.549438	565.186035	125.119545
-559.474792	50.018833	864.631958	-508.169220	-165.638947	868.585083	-631.281799	71.207649	490.446075	-561.485291	-215.015091	517.387146	-661.620056	74.844536	86.279625	-592.883118	-231.713531	83.009468	-584.980347	126.507515	1337.721802	-509.118378	-208.399399	1359.172485	-494.549683	-28.300621	1339.228516	-529.319214	-3.261179	1632.190430	-669.846741	190.998444	1079.112183	-518.255493	-323.548004	1105.797119	-562.548584	202.396194	827.357239	-401.995758	-288.417938	852.882568	-504.212738	-49.022499	961.719360	566.100403	-52.264889	958.580750	565.213745	125.143684
-559.426392	50.016834	864.620605	-508.102631	-165.631577	868.574402	-631.240417	71.203133	490.435486	-561.431396	-214.968826	517.383118	-661.614685	74.855858	86.302124	-592.873230	-231.717865	83.006226	-584.983643	126.498398	1337.703003	-509.085327	-208.435837	1359.174805	-494.568909	-28.305307	1339.211060	-529.281250	-3.268250	1632.180420	-669.837708	190.966980	1079.085693	-518.258179	-323.484528	1105.759399	-562.520813	202.379196	827.348999	-401.986725	-288.350647	852.861084	-504.159210	-49.017559	961.709351	566.142761	-52.247997	958.588074	565.229980	125.195930
-559.368530	49.995533	864.609741	-508.037750	-165.640488	868.560730	-631.204346	71.191643	490.435974	-561.413330	-214.993851	517.389038	-661.625916	74.834091	86.297867	-592.883972	-231.717361	83.009361	-585.151550	126.636696	1337.738647	-509.115997	-208.462051	1359.148560	-494.465149	-28.245327	1339.327271	-529.231079	-3.258104	1632.176025	-669.849792	190.954681	1079.062012	-518.189392	-323.670624	1105.844238	-562.508850	202.354263	827.325745	-401.978912	-288.333099	852.839722	-504.100250	-49.033005	961.697876	566.093018	-52.101292	958.607361	565.161133	125.465294
-559.307129	50.006943	864.607056	-507.962372	-165.632248	868.560364	-631.158203	71.191910	490.417603	-561.379456	-214.999023	517.371704	-661.610413	74.840622	86.294609	-592.887512	-231.717133	83.009872	-585.129883	126.644516	1337.722778	-509.101685	-208.466110	1359.114014	-494.590881	-28.331053	1339.176392	-529.193604	-3.254238	1632.163452	-669.846802	190.939545	1079.055298	-518.169312	-323.645874	1105.814575	-562.489136	202.331543	827.306519	-401.971100	-288.292877	852.822144	-504.036835	-49.021503	961.697754	566.125427	-52.114979	958.612122	565.257996	125.352188
-559.252625	50.013695	864.577454	-507.901276	-165.617218	868.544922	-631.143311	71.208031	490.425201	-561.269958	-214.934067	517.372498	-661.610107	74.836197	86.299568	-592.824280	-231.707321	83.005493	-585.187622	126.608521	1337.697998	-509.141357	-208.495316	1359.095459	-494.475464	-28.274227	1339.293457	-529.164673	-3.248083	1632.161499	-669.847717	190.907257	1079.018188	-518.195313	-323.661591	1105.789551	-562.470032	202.319641	827.278381	-402.088837	-288.411072	852.722534	-503.981293	-49.003666	961.675232	566.680237	-52.559422	958.497253	565.562805	125.307220
-559.187927	50.046398	864.571838	-507.801331	-165.626297	868.530762	-631.115234	71.165024	490.423645	-561.308167	-214.960876	517.409119	-661.587952	74.825928	86.301529	-592.864929	-231.707367	82.984978	-585.173584	126.605400	1337.675049	-509.121918	-208.507904	1359.077026	-494.613373	-28.354059	1339.159058	-529.147461	-3.230534	1632.135498	-669.820557	190.860916	1078.971436	-518.177795	-323.609070	1105.756836	-562.456055	202.310959	827.244080	-401.972321	-288.277100	852.747742	-503.909912	-48.995029	961.669067	566.581970	-52.524693	958.577393	565.552246	125.266228
-559.129517	50.032196	864.560608	-507.723511	-165.640091	868.531372	-631.058472	71.158478	490.415710	-561.280151	-214.964920	517.406128	-661.579895	74.829437	86.297951	-592.887512	-231.702576	83.006470	-585.187500	126.591965	1337.655640	-509.132355	-208.515869	1359.064331	-494.620728	-28.367294	1339.141113	-529.126038	-3.212633	1632.130493	-669.828674	190.806030	1078.960815	-518.293091	-323.345032	1105.556396	-562.419434	202.280289	827.224670	-401.953400	-288.241516	852.699768	-503.849823	-49.003002	961.665710	566.390747	-52.454453	958.645874	565.504272	125.221558
-559.084473	50.033474	864.548767	-507.658203	-165.610825	868.522461	-631.039734	71.173111	490.437256	-561.164612	-214.904800	517.388916	-661.570435	74.833595	86.297966	-592.840271	-231.705353	82.997200	-585.184631	126.593529	1337.622681	-509.106659	-208.529800	1359.050903	-494.642792	-28.383072	1339.106812	-529.111816	-3.206684	1632.118896	-669.824036	190.771622	1078.927246	-518.204651	-323.529694	1105.667603	-562.415100	202.267822	827.178467	-402.079987	-288.319366	852.635986	-503.799927	-48.983761	961.656616	566.338501	-52.432117	958.667480	565.538391	125.258545
-559.035034	50.084187	864.555237	-507.591064	-165.593414	868.496582	-631.045593	71.191353	490.437408	-561.136292	-214.904251	517.373962	-661.569458	74.833946	86.299896	-592.850952	-231.728592	83.012787	-585.200806	126.595520	1337.606445	-509.122528	-208.549713	1359.007813	-494.651184	-28.392033	1339.099487	-529.136230	-3.046860	1632.115723	-669.833435	190.750946	1078.914673	-518.218323	-323.504425	1105.624634	-562.419739	202.219467	827.162720	-401.947205	-288.140686	852.643921	-503.742828	-48.963150	961.648560	566.253174	-52.430912	958.683289	565.536316	125.292191
-559.010193	50.096821	864.551697	-507.532410	-165.589645	868.490601	-630.997070	71.173050	490.429779	-561.071716	-214.901306	517.365173	-661.564941	74.836082	86.295753	-592.809021	-231.730042	82.986687	-585.199646	126.588081	1337.562134	-509.118134	-208.550003	1358.994507	-494.648895	-28.415953	1339.076172	-529.118713	-3.064285	1632.107666	-669.825562	190.690582	1078.878174	-518.224060	-323.455231	1105.582642	-562.414124	202.210480	827.142578	-401.976929	-288.135864	852.612976	-503.699921	-48.951485	961.643066	566.183594	-52.423210	958.701355	565.547241	125.321411
-558.939453	50.105385	864.531372	-507.459778	-165.541626	868.468079	-630.923401	71.189293	490.429443	-561.014771	-214.893784	517.357422	-661.566345	74.842033	86.300552	-592.827576	-231.743103	82.985794	-585.205933	126.568687	1337.545898	-509.082123	-208.560150	1358.988037	-494.649963	-28.429274	1339.055176	-529.112671	-3.043819	1632.098633	-669.813782	190.642166	1078.835815	-518.215881	-323.448486	1105.551636	-562.406555	202.179550	827.115723	-401.961823	-288.065460	852.570618	-503.632324	-48.923256	961.622925	566.093567	-52.386086	958.714355	565.538879	125.327415
-558.883118	50.132011	864.527832	-507.387177	-165.543289	868.450134	-630.939331	71.206535	490.435791	-560.966980	-214.894699	517.353699	-661.560181	74.834793	86.300514	-592.789368	-231.717300	82.977600	-585.210632	126.563873	1337.533203	-509.069672	-208.575302	1358.957642	-494.658051	-28.436672	1339.020264	-529.081787	-3.137556	1632.096313	-669.821106	190.640594	1078.832031	-518.228088	-323.407410	1105.515503	-562.426941	202.136795	827.069336	-401.990204	-288.037964	852.535278	-503.567841	-48.916031	961.612671	565.972046	-52.373421	958.719666	565.543457	125.379204
-558.857788	50.143375	864.518860	-507.325012	-165.524963	868.439941	-630.917664	71.222855	490.440125	-560.931030	-214.875916	517.347961	-661.565857	74.832123	86.301544	-592.808411	-231.715729	82.976639	-585.229797	126.552200	1337.499390	-509.102264	-208.587112	1358.924438	-494.535950	-28.358957	1339.132080	-529.094543	-3.129948	1632.088379	-669.819641	190.567535	1078.780396	-518.230835	-323.392334	1105.478882	-562.422485	202.104904	827.037048	-401.995758	-287.973053	852.506042	-503.529358	-48.897614	961.604370	565.872681	-52.356529	958.739136	565.559631	125.393974
-558.795898	50.122826	864.487427	-507.240173	-165.527191	868.436157	-630.879517	71.223511	490.419617	-560.886902	-214.880142	517.333984	-661.552856	74.837921	86.299011	-592.797729	-231.711563	82.986595	-585.200073	126.577789	1337.467773	-509.061371	-208.580414	1358.896606	-494.648529	-28.432640	1338.996704	-529.103333	-3.116793	1632.083618	-669.825684	190.568741	1078.743652	-518.255493	-323.362823	1105.430054	-562.422607	202.066666	827.009033	-402.020721	-287.916138	852.455505	-503.457153	-48.893238	961.585693	565.761414	-52.347950	958.746460	565.591003	125.396156
-558.760132	50.176422	864.470642	-507.201355	-165.467133	868.403503	-630.846252	71.214798	490.414124	-560.761719	-214.828674	517.335266	-661.554810	74.843658	86.303139	-592.766357	-231.713257	82.979042	-585.206909	126.576538	1337.461670	-509.045227	-208.587219	1358.883179	-494.678223	-28.443008	1338.948730	-529.161621	-2.983370	1632.076538	-669.833740	190.541687	1078.705566	-518.250610	-323.340515	1105.415161	-562.423218	202.029953	826.984497	-402.039551	-287.897736	852.421082	-503.421051	-48.842968	961.561951	565.615845	-52.302223	958.748047	565.582947	125.443077
-558.714783	50.197258	864.454224	-507.147217	-165.466705	868.397400	-630.852112	71.224731	490.427399	-560.765503	-214.826172	517.326355	-661.544312	74.838013	86.315315	-592.767822	-231.709641	82.998962	-585.237244	126.570274	1337.438965	-509.059540	-208.605530	1358.877563	-494.572571	-28.374548	1339.046509	-529.183228	-2.983908	1632.078491	-669.843628	190.510208	1078.698975	-518.251282	-323.329803	1105.402100	-562.437012	201.965225	826.932068	-402.083252	-287.823517	852.388550	-503.372894	-48.827812	961.550781	565.492310	-52.306129	958.767395	565.615540	125.447052
-558.659668	50.216988	864.453247	-507.090424	-165.466522	868.384216	-630.831238	71.208153	490.446289	-560.714478	-214.811264	517.337769	-661.555054	74.817314	86.313965	-592.762695	-231.720276	82.971619	-585.245667	126.562584	1337.414673	-509.053772	-208.600555	1358.866821	-494.574005	-28.376608	1339.033569	-529.187683	-3.087233	1632.077148	-669.861694	190.474487	1078.652954	-518.269836	-323.311401	1105.366455	-562.459656	201.938217	826.899170	-402.112488	-287.785370	852.366394	-503.318634	-48.824169	961.544800	565.345886	-52.291866	958.781433	565.631531	125.449883
-558.606995	50.243393	864.425720	-507.040649	-165.433640	868.365967	-630.855835	71.214577	490.457520	-560.709473	-214.813828	517.351685	-661.550842	74.813919	86.319855	-592.776917	-231.714691	82.986229	-585.243164	126.566368	1337.385864	-509.051025	-208.610397	1358.863525	-494.571960	-28.355448	1339.033081	-529.214844	-3.094757	1632.075928	-669.866699	190.450012	1078.628052	-518.298889	-323.266052	1105.343750	-562.469421	201.874832	826.864624	-402.133636	-287.724182	852.343201	-503.271362	-48.791504	961.522888	565.199890	-52.250114	958.782104	565.631653	125.472908
-558.539551	50.232918	864.409668	-506.978882	-165.436676	868.364197	-630.781860	71.205200	490.426819	-560.700500	-214.809647	517.334778	-661.520630	74.827332	86.313599	-592.770447	-231.715088	82.985603	-585.253174	126.568153	1337.366943	-509.041077	-208.608017	1358.863647	-494.597229	-28.370176	1338.998535	-529.248352	-3.085121	1632.068481	-669.865662	190.411957	1078.622803	-518.284912	-323.270355	1105.326294	-562.469666	201.827682	826.843079	-402.182251	-287.682739	852.304016	-503.208466	-48.792847	961.513977	565.060303	-52.217415	958.771423	565.671265	125.493431
-558.477173	50.251801	864.405151	-506.915466	-165.420959	868.349976	-630.756836	71.186592	490.439850	-560.636108	-214.803284	517.334167	-661.545715	74.809608	86.316978	-592.761414	-231.730408	82.996262	-585.248291	126.560875	1337.364868	-509.031738	-208.621399	1358.861938	-494.587585	-28.346157	1338.991333	-529.259460	-2.997330	1632.010010	-669.881409	190.417725	1078.595337	-518.286987	-323.286865	1105.344238	-562.503357	201.773590	826.808105	-402.322876	-287.711243	852.234009	-503.146606	-48.780048	961.505310	564.900085	-52.175877	958.756409	565.678040	125.504059
-558.434937	50.250080	864.403625	-506.866486	-165.407654	868.343689	-630.773193	71.189445	490.468262	-560.636536	-214.775070	517.339722	-661.553406	74.817535	86.320328	-592.774475	-231.723648	83.000305	-585.264099	126.578247	1337.349365	-509.030426	-208.606125	1358.863892	-494.584869	-28.351748	1338.971680	-529.302429	-3.000439	1632.002075	-669.884827	190.384842	1078.572876	-518.308044	-323.243408	1105.336670	-562.514404	201.728546	826.796570	-402.340820	-287.665588	852.221252	-503.105469	-48.775864	961.502930	564.756531	-52.130680	958.757141	565.687744	125.561554
-558.372559	50.242393	864.394775	-506.791656	-165.383896	868.337463	-630.729370	71.211418	490.467224	-560.627380	-214.763367	517.374756	-661.534851	74.832840	86.314934	-592.720337	-231.706055	82.971870	-585.263611	126.582840	1337.350464	-509.001343	-208.614929	1358.859619	-494.578247	-28.330814	1338.972290	-529.375427	-3.085955	1632.041016	-669.879822	190.349152	1078.572998	-518.293335	-323.246674	1105.323853	-562.522583	201.655548	826.781616	-402.363464	-287.625458	852.209290	-503.042053	-48.764923	961.496765	564.606384	-52.085297	958.759216	565.726868	125.573708
-558.306274	50.233883	864.388611	-506.739777	-165.386078	868.325928	-630.701355	71.200905	490.460693	-560.600098	-214.738235	517.360535	-661.542236	74.845688	86.313011	-592.747253	-231.709000	82.983116	-585.267822	126.596191	1337.367676	-508.969879	-208.591660	1358.842651	-494.553558	-28.301655	1339.001953	-529.424072	-3.090286	1632.032104	-669.890869	190.342392	1078.579224	-518.299866	-323.235352	1105.321167	-562.559570	201.593719	826.764465	-402.373779	-287.548798	852.209351	-502.984436	-48.774662	961.488770	564.455872	-52.041786	958.757690	565.759949	125.615044
-558.263977	50.204491	864.374451	-506.695557	-165.371429	868.333557	-630.660034	71.233421	490.453705	-560.586426	-214.740356	517.358643	-661.540894	74.830437	86.314507	-592.742249	-231.709717	82.983376	-585.272888	126.601189	1337.376099	-508.953308	-208.584000	1358.840210	-494.562714	-28.300661	1339.004150	-529.481323	-3.092377	1632.022217	-669.897583	190.295578	1078.573120	-518.295410	-323.256226	1105.335571	-562.600708	201.546661	826.768127	-402.386200	-287.517853	852.186157	-502.948975	-48.772202	961.487061	564.344421	-51.986221	958.766968	565.827332	125.668747
-558.207336	50.229595	864.372986	-506.657227	-165.350449	868.314331	-630.614685	71.233208	490.438873	-560.563354	-214.746246	517.368774	-661.514771	74.842796	86.306686	-592.741150	-231.706818	82.981445	-585.267822	126.633354	1337.399658	-508.918060	-208.572830	1358.849243	-494.684967	-28.375427	1338.874756	-529.532654	-3.085894	1632.015381	-669.925537	190.295731	1078.584106	-518.296265	-323.258179	1105.324097	-562.602112	201.486374	826.778381	-402.409302	-287.467865	852.183350	-502.904999	-48.760464	961.478821	564.220215	-51.976658	958.777222	565.893494	125.715706
-558.153381	50.210770	864.377930	-506.602966	-165.323151	868.316467	-630.587402	71.216621	490.461945	-560.510010	-214.708099	517.332092	-661.528259	74.851898	86.308723	-592.720520	-231.717987	82.971092	-585.286194	126.643951	1337.434937	-508.918243	-208.572388	1358.849731	-494.562805	-28.306149	1338.990112	-529.586853	-3.081160	1632.008911	-669.934265	190.259384	1078.611084	-518.272278	-323.291748	1105.323853	-562.607544	201.421555	826.803467	-402.431396	-287.440186	852.178772	-502.859009	-48.757458	961.484985	564.095703	-51.902000	958.763855	565.964233	125.777718
-558.121216	50.218159	864.380310	-506.568085	-165.295074	868.318848	-630.596436	71.227715	490.473755	-560.558350	-214.791779	517.382019	-661.526794	74.847588	86.314804	-592.838867	-231.931732	83.103470	-585.288635	126.651123	1337.463989	-508.903320	-208.557266	1358.855103	-494.549103	-28.272490	1339.010864	-529.650696	-3.086090	1632.014282	-669.933716	190.222000	1078.642578	-518.260071	-323.307465	1105.335815	-562.635315	201.396057	826.828552	-402.412994	-287.382324	852.202759	-502.825592	-48.738518	961.487305	564.009338	-51.862450	958.751526	566.049927	125.827904
-558.079102	50.214928	864.382202	-506.525024	-165.279114	868.331909	-630.565552	71.245125	490.468109	-560.453857	-214.715134	517.343384	-661.501038	74.837784	86.316414	-592.719849	-232.068512	83.077499	-585.277283	126.671150	1337.494629	-508.868500	-208.554504	1358.892456	-494.555420	-28.248341	1339.031616	-529.696899	-3.074657	1632.019653	-669.964783	190.220703	1078.673584	-518.240356	-323.336426	1105.361816	-562.619507	201.331116	826.869080	-402.421753	-287.375214	852.206177	-502.795349	-48.729210	961.498352	563.958130	-51.870464	958.744629	566.169250	125.886711
-558.042542	50.231262	864.396179	-506.473755	-165.258499	868.354919	-630.558655	71.251274	490.465118	-560.381714	-214.694977	517.338440	-661.522583	74.833191	86.315269	-592.706909	-232.064941	83.071594	-585.283264	126.675713	1337.537231	-508.853577	-208.537476	1358.903076	-494.521027	-28.220648	1339.100708	-529.806458	-2.934778	1632.025391	-669.970398	190.235001	1078.709106	-518.201416	-323.370544	1105.390991	-562.597778	201.302551	826.913086	-402.390991	-287.353363	852.247375	-502.759186	-48.706375	961.518860	563.874939	-51.780079	958.672180	566.148132	126.249207
-558.013000	50.238739	864.395874	-506.443420	-165.242920	868.372253	-630.537292	71.253517	490.469910	-560.352234	-214.735794	517.364685	-661.512024	74.808685	86.334007	-592.708618	-232.092163	83.094566	-585.273376	126.698235	1337.571167	-508.841888	-208.513748	1358.943970	-494.538574	-28.209429	1339.104858	-529.870483	-2.942577	1632.030762	-669.989624	190.257156	1078.730469	-518.159485	-323.361511	1105.426758	-562.622009	201.288391	826.955139	-402.357971	-287.325684	852.301208	-502.738403	-48.688747	961.529602	563.816650	-51.693043	958.616760	566.181091	126.490334
-557.972839	50.239513	864.425659	-506.403320	-165.206573	868.404968	-630.523926	71.250816	490.460938	-560.371521	-214.762894	517.393188	-661.529541	74.815491	86.338303	-592.711243	-232.107254	83.093063	-585.238037	126.726143	1337.619995	-508.804016	-208.498688	1358.993652	-494.650604	-28.264366	1339.028442	-529.963074	-2.847157	1632.028320	-669.988586	190.298721	1078.777588	-518.134888	-323.371490	1105.472412	-562.578064	201.264633	827.009094	-402.316101	-287.334900	852.347534	-502.712341	-48.670746	961.565247	563.560425	-51.555035	958.655518	566.255066	126.310295
-557.948486	50.268127	864.424133	-506.366089	-165.185898	868.407776	-630.487549	71.264183	490.468231	-560.301392	-214.807465	517.401428	-661.526001	74.802658	86.334106	-592.707520	-232.101791	83.092201	-585.207764	126.738396	1337.670044	-508.777588	-208.491379	1359.015991	-494.650757	-28.259150	1339.043823	-530.035889	-2.811930	1632.025635	-669.973755	190.316132	1078.810547	-518.059326	-323.441040	1105.547363	-562.546021	201.263687	827.060181	-402.255096	-287.344696	852.409851	-502.685974	-48.643787	961.567078	563.203369	-51.370602	958.712830	566.268311	126.209305
-557.935974	50.287586	864.428650	-506.359131	-165.156738	868.404968	-630.478455	71.303734	490.499176	-560.275452	-214.866791	517.416016	-661.517822	74.805847	86.336975	-592.726379	-232.112045	83.075623	-585.207520	126.749855	1337.701050	-508.776489	-208.470245	1359.049561	-494.652008	-28.256834	1339.073853	-530.118591	-2.807516	1632.025146	-669.967773	190.357025	1078.831421	-518.021790	-323.452209	1105.568848	-562.510010	201.274857	827.112976	-402.171112	-287.343353	852.474243	-502.675385	-48.622864	961.567993	563.123230	-51.325375	958.692383	566.354370	126.247887
-557.888245	50.286572	864.422302	-506.297760	-165.110428	868.408142	-630.433472	71.306732	490.470215	-560.085205	-214.741043	517.377319	-661.518494	74.826546	86.322365	-592.647217	-232.127060	83.096359	-585.202026	126.764984	1337.729004	-508.769775	-208.459183	1359.085083	-494.670563	-28.238438	1339.086792	-530.185974	-2.787685	1632.014038	-669.964539	190.415329	1078.856445	-517.955750	-323.461304	1105.628052	-562.475708	201.280884	827.148193	-402.087402	-287.390350	852.530518	-502.636597	-48.595898	961.570862	563.003723	-51.277992	958.659912	566.409119	126.285370
-557.832764	50.333782	864.441589	-506.256073	-165.054901	868.408630	-630.389038	71.304337	490.477966	-560.155823	-214.845734	517.402588	-661.508667	74.831161	86.319489	-592.706055	-232.115082	83.092712	-585.183411	126.775703	1337.744385	-508.767517	-208.446686	1359.112671	-494.647583	-28.236910	1339.100464	-530.267334	-2.777521	1632.009399	-669.918457	190.455505	1078.884155	-517.867004	-323.512085	1105.672485	-562.415405	201.325378	827.191223	-401.941162	-287.413574	852.617249	-502.594360	-48.555874	961.583801	562.891846	-51.248795	958.631897	566.478821	126.343491
-557.789612	50.337254	864.426392	-506.181366	-165.052170	868.419006	-630.393188	71.328033	490.477814	-559.990479	-214.728104	517.356689	-661.521179	74.819344	86.339592	-592.650452	-232.117981	83.095299	-585.189758	126.805344	1337.755981	-508.783356	-208.420197	1359.132813	-494.643890	-28.218967	1339.118164	-530.333374	-2.746447	1632.013184	-669.878906	190.506119	1078.880249	-517.880432	-323.289581	1105.565186	-562.366516	201.385117	827.209534	-401.687073	-287.366516	852.717834	-502.544647	-48.539360	961.582947	562.800903	-51.216156	958.591553	566.526550	126.420883
-557.759338	50.333954	864.420654	-506.133209	-165.001572	868.413086	-630.383545	71.338699	490.483917	-559.932556	-214.725525	517.342285	-661.515564	74.841949	86.332146	-592.655457	-232.101486	83.095039	-585.201477	126.808311	1337.770508	-508.752045	-208.385818	1359.182617	-494.662415	-28.194500	1339.142822	-530.417297	-2.724478	1632.005615	-669.832214	190.556305	1078.875366	-517.706360	-323.513672	1105.742798	-562.283203	201.462860	827.262390	-401.597382	-287.418732	852.802246	-502.508301	-48.511795	961.577637	562.707703	-51.172821	958.553528	566.599121	126.479149
-557.695740	50.332172	864.417847	-506.067535	-164.942154	868.413208	-630.322144	71.290253	490.461365	-559.888855	-214.711838	517.355164	-661.473083	74.829582	86.321503	-592.641907	-232.088913	83.092865	-585.200928	126.816269	1337.786621	-508.789093	-208.370193	1359.204224	-494.661926	-28.181595	1339.163208	-530.512390	-2.706583	1631.985229	-669.772949	190.639297	1078.882080	-517.714539	-323.341187	1105.656250	-562.216797	201.541000	827.289368	-401.392456	-287.421265	852.888489	-502.447266	-48.479736	961.577148	562.622192	-51.154491	958.510742	566.684448	126.500565
-557.649475	50.361443	864.438293	-506.016541	-164.883408	868.407776	-630.350098	71.262383	490.478058	-559.859680	-214.669189	517.338074	-661.482056	74.825203	86.320709	-592.646423	-232.080765	83.095055	-585.212891	126.843964	1337.809570	-508.771179	-208.343445	1359.269287	-494.684814	-28.150730	1339.194946	-530.586304	-2.684868	1631.976685	-669.722900	190.713898	1078.886963	-517.627930	-323.404144	1105.725098	-562.108704	201.619247	827.335083	-401.256927	-287.426666	852.963623	-502.410980	-48.448181	961.589661	562.263306	-50.857742	958.575745	566.669312	126.407547
-557.590210	50.367958	864.443481	-505.948639	-164.841461	868.417786	-630.334717	71.255264	490.488708	-559.880249	-214.741806	517.355042	-661.523926	74.803192	86.329369	-592.668701	-232.074112	83.095970	-585.215759	126.866699	1337.819580	-508.821381	-208.317398	1359.285889	-494.680817	-28.127470	1339.234863	-530.662415	-2.686232	1631.984985	-669.655945	190.756699	1078.877319	-517.524780	-323.449707	1105.766479	-562.022583	201.736710	827.351257	-401.021729	-287.601624	853.060364	-502.355164	-48.421017	961.599365	562.394531	-51.082573	958.445679	566.806946	126.580933
-557.543945	50.354500	864.446045	-505.901947	-164.822144	868.418213	-630.367554	71.264771	490.495911	-559.860596	-214.721207	517.327576	-661.515076	74.815269	86.341759	-592.682495	-232.073334	83.094353	-585.228882	126.889748	1337.843994	-508.839600	-208.273880	1359.305664	-494.688934	-28.111280	1339.257690	-530.750488	-2.668674	1631.960693	-669.608032	190.848160	1078.880615	-517.432495	-323.516510	1105.841675	-561.898132	201.853714	827.378662	-400.789886	-287.670258	853.164673	-502.311737	-48.418331	961.601807	562.249207	-50.988430	958.545471	566.836548	126.562561
-557.475586	50.370911	864.450500	-505.830139	-164.756760	868.414185	-630.321350	71.285950	490.498077	-559.805664	-214.691055	517.332520	-661.496277	74.823708	86.340561	-592.671326	-232.071365	83.104584	-585.253174	126.912399	1337.862793	-508.876984	-208.276703	1359.364136	-494.701355	-28.087599	1339.310059	-530.812988	-2.642496	1631.993164	-669.542175	190.900223	1078.869751	-517.328796	-323.531586	1105.883057	-561.790955	201.971558	827.421875	-400.564758	-287.819824	853.267578	-502.251617	-48.381058	961.605469	562.356750	-51.157036	958.506531	566.956482	126.659294
-557.412598	50.375778	864.459106	-505.755707	-164.713837	868.418640	-630.295227	71.278175	490.494293	-559.719421	-214.658844	517.335632	-661.489685	74.811928	86.334450	-592.671326	-232.071701	83.101425	-585.293457	126.951607	1337.872192	-508.935760	-208.226135	1359.408936	-494.451721	-27.986629	1339.559814	-530.890137	-2.649965	1631.992188	-669.471741	190.991745	1078.858765	-517.227661	-323.566345	1105.958618	-561.668884	202.114929	827.440491	-400.333893	-287.993744	853.383972	-502.188873	-48.357304	961.613831	562.421326	-51.289066	958.430847	567.075745	126.767464
-557.322021	50.395100	864.463135	-505.659332	-164.682098	868.443420	-630.245056	71.292427	490.500061	-559.580261	-214.572235	517.320129	-661.494080	74.824547	86.337708	-592.635132	-232.073944	83.089470	-585.279358	126.977196	1337.899902	-508.916840	-208.204147	1359.473755	-494.691833	-28.006002	1339.436646	-530.981140	-2.588306	1632.010498	-669.417236	191.085678	1078.864990	-517.138794	-323.674286	1106.059814	-561.563843	202.168015	827.324890	-400.188751	-288.196075	853.462830	-502.120911	-48.327248	961.635681	562.382874	-51.309448	958.366699	567.156799	126.847488
-557.240845	50.399166	864.489929	-505.572754	-164.622696	868.468079	-630.225830	71.323349	490.497803	-559.484619	-214.543442	517.328674	-661.493713	74.828575	86.375114	-592.615173	-232.074692	83.090546	-585.324585	127.003441	1337.929565	-508.974976	-208.172012	1359.518921	-494.463287	-27.921282	1339.657227	-531.079224	-2.559387	1632.018311	-669.335266	191.138611	1078.856934	-517.037537	-323.717468	1106.137207	-561.389709	202.400787	827.490601	-399.950073	-288.320557	853.612976	-502.050323	-48.296577	961.665588	562.251648	-51.302792	958.330017	567.226501	126.888023
-557.147766	50.459587	864.514221	-505.481445	-164.579742	868.488770	-630.198425	71.356003	490.524414	-559.446533	-214.515015	517.312622	-661.494202	74.813560	86.373848	-592.631958	-232.073593	83.112640	-585.332214	127.035721	1337.951782	-509.004517	-208.113159	1359.587769	-494.410095	-27.886057	1339.744995	-531.171814	-2.550232	1632.017822	-669.278931	191.251114	1078.870972	-516.917542	-323.760773	1106.225464	-561.259644	202.461075	827.385742	-399.675171	-288.404724	853.757996	-501.976044	-48.251614	961.694275	562.093079	-51.245491	958.256836	567.279053	126.960106
-557.053345	50.452728	864.528198	-505.376801	-164.568512	868.523682	-630.147217	71.372917	490.521118	-559.447815	-214.599091	517.370667	-661.476074	74.828201	86.367409	-592.621277	-232.082565	83.127655	-585.335876	127.066597	1337.977905	-509.009613	-208.082840	1359.668823	-494.402649	-27.851870	1339.805664	-531.270325	-2.521469	1632.038696	-669.158875	191.336823	1078.871704	-516.802612	-323.763306	1106.298950	-561.082092	202.686981	827.560608	-399.288940	-288.450928	853.954773	-501.901245	-48.243843	961.725769	562.003296	-51.186592	958.166321	567.355103	127.056801
-556.954224	50.512779	864.539978	-505.268738	-164.520950	868.559631	-630.096985	71.414932	490.553619	-559.345520	-214.538971	517.350891	-661.502258	74.824699	86.379456	-592.617920	-232.073654	83.144974	-585.324219	127.090218	1338.004517	-509.026917	-208.025635	1359.711182	-494.399902	-27.811077	1339.850830	-531.362793	-2.510893	1632.060669	-669.069824	191.418579	1078.876221	-516.671753	-323.811462	1106.380859	-560.901306	202.844009	827.606018	-398.980194	-288.495941	854.120178	-501.817017	-48.183174	961.755005	562.095825	-51.099007	958.003601	567.413147	127.337311
-556.856873	50.531216	864.549072	-505.179016	-164.484711	868.575195	-630.006897	71.409065	490.527618	-559.296387	-214.531265	517.344666	-661.464050	74.804886	86.378914	-592.651367	-232.070404	83.155121	-585.309998	127.150612	1338.031128	-509.034607	-207.974075	1359.741455	-494.409180	-27.780571	1339.859253	-531.466736	-2.486135	1632.067383	-668.972290	191.531433	1078.892944	-516.485352	-324.004913	1106.560547	-560.718323	202.954727	827.557861	-398.714142	-288.573792	854.294922	-501.734802	-48.155945	961.770813	562.316223	-51.120911	957.801453	567.661072	127.427757
-556.770264	50.596931	864.555786	-505.114288	-164.457047	868.585205	-629.983582	71.426353	490.530701	-559.224792	-214.508682	517.363770	-661.453308	74.825790	86.376389	-592.611755	-232.079254	83.155212	-585.301147	127.177933	1338.038452	-509.034882	-207.921417	1359.808472	-494.394592	-27.735891	1339.892212	-531.582764	-2.444984	1632.082520	-668.862732	191.679611	1078.909546	-516.341064	-324.039642	1106.623779	-560.528198	203.129364	827.611816	-398.407654	-288.690063	854.426025	-501.666260	-48.114029	961.781799	561.578308	-51.174583	957.944763	567.514160	127.227638
-556.676147	50.591404	864.548096	-505.001892	-164.428268	868.597839	-629.889465	71.448708	490.553711	-559.140015	-214.412689	517.331665	-661.406250	74.830650	86.375671	-592.608398	-232.067673	83.149239	-585.282288	127.218277	1338.053223	-509.042664	-207.864395	1359.822388	-494.326294	-27.702732	1339.951538	-531.682129	-2.436995	1632.114990	-668.736633	191.810440	1078.920288	-516.266724	-323.894348	1106.578735	-560.345825	203.351990	827.722046	-398.117859	-288.756409	854.537842	-501.578522	-48.093143	961.788208	561.396545	-51.166538	957.922607	567.536682	127.263069
-556.606934	50.642269	864.543030	-504.932495	-164.408859	868.622253	-629.816650	71.476021	490.524323	-559.062683	-214.427505	517.342285	-661.408997	74.844170	86.370850	-592.628845	-232.071732	83.152618	-585.210693	127.266808	1338.062012	-509.005920	-207.804825	1359.857910	-494.578369	-27.723545	1339.775757	-531.808777	-2.387880	1632.111694	-668.619324	191.961700	1078.920410	-516.130188	-323.886871	1106.645996	-560.143066	203.502258	827.708252	-397.780029	-288.987793	854.653687	-501.519531	-48.048656	961.800171	561.036743	-51.113930	957.965027	567.504089	127.202011
-556.507507	50.664219	864.537292	-504.853210	-164.398193	868.631836	-629.767639	71.495026	490.523224	-559.016724	-214.413147	517.333435	-661.391968	74.833199	86.391685	-592.626465	-232.059097	83.175201	-585.211121	127.304596	1338.081177	-509.065369	-207.764420	1359.874634	-494.310516	-27.634745	1339.992432	-531.923828	-2.331633	1632.130127	-668.489441	192.092392	1078.915161	-516.016296	-323.947968	1106.701782	-559.925964	203.645630	827.731628	-397.569336	-289.190674	854.745117	-501.440247	-48.031124	961.805054	561.087280	-51.224682	957.877075	567.625977	127.267342
-556.392334	50.707348	864.533081	-504.764587	-164.367096	868.626343	-629.671753	71.533897	490.534058	-558.953613	-214.406860	517.337708	-661.398499	74.830536	86.391716	-592.595886	-232.071533	83.188820	-585.178040	127.358162	1338.069946	-509.091309	-207.711029	1359.883789	-494.282990	-27.603210	1339.994751	-532.038025	-2.288391	1632.138794	-668.353882	192.240799	1078.897705	-515.750183	-324.217255	1106.898193	-559.717773	203.813004	827.763550	-397.206024	-289.163239	854.937439	-501.351593	-48.001789	961.804993	560.802307	-51.112621	957.840454	567.426086	127.605591
-556.309570	50.739601	864.512878	-504.679230	-164.328735	868.608093	-629.592651	71.529503	490.531067	-558.879639	-214.343735	517.315125	-661.401306	74.829094	86.388489	-592.570740	-232.070740	83.194611	-585.131165	127.406212	1338.068970	-509.106934	-207.658081	1359.893921	-494.260040	-27.572645	1339.984741	-532.132935	-2.237253	1632.174561	-668.202271	192.389435	1078.894043	-515.623962	-324.199890	1106.915771	-559.482239	203.979095	827.794067	-396.854462	-289.183899	855.084534	-501.279480	-47.967773	961.789551	560.359375	-51.009830	957.906006	567.309692	127.635941
-556.193848	50.806114	864.502563	-504.576965	-164.315369	868.604126	-629.514526	71.564224	490.509521	-558.798218	-214.326935	517.310913	-661.391235	74.827698	86.394218	-592.567627	-232.070877	83.192360	-585.073242	127.465248	1338.046387	-509.116425	-207.621475	1359.904297	-494.267700	-27.528160	1339.972046	-532.259094	-2.173986	1632.166382	-668.039917	192.518356	1078.860107	-515.511353	-324.224457	1106.941895	-559.263489	204.157349	827.797913	-396.531982	-289.223145	855.202148	-501.184906	-47.932400	961.787292	560.304993	-50.984264	957.923035	567.390198	127.637459
-556.107910	50.788895	864.470154	-504.481964	-164.306931	868.614990	-629.424561	71.590805	490.532501	-558.733521	-214.306229	517.314575	-661.388794	74.823837	86.405823	-592.583191	-232.065399	83.195053	-585.006409	127.524498	1338.006104	-509.132233	-207.552444	1359.880859	-494.280548	-27.494209	1339.927734	-532.367310	-2.108356	1632.199585	-667.862793	192.664978	1078.802002	-515.419189	-324.204651	1106.931763	-559.011353	204.313538	827.800659	-396.202362	-289.238953	855.336487	-501.104156	-47.917656	961.777710	560.417664	-51.136593	957.847412	567.641846	127.639656
-556.015381	50.864632	864.457397	-504.418060	-164.260361	868.598450	-629.328491	71.596069	490.512177	-558.645752	-214.256363	517.300476	-661.360901	74.844696	86.428635	-592.559998	-232.059586	83.198914	-584.953979	127.589943	1337.979126	-509.142426	-207.507797	1359.886108	-494.276062	-27.443329	1339.871216	-532.470642	-2.054939	1632.236938	-667.683472	192.826630	1078.738647	-515.339539	-324.147736	1106.919678	-558.766418	204.494003	827.783691	-395.884216	-289.213593	855.441162	-501.033752	-47.865089	961.766235	560.220398	-51.187164	957.827881	567.784363	127.562569
-555.901306	50.909569	864.440063	-504.319885	-164.227661	868.584351	-629.258850	71.601875	490.510590	-558.527466	-214.216431	517.286865	-661.360291	74.848457	86.439964	-592.547119	-232.060425	83.193542	-584.913330	127.660309	1337.940063	-509.161987	-207.455490	1359.864380	-494.270508	-27.401796	1339.836548	-532.612976	-1.955997	1632.265869	-667.514221	192.974426	1078.677856	-515.282349	-324.121979	1106.924316	-558.509216	204.661575	827.763977	-395.587921	-289.154724	855.552734	-500.934784	-47.829178	961.752930	560.407043	-50.820652	957.809021	568.082764	127.469643
-555.778259	50.950546	864.431824	-504.220123	-164.205338	868.585083	-629.200867	71.615639	490.529694	-558.415283	-214.185211	517.294373	-661.362122	74.834564	86.440132	-592.536316	-232.067139	83.225822	-584.860779	127.724808	1337.886963	-509.198090	-207.381363	1359.835205	-494.267670	-27.362951	1339.804565	-532.761902	-1.889048	1632.334961	-667.353333	193.125656	1078.634888	-515.259216	-324.073761	1106.906250	-558.254395	204.807175	827.746826	-395.330627	-288.971497	855.691406	-500.834351	-47.800030	961.752808	560.173401	-50.851418	957.762878	568.218933	127.422127
-555.684082	51.039967	864.413025	-504.166931	-164.163986	868.549805	-629.137329	71.640800	490.529938	-558.330444	-214.167770	517.280212	-661.343018	74.850105	86.443802	-592.515930	-232.045441	83.248688	-584.764221	127.811684	1337.834351	-509.165466	-207.336472	1359.822021	-494.501068	-27.369440	1339.585693	-532.921082	-1.885225	1632.403320	-667.166260	193.281021	1078.589233	-515.241455	-324.031830	1106.883667	-557.980774	204.964340	827.713440	-394.958923	-288.872711	855.856262	-500.755096	-47.748138	961.725281	559.896057	-50.916008	957.732727	568.380615	127.314522
-555.558777	51.104382	864.395325	-504.070862	-164.150009	868.535522	-629.062866	71.670120	490.519226	-558.211060	-214.124146	517.257874	-661.328308	74.847687	86.451782	-592.497864	-232.053711	83.237076	-584.694641	127.911964	1337.788574	-509.188995	-207.282333	1359.799316	-494.499268	-27.332439	1339.534424	-533.139771	-1.803839	1632.470215	-666.958496	193.387024	1078.495483	-515.272278	-323.967010	1106.843018	-557.681213	205.107101	827.684814	-394.661652	-288.621277	856.005981	-500.646576	-47.713966	961.710449	559.659790	-50.924824	957.702148	568.559570	127.272926
-555.429749	51.130100	864.365051	-503.982391	-164.121643	868.521851	-628.973633	71.683052	490.534515	-558.078369	-214.083359	517.229309	-661.326660	74.821182	86.482140	-592.502991	-232.056137	83.241188	-584.631470	128.003281	1337.733521	-509.226563	-207.235306	1359.770142	-494.479309	-27.306259	1339.500732	-533.393250	-1.736607	1632.547363	-666.749878	193.516220	1078.427612	-515.312744	-323.939606	1106.824097	-557.378418	205.220352	827.653259	-394.344696	-288.341766	856.191650	-500.551544	-47.688133	961.692810	559.411316	-50.964058	957.688171	568.744629	127.239861
-555.278320	51.214794	864.359009	-503.881226	-164.105392	868.511597	-628.914185	71.694366	490.562683	-558.017029	-214.035675	517.229004	-661.338623	74.799683	86.482178	-592.521423	-232.058975	83.236938	-584.541443	128.113373	1337.665405	-509.266876	-207.181778	1359.759033	-494.505920	-27.231428	1339.452271	-533.675659	-1.656050	1632.593750	-666.566101	193.685547	1078.347656	-515.395569	-323.854645	1106.796631	-557.013306	205.270401	827.636047	-394.009644	-288.016235	856.408325	-500.431427	-47.650558	961.687744	559.127197	-50.973633	957.678955	568.907654	127.192719
-555.138489	51.242825	864.325684	-503.790619	-164.063934	868.487732	-628.855164	71.728767	490.576355	-557.801941	-213.925369	517.203247	-661.330811	74.797745	86.496483	-592.473022	-232.060165	83.220718	-584.475342	128.228592	1337.609131	-509.318939	-207.118225	1359.727417	-494.516754	-27.200001	1339.394531	-533.929565	-1.634863	1632.610229	-666.351868	193.795670	1078.241699	-515.522705	-323.798096	1106.779785	-556.571106	205.341568	827.659912	-393.706635	-287.656616	856.669250	-500.319244	-47.618443	961.660339	558.787109	-50.940746	957.649292	569.089294	127.199257
-554.970215	51.317341	864.320068	-503.683075	-164.021133	868.486267	-628.776550	71.763458	490.603577	-557.718628	-213.871033	517.207825	-661.318420	74.798119	86.512817	-592.487183	-232.039749	83.234978	-584.378418	128.344040	1337.538086	-509.403656	-207.051224	1359.694336	-494.496490	-27.160778	1339.364502	-534.315063	-1.512201	1632.595825	-666.143005	193.938766	1078.139526	-515.879761	-323.274353	1106.543701	-556.121460	205.436111	827.733765	-393.237701	-287.129181	856.994019	-500.204132	-47.572731	961.664917	558.415833	-50.918911	957.653015	569.253601	127.206169
-554.783142	51.378750	864.288452	-503.575623	-163.977036	868.456482	-628.694519	71.786499	490.598297	-557.617554	-213.824234	517.188904	-661.315186	74.803802	86.538155	-592.455200	-232.056671	83.240562	-584.276062	128.444656	1337.460571	-509.470581	-206.991455	1359.682861	-494.515442	-27.104910	1339.330811	-534.802368	-1.500425	1632.673828	-665.957397	194.138855	1078.067627	-516.008057	-323.373840	1106.519043	-555.564880	205.475861	827.887634	-392.848480	-286.572937	857.350708	-500.066010	-47.532742	961.638184	558.120911	-50.925606	957.697205	569.427734	127.184219
-554.625671	51.436058	864.277466	-503.485138	-163.933655	868.436707	-628.593201	71.802689	490.637329	-557.548950	-213.793182	517.224548	-661.326721	74.750519	86.583305	-592.471436	-232.053604	83.258766	-584.147522	128.593750	1337.383545	-509.527496	-206.924072	1359.669556	-494.516785	-27.043137	1339.307617	-535.280396	-1.291956	1632.731079	-665.769165	194.429749	1078.048828	-516.198120	-323.250977	1106.435303	-554.760254	205.411667	828.097595	-392.346741	-285.932404	857.768433	-499.955750	-47.499073	961.628540	557.843201	-50.886520	957.704773	569.622925	127.183807
-554.517456	51.453846	864.253967	-503.394348	-163.934296	868.419861	-628.503174	71.821678	490.668304	-557.606812	-213.900558	517.319336	-661.281555	74.733116	86.583801	-592.523926	-232.028625	83.281281	-583.958069	128.762238	1337.324097	-509.594604	-206.815399	1359.667236	-494.443817	-26.937979	1339.316162	-535.910278	-1.158283	1632.742432	-665.530762	194.828003	1078.016235	-516.415588	-323.073639	1106.368286	-553.831299	205.308044	828.379333	-391.755585	-285.221130	858.262878	-499.854614	-47.490276	961.607849	557.517273	-50.853527	957.746521	569.795349	127.181343
-554.215576	51.638279	864.161438	-503.277893	-163.889740	868.402771	-628.321899	71.833450	490.684357	-557.624878	-213.935837	517.466187	-661.233704	74.723198	86.603035	-592.592712	-232.024521	83.290672	-583.712036	128.995438	1337.295288	-509.691772	-206.731018	1359.639038	-494.444092	-26.846888	1339.326660	-536.617249	-0.879032	1632.676270	-665.237427	195.335022	1078.018311	-516.556091	-322.881409	1106.341309	-552.658813	205.038437	828.682434	-391.022247	-284.409912	858.849792	-499.650543	-47.374310	961.554504	557.252258	-50.794544	957.764221	569.961914	127.173439
-554.117065	51.610638	864.134827	-503.202606	-163.886536	868.377747	-628.165039	71.841675	490.638916	-557.605347	-213.978271	517.477417	-661.192566	74.698463	86.637665	-592.599792	-232.032532	83.310654	-583.461609	129.247589	1337.301514	-509.779205	-206.625961	1359.667358	-494.371155	-26.760015	1339.385132	-537.311707	-0.547607	1632.640015	-664.887634	196.030106	1078.071411	-516.567200	-322.764435	1106.434937	-551.436035	204.921768	829.143005	-389.950714	-283.401154	859.621277	-499.561981	-47.387344	961.528198	556.555603	-51.036312	957.943298	569.951477	127.022141
-554.001282	51.593201	864.130493	-503.126007	-163.867691	868.371216	-628.042480	71.887871	490.662170	-557.399414	-213.863342	517.460083	-661.167297	74.725471	86.686668	-592.569763	-232.005783	83.294754	-583.163452	129.495361	1337.325562	-509.925598	-206.532654	1359.711548	-494.340485	-26.666111	1339.463501	-538.066406	-0.202888	1632.609131	-664.352112	196.811386	1078.140747	-516.685608	-322.147888	1106.286987	-549.483765	204.471985	829.701294	-388.502472	-282.277832	860.527222	-499.470825	-47.392590	961.524841	556.338379	-50.912670	957.988037	570.070435	127.074883
-553.950623	51.526531	864.125793	-503.029938	-163.874222	868.369141	-628.272827	72.000771	490.692444	-557.321655	-213.844574	517.462158	-661.224854	74.657066	86.736954	-592.570190	-231.987885	83.300896	-582.872925	129.698013	1337.383545	-510.089447	-206.409637	1359.786499	-494.305969	-26.593710	1339.573242	-538.828186	0.200897	1632.538086	-663.650269	197.747681	1078.158936	-516.507935	-321.753357	1106.364136	-547.224670	204.020020	830.381470	-386.651001	-281.097321	861.701904	-499.393799	-47.418613	961.519409	556.118408	-50.820282	958.015991	570.180420	127.172585
-553.885498	51.466572	864.149292	-502.882355	-163.908569	868.408386	-628.192383	72.042755	490.706543	-557.189087	-213.827911	517.460266	-661.209534	74.646446	86.756111	-592.538940	-231.985031	83.297592	-582.605103	129.886124	1337.425415	-510.318909	-206.272934	1359.853149	-494.085144	-26.459030	1339.847778	-539.548401	0.623819	1632.503052	-662.724915	198.859970	1078.196899	-516.238159	-321.071533	1106.315308	-544.584900	203.749191	831.241638	-384.254028	-279.664368	863.063843	-499.301392	-47.449875	961.553528	555.874939	-50.741493	958.060730	570.262024	127.240356
-553.878967	51.303612	864.164063	-502.731812	-163.948669	868.485596	-628.076355	72.094025	490.677368	-557.092773	-213.861282	517.508362	-661.190247	74.634605	86.783234	-592.564392	-231.978455	83.338326	-582.306335	130.045731	1337.477661	-510.490051	-206.076523	1359.884644	-494.249451	-26.471653	1339.807861	-540.216675	1.072865	1632.461670	-661.535828	200.127380	1078.233154	-515.807617	-320.188934	1106.200195	-541.327087	203.512512	832.223511	-381.252197	-278.104553	864.684326	-499.240173	-47.503410	961.600403	555.656799	-50.574604	958.051208	570.353699	127.378960
-553.853088	51.157040	864.188538	-502.548492	-163.980774	868.619934	-627.856445	72.119957	490.603729	-556.916931	-213.807541	517.516357	-661.133545	74.661728	86.798355	-592.571411	-231.975021	83.343719	-582.067078	130.167023	1337.496216	-510.697327	-205.905945	1359.895752	-494.295441	-26.442858	1339.863403	-540.780884	1.551460	1632.404297	-660.049622	201.495087	1078.208618	-515.088989	-319.427887	1106.093750	-537.366394	203.357056	833.414612	-377.565002	-276.264465	866.636047	-499.176086	-47.527668	961.686096	555.435242	-50.424572	958.027344	570.448547	127.502647
-554.161255	51.221703	864.263672	-503.217957	-163.987122	868.533569	-627.515076	72.085480	490.526093	-557.023560	-214.071716	517.511841	-661.031860	74.693054	86.805450	-592.646484	-231.959091	83.394226	-581.830933	130.249878	1337.510132	-510.945801	-205.662415	1359.807129	-494.347137	-26.407383	1339.869141	-541.231750	2.037811	1632.362183	-658.338501	202.999756	1078.044312	-514.104736	-318.735413	1105.947754	-532.770752	203.330765	834.743774	-373.191986	-274.252167	868.892273	-499.554626	-47.596035	961.655884	555.253113	-50.255878	957.981201	570.531799	127.671867
-554.239380	51.035706	864.305359	-503.196716	-163.994995	868.672302	-627.755188	72.211304	490.555756	-556.825928	-214.068573	517.520996	-661.117065	74.689262	86.843208	-592.647034	-231.951187	83.404396	-581.647034	130.311996	1337.479736	-511.288757	-205.384064	1359.660400	-494.427185	-26.400124	1339.836670	-541.526062	2.552954	1632.300293	-656.180725	204.525620	1077.873535	-512.782715	-318.128296	1105.784302	-527.420349	203.582413	836.468140	-368.051178	-272.090210	871.530518	-499.637604	-47.641918	961.758057	554.768250	-50.448391	957.937378	570.547363	127.739594
-554.595398	51.011703	864.364136	-503.747040	-164.069153	868.618164	-627.807251	72.293480	490.546387	-556.710754	-214.139008	517.478455	-661.146912	74.702927	86.868607	-592.662842	-231.972809	83.426453	-581.354004	130.208557	1337.338867	-511.708099	-205.101410	1359.488037	-494.605957	-26.379263	1339.769165	-541.655579	3.014786	1632.261475	-653.582642	206.195038	1077.624756	-511.157257	-317.519531	1105.604492	-521.145813	203.902084	838.322876	-362.047516	-269.793579	874.622314	-500.020813	-47.753132	961.744751	554.694885	-50.276794	957.908264	570.684814	127.901154
-555.005127	51.022762	864.401855	-504.456818	-163.922775	868.451721	-627.912292	72.404411	490.519897	-556.631165	-214.271698	517.387756	-661.186218	74.701317	86.878716	-592.707642	-231.972107	83.447166	-581.337769	130.226089	1337.235840	-512.180176	-204.833710	1359.372437	-494.737305	-26.285286	1339.774292	-541.631897	3.432632	1632.248413	-650.612793	207.852188	1077.300659	-509.174957	-316.876587	1105.377563	-514.035645	204.257416	840.478088	-355.289276	-267.313995	878.208008	-500.489502	-47.778973	961.662048	554.583923	-50.216866	957.891907	570.789734	128.066193
-554.895569	50.957317	864.452332	-504.219452	-164.285004	868.711975	-627.740173	72.404381	490.451477	-556.505798	-214.323639	517.455627	-661.196838	74.720772	86.824883	-592.752075	-231.972351	83.454849	-581.406982	130.248672	1337.104370	-512.628418	-204.589264	1359.260864	-495.205109	-26.178589	1339.516724	-541.463440	3.832582	1632.246704	-647.407959	209.441803	1076.779175	-506.751984	-316.020599	1105.119385	-505.918762	204.631744	842.935303	-347.646576	-264.663147	882.332397	-500.491425	-47.934933	961.865784	554.585449	-50.068996	957.890564	570.880676	128.210373
-554.383728	51.328724	864.680115	-504.106537	-164.010818	869.044861	-627.273376	72.321281	490.392365	-556.153442	-214.270233	517.389526	-661.047791	74.800316	86.778336	-592.674255	-232.006699	83.438087	-581.615784	130.293976	1336.955566	-513.230347	-204.321167	1359.102539	-495.695221	-26.063467	1339.337036	-541.146729	4.192394	1632.229980	-643.593079	211.137344	1076.358398	-503.834351	-315.593262	1105.049683	-497.288849	205.341507	845.765625	-339.306366	-261.992737	887.044556	-500.452942	-47.685539	962.235962	554.601440	-49.906780	957.891724	570.953430	128.333466
-554.978943	50.879181	864.556396	-504.498352	-164.142502	869.000610	-627.713928	72.544075	490.373566	-555.936523	-214.281448	517.326599	-661.194031	74.742027	86.807808	-592.680481	-232.015915	83.436302	-581.948669	130.315033	1336.794312	-513.983826	-204.018753	1358.927979	-496.204041	-25.908558	1339.208496	-540.664246	4.518939	1632.154419	-639.432312	212.775726	1075.841064	-500.668121	-314.757202	1104.980591	-487.943085	206.124619	848.902649	-330.335785	-259.261749	892.391724	-500.958069	-47.903667	962.148804	554.641968	-49.768234	957.898438	571.026428	128.460800
-555.318909	50.801487	864.496460	-504.982819	-164.186127	869.038269	-627.767090	72.649445	490.309906	-555.874573	-214.431351	517.285950	-661.248169	74.740623	86.789795	-592.731506	-232.008255	83.446342	-582.451721	130.346069	1336.601807	-514.646973	-203.732742	1358.878662	-496.790802	-25.718561	1339.123779	-540.019348	4.840860	1632.039429	-634.963013	214.422165	1075.323120	-497.067932	-314.147003	1105.151978	-477.926849	206.932404	852.466370	-320.923279	-256.474762	898.381958	-501.451660	-47.957531	962.161621	554.698059	-50.005543	958.091797	570.979431	128.470444
-555.337646	50.378597	864.395630	-504.668213	-163.741180	869.274048	-627.572266	72.685532	490.131287	-555.383911	-214.205994	517.151306	-661.222290	74.784058	86.768333	-592.623779	-231.645203	83.337830	-583.146851	130.471375	1336.456299	-515.571045	-203.351624	1358.861938	-497.405457	-25.537556	1339.068237	-539.250000	5.128515	1631.890503	-630.230652	216.034805	1074.829590	-493.147827	-313.394958	1105.426880	-467.344543	207.759796	856.495972	-310.939026	-253.556442	905.104614	-501.564728	-47.776814	962.291504	554.768982	-49.908001	958.074768	570.987549	128.574600
-555.998596	50.522209	864.340027	-505.840118	-164.284897	869.048279	-627.686890	72.819237	490.124298	-555.538391	-214.470993	517.168640	-661.270996	74.771713	86.745674	-592.701172	-231.994720	83.449898	-583.778992	130.503586	1336.266235	-516.498474	-203.012482	1358.907959	-498.074280	-25.354343	1339.006836	-538.370850	5.420926	1631.752319	-625.312866	217.572556	1074.433838	-489.039886	-312.726288	1105.939209	-456.360046	208.545670	860.996521	-301.133423	-250.965012	912.096619	-502.425171	-48.135574	962.148804	554.913208	-49.798702	958.050964	570.983459	128.642792
-556.372925	50.493843	864.286072	-506.448181	-164.399429	869.084778	-627.630920	72.909355	490.031036	-555.463867	-214.562164	517.117737	-661.318298	74.767685	86.720879	-592.714417	-231.992447	83.471558	-584.489014	130.531509	1336.070801	-517.484497	-202.564743	1358.992310	-498.796021	-25.162123	1338.973022	-537.394836	5.693665	1631.570313	-620.182922	218.943146	1074.060547	-484.742706	-311.774231	1106.545410	-445.069794	209.354050	865.980408	-290.777191	-248.040207	920.068970	-503.032593	-48.227562	962.176575	555.042908	-49.741371	958.036255	570.953796	128.736206
-556.852051	50.505768	864.239746	-507.234528	-164.648575	869.018372	-627.639648	73.046822	489.986694	-555.361145	-214.578094	517.057068	-661.337158	74.767807	86.735031	-592.719971	-231.949738	83.469498	-585.179871	130.564041	1335.880127	-518.450256	-202.121628	1359.210938	-499.508850	-24.949839	1338.930420	-536.360596	6.023671	1631.402222	-614.986084	220.193680	1073.795410	-480.260345	-311.157166	1107.506104	-433.414032	209.963470	871.517151	-280.599609	-244.917862	928.568787	-503.738586	-48.422440	962.148926	555.179749	-49.679893	958.009338	570.925903	128.755325
-557.550781	50.735340	864.199097	-508.490356	-165.145920	868.787842	-627.730652	73.225533	489.964447	-555.589539	-214.868622	517.062866	-661.418945	74.766991	86.716682	-592.853699	-231.932663	83.514320	-585.907532	130.549606	1335.666260	-519.487671	-201.663437	1359.486328	-500.232788	-24.715649	1338.888794	-535.296570	6.355311	1631.256958	-609.666809	221.362930	1073.669312	-475.696411	-310.311646	1108.587891	-421.860687	210.685028	877.489014	-270.443756	-242.352966	937.484558	-504.656830	-48.729130	962.011292	555.344543	-49.635597	957.977417	570.903503	128.792740
-557.727478	50.417156	864.113037	-508.361328	-165.013657	869.112305	-627.505615	73.343811	489.813324	-555.253784	-214.754669	517.009949	-661.382324	74.796944	86.700432	-592.794861	-231.931290	83.492699	-586.565613	130.541840	1335.463745	-520.756958	-200.979675	1359.765869	-500.971466	-24.476709	1338.807007	-534.236511	6.698095	1631.077271	-604.362427	222.410431	1073.631592	-471.066467	-309.460571	1109.873047	-410.342010	211.271332	883.942017	-260.454010	-239.497192	946.968811	-504.960602	-48.644711	962.197266	555.494507	-49.591961	957.945129	570.867798	128.810715
-557.231567	50.942619	864.536621	-508.833862	-164.555771	869.103027	-627.114136	73.427933	489.800964	-554.905701	-214.646606	516.874084	-661.289429	74.860939	86.699394	-592.687927	-231.888428	83.494759	-587.259827	130.521301	1335.283203	-521.590088	-200.596466	1360.207153	-501.734009	-24.185904	1338.765625	-533.286865	6.922824	1630.885132	-599.073975	223.313995	1073.724854	-466.410339	-308.522949	1111.443237	-399.006500	211.768036	890.788879	-250.910797	-236.803055	956.659058	-505.159241	-48.519180	962.498413	555.694641	-49.571758	957.915222	570.825378	128.882706
-558.985413	49.981747	864.143311	-510.133514	-165.523712	869.196472	-627.470947	73.733421	489.625153	-555.250977	-215.021118	517.025696	-661.434509	74.832184	86.752327	-592.917358	-231.858444	83.573891	-587.928711	130.536865	1335.145020	-522.849976	-199.850189	1360.552246	-502.380920	-23.925591	1338.723755	-532.298645	7.482160	1630.624756	-593.871948	224.054489	1073.939575	-461.752411	-307.580780	1113.087524	-387.897247	212.288757	898.043213	-241.520355	-234.034607	966.781677	-506.607513	-49.192360	962.299866	556.010681	-49.419735	957.849365	570.854065	128.936096
-559.418213	49.954544	864.165466	-510.720917	-165.624207	869.341187	-627.340454	73.885147	489.563293	-555.148438	-215.071014	517.019043	-661.433289	74.854523	86.766983	-592.936584	-231.862137	83.609886	-588.525391	130.560303	1334.962158	-523.865173	-199.207718	1360.998901	-502.965454	-23.590395	1338.768555	-531.502136	8.061238	1630.360229	-588.703674	224.606262	1074.239990	-457.348816	-307.302155	1114.998169	-377.130615	212.692032	905.630737	-232.580673	-231.341660	977.130493	-507.240051	-49.251614	962.418640	556.247925	-49.397697	957.819946	570.860535	128.966614
-559.869873	49.967079	864.237000	-511.417603	-165.653290	869.476440	-627.304321	74.116432	489.539734	-555.006165	-215.142090	516.999329	-661.440918	74.893318	86.785179	-592.945679	-231.863846	83.662102	-589.050049	130.575836	1334.800903	-524.813477	-198.592743	1361.472900	-503.503723	-23.275862	1338.781250	-530.864990	8.430789	1630.104736	-583.750610	225.079468	1074.649902	-452.821075	-306.381042	1117.036499	-366.771423	213.008560	913.515503	-224.088196	-228.744415	987.527832	-507.915588	-49.286900	962.553833	556.556274	-49.253483	957.821899	570.860046	129.017838
-560.320984	49.959251	864.305908	-512.188416	-165.640701	869.609436	-627.218689	74.343933	489.509705	-554.819031	-215.156311	516.957458	-661.480774	74.884483	86.811401	-592.977600	-231.826736	83.675224	-589.454773	130.628159	1334.631226	-525.522339	-198.005951	1362.078979	-503.854553	-22.947319	1338.809692	-530.164978	8.944687	1629.780884	-578.937927	225.401306	1075.115723	-448.421204	-305.308258	1119.184937	-356.861938	213.172028	921.561951	-215.912430	-226.170639	998.143250	-508.606689	-49.313648	962.680603	557.035278	-48.934616	957.781433	570.916260	129.126450
-560.533081	49.666698	864.551636	-513.088867	-165.753815	869.569824	-627.066467	74.568268	489.422028	-554.613098	-215.506027	516.955872	-661.493958	74.885307	86.818649	-593.167297	-231.781616	83.700981	-589.792114	130.712280	1334.461914	-526.398071	-197.252686	1362.545044	-504.191833	-22.598804	1338.809448	-529.739014	9.437447	1629.537842	-574.327515	225.655701	1075.610229	-444.163483	-304.419983	1121.449707	-347.465149	213.320969	929.737244	-208.469498	-223.806519	1008.441895	-509.203400	-49.732708	962.814331	557.264282	-48.861568	957.717346	570.929382	129.204056
-561.607422	50.293102	864.368042	-513.633240	-165.932663	869.817810	-627.277832	74.873695	489.466522	-554.324646	-215.909470	517.014709	-661.621460	74.863235	86.865250	-593.152771	-231.768188	83.755569	-590.049133	130.779083	1334.317871	-527.142761	-196.425919	1362.990967	-504.496979	-22.207939	1338.792969	-529.427002	10.071137	1629.312012	-569.956177	225.778336	1076.161621	-439.980255	-303.765045	1123.871094	-338.692230	213.368332	937.943604	-201.600418	-221.590805	1018.586304	-510.088074	-49.297737	962.849670	557.478943	-48.821651	957.690063	570.918640	129.248779
-562.075012	50.242451	864.378845	-514.199219	-165.823288	870.029968	-627.118164	75.080032	489.349670	-554.130249	-215.760162	517.015137	-661.644775	74.860786	86.876144	-593.135986	-231.788513	83.831894	-590.223572	130.865433	1334.209473	-527.853455	-195.590698	1363.444824	-504.774414	-21.824480	1338.759766	-529.206177	10.794694	1629.084351	-565.831299	225.862808	1076.704102	-436.059784	-303.055328	1126.310669	-330.445251	213.323425	946.127502	-195.272949	-219.452805	1028.487549	-510.687958	-49.203304	962.979187	557.614014	-48.573895	957.499207	570.913818	129.324219
-562.516724	50.527962	864.054260	-515.016785	-166.150665	870.045349	-627.013672	75.337364	489.310394	-554.016296	-215.813507	517.016052	-661.683594	74.856133	86.891037	-593.299805	-231.414902	83.804016	-590.297485	131.006348	1334.115356	-528.558350	-194.648468	1363.781860	-504.949738	-21.476833	1338.751465	-529.201172	11.388759	1628.927490	-561.947083	225.865845	1077.279541	-432.282318	-302.506866	1128.769653	-322.867340	213.105118	954.175842	-189.550079	-217.377228	1038.055786	-511.256317	-49.133125	962.798767	557.788147	-48.553478	957.489807	570.883972	129.367203
-562.726685	50.565750	864.101868	-515.487671	-165.989075	870.197754	-626.779663	75.494522	489.213531	-553.580933	-215.734909	516.959167	-661.656982	74.901558	86.883186	-593.259644	-231.415298	83.832603	-590.311768	131.170502	1334.016357	-529.082825	-193.848251	1364.216797	-505.096588	-21.106985	1338.730103	-529.226624	12.108176	1628.842407	-558.362061	225.845490	1077.890747	-428.702087	-301.820587	1131.217041	-315.874359	212.925949	962.031372	-184.340469	-215.494659	1047.220947	-511.664215	-49.029469	962.917786	557.988098	-48.524776	957.477966	570.856750	129.386871
-563.122070	50.645863	864.078674	-516.074341	-166.023849	870.295410	-626.624329	75.691200	489.103088	-553.360657	-215.804169	516.918884	-661.668640	74.900696	86.897011	-593.359131	-231.402954	83.858093	-590.275940	131.361847	1333.932251	-529.595642	-193.034073	1364.624634	-505.185425	-20.729017	1338.743042	-529.389343	12.764867	1628.812988	-554.982727	225.818970	1078.440674	-425.347992	-301.519958	1133.734619	-309.565643	212.648056	969.668701	-179.761749	-213.815247	1055.804199	-512.146667	-48.980488	962.950134	558.189087	-48.532543	957.491821	570.827087	129.435715
-563.259705	50.614883	864.288208	-516.575745	-165.885757	870.326904	-626.417114	75.867134	489.017059	-552.921448	-215.750107	516.810791	-661.653503	74.951637	86.907990	-593.286621	-231.428802	83.890961	-590.188110	131.589249	1333.837280	-530.023621	-192.261398	1364.984253	-505.270874	-20.368052	1338.754150	-529.702209	13.369971	1628.782227	-551.872681	225.822128	1078.910278	-422.223236	-301.135315	1136.124756	-303.829468	212.267853	976.976807	-175.658829	-212.272919	1063.894653	-512.488037	-49.049244	963.087952	558.365356	-48.586018	957.511963	570.770264	129.420486
-563.532898	50.658016	864.292358	-517.044678	-165.883896	870.368164	-626.275146	76.064629	488.924164	-552.604309	-215.723938	516.720215	-661.647644	74.990814	86.915009	-593.265808	-231.436096	83.914810	-590.084656	131.866470	1333.750732	-530.433228	-191.487671	1365.394043	-505.362335	-20.021774	1338.719727	-530.124817	13.965413	1628.789917	-549.035522	225.852081	1079.355591	-419.302917	-300.753815	1138.396240	-298.751282	211.887344	983.862976	-172.051208	-210.888458	1071.260254	-512.839417	-49.032688	963.105591	558.545532	-48.597389	957.515808	570.713928	129.392242
-563.773010	50.662510	864.257996	-517.441467	-165.940750	870.432800	-626.182983	76.250549	488.843933	-552.403198	-215.807907	516.663757	-661.616394	75.025642	86.927452	-593.279114	-231.436935	83.909996	-589.958374	132.204971	1333.655762	-530.735046	-190.798111	1365.723389	-505.411469	-19.661114	1338.678955	-530.635132	14.545819	1628.810059	-546.402893	225.904678	1079.748657	-416.581879	-300.578003	1140.718750	-294.248535	211.387924	990.272339	-168.806168	-209.719666	1077.947510	-513.129883	-49.031689	963.110229	558.738586	-48.679352	957.527893	570.639160	129.374573
-563.986816	50.798553	864.227417	-517.893677	-165.850464	870.377991	-626.124756	76.415817	488.798828	-552.229797	-215.796249	516.573975	-661.628906	75.051079	86.945801	-593.248352	-231.457214	83.917107	-589.816467	132.545471	1333.546875	-531.145630	-190.050659	1366.011841	-505.491821	-19.321840	1338.635254	-531.223511	15.077120	1628.846802	-543.974182	225.973022	1080.058716	-414.091431	-300.283142	1142.880493	-290.275360	210.929703	996.071594	-165.948044	-208.751221	1083.795654	-513.373413	-48.942932	963.044006	558.916138	-48.744553	957.520813	570.537659	129.329422
-564.096130	50.846664	864.211792	-518.213257	-165.842499	870.396606	-626.058044	76.531982	488.770935	-552.165466	-215.866074	516.560120	-661.625427	75.078957	86.945648	-593.288025	-231.492310	83.924507	-589.671692	132.851547	1333.409424	-531.466980	-189.372192	1366.219604	-505.584412	-18.951178	1338.586304	-531.884583	15.593525	1628.864502	-541.748596	226.097626	1080.315552	-411.855927	-299.967987	1144.990723	-286.862518	210.452271	1001.216919	-163.344574	-207.976227	1088.818726	-513.536926	-48.917725	963.031067	559.088928	-48.796818	957.526550	570.406860	129.254990
-564.593689	50.867199	863.993103	-518.514771	-166.036163	870.458008	-626.177795	76.700203	488.754395	-552.166748	-215.922363	516.589539	-661.694519	75.078056	86.973541	-593.368652	-231.519653	83.936829	-589.502319	133.188278	1333.242065	-531.857483	-188.613831	1366.302124	-505.644043	-18.617725	1338.526855	-532.647339	16.061581	1628.897461	-539.803467	226.232162	1080.595093	-409.760834	-299.712402	1147.026367	-283.927856	209.924484	1005.680420	-160.981400	-207.379959	1092.964478	-513.854553	-48.847908	962.914673	559.257263	-48.853588	957.526917	570.255249	129.163834
-564.490479	50.922169	863.981628	-518.647949	-165.954147	870.484619	-626.137817	76.769577	488.728363	-552.047913	-215.873672	516.553772	-661.667542	75.112503	86.972122	-593.351501	-231.512787	83.908302	-589.421021	133.509323	1333.066650	-532.395630	-187.856415	1366.305176	-505.773071	-18.311901	1338.490967	-533.337463	16.555077	1628.916260	-537.946228	226.387695	1080.873047	-407.825623	-299.409027	1148.929688	-281.387329	209.435837	1009.415588	-158.805115	-206.978638	1096.350220	-513.848145	-48.787365	962.916748	559.407593	-48.939484	957.553589	570.083679	129.076569
-564.262329	50.949928	864.005005	-518.680359	-165.841629	870.515869	-626.061829	76.833199	488.693359	-551.927063	-215.789154	516.527649	-661.685303	75.108864	86.933807	-593.301270	-231.513275	83.894653	-589.312012	133.768021	1332.832275	-532.875671	-187.168732	1366.253296	-505.898865	-17.995657	1338.448120	-534.101318	17.000912	1628.939941	-536.261047	226.585098	1081.175171	-406.095917	-299.190094	1150.744385	-279.167267	209.121933	1012.381287	-156.837036	-206.857513	1098.808960	-513.762939	-48.746136	962.950317	559.455505	-49.063999	957.603455	569.878540	128.918304
-564.001526	51.015869	863.980286	-518.641052	-165.731400	870.543335	-625.990845	76.852776	488.680817	-551.951782	-215.779297	516.545227	-661.687012	75.118927	86.945816	-593.317688	-231.506226	83.901253	-589.240234	133.998062	1332.613403	-533.480774	-186.431076	1366.072388	-506.040924	-17.659515	1338.416260	-534.847595	17.444609	1629.007813	-534.682495	226.752518	1081.481323	-404.502014	-298.879242	1152.393799	-277.263550	208.709442	1014.712158	-155.060608	-206.786560	1100.936157	-513.630005	-48.664932	962.957275	559.616699	-49.192921	957.612366	569.753662	128.831711
-563.722351	51.071842	863.931458	-518.525146	-165.646194	870.564514	-625.875977	76.906799	488.653961	-551.964966	-215.735397	516.564087	-661.679016	75.145897	86.918198	-593.304626	-231.782211	83.948189	-589.165771	134.217422	1332.341553	-534.108154	-185.752090	1365.748657	-506.246826	-17.359592	1338.423462	-535.609619	17.896194	1629.073730	-533.296692	226.981018	1081.710571	-403.142700	-298.676727	1153.808350	-275.645050	208.416550	1016.448181	-153.495483	-206.937775	1102.439209	-513.472168	-48.591076	962.954651	560.274719	-49.030113	957.445618	569.806702	128.976379
-563.416931	51.121483	863.889771	-518.393311	-165.530701	870.601929	-625.804871	76.924683	488.656372	-552.023987	-215.711380	516.564392	-661.670471	75.134567	86.912979	-593.284241	-231.785568	83.970566	-589.140869	134.396362	1332.104858	-534.780029	-185.110764	1365.313721	-506.449188	-17.061317	1338.428101	-536.336548	18.250374	1629.150635	-532.128296	227.204575	1081.902344	-402.069580	-298.574249	1154.974365	-274.294281	208.170914	1017.658997	-152.287186	-207.375351	1103.471558	-513.295105	-48.501377	962.963867	560.468262	-49.108246	957.431702	569.674438	128.959488
-563.067566	51.263741	863.852173	-518.156860	-165.411835	870.634827	-625.729797	76.968552	488.706238	-552.028137	-215.555695	516.570190	-661.664001	75.136574	86.922577	-593.290405	-231.474854	83.860619	-589.129456	134.600632	1331.925537	-535.367554	-184.529190	1364.966064	-506.565186	-16.814964	1338.497803	-537.041382	18.640726	1629.196533	-531.140442	227.413376	1081.975952	-401.387024	-298.467926	1155.816040	-273.281586	207.974228	1018.582336	-151.394073	-207.685287	1104.555298	-513.058472	-48.366177	962.977295	560.642944	-49.163589	957.407593	569.539368	128.925064
-562.678406	51.407745	863.812744	-517.870789	-165.267288	870.658508	-625.603699	76.979744	488.742279	-552.172485	-215.430496	516.622070	-661.667236	75.124550	86.906021	-593.269531	-231.790131	83.910629	-589.136108	134.871017	1331.788452	-535.850525	-184.090164	1364.791992	-506.652222	-16.562378	1338.560547	-537.703918	18.961470	1629.224365	-530.577087	227.609192	1081.990601	-401.181122	-298.544647	1156.298096	-272.683838	207.826553	1019.213989	-151.047760	-208.266907	1105.268677	-512.782288	-48.219238	962.986877	560.809937	-49.233154	957.399414	569.386475	128.855820
-562.258728	51.551399	863.771301	-517.538757	-165.111481	870.694824	-625.500488	77.041534	488.796661	-552.314453	-215.284637	516.674744	-661.682617	75.118004	86.909370	-593.331177	-231.438873	83.802322	-589.126343	135.220505	1331.607910	-536.213867	-183.683182	1364.613892	-506.722656	-16.297791	1338.649780	-538.282104	19.249565	1629.208008	-530.366943	227.833725	1081.819946	-401.462219	-298.763550	1156.361328	-272.379242	207.678680	1019.794189	-151.122620	-208.812057	1106.267090	-512.478943	-48.060104	963.004211	561.009094	-49.270206	957.351624	569.241760	128.811432
-561.876526	51.708332	863.700195	-517.139587	-164.976181	870.717285	-625.344727	77.053246	488.808014	-552.549133	-215.208023	516.764465	-661.639526	75.099838	86.922295	-593.325684	-231.421677	83.796196	-589.059082	135.607590	1331.425415	-536.453247	-183.330872	1364.427612	-506.746307	-15.979705	1338.740356	-538.791260	19.551723	1629.212524	-530.612793	228.073807	1081.418335	-402.253662	-299.235657	1156.046875	-272.559052	207.546326	1020.412292	-151.787109	-209.452362	1107.373047	-512.171936	-47.887913	963.001465	561.182861	-49.304890	957.339600	569.089783	128.760513
-561.498657	51.859707	863.646729	-516.721558	-164.837555	870.748230	-625.193359	77.108177	488.855988	-552.775208	-215.086060	516.875061	-661.659912	75.091217	86.923843	-593.313293	-231.737396	83.859642	-588.903015	136.013107	1331.178101	-536.504944	-183.062622	1364.304688	-506.693359	-15.639890	1338.801758	-539.189148	19.832748	1629.245728	-531.353333	228.448303	1080.680176	-403.620941	-299.886902	1155.217041	-273.226318	207.445465	1021.107422	-153.106247	-210.231842	1108.608643	-511.845825	-47.715317	963.008179	561.343323	-49.298031	957.303955	568.924133	128.733749
-561.174438	52.026173	863.553467	-516.296570	-164.770233	870.788330	-625.036865	77.163368	488.854248	-553.015747	-215.023605	516.963501	-661.659668	75.094460	86.938278	-593.331177	-231.742676	83.860199	-588.589844	136.519775	1330.906616	-536.315247	-182.898712	1364.246948	-506.528656	-15.302502	1338.832397	-539.500305	20.121758	1629.291504	-532.648315	228.873611	1079.682129	-405.550018	-300.872772	1154.040894	-274.441193	207.296448	1022.158875	-155.047882	-210.852158	1110.404541	-511.520874	-47.540806	962.990356	561.519104	-49.354176	957.291016	568.821350	128.707703
-560.224915	52.217857	863.666687	-515.684265	-164.382736	870.763611	-624.597412	77.158859	488.843140	-553.132935	-214.880173	517.034302	-661.558960	75.105347	86.928604	-593.291809	-231.719406	83.848740	-588.243164	137.042664	1330.574707	-536.027893	-182.827301	1364.163330	-506.356628	-14.910978	1338.838257	-539.688843	20.410542	1629.334229	-534.488159	229.407501	1078.414429	-408.100128	-302.037292	1152.469849	-276.158752	207.106812	1023.392517	-157.661179	-211.668686	1112.550171	-510.853027	-47.368465	963.077393	561.705505	-49.376476	957.270813	568.701965	128.718613
-559.861938	52.368710	863.622620	-515.201904	-164.193344	870.735718	-624.324097	77.237083	488.842712	-553.288940	-214.722061	517.115173	-661.521729	75.106285	86.949104	-593.323181	-231.747940	83.837509	-587.801697	137.645721	1330.245728	-535.523132	-182.871307	1364.138184	-506.010162	-14.522244	1338.832520	-539.760864	20.721460	1629.385132	-536.876648	230.017868	1077.007446	-411.182800	-303.362061	1150.556519	-278.627869	206.980667	1025.046143	-160.931961	-212.583130	1115.159790	-510.453918	-47.179405	963.046326	561.884399	-49.407242	957.261597	568.558655	128.717087
-559.529236	52.569668	863.573486	-514.746948	-164.013489	870.709229	-624.087280	77.303909	488.820557	-553.415894	-214.585617	517.154907	-661.507751	75.113297	86.948265	-593.278503	-231.737335	83.803505	-587.317566	138.290466	1329.842773	-534.915649	-182.961426	1364.046265	-505.561615	-14.167342	1338.774902	-539.722229	21.073725	1629.412720	-539.775208	230.749847	1075.484253	-414.738617	-304.840149	1148.308350	-281.326508	206.433121	1027.047363	-164.860977	-213.540100	1118.400513	-510.053925	-46.963413	963.004456	562.042725	-49.428749	957.250916	568.421936	128.726990
-559.257141	52.874702	863.487000	-514.322632	-163.766632	870.510986	-623.865479	77.387146	488.827637	-553.941711	-214.757248	517.283569	-661.465271	75.145340	86.937889	-593.447021	-231.745285	83.792351	-586.787292	138.989883	1329.380737	-534.182922	-183.113434	1363.921265	-504.942810	-13.803877	1338.682861	-539.540955	21.445759	1629.425171	-543.036255	231.454575	1073.875732	-418.770935	-306.324188	1145.821045	-284.726135	206.085861	1029.640137	-169.467636	-214.699051	1122.031616	-509.618835	-46.702957	962.838928	562.173462	-49.420986	957.229370	568.250061	128.760132
-558.854431	53.040596	863.372925	-513.705505	-163.711685	870.630249	-623.582886	77.462234	488.774475	-553.684875	-214.391159	517.254395	-661.412842	75.178177	86.919891	-593.294312	-231.726547	83.712837	-586.296387	139.734833	1328.954346	-533.333679	-183.414673	1363.811768	-504.107422	-13.332159	1338.714722	-539.226501	21.852318	1629.395264	-546.782166	232.247314	1072.329834	-423.302399	-307.953094	1143.177002	-288.545929	205.505524	1032.106079	-174.606873	-216.055496	1126.064453	-509.118347	-46.469208	962.832886	562.281738	-49.361996	957.224731	568.023132	128.816177
-558.548767	53.218781	863.299377	-513.183044	-163.491348	870.579407	-623.395325	77.572441	488.731262	-553.709229	-214.240295	517.246338	-661.370117	75.216331	86.922310	-593.255798	-231.731995	83.678825	-585.655762	140.543930	1328.525513	-532.298645	-183.751526	1363.642090	-503.460175	-12.934017	1338.428955	-538.783264	22.311602	1629.337158	-550.812073	232.976685	1070.800049	-428.186310	-309.511292	1140.346558	-293.029480	205.414246	1035.023315	-180.208313	-217.689896	1130.284668	-508.635590	-46.217449	962.746277	562.347534	-49.323544	957.201843	567.804993	128.839859
-558.255920	53.387310	863.243713	-512.723267	-163.250961	870.525024	-623.229187	77.680443	488.678436	-553.897888	-214.197021	517.268921	-661.379211	75.231873	86.894760	-593.353027	-231.736710	83.663414	-585.020020	141.357391	1328.203857	-531.297729	-184.204834	1363.542236	-502.551514	-12.486494	1338.259155	-538.229126	22.776911	1629.292725	-555.216736	233.772888	1069.351318	-433.452942	-311.159058	1137.623047	-297.410309	204.672501	1038.351685	-186.220520	-219.623199	1134.799072	-508.151794	-45.967056	962.656372	562.430115	-49.271461	957.196228	567.551941	128.951920
-557.972534	53.514107	863.176453	-512.267578	-163.012848	870.459839	-623.059998	77.759872	488.631348	-553.973328	-214.097107	517.295471	-661.319580	75.276894	86.877907	-593.276184	-231.694901	83.635033	-584.509277	142.133682	1327.885254	-530.308289	-184.653687	1363.372559	-501.422455	-12.064438	1338.252930	-537.583130	23.297443	1629.243896	-559.816650	234.514938	1068.000366	-438.976349	-312.797241	1135.010132	-302.313904	204.350601	1041.724487	-192.539688	-221.887482	1139.311523	-507.640137	-45.728859	962.544250	562.484863	-49.233303	957.196899	567.301819	129.032120
-557.728271	53.669838	863.151123	-511.793793	-163.130661	870.347107	-622.920593	77.814018	488.617584	-554.168518	-214.039398	517.370667	-661.317566	75.303192	86.845604	-593.312134	-231.702438	83.626709	-583.895386	142.933563	1327.639038	-529.232971	-185.087967	1363.319336	-500.402344	-11.630265	1338.092773	-536.874146	23.728308	1629.184326	-564.539307	235.239182	1066.791504	-444.667877	-314.331329	1132.579834	-307.362885	204.236038	1045.046387	-199.024719	-224.417267	1143.946045	-507.102509	-45.694736	962.422302	562.557190	-49.211411	957.201782	567.114258	129.117569
-557.571411	53.814396	863.135681	-511.392761	-162.998657	870.264648	-622.781860	77.851341	488.570313	-554.241516	-213.914871	517.382813	-661.275757	75.320595	86.839211	-593.283752	-231.700577	83.626968	-583.255249	143.693970	1327.483032	-528.188416	-185.464981	1363.298828	-499.519012	-11.283741	1337.784668	-536.027710	24.294266	1629.153442	-569.376770	235.940445	1065.768555	-450.505646	-315.845764	1130.427246	-312.221710	203.776505	1048.837524	-205.685181	-227.192734	1148.185791	-506.631805	-45.516499	962.313904	562.633240	-49.196949	957.199341	566.895813	129.204575
-557.358154	53.923298	863.129272	-510.911194	-162.380219	870.164185	-622.713196	77.892502	488.551361	-554.232910	-213.730957	517.318909	-661.291138	75.331436	86.811455	-593.221008	-231.692841	83.619232	-582.596375	144.379089	1327.348755	-527.135742	-185.753159	1363.202393	-498.459564	-10.958312	1337.601074	-535.173218	24.774248	1629.095825	-574.183044	236.649353	1064.933716	-456.279541	-317.317810	1128.503296	-317.266754	203.892288	1051.924561	-212.192612	-230.235031	1152.078491	-506.113373	-45.103519	962.205872	562.701294	-49.149620	957.211487	566.656250	129.252884
-557.218750	54.108212	863.122253	-510.499207	-162.116318	870.096802	-622.690491	77.917999	488.527954	-554.338257	-213.613068	517.333191	-661.285339	75.369171	86.782829	-593.258789	-231.714355	83.618507	-581.974121	145.004227	1327.299561	-526.139160	-185.995880	1363.266113	-497.197906	-10.582560	1337.596069	-534.267334	25.244324	1629.035278	-578.768372	237.174744	1064.246826	-462.075806	-318.706024	1126.919922	-322.410309	204.713058	1053.918945	-218.666214	-233.401733	1155.811279	-505.652557	-44.829079	962.109375	562.761902	-49.159462	957.221558	566.417419	129.252869
-557.110840	54.196754	863.124695	-510.146332	-161.878006	870.060120	-622.758301	77.992172	488.539001	-554.453857	-213.538284	517.364197	-661.293457	75.400627	86.772675	-593.284607	-231.691589	83.624977	-581.264282	145.512131	1327.325317	-525.083557	-186.204620	1363.342285	-496.121979	-10.227829	1337.479004	-533.350952	25.698246	1629.004517	-583.263794	237.997635	1063.904907	-467.631195	-320.097229	1125.612793	-327.213287	205.207077	1056.310913	-224.997467	-236.686310	1159.150513	-505.230194	-44.604866	962.029480	562.796204	-49.161674	957.236389	566.143127	129.270493
-556.985718	54.371098	863.136169	-509.776489	-162.020264	870.013062	-622.808716	77.994347	488.566498	-554.585632	-213.501389	517.451538	-661.325623	75.398170	86.754082	-593.324707	-231.712646	83.620422	-580.533691	145.961258	1327.375732	-523.994995	-186.302261	1363.422241	-495.327148	-9.970654	1337.222290	-532.456421	26.094006	1628.977417	-587.753662	238.861191	1063.765381	-473.055786	-321.524536	1124.627686	-331.907745	205.006241	1057.532471	-231.098938	-240.049850	1162.085938	-504.794067	-44.556782	961.952209	562.901367	-49.219849	957.257935	566.034912	129.141922
-556.898804	54.459652	863.144470	-509.465271	-161.816711	870.006714	-622.919556	77.994072	488.575409	-554.664124	-213.436462	517.472168	-661.314331	75.434387	86.727829	-593.385559	-231.737015	83.665169	-579.834045	146.377625	1327.472656	-522.975647	-186.348068	1363.604370	-494.113403	-9.622756	1337.306885	-531.495544	26.550144	1628.973267	-591.724609	239.762497	1063.871216	-478.272400	-322.890717	1123.990356	-335.761536	205.506302	1059.339478	-236.890411	-243.406967	1164.460571	-504.440155	-44.350307	961.900757	563.080017	-49.222969	957.205505	565.995850	129.066376
-556.898010	54.632095	863.170044	-509.332336	-161.718460	869.916199	-623.080933	78.030792	488.646698	-554.734009	-213.427155	517.531128	-661.375916	75.419823	86.740852	-593.348938	-231.715027	83.663559	-579.070374	146.697800	1327.589355	-521.923035	-186.331009	1363.713013	-493.349792	-9.442094	1337.073853	-530.596619	26.922295	1628.992676	-595.260071	240.649811	1064.170654	-483.219879	-324.342957	1123.635986	-339.625458	206.544373	1060.539185	-242.470016	-246.776260	1166.460083	-504.179443	-44.210983	961.809204	563.101379	-49.354527	957.302368	565.855103	128.936707
-556.913147	54.789227	863.203491	-509.278442	-161.468170	869.832397	-623.229065	78.026154	488.691345	-554.743103	-213.354004	517.536133	-661.357666	75.449776	86.738625	-593.482056	-231.733582	83.666039	-578.336243	146.947922	1327.782837	-520.952026	-186.355988	1363.807495	-492.383240	-9.150957	1337.156128	-529.712708	27.243761	1629.015747	-598.502686	241.736282	1064.669312	-487.866333	-325.805664	1123.557129	-343.517883	207.786865	1061.271729	-247.493210	-250.157486	1168.150391	-503.977722	-44.007229	961.728516	563.143799	-49.378666	957.325256	565.699829	128.937210
-556.851685	54.825523	863.210022	-508.947296	-161.222412	869.937744	-623.391785	78.001831	488.705719	-554.652832	-213.238739	517.528625	-661.391846	75.463005	86.732674	-593.465271	-231.758652	83.676895	-577.572754	147.234558	1328.015259	-520.088196	-186.273163	1363.960693	-491.659454	-9.022198	1337.025024	-528.829285	27.539963	1629.020874	-601.436707	242.947189	1065.271973	-492.193726	-327.282043	1123.733765	-346.728363	208.908432	1061.740356	-252.012711	-253.351868	1169.205933	-503.705444	-43.761425	961.750854	563.209534	-49.357464	957.330383	565.554138	128.905121
-556.803955	54.927010	863.232849	-508.631531	-161.085678	870.011780	-623.554626	77.983223	488.741394	-554.571838	-213.137787	517.540039	-661.396606	75.467644	86.705215	-593.438354	-231.748047	83.658554	-576.810608	147.436493	1328.228760	-519.281616	-186.243896	1364.211426	-490.706512	-8.816943	1337.198486	-527.985168	27.809620	1629.034546	-603.944702	243.941666	1065.854614	-496.150055	-328.688019	1124.137451	-349.527283	210.170731	1061.792603	-256.003998	-256.418701	1169.889648	-503.451050	-43.566727	961.769409	563.244568	-49.387951	957.330994	565.399597	128.869812
-556.801331	55.108101	863.267822	-508.473816	-160.913849	870.038086	-623.779297	77.970856	488.802979	-554.521423	-213.101486	517.523438	-661.425903	75.481789	86.683708	-593.473389	-231.733643	83.690681	-576.015381	147.649826	1328.517578	-518.428833	-186.179565	1364.525146	-490.252869	-8.708138	1337.041138	-527.150940	28.031557	1629.046509	-606.066467	244.986038	1066.486328	-499.685974	-330.123535	1124.723511	-351.860443	211.672485	1061.605103	-259.390198	-259.243073	1170.062866	-503.279266	-43.353973	961.768188	563.206360	-49.452778	957.145813	565.262756	128.909134
-556.858032	55.262909	863.300293	-508.366089	-160.775055	870.048645	-623.934875	77.961151	488.809631	-554.455078	-212.969040	517.504028	-661.422485	75.517365	86.705734	-593.456970	-231.739960	83.662628	-575.255188	147.805984	1328.753418	-517.839478	-186.079498	1364.775269	-489.437378	-8.552730	1337.202515	-526.334961	28.211235	1629.089478	-608.000183	246.168854	1067.086060	-502.833344	-331.553955	1125.361084	-353.964233	212.712448	1060.897949	-262.238861	-261.801575	1169.771484	-503.170410	-43.177383	961.760986	563.091492	-49.594776	957.199463	565.055969	128.821014
-556.866028	55.337013	863.350525	-508.266632	-160.097382	870.040466	-624.095947	77.930161	488.810425	-554.285583	-212.815735	517.367188	-661.439941	75.546776	86.702370	-593.302979	-231.752441	83.713921	-574.438354	147.955322	1328.956787	-517.346313	-185.937363	1365.032715	-488.993896	-8.560082	1337.112427	-525.531738	28.347879	1629.156738	-609.898132	247.792572	1067.742432	-505.497314	-332.896149	1126.135742	-355.729034	214.020676	1059.935791	-264.391022	-264.129150	1169.072388	-503.053558	-42.770512	961.756775	563.025391	-49.669937	957.235168	564.864990	128.804153
-556.955750	55.491375	863.422852	-508.316071	-160.002274	870.067688	-624.245239	77.949997	488.846985	-554.268921	-212.758118	517.381836	-661.453491	75.543419	86.703789	-593.307373	-231.749344	83.717216	-573.676575	148.047195	1329.213867	-517.041260	-185.822495	1365.315552	-488.280945	-8.518765	1337.243774	-524.797485	28.407730	1629.265137	-611.017395	248.882538	1068.316772	-507.819946	-334.259277	1126.926636	-356.942230	215.687927	1058.705688	-266.139404	-266.131256	1167.757202	-503.035583	-42.643856	961.779114	562.948425	-49.708900	957.263611	564.720520	128.772430
-557.053772	55.609474	863.485291	-508.382935	-159.962753	870.067383	-624.392517	77.966141	488.910156	-554.264954	-212.715240	517.367920	-661.442383	75.579109	86.730980	-593.304016	-231.719284	83.737099	-572.889038	148.138977	1329.505981	-516.733032	-185.715347	1365.614136	-487.923645	-8.546326	1337.175903	-523.988037	28.497055	1629.384766	-612.089783	250.051285	1068.927612	-509.676453	-335.521973	1127.723267	-357.641846	216.588089	1057.096313	-267.285248	-267.947479	1166.081787	-503.027618	-42.572365	961.782776	562.779358	-49.671806	957.316406	564.566650	128.725250
-557.140503	55.724190	863.564331	-508.474884	-159.924683	870.063782	-624.553772	77.984383	488.956451	-554.221558	-212.689026	517.367065	-661.478027	75.616364	86.707603	-593.311096	-231.705399	83.738258	-572.068542	148.195313	1329.714355	-516.363098	-185.702240	1365.970215	-487.468353	-8.610663	1337.210693	-523.220032	28.516233	1629.528564	-612.731384	251.073837	1069.423706	-511.037567	-336.680939	1128.529785	-358.278717	217.842850	1055.107788	-267.879608	-269.542908	1164.032715	-503.032593	-42.518215	961.796326	562.574585	-49.624504	957.364441	564.417603	128.649872
-557.185791	55.831837	863.605408	-508.600647	-159.892868	870.012268	-624.730164	78.059929	489.002411	-554.203308	-212.654175	517.339905	-661.477966	75.642891	86.732552	-593.378296	-231.716568	83.746597	-571.324402	148.284821	1329.906982	-516.289795	-185.554062	1366.084106	-487.046783	-8.649220	1337.215942	-522.502380	28.497503	1629.636963	-613.224487	252.310623	1070.036011	-512.037048	-337.767975	1129.222656	-358.676147	219.232605	1052.782837	-268.223389	-270.875214	1161.273438	-503.021637	-42.482796	961.764282	562.377625	-49.557579	957.391479	564.291199	128.625702
-557.228027	55.884956	863.639587	-508.742920	-159.879669	869.936584	-624.897888	78.124809	489.027588	-554.163818	-212.606186	517.292725	-661.540649	75.647881	86.743332	-593.375183	-231.710861	83.726631	-570.605957	148.287689	1329.978271	-516.203369	-185.468903	1366.192261	-486.629150	-8.702895	1337.234009	-521.781982	28.433350	1629.738525	-613.236023	253.302017	1070.416016	-512.662170	-338.730560	1129.814819	-358.644501	220.897522	1050.181030	-268.079681	-272.053131	1158.077148	-503.019562	-42.493130	961.718140	562.435608	-49.682842	957.303467	564.290955	128.675735
-557.278503	55.976570	863.673462	-509.005890	-160.492081	869.900818	-625.086731	78.176041	489.074432	-554.279114	-212.670670	517.369324	-661.572327	75.667839	86.758537	-593.450378	-231.711777	83.735115	-569.929871	148.351318	1330.074829	-516.164978	-185.379074	1366.209229	-486.267151	-8.809463	1337.205078	-521.100586	28.302935	1629.813721	-613.025146	254.029510	1070.771118	-512.896362	-339.543823	1130.310425	-358.458221	222.245392	1047.280029	-267.430573	-273.179138	1154.732422	-503.063446	-42.820095	961.688171	562.535461	-49.773170	957.222229	564.265503	128.741943
-557.248962	55.980808	863.674927	-509.309692	-160.563049	869.882080	-625.170105	78.240944	489.102509	-554.303650	-212.678970	517.309692	-661.562622	75.690849	86.750237	-593.486145	-231.686707	83.716095	-569.279114	148.422684	1330.139038	-515.969604	-185.453232	1366.308838	-485.918365	-8.889908	1337.184204	-520.425659	28.146814	1629.851440	-612.949097	255.234879	1071.294922	-512.820740	-340.160126	1130.748169	-358.715759	223.454025	1044.092896	-266.638214	-274.115234	1150.858887	-503.130371	-42.896820	961.661499	562.447266	-49.815510	957.232788	564.197754	128.715607
-557.183350	55.974411	863.685913	-509.657166	-160.358887	869.983887	-625.312866	78.278854	489.133453	-554.276489	-212.669205	517.229004	-661.653564	75.702278	86.769531	-593.503906	-231.710815	83.723122	-568.654541	148.505249	1330.164185	-515.925049	-185.391052	1366.241699	-485.656891	-8.953448	1337.135742	-519.756958	27.982283	1629.891479	-612.060486	255.334732	1071.229736	-512.416443	-340.608398	1131.012451	-358.158142	224.744644	1040.778198	-265.473267	-274.937469	1146.637085	-503.258911	-42.803932	961.714600	562.332397	-49.836086	957.243896	564.123047	128.688568
-557.117981	55.962803	863.667053	-509.910400	-160.496185	869.931152	-625.332336	78.307373	489.119476	-554.256592	-212.641495	517.208923	-661.641907	75.712860	86.758789	-593.509521	-231.712402	83.701431	-568.061340	148.601715	1330.199707	-515.925171	-185.339859	1366.098267	-485.435425	-9.021900	1337.089966	-519.118164	27.768497	1629.922607	-610.942627	255.301743	1071.173584	-511.757568	-340.829712	1131.149902	-357.306030	226.236404	1037.187256	-264.088684	-275.613037	1142.037964	-503.298859	-42.931664	961.666870	562.125183	-49.838825	957.286621	564.020142	128.637390
-556.854187	55.910671	863.646301	-510.186859	-159.983963	870.004272	-625.311157	78.341286	489.140289	-554.070740	-212.521576	517.050110	-661.667297	75.708054	86.756317	-593.393127	-231.690491	83.656250	-567.478821	148.690903	1330.222168	-515.857239	-185.329727	1365.949951	-485.211182	-9.084139	1337.028198	-518.513489	27.526735	1629.942383	-609.507385	255.554703	1071.141846	-510.825348	-340.924469	1131.180298	-356.915405	229.343491	1033.379639	-262.436401	-276.214447	1137.052124	-503.324310	-42.715492	961.700500	561.847107	-49.835049	957.354980	563.897827	128.540543
-556.646057	55.850620	863.577332	-510.464752	-160.103577	869.962524	-625.233093	78.363426	489.100037	-554.012268	-212.490387	517.008179	-661.661682	75.707260	86.759178	-593.412354	-231.731796	83.654572	-567.040405	148.767105	1330.268555	-516.022583	-185.176468	1365.616821	-485.134033	-9.142359	1336.947388	-517.868652	27.232166	1629.982178	-608.373230	255.833282	1071.183472	-509.664551	-340.803070	1131.045288	-356.643677	231.360321	1028.755615	-260.590332	-276.797211	1131.557373	-503.331635	-42.858105	961.641541	561.503540	-49.789795	957.407166	563.760803	128.487976
-556.371948	55.840401	863.507141	-510.761047	-160.229385	869.921082	-625.139648	78.431862	489.100342	-553.930664	-212.473862	516.964539	-661.676392	75.714233	86.765366	-593.407410	-231.721466	83.633507	-566.674255	148.787125	1330.340088	-516.128601	-185.149063	1365.411987	-485.061981	-9.259399	1336.878906	-517.210510	27.093964	1629.909424	-607.327026	256.349670	1071.280518	-508.304321	-340.466827	1130.881958	-355.027283	231.771912	1024.319702	-258.615204	-277.225800	1125.697754	-503.309662	-42.991390	961.581543	561.103210	-49.724567	957.454651	563.548889	128.470718
-556.165466	55.799004	863.432068	-511.064453	-160.379318	869.916443	-625.052185	78.492622	489.096344	-553.877380	-212.501099	516.934998	-661.692993	75.705193	86.812263	-593.415466	-231.717804	83.635719	-566.323975	148.824265	1330.428467	-516.195251	-185.117340	1365.196045	-484.969696	-9.354491	1336.828857	-516.619812	26.833984	1629.879028	-605.676331	255.806854	1071.108765	-506.777496	-339.936890	1130.629028	-353.877930	232.769012	1019.194397	-256.456146	-277.650513	1119.227905	-503.341217	-43.128635	961.540344	560.811707	-49.668503	957.457275	563.418030	128.533936
-555.951294	55.792938	863.379150	-511.309479	-160.553192	869.910095	-624.909729	78.556084	489.105255	-553.786316	-212.570160	516.910095	-661.730408	75.697037	86.810776	-593.409790	-231.721542	83.638832	-565.963989	148.865402	1330.538696	-516.311218	-185.052628	1364.940186	-484.893280	-9.436388	1336.792603	-516.064270	26.511574	1629.859985	-603.907959	254.911819	1071.004028	-505.090485	-339.216309	1130.318237	-352.110504	232.932343	1013.998230	-254.179779	-278.002441	1112.226929	-503.351105	-43.268326	961.513672	560.503479	-49.634693	957.454163	563.295715	128.489716
-555.723816	55.767162	863.403015	-511.555267	-160.760254	869.766663	-624.709961	78.647163	489.098267	-553.740295	-212.615967	516.864380	-661.728455	75.702011	86.824867	-593.481873	-231.769150	83.611061	-565.561218	148.605499	1330.533203	-516.480042	-185.017441	1364.684814	-484.881256	-9.573847	1336.760376	-515.408813	26.256245	1629.830200	-601.931213	254.190353	1070.902466	-503.284393	-338.302155	1129.964844	-351.002991	233.951843	1008.022217	-251.880981	-278.256439	1104.760376	-503.321838	-43.523987	961.454895	560.331421	-49.587826	957.377686	563.177612	128.602829
-555.241882	55.429260	863.362488	-511.824463	-161.066772	869.630554	-624.362244	78.696922	489.017548	-553.426453	-212.550400	516.806946	-661.691956	75.696861	86.822708	-593.411743	-231.791794	83.598854	-565.362549	148.480270	1330.679565	-516.664368	-185.153259	1364.541992	-484.933319	-9.792938	1336.776978	-514.829773	25.868530	1629.842529	-600.003113	253.444901	1070.939575	-501.324249	-337.257996	1129.616699	-350.134766	235.191498	1001.295776	-249.731552	-278.335541	1096.806885	-503.173492	-43.983540	961.366028	560.217163	-49.583122	957.295715	563.100891	128.710205
-554.936890	55.537048	863.121399	-511.875824	-161.008179	869.795898	-624.109924	78.764236	489.034027	-553.155701	-212.530792	516.739502	-661.687988	75.699875	86.852699	-593.351318	-231.805298	83.592148	-565.188904	148.376984	1330.867432	-516.969299	-185.082001	1364.166504	-485.000122	-9.974290	1336.795898	-514.175476	25.642052	1629.762085	-597.938660	252.873108	1071.005737	-499.283295	-336.175720	1129.120117	-349.663269	236.686264	994.419250	-247.690979	-278.345734	1088.315186	-503.099731	-43.784630	961.334290	560.303284	-49.562695	957.328552	562.999023	128.850952
-554.609192	55.591156	863.030212	-511.992889	-161.137558	869.788391	-623.910828	78.859558	489.023285	-553.009338	-212.597733	516.682129	-661.675415	75.683105	86.864082	-593.365417	-231.794067	83.595245	-565.011780	148.251968	1331.080200	-517.260925	-185.093506	1363.886841	-485.070526	-10.150070	1336.865723	-513.545288	25.318871	1629.737671	-595.848633	251.823868	1071.029297	-497.210388	-335.064728	1128.625244	-348.475372	236.870926	987.338196	-245.884521	-278.303894	1079.337646	-503.003296	-43.856953	961.291077	559.398926	-49.534264	957.577087	562.612183	128.585312
-554.303955	55.631317	862.996460	-512.075500	-161.254776	869.801697	-623.629272	79.010086	489.015198	-552.815918	-212.664383	516.680420	-661.675110	75.674606	86.908447	-593.379578	-231.793808	83.620087	-564.876465	148.107819	1331.281860	-517.622742	-185.119156	1363.639526	-485.149994	-10.357383	1336.967896	-512.912109	24.970921	1629.689209	-593.546143	250.720596	1070.987061	-495.135376	-333.936005	1128.083374	-348.022766	237.726181	979.638611	-244.397278	-278.099487	1070.026855	-502.911560	-43.939030	961.291138	559.507019	-49.525833	957.271851	562.583313	128.845184
-554.042847	55.698212	862.984924	-512.320984	-161.443848	869.691528	-623.355225	79.151428	488.996582	-552.767151	-212.805481	516.668884	-661.666565	75.674049	86.918350	-593.390259	-231.813980	83.656197	-564.914795	148.153442	1331.619751	-517.935852	-185.158356	1363.404419	-485.251282	-10.583280	1337.069946	-512.337769	24.494514	1629.690674	-591.165100	249.340744	1070.968506	-493.075073	-332.723511	1127.492798	-347.870789	238.596298	971.509155	-243.155899	-278.019562	1060.178467	-502.878662	-44.119446	961.233398	559.082397	-49.560890	957.253662	562.413452	128.743225
-553.779907	55.809238	862.962769	-512.559387	-161.594406	869.594727	-623.010010	79.318130	489.023743	-552.775696	-213.024796	516.668518	-661.628479	75.681046	86.971626	-593.456909	-231.814835	83.672066	-564.823059	147.947586	1331.771606	-518.270081	-185.231079	1363.206543	-485.341492	-10.809597	1337.194580	-511.667236	24.196142	1629.646851	-588.730713	248.021484	1070.886597	-491.074158	-331.556824	1126.937012	-348.131500	239.396927	963.036743	-242.369949	-277.915924	1049.948364	-502.827637	-44.244919	961.171204	558.624573	-49.638638	957.278503	562.213684	128.607330
-553.373352	55.826763	862.927795	-512.352783	-161.679565	869.630005	-622.622620	79.372620	488.977448	-552.538391	-213.042038	516.663940	-661.619995	75.679337	86.998962	-593.378967	-231.799820	83.672989	-564.566467	147.484421	1331.783813	-518.597412	-185.295670	1363.038208	-485.403595	-11.031837	1337.304321	-511.004211	23.892973	1629.570679	-586.252075	246.416016	1070.765381	-489.138611	-330.295135	1126.323730	-348.770447	240.111862	954.245300	-242.051926	-277.938751	1039.423340	-502.576721	-44.289963	961.190186	558.183838	-49.673878	957.312378	561.943542	128.555893
-553.011719	55.619385	863.055115	-512.031067	-161.618210	869.718994	-622.267700	79.437943	488.906128	-552.346741	-213.095230	516.645874	-661.604431	75.703796	87.039780	-593.342407	-231.810211	83.706741	-564.473877	147.219681	1331.944214	-518.833130	-185.347931	1362.877441	-485.397705	-11.254122	1337.432495	-510.401398	23.540848	1629.511475	-583.757568	244.719940	1070.598022	-487.330811	-328.920807	1125.584473	-349.890106	240.731247	945.186584	-242.294891	-278.085480	1028.646729	-502.339111	-44.393162	961.334229	557.714722	-49.726055	957.308472	561.701111	128.489105
-552.557251	55.546616	863.030579	-511.673309	-161.497421	869.814331	-621.838196	79.542664	488.870422	-551.693542	-212.820709	516.526123	-661.512146	75.731720	87.056145	-593.216919	-231.832306	83.702034	-564.312988	146.912888	1332.027100	-518.928040	-185.408890	1362.708740	-485.335876	-11.477256	1337.535278	-509.913330	23.123360	1629.528076	-581.318298	242.981369	1070.450684	-485.619354	-327.649933	1124.941284	-351.509308	241.269119	935.979004	-243.207016	-278.415039	1017.825073	-502.018921	-44.337887	961.394043	556.432800	-49.752739	957.668579	561.141907	128.038284
-552.184204	55.513058	863.008240	-511.414093	-161.509613	869.846436	-621.543762	79.703476	488.872803	-551.421692	-212.525452	516.485413	-661.492554	75.718948	87.100342	-593.204407	-231.752869	83.699448	-564.082458	146.645142	1332.084473	-518.968689	-185.532181	1362.523071	-485.192566	-11.706404	1337.645752	-509.392303	22.760723	1629.575195	-578.927002	241.069931	1070.249878	-484.121155	-326.184082	1124.139282	-353.791077	241.707245	926.695496	-244.694321	-278.991547	1007.029297	-501.748413	-44.359993	961.413330	555.942139	-49.815403	957.645752	560.892883	127.983727
-551.823059	55.448620	862.968689	-511.142395	-161.475189	869.855408	-621.202759	79.809914	488.831665	-551.129395	-212.511139	516.443420	-661.446350	75.732956	87.145691	-593.179077	-231.756104	83.746666	-563.703186	146.339661	1332.069702	-518.748474	-185.645828	1362.369141	-484.959076	-11.895348	1337.690063	-509.029846	22.252184	1629.720703	-576.641479	239.175262	1069.930420	-482.786163	-324.852966	1123.316040	-356.462250	242.144073	917.527161	-246.951981	-279.871857	996.376831	-501.465698	-44.368210	961.408020	555.610840	-49.881493	957.594360	560.664612	128.037033
-551.207642	55.488796	862.755737	-510.435242	-161.071609	869.969849	-620.666321	79.911789	488.780914	-550.714294	-212.459839	516.401123	-661.359009	75.757080	87.163300	-593.156128	-231.775269	83.799179	-563.277893	146.060425	1332.010742	-518.322388	-185.780304	1362.259888	-484.651581	-12.050656	1337.716187	-508.741211	21.856579	1629.811279	-574.608337	237.338928	1069.572266	-481.801880	-323.481171	1122.489868	-359.852539	242.816391	908.360168	-249.874161	-280.979797	985.969482	-500.908691	-43.994514	961.377747	555.307068	-49.900719	957.508057	560.465759	128.066025
-550.534668	55.321434	863.227844	-510.080536	-160.762726	869.902710	-620.069214	79.987984	488.690491	-550.184021	-212.389130	516.306580	-661.222961	75.803040	87.184280	-593.049194	-231.737274	83.839272	-562.801147	145.860229	1331.955322	-517.647766	-185.953964	1362.138184	-484.225983	-12.230542	1337.718628	-508.534851	21.412102	1630.000000	-572.930237	235.587814	1069.181396	-481.152832	-322.128571	1121.648193	-363.838623	242.986832	899.620239	-253.509125	-282.420441	975.853577	-500.493805	-44.202297	961.636719	554.815979	-49.941433	957.552734	560.185059	127.976318
-550.294861	56.154457	863.306458	-509.871887	-160.658127	869.815796	-619.753052	80.152298	488.761871	-549.761230	-212.425934	516.261414	-661.241150	75.773598	87.265625	-593.010498	-231.686646	83.876030	-562.160095	145.647614	1331.839355	-516.884338	-186.061966	1361.962280	-483.641876	-12.381770	1337.709351	-508.343262	21.036545	1630.208496	-571.621948	233.993073	1068.761230	-480.866821	-320.877808	1120.775635	-368.669373	243.142517	891.043762	-257.784332	-283.990662	966.157349	-500.256592	-43.836403	961.637634	554.680298	-50.037884	957.431885	560.018372	128.077927
-550.351379	55.782055	863.031738	-509.861572	-160.861069	869.716797	-619.489197	80.300163	488.667480	-549.493652	-212.758850	516.317200	-661.233948	75.780991	87.290863	-593.149536	-231.689072	84.004173	-561.480591	145.430267	1331.660400	-515.948059	-186.194824	1361.797241	-483.040222	-12.503264	1337.701538	-508.234131	20.573195	1630.439453	-570.783203	232.553848	1068.335449	-480.968506	-319.695496	1119.886108	-374.107483	243.282288	882.942810	-262.615417	-285.679993	956.982178	-500.141357	-44.006977	961.396851	554.022339	-50.106956	957.549744	559.701782	127.861732
-550.332458	55.987865	862.986633	-509.909058	-160.944504	869.528931	-619.247620	80.453667	488.645172	-549.050049	-212.911728	516.271912	-661.187134	75.803932	87.351036	-593.150208	-231.648056	84.082489	-560.631592	145.450089	1331.632446	-514.832092	-186.324646	1361.652954	-482.251495	-12.582232	1337.660400	-508.136169	20.129452	1630.678589	-570.268250	231.008606	1067.951904	-481.562714	-318.664948	1119.035645	-380.108673	243.357437	875.376404	-268.426605	-287.788666	947.926331	-500.016449	-44.004101	961.241577	553.641602	-50.151104	957.580383	559.489563	127.796959
-549.915405	55.738365	862.869385	-508.821899	-160.373398	869.734192	-618.825195	80.535286	488.566589	-548.174805	-212.663452	516.098145	-661.111694	75.826920	87.395981	-592.967957	-231.631592	84.101883	-559.624329	145.255356	1331.340088	-513.594666	-186.452118	1361.495361	-481.354065	-12.687434	1337.620850	-508.033508	19.708067	1630.916138	-570.235718	229.536453	1067.540161	-482.481781	-317.721436	1118.162964	-386.602509	243.288651	868.378174	-274.641388	-289.882935	939.464539	-499.359802	-43.593925	961.293213	553.429932	-50.236530	957.595154	559.343201	127.733055
-549.861877	55.218567	862.617432	-508.034821	-160.191849	869.832153	-618.553101	80.631485	488.452942	-547.437012	-212.573700	516.030518	-661.062622	75.851753	87.429649	-592.878174	-231.626770	84.155701	-558.515442	145.248428	1331.193726	-512.242554	-186.594955	1361.341309	-480.324982	-12.715389	1337.525513	-507.958191	19.134745	1631.201172	-570.649536	228.007416	1067.220215	-483.875824	-316.816986	1117.301514	-393.474976	243.170013	862.008667	-281.483551	-292.248352	931.311890	-498.906128	-43.472942	961.178528	553.303955	-50.348034	957.625854	559.250488	127.720161
-549.329468	56.312229	862.859497	-508.209503	-160.199966	869.542725	-618.316711	80.706764	488.609406	-547.036987	-212.811340	515.949097	-661.017151	75.868904	87.473038	-592.916382	-231.578369	84.259987	-557.310303	145.249054	1331.006226	-510.910645	-186.771332	1361.199829	-479.253693	-12.765668	1337.404297	-507.685913	18.858997	1631.349365	-571.550842	226.471451	1066.907349	-485.712494	-316.072144	1116.389771	-400.638214	242.829208	856.368713	-288.903534	-294.652740	923.560181	-498.550201	-43.274380	961.130737	553.213684	-50.411976	957.656677	559.175415	127.693901
-549.190369	56.465137	862.871216	-508.021362	-160.276367	869.422241	-618.213135	80.801231	488.659058	-546.577087	-212.876480	515.884827	-660.997742	75.903946	87.521027	-592.782593	-231.615784	84.345604	-556.064209	145.365326	1330.867798	-509.502594	-186.982605	1361.082153	-478.076935	-12.819194	1337.283569	-507.365967	18.560211	1631.515625	-573.047729	224.974716	1066.603882	-487.955505	-315.545868	1115.533936	-408.072601	242.291428	851.270264	-296.778900	-297.168854	916.203125	-498.224243	-43.266994	961.027344	553.125000	-50.480118	957.731445	559.109680	127.676315
-549.043213	56.533970	862.919250	-507.664856	-160.191528	869.345947	-618.128540	80.818741	488.692749	-546.344727	-212.788635	515.971375	-661.004089	75.901665	87.565750	-592.823364	-231.579636	84.378563	-554.772644	145.467148	1330.718262	-508.110992	-187.243088	1360.867798	-476.754211	-12.862122	1337.155029	-506.933563	18.177292	1631.692139	-575.134338	223.632599	1066.335815	-490.578644	-315.178070	1114.683472	-415.774445	241.684296	846.827087	-305.163513	-299.778534	909.193237	-497.812805	-43.185669	960.961548	552.970032	-50.423000	957.825562	558.847473	127.979225
-548.835754	56.629105	862.959412	-507.296783	-160.036636	869.251648	-618.041687	80.840080	488.753906	-545.952332	-212.797607	515.940430	-660.950806	75.940598	87.606812	-592.793030	-231.592834	84.459030	-553.423950	145.639160	1330.541138	-506.675537	-187.562790	1360.762573	-475.446045	-12.893535	1337.015503	-506.283051	18.027626	1631.741333	-577.851685	222.384247	1066.111206	-493.574524	-314.847961	1113.848633	-423.465393	240.587570	842.922424	-313.792755	-302.393677	902.639893	-497.378815	-43.067799	960.887939	552.953308	-50.611225	957.958130	559.067322	127.587997
-548.641541	56.723598	862.998413	-507.073578	-160.025085	869.191467	-617.958496	80.791496	488.822845	-545.797913	-212.648560	515.985168	-660.934875	75.960701	87.665192	-592.904236	-231.630020	84.534256	-552.022705	145.845169	1330.375977	-505.125427	-187.890961	1360.598633	-474.004669	-12.952174	1336.852051	-505.522675	17.766481	1631.827759	-581.096497	221.363876	1065.943848	-496.912170	-314.627380	1113.078247	-431.313812	239.422501	839.505798	-322.857635	-305.081665	896.509460	-497.009888	-43.028088	960.826538	552.696899	-50.552692	958.144287	558.784729	127.928329
-548.552917	56.855289	863.027649	-506.988159	-159.954590	868.937744	-617.726807	80.678108	488.818085	-545.618469	-212.712357	515.950073	-660.863464	75.952896	87.665543	-592.912415	-231.597839	84.584221	-550.550659	146.078186	1330.233643	-503.583405	-188.291290	1360.364136	-472.594604	-12.982225	1336.633423	-504.491638	17.695728	1631.773438	-584.689941	220.633987	1066.000366	-500.478241	-314.519684	1112.377808	-439.486145	238.070801	836.510864	-332.146637	-307.695953	890.822754	-496.673431	-43.007687	960.640015	552.559326	-50.630444	958.344604	558.783142	127.836601
-548.327515	56.857243	863.079041	-506.649200	-159.902435	868.922791	-617.853699	80.673294	488.908142	-545.394714	-212.770294	515.967407	-660.873230	75.953476	87.730293	-593.072815	-231.965027	84.502205	-549.094727	146.346939	1330.038330	-501.979340	-188.707596	1360.098511	-471.106506	-13.016027	1336.451172	-503.339417	17.548706	1631.773438	-588.843323	219.928009	1066.018555	-504.226288	-314.377441	1111.680664	-447.464569	236.526779	833.945435	-341.516541	-310.200287	885.546021	-496.225159	-42.960918	960.601685	552.432373	-50.692783	958.564453	558.814819	127.777451
-548.032837	56.850906	863.112610	-506.273712	-159.832199	868.890198	-617.859558	80.609016	488.965576	-544.860657	-212.469238	515.683838	-660.857971	75.960838	87.773827	-592.829712	-231.511887	84.449509	-547.701721	146.579361	1329.868164	-500.436432	-189.138596	1359.813477	-469.605438	-13.071765	1336.186768	-501.873138	17.618732	1631.635010	-593.336853	219.242905	1066.078125	-508.186371	-314.346863	1111.093628	-455.419708	234.994156	831.749634	-351.107056	-312.695801	880.703613	-495.730621	-42.913910	960.547974	552.340271	-50.735020	958.773804	558.849060	127.745712
-547.687866	56.820976	863.151367	-505.927216	-159.782791	868.839294	-617.735962	80.522430	489.022736	-544.881958	-212.819672	515.934692	-660.837463	75.966827	87.826889	-592.811646	-231.586319	84.805458	-546.289612	146.843933	1329.691406	-498.772766	-189.563934	1359.479492	-468.128174	-13.098247	1335.940430	-500.335999	17.570923	1631.519653	-598.088196	218.624130	1066.302124	-512.416626	-314.291473	1110.566284	-463.314453	233.265503	829.980469	-360.906128	-315.205994	876.214722	-495.216614	-42.908974	960.486267	552.262817	-50.770451	958.991394	558.901184	127.708649
-547.232422	56.696060	863.176941	-505.293243	-159.520508	868.875244	-617.545776	80.395584	489.049866	-544.721741	-212.934570	516.085510	-660.761475	76.000046	87.820724	-592.791687	-231.550827	84.854607	-544.921570	147.022842	1329.501709	-497.083923	-189.979080	1359.112671	-466.633423	-13.138534	1335.699585	-498.506470	17.579830	1631.371948	-602.995361	218.776031	1066.991821	-516.697693	-314.555023	1110.307007	-471.187592	231.534027	828.652588	-370.529877	-317.430145	872.311523	-494.570923	-42.775787	960.477295	552.200806	-50.776283	959.173828	558.990112	127.675156
-547.118042	56.813293	863.212036	-505.524872	-159.508850	868.697083	-617.520874	80.330368	489.123627	-544.811768	-213.126617	516.146973	-660.758911	75.994453	87.873581	-592.856323	-231.493240	84.935753	-543.682007	147.310120	1329.404663	-495.479828	-190.328568	1358.705566	-465.150726	-13.174053	1335.417603	-496.526001	17.590084	1631.208252	-608.118347	218.116547	1067.424194	-521.028992	-314.884125	1110.212036	-478.851929	229.847168	827.553894	-380.200256	-319.519379	868.751465	-494.357056	-42.809059	960.322815	552.120789	-50.780605	959.389648	559.001221	127.645981
-546.718079	56.701878	863.241638	-505.047119	-159.734756	868.803406	-617.402588	80.245224	489.156891	-544.652710	-213.135422	516.219482	-660.745300	75.984940	87.894333	-592.910767	-231.178055	84.909737	-542.469238	147.516449	1329.312378	-493.863739	-190.710007	1358.338257	-463.731842	-13.169455	1335.195679	-494.455811	17.558174	1631.012207	-613.287903	217.311874	1068.038208	-525.342163	-315.181976	1110.215088	-486.413177	228.107452	826.789063	-389.751953	-321.558502	865.645752	-493.816864	-42.918816	960.351013	552.041748	-50.782520	959.562256	559.039917	127.607841
-546.391907	56.600300	863.227783	-504.809204	-159.794724	868.766968	-617.296631	80.230209	489.179352	-544.890503	-213.423843	516.336609	-660.753296	75.975708	87.934662	-593.062561	-231.166092	85.026627	-541.357178	147.763214	1329.247437	-492.216736	-190.988693	1357.990356	-462.284851	-13.154730	1334.896484	-492.193298	17.601246	1630.776001	-618.357849	216.309555	1068.744141	-529.651855	-315.604858	1110.476440	-493.719513	226.502701	826.346863	-399.183960	-323.413330	862.919861	-493.361145	-42.988998	960.265747	551.939270	-50.763420	959.729187	559.028870	127.599998
-545.807617	56.894135	863.200073	-504.491486	-159.817276	868.683411	-617.089783	80.224945	489.226593	-544.695190	-213.437424	516.324219	-660.710938	75.971848	87.952522	-593.035828	-231.147736	85.053406	-540.276611	147.944641	1329.200684	-490.639648	-191.248871	1357.629883	-460.959381	-13.120182	1334.605469	-489.811951	17.638344	1630.540405	-623.297424	215.381927	1069.736816	-533.737671	-316.183990	1110.973877	-500.867798	224.625122	826.115295	-408.460419	-325.188110	860.588928	-492.771759	-42.904606	960.167297	551.790100	-50.754833	959.880554	558.964294	127.585648
-546.050659	56.335331	862.992371	-504.452606	-160.169266	868.684448	-617.096619	80.291992	489.165070	-544.590454	-213.561768	516.348450	-660.742126	75.969337	88.007240	-593.067139	-231.156387	85.085388	-539.237244	148.181564	1329.290161	-489.176849	-191.447617	1357.343750	-459.601471	-13.047120	1334.318604	-487.335724	17.685249	1630.296875	-628.083252	214.526764	1070.919067	-537.733093	-316.564392	1111.571045	-508.377075	223.281921	826.176270	-417.645844	-326.896942	858.567383	-492.647278	-43.177776	959.969055	551.608093	-50.754826	959.993958	558.885193	127.566292
-545.856262	56.209782	862.972717	-504.306946	-160.307785	868.669861	-616.846252	80.316116	489.158844	-544.366089	-213.616394	516.332275	-660.694824	75.999802	88.005569	-593.077332	-231.157974	85.098434	-538.195923	148.345917	1329.380859	-487.662415	-191.600418	1357.082275	-458.376251	-12.923893	1334.062256	-484.783325	17.737000	1630.066162	-632.657776	213.732071	1072.396362	-541.540710	-317.117737	1112.412354	-515.427979	221.595337	826.515808	-426.598114	-328.494080	856.978760	-492.325592	-43.287800	959.897217	551.419006	-50.705181	960.075928	558.766479	127.572853
-545.602722	56.158066	862.986633	-504.202148	-160.358521	868.637146	-616.686951	80.377769	489.178284	-543.766052	-213.438995	516.180298	-660.714783	75.996552	88.054085	-592.913025	-231.157669	85.110474	-537.202637	148.550964	1329.561401	-486.147430	-191.814453	1356.980957	-457.052063	-12.884085	1333.842651	-482.230652	17.820908	1629.830200	-636.820862	212.826019	1074.140015	-545.116028	-317.619934	1113.448608	-522.286255	220.214310	826.916809	-435.371979	-329.931885	855.623535	-491.992737	-43.353741	959.835571	551.183716	-50.685444	960.121338	558.589783	127.638008
-545.391968	56.098076	862.990540	-504.097870	-160.428833	868.623779	-616.459351	80.471527	489.153076	-543.787415	-213.734528	516.215271	-660.682556	76.038651	88.106468	-593.043274	-231.423325	85.002647	-536.185059	148.651245	1329.773804	-484.844208	-191.925507	1356.846680	-455.923859	-12.793634	1333.640625	-479.699402	17.790039	1629.662598	-640.687805	211.867874	1076.022705	-548.442505	-318.100983	1114.560303	-529.132690	218.755493	827.437195	-443.442352	-331.200989	854.635925	-491.683777	-43.415489	959.777405	550.888611	-50.667107	960.143250	558.392639	127.605553
-544.749512	56.649185	863.197266	-503.894226	-160.194946	868.533936	-616.307312	80.644196	489.290253	-543.897339	-214.102798	516.227966	-660.699219	76.052200	88.166809	-593.296570	-231.516571	85.146828	-535.142090	148.799026	1330.037109	-483.668335	-191.891953	1356.690063	-454.796753	-12.751369	1333.444580	-477.168091	17.865768	1629.462036	-644.565247	210.961456	1077.901367	-551.566650	-318.641296	1115.769165	-535.763000	217.369186	827.997742	-451.314362	-332.475494	853.937744	-491.189026	-43.217876	959.828491	550.569153	-50.679771	960.153015	558.177368	127.616837
-545.165222	55.984753	863.068665	-503.962738	-160.528473	868.567688	-616.034912	80.753395	489.139008	-542.864868	-213.724319	516.112122	-660.645325	76.097878	88.221550	-592.943054	-231.543594	85.113297	-534.120117	148.840363	1330.249512	-482.437714	-192.044922	1356.686890	-453.688080	-12.712061	1333.267090	-474.689148	18.043037	1629.193237	-648.068115	210.002518	1079.765991	-554.442749	-319.091583	1117.069946	-542.331543	216.184875	828.731262	-458.950592	-333.716797	853.390076	-491.216187	-43.541645	959.688904	550.212646	-50.681717	960.144165	557.928101	127.633659
-545.179504	55.943562	863.112793	-503.952087	-160.586288	868.575439	-615.882507	80.891617	489.137695	-542.799988	-213.990936	516.154602	-660.669250	76.136566	88.273262	-593.088135	-231.904938	85.279015	-533.062073	148.934982	1330.467529	-481.252808	-192.092163	1356.697388	-452.621887	-12.725777	1333.071289	-472.274689	18.190012	1628.993286	-651.337158	209.076767	1081.704590	-557.116638	-319.562469	1118.400757	-548.360840	214.828033	829.434326	-466.200653	-335.045380	853.139587	-491.050232	-43.573353	959.653381	549.884216	-50.669197	960.111938	557.639282	127.653732
-545.157776	55.959419	863.174500	-503.931427	-160.638840	868.596680	-615.738159	80.998962	489.153595	-542.022827	-213.756973	516.053894	-660.687317	76.159241	88.370911	-592.832947	-231.924927	85.299026	-531.995300	148.940781	1330.621826	-480.247711	-192.154755	1356.666260	-451.617249	-12.685396	1332.890747	-470.054047	18.169285	1628.837891	-654.392456	208.165039	1083.557251	-559.592834	-320.051575	1119.716675	-554.255371	213.644150	830.062378	-473.037689	-336.191284	852.969360	-490.884247	-43.585896	959.642456	549.466064	-50.670956	960.083435	557.273010	127.651794
-545.170044	55.948830	863.240112	-503.946228	-160.648102	868.619873	-615.455994	81.018883	489.129028	-541.346619	-213.620361	515.985962	-660.645508	76.173874	88.431320	-592.785156	-232.035004	85.381851	-530.939087	148.986984	1330.795410	-479.243622	-192.130463	1356.551392	-450.619202	-12.747933	1332.728027	-467.956726	18.213169	1628.614014	-657.164612	207.282745	1085.392456	-561.879944	-320.557434	1121.041504	-559.891357	212.594299	830.748474	-479.357239	-337.140228	852.946838	-490.752747	-43.588226	959.633972	549.023071	-50.639172	960.002563	556.870605	127.682938
-545.188477	55.923092	863.316589	-503.974487	-160.627747	868.625427	-615.339722	81.121078	489.140656	-541.450195	-213.989365	516.072693	-660.659607	76.202042	88.448059	-592.922913	-232.010818	85.519707	-529.913269	148.961792	1330.894531	-478.342682	-192.181534	1356.521606	-449.620361	-12.784794	1332.567383	-465.965210	18.519157	1628.362915	-659.709900	206.465668	1087.165405	-563.959106	-321.010010	1122.299683	-565.291016	211.585983	831.371094	-485.139191	-338.027130	853.074646	-490.636841	-43.596008	959.625122	548.569031	-50.624554	959.877686	556.538818	127.681702
-545.267273	55.921429	863.379578	-504.031433	-160.661469	868.671143	-616.223511	81.480072	489.345490	-541.031677	-213.986969	516.037354	-660.919922	76.111702	88.613724	-592.824524	-232.066559	85.570633	-528.831543	148.963974	1331.062866	-477.317932	-192.371536	1356.555542	-448.746704	-12.882504	1332.385498	-464.051666	18.341240	1628.223999	-662.136475	205.518158	1088.506348	-565.840088	-321.493958	1123.512695	-570.313477	210.728287	831.890808	-490.581451	-338.803131	853.210815	-490.566620	-43.594009	959.627441	548.074524	-50.643059	959.745850	556.169006	127.670692
-545.340576	55.888996	863.450439	-504.088440	-160.642914	868.699707	-615.431458	81.301575	489.179504	-540.859680	-214.095322	516.078796	-660.722717	76.214508	88.608734	-592.775757	-232.042404	85.649406	-527.839478	148.942474	1331.133423	-476.522705	-192.359863	1356.429443	-447.789215	-12.983500	1332.226196	-462.263855	18.481232	1627.978760	-664.096436	204.809967	1089.972168	-567.505127	-321.897491	1124.668579	-574.822266	210.085617	832.520325	-495.405182	-339.489441	853.443970	-490.495514	-43.589886	959.626404	547.581177	-50.686214	959.641052	555.798950	127.640892
-545.466797	55.864021	863.509033	-504.191498	-160.682739	868.726990	-615.768738	81.497070	489.248901	-540.631042	-214.172607	516.071716	-660.810608	76.184189	88.657898	-592.843628	-232.102005	85.753593	-526.865723	148.901886	1331.129761	-475.664795	-192.467850	1356.406250	-446.979309	-13.045265	1332.034546	-460.541382	18.546835	1627.814575	-665.904236	204.370789	1091.366943	-569.001221	-322.359589	1125.733398	-579.333069	209.378906	832.987610	-499.811249	-340.145081	853.664734	-490.470367	-43.607391	959.616699	547.071167	-50.722229	959.498779	555.348145	127.672066
-545.605835	55.856358	863.560425	-504.298523	-160.663986	868.727844	-615.954834	81.625175	489.273163	-540.453735	-214.220108	516.046875	-660.879028	76.197563	88.736534	-592.789978	-232.087296	85.780518	-525.916199	148.906555	1331.166992	-474.825378	-192.652100	1356.491943	-446.128754	-13.165049	1331.849121	-459.091644	18.671349	1627.639771	-667.605469	204.186676	1092.770874	-570.294373	-322.713593	1126.677368	-583.774414	208.591156	833.235046	-503.638794	-340.703064	853.913879	-490.458679	-43.592995	959.592346	546.494629	-50.738480	959.321594	554.937073	127.686836
-545.660583	55.694363	863.606140	-504.078339	-160.886093	868.804138	-615.641357	81.540909	489.191986	-540.192444	-214.212524	516.087708	-660.751587	76.277794	88.719597	-592.704712	-232.064514	85.814575	-525.008728	148.850815	1331.208496	-474.014038	-192.804092	1356.451782	-445.347717	-13.252755	1331.678955	-457.568024	18.625055	1627.495972	-669.020386	204.134811	1093.915894	-571.372070	-323.048370	1127.560181	-587.637573	208.009827	833.481873	-506.938934	-341.203613	854.195862	-490.302521	-43.717232	959.619812	545.923462	-50.769653	959.163391	554.556396	127.702530
-545.772644	55.633743	863.652893	-504.055420	-160.996338	868.811707	-615.745605	81.570374	489.210388	-540.369446	-214.424515	516.129395	-660.776245	76.277138	88.777939	-592.911560	-232.108200	85.910378	-524.183472	148.779251	1331.194824	-473.314392	-192.932373	1356.393433	-444.601715	-13.349927	1331.515869	-456.323395	18.517344	1627.309692	-670.032959	203.923935	1095.043091	-572.313232	-323.332031	1128.289551	-591.135498	207.516266	833.696533	-509.795105	-341.661316	854.440613	-490.248474	-43.781982	959.608459	545.375183	-50.766853	958.986267	554.217651	127.674500
-545.964600	55.600563	863.694092	-504.246704	-160.959381	868.731262	-616.518127	81.823555	489.384857	-540.789612	-214.801422	516.190613	-660.995728	76.252823	88.861473	-593.134949	-232.123993	86.030472	-523.361572	148.702606	1331.199463	-472.675903	-192.978500	1356.334595	-443.885345	-13.457498	1331.342041	-454.972656	18.454777	1627.254761	-670.815186	203.905670	1095.921021	-573.098206	-323.647827	1128.935547	-594.308472	207.145462	833.836426	-512.177307	-342.125732	854.600708	-490.300659	-43.803822	959.539185	544.780823	-50.750912	958.795410	553.904785	127.653618
-546.194519	55.552734	863.745483	-504.448761	-160.961166	868.662964	-616.373535	81.793289	489.329102	-540.408264	-214.652496	516.092163	-660.914001	76.309219	88.832954	-593.127869	-231.876328	86.012024	-522.624146	148.600235	1331.172852	-472.322052	-192.862259	1355.829834	-443.219757	-13.581545	1331.168579	-453.724457	18.431665	1627.045654	-671.349670	203.965225	1096.695435	-573.708069	-323.965240	1129.431763	-597.191345	206.851013	833.811707	-514.045410	-342.540985	854.806519	-490.375793	-43.847897	959.479919	544.199036	-50.778793	958.651428	553.601379	127.601013
-546.426392	55.490936	863.781677	-504.687836	-160.979156	868.593384	-616.354675	81.791748	489.275024	-540.169250	-214.539688	515.989319	-660.889526	76.384819	88.814430	-593.008728	-232.182846	86.008858	-521.954895	148.518280	1331.128418	-471.477875	-193.183777	1356.182983	-442.571320	-13.708272	1330.985596	-452.648376	18.099327	1626.915161	-671.616577	204.097961	1097.338623	-574.026855	-324.111420	1129.834229	-599.729370	206.692032	833.724670	-515.495056	-342.941467	854.942444	-490.484833	-43.909332	959.417786	543.659668	-50.728149	958.504333	553.330139	127.587219
-546.673279	55.453091	863.815491	-504.909180	-161.058609	868.526184	-617.669373	82.226822	489.538696	-540.096619	-214.520142	515.955505	-661.295837	76.270126	88.970039	-593.001465	-232.173981	86.008820	-521.319397	148.430832	1331.092651	-471.082672	-193.171585	1355.971924	-441.985168	-13.828432	1330.826538	-451.489410	18.056677	1626.806152	-671.640930	204.212296	1097.809570	-574.248413	-324.268707	1130.089233	-601.961426	206.696960	833.552612	-516.414429	-343.239258	855.057068	-490.597198	-43.986530	959.356934	543.089661	-50.675247	958.371521	553.116699	127.611633
-546.905090	55.428616	863.838501	-505.147705	-161.090927	868.445435	-617.038757	82.027161	489.351654	-540.015076	-214.488327	515.908997	-661.118469	76.419189	88.912170	-592.980896	-232.124573	85.976875	-520.737610	148.347855	1331.051025	-470.479126	-193.340286	1355.984375	-441.476044	-13.911252	1330.647217	-450.503571	18.111603	1626.646118	-671.456238	204.355789	1098.132080	-574.258972	-324.343506	1130.276123	-603.763550	206.893509	833.331543	-516.967407	-343.519928	855.099426	-490.732300	-44.042423	959.292847	542.545898	-50.615242	958.263611	552.916870	127.699417
-547.171753	55.363392	863.878357	-505.395172	-161.172989	868.378906	-616.979431	81.999786	489.333160	-539.949280	-214.494614	515.851685	-661.063660	76.483459	88.870079	-593.013184	-232.154221	85.974648	-520.215149	148.223557	1331.013306	-470.137543	-193.348465	1355.820557	-440.972076	-14.005979	1330.492676	-449.587372	17.957733	1626.482544	-671.087219	204.547928	1098.338013	-574.120911	-324.486725	1130.328979	-605.375305	207.047974	833.017944	-517.127991	-343.733612	855.090576	-490.881134	-44.139332	959.240662	542.082764	-50.527168	958.179810	552.761780	127.786598
-547.424988	55.337437	863.926453	-505.638428	-161.236176	868.312622	-616.943298	81.968811	489.304565	-539.916199	-214.488892	515.804016	-661.030457	76.534317	88.875641	-593.093689	-231.895844	85.970383	-519.796387	148.126312	1330.963013	-469.665405	-193.469711	1355.736328	-440.514954	-14.150114	1330.356079	-448.676392	17.868309	1626.323486	-670.644226	204.766449	1098.409302	-573.786011	-324.497559	1130.274658	-606.633789	207.370789	832.616638	-516.870178	-343.862946	855.049561	-491.035095	-44.215427	959.198547	541.602112	-50.470982	958.128540	552.646240	127.907455
-547.713196	55.283913	863.961792	-505.914673	-161.315079	868.259888	-617.030884	81.990311	489.316376	-539.862610	-214.498917	515.755981	-661.048462	76.584366	88.860382	-593.123352	-232.199524	86.005608	-519.362000	148.031830	1330.887085	-469.395813	-193.481628	1355.555176	-440.105133	-14.282250	1330.184204	-447.734863	17.817547	1626.195190	-669.994751	204.974792	1098.382324	-573.341064	-324.582886	1130.146973	-607.410522	207.718903	832.231995	-516.300415	-343.975006	854.948059	-491.228546	-44.302052	959.157898	541.143311	-50.389984	958.088074	552.599670	128.013458
-548.019104	55.303513	863.978577	-506.325104	-161.307037	868.187988	-617.133911	81.982437	489.328583	-539.822327	-214.501602	515.666199	-661.100769	76.603668	88.835854	-593.158325	-232.209915	85.994606	-518.974487	147.911911	1330.807983	-469.081848	-193.555435	1355.442871	-439.731628	-14.360522	1330.007324	-446.887848	17.715851	1626.040039	-669.312988	205.160812	1098.257324	-572.683289	-324.691223	1129.934082	-607.994751	208.225266	831.747864	-515.371948	-343.993469	854.775024	-491.483124	-44.324730	959.094055	540.755066	-50.298012	958.102783	552.578613	128.061920
-548.487061	55.447601	864.057739	-507.172089	-161.004639	868.001648	-617.402588	82.058929	489.379517	-539.988708	-214.659027	515.563721	-661.144714	76.637794	88.880402	-593.172546	-232.183731	86.016289	-518.645935	147.770386	1330.725220	-468.733734	-193.717453	1355.413330	-439.454346	-14.433846	1329.864014	-446.107666	17.619041	1625.892090	-668.451294	205.349304	1097.999634	-571.874390	-324.684845	1129.611328	-608.327637	208.818420	831.236328	-514.100525	-343.971100	854.592102	-491.959076	-44.238106	958.983276	540.421021	-50.218636	958.159424	552.598816	128.086792
-548.843567	55.441097	864.108704	-507.574310	-160.990570	867.965088	-617.633362	82.111534	489.399719	-540.172668	-214.824478	515.533325	-661.183350	76.697609	88.904556	-593.343018	-232.211517	86.068283	-518.354370	147.678070	1330.640259	-468.503021	-193.774185	1355.302368	-439.226349	-14.503263	1329.726196	-445.425262	17.486914	1625.731445	-667.476257	205.392349	1097.740234	-570.935120	-324.701294	1129.230225	-608.296936	209.224533	830.712891	-512.500610	-343.837341	854.376892	-492.249847	-44.262360	958.958801	540.129944	-50.129395	958.236084	552.651306	128.148865
-549.183838	55.405869	864.164734	-507.915070	-161.041397	867.965393	-617.817566	82.108299	489.420013	-540.370422	-214.985504	515.574646	-661.219543	76.709763	88.904808	-593.470032	-232.252182	86.109619	-518.077209	147.557266	1330.566406	-468.333160	-193.818573	1355.201538	-439.015320	-14.605483	1329.609497	-444.727783	17.420025	1625.592041	-666.483337	205.537735	1097.405151	-569.874939	-324.697144	1128.772339	-607.723206	209.859451	830.234863	-510.599274	-343.678436	854.113525	-492.525909	-44.318127	958.963196	539.907104	-50.028877	958.349487	552.742676	128.199890
-549.503235	55.359550	864.215637	-508.289948	-161.086700	867.969299	-618.058044	82.126747	489.469208	-539.616455	-214.515503	515.397034	-661.259705	76.727440	88.937538	-593.095398	-232.220688	86.011894	-517.867981	147.466446	1330.523926	-468.196930	-193.853333	1355.095337	-438.828674	-14.707128	1329.515015	-444.012817	17.455956	1625.417969	-665.408813	205.634827	1097.058472	-568.720703	-324.633118	1128.221191	-606.834290	210.418228	829.802246	-508.450317	-343.426819	853.814331	-492.810638	-44.381802	958.968018	539.679077	-49.998722	958.475098	552.927429	128.141434
-549.833191	55.328915	864.299377	-508.654114	-161.150269	867.959412	-618.302185	82.119995	489.497437	-539.583374	-214.528214	515.389038	-661.267700	76.733910	88.955185	-593.114319	-232.273453	86.009117	-517.724426	147.360397	1330.488892	-468.116821	-193.936646	1355.013794	-438.688477	-14.841576	1329.407471	-443.429260	17.406046	1625.303223	-664.310486	205.792023	1096.665039	-567.480896	-324.574066	1127.640015	-605.704773	211.108109	829.454041	-506.013428	-343.154388	853.542053	-493.097229	-44.464912	958.984680	539.593201	-49.953758	958.604248	553.243103	128.016708
-550.153870	55.280460	864.330811	-509.038940	-161.238190	867.959473	-618.583313	82.166748	489.536591	-539.639465	-214.582001	515.381348	-661.329590	76.743164	88.992203	-593.139648	-232.306732	86.033691	-517.615295	147.259552	1330.472290	-468.046783	-193.986191	1354.925659	-438.580078	-14.947713	1329.322998	-442.979492	17.212204	1625.212524	-663.220520	206.004990	1096.243408	-566.118225	-324.446747	1126.967285	-604.299744	211.769791	829.046326	-503.225555	-342.782349	853.268738	-493.403717	-44.550316	958.984009	539.504150	-49.876564	958.727478	553.482788	127.971825
-550.457886	55.280693	864.377258	-509.414734	-161.297501	867.935852	-619.043213	82.231804	489.628052	-539.067566	-214.228729	515.255859	-661.432190	76.718887	89.063339	-592.874451	-232.299210	85.960602	-517.568054	147.136200	1330.471069	-468.030487	-194.028961	1354.846680	-438.537170	-15.056881	1329.233032	-442.507813	17.135492	1625.089844	-662.054871	206.178833	1095.738525	-564.694031	-324.305603	1126.284790	-602.608337	212.448532	828.711670	-500.227173	-342.371124	852.995789	-493.708221	-44.617664	958.985046	539.457825	-49.878899	958.859619	553.763855	127.836937
-550.772705	55.233875	864.416321	-509.786560	-161.360077	867.955017	-619.582275	82.322472	489.720184	-539.438599	-214.510208	515.284485	-661.576782	76.687119	89.109711	-593.036499	-232.355896	85.987381	-517.548950	147.012741	1330.467651	-468.109222	-194.060303	1354.744385	-438.532745	-15.163620	1329.157471	-442.035034	17.102146	1624.984375	-660.810120	206.331116	1095.200928	-563.227356	-324.168945	1125.550415	-600.624695	213.168640	828.399658	-496.988525	-341.810211	852.750122	-494.013672	-44.684071	959.000366	539.398499	-49.797798	958.991150	553.927795	127.895561
-551.115234	55.197037	864.455627	-510.138123	-161.445313	867.955566	-620.522949	82.562790	489.898163	-539.903748	-214.784195	515.335876	-661.812378	76.606674	89.218971	-593.215271	-232.374054	86.047615	-517.564636	146.858963	1330.472168	-468.344879	-193.981995	1354.334473	-438.569672	-15.264024	1329.076050	-441.690704	17.050331	1624.879028	-659.589294	206.508804	1094.666870	-561.743408	-323.967224	1124.761108	-598.464966	213.888824	828.125427	-493.574646	-341.203186	852.509705	-494.329407	-44.759377	959.009338	539.382935	-49.733738	959.119324	554.101135	127.973816
-551.454102	55.127815	864.507874	-510.495758	-161.541641	867.949219	-620.391296	82.465378	489.871735	-540.211365	-214.985809	515.386780	-661.757996	76.651978	89.222336	-593.304688	-232.385269	86.102486	-517.622070	146.722183	1330.501587	-468.275513	-194.153244	1354.614746	-438.648407	-15.360979	1329.031860	-441.387878	17.000397	1624.807739	-658.287842	206.665588	1094.115845	-560.144104	-323.683533	1124.014038	-595.992859	214.558914	827.824768	-489.963043	-340.499329	852.269165	-494.660309	-44.868210	959.027832	539.396790	-49.632282	959.220886	554.279480	128.069962
-551.745789	55.013508	864.556030	-510.832672	-161.624756	867.954895	-620.366882	82.433929	489.877045	-540.340576	-215.030685	515.386963	-661.710999	76.709007	89.238739	-593.358521	-232.118866	86.083702	-517.746887	146.586426	1330.550415	-468.365997	-194.210205	1354.589233	-438.768188	-15.459813	1328.998535	-441.153259	16.936230	1624.746826	-656.963806	206.811249	1093.557861	-558.570496	-323.432251	1123.196167	-593.411438	215.217758	827.601746	-486.152557	-339.758362	852.129883	-494.959290	-44.988689	959.050720	539.435669	-49.594040	959.335815	554.448669	128.101196
-552.044067	54.971428	864.600281	-511.157349	-161.750412	867.956482	-619.332397	82.075272	489.687927	-539.997070	-214.794479	515.326111	-661.366394	76.872650	89.165504	-593.213989	-232.414291	86.113068	-517.876221	146.426941	1330.627197	-468.523804	-194.303375	1354.566040	-438.927704	-15.566888	1328.970947	-441.057190	16.847488	1624.693115	-655.668884	207.064316	1092.982056	-556.976135	-323.144714	1122.418213	-590.588257	215.918854	827.508667	-482.236572	-338.911499	852.035461	-495.265198	-45.097404	959.073730	539.503784	-49.550110	959.417358	554.601624	128.151169
-552.430176	54.737514	864.740295	-511.487488	-161.878311	867.981201	-619.458984	82.124985	489.703644	-540.016052	-214.794464	515.321533	-661.402344	76.890892	89.273018	-593.205139	-232.168945	86.128349	-518.039063	146.277603	1330.701294	-468.693573	-194.355148	1354.559937	-439.134125	-15.678019	1328.939941	-440.971405	16.808601	1624.658691	-654.197266	207.095215	1092.285522	-555.347168	-322.883911	1121.651245	-586.789978	216.757858	827.625305	-478.195313	-337.969543	851.929810	-495.612183	-45.312141	959.154724	539.623413	-49.538403	959.447449	554.754944	128.194504
-552.641724	54.813889	864.710632	-511.818420	-161.944473	867.980347	-619.512573	82.175018	489.758179	-540.453613	-215.075043	515.422852	-661.411621	76.930107	89.348869	-593.385742	-232.530457	86.256142	-518.246765	146.100342	1330.758179	-468.884430	-194.444931	1354.579712	-439.374054	-15.806081	1328.930176	-440.905640	16.811468	1624.656372	-652.913513	207.388855	1091.738037	-553.721619	-322.576050	1120.823608	-583.865540	217.279419	827.496521	-474.055695	-336.976440	851.975403	-495.858429	-45.315609	959.130432	539.721680	-49.587105	959.472717	554.858459	128.220245
-552.951843	54.737392	864.785034	-512.132202	-162.035477	867.996704	-619.748840	82.306602	489.843292	-540.753418	-215.282959	515.468384	-661.490295	76.925957	89.445496	-593.379822	-232.513443	86.298378	-518.492737	145.903107	1330.800903	-469.143372	-194.532669	1354.585815	-439.668762	-15.915009	1328.919434	-441.016327	16.681013	1624.635498	-651.647644	207.645630	1091.155273	-552.086548	-322.296478	1120.075317	-581.107605	217.813766	827.321472	-469.867432	-335.805511	852.017395	-496.156128	-45.422733	959.172302	539.804810	-49.617733	959.443298	554.952454	128.233246
-553.262756	54.663906	864.848511	-512.419312	-162.144989	868.023438	-621.288757	82.859032	490.191986	-541.244568	-215.657471	515.610840	-661.901245	76.786598	89.662964	-593.456116	-232.521851	86.360466	-518.771545	145.712448	1330.856689	-469.426483	-194.635147	1354.620483	-439.969452	-16.043518	1328.933105	-441.163055	16.578289	1624.651489	-650.334839	207.930176	1090.567139	-550.479309	-322.023865	1119.312744	-577.917236	218.263016	827.254517	-465.560425	-334.605865	852.152649	-496.453857	-45.527077	959.218018	539.917419	-49.656185	959.388306	555.059937	128.269913
-553.535156	54.616440	864.913757	-512.699890	-162.189575	868.037170	-622.182190	83.208107	490.418060	-541.039063	-215.596817	515.616760	-662.144348	76.687820	89.840233	-593.514282	-232.636200	86.455734	-519.136597	145.522812	1330.953491	-469.870392	-194.578705	1354.348389	-440.319824	-16.179916	1328.955688	-441.358368	16.460640	1624.708496	-649.013123	208.215790	1089.984131	-548.925781	-321.755981	1118.533691	-574.500977	218.773239	827.309021	-461.203003	-333.310822	852.349182	-496.725555	-45.595486	959.257629	540.026733	-49.704910	959.267456	555.122009	128.321381
-553.796448	54.545601	864.984314	-512.927673	-162.277710	868.063416	-619.471680	82.341721	489.920746	-540.993958	-215.587082	515.643555	-661.316467	77.054169	89.643608	-593.421326	-232.637329	86.467453	-519.512207	145.317184	1331.043335	-470.026825	-194.820541	1354.747925	-440.705231	-16.332983	1329.002563	-441.610291	16.414190	1624.770264	-647.666931	208.439713	1089.387695	-547.256775	-321.430969	1117.866211	-570.952576	219.233932	827.412537	-456.851074	-331.909302	852.673828	-496.974457	-45.689751	959.309082	540.125061	-49.751068	959.131714	555.193726	128.346848
-554.060913	54.490314	865.060303	-513.147461	-162.338715	868.115601	-619.548401	82.381783	489.980347	-540.972229	-215.687378	515.699585	-661.348877	77.052956	89.747383	-593.390137	-232.697128	86.552101	-519.907471	145.118378	1331.137451	-470.352203	-194.907608	1354.827271	-441.131439	-16.454685	1329.069458	-441.963776	16.293499	1624.855225	-646.358337	208.742050	1088.782959	-545.670715	-321.133575	1117.198975	-567.374695	219.677292	827.573608	-452.486389	-330.461517	853.013672	-497.232574	-45.753735	959.379883	540.239014	-49.816124	958.960449	555.270203	128.331177
-554.159790	54.584320	865.103088	-513.323914	-162.379684	868.163330	-619.057129	82.252876	489.968903	-540.970093	-215.751831	515.737732	-661.166626	77.151222	89.811958	-593.305420	-232.721970	86.572456	-520.371521	144.924698	1331.213013	-470.727570	-194.966614	1354.900879	-441.574158	-16.613960	1329.146362	-442.412537	16.165386	1624.929199	-644.997681	209.056213	1088.197998	-544.131775	-320.914307	1116.560547	-563.735718	220.062286	827.738708	-448.132355	-328.911774	853.502869	-497.392548	-45.747231	959.435669	540.350098	-49.798542	958.752625	555.296265	128.359756
-554.346375	54.537605	865.158508	-513.474976	-162.424835	868.211304	-619.054443	82.302940	490.047241	-540.622742	-215.581711	515.722229	-661.168579	77.174774	89.939110	-593.269836	-232.505508	86.583817	-520.959106	144.721405	1331.347778	-471.165375	-195.063309	1355.028809	-442.049286	-16.717047	1329.277588	-442.991425	15.968228	1625.032959	-643.700562	209.383804	1087.584839	-542.521545	-320.762878	1115.989380	-560.115784	220.418961	827.973633	-443.741089	-327.213623	853.964844	-497.596741	-45.796803	959.501526	540.448425	-49.823143	958.503235	555.321045	128.345428
-554.539917	54.487942	865.212585	-513.641418	-162.485641	868.260986	-619.098145	82.366470	490.138000	-541.065613	-215.901260	515.832153	-661.182800	77.203705	90.057732	-593.418579	-232.537384	86.727386	-521.535522	144.509445	1331.490112	-471.618195	-195.135818	1355.167236	-442.615845	-16.834177	1329.434448	-443.576538	15.952193	1625.175171	-642.406494	209.698318	1086.974243	-541.048401	-320.654694	1115.499756	-556.377441	220.693130	828.292542	-439.830719	-325.621735	854.487366	-497.817200	-45.857216	959.569702	540.470276	-49.868279	958.255493	555.305664	128.287842
-554.713989	54.424709	865.305725	-513.752075	-162.551376	868.325317	-619.095520	82.443169	490.254120	-541.147156	-215.970322	515.903076	-661.168823	77.248268	90.188637	-593.474060	-232.639023	86.811691	-522.176086	144.294769	1331.611694	-472.129700	-195.225067	1355.328247	-443.222626	-16.960590	1329.577271	-444.256226	15.777749	1625.333862	-641.072571	209.913818	1086.383911	-539.512878	-320.446808	1114.956543	-552.641907	220.925644	828.550049	-435.728882	-323.916565	855.109741	-498.014893	-45.933617	959.671082	540.745789	-49.792580	957.850952	555.382263	128.312714
-554.878357	54.360947	865.431580	-513.861877	-162.571182	868.407715	-619.070496	82.500984	490.387756	-541.239990	-216.069168	515.990173	-661.122314	77.313446	90.330292	-593.598694	-233.028564	86.987137	-522.886719	144.113800	1331.769531	-472.636719	-195.297272	1355.468506	-443.890045	-17.049168	1329.775513	-445.117249	15.549385	1625.510376	-639.743713	210.214005	1085.810547	-538.030701	-320.117767	1114.463379	-548.944519	221.145050	828.910828	-431.601685	-322.040619	855.756042	-498.211548	-45.994190	959.800049	540.872864	-49.772720	957.448547	555.415771	128.320938
-555.071167	54.282963	865.597534	-513.965759	-162.604675	868.529907	-619.061584	82.557312	490.516235	-541.302246	-216.154938	516.070374	-661.111206	77.367409	90.500198	-593.507202	-233.009811	87.085365	-523.663330	143.899429	1331.959473	-473.223694	-195.448273	1355.716187	-444.595795	-17.151793	1330.003174	-445.942810	15.425743	1625.776611	-638.236633	210.719681	1085.469238	-536.494873	-320.020172	1113.978027	-545.276184	221.290909	829.373474	-427.530670	-320.077789	856.455933	-498.435944	-46.066177	959.975098	541.005432	-49.799835	957.059998	555.436890	128.334961
-555.212646	54.283085	865.773621	-514.045837	-162.587051	868.656860	-619.014343	82.655716	490.671906	-541.377808	-216.221161	516.211548	-661.078491	77.434708	90.646942	-593.593018	-233.117767	87.229843	-524.505371	143.720795	1332.129761	-473.865021	-195.491852	1355.964722	-445.332581	-17.288155	1330.276001	-446.932190	15.296222	1626.042969	-636.953796	210.987000	1084.911865	-534.943115	-319.781799	1113.604248	-541.564941	221.388763	829.779480	-423.562408	-318.159271	857.230530	-498.637543	-46.084194	960.164185	541.234192	-49.873425	956.671753	555.534058	128.365158
-555.338684	54.288025	865.966003	-514.086731	-162.586472	868.809326	-619.001465	82.761894	490.815216	-541.441284	-216.295471	516.344910	-661.052063	77.487762	90.822990	-593.565979	-233.135040	87.390831	-525.361694	143.512497	1332.313232	-474.417603	-195.667999	1356.320435	-446.115692	-17.403072	1330.592407	-447.992798	15.233276	1626.301636	-635.732117	211.288437	1084.388428	-533.426514	-319.579010	1113.239990	-537.838806	221.217377	830.185791	-419.740692	-316.135559	857.998169	-498.825378	-46.103893	960.378906	541.492798	-49.883739	956.322632	555.618042	128.456802
-555.469788	54.315620	866.176758	-514.135986	-162.542908	868.981262	-619.002563	82.891830	491.004822	-541.214417	-216.154495	516.469421	-661.046997	77.566666	91.052559	-593.420044	-232.891968	87.712387	-526.221252	143.299164	1332.519165	-475.080170	-195.768463	1356.679688	-446.973724	-17.529846	1330.905518	-449.204956	14.996260	1626.699585	-634.470459	211.430862	1083.831421	-531.914795	-319.205627	1112.971436	-534.057190	221.176270	830.758179	-416.019653	-314.068359	858.935974	-499.017731	-46.089798	960.611450	541.810913	-49.999535	956.014282	555.838135	128.341599
-555.562378	54.355633	866.416504	-514.131409	-162.514481	869.167725	-618.867004	82.976608	491.157074	-541.292053	-216.253113	516.660950	-660.991943	77.666351	91.286476	-593.314453	-232.859238	87.888077	-527.185608	143.096848	1332.771362	-475.869995	-195.854095	1357.038940	-447.848602	-17.661295	1331.257324	-450.495239	14.717763	1627.089844	-633.329407	211.601471	1083.431641	-530.472717	-319.011292	1112.793335	-530.386597	221.050354	831.366150	-412.353149	-311.982849	859.926880	-499.184448	-46.085583	960.874268	542.125793	-50.047344	955.752930	555.926575	128.459274
-555.639465	54.435627	866.672241	-514.122742	-162.508026	869.380676	-618.766235	83.141708	491.375458	-541.228455	-216.244263	516.850220	-660.929382	77.780739	91.539597	-593.369263	-232.945190	88.094193	-528.116638	142.870148	1333.076294	-476.624207	-195.970520	1357.421265	-448.843750	-17.775145	1331.659180	-451.936981	14.623158	1627.452881	-632.222961	211.825439	1083.011963	-529.088074	-318.596832	1112.628540	-526.810608	220.876404	832.095154	-408.840485	-309.793182	860.944275	-499.342773	-46.072472	961.158630	542.516418	-50.089897	955.548218	556.128174	128.472641
-555.642456	54.517357	866.903320	-514.111267	-162.481033	869.585815	-618.349548	83.177727	491.497528	-541.080139	-216.212021	517.004456	-660.755615	77.916580	91.774895	-593.342590	-233.311295	88.094330	-529.093140	142.670853	1333.395630	-477.599274	-195.924347	1357.748291	-449.785339	-17.941635	1332.036255	-453.527557	14.576168	1627.961304	-631.156677	211.895157	1082.679688	-527.855286	-318.380066	1112.521484	-523.064941	220.457855	832.849976	-405.416321	-307.637085	862.061646	-499.475830	-46.054470	961.432129	543.044373	-50.223007	955.381714	556.542480	128.348434
-555.536743	54.677719	867.169189	-514.036438	-162.390274	869.798889	-617.863953	83.240601	491.669312	-540.753601	-216.051620	517.137146	-660.658081	78.022957	92.025597	-593.216553	-233.420486	88.250191	-530.148254	142.496063	1333.746094	-478.462921	-196.050797	1358.161377	-450.829376	-18.086008	1332.435303	-455.085693	14.482857	1628.484009	-630.470703	212.043549	1082.148804	-526.629456	-318.162354	1112.406372	-519.288086	219.835159	833.732971	-402.152771	-305.421448	863.208008	-499.538940	-45.987751	961.734741	543.657715	-50.385971	955.304138	557.093872	128.119629
-555.415100	54.920040	867.501160	-513.926758	-162.262619	870.002075	-618.446350	83.604668	492.045380	-540.901123	-216.170425	517.305298	-660.813843	78.090706	92.335220	-593.264282	-233.486664	88.394669	-531.215088	142.299942	1334.098267	-479.314514	-196.183624	1358.633911	-451.965424	-18.197401	1332.848877	-456.876099	14.408182	1628.961548	-629.416809	212.043121	1081.919312	-525.493042	-317.874329	1112.382202	-515.992188	219.635574	834.689026	-399.000214	-303.245544	864.363770	-499.588745	-45.894932	962.072388	544.252747	-50.481850	955.365112	557.521362	128.077316
-555.349731	55.117508	867.807617	-513.837280	-162.154892	870.191833	-618.495667	83.787315	492.324066	-540.680054	-215.913544	517.333801	-660.841492	78.166771	92.602486	-593.213928	-233.588379	88.549698	-532.360168	142.136612	1334.481201	-480.372498	-196.170959	1358.967651	-453.027527	-18.358423	1333.241333	-458.695496	14.169865	1629.467651	-628.463989	212.072235	1081.668579	-524.449890	-317.803802	1112.378418	-512.678345	219.165878	835.673218	-395.990265	-301.016235	865.560913	-499.662628	-45.820000	962.383728	545.001587	-50.722034	955.518433	558.235962	127.623680
-555.260803	55.236588	868.088196	-513.751770	-161.990555	870.355347	-618.366516	83.918045	492.523285	-540.181641	-215.439636	517.190491	-660.814026	78.303619	92.790344	-592.942627	-233.645538	88.613152	-533.482788	141.886810	1334.834473	-481.298218	-196.364304	1359.462891	-454.142792	-18.475304	1333.654663	-460.678650	14.045845	1629.968994	-627.606140	212.155533	1081.378052	-523.359924	-317.624329	1112.386597	-509.296387	218.462662	836.708496	-393.128632	-298.746674	866.733826	-499.730347	-45.756500	962.669983	545.670532	-50.851276	955.705750	558.816284	127.567146
-555.316101	55.313301	868.327454	-513.674500	-161.872620	870.500610	-618.288452	84.011345	492.679749	-540.166443	-215.693909	517.545227	-660.767273	78.435310	92.970734	-592.849792	-233.632263	88.712608	-534.696106	141.727646	1335.192139	-482.330231	-196.458344	1359.835815	-455.327148	-18.589333	1334.063965	-462.803467	13.878083	1630.451294	-626.835571	212.217865	1081.206909	-522.381470	-317.432861	1112.339478	-505.784607	217.449615	837.684448	-390.404785	-296.502502	867.832520	-499.848419	-45.701160	962.913513	546.568481	-50.996101	955.958069	559.710693	127.248711
-555.883484	54.694149	868.327026	-513.573853	-162.122971	870.739746	-618.386597	84.165115	492.725433	-540.228394	-215.894150	517.804199	-660.809937	78.501152	93.159149	-593.073059	-233.831467	88.963554	-535.944763	141.561417	1335.574829	-483.550171	-196.398605	1360.094360	-456.521606	-18.701233	1334.449951	-464.931396	13.858665	1630.868408	-626.028320	212.318817	1081.043945	-521.437134	-317.312897	1112.288696	-502.504913	216.519150	838.688965	-387.797638	-294.277222	868.945618	-500.188293	-45.933495	963.055664	547.400269	-51.090565	956.278809	560.460571	127.070137
-555.900696	54.580147	868.427612	-513.313232	-162.122787	870.984741	-618.318848	84.262375	492.835907	-540.121704	-215.910690	517.911987	-660.841064	78.608994	93.265999	-593.112976	-233.913177	89.082741	-537.244446	141.410416	1335.886230	-484.542603	-196.645142	1360.544922	-457.688690	-18.826658	1334.842163	-467.178284	13.729668	1631.304565	-625.228333	212.371277	1080.876709	-520.494507	-316.916077	1112.152832	-499.363464	215.652283	839.697937	-385.334900	-292.023834	869.926453	-500.254211	-45.915836	963.291321	548.146912	-51.255810	956.663879	561.281860	126.919716
-555.908752	54.564156	868.518616	-513.213074	-162.042603	871.125427	-618.275085	84.338341	492.891235	-539.957825	-215.842834	517.978027	-660.866211	78.670746	93.338966	-593.131104	-233.939926	89.135574	-538.536682	141.295456	1336.261597	-485.828674	-196.622940	1360.752441	-458.895874	-18.862682	1335.219238	-469.503418	13.505672	1631.751953	-624.404968	212.396698	1080.724609	-519.492371	-317.053925	1112.110474	-496.309875	214.717926	840.755127	-382.967743	-289.753082	870.864685	-500.379730	-45.874702	963.469238	548.894165	-51.498055	957.092285	562.157532	126.689575
-556.474609	55.053837	868.688416	-514.731201	-161.348389	870.740234	-618.525635	84.469513	493.025787	-540.082092	-216.040451	517.819214	-661.027283	78.667999	93.419594	-593.347229	-234.040085	89.232300	-539.855713	141.127213	1336.511230	-486.866821	-196.797073	1361.110718	-460.106445	-18.986103	1335.605469	-471.881226	13.526464	1632.098633	-623.823669	212.519928	1080.415649	-518.505432	-316.767578	1111.950806	-493.431732	213.795059	841.744751	-380.806763	-287.541412	871.694214	-501.271942	-45.637264	963.335876	549.800964	-51.504101	957.408875	563.021973	126.614746
-556.579956	55.101292	868.737122	-514.843140	-161.212006	870.834717	-618.442627	84.533012	492.985138	-539.929382	-216.051834	517.759949	-661.088806	78.681496	93.405785	-593.427185	-234.083984	89.179703	-541.229187	141.011520	1336.765991	-488.188324	-196.758820	1361.241699	-461.428223	-19.020136	1335.917603	-474.208405	13.180921	1632.368652	-623.161560	212.502869	1080.093506	-517.513062	-316.671448	1111.803955	-490.580597	212.780884	842.673828	-378.680176	-285.305115	872.443665	-501.542908	-45.554203	963.467468	550.628296	-51.617744	957.746094	563.825745	126.504021
-556.654297	55.026722	868.725891	-514.702332	-161.279510	870.945251	-618.180298	84.517845	492.884094	-539.718201	-215.916122	517.693054	-661.119690	78.695793	93.315819	-593.445984	-234.036682	89.066109	-542.571350	140.888107	1336.947754	-489.319702	-196.889236	1361.518555	-462.653442	-19.081348	1336.206421	-476.564880	13.086411	1632.549561	-622.575195	212.473740	1079.736450	-516.496704	-316.437073	1111.652954	-487.823425	211.698639	843.595886	-376.768951	-283.152527	873.088379	-501.733063	-45.580826	963.594727	551.352112	-51.717957	958.021545	564.621582	126.425507
-556.746826	55.018600	868.634033	-514.631836	-161.304108	870.981750	-618.219788	84.621101	492.750977	-539.482178	-215.818954	517.566040	-661.183228	78.657143	93.204056	-593.406250	-234.015472	88.947258	-543.939636	140.755341	1337.028320	-490.677246	-196.811188	1361.504761	-464.010773	-19.096878	1336.426880	-478.979034	12.905893	1632.694214	-622.002747	212.404404	1079.375000	-515.476868	-316.248596	1111.385010	-485.217102	210.631531	844.440613	-374.901581	-280.964874	873.636841	-501.976135	-45.560833	963.647827	552.027832	-51.896744	958.295410	565.387085	126.313187
-556.822510	54.966267	868.463989	-514.552551	-161.413727	870.988159	-618.426575	84.697021	492.592682	-539.323425	-215.746628	517.414001	-661.293518	78.587189	93.032257	-593.514343	-233.997116	88.770409	-545.355957	140.673676	1337.120972	-491.926971	-196.900299	1361.662598	-465.337524	-19.181732	1336.634644	-481.371765	12.668578	1632.776611	-621.464478	212.373108	1079.001953	-514.472412	-315.860352	1111.145996	-482.654053	209.489746	845.292297	-373.153259	-278.857727	874.102295	-502.238037	-45.593620	963.656433	552.646301	-52.030418	958.593994	566.079468	126.187851
-556.925171	54.950447	868.247803	-514.526550	-161.476700	870.933594	-618.594421	84.765762	492.400177	-539.226868	-215.714447	517.268860	-661.377319	78.495285	92.802155	-593.579956	-233.940018	88.581451	-546.725159	140.526871	1337.108032	-493.298492	-196.852448	1361.595093	-466.652527	-19.228220	1336.729492	-483.777344	12.358581	1632.849365	-620.959839	212.288986	1078.521484	-513.456055	-315.537018	1110.780029	-480.211304	208.294159	846.090515	-371.538513	-276.782410	874.393860	-502.525330	-45.592377	963.606018	553.177490	-52.124962	958.840271	566.621216	126.073807
-557.005066	54.972649	867.979675	-514.551514	-161.516083	870.818542	-618.634766	84.735359	492.125305	-539.169434	-215.672897	517.046997	-661.415344	78.385101	92.499077	-593.574707	-233.528214	88.307053	-548.147156	140.433563	1337.058105	-494.568848	-196.987167	1361.664551	-468.109558	-19.277550	1336.767822	-486.076172	12.314579	1632.772949	-620.553040	212.245941	1078.050903	-512.444397	-314.971344	1110.379395	-477.943970	207.103760	846.730652	-370.009064	-274.769928	874.613831	-502.846710	-45.579758	963.507263	553.704102	-52.221687	959.065979	567.164612	125.967926
-557.098755	54.974182	867.694763	-514.579224	-161.578598	870.653870	-618.728394	84.690559	491.864349	-539.233154	-215.653732	516.817017	-661.441162	78.307953	92.114105	-593.686707	-233.426392	88.050888	-549.577576	140.301163	1336.923096	-496.054626	-196.879898	1361.374634	-469.532471	-19.377474	1336.751953	-488.404541	12.080753	1632.686523	-620.362183	212.066742	1077.289795	-511.479950	-314.580414	1109.909790	-475.775543	205.949585	847.347229	-368.534698	-272.773346	874.680176	-503.171631	-45.600880	963.373779	554.264648	-52.319744	959.244202	567.729736	125.899071
-557.249268	54.963730	867.361389	-514.687012	-161.578995	870.441284	-618.804199	84.636810	491.535095	-539.024414	-215.424088	516.446106	-661.500183	78.159363	91.759758	-593.663940	-233.295868	87.722443	-551.074158	140.188431	1336.719482	-497.370728	-197.021301	1361.286011	-471.065674	-19.392078	1336.674683	-490.688812	11.869151	1632.575928	-620.027161	211.962372	1076.690186	-510.425232	-314.102386	1109.427734	-473.769470	204.730820	847.869568	-367.155304	-270.776093	874.675842	-503.550140	-45.594746	963.185913	554.740234	-52.310539	959.311890	568.188721	125.914505
-557.459900	54.986187	867.013062	-514.854736	-161.592712	870.179932	-618.858704	84.566833	491.174347	-539.249939	-215.373810	516.275757	-661.559387	77.996696	91.365974	-593.889832	-233.231522	87.451904	-552.618469	140.068726	1336.446045	-499.032104	-196.920700	1360.897827	-472.538635	-19.517784	1336.598511	-492.951660	11.679935	1632.432251	-619.759338	211.892029	1076.063721	-509.402985	-313.843414	1108.946777	-471.853760	203.508148	848.356812	-365.910492	-268.863281	874.528076	-503.987427	-45.594940	962.966370	555.175415	-52.288643	959.335449	568.584412	125.910301
-557.754333	55.053108	866.646118	-515.063782	-161.579376	869.901062	-618.951294	84.507767	490.772797	-539.341919	-215.267227	515.990662	-661.662903	77.793915	90.965866	-594.094482	-233.169662	87.170639	-554.198486	139.935684	1336.109619	-500.314148	-197.107376	1360.769897	-474.108398	-19.545568	1336.437744	-495.195313	11.458821	1632.246826	-619.581665	211.801743	1075.364868	-508.362549	-313.500763	1108.450806	-470.134552	202.245026	848.794189	-364.775940	-266.977722	874.269470	-504.445496	-45.545277	962.712830	555.529297	-52.242722	959.317871	568.890503	125.981400
-558.017700	55.142643	866.271179	-515.271912	-161.588196	869.590698	-618.969055	84.464096	490.333466	-539.325745	-215.098206	515.631592	-661.745667	77.595131	90.569984	-594.188599	-233.398163	86.847366	-555.749817	139.839233	1335.737793	-502.002167	-196.992249	1360.239380	-475.613525	-19.647882	1336.261719	-497.367310	11.299452	1632.052734	-619.454895	211.657028	1074.651001	-507.493652	-312.769928	1107.691895	-468.592712	201.020905	849.082031	-363.733429	-265.121857	873.945374	-504.914368	-45.516907	962.449707	555.849426	-52.256119	959.228760	569.181091	126.030121
-558.390442	55.171791	865.849976	-515.597717	-161.643112	869.260925	-618.995056	84.395157	489.826294	-539.281311	-215.014450	515.306580	-661.824036	77.453293	90.047165	-594.299377	-233.358200	86.515869	-557.347473	139.764404	1335.361816	-503.411743	-197.178345	1359.973999	-477.258484	-19.653961	1335.996704	-499.434845	11.186689	1631.830933	-619.406311	211.442688	1073.927612	-506.677734	-312.047485	1107.001465	-467.158295	199.800446	849.360168	-362.805084	-263.345306	873.492188	-505.435577	-45.519112	962.130920	556.107666	-52.254044	959.124390	569.378479	126.082008
-558.774109	55.158173	865.378662	-515.953430	-161.669891	868.894104	-618.876892	84.340355	489.316345	-539.124023	-214.864349	514.954102	-661.867615	77.343567	89.515846	-594.443420	-233.285706	86.215309	-558.996948	139.716568	1334.995728	-504.975372	-197.244278	1359.565918	-478.807129	-19.783314	1335.776245	-501.493835	11.033691	1631.580811	-619.436829	211.201767	1073.210938	-505.833191	-311.516449	1106.435425	-465.935425	198.555679	849.558716	-362.018768	-261.581482	873.005432	-505.987366	-45.525112	961.771240	556.319458	-52.160194	958.952759	569.406921	126.321701
-559.145142	55.162434	864.966492	-516.342651	-161.635284	868.557129	-618.710571	84.374207	488.844635	-538.919922	-214.816208	514.578308	-661.918396	77.241814	89.055855	-594.497803	-232.905365	86.091759	-560.626770	139.641495	1334.611816	-506.706451	-197.177277	1359.022461	-480.447113	-19.799917	1335.520386	-503.559204	10.890796	1631.356812	-619.547363	210.964050	1072.471313	-505.118713	-310.761688	1105.724976	-464.921326	197.402985	849.729187	-361.322174	-259.868958	872.497620	-506.522308	-45.504147	961.447754	556.561096	-52.203926	958.768677	569.610046	126.142021
-559.500977	55.230034	864.575684	-516.661743	-161.544662	868.281738	-618.471863	84.462830	488.368195	-538.505676	-214.737061	514.232544	-661.969727	77.169685	88.704689	-594.626221	-232.876205	85.849251	-562.243469	139.617508	1334.201294	-508.163971	-197.300705	1358.690186	-481.988953	-19.866165	1335.280518	-505.515503	10.787490	1631.091309	-619.745789	210.666306	1071.757202	-504.598450	-309.629425	1104.978638	-464.068024	196.231842	849.812378	-360.725983	-258.279144	871.920105	-507.066193	-45.408131	961.181091	556.726501	-52.178524	958.558533	569.605835	126.171791
-559.909119	55.269268	864.242432	-516.956909	-161.378647	868.012695	-618.206116	84.610367	487.948975	-537.815857	-214.670898	513.857727	-661.969910	77.121773	88.430489	-594.771118	-233.177948	85.467201	-563.875916	139.625885	1333.842773	-509.910919	-197.271408	1358.222534	-483.549103	-19.917055	1335.055908	-507.518188	10.635021	1630.879395	-620.049255	210.328018	1071.086914	-504.084869	-308.864807	1104.331665	-463.376556	195.040817	849.861694	-360.285248	-256.702057	871.334778	-507.614288	-45.294575	960.943115	556.730896	-51.994602	958.347229	569.216431	126.601982
-560.215515	55.266243	863.927307	-517.118835	-161.231277	867.799316	-617.952820	84.769005	487.613434	-537.061401	-214.733551	513.471741	-662.014954	77.119873	88.225113	-594.675964	-233.146530	85.276840	-565.491089	139.647003	1333.492554	-511.401978	-197.371933	1357.886719	-485.142273	-19.943750	1334.858154	-509.392456	10.613047	1630.666016	-620.437927	209.935974	1070.444946	-503.806030	-307.770844	1103.614380	-462.984161	193.960007	849.900330	-359.942932	-255.171585	870.705627	-508.091125	-45.198837	960.755432	556.744019	-52.007450	958.117371	569.047852	126.580719
-560.527588	55.238522	863.635925	-517.330688	-161.044571	867.584717	-617.772766	84.936920	487.338409	-536.226563	-214.716827	513.080933	-662.053772	77.120544	88.041519	-594.632141	-232.770386	85.040550	-567.055786	139.664886	1333.198853	-513.049988	-197.357498	1357.512939	-486.678955	-19.968607	1334.716553	-511.276917	10.562736	1630.504761	-620.961853	209.541977	1069.886841	-503.533295	-306.922058	1103.131714	-462.723602	192.735413	849.909241	-359.789093	-253.678162	870.172485	-508.579346	-45.107666	960.574097	556.766052	-52.009460	957.860168	568.830750	126.515549
-560.859863	55.198563	863.427612	-517.608704	-160.835938	867.392700	-617.633362	85.128616	487.123718	-535.554504	-214.540741	512.721069	-662.035706	77.139435	87.930069	-594.483826	-232.699158	84.857094	-568.619263	139.636917	1332.931030	-514.494934	-197.527374	1357.327393	-488.315277	-19.936514	1334.526978	-513.169067	10.533291	1630.349609	-621.587341	209.068970	1069.334717	-503.500580	-305.802979	1102.606689	-462.656769	191.531021	849.902161	-359.757782	-252.195221	869.654968	-509.096558	-45.040749	960.442932	556.790833	-52.064407	957.568665	568.643127	126.396400
-561.229065	55.215439	863.255615	-517.865295	-160.661911	867.236389	-617.545898	85.310287	486.988098	-535.027100	-214.398056	512.438721	-662.043945	77.193703	87.795654	-594.414429	-233.042862	84.721642	-570.191528	139.644501	1332.690186	-516.161377	-197.483704	1356.968018	-489.820648	-20.040712	1334.458496	-515.060791	10.527840	1630.234863	-622.322205	208.590668	1068.875854	-503.705902	-304.576233	1101.970581	-462.891052	190.420731	849.813171	-359.913513	-250.719467	869.148193	-509.652740	-44.964443	960.357117	556.831482	-52.098286	957.285706	568.406921	126.314369
-561.607849	55.252956	863.107178	-518.098999	-160.618637	867.122070	-617.529968	85.478523	486.843750	-534.731018	-214.371353	512.235474	-662.059143	77.223412	87.667114	-594.414490	-232.979172	84.592941	-571.763123	139.616455	1332.519531	-517.494446	-197.641830	1356.902710	-491.383453	-20.014576	1334.434692	-516.912720	10.534281	1630.145508	-623.154541	208.060089	1068.473755	-503.946136	-303.573273	1101.686157	-463.298370	189.358902	849.700562	-360.164551	-249.451904	868.758728	-510.185364	-44.933006	960.297302	556.809509	-52.131336	957.012268	568.105042	126.254784
-562.035645	55.320099	862.977417	-518.530029	-160.722229	866.951172	-617.637329	85.573013	486.728607	-534.721924	-214.390381	512.125732	-662.096863	77.231514	87.536476	-594.378967	-232.892395	84.459938	-573.376404	139.556473	1332.374146	-519.132629	-197.604843	1356.734131	-492.862701	-20.067846	1334.448730	-518.832458	10.588666	1630.109741	-624.125427	207.558380	1068.150391	-504.451202	-302.604706	1101.284546	-464.002472	188.263153	849.593872	-360.545685	-248.203247	868.433411	-510.789978	-45.010094	960.206177	556.783813	-52.156635	956.769165	567.729675	126.213112
-562.359802	55.330006	862.886597	-518.753418	-160.653427	866.875732	-617.775085	85.566933	486.601807	-534.777527	-214.350204	512.042297	-662.118042	77.239845	87.369865	-594.429077	-232.854645	84.356697	-574.933777	139.498505	1332.293579	-520.271912	-197.832596	1356.822021	-494.342651	-20.071938	1334.525146	-520.760254	10.623244	1630.065186	-625.158142	207.034210	1067.865845	-505.148773	-301.449738	1101.020508	-464.856262	187.275314	849.448792	-361.217255	-246.824875	868.173767	-511.275208	-44.989574	960.189819	556.757690	-52.173325	956.556458	567.339722	126.138222
-562.693237	55.323215	862.836426	-518.974854	-160.568909	866.831055	-617.925049	85.489052	486.505524	-535.049438	-214.318054	512.031738	-662.138916	77.183075	87.200623	-594.524658	-232.851685	84.266907	-576.638855	139.583679	1332.311768	-521.616150	-197.919968	1356.858765	-495.818298	-20.089970	1334.656372	-522.718323	10.658637	1630.075195	-626.316406	206.465942	1067.653931	-506.035889	-300.312561	1100.722290	-465.935944	186.340546	849.199341	-361.929138	-245.702271	867.998657	-511.751831	-44.969025	960.204834	556.758423	-52.197296	956.372803	567.029175	126.141365
-563.264221	55.631359	862.825378	-519.828247	-160.817673	866.642700	-618.338135	85.375916	486.493347	-535.705750	-214.525528	512.066589	-662.178284	77.144867	87.075256	-594.684692	-232.830994	84.183922	-578.204041	139.484818	1332.274414	-522.933289	-197.954590	1356.925659	-497.250305	-20.110428	1334.801392	-524.733887	10.722110	1630.120972	-627.587158	205.951431	1067.457275	-506.956421	-299.730957	1100.743042	-467.229553	185.374008	848.948303	-362.835449	-244.679764	867.990173	-512.534363	-45.088627	960.138428	556.765137	-52.268684	956.278198	566.748230	126.070267
-563.625488	55.801647	862.825989	-520.186157	-160.745926	866.637146	-618.656799	85.148880	486.462372	-536.240051	-214.517548	512.099792	-662.194458	77.049492	86.942513	-594.759155	-232.851074	84.112488	-579.759033	139.392593	1332.283936	-524.188477	-198.068756	1357.080688	-498.666016	-20.078545	1335.062866	-526.849487	10.716338	1630.212891	-628.911438	205.430481	1067.268188	-508.284302	-298.763702	1100.565430	-468.756775	184.506180	848.675110	-363.975006	-243.487762	867.997559	-513.063782	-45.006405	960.190430	556.809814	-52.320732	956.220520	566.484802	126.012306
-564.061096	55.926247	862.832520	-520.662720	-160.653366	866.636475	-619.099060	84.934662	486.484131	-536.953247	-214.610809	512.246643	-662.227417	77.012032	86.849861	-595.024231	-232.924377	84.081841	-581.318909	139.342575	1332.342773	-525.477539	-198.059235	1357.199463	-500.045380	-20.060793	1335.346436	-528.902466	10.786055	1630.354614	-630.362183	204.939423	1067.181763	-509.604462	-298.410828	1100.619385	-470.448212	183.640381	848.354126	-365.175842	-242.679367	868.109253	-513.646667	-44.932224	960.234253	556.892334	-52.337288	956.217163	566.283325	125.979332
-564.058105	55.696140	862.857727	-519.980957	-160.279160	867.120911	-619.415344	84.724579	486.515137	-537.206177	-214.327255	512.359497	-662.158630	76.989525	86.795273	-594.928833	-232.916580	83.938141	-582.906921	139.288101	1332.388916	-526.620300	-198.137634	1357.441772	-501.435760	-20.008505	1335.629639	-531.129456	10.786460	1630.530762	-631.888123	204.468597	1067.100342	-511.068207	-298.126526	1100.706299	-472.371613	182.887695	847.899597	-366.625641	-241.601822	868.274353	-513.692993	-44.623531	960.586426	556.962463	-52.384216	956.285950	566.143188	125.928337
-564.076965	55.518028	862.902405	-519.404419	-160.556839	867.640442	-619.717773	84.496536	486.590485	-537.634094	-214.108231	512.540955	-662.118774	76.968559	86.728691	-594.979126	-232.961441	83.863785	-584.464722	139.289810	1332.457886	-528.049316	-197.989639	1357.602051	-502.805450	-19.926128	1335.934570	-533.281311	10.879081	1630.761353	-633.522278	204.072678	1067.101563	-512.749573	-297.771423	1100.674316	-474.442322	182.143341	847.471497	-368.076324	-240.875687	868.475159	-513.768250	-44.638107	960.955444	557.069702	-52.409771	956.415588	566.070251	125.889755
-564.429199	55.684090	863.005310	-519.683533	-160.482635	867.781555	-620.187012	84.314682	486.724884	-538.245605	-214.111542	512.663086	-662.143066	76.962517	86.707817	-595.095154	-232.970779	83.823784	-586.000916	139.316498	1332.524292	-528.932922	-198.154053	1357.955322	-504.084534	-19.827291	1336.286987	-535.545593	10.881648	1630.977051	-635.177856	203.605347	1066.996948	-514.355713	-297.774963	1100.920898	-476.729950	181.585846	846.969727	-369.851074	-240.008011	868.753906	-514.219788	-44.522160	961.117371	557.223877	-52.417618	956.577637	566.106628	125.877548
-564.637634	55.751930	863.110352	-519.595032	-160.268509	868.047241	-620.646973	84.194061	486.842529	-538.671143	-214.013596	512.756958	-662.171936	76.957161	86.749649	-595.162842	-233.046768	83.783188	-587.554993	139.395737	1332.573975	-530.024231	-198.088623	1358.213379	-505.392670	-19.693335	1336.633057	-537.818542	10.881352	1631.231201	-636.939026	203.227402	1066.995239	-516.093323	-297.843781	1101.083862	-479.165039	181.006943	846.346252	-371.558655	-239.511383	869.027588	-514.479431	-44.306858	961.354492	557.340942	-52.385815	956.812805	566.195618	125.859459
-565.122253	56.061966	863.230835	-520.349854	-160.258118	868.049561	-621.224976	84.175247	486.995392	-539.510498	-214.183899	512.914856	-662.251343	76.985794	86.787804	-595.288879	-233.044922	83.748543	-589.061829	139.423828	1332.613525	-531.112976	-198.042694	1358.495728	-506.616425	-19.572905	1336.947144	-540.084045	10.946754	1631.470093	-638.766113	202.876785	1066.945190	-517.838867	-298.076996	1101.350708	-481.794006	180.518646	845.740662	-373.428528	-239.009033	869.327454	-515.115540	-44.247597	961.428894	557.462219	-52.349083	957.071350	566.339600	125.863029
-565.456116	56.246796	863.349182	-520.559631	-160.149979	868.195740	-621.770935	84.118584	487.161438	-540.034912	-214.172424	513.052002	-662.348877	76.974052	86.817627	-595.399597	-233.115738	83.731064	-590.566101	139.503738	1332.702026	-532.182068	-197.921188	1358.766357	-507.870087	-19.423080	1337.310425	-542.369507	10.991412	1631.707275	-640.704529	202.552658	1066.948975	-519.647217	-298.496796	1101.637329	-484.586273	180.076935	845.032898	-375.457245	-238.512024	869.634277	-515.504517	-44.099297	961.594727	557.604126	-52.272366	957.328613	566.558044	125.935921
-565.632446	56.405434	863.480957	-520.468933	-159.877441	868.377991	-622.084961	84.034958	487.244812	-540.461243	-214.111206	513.157837	-662.369385	76.981979	86.813103	-595.424377	-233.143372	83.692169	-592.002075	139.588318	1332.796387	-533.188904	-197.809601	1359.057373	-509.095245	-19.233406	1337.592041	-544.664795	11.047468	1631.921875	-642.630920	202.238113	1066.960571	-521.433838	-298.899475	1101.997803	-487.523529	179.740555	844.354675	-377.407715	-238.407532	869.972351	-515.709167	-43.856018	961.795776	557.754700	-52.204914	957.600708	566.791931	125.978210
-565.979126	56.570175	863.585022	-520.765808	-159.816940	868.426941	-622.473755	83.934410	487.371307	-540.967529	-214.147995	513.277100	-662.405701	76.997299	86.800911	-595.497925	-233.178741	83.699203	-593.465759	139.690628	1332.822876	-534.130859	-197.655350	1359.334595	-510.330170	-19.042292	1337.863770	-546.970215	11.085585	1632.114380	-644.673340	201.912231	1066.979004	-523.236267	-299.393860	1102.384033	-490.588379	179.422501	843.541443	-379.595276	-238.155716	870.291687	-516.103210	-43.779915	961.895874	557.919250	-52.129387	957.879761	567.044495	126.005417
-565.816345	57.153961	863.888855	-521.008789	-159.415817	868.398743	-622.683472	83.810379	487.537476	-541.403198	-214.190506	513.305420	-662.412292	76.998215	86.780708	-595.559448	-233.218826	83.665260	-594.909729	139.818390	1332.831909	-535.096497	-197.488342	1359.603149	-511.537506	-18.821453	1338.112305	-549.226135	11.159351	1632.250610	-646.762939	201.668533	1067.015747	-525.026428	-300.023102	1102.821167	-493.779816	179.223755	842.703674	-381.737946	-238.162247	870.617676	-516.267456	-43.516735	962.087341	558.007874	-52.062740	958.166626	567.252136	126.093124
-566.270386	57.239765	863.923157	-521.370422	-159.292389	868.450989	-623.101501	83.775261	487.586060	-541.766113	-214.263657	513.353088	-662.464844	76.963577	86.751183	-595.628784	-233.296448	83.684692	-596.336609	139.919861	1332.801514	-536.064514	-197.341003	1359.825562	-512.680908	-18.647854	1338.318237	-551.421387	11.293707	1632.374634	-648.913025	201.431717	1066.969238	-526.803284	-300.706390	1103.270020	-497.075989	179.089188	841.794800	-383.933929	-238.364548	870.848145	-516.751587	-43.406639	962.151733	558.049744	-51.986519	958.423035	567.486572	126.153633
-566.835388	57.226219	863.829956	-521.658203	-159.214096	868.535767	-623.557556	83.762878	487.629425	-542.105835	-214.301132	513.435181	-662.550476	76.902611	86.731438	-595.802856	-233.389206	83.684525	-597.556396	139.895950	1332.658447	-537.026245	-197.177246	1360.005981	-513.920288	-18.399925	1338.433105	-553.579346	11.376187	1632.481812	-651.111084	201.215729	1066.870117	-528.520325	-301.409027	1103.660278	-500.496765	179.051788	840.840820	-386.189331	-238.716766	871.038025	-517.270874	-43.276470	962.165894	558.078247	-51.903183	958.652039	567.716553	126.250427
-567.324829	57.113537	863.695862	-521.785706	-159.175110	868.622986	-623.903503	83.766396	487.608826	-542.372253	-214.371643	513.515076	-662.566833	76.924698	86.691544	-595.968872	-233.471085	83.714302	-598.996826	140.016434	1332.549316	-537.961548	-196.981964	1360.167114	-514.866333	-18.186031	1338.702515	-555.620911	11.545226	1632.494629	-653.372131	201.050476	1066.798462	-530.227112	-302.086090	1104.053223	-504.042084	179.079865	839.742004	-388.440155	-239.145813	871.163452	-517.706848	-43.190807	962.168274	558.060364	-51.828278	958.832214	567.924316	126.332054
-567.729187	57.008797	863.597046	-521.882080	-159.127472	868.678711	-624.218811	83.774544	487.602295	-542.407715	-214.327744	513.511353	-662.637573	76.901611	86.621002	-596.043884	-233.510452	83.759399	-600.371277	140.155167	1332.380737	-538.906250	-196.808914	1360.329468	-516.106873	-17.918612	1338.730103	-557.510681	11.835726	1632.447998	-655.602478	200.922073	1066.631958	-531.852051	-302.953766	1104.491577	-507.713013	179.276749	838.574341	-390.745789	-239.858353	871.183044	-518.081909	-43.132729	962.174377	557.991943	-51.773434	958.960693	568.068909	126.427338
-567.971985	56.951443	863.502014	-521.897278	-159.064056	868.751526	-624.410522	83.732841	487.572083	-542.378845	-214.273239	513.535950	-662.664001	76.855316	86.572845	-596.119385	-233.567017	83.790688	-601.742126	140.305771	1332.145874	-539.800476	-196.642380	1360.418091	-517.229187	-17.773434	1338.764526	-559.333252	12.126644	1632.400879	-657.844238	200.736038	1066.359863	-533.450500	-303.689545	1104.862793	-511.402771	179.458679	837.350769	-393.064514	-240.583817	871.108826	-518.385803	-43.058743	962.205872	557.887817	-51.691364	959.049805	568.152100	126.529335
-568.199219	57.042152	863.452698	-521.956970	-158.928024	868.793335	-624.610291	83.726891	487.547821	-542.265564	-214.250916	513.531860	-662.725281	76.866531	86.517418	-596.238770	-233.579453	83.804230	-603.091370	140.409576	1331.871826	-540.770752	-196.474838	1360.505127	-518.404785	-17.551403	1338.750000	-561.003784	12.469720	1632.323975	-660.164429	200.612183	1066.162720	-535.012085	-304.306702	1105.165039	-515.117859	179.698959	836.059082	-395.334534	-241.530960	870.934387	-518.684204	-42.914764	962.242249	557.738708	-51.620991	959.100525	568.216919	126.620316
-568.413879	57.223965	863.410645	-522.066772	-158.754608	868.800171	-624.775146	83.723434	487.564209	-542.099426	-214.188660	513.502197	-662.789063	76.867714	86.480591	-596.303467	-233.601212	83.837280	-604.413330	140.557632	1331.567749	-541.730713	-196.293488	1360.563843	-519.526733	-17.381479	1338.721802	-562.568970	12.798620	1632.192627	-662.433655	200.442047	1065.829712	-536.474670	-305.111816	1105.512695	-518.927307	180.086151	834.673157	-397.633209	-242.649094	870.709106	-519.014282	-42.737736	962.270630	557.556641	-51.535778	959.088074	568.251953	126.687698
-568.616333	57.339912	863.318298	-522.205261	-158.552490	868.796814	-624.913574	83.714508	487.533539	-541.986450	-214.157196	513.472412	-662.813843	76.858711	86.399841	-596.319641	-233.564682	83.847168	-605.721924	140.698746	1331.199829	-542.670715	-196.139175	1360.630005	-520.916199	-17.223234	1338.518066	-564.072449	13.078208	1632.103394	-664.729126	200.332764	1065.535278	-537.999084	-305.668213	1105.723145	-522.767090	180.510635	833.238525	-399.954224	-243.739075	870.325012	-519.350037	-42.562508	962.266357	557.295898	-51.505264	959.038330	568.249573	126.763199
-568.835938	57.443207	863.247375	-522.363037	-158.390839	868.758240	-624.785400	83.673599	487.435699	-541.898743	-214.150146	513.440735	-662.809265	76.861603	86.321564	-596.381104	-233.515152	83.884949	-607.217102	140.982162	1330.849731	-543.764587	-196.014923	1360.650024	-521.865723	-16.993635	1338.654419	-565.256836	13.714403	1631.913330	-666.972290	200.182648	1065.161255	-539.375977	-306.408569	1106.063599	-526.839844	181.297760	831.702698	-402.229401	-245.179031	869.885437	-519.696899	-42.438934	962.255066	557.026672	-51.411560	958.926819	568.208069	126.874443
-569.069214	57.512943	863.183350	-522.454590	-158.308365	868.738403	-624.666992	83.640663	487.370636	-541.744446	-214.110245	513.426453	-662.869690	76.884796	86.277771	-596.408264	-233.491104	83.867302	-608.452454	141.131210	1330.459717	-544.747314	-195.931290	1360.702637	-523.272217	-16.908657	1338.411865	-566.491760	14.105422	1631.699951	-669.240051	200.029221	1064.762573	-540.811890	-306.864258	1106.213745	-530.868774	182.035339	830.177002	-404.602234	-246.409866	869.328613	-520.033752	-42.362137	962.259888	556.745178	-51.354660	958.809021	568.134094	126.955978
-569.012695	57.419571	863.074524	-521.796326	-158.263809	868.923218	-624.680969	83.658020	487.278992	-541.401428	-213.903732	513.434875	-662.885864	76.874924	86.207382	-596.327576	-233.455719	83.825874	-609.756653	141.273117	1330.082275	-545.875488	-195.816360	1360.684814	-524.400024	-16.795427	1338.346924	-567.525635	14.578095	1631.524658	-671.525757	199.887360	1064.458008	-542.232605	-307.397278	1106.395752	-534.991333	182.936020	828.679504	-406.850403	-247.966034	868.727539	-519.986816	-42.244545	962.368286	556.437561	-51.268173	958.655945	568.005493	127.067986
-569.235413	57.556839	863.009644	-521.876648	-158.215683	868.842346	-624.695313	83.716270	487.237335	-541.319153	-213.881058	513.398804	-662.779968	76.865593	86.143059	-595.929382	-233.095108	83.593605	-611.056946	141.412598	1329.739868	-547.002869	-195.784073	1360.639771	-525.394165	-16.551023	1338.497681	-568.574707	14.955715	1631.305908	-673.729675	199.667389	1064.067627	-543.501953	-308.024750	1106.590454	-539.070007	183.858459	827.112671	-409.093750	-249.743164	868.057983	-520.306763	-42.181290	962.342163	556.080383	-51.185036	958.442810	567.867188	127.121201
-569.076416	58.397991	863.250183	-522.052917	-157.869827	868.701660	-624.645569	83.727119	487.321075	-541.348511	-213.908951	513.339233	-662.736511	76.882614	86.075012	-596.385986	-233.343719	83.786163	-612.223572	141.581406	1329.427124	-548.067383	-195.659729	1360.623291	-526.717529	-16.504082	1338.285156	-569.506226	15.345166	1631.182129	-675.957703	199.483688	1063.758789	-544.874023	-308.565033	1106.818604	-543.302673	184.842514	825.559570	-411.336823	-251.320236	867.362915	-520.513245	-41.856720	962.466064	555.701355	-51.134224	958.199280	567.613831	127.204674
-569.653259	58.195038	863.153076	-522.315430	-158.009323	868.698547	-624.800110	83.846245	487.247772	-541.433472	-213.982147	513.377380	-662.808472	76.875099	86.040436	-596.569275	-233.463394	83.872940	-613.517273	141.712601	1329.092041	-549.173218	-195.642349	1360.625854	-527.630188	-16.322500	1338.499634	-570.359497	15.710362	1631.098145	-678.118835	199.280258	1063.515991	-546.231201	-308.877594	1106.877075	-547.443726	185.931595	824.031555	-413.566040	-253.172272	866.598938	-521.044373	-41.971043	962.440125	555.222961	-51.075676	957.931152	567.272461	127.276009
-570.110840	57.943920	862.991455	-522.519653	-158.106644	868.762878	-624.721863	83.845009	487.094391	-541.503174	-213.951218	513.399048	-662.792908	76.913689	85.975128	-596.569824	-233.458984	83.842766	-614.682373	141.874985	1328.879883	-550.241455	-195.567642	1360.673096	-528.890869	-16.236084	1338.338013	-571.199341	16.045437	1630.985352	-680.256165	199.100769	1063.286499	-547.588989	-309.262970	1107.002441	-551.632263	187.069672	822.581787	-415.678284	-255.219238	865.882446	-521.501160	-42.036545	962.414978	554.708069	-51.047852	957.634766	566.892212	127.310234
-570.416504	57.937160	862.934265	-522.643799	-158.098450	868.840515	-624.945129	83.932465	487.060425	-541.614563	-213.955887	513.479553	-662.838074	76.898781	85.940353	-596.706970	-233.505814	83.859154	-615.880127	142.013107	1328.678345	-551.241333	-195.511520	1360.703247	-529.674011	-15.996798	1338.615601	-571.937683	16.448645	1630.885498	-682.322632	198.885284	1063.176636	-548.877686	-309.694946	1107.231934	-555.909485	188.277283	821.152893	-417.783813	-257.235016	865.147522	-521.872192	-41.987698	962.461121	554.193359	-51.032654	957.335632	566.487976	127.319565
-570.621460	58.014194	862.908264	-522.721191	-158.075897	868.907288	-624.693970	83.836334	486.961975	-541.779724	-213.927856	513.538147	-662.820313	76.957863	85.865051	-596.749695	-233.516998	83.885773	-617.029480	142.180496	1328.504883	-552.247864	-195.451752	1360.726074	-530.668579	-15.822665	1338.672485	-572.730347	16.787586	1630.810303	-684.336670	198.676224	1063.105103	-550.213257	-310.052521	1107.398438	-560.192688	189.600540	819.760437	-419.887024	-259.308014	864.422302	-522.168945	-41.917324	962.519409	553.633179	-51.003998	957.013733	566.051453	127.391663
-570.826721	58.051785	862.883667	-522.822144	-158.038406	868.977966	-624.923706	83.859367	486.975037	-542.002747	-213.887405	513.606140	-662.841919	76.964111	85.826767	-596.813416	-233.546509	83.853821	-618.106873	142.300507	1328.354004	-553.185791	-195.437088	1360.759033	-531.663330	-15.656960	1338.737183	-573.499146	17.127365	1630.717773	-686.345825	198.497192	1063.102295	-551.628906	-310.270020	1107.461548	-564.490112	191.008118	818.508484	-422.033203	-261.319275	863.680115	-522.455017	-41.854061	962.573914	553.140808	-50.917629	956.689514	565.571838	127.405983
-571.020752	58.091454	862.880981	-522.915649	-157.981277	869.055481	-624.983276	83.799522	486.935303	-542.270142	-213.856613	513.660400	-662.855042	76.975166	85.803268	-596.940735	-233.656219	83.874626	-619.125977	142.455658	1328.250000	-554.011292	-195.338928	1360.799072	-532.770813	-15.621467	1338.622559	-574.327698	17.330948	1630.716064	-688.351624	198.293228	1063.131592	-553.025391	-310.483795	1107.640015	-568.889221	192.607300	817.358704	-424.091553	-263.518311	862.969666	-522.723816	-41.784756	962.640991	552.568237	-50.812160	956.330078	565.034485	127.442123
-571.215698	58.077015	862.862305	-523.092102	-157.910141	869.101990	-625.195007	83.719986	486.941833	-542.587097	-213.822586	513.721008	-662.920349	76.970963	85.756752	-596.483704	-233.247284	83.581886	-620.108276	142.535400	1328.187378	-554.861694	-195.274094	1360.784180	-533.373840	-15.400269	1338.888916	-575.192444	17.553570	1630.705688	-690.342041	198.185501	1063.136108	-554.462769	-310.572235	1107.609009	-573.061340	193.854095	816.191223	-426.020477	-265.692932	862.301086	-523.009705	-41.743553	962.678894	551.978027	-50.847050	956.006409	564.510071	127.457253
-571.418518	58.043030	862.880066	-523.304138	-157.821640	869.209229	-625.441284	83.617279	486.970276	-542.947632	-213.785706	513.779907	-662.919189	77.000710	85.725334	-597.192261	-233.809280	83.843346	-620.992004	142.682220	1328.191162	-555.593018	-195.226944	1360.824829	-534.424377	-15.343887	1338.791626	-576.161682	17.569454	1630.777710	-692.337158	198.121536	1063.267944	-555.878662	-310.568817	1107.643066	-577.209412	195.303589	815.120056	-427.950958	-267.930328	861.648376	-523.306152	-41.691895	962.761536	551.394165	-50.842991	955.738342	563.954041	127.429077
-571.642456	58.000427	862.892944	-523.547058	-157.731140	869.315247	-625.705933	83.482742	486.981354	-543.382324	-213.768951	513.858887	-663.004639	76.957565	85.657326	-597.320374	-233.867371	83.833069	-621.884583	142.781479	1328.188232	-556.325623	-195.158249	1360.880127	-534.886414	-15.143659	1339.133911	-577.084717	17.680408	1630.807007	-694.242920	198.090027	1063.422729	-557.216492	-310.829651	1107.811401	-581.379150	196.815384	814.154175	-429.907867	-270.265869	861.072815	-523.617126	-41.639996	962.837830	550.863892	-50.831989	955.508606	563.424866	127.396744
-571.907410	57.978828	862.912781	-523.842773	-157.635529	869.420105	-626.077087	83.369858	487.009491	-543.781677	-213.750488	513.961914	-663.082092	76.966492	85.622498	-597.383118	-233.938614	83.818542	-622.632385	142.871841	1328.195923	-556.926697	-195.083115	1360.953857	-535.822449	-15.084841	1338.997681	-578.011230	17.911930	1630.797729	-696.118408	198.054092	1063.596802	-558.559204	-310.903961	1107.895386	-585.484863	198.308823	813.278748	-431.646637	-272.545227	860.522522	-523.958740	-41.577084	962.913147	550.386414	-50.767113	955.312683	562.974609	127.409248
-572.167603	57.983940	862.955933	-524.105225	-157.608109	869.540833	-626.256592	83.154121	487.045227	-544.235474	-213.794235	514.073730	-663.119019	76.957573	85.567688	-597.427673	-233.967773	83.792114	-623.353210	142.977737	1328.250610	-557.466858	-195.038132	1361.031494	-536.491211	-14.926626	1339.145752	-579.039246	17.972061	1630.870117	-697.870544	198.044739	1063.791504	-559.916748	-310.982025	1108.011475	-589.667053	200.043091	812.486328	-433.526794	-274.837372	859.991638	-524.272522	-41.536777	963.005981	549.923096	-50.781452	955.162170	562.546814	127.393066
-572.418457	57.965012	862.992920	-524.351746	-157.609940	869.670044	-625.518677	82.698250	486.927917	-544.700623	-213.855209	514.220276	-662.864441	77.068192	85.388618	-597.552002	-234.049103	83.791206	-624.060852	143.043839	1328.278931	-558.071960	-194.971359	1361.109741	-536.776245	-14.737103	1339.536011	-580.114624	17.964657	1630.946899	-699.697388	198.180817	1064.081787	-561.169800	-311.205963	1108.162231	-593.712158	201.594070	811.829468	-435.397308	-277.041046	859.515442	-524.581177	-41.517586	963.101318	549.490967	-50.811741	955.058105	562.148621	127.310745
-572.692932	57.957832	863.051453	-524.650940	-157.652832	869.827698	-624.620911	82.185776	486.767303	-544.975220	-213.680847	514.290161	-662.575073	77.216927	85.222839	-597.502869	-234.050858	83.726280	-624.628723	143.122177	1328.349487	-558.544006	-194.882523	1361.176880	-537.488403	-14.742029	1339.472778	-581.184387	17.954472	1631.102295	-701.555176	198.536316	1064.407837	-562.360596	-311.473877	1108.447510	-597.544983	203.159363	811.317383	-437.190277	-279.275146	859.122559	-524.920837	-41.513687	963.219910	549.103638	-50.848049	955.034851	561.833496	127.229416
-573.020325	57.901165	863.120422	-524.976440	-157.737457	869.990479	-625.265991	82.063255	486.884094	-545.759033	-213.859100	514.458557	-662.726563	77.199532	85.027657	-597.743835	-234.115143	83.757309	-625.170471	143.187698	1328.411377	-559.000183	-194.842346	1361.291504	-537.964844	-14.635968	1339.629150	-582.241760	17.978487	1631.206543	-703.425598	198.938797	1064.721313	-563.614990	-311.535980	1108.516479	-601.417542	204.819870	810.861816	-438.921234	-281.532135	858.770752	-525.291809	-41.552784	963.343994	548.710449	-50.909180	955.092834	561.571899	127.115021
-573.351746	57.812328	863.209473	-525.324280	-157.824524	870.137390	-625.895752	81.945999	486.967102	-546.390259	-213.929260	514.593323	-662.962830	77.120224	85.160240	-597.947693	-234.174866	83.775383	-625.708130	143.233597	1328.493530	-559.471008	-194.789734	1361.387329	-538.235229	-14.441155	1339.986450	-583.279053	18.050945	1631.249268	-705.197449	199.374817	1065.121582	-564.696472	-311.752289	1108.755005	-605.143738	206.438431	810.492126	-440.578674	-283.685303	858.458252	-525.660522	-41.622799	963.467529	548.380554	-50.987545	955.204102	561.396851	127.007881
-573.747070	57.680458	863.258789	-525.755127	-157.874954	870.253296	-628.355347	82.320755	487.262299	-546.997620	-213.997086	514.726563	-663.731812	76.872566	85.293358	-598.042603	-234.212204	83.776314	-626.161438	143.274292	1328.567749	-559.899597	-194.706848	1361.481323	-538.648438	-14.348980	1340.131958	-584.315552	17.945339	1631.401123	-706.779724	199.892365	1065.649536	-565.785217	-311.950592	1108.984741	-608.708679	208.021683	810.171509	-442.214020	-285.909393	858.185669	-526.084656	-41.687210	963.550537	548.074524	-51.041008	955.357910	561.312988	126.899094
-574.065247	57.631779	863.307007	-526.155273	-157.852356	870.369629	-628.955505	82.281700	487.341858	-547.350586	-213.891708	514.809021	-663.920715	76.845055	85.263443	-597.551392	-233.715225	83.492828	-626.522705	143.334381	1328.625732	-560.241577	-194.616608	1361.606689	-538.961365	-14.266809	1340.307983	-585.260681	18.043278	1631.414429	-708.053284	200.202530	1066.218994	-566.736145	-312.384155	1109.323486	-612.102112	209.527344	809.928589	-443.803101	-287.984375	857.998840	-526.475037	-41.682625	963.638916	547.770203	-51.084320	955.555359	561.293274	126.793129
-574.428345	57.590691	863.362793	-526.634888	-157.883209	870.479309	-629.582581	82.212654	487.464539	-548.486023	-214.287659	514.930298	-664.102722	76.806839	85.249550	-598.352661	-234.232239	83.765251	-626.876404	143.379807	1328.723267	-560.573303	-194.560577	1361.745972	-539.266846	-14.191758	1340.447388	-586.179993	18.008755	1631.470581	-709.835205	201.092346	1066.871948	-567.735779	-312.568695	1109.571289	-615.503906	211.097382	809.727722	-445.339966	-290.085693	857.828857	-526.907532	-41.709148	963.723511	547.538757	-51.103073	955.787292	561.337280	126.726082
-574.789001	57.532818	863.396790	-527.044006	-157.979233	870.584534	-631.068604	82.399567	487.692719	-549.499451	-214.605881	515.082581	-664.576477	76.668808	85.329414	-598.570496	-234.235550	83.813187	-627.235596	143.386169	1328.806763	-560.852539	-194.510437	1361.922241	-539.578064	-14.160169	1340.584351	-587.004761	17.957170	1631.518311	-711.059387	201.089142	1067.131226	-568.600159	-312.875305	1109.900146	-618.667786	212.608658	809.632690	-446.806122	-292.109711	857.743652	-527.319641	-41.766815	963.798096	547.332397	-51.143017	956.044556	561.416077	126.664894
-575.176941	57.464031	863.447815	-527.453064	-158.067810	870.674500	-632.126282	82.491920	487.887482	-550.290283	-214.841919	515.258240	-664.861328	76.592155	85.360779	-597.974731	-233.688919	83.507858	-627.526794	143.385178	1328.898071	-561.085449	-194.458893	1362.108643	-539.875549	-14.123814	1340.684448	-587.687256	17.945919	1631.537354	-712.739624	202.101807	1067.871826	-569.423462	-313.275055	1110.242676	-621.591736	214.051697	809.591003	-448.182251	-294.064331	857.687195	-527.737549	-41.835232	963.872437	547.142151	-51.137733	956.328857	561.524475	126.643829
-575.582703	57.401489	863.515747	-527.844299	-158.165131	870.773682	-632.986084	82.590866	488.029999	-550.932251	-214.908630	515.375488	-665.042236	76.583038	85.378059	-598.533020	-234.077362	83.721649	-627.788879	143.375763	1328.979736	-561.360107	-194.395493	1362.263550	-540.142029	-14.093704	1340.772095	-588.281982	17.909311	1631.552246	-714.010559	202.508453	1068.336426	-570.169128	-313.643066	1110.590942	-624.463928	215.538467	809.573669	-449.466370	-295.976746	857.702148	-528.163757	-41.906853	963.961975	546.983398	-51.114765	956.644836	561.665405	126.615242
-576.030212	57.306240	863.598267	-528.309753	-158.230621	870.868408	-631.915100	82.060768	487.847229	-551.127869	-214.628113	515.376282	-664.636169	76.775841	85.234451	-597.661682	-233.390518	83.605934	-628.021484	143.369659	1329.017822	-561.576477	-194.340790	1362.433105	-540.634277	-14.170978	1340.621826	-588.767334	17.878756	1631.534790	-715.170471	202.811157	1068.745605	-570.757202	-314.381134	1111.168945	-627.069153	216.962051	809.550842	-450.712921	-297.788696	857.805664	-528.633423	-41.985340	964.053650	546.820557	-51.040447	956.935547	561.815979	126.626503
-576.433594	57.256218	863.649658	-528.777100	-158.307068	870.913391	-632.045166	81.885437	487.819519	-551.485291	-214.465103	515.399536	-664.625061	76.800636	85.177284	-597.497620	-233.350739	83.526588	-628.321716	143.287964	1329.064575	-561.880554	-194.321701	1362.558716	-540.641846	-14.080656	1340.896729	-589.154480	17.827892	1631.508545	-716.258362	203.078979	1069.057007	-571.488586	-314.516724	1111.363159	-629.582581	218.353897	809.603333	-451.796692	-299.503448	857.843567	-529.076660	-42.061123	964.104858	546.659485	-51.010555	957.216919	561.949768	126.605705
-576.844421	57.170105	863.700195	-529.238525	-158.358398	870.959167	-632.381165	81.747314	487.826721	-552.941956	-215.073532	515.582764	-664.710571	76.800499	85.119270	-598.173279	-233.447968	83.630699	-628.488159	143.096802	1329.025757	-562.103638	-194.285263	1362.710693	-540.902771	-14.096301	1340.902832	-589.352478	17.835323	1631.458984	-717.387024	203.489044	1069.398682	-572.081726	-315.156006	1111.807007	-631.726074	219.817337	809.719360	-452.909760	-301.139893	857.981140	-529.515259	-42.136627	964.154175	546.470276	-51.036762	957.471191	562.091614	126.594650
-577.250305	57.061745	863.757751	-529.673096	-158.414215	870.956543	-632.763184	81.694756	487.851776	-552.790894	-214.491119	515.529541	-664.735962	76.801796	85.103516	-597.678772	-233.406830	83.532280	-628.929871	143.124252	1329.058960	-562.309692	-194.280502	1362.853271	-541.157959	-14.091793	1340.939575	-589.417542	17.859261	1631.405029	-718.401489	203.841812	1069.620117	-572.630615	-315.632721	1112.173218	-633.676086	221.195938	809.910400	-453.863251	-302.667328	858.083374	-529.934753	-42.246586	964.183899	546.332642	-50.995892	957.692932	562.252625	126.656837
-577.697449	56.993153	863.823120	-530.142883	-158.455322	870.963806	-633.212708	81.718826	487.896606	-552.968018	-214.202957	515.535645	-664.852295	76.801186	85.096321	-597.774597	-233.422623	83.441040	-629.263550	143.012070	1329.061768	-562.509216	-194.267197	1362.978149	-541.432373	-14.122825	1340.981323	-589.327637	17.910921	1631.356812	-719.357971	204.273529	1069.869385	-573.086243	-316.206940	1112.510864	-635.231079	222.486847	810.175598	-454.798798	-304.172760	858.241028	-530.397034	-42.329693	964.223633	546.129578	-51.049416	957.898621	562.354736	126.669464
-578.131958	56.879913	863.878235	-530.537170	-158.536255	870.992554	-633.655090	81.683037	487.944550	-553.212341	-213.920273	515.517456	-664.976501	76.744713	85.064659	-597.519104	-233.384445	83.308754	-629.599365	142.892975	1329.079468	-562.697083	-194.305313	1363.110229	-541.732849	-14.164913	1341.009521	-589.109863	17.935225	1631.348267	-720.371887	204.716797	1070.156860	-573.643982	-316.455353	1112.729126	-637.050537	223.549103	810.178772	-455.591278	-305.553711	858.350586	-530.822754	-42.435394	964.269043	545.960205	-51.012520	958.036987	562.414856	126.708656
-578.562195	56.864124	863.964050	-530.958191	-158.541748	871.009888	-634.655029	81.865067	488.117188	-554.937134	-214.662643	515.780823	-665.226013	76.684990	85.101501	-597.783813	-233.365753	83.436165	-629.833374	142.648605	1329.028931	-562.925110	-194.339844	1363.213867	-542.014893	-14.214698	1341.077637	-588.784424	18.022377	1631.288330	-721.414063	205.233231	1070.428467	-573.968872	-317.299561	1113.193848	-638.981201	224.542816	810.062073	-456.326447	-306.765015	858.568054	-531.263672	-42.478546	964.327148	545.739502	-51.059147	958.166443	562.425842	126.713806
-578.958313	56.851566	864.017700	-531.347778	-158.523987	871.036621	-634.663574	81.726837	488.083618	-555.438721	-214.595520	515.815369	-665.210510	76.682983	85.083092	-597.773438	-233.376373	83.386345	-630.401367	142.626434	1329.083130	-563.151855	-194.401199	1363.308838	-542.279602	-14.267528	1341.150391	-588.334534	18.178921	1631.189209	-722.280396	205.726379	1070.646973	-574.326843	-317.868408	1113.499390	-640.457458	225.547287	810.171265	-456.950562	-307.952698	858.727356	-531.663940	-42.487701	964.370117	545.541809	-51.029720	958.234741	562.387268	126.732994
-579.369873	56.867668	864.072754	-531.782288	-158.521606	871.075989	-634.695374	81.638908	488.056030	-555.596191	-214.283585	515.795715	-665.177673	76.736237	85.029892	-597.620239	-233.375931	83.359344	-630.821228	142.482941	1329.104004	-563.397339	-194.467422	1363.427856	-542.571777	-14.330955	1341.227905	-587.776733	18.328342	1631.123535	-723.106689	206.080078	1070.838501	-574.630432	-318.398895	1113.793457	-641.681030	226.476318	810.282043	-457.500488	-309.076324	858.905029	-532.088501	-42.488850	964.418640	545.313477	-51.013885	958.290710	562.271362	126.795944
-579.800232	56.812962	864.124146	-532.192932	-158.508820	871.091003	-634.806519	81.592064	488.031189	-556.169983	-214.244919	515.831177	-665.168945	76.764572	84.991959	-597.653381	-233.415176	83.332336	-631.225159	142.336044	1329.164673	-563.588318	-194.525879	1363.530884	-542.851990	-14.399726	1341.307861	-587.173340	18.356325	1631.111572	-723.762085	206.281647	1070.973145	-574.906372	-318.953888	1114.089722	-642.597046	227.293015	810.364990	-457.942322	-309.990356	859.148865	-532.499023	-42.519276	964.450195	545.026123	-50.980312	958.267639	562.073303	126.830879
-580.197205	56.719238	864.160156	-532.550110	-158.566452	871.125061	-634.883972	81.535698	487.958374	-556.750671	-214.253113	515.919800	-665.152222	76.825562	84.956779	-597.744751	-233.406586	83.312675	-631.638367	142.163376	1329.206055	-563.769104	-194.595413	1363.644287	-543.375610	-14.548787	1341.134766	-586.548584	18.448189	1631.024658	-724.471497	206.643524	1071.188843	-575.153687	-319.412079	1114.366821	-643.479553	228.083893	810.516602	-458.312836	-310.869843	859.353271	-532.856445	-42.585896	964.479675	544.718384	-50.947544	958.191101	561.864929	126.829941
-580.570557	56.708294	864.221069	-532.914734	-158.554672	871.158386	-635.092896	81.555603	487.968689	-557.378418	-214.298370	516.022095	-665.180237	76.838753	84.921600	-597.810791	-233.454437	83.293411	-632.120850	141.969818	1329.262329	-564.127197	-194.695892	1363.719238	-543.390991	-14.551950	1341.459717	-585.841736	18.609814	1630.939209	-724.993408	206.746643	1071.341797	-575.396301	-319.915619	1114.588867	-644.019592	228.784882	810.735168	-458.601868	-311.656555	859.558411	-533.217041	-42.594242	964.525513	544.401367	-50.886581	958.056702	561.613525	126.872719
-580.980652	56.750214	864.280151	-533.295105	-158.594025	871.169495	-635.366943	81.583603	487.999359	-557.665710	-214.100342	516.027344	-665.213867	76.862808	84.927048	-597.741211	-233.463730	83.252464	-632.506653	141.833038	1329.344238	-564.421692	-194.773209	1363.794922	-543.665039	-14.644037	1341.559937	-585.221985	18.653179	1630.848145	-725.482727	206.863892	1071.435791	-575.626221	-320.340637	1114.810669	-644.448364	229.444748	810.932495	-458.787964	-312.256531	859.804199	-533.583618	-42.608261	964.554993	544.076355	-50.878109	957.934814	561.313965	126.953957
-581.393005	56.780457	864.334412	-533.648560	-158.625870	871.221313	-635.687622	81.625046	488.037659	-558.520813	-214.328232	516.130066	-665.297241	76.856522	84.932381	-597.840210	-233.471619	83.223351	-632.930176	141.694901	1329.463745	-564.688110	-194.857208	1363.868286	-543.943604	-14.720403	1341.660645	-584.548279	18.784157	1630.780518	-725.941589	207.018997	1071.578979	-575.759033	-320.905945	1115.157715	-644.711121	229.988174	811.176514	-458.914124	-312.817169	860.084595	-533.947266	-42.602028	964.602722	543.673828	-50.865124	957.746399	560.926331	127.005836
-581.826843	56.786755	864.411682	-534.019592	-158.632095	871.251099	-635.953674	81.646278	488.066467	-559.092712	-214.340546	516.183777	-665.299072	76.880898	84.933205	-597.860535	-233.511047	83.189209	-633.336853	141.538513	1329.563232	-564.921204	-194.944458	1363.954956	-544.178955	-14.784490	1341.769409	-583.969299	18.854853	1630.696045	-726.296082	207.102936	1071.711792	-575.939270	-321.211121	1115.349121	-644.779968	230.456879	811.458923	-458.955627	-313.260071	860.343628	-534.311951	-42.608837	964.647644	543.232239	-50.921398	957.531982	560.478333	127.005318
-582.251221	56.804234	864.480652	-534.403442	-158.639099	871.287231	-636.274353	81.722626	488.094971	-559.650574	-214.367630	516.258179	-665.377625	76.907326	84.919388	-597.921875	-233.535812	83.162796	-633.682434	141.384872	1329.684692	-565.113037	-194.991745	1364.030029	-544.362732	-14.849898	1341.851563	-583.509644	18.860661	1630.634155	-726.531616	207.017746	1071.814697	-576.059509	-321.529449	1115.510498	-644.697266	230.833847	811.673828	-458.930237	-313.524048	860.580444	-534.676086	-42.606281	964.690674	542.883362	-50.885387	957.272278	560.061218	126.994942
-582.610474	56.791428	864.526978	-534.735168	-158.608246	871.329773	-636.527588	81.744850	488.110168	-560.129456	-214.344131	516.290344	-665.392944	76.928078	84.927727	-597.984863	-233.588547	83.167320	-633.964783	141.234161	1329.803467	-565.269836	-195.038589	1364.116821	-544.526550	-14.901138	1341.931274	-583.062256	18.846077	1630.588867	-726.688171	206.890961	1071.862061	-576.251953	-321.557129	1115.523071	-644.495300	231.164978	811.925049	-458.778809	-313.741943	860.796143	-534.996521	-42.588882	964.728271	542.466431	-50.899700	956.998840	559.595703	127.053047
-582.994873	56.808819	864.580200	-535.104797	-158.580688	871.342468	-636.877747	81.761650	488.114044	-560.801758	-214.456024	516.373474	-665.440857	76.929138	84.940079	-598.066956	-233.597656	83.171593	-634.229004	141.129089	1329.902222	-565.403687	-195.104172	1364.172607	-544.643494	-14.951792	1341.996948	-582.681763	18.884150	1630.597778	-726.762329	206.730835	1071.919189	-576.323608	-321.750427	1115.615356	-644.075745	231.412079	812.211548	-458.587433	-313.868225	861.038208	-535.327087	-42.572628	964.750366	542.015747	-50.851246	956.713074	559.014771	127.138306
-583.401123	56.798397	864.641418	-535.449158	-158.590851	871.370972	-637.276428	81.746643	488.149292	-560.787354	-214.094116	516.324158	-665.488220	76.933990	84.907516	-597.838928	-233.604340	83.101868	-634.427429	141.015121	1330.007446	-565.502930	-195.150726	1364.226807	-544.726929	-15.004546	1342.093750	-582.442505	18.838917	1630.598389	-726.761963	206.628769	1071.990723	-576.379944	-321.857788	1115.695801	-643.512817	231.494446	812.440125	-458.331055	-313.901123	861.272217	-535.672913	-42.584457	964.788147	541.578491	-50.852371	956.423340	558.499207	127.148201
-583.813416	56.760017	864.686890	-535.771606	-158.613174	871.398499	-637.836548	81.759163	488.212860	-561.697510	-214.428955	516.432373	-665.597778	76.902725	84.948723	-598.133118	-233.667145	83.165955	-634.587097	140.920868	1330.123413	-565.544067	-195.200256	1364.288086	-545.037109	-15.127045	1341.954834	-582.304443	18.748774	1630.628540	-726.698364	206.489334	1072.017700	-576.411194	-321.935120	1115.742310	-642.792053	231.499527	812.684204	-458.016174	-313.787903	861.491577	-536.001221	-42.603966	964.814148	541.069092	-50.847168	956.097290	557.911377	127.181061
-584.180176	56.756588	864.739380	-536.056885	-158.658524	871.429321	-638.548828	81.801483	488.283264	-562.093018	-214.446152	516.454529	-665.730286	76.863029	84.991821	-598.042969	-233.662460	83.142311	-634.716125	140.831207	1330.217163	-565.608521	-195.245483	1364.332153	-545.088867	-15.181864	1342.020142	-582.235596	18.641483	1630.679199	-726.532043	206.379288	1072.049438	-576.396667	-321.947968	1115.730713	-641.947327	231.416489	812.935303	-457.669403	-313.609650	861.702026	-536.298828	-42.624596	964.848450	540.610596	-50.867619	955.839172	557.287720	127.217995
-584.571167	56.758263	864.817810	-536.325073	-158.718628	871.458130	-639.449097	81.917023	488.372833	-562.438904	-214.447037	516.480957	-665.877258	76.801193	85.007225	-597.993530	-233.651260	83.099159	-634.821716	140.738510	1330.333740	-565.635315	-195.293793	1364.351807	-545.138489	-15.210804	1342.087891	-582.256653	18.526691	1630.711670	-726.273315	206.204102	1072.036255	-576.336670	-321.945221	1115.744019	-640.881287	231.233444	813.147705	-457.271271	-313.321655	861.863647	-536.597351	-42.658146	964.894836	540.159180	-50.853317	955.573792	556.731750	127.271843
-584.926392	56.773617	864.884094	-536.604736	-158.707169	871.481628	-638.587708	81.456947	488.186340	-562.863220	-214.461197	516.483826	-665.506104	76.947632	84.890968	-598.026184	-233.650040	83.073967	-634.888672	140.659271	1330.435181	-565.684631	-195.350281	1364.380371	-545.174866	-15.266491	1342.161621	-582.331604	18.377211	1630.789795	-725.929382	206.104095	1072.038208	-576.231079	-321.884308	1115.715088	-639.798340	231.021271	813.408447	-456.858276	-312.975677	861.980957	-536.887390	-42.649811	964.933350	539.747742	-50.807747	955.286316	556.152283	127.260025
-585.287781	56.704884	864.936707	-536.892456	-158.732269	871.501831	-638.804443	81.350136	488.216644	-563.254883	-214.447784	516.479614	-665.454651	76.959335	84.871429	-598.082703	-233.677277	83.072662	-634.986694	140.594940	1330.551636	-565.715210	-195.379593	1364.399048	-544.940430	-15.238730	1342.460571	-582.454834	18.216002	1630.874756	-725.534546	205.990540	1072.020142	-576.052368	-321.772675	1115.667480	-638.470764	230.621368	813.584717	-456.339691	-312.505280	862.104736	-537.178894	-42.694252	964.961365	539.355042	-50.764198	955.043213	555.601257	127.293594
-585.627563	56.651634	864.964355	-537.190674	-158.714447	871.506226	-639.287476	81.291618	488.296875	-563.583557	-214.412598	516.500366	-665.531128	76.921249	84.903015	-597.986938	-233.627823	83.022232	-634.993774	140.543167	1330.631836	-565.709412	-195.424866	1364.431396	-544.945313	-15.275002	1342.544067	-582.676636	17.983698	1630.963989	-725.046265	205.871597	1071.990723	-575.846436	-321.636597	1115.617554	-637.139893	230.196762	813.810059	-455.803253	-311.960022	862.205383	-537.461487	-42.707138	964.968018	538.981995	-50.771984	954.864136	555.062378	127.258682
-585.955566	56.611519	864.996521	-537.512207	-158.697479	871.508484	-639.480652	81.140465	488.331696	-563.972656	-214.430435	516.503296	-665.471924	76.971703	84.882973	-598.006531	-233.599472	82.990356	-635.019714	140.481247	1330.737305	-565.715210	-195.462448	1364.434692	-544.955688	-15.328029	1342.600830	-582.840698	17.823494	1631.055664	-724.405823	205.708542	1071.940918	-575.604431	-321.448853	1115.542114	-635.695313	229.766953	814.028931	-455.272369	-311.320465	862.303894	-537.743530	-42.719948	964.974731	538.634583	-50.754730	954.735352	554.571838	127.195099
-586.240356	56.617184	865.040466	-537.763367	-158.703415	871.518982	-639.837158	81.078018	488.401794	-563.803345	-214.031281	516.436218	-665.501770	76.941490	84.859497	-597.795288	-233.577927	82.949852	-635.029602	140.407990	1330.823730	-565.703125	-195.515610	1364.451050	-544.929382	-15.385609	1342.696899	-583.087708	17.630249	1631.153687	-723.730408	205.534027	1071.806763	-575.386353	-320.888947	1115.280640	-634.141846	229.222031	814.283264	-454.588196	-310.606201	862.348938	-537.982422	-42.725468	964.995178	538.313965	-50.823666	954.651855	554.052002	126.773582
-586.544189	56.593945	865.064575	-538.053162	-158.675659	871.529297	-640.122986	81.018822	488.384552	-563.929260	-213.884659	516.425598	-665.525879	76.948830	84.873619	-597.679321	-233.573318	82.926262	-635.020142	140.357147	1330.921875	-565.700012	-195.560120	1364.468262	-544.951111	-15.422090	1342.751343	-583.332214	17.429939	1631.265259	-723.032410	205.496063	1071.778931	-574.978394	-320.812408	1115.242920	-632.433533	228.576614	814.472839	-453.953674	-309.771667	862.398621	-538.242737	-42.717957	965.002869	538.034363	-50.829361	954.638062	553.798584	126.982506
-586.850586	56.616116	865.099792	-538.303162	-158.692093	871.534119	-640.481445	80.960854	488.390472	-564.015869	-213.754868	516.384521	-665.583435	76.956932	84.848419	-597.569519	-233.541565	82.881065	-635.029419	140.295990	1331.024536	-565.686035	-195.589294	1364.460205	-544.941162	-15.481381	1342.810791	-583.670532	17.198143	1631.342041	-722.219788	205.352478	1071.646118	-574.402710	-320.971191	1115.302734	-630.708923	227.854340	814.696777	-453.256897	-308.885773	862.483459	-538.490601	-42.717270	965.015564	537.792358	-50.855637	954.704468	553.518860	126.923058
-587.164246	56.626141	865.143372	-538.544006	-158.754105	871.543579	-641.041809	80.999069	488.456757	-564.278870	-213.747940	516.401306	-665.690674	76.935600	84.881630	-597.599426	-233.586182	82.926201	-635.030762	140.225571	1331.122925	-565.696350	-195.650009	1364.443726	-544.939270	-15.560131	1342.891724	-583.938110	17.015528	1631.456665	-721.331665	205.136597	1071.538452	-573.936951	-320.716431	1115.157227	-628.867798	227.128326	814.868652	-452.552216	-307.940826	862.497070	-538.742859	-42.747761	965.036194	537.591003	-50.884071	954.826843	553.298462	126.873291
-587.451965	56.614109	865.187134	-538.772095	-158.766846	871.546448	-641.160950	80.900894	488.467834	-564.612488	-213.782837	516.415405	-665.631775	76.971786	84.878517	-597.590393	-233.544785	82.906578	-635.042175	140.168167	1331.230469	-565.677246	-195.692947	1364.468994	-544.983826	-15.608642	1342.941895	-584.158081	16.884499	1631.550781	-720.484131	205.153381	1071.450073	-573.437988	-320.419800	1115.016724	-626.798767	226.211670	815.067261	-451.763245	-306.922089	862.559937	-538.965393	-42.764095	965.051025	537.434998	-50.942616	954.982300	553.040833	126.603882
-587.709229	56.635674	865.239990	-538.954285	-158.796524	871.566895	-640.853760	80.658821	488.400513	-564.894531	-213.798126	516.464355	-665.494812	77.040886	84.832253	-597.651855	-233.587860	82.874725	-635.046631	140.099701	1331.336670	-565.706604	-195.735382	1364.464478	-545.020508	-15.672197	1343.005249	-584.417542	16.711668	1631.635010	-719.538452	204.900558	1071.353882	-573.119934	-319.711090	1114.683594	-624.704651	225.279892	815.314026	-450.961090	-305.784760	862.520508	-539.161743	-42.771130	965.082092	537.297729	-50.931129	955.176941	552.991638	126.880905
-587.929626	56.635731	865.273376	-539.118835	-158.815460	871.553040	-641.069092	80.601120	488.422424	-565.200806	-213.898590	516.482910	-665.525269	77.061417	84.800507	-597.607056	-233.561569	82.854416	-635.085388	140.002777	1331.442383	-565.732605	-195.783951	1364.446655	-545.056763	-15.737458	1343.036987	-584.613037	16.642586	1631.650024	-718.600708	204.754684	1071.244873	-572.491882	-319.657440	1114.639893	-622.570740	224.283096	815.574585	-450.141144	-304.616364	862.579163	-539.324524	-42.789734	965.085266	537.176392	-50.888538	955.405579	552.891357	126.960922
-588.144165	56.593464	865.306335	-539.269348	-158.845795	871.567383	-641.241577	80.527817	488.424072	-565.332458	-213.866470	516.450806	-665.491211	77.077606	84.807793	-597.583740	-233.604034	82.832970	-635.076660	139.947357	1331.566895	-565.769653	-195.837662	1364.435669	-545.080933	-15.803645	1343.092651	-584.810181	16.490978	1631.716431	-717.660828	204.574554	1071.140259	-571.959656	-319.274841	1114.466064	-620.473450	223.217255	815.855774	-449.300537	-303.358063	862.597717	-539.474487	-42.819584	965.100159	537.124878	-50.845409	955.676880	552.871338	127.033257
-588.283264	56.610584	865.337463	-539.401550	-158.854538	871.560303	-641.351379	80.418159	488.436829	-565.702942	-213.982513	516.474487	-665.511902	77.078499	84.808937	-597.641113	-233.606766	82.856300	-635.086426	139.851746	1331.673706	-565.792603	-195.900818	1364.415894	-545.116272	-15.870871	1343.109741	-584.996216	16.279026	1631.785156	-716.717529	204.320374	1071.044434	-571.421631	-318.891937	1114.280273	-618.179504	222.137894	816.202942	-448.426422	-302.016388	862.639160	-539.585693	-42.827370	965.107117	537.092224	-50.782070	955.965576	552.854614	127.074707
-588.418518	56.633953	865.359497	-539.533264	-158.838928	871.553833	-640.751099	80.161285	488.369019	-565.981812	-214.054581	516.498718	-665.285583	77.198792	84.730942	-597.695374	-233.611801	82.845222	-635.082520	139.781586	1331.779907	-565.805237	-195.935104	1364.409912	-545.141663	-15.957849	1343.117798	-585.152954	16.050364	1631.890747	-715.735046	204.052841	1070.911011	-570.845520	-318.537170	1114.077271	-615.824341	220.969162	816.533936	-447.537720	-300.670044	862.665955	-539.693726	-42.814957	965.109070	537.120911	-50.711662	956.312317	552.852112	127.168076
-588.552856	56.617176	865.384216	-539.650085	-158.843704	871.563538	-641.338135	80.180367	488.471649	-565.321777	-213.380173	516.344971	-665.410950	77.154976	84.763863	-597.342285	-233.658340	82.780991	-635.054504	139.711380	1331.875854	-565.803223	-195.993637	1364.366333	-545.408447	-16.110626	1342.927002	-585.225342	15.889322	1631.933594	-714.821106	203.751160	1070.794067	-570.271790	-318.160645	1113.881592	-613.431152	219.798203	816.926697	-446.618652	-299.270264	862.749817	-539.794312	-42.824543	965.119934	537.148926	-50.668983	956.692322	552.843567	127.314079
-588.668213	56.593506	865.418274	-539.749878	-158.848297	871.557251	-641.658081	80.101967	488.522552	-565.510010	-213.380768	516.396423	-665.474060	77.153206	84.780014	-597.369324	-233.692520	82.776794	-635.137390	139.621735	1331.955566	-565.926025	-196.045837	1364.344849	-545.183411	-16.093119	1343.198364	-585.226257	15.801576	1631.973877	-714.341125	203.899139	1070.575195	-569.753906	-317.734467	1113.671265	-611.019897	218.560150	817.388672	-445.701019	-297.803772	862.833435	-539.883423	-42.850201	965.130188	537.217041	-50.612850	957.052368	552.862427	127.451088
-588.749084	56.564312	865.429077	-539.842896	-158.846741	871.563354	-642.133301	80.120010	488.615784	-565.934875	-213.531006	516.448303	-665.617432	77.104233	84.825867	-597.359314	-233.657501	82.814369	-635.156372	139.555923	1332.046997	-565.950684	-196.114090	1364.353027	-545.231445	-16.160185	1343.229370	-585.212646	15.664085	1632.015747	-713.519592	203.612961	1070.404907	-569.324158	-317.156891	1113.369141	-608.531921	217.273453	817.865540	-444.774323	-296.267273	862.906982	-539.955994	-42.863140	965.134888	537.332947	-50.557114	957.382996	552.936890	127.524223
-588.860474	56.571762	865.461670	-539.963806	-158.839600	871.558594	-642.664673	80.109261	488.719604	-566.110291	-213.501099	516.448303	-665.681335	77.056129	84.864464	-597.328613	-233.629028	82.808418	-635.203674	139.494965	1332.118042	-566.011108	-196.165451	1364.325928	-545.299133	-16.232445	1343.247925	-585.201782	15.512896	1632.045166	-712.701721	203.235382	1070.297607	-568.775208	-316.808716	1113.184570	-606.017151	215.945084	818.310974	-443.825256	-294.691010	863.033386	-540.052551	-42.869385	965.145081	537.504639	-50.498989	957.690308	553.029114	127.597595
-588.958740	56.527782	865.459351	-540.037415	-158.874756	871.545471	-642.348633	79.937347	488.666687	-566.331787	-213.533585	516.472107	-665.497498	77.129158	84.824303	-597.314331	-233.637527	82.808807	-635.227234	139.436111	1332.162964	-566.063354	-196.223694	1364.303711	-545.349548	-16.301880	1343.256714	-585.053955	15.526741	1632.006348	-711.907043	202.758606	1070.167725	-568.258972	-316.373871	1112.949463	-603.441345	214.631393	818.855957	-442.901276	-293.070160	863.163635	-540.124573	-42.907589	965.133728	537.642639	-50.483143	958.002625	553.075195	127.665947
-589.016357	56.518379	865.478577	-540.087708	-158.904602	871.529968	-642.412781	79.871208	488.704254	-566.486450	-213.513428	516.477112	-665.500000	77.074448	84.833809	-597.157166	-233.561630	82.782433	-635.248962	139.373901	1332.203491	-566.160095	-196.311172	1364.252441	-545.398499	-16.355770	1343.242065	-584.916687	15.407311	1632.019287	-711.080383	202.303741	1069.954956	-567.824524	-316.000885	1112.773193	-600.973633	213.351318	819.416016	-441.990479	-291.381226	863.320740	-540.174744	-42.941879	965.135864	537.791321	-50.466377	958.297607	553.120178	127.756699
-589.105103	56.474228	865.469238	-540.192993	-158.910980	871.502991	-642.507629	79.835823	488.725220	-566.281189	-213.195038	516.367188	-665.474915	77.085449	84.867683	-596.853333	-233.498795	82.700104	-635.292908	139.331116	1332.214844	-566.200867	-196.356445	1364.224609	-545.435974	-16.430725	1343.221558	-584.745056	15.300378	1632.011597	-710.402344	201.982117	1069.832520	-567.330383	-315.746490	1112.669189	-598.455994	212.032852	820.002869	-441.065002	-289.724731	863.490906	-540.254456	-42.971668	965.113708	537.992004	-50.468609	958.533508	553.177673	127.799118
-589.127991	56.453934	865.474609	-540.209473	-158.954269	871.498596	-642.622131	79.801941	488.726379	-566.668823	-213.318344	516.396729	-665.453491	77.091507	84.871796	-596.878357	-233.461075	82.704613	-635.310608	139.277344	1332.228760	-566.274170	-196.406311	1364.180176	-545.454468	-16.489586	1343.224487	-584.572449	15.102971	1632.074463	-709.705566	201.687454	1069.715210	-566.962708	-315.244598	1112.336792	-595.937256	210.709671	820.616699	-440.088074	-288.023224	863.691406	-540.284668	-43.010292	965.117432	538.132141	-50.454311	958.718872	553.216553	127.809952
-589.186035	56.452427	865.486694	-540.251099	-158.958160	871.479553	-642.675720	79.790504	488.737701	-567.066101	-213.453308	516.414490	-665.457886	77.084671	84.886147	-596.942566	-233.403671	82.726044	-635.339172	139.218170	1332.252930	-566.354309	-196.465805	1364.137329	-545.475891	-16.530064	1343.211548	-584.371704	15.009981	1632.053711	-708.991577	201.246674	1069.529663	-566.511230	-314.892670	1112.163818	-593.361755	209.302765	821.312561	-439.129852	-286.309662	863.932556	-540.322754	-43.022579	965.111816	538.281616	-50.494934	958.869446	553.254395	127.812614
-589.214600	56.428188	865.482849	-540.291565	-158.997772	871.454956	-642.717285	79.770172	488.722931	-567.211731	-213.430222	516.422363	-665.438538	77.114937	84.895668	-596.903748	-233.346680	82.733665	-635.366150	139.167648	1332.267944	-566.388000	-196.527771	1364.126953	-545.473877	-16.596815	1343.211670	-584.185425	14.869180	1632.047607	-708.420654	200.940353	1069.378784	-566.028076	-314.709381	1112.108521	-590.787659	207.689072	822.011047	-438.256195	-284.602600	864.210022	-540.358032	-43.065891	965.098816	538.413452	-50.496758	958.958618	553.259094	127.802856
-589.232971	56.446045	865.484863	-540.347595	-159.017914	871.423523	-642.730530	79.749161	488.764801	-567.352173	-213.369461	516.397034	-665.708862	77.128525	84.959206	-596.860840	-233.320786	82.726830	-635.385010	139.131088	1332.279175	-566.418945	-196.595078	1364.093384	-545.500488	-16.663336	1343.158447	-583.953613	14.869242	1631.961670	-708.190735	200.717865	1069.036621	-565.634521	-314.381287	1111.928345	-588.366760	206.195618	822.675293	-437.385895	-282.859253	864.488831	-540.384094	-43.085239	965.082764	538.531494	-50.533230	959.006592	553.262512	127.819984
-589.272461	56.424698	865.484375	-540.391663	-159.034637	871.384399	-642.751709	79.780762	488.751160	-567.443176	-213.305130	516.389221	-665.680969	77.120033	84.941757	-596.785461	-233.272812	82.710312	-635.399109	139.083038	1332.256958	-566.448364	-196.651917	1364.028320	-545.522949	-16.706799	1343.118652	-583.758850	14.779849	1631.924561	-707.687744	200.302643	1068.807739	-565.241577	-314.133575	1111.798706	-586.018372	204.897247	823.430908	-436.452637	-281.140594	864.740234	-540.407227	-43.117817	965.059448	538.586670	-50.593231	959.006104	553.224792	127.797356
-589.285278	56.433102	865.478394	-540.434814	-159.058151	871.349304	-643.002991	79.850571	488.781036	-567.496094	-213.260437	516.362976	-665.443787	77.098915	84.890846	-596.669312	-233.223953	82.680740	-635.412170	139.058228	1332.235840	-566.482971	-196.690704	1363.958252	-545.505798	-16.781340	1343.062866	-583.604736	14.614217	1631.936523	-706.906372	199.343018	1068.357300	-564.873962	-313.914764	1111.598755	-583.684265	203.466873	824.041443	-435.565369	-279.449341	865.028198	-540.419495	-43.139599	965.036133	538.591370	-50.640335	958.953186	553.145752	127.784576
-589.307739	56.391026	865.457275	-540.475708	-159.083893	871.321045	-642.678345	79.779846	488.738556	-567.572998	-213.275528	516.337463	-665.317627	77.144653	84.855896	-596.750000	-233.224152	82.673264	-635.382446	138.994125	1332.215698	-566.473633	-196.750763	1363.894775	-545.498108	-16.834993	1343.022705	-583.435791	14.542541	1631.904297	-706.449097	198.985962	1068.161743	-564.520447	-313.699005	1111.413330	-581.448730	202.036896	824.726440	-434.751587	-277.777802	865.315552	-540.433167	-43.174229	965.006958	538.596313	-50.699097	958.862976	553.042664	127.762604
-589.300415	56.396366	865.444397	-540.520264	-159.101456	871.289673	-642.637451	79.765862	488.730408	-567.567932	-213.297943	516.313049	-665.329773	77.130547	84.879601	-596.647156	-233.209381	82.672462	-635.346619	138.947083	1332.198975	-566.431152	-196.794189	1363.854736	-545.444275	-16.894983	1342.978271	-583.293518	14.484583	1631.874023	-706.335022	199.278412	1068.232910	-564.190369	-313.471619	1111.266724	-579.405457	200.621597	825.482544	-434.002136	-276.070740	865.591187	-540.431030	-43.190796	964.980469	538.572815	-50.764175	958.731323	552.904114	127.688728
-589.323181	56.395416	865.439697	-540.578613	-159.151001	871.258240	-642.644531	79.790428	488.716888	-567.525208	-213.303299	516.311890	-665.265381	77.148491	84.877136	-596.623962	-233.189789	82.658653	-635.285156	138.915390	1332.217285	-566.388000	-196.856583	1363.818481	-545.383057	-16.946941	1342.943970	-583.150635	14.507555	1631.813965	-705.406250	198.112549	1067.787720	-563.886719	-313.203400	1111.093262	-577.374207	199.298035	826.136597	-433.219421	-274.356689	865.948486	-540.446533	-43.228374	964.957031	538.480042	-50.798904	958.559937	552.714172	127.610023
-589.295959	56.394905	865.435852	-540.592896	-159.170731	871.231445	-642.970276	79.860428	488.804871	-567.543213	-213.352814	516.315491	-665.379333	77.095276	84.906158	-596.653320	-233.223419	82.691048	-635.206299	138.850357	1332.228149	-566.345459	-196.883667	1363.788086	-545.346130	-17.013393	1342.911743	-583.058716	14.454194	1631.797852	-704.955383	197.790512	1067.670288	-563.559875	-312.996155	1110.943481	-575.467224	198.052628	826.891296	-432.482300	-272.583862	866.318420	-540.430542	-43.252110	964.940430	538.373291	-50.850941	958.356934	552.555298	127.526314
-589.275940	56.405174	865.444214	-540.612122	-159.181824	871.223145	-642.950500	79.851418	488.801514	-567.478577	-213.370239	516.298096	-665.367554	77.086098	84.939438	-596.545654	-233.192490	82.661087	-635.145569	138.805695	1332.268188	-566.314087	-196.933884	1363.759644	-545.254761	-17.048132	1342.912354	-583.008789	14.301050	1631.863770	-704.709229	197.882111	1067.713379	-563.248108	-312.752441	1110.809082	-573.731506	196.831650	827.611633	-431.792053	-271.206451	866.627930	-540.425415	-43.264229	964.940308	538.214172	-50.909302	958.154114	552.361694	127.454079
-589.208557	56.427631	865.420898	-540.606140	-159.217117	871.214417	-642.916992	79.847237	488.807678	-567.481384	-213.389236	516.305176	-665.331177	77.103050	84.924225	-596.562744	-233.198257	82.679337	-635.062927	138.757248	1332.270264	-566.303711	-196.981415	1363.750122	-545.189819	-17.133795	1342.912109	-582.985718	14.235067	1631.863525	-704.313416	197.669037	1067.680176	-562.928345	-312.641357	1110.722412	-572.005798	195.575424	828.308777	-431.224304	-269.504608	866.972229	-540.383057	-43.271980	964.922913	538.023865	-50.971340	957.952942	552.187500	127.389793
-589.154907	56.454460	865.419250	-540.597900	-159.249908	871.217407	-642.932983	79.845016	488.800537	-567.554199	-213.434891	516.304688	-665.336609	77.101036	84.924629	-596.453491	-233.144409	82.704292	-634.940063	138.715164	1332.298828	-566.203552	-197.015854	1363.760498	-545.389832	-17.252987	1342.656006	-583.028015	14.109545	1631.829834	-703.915039	197.456635	1067.625610	-562.632324	-312.461212	1110.632202	-570.473694	194.461517	828.958923	-430.616302	-268.122650	867.308899	-540.353271	-43.280563	964.924377	537.889038	-51.057846	957.708862	551.970886	127.017944
-589.089233	56.479202	865.427307	-540.571533	-159.270355	871.212524	-642.664856	79.738304	488.767883	-567.527649	-213.356094	516.284424	-665.253906	77.116226	84.912422	-596.466370	-233.146683	82.694626	-634.859985	138.687088	1332.355469	-566.133789	-197.056824	1363.757324	-545.362244	-17.319662	1342.655273	-583.019104	14.093865	1631.876953	-703.508240	197.271683	1067.591675	-562.338806	-312.313995	1110.609131	-569.123413	193.333664	829.545227	-430.052979	-266.689941	867.626465	-540.307556	-43.290432	964.927063	537.700989	-51.036091	957.447510	551.897156	127.267509
-589.015991	56.497158	865.419983	-540.539734	-159.308212	871.191406	-642.778564	79.754173	488.790405	-567.625488	-213.380569	516.302795	-665.259827	77.119957	84.910767	-596.385559	-233.095642	82.666832	-634.813171	138.617432	1332.373657	-566.176575	-197.113327	1363.731567	-545.066528	-17.304462	1342.882813	-583.085205	14.017009	1631.908936	-703.268616	196.846161	1067.305908	-562.099609	-312.196838	1110.550537	-567.839111	192.376144	830.111816	-429.559174	-265.198669	867.932373	-540.254211	-43.313168	964.913696	537.515137	-51.069057	957.146606	551.683716	126.980286
-588.907715	56.539490	865.436462	-540.493286	-159.286591	871.187988	-642.900879	79.765495	488.854797	-567.657166	-213.273056	516.245667	-665.278442	77.129288	84.922806	-596.356689	-233.039612	82.642845	-634.722534	138.567413	1332.430420	-566.135864	-197.164032	1363.732544	-545.002258	-17.358925	1342.901855	-583.199646	13.939137	1631.922119	-702.906372	196.726135	1067.352661	-561.815613	-312.034088	1110.479736	-566.731995	191.405350	830.619812	-428.976898	-264.016571	868.242493	-540.174622	-43.297356	964.920959	537.299255	-51.047234	956.867432	551.629089	127.149559
-588.781372	56.556232	865.465637	-540.406250	-159.308868	871.193481	-642.959290	79.740784	488.878937	-567.759705	-213.243332	516.256287	-665.279724	77.095390	84.937485	-596.262329	-233.017075	82.633362	-634.591858	138.508789	1332.467407	-566.099121	-197.205872	1363.717041	-545.188049	-17.502214	1342.661133	-583.289063	13.870049	1631.985229	-702.545227	196.670059	1067.344360	-561.563293	-311.900757	1110.419556	-565.720886	190.538757	831.131165	-428.574097	-262.756927	868.533630	-540.072876	-43.317669	964.941040	537.085022	-51.063362	956.598267	551.491333	127.138382
-588.652222	56.554104	865.471191	-540.287476	-159.339188	871.215454	-642.944885	79.728996	488.925568	-567.846069	-213.247299	516.266296	-665.269409	77.124992	84.947861	-596.206726	-232.966019	82.595070	-634.514709	138.459869	1332.497803	-566.128357	-197.261444	1363.699585	-544.883179	-17.494078	1342.922852	-583.443726	13.816743	1631.995483	-702.205688	196.594849	1067.366333	-561.293213	-311.741882	1110.326416	-564.783508	189.672989	831.487671	-428.125519	-261.514282	868.796265	-539.957214	-43.330585	964.956604	536.874390	-51.075005	956.317078	551.317871	126.900963
-588.537964	56.591797	865.472107	-540.197998	-159.313263	871.216980	-642.975830	79.682716	488.942352	-567.987183	-213.188690	516.263367	-665.289001	77.100357	84.962898	-596.219543	-232.985687	82.617493	-634.426575	138.418671	1332.523071	-566.102661	-197.317230	1363.701172	-544.810120	-17.539507	1342.951050	-583.607788	13.724338	1632.034912	-701.878601	196.589417	1067.366089	-561.016663	-311.631287	1110.230469	-563.776672	188.661972	831.793823	-427.745209	-260.307739	869.012451	-539.850220	-43.300663	964.956726	536.654053	-51.074749	956.043335	551.217468	126.892204
-588.404724	56.604488	865.487305	-540.063232	-159.337540	871.248291	-642.992249	79.648788	488.947571	-568.139099	-213.162643	516.296631	-665.262512	77.099236	84.967751	-596.197021	-232.951263	82.611816	-634.281311	138.389313	1332.569458	-566.045959	-197.365723	1363.720459	-545.000916	-17.687941	1342.727051	-583.788696	13.648672	1632.068604	-701.530701	196.544525	1067.380615	-560.747742	-311.515900	1110.163086	-563.182678	188.118698	832.098022	-427.338684	-259.281799	869.259094	-539.729553	-43.303337	964.983093	536.494995	-51.071377	955.775085	551.141418	126.888397
-588.260376	56.598579	865.497437	-539.946472	-159.359451	871.277161	-643.000610	79.576546	488.950500	-568.199463	-213.079498	516.316956	-665.276428	77.085098	84.965790	-596.095825	-232.929321	82.590378	-634.209351	138.323425	1332.610840	-566.057434	-197.419510	1363.710938	-544.709595	-17.678305	1342.991211	-583.959717	13.560030	1632.117920	-701.241882	196.498825	1067.364624	-560.537048	-311.450867	1110.121460	-562.471863	187.325912	832.241821	-427.086884	-258.362640	869.411377	-539.596130	-43.312004	965.001465	536.327637	-51.089191	955.589783	551.105957	127.037323
-588.103577	56.588734	865.514648	-539.838379	-159.319519	871.277100	-643.036133	79.523491	489.025208	-568.321777	-213.070221	516.355713	-665.232422	77.106354	84.972290	-596.113892	-232.944016	82.597725	-634.079346	138.288254	1332.659790	-566.027222	-197.460114	1363.695557	-544.899353	-17.825464	1342.795898	-584.093140	13.537025	1632.109253	-700.910828	196.441010	1067.391968	-560.311523	-311.334625	1110.069702	-561.970215	186.667984	832.349609	-426.822632	-257.480286	869.597900	-539.463196	-43.308212	965.010864	536.209106	-51.137691	955.442017	551.007019	126.985901
-587.974243	56.570137	865.517456	-539.748169	-159.328476	871.285522	-643.075256	79.456802	489.057983	-568.354065	-212.993195	516.362976	-665.527039	77.065865	85.041687	-596.141968	-232.985046	82.616478	-633.979126	138.230072	1332.712891	-566.022339	-197.506134	1363.715210	-544.851440	-17.886873	1342.839600	-584.298706	13.295338	1632.208984	-700.583923	196.447525	1067.405151	-560.114380	-311.177551	1110.004883	-561.646057	186.167404	832.445557	-426.490875	-256.753326	869.745911	-539.342773	-43.321239	965.013672	536.144714	-51.171474	955.328247	550.956665	126.873459
-587.808044	56.568527	865.555420	-539.632141	-159.282715	871.302551	-643.084045	79.383286	489.071655	-568.515076	-213.018051	516.376038	-665.499451	77.077438	85.034042	-596.169434	-232.997772	82.611755	-633.913269	138.197876	1332.757324	-566.038696	-197.552261	1363.701172	-544.785950	-17.962479	1342.891357	-584.417358	13.187647	1632.249023	-700.321838	196.459671	1067.430176	-559.931519	-311.078064	1109.952271	-561.407776	185.773697	832.450623	-426.251678	-256.078949	869.895020	-539.201965	-43.312534	965.042358	536.128723	-51.225655	955.285767	550.971313	126.796394
-587.680359	56.549873	865.545227	-539.547729	-159.287170	871.313110	-643.135742	79.335915	489.127472	-568.578674	-213.017578	516.397400	-665.526001	77.057007	85.041885	-596.141052	-232.973465	82.580284	-633.829163	138.146469	1332.799194	-566.051086	-197.608612	1363.726563	-544.759338	-18.015377	1342.897949	-584.461548	13.131091	1632.282715	-700.048218	196.435257	1067.434448	-559.761475	-310.968964	1109.926392	-561.216187	185.395355	832.374329	-426.083191	-255.499359	869.961731	-539.093262	-43.318604	965.041382	536.163940	-51.308296	955.272583	551.025574	126.695358
-587.536072	56.553219	865.549316	-539.423889	-159.304672	871.339722	-643.141052	79.305115	489.131805	-568.518188	-212.960556	516.422058	-665.535889	77.069862	85.065582	-596.101135	-232.986877	82.563255	-633.779602	138.097076	1332.821411	-566.076111	-197.653030	1363.732056	-544.503113	-17.990828	1343.143555	-584.510193	13.052299	1632.295288	-699.782898	196.461136	1067.466675	-559.610168	-310.893280	1109.891357	-561.152832	185.123810	832.259033	-425.913605	-254.921432	870.023499	-538.960449	-43.319000	965.056519	536.252869	-51.412704	955.331848	551.134460	126.607513
-587.408813	56.534580	865.546265	-539.324036	-159.315872	871.369568	-643.164063	79.292885	489.150574	-568.541016	-212.969437	516.437561	-665.252441	77.040428	84.998978	-596.098938	-232.993042	82.586868	-633.720093	138.055008	1332.836792	-566.090881	-197.687820	1363.734863	-544.439880	-18.042002	1343.179688	-584.478638	13.037001	1632.253784	-699.524719	196.442337	1067.512085	-559.482788	-310.821198	1109.865234	-561.151794	184.932648	832.107727	-425.752411	-254.619064	870.058899	-538.853455	-43.323479	965.070740	536.383606	-51.551273	955.473267	551.288696	126.452736
-587.288574	56.504353	865.545654	-539.226624	-159.305115	871.382751	-643.185852	79.280327	489.149780	-568.595215	-213.006927	516.455933	-665.252930	77.068359	85.005974	-596.106140	-232.986099	82.596710	-633.667114	138.008026	1332.864258	-566.103577	-197.752762	1363.753906	-544.397949	-18.085192	1343.199585	-584.423767	12.946054	1632.266602	-699.302429	196.422028	1067.479980	-559.397400	-310.754913	1109.836304	-561.234985	184.910263	831.970947	-425.758270	-254.203064	870.059631	-538.749207	-43.329060	965.077820	536.586792	-51.672779	955.613586	551.581421	126.230453
-587.147522	56.503582	865.564514	-539.140015	-159.309967	871.375061	-643.147522	79.242508	489.175201	-568.560120	-212.938995	516.450500	-665.528992	77.062096	85.073105	-596.061218	-232.974045	82.603035	-633.574097	137.978165	1332.878784	-566.079041	-197.775391	1363.731201	-544.610291	-18.235226	1342.998657	-584.351563	12.783388	1632.339111	-699.094299	196.410339	1067.496460	-559.306213	-310.673584	1109.778687	-561.518250	184.904129	831.674500	-425.636017	-254.111099	870.058533	-538.641541	-43.351391	965.086609	536.816589	-51.853474	955.803467	551.948486	125.991676
-587.030151	56.481651	865.576355	-539.020508	-159.318619	871.401489	-643.141785	79.215919	489.220734	-568.530518	-212.893951	516.462341	-665.510132	77.066200	85.086044	-596.023193	-232.952499	82.594910	-633.514832	137.936844	1332.891479	-566.085022	-197.808365	1363.710205	-544.572815	-18.265774	1343.010498	-584.218750	12.706886	1632.345825	-698.882080	196.362152	1067.513550	-559.254883	-310.616943	1109.730591	-561.878601	184.939850	831.336548	-425.619659	-253.949554	870.019409	-538.544250	-43.363983	965.110901	537.033264	-51.985035	956.021912	552.254211	125.765839
-586.934998	56.469311	865.564819	-538.912170	-159.363647	871.411499	-643.090698	79.214615	489.233124	-568.607971	-212.915710	516.482544	-665.500793	77.071495	85.097473	-596.021729	-232.944458	82.600815	-633.525513	137.931122	1332.882324	-566.148132	-197.855713	1363.681274	-544.324585	-18.223484	1343.261963	-584.089294	12.580075	1632.308716	-698.632935	196.279022	1067.466553	-559.230225	-310.596375	1109.705200	-562.281738	185.101135	831.035950	-425.625458	-253.878143	869.943115	-538.451355	-43.384644	965.111694	537.258240	-52.065273	956.243591	552.463379	125.501694
-586.871643	56.469437	865.544739	-538.846985	-159.377502	871.380066	-643.039551	79.224464	489.219269	-568.621460	-212.918365	516.515137	-665.507263	77.064354	85.098839	-596.090027	-232.976273	82.614517	-633.485352	137.892319	1332.883667	-566.138916	-197.882706	1363.677979	-544.318115	-18.240046	1343.241455	-583.857056	12.654989	1632.266113	-698.508789	196.282242	1067.460327	-559.212280	-310.562592	1109.651001	-562.752686	185.360519	830.677185	-425.699371	-253.914627	869.830017	-538.388550	-43.397247	965.086792	537.476440	-52.132565	956.458679	552.747375	125.417587
-586.810120	56.481632	865.527161	-538.789490	-159.424881	871.360291	-643.012634	79.222305	489.224854	-568.605530	-212.878143	516.523804	-665.499207	77.070953	85.096771	-596.039673	-232.940933	82.601936	-633.474731	137.874695	1332.853149	-566.120605	-197.929718	1363.636597	-544.292908	-18.265665	1343.222290	-583.700073	12.514071	1632.296509	-698.410156	196.281708	1067.395508	-559.288452	-310.431854	1109.474243	-563.297424	185.660126	830.250854	-425.777924	-253.994446	869.709473	-538.325378	-43.417679	965.067444	537.659058	-52.191616	956.705811	553.018860	125.471970
-586.772217	56.477692	865.500244	-538.695129	-159.463715	871.344543	-642.967834	79.252922	489.186646	-568.617371	-212.839859	516.525208	-665.481689	77.077988	85.096931	-596.041626	-232.917801	82.612579	-633.434204	137.884521	1332.833252	-566.103027	-197.954330	1363.607910	-544.247620	-18.284063	1343.190308	-583.549255	12.417336	1632.267456	-698.387512	196.329346	1067.403198	-559.326660	-310.464844	1109.458008	-563.962585	186.011230	829.809509	-425.932495	-254.208282	869.561096	-538.256042	-43.428307	965.044373	537.867981	-52.284870	956.905396	553.329529	125.452103
-586.723267	56.502888	865.499329	-538.650940	-159.469437	871.316528	-642.907715	79.210968	489.184937	-568.660950	-212.853363	516.546631	-665.467346	77.080795	85.093338	-595.997070	-232.879044	82.611023	-633.387756	137.881638	1332.811035	-566.088989	-197.982559	1363.555786	-544.217041	-18.313450	1343.175049	-583.369446	12.367144	1632.259644	-698.372620	196.345383	1067.398804	-559.394104	-310.501312	1109.412354	-564.719543	186.478821	829.356262	-426.050049	-254.439484	869.436584	-538.203308	-43.431049	965.029419	538.059204	-52.341461	957.043518	553.649170	125.470703
-586.679749	56.475468	865.473022	-538.567993	-159.512894	871.303955	-642.866272	79.243355	489.192139	-568.677185	-212.863846	516.563599	-665.466736	77.054802	85.111435	-595.998657	-232.878021	82.611824	-633.316040	137.879120	1332.794800	-566.021790	-198.004395	1363.518921	-544.376038	-18.390558	1342.963379	-583.192749	12.324996	1632.271606	-698.393127	196.428848	1067.416504	-559.452148	-310.661743	1109.448730	-565.567078	186.918808	828.809631	-426.207977	-254.775757	869.292725	-538.133789	-43.455158	965.007385	538.200073	-52.447620	957.215698	553.913574	125.349770
-586.673645	56.478470	865.450500	-538.550110	-159.547867	871.271240	-642.790283	79.252945	489.194031	-568.681885	-212.838562	516.553589	-665.452698	77.053452	85.104561	-595.985229	-232.880325	82.622025	-633.237671	137.878799	1332.768799	-565.943970	-198.036957	1363.494141	-544.323730	-18.401691	1342.938354	-582.930908	12.409575	1632.317749	-698.435608	196.473511	1067.414917	-559.558350	-310.757111	1109.441162	-566.630432	187.651520	828.296875	-426.457520	-255.213135	869.103333	-538.101746	-43.471409	964.974731	538.322632	-52.503120	957.327209	554.118225	125.263977
-586.650940	56.504227	865.434021	-538.527832	-159.528198	871.233887	-642.648254	79.232658	489.165497	-568.694824	-212.850281	516.576965	-665.407288	77.068695	85.097939	-596.023682	-232.878677	82.592537	-633.213440	137.871109	1332.741455	-565.891785	-198.065918	1363.455444	-544.018982	-18.327734	1343.138062	-582.800293	12.395195	1632.319092	-698.160156	196.311432	1067.578735	-559.665039	-310.869781	1109.434204	-567.701843	188.228226	827.775635	-426.737549	-255.731277	868.907227	-538.060242	-43.454216	964.943420	538.410645	-52.591705	957.413696	554.307617	125.148041
-586.625305	56.564148	865.411926	-538.503113	-159.548309	871.195374	-642.543213	79.238060	489.151245	-568.729126	-212.876404	516.579773	-665.383179	77.074699	85.096664	-595.955994	-232.853607	82.592529	-633.156372	137.889420	1332.731323	-565.814819	-198.093292	1363.417114	-543.942078	-18.335932	1343.121582	-582.728027	12.400678	1632.292969	-698.273315	196.454666	1067.593994	-559.830444	-310.990540	1109.404785	-568.682007	188.836212	827.244080	-427.118774	-256.200806	868.679382	-538.012024	-43.439751	964.907715	538.434631	-52.702770	957.466919	554.445313	125.081116
-586.601624	56.578007	865.399780	-538.489441	-159.528717	871.154724	-642.375000	79.209717	489.111511	-568.682800	-212.843674	516.554321	-665.343872	77.105736	85.083885	-595.979797	-232.855896	82.606903	-633.061951	137.874847	1332.683594	-565.740540	-198.104736	1363.376709	-543.860413	-18.345421	1343.106079	-582.662598	12.387885	1632.300171	-698.414856	196.613068	1067.647705	-559.987183	-311.121155	1109.374146	-569.793030	189.442612	826.654114	-427.405853	-256.677917	868.461548	-537.961914	-43.429890	964.873901	538.466980	-52.781071	957.469543	554.559326	124.984535
-586.572632	56.619797	865.394714	-538.469543	-159.525757	871.107666	-642.561584	79.269318	489.156708	-568.694275	-212.875946	516.562805	-665.381287	77.064552	85.118217	-596.038818	-232.878159	82.615753	-632.971863	137.882294	1332.649902	-565.593811	-198.109879	1363.334106	-543.764160	-18.358393	1343.062134	-582.616943	12.379502	1632.288452	-698.575195	196.787231	1067.674194	-560.120728	-311.257904	1109.380737	-570.864136	190.164551	826.130676	-427.733124	-257.395569	868.238403	-537.904175	-43.421543	964.840576	538.435730	-52.912083	957.447571	554.652100	124.917984
-586.528809	56.700123	865.401978	-538.468567	-159.461533	871.065369	-642.785217	79.330460	489.208038	-568.688965	-212.873352	516.553040	-665.444885	77.042519	85.124207	-596.052551	-232.915115	82.599525	-632.869934	137.873138	1332.634033	-565.521179	-198.140076	1363.309570	-543.658386	-18.382744	1343.056641	-582.604675	12.375536	1632.313354	-698.771729	196.983246	1067.765503	-560.312805	-311.311951	1109.293213	-572.029297	190.887589	825.611084	-428.040619	-258.165466	867.982849	-537.854004	-43.370861	964.817749	538.374695	-53.028175	957.386841	554.735840	124.759499
-586.484253	56.740612	865.409424	-538.452759	-159.439377	871.042053	-642.769043	79.320938	489.246429	-568.682129	-212.850464	516.545044	-665.441711	77.049622	85.118980	-595.998291	-232.894180	82.592262	-632.760559	137.860367	1332.645630	-565.387878	-198.150879	1363.293945	-543.562683	-18.400166	1343.041382	-582.588806	12.365506	1632.346924	-698.999817	197.223862	1067.851563	-560.458191	-311.471741	1109.315552	-573.231628	191.602692	825.062073	-428.396210	-258.985718	867.722168	-537.797729	-43.351563	964.804138	538.308594	-53.140106	957.308105	554.820190	124.667442
-586.416199	56.793465	865.421692	-538.411438	-159.405075	871.020874	-642.390930	79.187454	489.168091	-568.715820	-212.851105	516.536133	-665.341309	77.093636	85.101013	-596.019043	-232.881485	82.575691	-632.613770	137.881088	1332.661987	-565.235474	-198.135712	1363.275024	-543.682007	-18.472586	1342.831055	-582.597351	12.350560	1632.367065	-699.233948	197.502991	1067.989990	-560.606262	-311.689087	1109.374756	-574.545898	192.529236	824.537781	-428.822662	-259.871185	867.470520	-537.717041	-43.321053	964.794128	538.214294	-53.282604	957.186523	554.875000	124.523499
-586.368652	56.814758	865.424133	-538.367188	-159.397903	871.029663	-642.430603	79.182899	489.177094	-568.731873	-212.830444	516.544434	-665.333557	77.094673	85.103065	-596.002319	-232.879700	82.587990	-632.516479	137.861420	1332.665161	-565.119690	-198.131577	1363.287354	-543.572632	-18.465851	1342.838989	-582.655823	12.290915	1632.388062	-699.531860	197.905106	1068.114380	-560.781982	-311.894470	1109.441650	-575.872803	193.393768	824.076355	-429.278778	-260.826141	867.180420	-537.653381	-43.301079	964.794739	538.071350	-53.432693	957.065613	554.911743	124.385483
-586.290955	56.888412	865.427673	-538.307007	-159.361542	871.020996	-642.458252	79.175262	489.215759	-568.851990	-212.851196	516.574402	-665.317078	77.100754	85.102798	-595.992432	-232.874832	82.587311	-632.414795	137.873505	1332.697754	-565.007324	-198.125504	1363.286987	-543.438477	-18.454933	1342.856567	-582.634277	12.319789	1632.409180	-699.882629	198.365158	1068.261963	-560.931030	-312.073730	1109.503296	-577.212097	194.295761	823.565918	-429.757446	-261.822296	866.918762	-537.564575	-43.250618	964.787476	537.901550	-53.564411	956.930237	554.910156	124.246445
-586.218201	56.934422	865.423462	-538.260803	-159.295532	871.018127	-642.516846	79.181007	489.236237	-568.950317	-212.800217	516.554321	-665.341980	77.098831	85.086334	-595.974548	-232.848923	82.586845	-632.349731	137.906021	1332.726563	-564.930054	-198.130051	1363.308594	-543.084656	-18.337545	1343.099854	-582.649231	12.290550	1632.436035	-700.119202	198.633759	1068.421753	-561.019348	-312.415100	1109.688110	-578.589539	195.227066	823.097046	-430.269104	-262.818207	866.670532	-537.482178	-43.191368	964.777771	537.747253	-53.642094	956.758301	554.912170	124.126457
-586.107056	56.945267	865.438110	-538.142456	-159.277664	871.020325	-642.521545	79.143669	489.249939	-569.083008	-212.761475	516.609070	-665.329468	77.117767	85.092705	-595.980347	-232.861298	82.588722	-632.242615	137.895111	1332.742188	-564.794434	-198.122894	1363.339111	-542.969055	-18.335264	1343.115723	-582.661377	12.259604	1632.462402	-700.360352	198.916565	1068.595703	-561.171875	-312.582672	1109.779297	-579.942017	196.159561	822.656494	-430.752716	-264.085876	866.395203	-537.362061	-43.180313	964.785095	537.544800	-53.788177	956.561951	554.880493	123.936424
-586.038208	56.976269	865.443665	-538.054871	-159.265747	871.035156	-642.546814	79.124939	489.271515	-569.289795	-212.749725	516.642578	-665.323914	77.135422	85.097954	-596.033813	-232.863281	82.573669	-632.132141	137.914459	1332.773438	-564.661743	-198.105621	1363.371704	-542.846130	-18.314259	1343.140991	-582.648743	12.216992	1632.482544	-700.586426	199.182388	1068.751221	-561.312988	-312.748169	1109.874878	-581.375488	197.170715	822.229370	-431.290375	-265.237915	866.082947	-537.265259	-43.149311	964.789673	537.335693	-53.868225	956.332825	554.868042	123.799324
-585.949707	57.022110	865.464539	-537.963867	-159.189957	871.040466	-642.619202	79.047127	489.303040	-569.464844	-212.716660	516.680786	-665.358765	77.105591	85.083267	-596.022034	-232.884933	82.582687	-632.044434	137.929855	1332.822998	-564.539124	-198.079117	1363.405640	-542.751526	-18.293074	1343.145386	-582.645142	12.181743	1632.515747	-700.697510	199.187973	1068.870239	-561.463318	-312.939240	1109.977051	-582.795898	198.185043	821.816040	-431.783203	-266.407745	865.796082	-537.167908	-43.092392	964.801208	537.111755	-53.994350	956.095337	554.831055	123.615723
-585.880554	57.023746	865.481567	-537.868286	-159.173111	871.062134	-642.706177	79.010681	489.335815	-569.674744	-212.628845	516.713379	-665.370972	77.103989	85.102608	-596.038391	-232.865463	82.560303	-631.938354	137.944427	1332.851563	-564.364746	-198.051880	1363.442871	-542.640930	-18.290302	1343.169434	-582.617249	12.137910	1632.548828	-701.009766	199.519775	1069.022827	-561.670105	-312.980072	1109.976563	-584.153748	199.223801	821.391541	-432.307220	-267.413177	865.487549	-537.068115	-43.073750	964.815308	536.918518	-54.078644	955.892517	554.815674	123.441238
-585.802185	57.068279	865.491577	-537.760925	-159.127045	871.078674	-642.805786	78.963104	489.379944	-569.882507	-212.579285	516.763733	-665.358093	77.095467	85.120003	-595.973633	-232.837860	82.541649	-631.825256	137.963074	1332.911011	-564.237061	-198.015518	1363.478149	-542.546570	-18.255434	1343.162476	-582.569763	12.123278	1632.576538	-701.307739	199.836288	1069.142334	-561.822144	-313.168457	1110.107910	-585.480591	200.157440	821.063354	-432.859650	-268.601471	865.193665	-536.959534	-43.018806	964.823730	536.738953	-54.194176	955.699890	554.832275	123.277328
-585.735901	57.116367	865.504150	-537.671692	-159.092499	871.091919	-642.887634	78.911415	489.415222	-570.135071	-212.503998	516.815369	-665.391418	77.065483	85.110207	-595.998474	-232.837830	82.526558	-631.702026	138.000046	1332.955933	-564.117004	-197.990845	1363.509766	-542.467834	-18.251740	1343.172729	-582.496155	12.106250	1632.613281	-701.631592	200.129593	1069.296021	-561.941711	-313.318420	1110.202393	-586.897644	201.219376	820.719788	-433.303284	-269.991882	864.921143	-536.860962	-42.970554	964.830688	536.539124	-54.374332	955.502441	554.873047	123.061119
-585.689209	57.138721	865.504272	-537.575073	-159.097275	871.103088	-642.933960	78.884796	489.439087	-570.347656	-212.444565	516.849731	-665.355103	77.071251	85.090286	-596.021851	-232.841644	82.507172	-631.579346	138.029388	1333.010376	-563.988220	-197.965256	1363.539673	-542.399963	-18.229967	1343.177490	-582.404236	12.093452	1632.642456	-701.935913	200.394821	1069.429321	-561.992615	-313.680908	1110.441162	-588.272949	202.284897	820.392700	-433.772919	-271.250092	864.630310	-536.770935	-42.948196	964.830444	536.337280	-54.517143	955.339966	554.960022	122.821411
-585.617615	57.201824	865.516968	-537.460876	-159.044357	871.107422	-643.017761	78.820602	489.456818	-570.511353	-212.348373	516.881653	-665.413696	77.048019	85.130013	-595.897827	-232.802383	82.480568	-631.474915	138.055344	1333.063721	-563.862244	-197.963028	1363.551514	-542.331238	-18.227327	1343.157471	-582.330505	12.044416	1632.678223	-702.265930	200.661316	1069.567749	-562.098389	-313.903748	1110.531860	-589.615356	203.400925	820.121826	-434.299042	-272.374298	864.322937	-536.669067	-42.887444	964.836426	536.209290	-54.691002	955.223267	555.097351	122.603935
-585.557861	57.221596	865.524048	-537.367432	-159.022705	871.113770	-643.088684	78.792198	489.478455	-570.730713	-212.296249	516.909668	-665.393799	77.062645	85.123528	-595.978577	-232.832855	82.501945	-631.387756	138.116043	1333.114136	-563.765686	-197.949478	1363.551025	-542.281128	-18.221159	1343.130615	-582.157349	12.075793	1632.740234	-702.704529	201.136642	1069.854736	-562.283203	-313.921112	1110.486450	-590.965149	204.427124	819.865845	-434.769257	-273.769440	864.005310	-536.568909	-42.858044	964.836365	536.104431	-54.845894	955.151672	555.270569	122.391701
-585.515930	57.278095	865.534607	-537.298218	-158.969025	871.103027	-643.167786	78.772591	489.526794	-570.900635	-212.250061	516.927734	-665.419312	77.044594	85.130936	-595.979553	-232.863892	82.492577	-631.242065	138.165054	1333.182739	-563.623169	-197.926819	1363.531494	-542.473816	-18.295021	1342.869751	-582.016235	12.202162	1632.693237	-702.931763	201.239273	1069.921631	-562.340637	-314.285522	1110.682129	-592.171997	205.452332	819.610657	-435.312408	-275.069458	863.667725	-536.477356	-42.801651	964.826904	536.057678	-54.963066	955.119202	555.494202	122.258324
-585.442322	57.295441	865.523926	-537.185974	-158.950867	871.097839	-643.187683	78.728027	489.537720	-571.084595	-212.222946	516.957886	-665.391785	77.055069	85.129494	-596.006104	-232.858994	82.472496	-631.140869	138.206314	1333.228760	-563.533569	-197.931702	1363.526733	-542.409607	-18.284309	1342.846069	-581.920837	12.171885	1632.729736	-703.243286	201.459152	1070.067383	-562.445923	-314.507324	1110.762329	-593.425659	206.502228	819.388367	-435.778809	-276.330627	863.403442	-536.367920	-42.773449	964.813843	536.096619	-55.115223	955.131470	555.839966	122.070000
-585.402527	57.312424	865.544556	-537.080383	-158.916382	871.086060	-643.258728	78.737343	489.534851	-571.233032	-212.171860	516.978882	-665.378235	77.069832	85.115005	-595.935425	-232.847580	82.469406	-631.054199	138.240540	1333.293701	-563.465088	-197.945587	1363.496216	-542.361694	-18.272148	1342.803345	-581.812988	12.095904	1632.812256	-703.533081	201.663940	1070.203369	-562.565186	-314.648895	1110.767700	-594.664795	207.549118	819.246216	-436.153656	-277.608826	863.155640	-536.258362	-42.745907	964.808533	536.166809	-55.216892	955.179382	556.275879	121.960899
-585.364014	57.372982	865.571838	-537.007690	-158.874527	871.085999	-643.178284	78.689568	489.521179	-571.339478	-212.138840	516.994019	-665.337952	77.090073	85.098412	-596.000366	-232.872070	82.453796	-630.960999	138.296967	1333.359253	-563.355408	-197.921829	1363.488403	-542.312317	-18.265394	1342.782593	-581.661011	12.113799	1632.845947	-703.951111	202.130173	1070.533081	-562.696716	-314.823975	1110.836182	-595.721008	208.451035	819.130066	-436.572205	-278.784027	862.912720	-536.160217	-42.694427	964.811096	536.284668	-55.293549	955.254211	556.749329	121.872269
-585.313538	57.381714	865.565552	-536.896362	-158.846451	871.091797	-643.327454	78.709702	489.545013	-571.484009	-212.151764	517.038879	-665.406799	77.063065	85.108498	-595.968994	-232.879730	82.450302	-630.850098	138.321716	1333.423828	-563.278381	-197.949539	1363.491943	-542.257446	-18.254984	1342.733276	-581.527588	12.148275	1632.883301	-704.269287	202.402893	1070.756226	-562.812195	-315.051605	1110.898438	-596.736389	209.297882	819.014587	-437.030792	-280.025116	862.656494	-536.046692	-42.655823	964.800720	536.413696	-55.411427	955.379395	557.201782	121.766632
-585.267822	57.386559	865.577271	-536.805603	-158.823242	871.075500	-643.341675	78.718246	489.555664	-571.545471	-212.140121	517.052856	-665.400208	77.080009	85.114113	-595.943787	-232.862961	82.440361	-630.742249	138.369629	1333.466431	-563.177429	-197.923553	1363.450806	-542.206787	-18.241997	1342.712036	-581.321289	12.307722	1632.864136	-704.413574	202.355820	1070.765869	-562.965149	-315.250122	1110.946411	-597.683899	210.230042	818.897522	-437.465759	-281.162964	862.412292	-535.937500	-42.639465	964.787537	536.602112	-55.481316	955.533569	557.783936	121.679710
-585.212952	57.422844	865.587097	-536.737915	-158.792175	871.074341	-643.316833	78.743248	489.572113	-571.568420	-212.090164	517.056335	-665.380981	77.092346	85.131226	-595.917542	-232.867950	82.429138	-630.635803	138.413071	1333.519531	-563.109314	-197.928177	1363.431274	-542.083862	-18.236370	1342.722656	-581.187805	12.321856	1632.881836	-704.763794	202.624878	1070.957886	-563.101746	-315.415497	1110.984131	-598.567261	211.062393	818.874329	-437.843750	-282.489716	862.173340	-535.842773	-42.602139	964.782898	536.793091	-55.604561	955.695374	558.280579	121.500801
-585.149536	57.441624	865.593018	-536.657043	-158.715424	871.042053	-643.314148	78.728111	489.598877	-571.600708	-212.067505	517.053772	-665.401306	77.099335	85.131577	-595.901978	-232.870728	82.427017	-630.561462	138.426453	1333.564209	-563.029663	-197.948288	1363.419312	-541.738586	-18.145987	1342.922729	-581.059082	12.344060	1632.889771	-705.056824	202.866196	1071.072266	-563.264893	-315.542877	1111.007690	-599.398743	211.865967	818.809082	-438.203735	-283.625854	862.020630	-535.740051	-42.560558	964.762207	537.036072	-55.716713	955.875000	558.805786	121.334282
-585.089233	57.433586	865.602356	-536.559448	-158.698441	871.066650	-643.291504	78.735161	489.587372	-571.604431	-212.037750	517.054749	-665.401184	77.106224	85.134789	-595.875366	-232.884659	82.421928	-630.391663	138.470444	1333.618286	-562.878235	-197.935135	1363.394409	-541.848877	-18.188969	1342.702393	-580.933044	12.359175	1632.883545	-705.482117	203.429901	1071.489380	-563.410156	-315.682648	1111.076782	-600.180420	212.655991	818.849548	-438.525970	-284.727600	861.839783	-535.642151	-42.539906	964.772949	537.245422	-55.849365	956.062561	559.363098	121.191505
-585.058533	57.424694	865.598389	-536.532959	-158.675323	871.060364	-643.265076	78.751076	489.586639	-571.564819	-211.947739	517.063110	-665.380371	77.123802	85.116814	-595.893311	-232.869614	82.414154	-630.268738	138.495895	1333.655762	-562.701172	-197.932846	1363.458862	-541.739502	-18.159010	1342.687866	-580.800598	12.365520	1632.881348	-705.775208	203.703186	1071.669800	-563.588074	-315.780396	1111.128540	-600.900574	213.377045	818.806396	-438.881989	-285.789978	861.691406	-535.585999	-42.527119	964.760132	537.518066	-55.986137	956.245911	559.900269	120.963066
-585.004517	57.486786	865.592834	-536.502930	-158.626572	871.041565	-643.226440	78.786263	489.563324	-571.497192	-211.867111	517.047241	-665.366943	77.135788	85.124336	-595.816711	-232.851105	82.397087	-630.151855	138.516907	1333.701904	-562.597473	-197.918289	1363.438232	-541.593079	-18.124825	1342.708862	-580.692627	12.286480	1632.926025	-706.037354	203.973953	1071.862671	-563.765808	-315.906097	1111.220581	-601.524231	214.086502	818.790222	-439.251099	-286.844696	861.530029	-535.527466	-42.477310	964.744080	537.714844	-56.190159	956.421204	560.396179	120.666321
-584.922852	57.498943	865.595764	-536.447144	-158.587418	871.047058	-643.159607	78.786148	489.551758	-571.341125	-211.746567	517.003357	-665.349609	77.129532	85.111542	-595.773621	-232.872147	82.386925	-630.059143	138.546661	1333.734985	-562.490295	-197.899048	1363.464600	-541.241272	-18.006489	1342.919800	-580.544189	12.315472	1632.914795	-706.315063	204.295807	1072.037964	-563.978882	-315.989410	1111.294922	-602.148315	214.753235	818.817993	-439.623047	-287.732178	861.420349	-535.463806	-42.453613	964.749817	537.921021	-56.352016	956.555969	560.919006	120.455498
-584.887756	57.545742	865.585022	-536.434326	-158.555893	871.028809	-643.174500	78.833061	489.553467	-571.178345	-211.628525	516.973389	-665.374451	77.135826	85.115105	-595.764160	-232.874756	82.411888	-629.929443	138.556107	1333.786865	-562.352722	-197.901321	1363.496948	-541.100891	-17.958832	1342.926880	-580.359802	12.315431	1632.923096	-706.498718	204.587341	1072.172119	-564.164856	-316.065002	1111.373169	-602.605835	215.385315	818.914978	-439.941986	-288.683777	861.356506	-535.430847	-42.418983	964.733337	538.110229	-56.493645	956.635925	561.381165	120.244186
-584.832581	57.608181	865.583679	-536.387756	-158.536911	871.029602	-643.239258	78.907845	489.590271	-571.053589	-211.556503	516.934021	-665.398865	77.126045	85.126427	-595.726074	-232.850372	82.382851	-629.814819	138.586349	1333.834717	-562.207947	-197.873276	1363.534546	-540.950012	-17.948191	1342.955322	-580.219299	12.191236	1632.928345	-706.653381	204.808838	1072.303711	-564.305481	-316.167145	1111.469849	-602.999390	215.965103	818.940369	-440.218842	-289.551178	861.299194	-535.391296	-42.382442	964.736389	538.258423	-56.654976	956.691589	561.830811	120.002228
-584.780090	57.660645	865.574951	-536.336975	-158.524887	871.038879	-643.079651	78.897285	489.578918	-570.938965	-211.504410	516.934021	-665.368896	77.136368	85.126076	-595.623047	-232.804779	82.369774	-629.712708	138.605103	1333.881592	-562.042847	-197.842331	1363.570801	-540.859253	-17.924564	1342.946899	-580.030518	12.213707	1632.919678	-706.789185	205.049149	1072.419678	-564.431335	-316.306702	1111.580688	-603.311646	216.453735	819.006714	-440.507813	-290.363586	861.240356	-535.342285	-42.344433	964.736816	538.379089	-56.886662	956.722473	562.309082	119.762917
-584.733521	57.673874	865.578247	-536.296448	-158.529175	871.037903	-643.258118	78.993790	489.620514	-571.359863	-211.863724	517.061829	-665.432312	77.089348	85.150192	-595.913147	-232.831345	82.455803	-629.611023	138.628830	1333.943237	-561.882385	-197.833694	1363.617310	-540.758484	-17.887474	1342.954590	-579.845703	12.240494	1632.911865	-706.843689	205.230713	1072.524292	-564.546997	-316.456970	1111.683594	-603.623230	216.952621	819.089722	-440.787109	-291.084717	861.195313	-535.306885	-42.345001	964.740540	538.413635	-57.035107	956.709961	562.638794	119.568398
-584.707825	57.738266	865.593445	-536.266113	-158.494370	871.035828	-643.404236	79.067589	489.641754	-570.915466	-211.566360	516.959656	-665.490479	77.065659	85.167030	-595.688416	-232.804321	82.409904	-629.505066	138.647110	1334.001465	-561.744141	-197.778946	1363.645996	-540.672668	-17.867519	1342.945557	-579.646545	12.274144	1632.907471	-706.878967	205.410629	1072.634888	-564.623596	-316.628723	1111.784790	-603.833679	217.429581	819.171021	-441.047302	-291.811432	861.159485	-535.281433	-42.304180	964.748535	538.435913	-57.191532	956.640686	562.966980	119.364655
-584.659546	57.785606	865.576904	-536.227417	-158.456497	871.030701	-643.422668	79.114647	489.651123	-571.239136	-211.828186	517.029724	-665.526184	77.056030	85.172478	-595.900635	-232.788193	82.430702	-629.386719	138.691452	1334.057495	-561.587646	-197.766098	1363.689819	-540.843384	-17.932127	1342.703125	-579.420044	12.490098	1632.893066	-706.893311	205.627106	1072.764038	-564.683960	-316.788727	1111.854614	-603.915649	217.802948	819.236206	-441.291595	-292.475220	861.109680	-535.240723	-42.258579	964.738159	538.391663	-57.387394	956.546448	563.286560	119.160049
-584.631836	57.826511	865.580627	-536.161194	-158.466309	871.015442	-643.374268	79.144501	489.659363	-570.865723	-211.599472	516.971802	-665.503906	77.071342	85.163872	-595.727722	-232.787125	82.436386	-629.298523	138.704056	1334.080078	-561.483826	-197.727966	1363.680908	-540.772034	-17.913412	1342.681885	-579.201599	12.630565	1632.812012	-706.874390	205.807388	1072.852905	-564.716492	-316.930939	1111.940063	-603.938049	218.128540	819.300659	-441.478546	-293.062653	861.092224	-535.191223	-42.248333	964.732178	538.321472	-57.578125	956.417603	563.562012	118.975174
-584.609558	57.848557	865.568420	-536.128174	-158.465210	871.007690	-643.335022	79.177383	489.648468	-570.847534	-211.604355	516.969177	-665.507935	77.069344	85.160736	-595.666199	-232.738770	82.403214	-629.221375	138.751846	1334.099731	-561.353882	-197.681564	1363.694092	-540.710999	-17.905888	1342.629639	-579.030396	12.526914	1632.805664	-706.820007	205.950256	1072.896240	-564.721252	-317.101135	1111.999390	-603.924805	218.400909	819.323425	-441.616943	-293.588623	861.069336	-535.147156	-42.230759	964.717407	538.221375	-57.742390	956.283203	563.815796	118.781319
-584.598328	57.897701	865.570007	-536.091492	-158.459946	870.986694	-643.285217	79.231163	489.636383	-571.003235	-211.771118	516.985168	-665.497375	77.091629	85.183273	-595.844727	-232.764984	82.436401	-629.130066	138.776688	1334.108765	-561.290405	-197.676865	1363.692017	-540.650452	-17.896593	1342.602539	-578.890381	12.545387	1632.756348	-706.741760	206.083374	1072.913574	-564.702271	-317.249847	1112.037964	-603.840149	218.649216	819.373474	-441.713562	-294.023132	861.031311	-535.109253	-42.209232	964.704529	538.113525	-57.857330	956.119080	563.991882	118.600304
-584.572998	57.905056	865.554688	-536.029541	-158.463852	870.968689	-643.269592	79.257584	489.616089	-570.895264	-211.745529	516.989685	-665.459595	77.100807	85.165787	-595.812012	-232.766541	82.443314	-629.045105	138.775024	1334.118652	-561.190186	-197.665268	1363.685181	-540.588928	-17.896999	1342.550171	-578.723511	12.520927	1632.814453	-706.622925	206.213501	1072.922119	-564.763855	-317.145813	1111.942505	-603.672913	218.857681	819.393860	-441.816986	-294.429779	860.953979	-535.049072	-42.201286	964.683044	537.950806	-58.030857	955.944946	564.184998	118.417709
-584.523926	57.958511	865.566589	-535.955933	-158.417297	870.939636	-643.221985	79.296646	489.628174	-570.820190	-211.739532	516.960571	-665.460815	77.100090	85.167534	-595.769775	-232.733917	82.435150	-628.984741	138.805664	1334.129272	-561.139771	-197.673065	1363.678467	-540.292297	-17.829746	1342.746460	-578.508057	12.563153	1632.851685	-706.494934	206.304657	1072.909302	-564.728577	-317.265747	1111.953369	-603.428345	219.010574	819.442627	-441.870728	-294.757050	860.915405	-534.974426	-42.163990	964.671997	537.783264	-58.194176	955.768311	564.365662	118.191971
-584.503235	57.962887	865.566772	-535.931763	-158.397552	870.926758	-643.167358	79.290009	489.614075	-570.787170	-211.746201	516.958313	-665.436584	77.104187	85.183449	-595.785034	-232.732498	82.444107	-628.902405	138.815048	1334.131104	-561.064453	-197.664352	1363.651733	-540.244385	-17.838255	1342.706055	-578.401184	12.612329	1632.796387	-706.308838	206.354630	1072.874634	-564.666260	-317.401642	1111.969971	-603.098450	219.089035	819.504456	-441.924438	-295.018677	860.884583	-534.932739	-42.152596	964.660645	537.668762	-58.378048	955.626648	564.590820	117.957817
-584.466614	57.984123	865.566528	-535.849060	-158.387772	870.916260	-643.144348	79.339569	489.607147	-570.686951	-211.751160	516.969116	-665.439758	77.102882	85.187729	-595.771118	-232.733429	82.444016	-628.763306	138.853317	1334.104126	-560.964172	-197.684891	1363.620239	-540.423767	-17.904409	1342.451050	-578.224854	12.726631	1632.806396	-706.125549	206.378662	1072.852295	-564.619385	-317.479218	1111.977051	-602.746277	219.113022	819.536682	-441.938965	-295.240875	860.839783	-534.855591	-42.132877	964.650391	537.528870	-58.553986	955.488525	564.801941	117.694283
-584.431335	57.983089	865.541260	-535.807617	-158.344009	870.891541	-643.086975	79.350227	489.597382	-570.666077	-211.724609	516.951172	-665.426147	77.115646	85.167397	-595.794556	-232.726379	82.439819	-628.711670	138.854584	1334.089478	-560.916382	-197.693283	1363.598389	-540.126953	-17.862703	1342.619263	-578.084351	12.923450	1632.800659	-705.925354	206.449936	1072.812134	-564.525269	-317.585297	1111.985352	-602.287964	219.112839	819.591553	-441.921387	-295.359802	860.813232	-534.794739	-42.103962	964.618835	537.436462	-58.683533	955.358948	565.006653	117.513229
-584.364685	57.974091	865.553284	-535.716980	-158.317566	870.887573	-642.942810	79.308197	489.555664	-570.624695	-211.731552	516.941162	-665.376038	77.166893	85.165657	-595.760254	-232.728836	82.451675	-628.571838	138.873047	1334.099243	-560.831360	-197.682053	1363.558228	-540.310913	-17.940956	1342.378784	-577.967285	12.950047	1632.805176	-705.655029	206.459549	1072.784790	-564.487671	-317.604980	1111.965698	-601.797913	219.074219	819.643921	-441.871124	-295.424225	860.794189	-534.704041	-42.095612	964.619751	537.386353	-58.836246	955.261536	565.240967	117.332741
-584.293030	57.997860	865.533813	-535.662537	-158.279388	870.866882	-642.505249	79.224487	489.472076	-570.571960	-211.703262	516.944336	-665.256409	77.228020	85.135254	-595.729980	-232.690826	82.448860	-628.482300	138.866577	1334.091187	-560.740662	-197.694550	1363.571533	-540.229187	-17.953970	1342.354614	-577.878052	12.976057	1632.827393	-705.353821	206.416931	1072.750732	-564.411621	-317.595764	1111.950928	-601.240417	218.974640	819.692871	-441.791931	-295.420135	860.776550	-534.629333	-42.064114	964.596558	537.379822	-58.954010	955.175171	565.512512	117.158104
-584.232666	58.004009	865.538940	-535.566650	-158.255463	870.857666	-642.439819	79.245110	489.478760	-570.442261	-211.634720	516.922913	-665.236572	77.218864	85.135979	-595.734436	-232.717529	82.438614	-628.383911	138.862732	1334.099609	-560.687378	-197.712250	1363.557861	-540.159180	-17.976110	1342.358521	-577.795654	12.995147	1632.833984	-705.053406	206.421417	1072.724854	-564.376465	-317.551880	1111.910278	-600.568115	218.757721	819.734009	-441.694031	-295.359192	860.770447	-534.546021	-42.049503	964.593140	537.402649	-59.127277	955.115784	565.864380	116.947662
-584.162109	57.999489	865.533264	-535.500305	-158.209976	870.871643	-642.408936	79.237450	489.499115	-570.396301	-211.602844	516.919189	-665.234253	77.216789	85.150238	-595.725220	-232.727936	82.433060	-628.328430	138.854233	1334.106079	-560.723877	-197.756958	1363.538086	-539.850708	-17.936493	1342.574219	-577.727783	13.014623	1632.842773	-704.725647	206.361115	1072.661865	-564.337708	-317.493286	1111.858643	-599.941040	218.522568	819.819092	-441.574188	-295.209167	860.767761	-534.474854	-42.018330	964.595703	537.461609	-59.294144	955.111694	566.222473	116.708252
-584.082214	58.025841	865.541504	-535.432739	-158.186157	870.857849	-642.379639	79.230171	489.488281	-570.390503	-211.604080	516.930664	-665.218872	77.185532	85.142975	-595.743225	-232.718735	82.436394	-628.233459	138.838669	1334.117554	-560.676208	-197.763824	1363.508911	-539.822266	-17.945005	1342.562500	-577.668457	13.032279	1632.859009	-704.349060	206.286072	1072.576416	-564.311584	-317.396240	1111.789917	-599.278564	218.313065	819.900391	-441.428955	-295.011261	860.750000	-534.403381	-42.005047	964.594482	537.524353	-59.471264	955.101929	566.569031	116.507584
-583.995850	58.021370	865.532654	-535.357239	-158.158783	870.859497	-642.333374	79.201073	489.472687	-570.404480	-211.628555	516.946411	-665.218445	77.207733	85.142143	-595.753845	-232.718124	82.439445	-628.102051	138.860641	1334.134644	-560.564087	-197.797150	1363.526245	-539.980652	-18.047953	1342.341919	-577.667297	13.001145	1632.853760	-703.910645	206.139267	1072.533569	-564.268250	-317.251678	1111.730347	-598.449036	217.957092	819.979004	-441.271118	-294.755829	860.731812	-534.324158	-41.989407	964.591003	537.662781	-59.594143	955.146790	566.932983	116.357704
-583.942871	58.068478	865.541870	-535.284851	-158.116638	870.868530	-642.337524	79.222885	489.478088	-570.409668	-211.635727	516.927856	-665.202515	77.236458	85.150917	-595.797363	-232.684509	82.465851	-628.034058	138.838745	1334.129517	-560.555847	-197.827682	1363.504639	-539.692627	-17.993702	1342.542603	-577.532471	13.138172	1632.816162	-703.469666	205.954971	1072.430786	-564.207092	-317.145721	1111.645142	-597.673157	217.645721	820.043030	-441.061859	-294.424805	860.732727	-534.258423	-41.942089	964.599060	537.808350	-59.789852	955.215027	567.375305	116.124924
-583.876465	58.054298	865.524414	-535.215454	-158.097351	870.855042	-642.313354	79.236847	489.492310	-570.320801	-211.585281	516.919373	-665.202148	77.230843	85.147713	-595.758240	-232.685150	82.458679	-627.941345	138.862793	1334.140869	-560.517700	-197.873184	1363.490356	-539.632080	-18.008078	1342.553101	-577.536316	12.953969	1632.815430	-703.006714	205.806961	1072.334351	-564.167969	-316.959137	1111.552246	-596.784973	217.214600	820.077759	-440.873444	-294.063690	860.715027	-534.189026	-41.935863	964.582947	537.980042	-59.959305	955.301697	567.779358	115.898193
-583.783020	58.095516	865.515503	-535.152466	-158.082886	870.842773	-642.279236	79.211647	489.486664	-570.300476	-211.571289	516.929810	-665.187317	77.232468	85.141800	-595.763855	-232.681091	82.460373	-627.834595	138.881836	1334.190674	-560.481995	-197.892715	1363.507935	-539.587097	-18.050484	1342.553223	-577.441467	12.978108	1632.824341	-702.544250	205.633011	1072.264526	-564.078796	-316.790009	1111.448975	-595.957703	216.775864	820.170532	-440.646332	-293.606598	860.714905	-534.113586	-41.914673	964.573608	538.116150	-60.186241	955.404846	568.178772	115.598755
-583.716064	58.089027	865.527710	-535.049866	-158.100708	870.858215	-642.297913	79.198044	489.517578	-570.040833	-211.316818	516.892456	-665.205139	77.211868	85.169022	-595.600891	-232.636627	82.415382	-627.720825	138.910461	1334.268799	-560.430786	-197.934036	1363.519165	-539.574646	-18.098824	1342.540283	-577.372864	13.017443	1632.888184	-702.045349	205.419006	1072.190674	-563.989685	-316.636475	1111.369873	-595.001648	216.269043	820.283020	-440.430817	-293.123413	860.705933	-534.040649	-41.924225	964.590332	538.298157	-60.383831	955.492310	568.587402	115.369156
-583.639709	58.120365	865.539001	-534.977417	-158.108765	870.864868	-642.217896	79.206520	489.525818	-570.291504	-211.488190	516.947571	-665.183777	77.215118	85.170067	-595.677307	-232.632675	82.436630	-627.564392	138.992767	1334.352295	-560.312866	-197.947479	1363.573364	-539.826294	-18.194702	1342.301758	-577.303101	12.998085	1632.895752	-701.494568	205.235245	1072.105957	-563.898499	-316.408508	1111.282349	-594.061829	215.745148	820.443359	-440.227478	-292.554596	860.725525	-533.970520	-41.917503	964.600830	538.505676	-60.645737	955.589417	569.033386	115.126762
-583.548523	58.108921	865.542664	-534.887268	-158.114807	870.871399	-642.193542	79.179245	489.531647	-570.066528	-211.334396	516.909546	-665.178894	77.199577	85.181427	-595.571838	-232.636459	82.415237	-627.458374	139.051300	1334.453369	-560.274170	-198.006180	1363.609619	-539.639526	-18.162987	1342.464844	-577.257813	12.822689	1632.885620	-700.718506	204.783569	1071.816284	-563.671143	-316.454163	1111.361328	-593.034790	215.136856	820.565002	-440.009247	-291.948212	860.778870	-533.894775	-41.928146	964.610046	538.640503	-60.901173	955.685852	569.379333	114.835602
-583.476257	58.095798	865.524963	-534.813354	-158.122849	870.869263	-642.145447	79.194870	489.538269	-570.301147	-211.502762	516.966858	-665.173889	77.217209	85.169479	-595.695557	-232.624863	82.464684	-627.258850	139.133316	1334.541260	-560.124817	-198.029663	1363.680908	-539.894287	-18.252594	1342.203003	-577.212158	12.746113	1632.864502	-700.431580	204.936249	1072.003662	-563.521362	-316.238770	1111.308472	-592.100525	214.508316	820.728821	-439.784912	-291.277527	860.814941	-533.825989	-41.932369	964.600708	538.808594	-61.161324	955.777954	569.724548	114.565849
-583.409241	58.089893	865.519287	-534.738464	-158.144623	870.856140	-642.072083	79.191147	489.529419	-569.824036	-211.209457	516.891418	-665.148682	77.201714	85.154701	-595.493591	-232.631210	82.423523	-627.089661	139.239563	1334.652100	-559.994995	-198.057800	1363.726440	-539.968018	-18.279308	1342.108521	-577.169128	12.646784	1632.804321	-699.882446	204.769165	1071.992554	-563.360596	-316.055267	1111.296875	-591.082642	213.841675	820.910217	-439.572510	-290.558624	860.832397	-533.760376	-41.950344	964.593018	538.958069	-61.443119	955.833374	570.050293	114.309418
-583.339050	58.105358	865.510559	-534.663330	-158.169907	870.847778	-642.027588	79.202774	489.513977	-569.733765	-211.179871	516.883484	-665.102173	77.216263	85.151207	-595.501404	-232.631104	82.420677	-626.903137	139.324646	1334.752686	-559.893799	-198.102631	1363.781128	-540.020691	-18.333984	1342.016357	-577.005493	12.763585	1632.770752	-699.244995	204.518051	1071.859131	-563.173889	-315.842194	1111.254761	-590.077148	213.180023	821.087463	-439.346863	-289.812622	860.852783	-533.700928	-41.958942	964.588257	539.102295	-61.729866	955.879028	570.387268	113.999825
-583.270813	58.084358	865.508118	-534.609985	-158.147110	870.838745	-641.968628	79.165680	489.463806	-569.672852	-211.179993	516.881836	-665.096741	77.209648	85.148651	-595.488892	-232.626480	82.421577	-626.716492	139.401779	1334.894409	-559.780640	-198.119919	1363.820801	-540.047546	-18.365120	1341.922363	-576.953247	12.580624	1632.803955	-698.673950	204.407852	1071.884277	-562.973755	-315.662048	1111.225586	-589.059143	212.487732	821.316711	-439.081970	-289.005310	860.895508	-533.647705	-41.962711	964.584961	539.211792	-61.978973	955.902466	570.719177	113.687103
-583.219299	58.017632	865.517883	-534.526428	-158.176025	870.830994	-641.913757	79.172432	489.499451	-569.681152	-211.228561	516.881653	-665.099182	77.193916	85.155464	-595.552002	-232.627625	82.455452	-626.507996	139.476990	1335.048828	-559.663452	-198.145035	1363.838501	-540.136658	-18.423758	1341.821899	-576.809387	12.616241	1632.822388	-698.169800	204.442017	1072.002930	-562.765930	-315.512634	1111.196655	-588.007568	211.685165	821.539795	-438.840149	-288.228485	860.930847	-533.588196	-42.014957	964.588379	539.308228	-62.244015	955.928406	571.023193	113.409111
-583.160156	57.963081	865.530518	-534.440918	-158.210999	870.833191	-641.860657	79.177414	489.498901	-569.701904	-211.297409	516.909851	-665.080200	77.203369	85.163345	-595.518372	-232.585648	82.433121	-626.342590	139.575760	1335.222046	-559.554626	-198.178558	1363.892090	-539.964172	-18.390572	1341.937500	-576.669922	12.582149	1632.822266	-697.518616	204.257568	1071.968872	-562.523926	-315.365723	1111.144165	-586.920959	211.008194	821.807434	-438.523895	-287.348846	860.987671	-533.534241	-42.064560	964.601013	539.390259	-62.468491	955.919128	571.303406	113.095596
-583.120789	57.930866	865.533997	-534.370239	-158.236618	870.831726	-641.838562	79.144638	489.502075	-569.748779	-211.344650	516.937012	-665.063538	77.190384	85.161118	-595.551575	-232.577606	82.443214	-626.084717	139.682144	1335.432739	-559.378662	-198.194168	1363.935181	-540.258423	-18.512539	1341.628296	-576.492249	12.524435	1632.834717	-697.021851	204.340164	1072.206909	-562.271606	-315.253021	1111.092896	-585.778931	210.128540	822.050842	-438.278900	-286.541656	861.023499	-533.485413	-42.093117	964.603638	539.513062	-62.702835	955.938477	571.598083	112.824463
-583.084290	57.866329	865.510925	-534.284180	-158.269821	870.824890	-641.774780	79.128670	489.462250	-569.786377	-211.438736	516.972473	-665.053650	77.169937	85.169968	-595.586121	-232.577332	82.453537	-625.824402	139.799164	1335.622070	-559.234436	-198.208450	1363.953857	-540.362793	-18.541344	1341.497192	-576.321411	12.508509	1632.788452	-696.317810	204.226120	1072.160156	-562.077026	-314.907227	1110.897949	-584.658264	209.277863	822.298645	-437.993378	-285.603821	861.026367	-533.424194	-42.127861	964.587524	539.644958	-62.988285	955.947510	571.932312	112.533562
-583.035583	57.821396	865.490906	-534.219910	-158.342743	870.810486	-641.754639	79.118942	489.448425	-569.832092	-211.478348	516.999512	-665.052673	77.179092	85.151619	-595.609009	-232.577728	82.446793	-625.582458	139.915756	1335.814819	-559.085388	-198.203903	1363.966431	-540.443176	-18.568060	1341.386108	-576.072021	12.524749	1632.777954	-695.683899	204.248489	1072.220825	-561.701965	-314.967468	1110.943359	-583.592041	208.467529	822.563293	-437.759033	-284.657623	861.049927	-533.361633	-42.182194	964.568359	539.794861	-63.269016	955.952454	572.255493	112.162804
-583.017944	57.783878	865.479919	-534.187073	-158.333649	870.776794	-641.747192	79.143150	489.429932	-569.896667	-211.535355	516.986511	-665.019165	77.196152	85.150925	-595.709778	-232.600708	82.461197	-625.347473	140.049362	1336.027100	-558.960571	-198.195343	1363.956421	-540.504700	-18.583876	1341.293335	-575.820435	12.457718	1632.773438	-695.026550	204.257828	1072.297852	-561.382324	-314.852539	1110.866455	-582.372192	207.491058	822.869263	-437.526642	-283.725159	861.025818	-533.314819	-42.198250	964.540466	539.954834	-63.585239	955.977844	572.574280	111.878426
-582.995361	57.759739	865.482544	-534.120300	-158.379318	870.755493	-641.711304	79.101776	489.419586	-569.907776	-211.548630	516.972168	-665.026245	77.180580	85.136642	-595.679871	-232.579132	82.447128	-625.084045	140.159042	1336.231812	-558.787415	-198.204773	1363.985352	-540.584412	-18.626804	1341.206299	-575.518066	12.484415	1632.701416	-694.380371	204.335175	1072.427856	-561.124390	-314.489014	1110.664795	-581.272034	206.661987	823.144531	-437.184052	-282.824249	861.039612	-533.266724	-42.238686	964.530762	540.102112	-63.910305	955.999878	572.886536	111.595520
-582.942566	57.752991	865.484375	-534.054932	-158.415771	870.732666	-641.733582	79.064896	489.445007	-569.900024	-211.566116	516.964294	-665.032471	77.167778	85.163498	-595.620483	-232.558533	82.427185	-624.864868	140.248245	1336.426514	-558.638428	-198.201187	1363.987915	-540.519897	-18.602289	1341.259644	-575.232849	12.304422	1632.765991	-693.696045	204.359436	1072.512207	-560.777283	-314.383423	1110.609741	-580.190186	205.826370	823.437073	-436.885529	-281.884277	861.077942	-533.210754	-42.271587	964.521973	540.331604	-64.213737	956.017395	573.258057	111.284279
-582.894470	57.769272	865.522522	-534.030518	-158.401749	870.731750	-641.667114	79.013634	489.448395	-569.878662	-211.553970	516.945801	-664.999878	77.177788	85.166542	-595.620239	-232.576752	82.452431	-624.465759	140.225922	1336.587769	-558.450867	-198.206085	1364.025757	-540.716064	-18.686054	1341.081909	-574.938843	12.149403	1632.737915	-692.971313	204.423370	1072.598877	-560.423340	-314.272858	1110.573242	-579.070374	204.985611	823.735779	-436.603485	-280.946533	861.072998	-533.172241	-42.276176	964.541687	540.514587	-64.522575	956.052002	573.608337	110.871803
-582.844177	57.822449	865.550171	-534.026733	-158.391251	870.746643	-641.833130	79.001251	489.517334	-569.903992	-211.578705	516.972717	-665.055969	77.149704	85.179398	-595.604126	-232.569717	82.467392	-624.385254	140.388565	1336.822388	-558.295288	-198.216125	1364.037598	-540.762512	-18.699566	1341.025146	-574.504700	12.075359	1632.775391	-692.298889	204.483963	1072.704468	-560.069458	-314.108429	1110.477173	-577.990051	204.158707	824.008484	-436.328003	-279.974121	861.067017	-533.149719	-42.258007	964.565247	540.709595	-64.813339	956.083374	573.962402	110.526779
-582.770691	57.905369	865.595520	-533.996460	-158.407196	870.774048	-641.729919	78.945274	489.513184	-569.906006	-211.631836	517.003479	-664.997864	77.169502	85.184464	-595.586731	-232.569351	82.471565	-624.159119	140.453217	1336.973145	-558.114624	-198.194931	1364.059204	-540.781250	-18.720610	1340.973877	-574.035400	12.043892	1632.720093	-691.525574	204.524857	1072.806274	-559.755737	-313.949463	1110.382690	-576.911560	203.404846	824.283020	-436.054504	-279.005981	861.107910	-533.110718	-42.244034	964.606628	540.924377	-65.133354	956.115112	574.303589	110.235291
-582.733521	57.927963	865.617493	-534.000977	-158.398880	870.785645	-641.750549	78.886940	489.543274	-569.927368	-211.648636	517.022217	-665.006409	77.174049	85.181351	-595.548462	-232.571503	82.457375	-623.958374	140.517838	1337.102539	-557.912170	-198.224030	1364.060791	-540.835693	-18.728294	1340.896851	-573.677185	11.813351	1632.798828	-690.741272	204.544052	1072.842407	-559.431763	-313.768188	1110.295654	-575.780579	202.644592	824.514587	-435.732635	-277.929962	861.149719	-533.097534	-42.239292	964.625122	541.113708	-65.436577	956.145081	574.634399	109.915894
-582.670227	58.036343	865.650146	-534.022766	-158.409363	870.818054	-641.758423	78.829460	489.581787	-569.951233	-211.729797	517.015015	-664.997803	77.175743	85.185867	-595.582275	-232.575699	82.462471	-623.774170	140.588898	1337.251709	-557.705933	-198.226944	1364.056885	-540.841736	-18.738379	1340.841919	-573.157349	11.612650	1632.819336	-690.010193	204.657242	1072.828979	-559.167114	-313.537903	1110.202026	-574.712708	201.888489	824.707764	-435.464355	-276.970337	861.110657	-533.084351	-42.206375	964.660950	541.328613	-65.791054	956.147461	574.993958	109.545181
-582.630432	58.080235	865.669922	-534.046997	-158.428818	870.853821	-641.775269	78.752701	489.582672	-569.985718	-211.730484	517.017151	-664.970825	77.163696	85.187897	-595.577454	-232.576126	82.462448	-623.578857	140.655533	1337.362061	-557.475220	-198.223618	1364.042603	-540.838867	-18.735523	1340.805542	-572.656738	11.369965	1632.806152	-689.271851	204.793503	1072.864014	-558.866821	-313.279907	1110.087769	-573.645142	201.200089	824.962585	-435.178528	-276.006134	861.077515	-533.087646	-42.199268	964.692078	541.534363	-66.163483	956.165100	575.342102	109.147278
-582.557739	58.160477	865.705872	-534.088623	-158.436050	870.879456	-641.752991	78.696434	489.604950	-570.013000	-211.761948	517.014709	-664.958252	77.153931	85.179893	-595.603455	-232.579758	82.448639	-623.411194	140.689804	1337.473755	-557.253967	-198.196609	1363.993042	-540.830994	-18.737162	1340.764160	-572.181030	11.051258	1632.778198	-688.537415	204.923965	1072.895874	-558.509277	-313.204468	1110.057129	-572.552368	200.505035	825.180786	-434.968414	-275.107758	861.025574	-533.080872	-42.185730	964.727051	541.722778	-66.478523	956.151306	575.668457	108.779480
-582.573059	58.177299	865.720520	-534.166626	-158.473969	870.899780	-641.792542	78.648140	489.631653	-570.048218	-211.823898	517.036560	-664.939026	77.148247	85.200676	-595.555664	-232.604675	82.465912	-623.254395	140.763397	1337.556885	-557.045654	-198.168716	1363.965576	-540.789246	-18.735260	1340.708862	-571.606140	10.774371	1632.781006	-687.806274	205.052414	1072.894531	-558.188843	-313.012268	1109.950073	-571.442444	199.776855	825.403809	-434.755829	-274.017426	860.985596	-533.124634	-42.202442	964.744263	541.905518	-66.763069	956.136169	575.955139	108.425072
-582.638245	58.138332	865.706421	-534.243347	-158.511017	870.909668	-641.863586	78.605347	489.638824	-570.150818	-211.861282	517.040039	-664.950989	77.137550	85.205528	-595.548279	-232.611603	82.466080	-623.112976	140.819458	1337.642700	-556.816956	-198.124634	1363.926758	-540.730225	-18.704775	1340.667480	-571.022461	10.477909	1632.770874	-687.089722	205.207092	1072.921265	-557.874329	-312.823181	1109.826782	-570.373535	199.182541	825.624146	-434.498901	-273.040833	860.964355	-533.185852	-42.228935	964.738708	542.084229	-67.102257	956.141907	576.253540	108.043205
-583.173218	57.443485	865.419739	-534.445251	-158.904526	870.985107	-642.042419	78.599342	489.541107	-570.344666	-211.960526	517.127075	-664.994934	77.099625	85.229950	-595.622742	-232.606598	82.467552	-622.953552	140.865967	1337.713013	-556.560791	-198.090363	1363.894897	-540.675842	-18.680294	1340.611450	-570.442749	10.103374	1632.747681	-686.421326	205.324402	1072.938232	-557.561279	-312.592072	1109.703125	-569.356140	198.667068	825.799683	-434.211212	-272.184174	860.901428	-533.485474	-42.547241	964.596130	542.277466	-67.487350	956.125366	576.570801	107.654205
-583.269531	57.458126	865.414001	-534.567627	-158.944260	870.982422	-642.137390	78.600822	489.557007	-570.436523	-211.974884	517.109741	-664.999451	77.075371	85.213005	-595.627014	-232.597931	82.467773	-622.819641	140.898727	1337.767944	-556.308594	-198.035980	1363.843140	-540.621643	-18.668018	1340.531860	-569.860779	9.730606	1632.704712	-685.739502	205.462036	1072.899292	-557.255981	-312.382477	1109.576538	-568.296204	198.087921	825.983704	-434.018127	-271.233459	860.833496	-533.576538	-42.559532	964.587036	542.460815	-67.848511	956.103882	576.872498	107.286278
-583.364014	57.422756	865.410156	-534.667664	-158.997955	870.973755	-642.400330	78.595688	489.572357	-570.540955	-212.004486	517.118713	-665.070007	77.035820	85.221916	-595.608032	-232.579559	82.467346	-622.658203	140.933060	1337.781006	-556.085938	-197.988251	1363.771973	-540.550598	-18.633459	1340.442139	-569.226563	9.383743	1632.700439	-685.085693	205.575638	1072.838745	-556.950500	-312.114624	1109.447510	-567.295044	197.594635	826.175537	-433.782349	-270.386169	860.768982	-533.647644	-42.601841	964.573730	542.602234	-68.224655	956.071655	577.121094	106.918144
-583.443787	57.400768	865.415588	-534.761902	-159.041245	870.972473	-642.243042	78.495087	489.524170	-570.670959	-212.035995	517.122498	-664.992493	77.067696	85.201393	-595.664246	-232.611771	82.465683	-622.517944	140.957062	1337.795044	-555.815552	-197.955566	1363.724854	-540.471497	-18.618717	1340.344727	-568.604980	9.031030	1632.687744	-684.450439	205.643433	1072.769897	-556.627380	-311.866669	1109.294556	-566.260681	197.144745	826.368835	-433.570801	-269.481049	860.680969	-533.713501	-42.635357	964.570313	542.776550	-68.506851	955.999390	577.374878	106.544037
-583.537598	57.363483	865.405884	-534.852295	-159.094055	870.952454	-642.491638	78.543495	489.573395	-570.777405	-212.021469	517.129211	-665.036804	77.037865	85.216179	-595.699097	-232.615921	82.428383	-622.353760	140.986664	1337.812378	-555.526245	-197.918915	1363.680786	-540.375061	-18.607903	1340.275513	-567.970703	8.670545	1632.673340	-683.850220	205.721878	1072.776855	-556.309387	-311.616150	1109.136353	-565.243530	196.711807	826.523682	-433.388306	-268.632843	860.581421	-533.768250	-42.677059	964.545349	542.909180	-68.865669	955.970764	577.604675	106.158707
-583.618835	57.337109	865.409241	-534.926270	-159.138931	870.933594	-642.598633	78.501419	489.576752	-570.846863	-212.036652	517.104919	-665.077454	77.015617	85.223190	-595.580017	-232.587646	82.415497	-622.209839	141.005020	1337.826050	-555.319763	-197.905197	1363.606934	-540.306580	-18.600056	1340.192627	-567.329163	8.309118	1632.683594	-683.296997	205.775375	1072.692261	-556.016663	-311.483490	1109.018188	-564.057983	196.015030	826.656006	-433.302094	-267.651184	860.460205	-533.808228	-42.714195	964.527771	542.964478	-69.010139	955.939636	577.594360	106.215050
-583.732178	57.328335	865.410583	-535.030823	-159.155777	870.906311	-642.475342	78.438683	489.559967	-571.004028	-212.036880	517.101318	-664.999695	77.053795	85.179077	-595.577148	-232.586426	82.415504	-622.070923	141.022079	1337.872314	-555.060181	-197.900024	1363.577881	-540.187378	-18.598917	1340.123901	-566.695801	7.990040	1632.719849	-682.705322	205.774307	1072.642700	-555.723450	-311.282410	1108.894043	-563.021301	195.526703	826.858459	-433.130768	-266.853180	860.335876	-533.868835	-42.728458	964.502136	543.087036	-69.399353	955.902283	577.856323	105.800163
-583.821838	57.326363	865.426331	-535.114197	-159.174057	870.897583	-642.503540	78.389839	489.525818	-571.140442	-212.057739	517.087952	-664.977295	77.063072	85.173820	-595.628723	-232.635361	82.424240	-621.942749	141.033600	1337.907715	-554.879395	-197.913193	1363.506226	-540.094604	-18.588686	1340.059326	-566.109741	7.661836	1632.740845	-682.178772	205.748657	1072.607666	-555.429565	-311.037781	1108.727051	-562.142944	195.237320	827.081604	-433.048065	-266.122375	860.200317	-533.913635	-42.740242	964.494690	543.207214	-69.798546	955.886597	578.107422	105.341469
-583.942139	57.279572	865.438843	-535.214600	-159.211044	870.893982	-642.666382	78.376205	489.546387	-571.270020	-212.075790	517.105530	-665.021729	77.068352	85.176941	-595.603088	-232.632080	82.416458	-621.801392	141.033081	1337.962402	-554.675293	-197.908875	1363.439819	-539.972290	-18.599665	1340.019165	-565.599121	7.322317	1632.669922	-681.711365	205.712234	1072.603760	-555.115173	-310.794098	1108.536987	-561.112793	194.764282	827.257080	-432.826172	-265.330200	860.104858	-533.968994	-42.774605	964.483948	543.367249	-70.141266	955.859070	578.356140	104.903839
-584.054871	57.263779	865.442017	-535.295898	-159.185318	870.878784	-642.854858	78.383202	489.571198	-571.447998	-212.102173	517.114807	-665.074707	77.055038	85.205650	-595.617188	-232.637115	82.414627	-621.647888	141.031525	1337.994141	-554.463074	-197.932236	1363.383423	-539.841003	-18.604919	1339.960205	-565.091309	7.012954	1632.706665	-681.235840	205.650116	1072.595337	-554.818176	-310.556549	1108.399292	-560.194336	194.444183	827.448303	-432.607727	-264.727905	859.978699	-534.019165	-42.762257	964.464783	543.514465	-70.497276	955.815735	578.571899	104.544975
-584.130432	57.293541	865.474548	-535.324280	-159.202286	870.875366	-643.096924	78.416939	489.608093	-571.589233	-212.082092	517.119507	-665.088989	77.050056	85.216743	-595.678345	-232.638412	82.399826	-621.490906	141.011826	1338.046509	-554.239685	-197.952591	1363.312744	-539.679871	-18.640316	1339.905884	-564.631775	6.721197	1632.710938	-680.811035	205.587006	1072.572266	-554.547791	-310.323730	1108.252808	-559.340637	194.178818	827.716003	-432.467499	-264.056396	859.870850	-534.029419	-42.758934	964.468567	543.649963	-70.872833	955.776917	578.778625	104.189774
-584.226746	57.313988	865.490356	-535.383423	-159.188461	870.838806	-643.294495	78.360069	489.624908	-571.694519	-212.061661	517.098145	-665.137817	77.025093	85.212692	-595.618225	-232.641113	82.382347	-621.324646	140.994629	1338.124634	-554.017761	-197.971115	1363.226807	-539.561035	-18.674204	1339.858154	-564.192017	6.468113	1632.747192	-680.402466	205.519531	1072.599609	-554.315247	-310.161102	1108.133911	-558.517578	193.843369	827.973633	-432.389191	-263.415955	859.725281	-534.049927	-42.748356	964.443420	543.772705	-71.291008	955.761475	578.987915	103.765358
-584.320435	57.311550	865.502747	-535.420044	-159.151093	870.812378	-643.485901	78.351639	489.652100	-571.850525	-212.035538	517.093750	-665.153992	76.995178	85.225471	-595.692505	-232.644302	82.351898	-621.103943	140.950806	1338.211670	-553.750427	-198.018829	1363.142090	-539.423096	-18.722200	1339.790649	-563.855713	6.243997	1632.748291	-680.009644	205.414230	1072.638184	-554.153992	-309.821594	1107.870605	-557.747253	193.606857	828.201721	-432.293732	-262.797943	859.580811	-534.062195	-42.728310	964.421997	543.926147	-71.685120	955.730469	579.199402	103.315208
-584.409119	57.298161	865.524353	-535.435791	-159.137314	870.790955	-643.657288	78.289421	489.668518	-571.991821	-212.007843	517.097717	-665.188293	76.992096	85.226410	-595.662476	-232.651337	82.345924	-620.896301	140.902176	1338.289429	-553.518066	-198.061646	1363.064209	-539.275513	-18.757132	1339.740723	-563.506592	6.020990	1632.815308	-679.658447	205.287750	1072.674072	-553.940308	-309.716278	1107.729370	-557.044434	193.419632	828.426880	-432.262726	-262.089752	859.471191	-534.072021	-42.728176	964.410706	544.047119	-72.007446	955.703125	579.372986	102.912666
-584.512878	57.305828	865.544983	-535.439209	-159.142517	870.781616	-643.760010	78.233925	489.666779	-572.132324	-211.966522	517.095154	-665.227661	76.980415	85.215393	-595.679810	-232.654419	82.358810	-620.671936	140.845764	1338.367920	-553.294128	-198.099182	1362.993408	-539.017944	-18.768923	1339.785400	-563.283142	5.774126	1632.821045	-679.312500	205.166946	1072.744263	-553.765686	-309.565613	1107.590698	-556.354309	193.253220	828.672485	-432.171600	-261.504486	859.348572	-534.085022	-42.719883	964.404907	544.141052	-72.315804	955.671265	579.541321	102.515175
-584.595398	57.339745	865.555420	-535.469849	-159.077866	870.742126	-643.928406	78.189766	489.673126	-572.225159	-211.887695	517.068542	-665.229858	77.004875	85.207481	-595.613159	-232.627823	82.338333	-620.445984	140.797440	1338.451660	-553.018677	-198.132660	1362.943848	-538.907166	-18.848942	1339.689819	-563.055359	5.602727	1632.868408	-678.997498	205.105362	1072.813477	-553.577026	-309.455353	1107.477539	-555.680481	193.058151	828.938538	-432.103821	-260.986908	859.252014	-534.084717	-42.672832	964.375183	544.289856	-72.654282	955.650391	579.734863	102.083466
-584.677917	57.380928	865.581116	-535.469910	-159.052841	870.728882	-644.058594	78.134995	489.692200	-572.354736	-211.851608	517.109619	-665.233521	76.998856	85.217560	-595.666382	-232.644455	82.336960	-620.246399	140.719513	1338.530762	-552.746826	-198.244232	1362.889526	-538.718384	-18.883085	1339.650635	-562.805054	5.499645	1632.987549	-678.705383	205.015457	1072.903931	-553.433044	-309.295258	1107.348755	-555.101868	192.938690	829.193237	-432.084198	-260.546234	859.137207	-534.082092	-42.638088	964.369446	544.408936	-72.966736	955.604187	579.887085	101.755310
-584.732544	57.429718	865.586792	-535.466980	-159.018875	870.721497	-644.197205	78.062050	489.735626	-572.562927	-211.846436	517.079895	-664.926331	76.975296	85.147293	-595.669678	-232.634201	82.325577	-620.027466	140.652588	1338.620972	-552.504700	-198.334503	1362.824219	-538.488037	-18.972054	1339.645996	-562.658203	5.368477	1633.043457	-678.463135	204.974609	1073.013916	-553.301819	-309.216675	1107.214966	-554.651672	192.889679	829.406250	-432.051392	-260.130005	859.023376	-534.070435	-42.587875	964.357666	544.504578	-73.306549	955.577454	579.997986	101.467072
-584.796448	57.445740	865.605225	-535.470825	-158.978912	870.694458	-644.333862	77.980629	489.746399	-572.641663	-211.744797	517.071960	-664.952148	76.971779	85.132469	-595.672302	-232.631729	82.302048	-619.825256	140.572479	1338.705933	-552.199890	-198.411087	1362.792969	-538.277161	-19.071396	1339.646606	-562.510681	5.293259	1633.137451	-678.246826	204.918549	1073.113525	-553.168945	-309.134125	1107.118408	-554.243530	192.824036	829.595520	-432.003784	-259.737122	858.916504	-534.059570	-42.562080	964.341492	544.623901	-73.552574	955.537415	580.104126	101.169151
-584.854065	57.482780	865.625854	-535.479370	-158.936279	870.671387	-644.483826	77.932991	489.801849	-572.771606	-211.681976	517.067200	-664.968689	76.964371	85.138023	-595.739441	-232.669876	82.323471	-619.586426	140.475464	1338.790405	-551.913391	-198.509064	1362.738525	-538.027954	-19.176397	1339.664795	-562.406555	5.157578	1633.216797	-678.043152	204.900558	1073.191528	-553.061890	-309.044250	1106.985962	-553.820435	192.759079	829.766052	-431.971802	-259.400696	858.781311	-534.045166	-42.524986	964.327576	544.747131	-73.795517	955.486694	580.239075	100.851624
-584.886169	57.518223	865.652832	-535.462524	-158.917084	870.652527	-644.628601	77.906349	489.829132	-572.879456	-211.641937	517.061829	-665.310852	76.943344	85.214897	-595.650024	-232.648987	82.304832	-619.376526	140.388840	1338.840576	-551.644714	-198.585953	1362.671143	-537.796631	-19.274321	1339.665649	-562.343811	5.023586	1633.290527	-677.833130	204.852600	1073.316162	-552.959839	-309.025116	1106.856934	-553.466492	192.749557	829.918335	-432.023590	-259.110260	858.653931	-534.010437	-42.503292	964.320618	544.824890	-74.110054	955.479126	580.328918	100.483292
-584.916504	57.536812	865.661865	-535.436279	-158.883087	870.638306	-644.750854	77.865166	489.871979	-573.015564	-211.608032	517.074524	-665.314392	76.939529	85.198814	-595.636841	-232.647934	82.300514	-619.169861	140.300323	1338.874634	-551.436340	-198.670929	1362.577271	-537.571472	-19.371307	1339.630493	-562.248840	4.874208	1633.316406	-677.635559	204.878860	1073.405518	-552.850220	-308.991486	1106.712646	-553.164185	192.765015	830.050049	-432.012054	-258.863159	858.527527	-533.969727	-42.470428	964.305847	544.914490	-74.379562	955.470398	580.437805	100.152603
-584.921509	57.573929	865.685547	-535.391602	-158.880905	870.637573	-644.861755	77.828209	489.881439	-573.080017	-211.595642	517.102356	-665.332703	76.958382	85.228844	-595.655884	-232.644180	82.279823	-618.940491	140.239136	1338.878662	-551.170410	-198.725372	1362.482178	-537.303162	-19.423813	1339.630981	-562.182434	4.724978	1633.332764	-677.468018	204.892609	1073.477173	-552.662537	-309.162140	1106.720093	-552.919739	192.802780	830.148743	-432.008575	-258.821106	858.394653	-533.905396	-42.447048	964.304871	544.989197	-74.647690	955.440491	580.510254	99.889595
-584.925476	57.605042	865.674500	-535.371460	-158.866730	870.617798	-644.985168	77.847458	489.900787	-573.230713	-211.565201	517.128174	-665.312805	76.985367	85.232079	-595.675781	-232.605423	82.293968	-618.722717	140.133118	1338.910522	-550.885742	-198.791229	1362.419556	-537.100342	-19.469709	1339.579956	-562.048645	4.578462	1633.402832	-677.293823	204.904312	1073.530762	-552.550781	-309.150970	1106.600952	-552.750793	192.871078	830.217529	-432.097229	-258.549377	858.212585	-533.849060	-42.415268	964.275452	545.011536	-74.929855	955.443237	580.574463	99.625221
-584.912415	57.637913	865.680115	-535.336426	-158.857361	870.621094	-645.065430	77.837868	489.898468	-573.326477	-211.513718	517.129211	-665.305359	76.984924	85.245934	-595.627625	-232.599869	82.292160	-618.472534	140.078201	1338.949707	-550.586792	-198.881439	1362.344360	-536.844177	-19.531433	1339.559448	-561.980225	4.435278	1633.446899	-677.166687	204.943008	1073.609253	-552.438538	-309.195709	1106.533813	-552.659790	192.964783	830.256592	-432.137207	-258.436523	858.057312	-533.785217	-42.384575	964.268188	545.146118	-75.195786	955.422729	580.806091	99.160339
-584.873779	57.667820	865.697327	-535.268433	-158.822800	870.606445	-645.145142	77.832657	489.933014	-573.469604	-211.474884	517.154480	-665.286743	76.995171	85.231628	-595.569153	-232.567429	82.265404	-618.263000	140.025757	1338.976440	-550.337036	-198.961487	1362.253662	-536.663696	-19.596266	1339.506226	-561.862244	4.276207	1633.498291	-677.041382	204.941315	1073.675781	-552.354675	-309.224152	1106.416382	-552.598999	193.062714	830.290771	-432.176605	-258.376801	857.904968	-533.696045	-42.354713	964.259888	545.239014	-75.416092	955.432861	580.909424	98.878517
-584.827393	57.734642	865.729370	-535.234924	-158.788849	870.578308	-645.180054	77.804588	489.963257	-573.596985	-211.444138	517.156921	-665.291382	76.999893	85.233490	-595.575317	-232.608734	82.263588	-618.025208	139.976212	1339.007202	-550.075867	-199.051712	1362.201416	-536.461853	-19.674002	1339.476929	-561.721252	4.072968	1633.542603	-676.907532	204.959579	1073.777588	-552.245300	-309.199585	1106.307739	-552.619812	193.223328	830.304260	-432.134399	-258.464844	857.759583	-533.618530	-42.325447	964.253296	545.309875	-75.709099	955.439941	581.021362	98.601334
[truncated: 104 more rows]
[truncated: 40 more columns]
