# Supplementary material for: A dyadic stimulus set of audiovisual affective displays for the study of multisensory, emotional, social interactions
Source: Behav Res Methods. 2015 Nov 5;48(4):1285–95. doi: 10.3758/s13428-015-0654-4 (PMC5101291; doi:10.3758/s13428-015-0654-4)
Supplement: Supplementary file 1 — (ZIP 270 MB) [file 13428_2015_654_MOESM1_ESM.zip › supplementary_material_2_stimuli_set_files/H/H04.txt]

-583.661377	91.790405	864.546753	-554.503662	-128.226120	865.095276	-655.586548	123.966232	490.270874	-628.666809	-167.656158	517.723633	-674.079773	140.065186	85.281502	-668.745178	-178.517075	83.030533	-615.667419	156.745178	1340.787598	-572.195251	-184.537704	1354.127930	-538.963318	-5.737768	1341.316284	-583.677002	17.869839	1634.850342	-677.390930	235.353577	1081.434326	-591.119080	-288.155090	1096.171143	-560.760315	227.851242	832.908691	-470.410248	-259.300201	844.255310	-539.895691	-14.111630	960.378662	563.425049	-30.511278	955.459412	564.394531	146.922638
-583.633789	91.766327	864.553650	-554.448730	-128.226212	865.109863	-655.560059	123.989624	490.256653	-628.635132	-167.679001	517.748535	-674.046082	140.084335	85.276169	-668.792664	-178.506653	83.048607	-615.686279	156.754791	1340.793701	-572.187378	-184.523743	1354.150635	-538.985474	-5.719793	1341.299805	-583.633301	17.800392	1634.848267	-677.426208	235.349564	1081.437744	-591.038818	-288.184753	1096.199585	-560.778564	227.888107	832.885559	-470.308411	-259.246735	844.306030	-539.857239	-14.116675	960.389954	563.455872	-30.507954	955.477478	564.392761	146.884369
-583.599304	91.772537	864.560974	-554.409546	-128.223602	865.108521	-655.527161	123.990196	490.249115	-628.585693	-167.690811	517.727783	-674.066650	140.077240	85.275673	-668.739746	-178.508316	83.073738	-615.718994	156.773895	1340.764893	-572.182373	-184.531281	1354.160156	-538.989929	-5.708869	1341.303467	-583.618286	17.850098	1634.833252	-677.455261	235.367950	1081.409912	-590.964966	-288.136597	1096.184937	-560.788513	227.872452	832.883911	-470.162720	-259.201324	844.354553	-539.828308	-14.116500	960.395569	563.517395	-30.527760	955.486694	564.426392	146.898483
-583.561768	91.783463	864.560120	-554.360962	-128.198196	865.115417	-655.499390	123.997078	490.244476	-628.531738	-167.681458	517.733704	-674.053772	140.075455	85.291588	-668.747986	-178.501877	83.060501	-615.764832	156.740219	1340.746094	-572.202209	-184.531326	1354.162598	-538.996704	-5.701708	1341.309692	-583.583923	17.908422	1634.814941	-677.489563	235.364304	1081.394287	-590.887939	-288.143524	1096.197754	-560.817871	227.922333	832.869019	-470.033173	-259.177673	844.397278	-539.795593	-14.094609	960.401550	563.589966	-30.532486	955.482727	564.450134	146.870255
-583.520142	91.772812	864.557190	-554.307434	-128.200729	865.112671	-655.445435	123.997421	490.252930	-628.502991	-167.706192	517.720825	-674.048096	140.070084	85.279411	-668.756409	-178.534012	83.061432	-615.769958	156.729828	1340.735107	-572.197998	-184.524307	1354.169434	-539.009216	-5.688997	1341.292603	-583.586121	18.067001	1634.795776	-677.522461	235.325607	1081.368408	-590.799805	-288.120544	1096.169678	-560.824280	227.967453	832.875244	-469.884521	-259.115936	844.445435	-539.752869	-14.100040	960.400146	563.628845	-30.542892	955.505432	564.448914	146.848999
-583.506653	91.762871	864.551941	-554.263306	-128.208679	865.108154	-655.430054	124.001320	490.256134	-628.475403	-167.723419	517.735291	-674.041809	140.072876	85.279510	-668.730713	-178.539093	83.069435	-615.816406	156.739532	1340.750977	-572.176270	-184.517273	1354.178223	-539.036926	-5.672587	1341.288940	-583.528198	18.098415	1634.789185	-677.556519	235.320709	1081.353271	-590.721313	-288.147858	1096.217041	-560.835876	227.998978	832.849792	-469.742889	-259.081879	844.467773	-539.730957	-14.105498	960.397217	563.693054	-30.569052	955.496216	564.470886	146.832779
-583.497681	91.752708	864.544434	-554.238281	-128.198700	865.115967	-655.434448	124.003853	490.255432	-628.433838	-167.714249	517.747375	-674.061584	140.067795	85.276596	-668.741150	-178.544540	83.073311	-615.869812	156.753616	1340.721069	-572.186584	-184.498596	1354.197754	-539.045166	-5.665488	1341.279175	-583.476807	18.114941	1634.772705	-677.602600	235.334915	1081.357666	-590.656982	-288.104706	1096.198120	-560.854309	228.026932	832.860474	-469.603668	-259.057587	844.517456	-539.714111	-14.096422	960.397034	563.727417	-30.616819	955.505676	564.486938	146.821442
-583.483215	91.769867	864.544983	-554.207031	-128.187500	865.116638	-655.414001	123.995148	490.254822	-628.427795	-167.697357	517.741455	-674.056030	140.061142	85.285202	-668.711609	-178.524185	83.061485	-615.895569	156.785172	1340.712036	-572.164307	-184.441559	1354.199829	-539.099182	-5.643659	1341.280884	-583.389893	18.087959	1634.765381	-677.651184	235.340393	1081.334839	-590.593567	-288.085999	1096.214722	-560.883728	228.091324	832.850220	-469.472046	-258.994812	844.569824	-539.699707	-14.081184	960.400208	563.797424	-30.612858	955.500488	564.490540	146.825760
-583.487122	91.777634	864.545715	-554.174438	-128.171158	865.094727	-655.407349	123.981369	490.246277	-628.396362	-167.730530	517.735535	-674.053589	140.061295	85.282967	-668.720825	-178.507568	83.092819	-615.943298	156.800659	1340.701904	-572.223633	-184.439926	1354.214600	-539.098022	-5.628377	1341.265137	-583.321106	18.127462	1634.754517	-677.675293	235.335388	1081.319214	-590.548462	-288.079987	1096.212280	-560.900269	228.139313	832.838440	-469.329712	-258.970459	844.630249	-539.690369	-14.074670	960.391357	563.828796	-30.666069	955.505493	564.493225	146.779785
-583.470520	91.780403	864.536011	-554.128296	-128.196381	865.094849	-655.398804	123.977806	490.245483	-628.362427	-167.708420	517.754028	-674.042419	140.065292	85.281898	-668.712646	-178.492325	83.076805	-615.994690	156.806778	1340.703247	-572.219910	-184.446793	1354.222656	-539.135559	-5.599928	1341.280273	-583.265930	18.151997	1634.736572	-677.736755	235.351181	1081.312378	-590.499146	-288.064941	1096.225952	-560.912781	228.171707	832.831299	-469.188721	-258.962372	844.670471	-539.664917	-14.079001	960.388062	563.857178	-30.718042	955.526978	564.489746	146.719193
-583.457825	91.801491	864.539368	-554.102966	-128.171402	865.089722	-655.349304	123.956429	490.236084	-628.362671	-167.713470	517.722412	-674.012207	140.073578	85.280403	-668.712036	-178.492233	83.076752	-616.026672	156.839752	1340.691528	-572.241638	-184.413361	1354.234253	-539.151855	-5.578284	1341.272583	-583.201904	18.180647	1634.728027	-677.760193	235.355148	1081.299805	-590.434082	-288.061096	1096.249634	-560.935425	228.223206	832.827454	-469.051300	-258.941071	844.727600	-539.656616	-14.059350	960.390625	563.949890	-30.701061	955.503845	564.532349	146.708313
-583.433838	91.784096	864.525635	-554.059692	-128.188950	865.101868	-655.375366	123.980957	490.250153	-628.353943	-167.730804	517.734314	-674.026184	140.061081	85.273949	-668.706848	-178.486954	83.088219	-616.056763	156.841705	1340.693481	-572.239929	-184.405777	1354.239136	-539.175476	-5.569061	1341.263794	-583.142883	18.202198	1634.721436	-677.792114	235.356110	1081.280762	-590.383545	-288.073303	1096.247681	-560.940796	228.275146	832.828613	-468.940674	-258.927948	844.756897	-539.634949	-14.064606	960.392944	563.980591	-30.747345	955.508301	564.528442	146.689011
-583.431030	91.833015	864.530212	-554.047791	-128.178741	865.088501	-655.375488	123.981430	490.257904	-628.354675	-167.707199	517.727600	-674.022400	140.062286	85.273788	-668.735474	-178.495483	83.061768	-616.086243	156.843399	1340.682983	-572.263428	-184.388702	1354.238647	-539.210815	-5.543167	1341.260376	-583.085449	18.215351	1634.701904	-677.822998	235.380859	1081.272705	-590.346863	-288.056061	1096.252930	-560.955688	228.300049	832.824463	-468.832458	-258.920868	844.792419	-539.621582	-14.041555	960.386963	564.012207	-30.796267	955.516418	564.531921	146.647293
-583.417908	91.817978	864.526123	-554.001526	-128.154099	865.093079	-655.323425	123.935966	490.248322	-628.363953	-167.712387	517.730530	-674.016602	140.067230	85.263962	-668.754761	-178.510025	83.074036	-616.117859	156.875336	1340.665649	-572.258728	-184.347900	1354.261108	-539.222046	-5.531690	1341.259766	-583.046387	18.225492	1634.705688	-677.855591	235.400497	1081.261841	-590.280334	-288.044830	1096.267578	-560.993347	228.351685	832.817810	-468.714539	-258.916656	844.829773	-539.597534	-14.028595	960.388611	564.058716	-30.809685	955.523010	564.531555	146.618774
-583.431885	91.819550	864.511292	-554.008423	-128.138916	865.085510	-655.333374	123.946686	490.265839	-628.362976	-167.711945	517.727600	-674.039673	140.051605	85.271721	-668.747986	-178.497314	83.080597	-616.147034	156.872009	1340.656250	-572.266479	-184.338318	1354.271606	-539.245178	-5.505548	1341.254517	-583.017395	18.231476	1634.701904	-677.875366	235.414185	1081.272583	-590.239990	-288.064117	1096.293457	-561.025818	228.406158	832.806702	-468.641907	-258.931824	844.867371	-539.599121	-14.014733	960.374451	564.086487	-30.857885	955.537231	564.555542	146.575394
-583.429382	91.816246	864.514160	-554.001038	-128.120224	865.090454	-655.343872	123.945465	490.253052	-628.390808	-167.721115	517.740845	-674.034241	140.053391	85.271797	-668.761536	-178.502533	83.085808	-616.173584	156.912186	1340.650513	-572.291016	-184.319000	1354.305908	-539.255554	-5.485825	1341.260132	-583.023682	18.255472	1634.660400	-677.903992	235.457962	1081.259521	-590.195374	-288.028900	1096.302002	-561.036316	228.473480	832.797119	-468.568695	-258.927795	844.914490	-539.594055	-14.005044	960.378296	564.111084	-30.905670	955.558472	564.535706	146.548035
-583.435364	91.781654	864.496582	-553.957764	-128.142899	865.096008	-655.318665	123.941399	490.207642	-628.354248	-167.723938	517.753906	-674.011719	140.061432	85.269516	-668.758179	-178.488831	83.085686	-616.191040	156.912048	1340.645996	-572.287292	-184.307236	1354.310547	-539.267151	-5.482683	1341.251831	-583.018127	18.250462	1634.659790	-677.923950	235.493439	1081.250488	-590.164185	-288.036316	1096.303833	-561.077942	228.534760	832.784973	-468.476196	-258.927063	844.941101	-539.573547	-14.016598	960.370911	564.173523	-30.936207	955.550842	564.575439	146.510025
-583.419617	91.814201	864.485046	-553.917297	-128.141830	865.089966	-655.337280	123.956017	490.216766	-628.332214	-167.741974	517.760071	-674.020203	140.054626	85.281311	-668.743652	-178.506195	83.084999	-616.215088	156.919754	1340.650391	-572.323486	-184.277374	1354.306885	-539.304199	-5.458659	1341.240967	-583.018250	18.238903	1634.661133	-677.924927	235.502274	1081.236938	-590.130310	-288.035522	1096.326294	-561.108215	228.591171	832.778625	-468.410400	-258.929291	844.975830	-539.552429	-13.995683	960.364075	564.207947	-30.949648	955.559387	564.579346	146.506790
-583.419189	91.824631	864.492188	-553.923157	-128.130280	865.079529	-655.354553	123.957748	490.225189	-628.319214	-167.723846	517.739197	-674.021667	140.054031	85.282272	-668.717590	-178.514282	83.074455	-616.218994	156.929886	1340.641724	-572.353271	-184.276825	1354.311890	-539.306763	-5.443602	1341.240845	-583.041565	18.234585	1634.659058	-677.941162	235.547470	1081.255737	-590.095154	-288.051544	1096.357544	-561.145447	228.639221	832.789246	-468.368103	-258.957916	844.986450	-539.553162	-13.992887	960.362183	564.278076	-31.016096	955.565857	564.611511	146.438873
-583.422363	91.844734	864.492676	-553.925720	-128.130310	865.081360	-655.345520	123.961708	490.225494	-628.354736	-167.745895	517.748779	-674.022461	140.053741	85.282333	-668.744812	-178.511383	83.092178	-616.233826	156.929993	1340.644165	-572.334595	-184.263794	1354.332642	-539.299255	-5.425377	1341.237671	-583.064941	18.231913	1634.666748	-677.944153	235.573090	1081.248413	-590.062378	-288.065125	1096.359253	-561.138000	228.665863	832.781372	-468.313995	-258.954224	845.010803	-539.553223	-13.982181	960.362488	564.302429	-31.058666	955.572083	564.620239	146.408234
-583.412903	91.843544	864.474731	-553.915222	-128.110260	865.060242	-655.330750	123.956299	490.222504	-628.343140	-167.721893	517.729736	-673.989380	140.069183	85.270821	-668.732849	-178.522385	83.072166	-616.247864	156.946976	1340.644531	-572.338745	-184.244965	1354.320068	-539.291748	-5.408747	1341.229126	-583.099304	18.207022	1634.668091	-677.959778	235.604202	1081.276855	-590.037415	-288.050018	1096.376953	-561.176514	228.721268	832.777039	-468.263794	-258.975769	845.037598	-539.537720	-13.972848	960.341309	564.357544	-31.118183	955.575134	564.671692	146.364304
-583.424988	91.824814	864.454285	-553.914795	-128.116104	865.070313	-655.355774	123.935211	490.212616	-628.386169	-167.719574	517.746033	-674.005249	140.063705	85.269958	-668.754395	-178.529861	83.081192	-616.253784	156.937653	1340.634888	-572.348206	-184.261490	1354.312500	-539.309387	-5.404255	1341.218262	-583.117065	18.289173	1634.624390	-677.956299	235.628632	1081.261353	-590.024048	-288.042755	1096.363037	-561.210083	228.792175	832.765320	-468.233490	-258.993408	845.036255	-539.541077	-13.969638	960.334656	564.389343	-31.160358	955.576782	564.700134	146.297165
-583.417542	91.836891	864.455322	-553.914673	-128.097244	865.067322	-655.385193	123.938904	490.216370	-628.374634	-167.703369	517.747437	-674.007935	140.068771	85.266098	-668.753906	-178.539200	83.058128	-616.249390	156.968521	1340.644775	-572.325745	-184.215454	1354.313965	-539.309692	-5.397330	1341.227417	-583.155640	18.279392	1634.637573	-677.963318	235.646744	1081.267822	-590.003662	-288.055695	1096.383301	-561.203613	228.825165	832.782532	-468.231415	-259.007996	845.048706	-539.537964	-13.956836	960.333984	564.418945	-31.252155	955.597168	564.738525	146.223572
-583.418945	91.823349	864.447510	-553.888794	-128.098450	865.077637	-655.395020	123.964310	490.213562	-628.365967	-167.697952	517.747620	-674.007935	140.068680	85.268890	-668.724792	-178.542221	83.064232	-616.247559	156.979553	1340.642456	-572.321411	-184.207687	1354.322510	-539.314148	-5.383949	1341.235962	-583.207336	18.268436	1634.641602	-677.981750	235.650269	1081.278320	-589.984314	-288.057709	1096.387207	-561.239380	228.883636	832.773254	-468.205902	-259.021210	845.044922	-539.526062	-13.952568	960.334839	564.451050	-31.321569	955.607605	564.793640	146.137451
-583.423218	91.818336	864.440613	-553.884338	-128.103363	865.072021	-655.353394	123.939339	490.196228	-628.368164	-167.678619	517.744141	-673.995483	140.069504	85.273941	-668.717407	-178.543915	83.062035	-616.253967	157.006088	1340.666016	-572.298035	-184.201553	1354.316162	-539.325317	-5.367952	1341.213013	-583.256226	18.248924	1634.650146	-677.988892	235.668961	1081.292236	-589.974731	-288.060059	1096.361206	-561.242493	228.900253	832.782227	-468.202515	-259.031982	845.038513	-539.522949	-13.955427	960.327576	564.507324	-31.396292	955.607300	564.845886	146.059784
-583.423279	91.818344	864.440613	-553.884521	-128.103424	865.071899	-655.407471	123.978218	490.227753	-628.398499	-167.670502	517.729919	-673.987671	140.072586	85.257690	-668.737366	-178.524200	83.086838	-616.280334	156.988159	1340.687988	-572.324097	-184.227707	1354.315674	-539.333252	-5.352252	1341.197510	-583.289185	18.208736	1634.687256	-677.990356	235.665665	1081.308105	-589.989868	-288.063263	1096.360352	-561.246826	228.942657	832.809265	-468.238251	-259.092682	845.014771	-539.523071	-13.955496	960.327515	564.543823	-31.464098	955.632019	564.907288	145.993057
-583.435852	91.831436	864.447693	-553.896118	-128.079224	865.048279	-655.442322	123.955971	490.215179	-628.446045	-167.672424	517.742859	-673.993164	140.070724	85.256516	-668.734985	-178.533981	83.076439	-616.274719	157.018097	1340.696045	-572.298523	-184.206558	1354.310547	-539.334229	-5.345817	1341.208618	-583.375854	18.107265	1634.738037	-677.992981	235.666901	1081.330322	-589.986572	-288.064453	1096.350952	-561.249817	228.987900	832.829651	-468.244263	-259.090820	844.999023	-539.530334	-13.949210	960.318298	564.606934	-31.526846	955.627808	564.980774	145.946625
-583.451721	91.849518	864.446228	-553.902771	-128.070175	865.049866	-655.420227	123.960068	490.200531	-628.417175	-167.650192	517.747620	-673.985413	140.088013	85.261436	-668.708801	-178.546021	83.059608	-616.282471	157.046371	1340.725586	-572.302734	-184.198471	1354.292725	-539.341736	-5.342743	1341.185669	-583.385986	18.164249	1634.692139	-677.992920	235.701706	1081.351685	-590.002747	-288.050049	1096.340454	-561.259277	229.034042	832.849792	-468.269135	-259.090668	844.974731	-539.536255	-13.932533	960.316589	564.652893	-31.554647	955.634460	565.032043	145.888565
-583.487305	91.853760	864.441101	-553.906433	-128.070526	865.039795	-655.430176	123.966949	490.203827	-628.455872	-167.662476	517.757568	-673.988525	140.087051	85.262665	-668.775513	-178.535507	83.055489	-616.284729	157.051025	1340.737305	-572.295349	-184.171051	1354.290283	-539.335571	-5.333681	1341.184570	-583.429443	18.138533	1634.695068	-677.997864	235.682083	1081.344727	-590.021545	-288.049316	1096.358521	-561.250977	229.065292	832.848267	-468.317963	-259.134277	844.974426	-539.545959	-13.927310	960.305847	564.679749	-31.610231	955.647949	565.083679	145.811462
-583.522583	91.820770	864.419067	-553.948059	-128.056198	865.027893	-655.462830	123.954475	490.197937	-628.483704	-167.673904	517.757629	-674.013245	140.090652	85.248245	-668.707214	-178.546097	83.062912	-616.320740	157.064636	1340.724731	-572.282898	-184.160904	1354.290405	-539.359924	-5.307614	1341.176392	-583.472046	18.116905	1634.692261	-678.005737	235.713058	1081.352661	-590.032410	-288.069153	1096.360596	-561.238403	229.118607	832.873535	-468.358124	-259.157532	844.954773	-539.564697	-13.929520	960.282532	564.705078	-31.680521	955.671509	565.128601	145.738358
-583.532410	91.849022	864.419922	-553.961853	-128.029785	865.025330	-655.496521	123.962463	490.214539	-628.524841	-167.649643	517.747070	-674.023071	140.094574	85.260841	-668.749817	-178.548843	83.058014	-616.324097	157.070602	1340.744141	-572.280090	-184.152863	1354.281494	-539.382751	-5.295375	1341.159790	-583.542175	18.002783	1634.752686	-678.023743	235.744370	1081.363647	-590.043640	-288.077667	1096.353394	-561.226685	229.129166	832.894409	-468.409027	-259.186768	844.923401	-539.570984	-13.903504	960.280029	564.755310	-31.741570	955.684509	565.197449	145.639679
-583.556458	91.906464	864.437012	-553.963928	-128.017319	865.027100	-655.506714	123.961449	490.223541	-628.528748	-167.652924	517.754089	-674.021179	140.091766	85.237732	-668.784790	-178.534454	83.047768	-616.324890	157.085556	1340.772705	-572.254272	-184.146423	1354.309570	-539.406250	-5.301770	1341.140747	-583.570129	17.977699	1634.755127	-678.018616	235.769272	1081.371948	-590.093628	-288.066345	1096.365601	-561.242432	229.192200	832.923279	-468.472565	-259.205078	844.910522	-539.582886	-13.872981	960.289307	564.781494	-31.818066	955.694946	565.239563	145.576370
-583.551270	91.908104	864.432007	-553.952698	-128.017487	865.015869	-655.490601	123.944466	490.223419	-628.539856	-167.631882	517.740234	-674.010559	140.105927	85.228203	-668.783447	-178.534607	83.045639	-616.344299	157.074753	1340.788940	-572.259216	-184.160431	1354.302490	-539.421875	-5.304269	1341.145874	-583.579468	18.063309	1634.759644	-678.032837	235.812119	1081.407837	-590.111877	-288.055145	1096.369751	-561.223877	229.205215	832.959106	-468.543152	-259.239105	844.909607	-539.579224	-13.874791	960.282715	564.847168	-31.880030	955.705933	565.293884	145.510010
-583.571289	91.919067	864.429810	-553.974854	-128.001312	865.012695	-655.528198	123.940308	490.243073	-628.578003	-167.629166	517.738098	-674.019287	140.086197	85.228951	-668.763306	-178.539078	83.044510	-616.362061	157.089218	1340.794067	-572.286987	-184.172165	1354.300537	-539.440430	-5.304048	1341.136963	-583.611877	18.045956	1634.761597	-678.039673	235.847198	1081.421509	-590.121521	-288.074341	1096.373901	-561.207458	229.234634	832.970825	-468.615967	-259.275543	844.894165	-539.593811	-13.860962	960.278015	564.883972	-31.949369	955.727661	565.335632	145.427765
-583.582031	91.926010	864.438965	-553.990906	-127.969154	865.011963	-655.527771	123.970070	490.217224	-628.573364	-167.599335	517.729492	-674.001282	140.081924	85.249878	-668.762695	-178.539352	83.041489	-616.387024	157.094742	1340.823975	-572.293274	-184.162888	1354.294312	-539.489014	-5.303374	1341.120850	-583.628845	18.026741	1634.763184	-678.041443	235.896957	1081.457153	-590.168152	-288.150482	1096.380981	-561.196045	229.289368	833.000977	-468.688873	-259.274139	844.875854	-539.605835	-13.845756	960.282043	564.938965	-32.052505	955.763367	565.369385	145.352936
-583.622986	91.963120	864.448730	-554.009521	-127.961319	865.025024	-655.546570	123.993340	490.226257	-628.552612	-167.581161	517.750305	-674.002014	140.101547	85.265152	-668.767334	-178.529922	83.056465	-616.409912	157.085587	1340.845825	-572.289063	-184.177002	1354.302124	-539.526672	-5.303477	1341.127808	-583.638489	18.005121	1634.768799	-678.031677	235.913086	1081.466553	-590.180054	-288.159546	1096.395508	-561.176392	229.314041	833.028320	-468.754700	-259.314575	844.876526	-539.634583	-13.819291	960.292908	565.013916	-32.109138	955.772644	565.413513	145.314026
-583.626160	91.957245	864.440247	-554.003052	-127.959938	865.032471	-655.529663	124.000000	490.208160	-628.547180	-167.576706	517.756836	-673.988708	140.103790	85.241936	-668.778442	-178.505783	83.062080	-616.437256	157.084869	1340.861816	-572.325134	-184.185196	1354.288086	-539.563843	-5.300908	1341.103394	-583.683167	17.862278	1634.768433	-678.034790	235.950134	1081.484863	-590.224365	-288.169128	1096.392578	-561.157593	229.351517	833.069641	-468.803986	-259.350708	844.850708	-539.635681	-13.813600	960.292908	565.090698	-32.167034	955.796814	565.454346	145.231308
-583.653320	91.969078	864.440186	-554.047974	-127.912766	865.013367	-655.597351	124.040009	490.208099	-628.569275	-167.562057	517.734009	-674.006287	140.121078	85.259346	-668.782349	-178.525772	83.064529	-616.487122	157.091827	1340.872070	-572.340210	-184.170883	1354.281372	-539.603271	-5.309057	1341.097046	-583.700562	17.844780	1634.758545	-678.032837	235.978653	1081.519043	-590.243408	-288.231323	1096.385132	-561.141724	229.412582	833.105347	-468.890686	-259.390747	844.843201	-539.664307	-13.793026	960.281433	565.159851	-32.247639	955.824768	565.489258	145.171310
-583.660522	91.983566	864.448242	-554.045654	-127.895958	865.008057	-655.589539	124.034622	490.217957	-628.574219	-167.545425	517.710938	-674.014038	140.100433	85.245293	-668.758789	-178.513519	83.057938	-616.529175	157.076813	1340.906494	-572.387451	-184.181931	1354.250244	-539.659668	-5.327984	1341.093872	-583.716187	17.824863	1634.748291	-678.033569	235.999664	1081.535645	-590.300964	-288.278137	1096.381226	-561.081421	229.456100	833.156494	-468.947906	-259.414276	844.818848	-539.672424	-13.782660	960.284790	565.226990	-32.330711	955.866882	565.505310	145.089127
-583.667419	91.987442	864.456787	-554.051514	-127.898392	865.014404	-655.592834	124.035728	490.219025	-628.562988	-167.563950	517.731628	-674.023010	140.113525	85.246201	-668.756409	-178.540604	83.037605	-616.577820	157.076965	1340.911011	-572.390320	-184.184204	1354.274658	-539.692932	-5.325495	1341.090088	-583.749268	17.810642	1634.726318	-678.044189	236.044357	1081.542603	-590.341492	-288.296387	1096.395752	-561.039673	229.499588	833.185730	-469.020264	-259.474152	844.802856	-539.681030	-13.783172	960.292969	565.317932	-32.381893	955.887756	565.517395	145.026611
-583.660278	92.012459	864.461975	-554.040527	-127.882408	865.004578	-655.549011	124.036705	490.230865	-628.538391	-167.570251	517.743225	-674.011169	140.105392	85.239532	-668.760742	-178.531708	83.054482	-616.632080	157.080948	1340.932251	-572.450195	-184.192276	1354.252808	-539.747498	-5.330738	1341.085571	-583.751953	17.814419	1634.734863	-678.065247	236.080994	1081.570190	-590.403381	-288.298828	1096.387695	-561.032043	229.576141	833.221924	-469.083405	-259.503754	844.805725	-539.678894	-13.769786	960.293091	565.392456	-32.494877	955.936462	565.548340	144.917572
-583.650757	91.989388	864.459778	-554.027039	-127.876228	865.016724	-655.569580	124.077843	490.240143	-628.520447	-167.549438	517.742249	-674.025330	140.120117	85.260101	-668.724426	-178.536942	83.030998	-616.685303	157.063538	1340.971069	-572.491455	-184.200607	1354.260864	-539.789917	-5.321573	1341.087158	-583.775391	17.795481	1634.718994	-678.091187	236.103226	1081.592529	-590.474976	-288.315186	1096.375000	-560.993530	229.618607	833.253601	-469.149689	-259.545563	844.795715	-539.675110	-13.771968	960.300110	565.500549	-32.521652	955.955811	565.571167	144.901443
-583.658386	91.994644	864.468506	-554.041870	-127.832970	865.006592	-655.576660	124.092995	490.233856	-628.494263	-167.499847	517.714355	-674.016479	140.130417	85.269630	-668.703369	-178.513962	83.041107	-616.732544	157.068985	1340.983154	-572.518738	-184.221878	1354.268066	-539.830872	-5.334988	1341.097168	-583.784790	17.777920	1634.725586	-678.094543	236.113434	1081.614014	-590.514526	-288.377838	1096.397095	-560.955566	229.663498	833.308411	-469.207458	-259.585388	844.796814	-539.683533	-13.755754	960.298889	565.584595	-32.621487	955.982666	565.574280	144.827255
-583.656677	91.998230	864.464844	-554.052673	-127.821442	865.005249	-655.590820	124.111511	490.226715	-628.507996	-167.519272	517.735352	-674.032959	140.124481	85.272423	-668.716736	-178.508057	83.049728	-616.780090	157.063034	1341.013062	-572.607971	-184.224548	1354.230469	-539.905823	-5.351698	1341.092651	-583.802673	17.757397	1634.733398	-678.123413	236.112473	1081.625366	-590.587585	-288.395294	1096.405762	-560.920776	229.703308	833.340027	-469.253479	-259.633484	844.805664	-539.693054	-13.749342	960.297974	565.693542	-32.671474	956.008911	565.606445	144.747742
-583.674377	92.038582	864.467590	-554.070923	-127.816521	865.002991	-655.626404	124.094711	490.209503	-628.489380	-167.508118	517.728149	-674.036438	140.123215	85.271957	-668.671936	-178.519135	83.069275	-616.820801	157.054672	1341.020020	-572.681030	-184.248932	1354.221802	-539.960632	-5.350335	1341.105225	-583.842529	17.737476	1634.720459	-678.137756	236.156738	1081.656738	-590.650146	-288.409790	1096.385742	-560.899292	229.770798	833.395874	-469.307159	-259.658234	844.800171	-539.719299	-13.730764	960.300903	565.800354	-32.719162	956.036865	565.612244	144.737244
-583.670349	92.048424	864.474731	-554.081116	-127.793846	865.000488	-655.626465	124.104904	490.249756	-628.487976	-167.506958	517.723389	-674.035400	140.123505	85.273155	-668.702881	-178.511444	83.047165	-616.878052	157.048477	1341.025024	-572.728027	-184.241638	1354.212646	-540.005737	-5.373048	1341.091309	-583.909058	17.847355	1634.719849	-678.154175	236.168671	1081.645752	-590.733337	-288.417603	1096.372803	-560.859436	229.829300	833.418640	-469.355042	-259.707123	844.791687	-539.725281	-13.720736	960.304382	565.886902	-32.759407	956.052124	565.638062	144.671112
-583.652283	92.051750	864.472595	-554.075928	-127.788010	864.997314	-655.619812	124.114792	490.249023	-628.463867	-167.489517	517.731628	-674.041382	140.114426	85.266220	-668.708557	-178.510101	83.045013	-616.937561	157.052933	1341.056763	-572.799255	-184.269455	1354.227295	-540.079346	-5.380269	1341.093994	-583.934692	17.815125	1634.708740	-678.173279	236.176315	1081.677612	-590.803101	-288.428192	1096.374390	-560.831665	229.891449	833.465210	-469.411713	-259.766693	844.799377	-539.717163	-13.718697	960.302917	565.973083	-32.794685	956.079834	565.632751	144.604965
-583.645447	92.048012	864.469116	-554.066895	-127.779831	865.002197	-655.618713	124.126411	490.249237	-628.460999	-167.491379	517.715576	-674.041443	140.114227	85.267250	-668.686096	-178.505112	83.052742	-616.976624	157.032364	1341.052734	-572.884766	-184.281952	1354.207886	-540.123108	-5.400491	1341.091187	-583.968506	17.925495	1634.691650	-678.194641	236.216995	1081.709717	-590.879272	-288.430176	1096.367188	-560.798218	229.941208	833.491516	-469.440002	-259.784302	844.802612	-539.715759	-13.713234	960.305481	566.100830	-32.827011	956.093201	565.660339	144.593674
-583.631531	92.078560	864.487427	-554.080017	-127.772476	865.001099	-655.612244	124.127663	490.242645	-628.481262	-167.477234	517.725464	-674.030151	140.125198	85.274658	-668.733032	-178.499863	83.049278	-617.030457	157.032166	1341.067017	-572.954163	-184.301025	1354.212402	-540.186096	-5.389579	1341.103516	-583.969849	17.860065	1634.733643	-678.214233	236.262726	1081.720825	-590.943298	-288.490204	1096.372314	-560.781738	229.970688	833.531738	-469.485657	-259.839203	844.806946	-539.730774	-13.708769	960.319397	566.208008	-32.853481	956.108215	565.685730	144.543091
-583.626099	92.076363	864.485107	-554.079163	-127.767136	865.010315	-655.599915	124.132545	490.246796	-628.487793	-167.479706	517.745361	-674.025085	140.127106	85.274666	-668.702271	-178.505585	83.055756	-617.068970	157.026749	1341.113281	-573.036438	-184.307114	1354.204956	-540.243408	-5.415566	1341.105225	-584.024780	17.833733	1634.736450	-678.226196	236.296555	1081.743896	-591.002319	-288.539459	1096.384521	-560.769653	230.029633	833.568298	-469.527222	-259.836639	844.820007	-539.734375	-13.703539	960.324768	566.337830	-32.904198	956.131226	565.719788	144.479675
-583.630066	92.073212	864.500061	-554.082214	-127.765724	865.014832	-655.594116	124.130531	490.245026	-628.493652	-167.477264	517.752502	-674.029236	140.125595	85.274345	-668.661743	-178.505249	83.054024	-617.116272	157.020721	1341.127686	-573.134155	-184.332611	1354.208984	-540.304626	-5.430765	1341.118164	-584.100830	17.835682	1634.733154	-678.240112	236.337372	1081.769897	-591.074097	-288.508392	1096.366821	-560.755310	230.083572	833.600281	-469.570526	-259.887207	844.827576	-539.743835	-13.709539	960.336548	566.459595	-32.925140	956.134949	565.749878	144.462753
-583.637695	92.083618	864.500061	-554.119812	-127.739403	865.011414	-655.575378	124.120461	490.239594	-628.517883	-167.447525	517.733948	-674.021912	140.120728	85.262024	-668.662781	-178.490860	83.047432	-617.152527	156.996841	1341.145874	-573.177856	-184.326401	1354.219971	-540.353455	-5.427655	1341.111328	-584.200989	17.833317	1634.700073	-678.248047	236.388748	1081.794800	-591.130188	-288.581055	1096.373047	-560.762878	230.131332	833.637756	-469.605560	-259.946075	844.845337	-539.765198	-13.696171	960.334656	566.598999	-32.975754	956.163757	565.782471	144.425308
-583.638428	92.086288	864.504883	-554.124756	-127.764137	865.013062	-655.565674	124.144951	490.237152	-628.528809	-167.453842	517.728943	-674.036011	140.123077	85.274834	-668.659851	-178.505463	83.019585	-617.190735	156.991714	1341.154297	-573.304565	-184.339218	1354.188477	-540.419617	-5.465041	1341.112671	-584.255432	17.815475	1634.729492	-678.251526	236.432571	1081.800049	-591.211182	-288.593964	1096.361450	-560.760498	230.196487	833.661865	-469.662781	-259.964966	844.840210	-539.774475	-13.710523	960.340027	566.716248	-32.986210	956.171082	565.794067	144.378448
-583.632263	92.090622	864.496765	-554.121155	-127.761353	864.998535	-655.557007	124.169243	490.248169	-628.485779	-167.426956	517.716675	-674.046753	140.137466	85.273605	-668.637085	-178.516678	83.034828	-617.233215	156.992081	1341.164185	-573.382568	-184.360657	1354.178345	-540.480835	-5.467280	1341.100830	-584.350891	17.828743	1634.720581	-678.262878	236.455566	1081.806763	-591.271667	-288.628693	1096.355225	-560.752625	230.216064	833.687073	-469.676483	-259.999695	844.839478	-539.777283	-13.711159	960.331177	566.839355	-33.020981	956.181519	565.834534	144.358124
-583.639771	92.105400	864.493530	-554.160950	-127.747604	864.984924	-655.570190	124.174507	490.253113	-628.549561	-167.446640	517.703979	-674.070007	140.126450	85.260109	-668.689880	-178.506149	83.044502	-617.270874	156.994720	1341.181641	-573.450745	-184.369827	1354.178345	-540.510498	-5.495554	1341.109009	-584.462646	17.828655	1634.713135	-678.245972	236.523071	1081.835205	-591.323975	-288.664490	1096.339600	-560.749878	230.274612	833.706360	-469.709930	-260.059875	844.831909	-539.800964	-13.705698	960.323181	566.962830	-33.030621	956.194275	565.854675	144.349213
-583.625977	92.108376	864.494873	-554.153259	-127.741478	864.978638	-655.550537	124.178230	490.256989	-628.553894	-167.414673	517.724976	-674.036865	140.159073	85.271645	-668.658386	-178.501114	83.032227	-617.295288	156.953003	1341.178955	-573.545898	-184.371841	1354.173218	-540.586121	-5.507464	1341.119995	-584.565063	17.820139	1634.714478	-678.261108	236.570496	1081.860107	-591.393372	-288.658447	1096.322388	-560.745667	230.303162	833.739441	-469.747162	-260.086609	844.847290	-539.798523	-13.706315	960.323486	567.098206	-33.077591	956.202637	565.914124	144.313629
-583.623047	92.083618	864.484314	-554.163818	-127.756096	864.989441	-655.545532	124.179344	490.242462	-628.615234	-167.422836	517.741211	-674.029541	140.168076	85.268700	-668.679565	-178.519867	83.038605	-617.320007	156.946930	1341.201172	-573.614807	-184.385757	1354.172241	-540.636597	-5.528082	1341.125366	-584.672119	17.800175	1634.718506	-678.262573	236.566177	1081.874390	-591.426941	-288.713013	1096.344482	-560.751953	230.353867	833.744446	-469.771362	-260.110870	844.877991	-539.812256	-13.719634	960.326355	567.243652	-33.076023	956.224670	565.960754	144.281036
-583.610107	92.101540	864.500122	-554.171875	-127.753319	864.984009	-655.550598	124.184349	490.239410	-628.578491	-167.399445	517.729370	-674.063110	140.142746	85.278625	-668.650330	-178.523239	83.009827	-617.353333	156.957504	1341.218628	-573.705139	-184.370193	1354.159180	-540.709351	-5.536709	1341.131104	-584.783875	17.759766	1634.734863	-678.259521	236.621887	1081.901611	-591.494385	-288.777710	1096.354248	-560.749695	230.393723	833.756042	-469.817719	-260.136719	844.876892	-539.816956	-13.722544	960.334229	567.341187	-33.071102	956.223145	566.013306	144.274155
-583.630798	92.107086	864.514709	-554.226807	-127.746094	864.995789	-655.585693	124.179253	490.257721	-628.636230	-167.380951	517.704773	-674.068115	140.140686	85.279701	-668.669128	-178.535950	83.030594	-617.404419	156.952744	1341.226929	-573.797791	-184.389587	1354.151978	-540.758728	-5.558783	1341.143555	-584.908325	17.755886	1634.722656	-678.256653	236.650955	1081.919067	-591.570862	-288.770721	1096.333862	-560.758911	230.460342	833.784058	-469.851105	-260.182220	844.879517	-539.860046	-13.722549	960.349304	567.455505	-33.089882	956.244629	566.073242	144.256897
-583.617188	92.123993	864.513489	-554.225159	-127.755219	864.995667	-655.562317	124.171150	490.255341	-628.670410	-167.399918	517.710938	-674.037720	140.151337	85.261070	-668.664795	-178.530807	83.014526	-617.414917	156.985001	1341.257446	-573.870850	-184.370544	1354.160645	-540.802734	-5.562368	1341.147583	-585.029175	17.751925	1634.725098	-678.245239	236.672897	1081.938599	-591.633606	-288.820313	1096.345093	-560.759521	230.487152	833.794189	-469.882294	-260.219757	844.912903	-539.856689	-13.720824	960.349976	567.565247	-33.092884	956.247253	566.150269	144.238693
-583.618713	92.079811	864.488831	-554.238770	-127.741356	864.974243	-655.562439	124.171387	490.248627	-628.709961	-167.370377	517.721863	-674.049133	140.139954	85.266739	-668.668579	-178.522720	82.991905	-617.456970	156.979645	1341.259644	-573.953491	-184.380463	1354.157227	-540.878052	-5.576313	1341.139404	-585.159302	17.739414	1634.722168	-678.240784	236.696838	1081.936035	-591.700256	-288.819611	1096.345703	-560.753052	230.542587	833.807678	-469.912170	-260.258575	844.906189	-539.868225	-13.735623	960.328186	567.682190	-33.065964	956.258545	566.224976	144.232025
-583.621704	92.050919	864.496277	-554.274536	-127.754715	864.972107	-655.582031	124.151695	490.236694	-628.726746	-167.377670	517.708740	-674.064758	140.095428	85.203354	-668.663696	-178.529648	83.005028	-617.469482	156.983917	1341.261230	-574.038025	-184.377670	1354.153198	-540.929504	-5.595330	1341.133057	-585.295837	17.711262	1634.726929	-678.244446	236.714340	1081.937744	-591.786194	-288.813934	1096.345581	-560.758423	230.576355	833.822083	-469.965881	-260.290192	844.924133	-539.891785	-13.765533	960.332458	567.766846	-33.067852	956.265564	566.286255	144.226135
-583.627502	92.058319	864.502808	-554.299072	-127.778671	864.975037	-655.587280	124.140358	490.238190	-628.785156	-167.362915	517.714417	-674.086914	140.082611	85.199913	-668.677856	-178.528931	82.990173	-617.508179	156.966171	1341.278687	-574.099854	-184.378433	1354.168457	-540.987366	-5.599336	1341.145874	-585.419434	17.692921	1634.737549	-678.251526	236.748001	1081.958374	-591.846008	-288.804413	1096.346191	-560.739624	230.607010	833.823181	-469.983978	-260.322784	844.930237	-539.911560	-13.779031	960.338806	567.836975	-33.048702	956.275940	566.353088	144.215179
-583.614807	92.065186	864.503052	-554.319397	-127.768471	864.983459	-655.619080	124.139816	490.250214	-628.804688	-167.336105	517.699097	-674.096069	140.079681	85.201714	-668.695190	-178.523163	82.976524	-617.526672	156.978729	1341.287842	-574.195557	-184.374588	1354.178223	-541.021484	-5.609634	1341.154053	-585.573547	17.684296	1634.707886	-678.236389	236.763718	1081.971069	-591.895935	-288.795776	1096.343140	-560.734253	230.633133	833.843567	-470.026520	-260.373962	844.956665	-539.918457	-13.771635	960.344116	567.909363	-33.053074	956.295959	566.423828	144.245987
-583.607117	92.054131	864.509949	-554.361816	-127.775856	864.978821	-655.611145	124.136902	490.247284	-628.886047	-167.346390	517.707947	-674.046631	140.144196	85.249474	-668.690186	-178.532120	82.988747	-617.551086	156.987457	1341.291382	-574.278992	-184.379120	1354.185425	-541.101563	-5.616471	1341.150635	-585.677673	17.656101	1634.746582	-678.246216	236.772583	1081.988892	-591.960266	-288.815674	1096.350098	-560.734131	230.655945	833.858643	-470.046082	-260.419281	844.977051	-539.932983	-13.792068	960.344910	567.992798	-33.029560	956.307861	566.506226	144.240311
-583.609192	92.028320	864.504028	-554.371460	-127.802917	864.990112	-655.615540	124.111374	490.232361	-628.917542	-167.310410	517.692566	-674.056702	140.128143	85.241043	-668.658386	-178.536011	82.998001	-617.596497	157.002701	1341.300659	-574.353699	-184.377731	1354.198853	-541.154724	-5.631876	1341.145264	-585.882446	17.574320	1634.702637	-678.225769	236.772202	1081.984985	-592.044250	-288.841431	1096.355225	-560.697693	230.690018	833.861267	-470.093567	-260.451996	844.991089	-539.942017	-13.812459	960.348267	568.059631	-32.980232	956.316956	566.567505	144.264069
-583.613464	92.020432	864.493591	-554.407410	-127.823822	864.995178	-655.633240	124.096870	490.211700	-628.952148	-167.301468	517.704529	-674.064453	140.123856	85.224190	-668.638184	-178.539963	83.004379	-617.634094	156.982574	1341.302856	-574.427856	-184.374893	1354.210205	-541.198792	-5.637029	1341.154053	-586.010132	17.575592	1634.712891	-678.246826	236.818741	1081.987061	-592.096558	-288.842438	1096.368408	-560.695435	230.714539	833.869446	-470.126770	-260.480133	845.010010	-539.961060	-13.824393	960.345154	568.149109	-32.942547	956.316040	566.647034	144.294174
-583.637390	92.001495	864.491943	-554.433777	-127.845650	864.992981	-655.660461	124.091621	490.214233	-629.034790	-167.293457	517.727234	-674.073425	140.137619	85.225372	-668.688171	-178.526138	82.968872	-617.671631	157.004166	1341.305298	-574.516235	-184.376663	1354.213745	-541.277832	-5.646991	1341.148804	-586.163696	17.592180	1634.701538	-678.226379	236.840591	1082.003052	-592.154846	-288.840729	1096.361694	-560.677185	230.711731	833.887939	-470.148590	-260.492523	845.045105	-539.983398	-13.845029	960.342407	568.189514	-32.947609	956.338989	566.705505	144.281769
-583.628296	92.002136	864.500732	-554.476501	-127.850243	864.989624	-655.685913	124.093758	490.233276	-629.082214	-167.298050	517.704956	-674.072876	140.138000	85.226662	-668.693909	-178.530945	82.957329	-617.708984	157.003616	1341.303345	-574.568298	-184.372665	1354.216064	-541.325928	-5.643672	1341.153564	-586.280090	17.581978	1634.700195	-678.224365	236.879196	1081.988770	-592.229980	-288.829437	1096.368652	-560.662720	230.743805	833.895203	-470.204468	-260.549316	845.046082	-540.005676	-13.859923	960.347290	568.262634	-32.927254	956.343201	566.818604	144.280167
-583.622437	91.975334	864.498169	-554.492920	-127.856140	864.994263	-655.710571	124.110870	490.235046	-629.151733	-167.307266	517.745972	-674.094604	140.132599	85.226517	-668.696106	-178.530411	82.960281	-617.725708	156.985825	1341.296021	-574.647705	-184.376312	1354.221069	-541.382751	-5.643528	1341.158081	-586.386047	17.564831	1634.690430	-678.225586	236.884018	1081.988525	-592.294434	-288.880066	1096.390259	-560.633301	230.749817	833.899048	-470.246796	-260.554779	845.067505	-540.021667	-13.877123	960.351624	568.315430	-32.896053	956.344482	566.904053	144.254669
-583.651245	91.978416	864.490417	-554.570313	-127.851753	864.987244	-655.741516	124.086685	490.244232	-629.202698	-167.288193	517.722351	-674.127991	140.078506	85.192238	-668.693848	-178.530869	82.959114	-617.771240	156.995926	1341.308838	-574.711243	-184.370117	1354.228149	-541.456299	-5.653933	1341.161499	-586.519043	17.575409	1634.688354	-678.221497	236.919937	1082.001465	-592.347168	-288.902985	1096.396484	-560.625732	230.758850	833.920471	-470.285187	-260.585846	845.098694	-540.064880	-13.878160	960.341492	568.377625	-32.882111	956.353577	566.996155	144.263397
-583.635681	91.963013	864.485535	-554.589355	-127.869461	864.988647	-655.737000	124.066917	490.236877	-629.306885	-167.300751	517.728577	-674.073792	140.144302	85.235733	-668.687195	-178.532288	82.962158	-617.811707	157.007782	1341.318115	-574.800415	-184.383560	1354.236572	-541.514099	-5.655134	1341.159668	-586.642273	17.614021	1634.688721	-678.204712	236.933594	1081.999756	-592.412842	-288.915558	1096.412231	-560.583191	230.762360	833.928833	-470.322845	-260.609894	845.119690	-540.068787	-13.896886	960.340454	568.443726	-32.845428	956.364380	567.084595	144.289078
-583.639160	91.967522	864.490601	-554.598694	-127.917976	865.002258	-655.799316	124.055336	490.247070	-629.325134	-167.260574	517.727051	-674.130859	140.078125	85.191704	-668.682434	-178.526688	82.944382	-617.847046	157.025726	1341.323608	-574.879944	-184.359100	1354.248413	-541.603699	-5.666385	1341.167847	-586.738037	17.632557	1634.705444	-678.209961	236.971848	1081.992432	-592.480164	-288.968018	1096.430542	-560.555847	230.789444	833.955444	-470.373627	-260.660736	845.134338	-540.084290	-13.918133	960.352600	568.464539	-32.833542	956.380798	567.145081	144.320602
-583.662598	91.925293	864.479492	-554.645691	-127.917740	865.011108	-655.838623	124.053818	490.259094	-629.383423	-167.243820	517.735107	-674.135803	140.064728	85.180069	-668.643738	-178.547272	82.945618	-617.908020	157.029877	1341.341919	-574.936096	-184.372574	1354.279053	-541.677795	-5.648845	1341.176025	-586.806824	17.696619	1634.704468	-678.204712	236.986099	1082.007690	-592.518860	-288.977600	1096.456909	-560.507874	230.776657	833.975830	-470.421021	-260.673248	845.174255	-540.125183	-13.933527	960.352905	568.511292	-32.790874	956.386047	567.215210	144.333588
-583.652832	91.959961	864.494141	-554.669678	-127.897545	864.999634	-655.853638	124.061554	490.271179	-629.461975	-167.260193	517.758728	-674.104004	140.076950	85.160645	-668.688110	-178.558319	82.946861	-617.951538	157.045425	1341.350098	-575.020142	-184.366013	1354.288086	-541.758057	-5.641760	1341.173828	-586.926086	17.747217	1634.672974	-678.204529	237.003448	1082.003418	-592.581665	-288.968536	1096.494873	-560.475769	230.797134	833.979492	-470.459442	-260.723724	845.185852	-540.138367	-13.922977	960.357056	568.565979	-32.736843	956.391174	567.287964	144.364655
-583.674988	91.935196	864.493469	-554.699951	-127.936790	865.018372	-655.879822	124.044441	490.251099	-629.535400	-167.248917	517.771118	-674.112244	140.074127	85.159874	-668.715698	-178.553360	82.940483	-618.017395	157.054108	1341.359741	-575.128784	-184.366776	1354.312378	-541.835388	-5.651564	1341.185059	-586.987549	17.703321	1634.716553	-678.211121	237.039795	1081.995972	-592.651062	-289.000732	1096.508301	-560.425171	230.788010	834.007568	-470.501526	-260.767517	845.237488	-540.166748	-13.948153	960.366455	568.577209	-32.747475	956.402283	567.354736	144.371307
-583.691284	91.939636	864.498657	-554.717041	-127.948296	865.016846	-655.991577	124.011925	490.270355	-629.567322	-167.249542	517.779358	-674.104004	140.131302	85.184303	-668.679871	-178.566833	82.926468	-618.089417	157.061844	1341.349365	-575.211548	-184.362274	1354.333496	-541.913513	-5.644502	1341.187378	-587.088745	17.746788	1634.714600	-678.203857	237.052368	1081.984619	-592.709473	-289.023834	1096.534058	-560.370422	230.789612	834.026672	-470.556061	-260.783386	845.278809	-540.186707	-13.955436	960.369446	568.616089	-32.716320	956.413818	567.411865	144.400055
-583.697510	91.945198	864.500732	-554.739929	-127.952728	865.019836	-656.040955	124.033638	490.284698	-629.564758	-167.220016	517.773010	-674.112305	140.139603	85.192741	-668.675232	-178.561462	82.909447	-618.134155	157.084381	1341.355225	-575.304932	-184.345901	1354.338745	-541.989563	-5.641762	1341.200073	-587.173950	17.681601	1634.702637	-678.197021	237.045944	1081.977783	-592.870667	-288.734955	1096.457275	-560.316589	230.809479	834.052490	-470.564880	-260.818726	845.287537	-540.198975	-13.956546	960.371338	568.630066	-32.680042	956.428772	567.444031	144.399185
-583.699524	91.934479	864.491882	-554.760437	-127.940926	865.023865	-656.051270	123.982750	490.274261	-629.602783	-167.231720	517.787476	-674.128723	140.132721	85.189514	-668.662842	-178.563950	82.910225	-618.192261	157.074921	1341.344604	-575.399414	-184.333939	1354.356812	-542.065552	-5.632361	1341.179077	-587.287231	17.782799	1634.689941	-678.210022	237.061188	1081.957764	-592.940918	-288.753448	1096.487061	-560.251465	230.801636	834.057861	-470.639801	-260.873718	845.313904	-540.210449	-13.952444	960.368835	568.669250	-32.677315	956.436890	567.498108	144.420364
-583.716553	91.923874	864.482117	-554.768738	-127.959656	865.029480	-656.147888	123.995026	490.264465	-629.668945	-167.224640	517.784912	-674.143188	140.146713	85.203545	-668.676025	-178.567261	82.909485	-618.263733	157.091599	1341.338745	-575.475281	-184.351303	1354.364624	-542.131470	-5.604545	1341.181030	-587.376953	17.814947	1634.679932	-678.208313	237.059692	1081.921509	-593.005005	-288.759186	1096.507568	-560.190247	230.799500	834.085449	-470.678101	-260.896301	845.341431	-540.221313	-13.959190	960.365906	568.715576	-32.664345	956.445984	567.578918	144.421356
-583.726257	91.905373	864.471802	-554.772461	-127.967468	865.030518	-656.214661	123.988297	490.261566	-629.699463	-167.203857	517.788452	-674.123108	140.148087	85.200302	-668.672668	-178.570999	82.897621	-618.320313	157.126801	1341.328369	-575.559387	-184.312881	1354.383911	-542.196960	-5.597216	1341.178101	-587.404541	17.856548	1634.634399	-678.216064	237.070007	1081.912598	-593.084412	-288.765656	1096.530151	-560.149170	230.808533	834.086182	-470.702301	-260.938538	845.377258	-540.225098	-13.966076	960.360107	568.747925	-32.629944	956.466187	567.626648	144.432465
-583.732178	91.885452	864.465332	-554.790955	-127.980202	865.029297	-656.258667	123.944420	490.236328	-629.720764	-167.214951	517.810303	-674.137512	140.148941	85.163841	-668.662231	-178.584030	82.918701	-618.401917	157.152817	1341.315918	-575.643188	-184.289261	1354.386475	-542.276367	-5.577590	1341.173462	-587.507935	17.791664	1634.677002	-678.219421	237.107422	1081.898071	-593.158875	-288.757233	1096.536499	-560.054199	230.803986	834.116882	-470.743011	-260.982819	845.424500	-540.237366	-13.981627	960.356201	568.784546	-32.593201	956.468384	567.683105	144.426315
-583.730652	91.878006	864.447205	-554.779175	-127.977005	865.032959	-656.317505	123.897751	490.266083	-629.789063	-167.191956	517.821228	-674.172363	140.129730	85.156967	-668.668030	-178.575714	82.897682	-618.465820	157.168869	1341.323242	-575.728027	-184.282913	1354.390381	-542.339661	-5.578012	1341.159424	-587.570801	17.853992	1634.678833	-678.234558	237.096573	1081.871826	-593.256714	-288.745178	1096.561157	-559.980408	230.778046	834.135254	-470.775940	-261.009827	845.452698	-540.232727	-13.972991	960.349182	568.795776	-32.591274	956.478516	567.703003	144.440704
-583.739868	91.854507	864.423584	-554.779419	-127.988266	865.029053	-656.403015	123.905594	490.266327	-629.829529	-167.197174	517.819641	-674.173035	140.145950	85.161476	-668.651428	-178.604645	82.873756	-618.529907	157.176453	1341.299683	-575.797974	-184.281021	1354.420654	-542.398865	-5.546049	1341.158203	-587.657288	17.754150	1634.667725	-678.240051	237.099854	1081.848022	-593.315552	-288.768799	1096.605347	-559.921570	230.765213	834.128052	-470.805908	-261.067474	845.477051	-540.238892	-13.980562	960.335388	568.809082	-32.591297	956.488525	567.738098	144.453094
-583.741821	91.868713	864.411194	-554.785828	-127.987686	865.001587	-656.481079	123.872841	490.264679	-629.873901	-167.166077	517.803101	-674.175781	140.121094	85.165993	-668.649597	-178.584274	82.868271	-618.600159	157.173904	1341.283569	-575.866577	-184.276382	1354.436279	-542.442383	-5.538328	1341.170410	-587.733093	17.769205	1634.661621	-678.238464	237.089600	1081.812622	-593.387756	-288.768036	1096.612183	-559.842163	230.768021	834.145996	-470.845551	-261.120178	845.491394	-540.239380	-13.980088	960.314636	568.843567	-32.571690	956.495728	567.781067	144.438690
-583.741455	91.875259	864.406921	-554.798950	-127.981407	864.993652	-656.517517	123.860657	490.267395	-629.935181	-167.164459	517.812683	-674.190308	140.111069	85.155327	-668.671570	-178.589600	82.872810	-618.673096	157.193039	1341.261108	-575.927124	-184.247971	1354.431152	-542.521240	-5.519412	1341.142822	-587.815857	17.922630	1634.654419	-678.250671	237.120117	1081.770752	-593.437439	-288.757080	1096.623291	-559.779053	230.727692	834.146851	-470.870789	-261.149445	845.514832	-540.249573	-13.977562	960.309875	568.861511	-32.555073	956.489807	567.809204	144.461014
-583.744446	91.859207	864.376221	-554.792847	-127.991745	864.984741	-656.569763	123.832397	490.259399	-629.944458	-167.138382	517.814270	-674.169495	140.118500	85.153572	-668.601501	-178.637527	82.854134	-618.713379	157.240997	1341.246948	-575.977844	-184.222565	1354.434570	-542.567810	-5.501573	1341.141235	-587.905579	17.954739	1634.651123	-678.252869	237.118317	1081.743164	-593.486694	-288.749481	1096.641235	-559.716187	230.730591	834.144287	-470.909607	-261.203003	845.534851	-540.245850	-13.979687	960.288940	568.872986	-32.526371	956.510620	567.829285	144.457535
-583.745422	91.855247	864.356934	-554.785522	-127.997513	864.975281	-656.600098	123.797203	490.236053	-630.036072	-167.128403	517.840698	-674.179871	140.121521	85.127296	-668.642517	-178.612488	82.867729	-618.788269	157.236343	1341.214844	-576.030334	-184.225479	1354.461670	-542.624512	-5.482249	1341.135376	-587.997131	17.978039	1634.638306	-678.259033	237.123627	1081.706665	-593.521057	-288.766968	1096.642700	-559.678650	230.735825	834.133240	-470.946350	-261.211334	845.550781	-540.252136	-13.980492	960.277283	568.903259	-32.519463	956.525146	567.855530	144.476257
-583.744568	91.864044	864.347778	-554.795654	-128.001419	864.984619	-656.682007	123.802704	490.252838	-630.107910	-167.130188	517.852417	-674.169983	140.124847	85.130249	-668.679810	-178.594955	82.881256	-618.833801	157.284943	1341.197388	-576.104858	-184.202591	1354.447632	-542.673523	-5.452157	1341.113647	-588.114685	17.961557	1634.612061	-678.252075	237.148819	1081.671265	-593.566650	-288.770935	1096.655151	-559.619446	230.693771	834.141479	-470.976868	-261.267120	845.549194	-540.261475	-13.972292	960.278564	568.900757	-32.525837	956.529907	567.877563	144.490326
-583.744019	91.853523	864.350647	-554.790833	-128.006683	864.964783	-656.743164	123.807320	490.245697	-630.132324	-167.089081	517.843689	-674.165588	140.126266	85.132774	-668.659424	-178.601456	82.886246	-618.910156	157.273743	1341.181641	-576.144958	-184.190811	1354.458130	-542.724609	-5.427197	1341.131958	-588.195984	17.989582	1634.614136	-678.270325	237.185471	1081.645874	-593.604187	-288.776398	1096.691528	-559.598267	230.695221	834.127441	-471.011597	-261.286713	845.577515	-540.262268	-13.989840	960.271545	568.928406	-32.504101	956.544189	567.897949	144.485580
-583.744934	91.843048	864.341309	-554.792236	-128.002396	864.978394	-656.745728	123.736481	490.254028	-630.192200	-167.054901	517.880432	-674.171387	140.116531	85.118279	-668.644592	-178.604965	82.856316	-618.947449	157.331421	1341.176392	-576.180420	-184.151855	1354.467163	-542.794189	-5.430173	1341.139160	-588.286255	18.013977	1634.598145	-678.262268	237.168945	1081.628296	-593.622131	-288.785217	1096.703247	-559.539307	230.675797	834.132629	-471.045502	-261.341248	845.576660	-540.267090	-13.983215	960.274353	568.954651	-32.475719	956.560364	567.932373	144.501846
-583.752319	91.828636	864.326660	-554.808594	-128.000793	864.978699	-656.825806	123.743546	490.256866	-630.262390	-167.036652	517.866211	-674.195435	140.107925	85.115608	-668.658936	-178.611420	82.830627	-619.004578	157.329681	1341.175293	-576.197510	-184.147461	1354.494629	-542.842346	-5.399070	1341.137695	-588.373962	18.065685	1634.588135	-678.276855	237.184128	1081.619873	-593.645691	-288.771912	1096.715576	-559.510559	230.659225	834.122803	-471.082520	-261.370056	845.585815	-540.282166	-13.984429	960.267883	568.986145	-32.467941	956.559448	567.963196	144.494492
-583.770630	91.822655	864.323853	-554.840454	-127.982101	864.968689	-656.860413	123.735497	490.263519	-630.337280	-167.054962	517.875977	-674.197327	140.107239	85.116104	-668.679077	-178.591782	82.838593	-619.075989	157.318695	1341.165039	-576.236572	-184.134415	1354.484497	-542.875610	-5.383588	1341.138550	-588.463684	18.089558	1634.586304	-678.284241	237.175919	1081.579224	-593.673828	-288.778229	1096.718262	-559.506714	230.631943	834.110229	-471.113068	-261.407440	845.580322	-540.304504	-13.982188	960.260864	568.991028	-32.464771	956.566101	567.960693	144.512360
-583.786377	91.823318	864.321655	-554.843872	-127.960373	864.954895	-656.910706	123.727417	490.269348	-630.386841	-167.024261	517.854492	-674.170837	140.116592	85.116348	-668.698425	-178.601746	82.835045	-619.105774	157.349182	1341.162476	-576.287170	-184.121155	1354.486816	-542.926208	-5.347571	1341.142456	-588.559082	18.122807	1634.556519	-678.291016	237.178177	1081.561768	-593.692566	-288.769318	1096.741699	-559.493713	230.639206	834.109985	-471.163177	-261.430878	845.581787	-540.312073	-13.973759	960.252380	568.989929	-32.489418	956.599670	567.974915	144.502060
-583.818665	91.847336	864.317383	-554.848022	-127.983757	864.966797	-656.934875	123.699890	490.257233	-630.439148	-167.005600	517.884094	-674.163452	140.127716	85.108192	-668.684875	-178.604080	82.846107	-619.151306	157.355942	1341.148315	-576.308777	-184.108246	1354.494507	-542.948975	-5.354446	1341.153687	-588.610046	18.084549	1634.550171	-678.306274	237.174286	1081.529053	-593.701416	-288.793945	1096.757080	-559.473145	230.605347	834.105286	-471.199677	-261.435638	845.591980	-540.331421	-13.963692	960.256104	569.006714	-32.455708	956.599243	567.975098	144.525528
-583.831909	91.838524	864.328186	-554.857239	-127.988350	864.975525	-656.967468	123.698158	490.272125	-630.428040	-166.991882	517.886353	-674.184814	140.107391	85.104546	-668.665527	-178.608536	82.843193	-619.194885	157.377914	1341.147705	-576.314331	-184.080124	1354.523926	-543.000732	-5.308616	1341.149292	-588.699097	18.124325	1634.541138	-678.320007	237.163330	1081.522949	-593.729492	-288.801300	1096.781006	-559.471863	230.604736	834.103210	-471.217407	-261.487122	845.609497	-540.342285	-13.970640	960.265808	569.020142	-32.410660	956.598999	567.999390	144.544449
-583.846375	91.857216	864.333618	-554.904419	-127.946899	864.990234	-656.962830	123.686539	490.266785	-630.456055	-166.985748	517.876099	-674.175537	140.122742	85.101761	-668.656189	-178.610672	82.842323	-619.224548	157.416183	1341.142090	-576.310730	-184.048065	1354.548950	-543.019592	-5.303954	1341.150879	-588.786377	18.174263	1634.542603	-678.347229	237.154861	1081.509399	-593.740234	-288.809326	1096.791748	-559.470215	230.569138	834.093445	-471.250946	-261.502380	845.624756	-540.375122	-13.940701	960.276489	569.036072	-32.433418	956.612915	568.013672	144.558456
-583.884277	91.854515	864.356812	-554.903442	-127.939354	864.995667	-657.044739	123.691185	490.287537	-630.474060	-167.009521	517.887756	-674.178894	140.121613	85.105316	-668.652222	-178.611465	82.844681	-619.227722	157.425629	1341.137329	-576.322937	-184.034698	1354.555664	-543.047668	-5.279778	1341.153320	-588.873901	18.228537	1634.547852	-678.357666	237.154510	1081.506592	-593.744446	-288.821930	1096.845093	-559.482361	230.551727	834.092834	-471.257324	-261.490967	845.654907	-540.398987	-13.941386	960.292603	569.035217	-32.427395	956.625488	568.008179	144.560532
-583.905884	91.840813	864.344238	-554.903687	-127.945282	865.009216	-657.029236	123.675095	490.273804	-630.493103	-167.007767	517.899658	-674.175232	140.122971	85.103012	-668.669922	-178.608566	82.849464	-619.276550	157.439728	1341.126587	-576.319275	-184.016129	1354.582153	-543.076538	-5.263303	1341.128662	-588.970337	18.298149	1634.514282	-678.411072	237.152390	1081.474243	-593.752441	-288.822968	1096.844971	-559.489441	230.551331	834.081726	-471.272491	-261.491425	845.684082	-540.408997	-13.936749	960.292114	569.034790	-32.451347	956.633728	568.014404	144.555435
-583.957031	91.861649	864.337402	-554.934814	-127.916725	865.012512	-657.048889	123.689751	490.285248	-630.480164	-167.000137	517.880554	-674.184692	140.125717	85.116890	-668.663757	-178.608871	82.844894	-619.278015	157.451065	1341.115234	-576.271912	-183.982422	1354.601807	-543.118103	-5.241240	1341.094849	-589.076721	18.456568	1634.523682	-678.435120	237.157028	1081.477173	-593.754639	-288.850220	1096.866211	-559.509338	230.517731	834.085022	-471.290344	-261.516052	845.696045	-540.447449	-13.904521	960.289185	569.026123	-32.448307	956.637695	568.015991	144.527893
-583.994446	91.874809	864.335754	-554.960815	-127.907524	865.010376	-657.082397	123.683525	490.264618	-630.457886	-167.014099	517.888306	-674.187012	140.135651	85.105652	-668.649231	-178.626617	82.859810	-619.295654	157.497131	1341.105835	-576.260559	-183.984192	1354.612183	-543.175293	-5.229397	1341.074097	-589.142090	18.517231	1634.516724	-678.482910	237.176987	1081.459839	-593.761536	-288.856995	1096.887939	-559.537659	230.501495	834.065796	-471.284821	-261.517670	845.705017	-540.473572	-13.891393	960.285522	569.028259	-32.456936	956.640259	568.018372	144.530502
-584.063171	91.873253	864.350769	-554.982422	-127.924706	865.025024	-657.103027	123.691376	490.264709	-630.456177	-167.001083	517.881348	-674.185059	140.125626	85.118805	-668.669128	-178.613968	82.838844	-619.301575	157.515442	1341.090576	-576.267273	-183.960175	1354.612183	-543.186646	-5.218901	1341.042114	-589.200439	18.566204	1634.503418	-678.519043	237.180222	1081.430298	-593.758667	-288.857117	1096.891235	-559.555542	230.507919	834.060669	-471.266968	-261.530304	845.724243	-540.512451	-13.894145	960.298218	569.026428	-32.457596	956.637939	568.011047	144.517456
-584.073059	91.845749	864.340027	-554.966675	-127.916557	865.038452	-657.110168	123.687645	490.256989	-630.439758	-167.026947	517.887207	-674.169312	140.141708	85.102829	-668.692383	-178.620300	82.849030	-619.334595	157.555725	1341.096558	-576.263794	-183.940720	1354.626953	-543.237610	-5.188787	1341.018921	-589.267700	18.614670	1634.463989	-678.562927	237.174164	1081.429565	-593.758423	-288.879913	1096.894287	-559.577698	230.500565	834.059875	-471.255707	-261.511078	845.757813	-540.514526	-13.889933	960.300415	569.030823	-32.461823	956.631348	568.014526	144.526276
-584.110596	91.865250	864.351135	-554.980286	-127.872719	865.042236	-657.145874	123.674370	490.261047	-630.444214	-167.055649	517.877380	-674.157043	140.139206	85.104591	-668.721680	-178.613724	82.854454	-619.357788	157.573822	1341.090576	-576.247742	-183.927948	1354.641602	-543.274231	-5.182304	1340.988159	-589.296570	18.672047	1634.466797	-678.610962	237.173691	1081.412842	-593.755981	-288.893738	1096.927124	-559.597717	230.477127	834.070251	-471.248138	-261.524475	845.770081	-540.540955	-13.857962	960.308167	569.025513	-32.477753	956.652893	568.007507	144.514969
-584.151062	91.904907	864.357178	-554.990479	-127.881966	865.048035	-657.139771	123.677567	490.255493	-630.393677	-167.027542	517.891357	-674.160034	140.144440	85.080673	-668.660217	-178.620941	82.861984	-619.356934	157.594620	1341.090576	-576.247742	-183.900024	1354.636719	-543.321899	-5.178847	1340.967163	-589.296875	18.679916	1634.457275	-678.664307	237.200394	1081.418823	-593.764404	-288.905670	1096.948364	-559.669067	230.497620	834.049805	-471.228546	-261.549774	845.791687	-540.559753	-13.838887	960.311890	569.022400	-32.502079	956.667053	567.994019	144.494095
-584.199097	91.882553	864.340332	-554.975708	-127.867432	865.063965	-657.210754	123.686836	490.278015	-630.403259	-167.039001	517.895996	-674.150513	140.147675	85.083687	-668.688721	-178.607956	82.852203	-619.394592	157.625839	1341.091553	-576.251587	-183.885376	1354.653076	-543.368713	-5.149473	1340.944702	-589.307434	18.709654	1634.458008	-678.718567	237.203949	1081.387573	-593.751404	-288.898407	1096.963379	-559.707764	230.492783	834.044861	-471.204132	-261.536011	845.813721	-540.577515	-13.819711	960.310791	569.022461	-32.501789	956.671753	567.994873	144.487122
-584.244629	91.905388	864.362244	-554.980286	-127.828987	865.049805	-657.210327	123.656326	490.252045	-630.336243	-167.031921	517.868835	-674.165100	140.138229	85.069817	-668.646484	-178.623978	82.859856	-619.412048	157.678314	1341.091675	-576.227356	-183.850525	1354.677856	-543.412964	-5.135756	1340.933594	-589.289429	18.765156	1634.455933	-678.764771	237.225937	1081.391235	-593.654846	-289.169678	1097.073486	-559.747009	230.520523	834.048401	-471.174225	-261.535736	845.865234	-540.584839	-13.796756	960.309631	569.017578	-32.508190	956.673218	567.991089	144.485107
-584.263428	91.924240	864.350830	-554.941711	-127.830971	865.072754	-657.250183	123.651451	490.257233	-630.338928	-167.039474	517.880676	-674.172180	140.132492	85.077545	-668.653564	-178.622574	82.861610	-619.448975	157.707870	1341.094604	-576.234680	-183.836670	1354.695068	-543.451965	-5.124125	1340.933472	-589.278076	18.829056	1634.451416	-678.802917	237.243134	1081.394775	-593.624939	-289.157745	1097.113525	-559.801880	230.538727	834.032471	-471.138611	-261.555450	845.878784	-540.573364	-13.765962	960.313965	569.013184	-32.520584	956.682190	567.993042	144.455566
-584.259949	91.916954	864.356140	-554.899048	-127.802208	865.082031	-657.299255	123.642258	490.273132	-630.300537	-167.006348	517.864685	-674.173218	140.128448	85.074821	-668.689758	-178.603043	82.840240	-619.480347	157.715561	1341.112305	-576.248108	-183.821548	1354.719482	-543.504883	-5.101219	1340.938599	-589.251221	18.909405	1634.438110	-678.859680	237.261047	1081.404175	-593.616882	-289.151672	1097.113403	-559.860229	230.565689	834.036560	-471.080200	-261.541229	845.921082	-540.558044	-13.748671	960.323303	568.981995	-32.532497	956.683411	567.968689	144.450241
-584.295166	91.925232	864.384460	-554.893066	-127.785973	865.092590	-657.329285	123.622704	490.267029	-630.302002	-167.022125	517.873291	-674.175110	140.130219	85.073860	-668.700745	-178.605057	82.848854	-619.528625	157.735382	1341.119629	-576.241699	-183.805481	1354.745239	-543.551025	-5.092113	1340.938110	-589.165894	18.842934	1634.449463	-678.896790	237.273209	1081.406494	-593.590271	-289.133331	1097.130127	-559.925964	230.624954	834.039856	-471.033966	-261.570038	845.964783	-540.567322	-13.737830	960.341187	568.952637	-32.560215	956.700745	567.966980	144.427460
-584.287048	91.939941	864.390137	-554.850708	-127.750221	865.111572	-657.385376	123.597412	490.287292	-630.280518	-167.007828	517.865723	-674.187134	140.125946	85.073822	-668.703064	-178.626129	82.850578	-619.558167	157.767914	1341.149780	-576.271851	-183.786407	1354.767456	-543.600891	-5.074325	1340.965454	-589.122742	18.916042	1634.465454	-678.942993	237.297241	1081.434204	-593.591614	-289.121887	1097.155762	-559.979797	230.684418	834.050842	-470.975159	-261.580872	846.008240	-540.547913	-13.702654	960.354858	568.957397	-32.566841	956.692749	567.971252	144.432343
-584.304199	91.948265	864.409790	-554.831238	-127.745979	865.115662	-657.462646	123.604500	490.310364	-630.270264	-167.033783	517.896484	-674.178467	140.143356	85.082779	-668.664978	-178.641449	82.863609	-619.616455	157.777435	1341.162842	-576.322571	-183.791855	1354.801147	-543.661072	-5.070752	1340.967773	-589.055725	18.992298	1634.472290	-678.979492	237.303787	1081.438232	-593.563416	-289.122284	1097.187378	-560.014832	230.708786	834.077759	-470.904327	-261.567017	846.071777	-540.538269	-13.697270	960.364136	568.940674	-32.563400	956.710754	567.973206	144.423080
-584.281677	91.945839	864.413574	-554.782593	-127.737007	865.132568	-657.524780	123.597725	490.336578	-630.270691	-167.035522	517.902649	-674.187500	140.153824	85.090508	-668.685547	-178.636765	82.865685	-619.670471	157.805176	1341.177612	-576.360046	-183.783142	1354.815796	-543.723694	-5.050685	1340.967407	-589.018066	19.046627	1634.473877	-679.026550	237.298798	1081.441528	-593.532166	-289.144928	1097.224121	-560.072327	230.793625	834.075134	-470.835846	-261.587738	846.119507	-540.506104	-13.685056	960.375183	568.933777	-32.551319	956.712341	567.964233	144.429611
-584.262085	91.949989	864.424622	-554.734924	-127.718849	865.138062	-657.546997	123.569466	490.338898	-630.232666	-167.013336	517.884583	-674.172363	140.153580	85.090965	-668.681152	-178.632980	82.855698	-619.721741	157.816391	1341.182373	-576.389526	-183.784134	1354.855225	-543.759705	-5.045726	1340.985962	-588.973083	19.120094	1634.472778	-679.068237	237.325043	1081.435547	-593.604248	-288.856995	1097.135376	-560.132385	230.861282	834.081726	-470.744690	-261.586243	846.154053	-540.476807	-13.672943	960.384705	568.895386	-32.591621	956.718018	567.954895	144.416428
-584.260620	91.939430	864.430664	-554.712036	-127.714470	865.150146	-657.625366	123.565926	490.327545	-630.220703	-167.032547	517.900024	-674.168823	140.165665	85.081360	-668.685425	-178.643921	82.864189	-619.762573	157.819427	1341.164307	-576.404663	-183.758652	1354.848511	-543.783447	-5.024244	1340.987427	-588.949097	19.176428	1634.471558	-679.113647	237.344376	1081.447021	-593.486572	-289.124084	1097.261475	-560.135437	230.928116	834.087708	-470.673859	-261.583008	846.220032	-540.460022	-13.669662	960.392090	568.891357	-32.592510	956.715942	567.954590	144.411377
-584.246765	91.933640	864.434448	-554.664734	-127.721603	865.160095	-657.675415	123.556511	490.351379	-630.206604	-167.020493	517.886169	-674.199768	140.141663	85.091446	-668.697266	-178.629425	82.857201	-619.809204	157.830063	1341.156250	-576.408875	-183.732468	1354.875977	-543.796753	-5.001437	1340.974243	-588.924011	19.248940	1634.466675	-679.163330	237.329773	1081.415283	-593.466003	-289.119812	1097.257935	-560.165039	231.004425	834.070374	-470.579803	-261.598877	846.259460	-540.428162	-13.668874	960.398254	568.885864	-32.592247	956.712219	567.948914	144.411392
-584.209839	91.934677	864.435791	-554.593567	-127.708771	865.154602	-657.723999	123.551147	490.368011	-630.169312	-167.051025	517.885132	-674.231812	140.135895	85.084274	-668.705383	-178.627213	82.859833	-619.856018	157.849426	1341.168457	-576.400818	-183.723022	1354.865356	-543.822388	-4.983146	1340.961914	-588.921997	19.309208	1634.453979	-679.222595	237.369644	1081.425903	-593.433105	-289.150665	1097.296875	-560.188416	231.110947	834.081848	-470.489288	-261.613770	846.323364	-540.376160	-13.660401	960.396729	568.858276	-32.634567	956.719055	567.952209	144.367645
-584.186707	91.958000	864.441589	-554.571350	-127.704788	865.157410	-657.681396	123.494118	490.362152	-630.141663	-167.038498	517.892456	-674.196228	140.145630	85.089226	-668.692078	-178.649628	82.884590	-619.888733	157.855652	1341.135376	-576.366333	-183.699203	1354.869751	-543.827026	-4.948753	1340.951660	-588.937012	19.398634	1634.472046	-679.267578	237.382431	1081.414429	-593.402283	-289.158600	1097.288940	-560.232605	231.197433	834.081421	-470.397614	-261.597260	846.371155	-540.356262	-13.648951	960.401978	568.833130	-32.643375	956.708435	567.943359	144.360138
-584.167664	91.952080	864.436951	-554.542053	-127.679123	865.144714	-657.757507	123.495117	490.378540	-630.136292	-167.066315	517.884583	-674.212463	140.135971	85.102188	-668.731995	-178.599075	82.888466	-619.936096	157.883194	1341.127075	-576.334900	-183.681519	1354.867432	-543.834412	-4.936426	1340.939331	-588.974670	19.485096	1634.479492	-679.317932	237.413940	1081.403564	-593.349792	-289.157410	1097.294922	-560.232788	231.272934	834.086060	-470.302856	-261.597626	846.393372	-540.330933	-13.640461	960.393005	568.797729	-32.638542	956.724548	567.925903	144.342789
-584.146667	91.950951	864.404480	-554.487915	-127.707191	865.135803	-657.760315	123.507935	490.387726	-630.094238	-167.059464	517.876709	-674.199524	140.147690	85.080658	-668.716492	-178.624557	82.891716	-619.957825	157.875504	1341.115112	-576.276245	-183.661636	1354.875488	-543.823486	-4.889009	1340.932007	-589.053284	19.570662	1634.505737	-679.354248	237.412292	1081.369751	-593.283875	-289.188751	1097.309326	-560.258118	231.380112	834.089355	-470.204376	-261.590607	846.417603	-540.287354	-13.640152	960.369873	568.789917	-32.628330	956.719421	567.926880	144.370071
-584.154541	91.934502	864.377686	-554.456421	-127.718422	865.130920	-657.775696	123.487267	490.352264	-630.036987	-167.036652	517.891479	-674.207764	140.144897	85.078896	-668.701355	-178.611984	82.869209	-620.011902	157.901108	1341.090454	-576.224792	-183.643021	1354.852173	-543.831604	-4.861895	1340.896484	-589.097351	19.767366	1634.517334	-679.383362	237.436523	1081.365601	-593.301086	-288.968597	1097.219482	-560.252686	231.469772	834.090576	-470.116333	-261.588196	846.395569	-540.267761	-13.638103	960.350952	568.729309	-32.656998	956.726196	567.899048	144.347107
-584.154053	91.922050	864.369873	-554.417969	-127.716522	865.127380	-657.803406	123.482552	490.365936	-630.042725	-167.067154	517.887451	-674.218323	140.141068	85.079865	-668.702271	-178.601471	82.873741	-620.052185	157.897705	1341.085083	-576.135376	-183.635696	1354.850220	-543.825073	-4.846658	1340.888916	-589.217041	19.965662	1634.537842	-679.426147	237.474838	1081.357788	-593.121216	-289.276489	1097.323975	-560.292847	231.603912	834.093140	-470.066132	-261.588043	846.401611	-540.247192	-13.636060	960.344604	568.706360	-32.671429	956.724060	567.889771	144.360062
-584.152649	91.914886	864.341736	-554.385315	-127.730003	865.115784	-657.798340	123.455597	490.336273	-630.031250	-167.104538	517.907166	-674.221436	140.147110	85.086937	-668.740417	-178.595398	82.857666	-620.125793	157.875305	1341.088013	-576.081055	-183.643082	1354.832153	-543.819092	-4.807857	1340.890747	-589.376099	20.200794	1634.545410	-679.468567	237.484406	1081.365723	-593.024841	-289.328613	1097.323486	-560.305847	231.692444	834.100342	-469.995056	-261.590820	846.394043	-540.226624	-13.634714	960.323181	568.686829	-32.674709	956.732788	567.894836	144.346237
-584.144958	91.935158	864.357605	-554.310608	-127.731796	865.113892	-657.784790	123.440628	490.378143	-629.971741	-167.091080	517.918640	-674.228455	140.137802	85.077522	-668.709290	-178.597961	82.862686	-620.205688	157.832321	1341.075317	-576.012634	-183.627914	1354.832886	-543.808777	-4.772371	1340.900146	-589.575073	20.538940	1634.539673	-679.501709	237.512497	1081.384644	-592.917908	-289.362762	1097.330200	-560.333374	231.820984	834.116882	-469.916473	-261.578674	846.384216	-540.190125	-13.625399	960.331543	568.656128	-32.669598	956.734070	567.872742	144.356033
-584.147339	91.895454	864.347595	-554.248291	-127.754684	865.126709	-657.773560	123.417503	490.339935	-629.960571	-167.075058	517.920471	-674.217163	140.148819	85.082191	-668.707214	-178.577179	82.860405	-620.284790	157.814636	1341.089355	-575.932129	-183.651138	1354.801025	-543.789856	-4.764843	1340.918579	-589.698792	21.005135	1634.491821	-679.528137	237.517715	1081.371826	-592.805542	-289.405640	1097.329956	-560.319153	231.940933	834.151855	-469.829559	-261.577942	846.380737	-540.164001	-13.638420	960.333313	568.613831	-32.701725	956.735962	567.862366	144.343567
-584.181458	91.857933	864.348206	-554.200745	-127.772911	865.126587	-657.777527	123.426033	490.355621	-629.982178	-167.088516	517.933472	-674.204529	140.159256	85.080307	-668.736267	-178.579056	82.861938	-620.380615	157.775223	1341.094971	-575.798828	-183.675888	1354.802368	-543.787964	-4.734588	1340.921143	-589.951660	21.513687	1634.415039	-679.568420	237.544434	1081.390503	-592.652588	-289.434998	1097.317017	-560.358215	232.078857	834.193054	-469.725494	-261.561005	846.356018	-540.150269	-13.654495	960.330872	568.594666	-32.683369	956.727112	567.852600	144.341660
-584.215027	91.831459	864.343140	-554.115356	-127.811310	865.130005	-657.750061	123.431671	490.343323	-629.889526	-167.047791	517.943665	-674.232605	140.166428	85.081238	-668.706848	-178.554001	82.853310	-620.469421	157.759583	1341.105225	-575.654297	-183.677277	1354.806152	-543.787781	-4.734503	1340.940796	-590.093018	22.270863	1634.258423	-679.624023	237.506683	1081.414917	-592.514404	-289.481445	1097.305786	-560.355591	232.212906	834.220215	-469.599487	-261.529968	846.338501	-540.122986	-13.667545	960.328735	568.545837	-32.694973	956.727905	567.829285	144.346680
-584.285767	91.764549	864.364929	-554.073853	-127.830040	865.147095	-657.741638	123.483871	490.318451	-629.927185	-167.070358	517.971741	-674.203247	140.143280	85.057915	-668.703003	-178.535660	82.874077	-620.593689	157.695175	1341.111328	-575.464783	-183.715149	1354.802124	-543.764465	-4.709500	1340.966309	-590.410278	22.919586	1634.182983	-679.678040	237.491974	1081.443359	-592.368042	-289.555450	1097.291626	-560.349609	232.341187	834.269775	-469.463806	-261.485626	846.304810	-540.125366	-13.694938	960.343811	568.494568	-32.706631	956.732544	567.807251	144.330292
-584.365112	91.701241	864.381409	-553.974976	-127.900986	865.170715	-657.714233	123.509613	490.302734	-629.927124	-167.070694	517.990967	-674.229126	140.139053	85.098137	-668.716614	-178.506210	82.873726	-620.753235	157.620270	1341.109375	-575.283936	-183.758240	1354.778076	-543.746155	-4.698215	1341.000122	-590.655273	23.826828	1634.070435	-679.762634	237.485046	1081.478882	-592.313477	-289.328857	1097.149170	-560.349731	232.483109	834.331055	-469.283936	-261.415009	846.289368	-540.107666	-13.734453	960.360168	568.448547	-32.698765	956.731750	567.769592	144.352203
-584.442932	91.651924	864.415466	-553.913696	-127.910492	865.161194	-657.611450	123.498734	490.272858	-629.936890	-167.042191	518.019409	-674.170349	140.191711	85.092224	-668.703857	-178.473862	82.888931	-620.915710	157.487015	1341.107544	-575.087769	-183.832550	1354.728516	-543.705627	-4.687916	1341.034424	-590.943542	24.950745	1633.739746	-679.846252	237.410843	1081.465454	-592.100281	-289.580261	1097.194336	-560.303650	232.602615	834.413147	-469.069336	-261.267883	846.349060	-540.096985	-13.761027	960.366516	568.432190	-32.698120	956.731018	567.757568	144.362137
-584.540833	91.594284	864.441040	-553.816650	-127.962654	865.178223	-657.568665	123.546432	490.255035	-629.992981	-166.997330	518.031494	-674.171692	140.195618	85.091255	-668.728455	-178.441406	82.880730	-621.097046	157.396606	1341.095581	-574.798462	-183.853882	1354.726685	-543.659424	-4.692849	1341.086060	-591.268921	26.065086	1633.503418	-679.955811	237.344254	1081.485229	-591.996826	-289.631470	1097.137695	-560.268005	232.757721	834.495483	-468.793915	-261.086212	846.415527	-540.080872	-13.791431	960.381653	568.376709	-32.704365	956.721069	567.731445	144.378616
-584.603149	91.517311	864.470947	-553.659973	-128.010193	865.196411	-657.476013	123.566177	490.253693	-629.993042	-166.907608	518.041870	-674.193237	140.218582	85.105103	-668.681396	-178.407578	82.893120	-621.276855	157.264175	1341.061523	-574.510437	-183.875214	1354.697021	-543.634155	-4.654579	1341.137939	-591.604675	27.235863	1633.242432	-680.075012	237.237015	1081.485474	-591.897095	-289.689209	1097.121460	-560.200073	232.899109	834.567688	-468.447388	-260.836121	846.560913	-540.019409	-13.827168	960.400146	568.340942	-32.694767	956.725647	567.698059	144.379181
-584.661133	91.491409	864.506042	-553.465881	-127.993965	865.191162	-657.363159	123.591187	490.207642	-629.985291	-166.801956	518.024353	-674.162170	140.240891	85.100128	-668.648254	-178.360748	82.873329	-621.507324	157.124680	1340.998657	-574.159912	-183.903061	1354.746094	-543.621216	-4.631827	1341.223389	-591.914917	28.533550	1632.969360	-680.214355	237.111160	1081.430908	-591.830261	-289.765411	1097.135742	-560.128479	233.053497	834.624329	-468.009766	-260.487732	846.818420	-539.942078	-13.813960	960.411438	568.314697	-32.679871	956.721130	567.658142	144.406235
-584.732239	91.422974	864.536926	-553.255066	-128.026672	865.200867	-657.309143	123.618484	490.212921	-630.004150	-166.698029	518.031555	-674.161316	140.231415	85.113457	-668.645630	-178.307541	82.867409	-621.782288	157.013245	1340.920044	-573.760681	-183.861771	1354.848267	-543.632813	-4.585750	1341.317017	-592.172241	29.773438	1632.808350	-680.361023	237.002762	1081.357178	-591.768738	-289.743835	1097.153687	-560.059814	233.224686	834.673035	-467.504486	-260.076935	847.150757	-539.859436	-13.833826	960.426392	568.257385	-32.670898	956.717651	567.632263	144.405991
-584.791321	91.405693	864.599243	-552.992981	-128.004562	865.198975	-657.231689	123.634483	490.217499	-629.984314	-166.524078	517.959839	-674.172852	140.263824	85.125381	-668.599304	-178.268585	82.860764	-622.159912	156.888809	1340.789917	-573.345337	-183.798233	1355.057251	-543.691589	-4.487818	1341.403076	-592.391418	31.063538	1632.540649	-680.519714	236.862289	1081.221680	-591.604675	-290.080505	1097.376099	-559.941223	233.369064	834.668762	-466.913086	-259.592194	847.623535	-539.746155	-13.814219	960.452209	568.238342	-32.652187	956.712891	567.608337	144.442856
-584.816833	91.381378	864.654175	-552.694580	-127.974869	865.193665	-657.202393	123.661812	490.244904	-629.930237	-166.328827	517.886414	-674.158325	140.292206	85.154015	-668.496521	-178.230606	82.831795	-622.620178	156.766800	1340.617920	-572.971313	-183.710556	1355.286499	-543.804199	-4.384425	1341.467896	-592.494812	32.329052	1632.324951	-680.689697	236.910583	1081.096313	-591.497864	-290.160431	1097.582764	-559.804138	233.561707	834.673096	-466.122589	-258.996796	848.279053	-539.596069	-13.791645	960.471924	568.180542	-32.618107	956.700867	567.564636	144.481369
-584.832336	91.409958	864.730896	-552.355408	-127.900749	865.199036	-657.169495	123.658104	490.258820	-629.963196	-166.113739	517.859924	-674.141357	140.304916	85.172791	-668.511475	-178.182281	82.807167	-623.154053	156.702713	1340.426147	-572.576416	-183.583954	1355.609131	-543.989624	-4.223864	1341.554199	-592.465454	33.501965	1632.118652	-680.913025	236.790802	1080.871338	-591.241516	-290.476929	1097.964355	-559.636230	233.726715	834.610657	-465.223846	-258.375488	849.084961	-539.422729	-13.721594	960.508606	568.149414	-32.631863	956.721313	567.541626	144.481232
-584.802368	91.447044	864.786926	-551.990112	-127.802628	865.182495	-657.186157	123.630989	490.307892	-630.049927	-165.905853	517.884155	-674.144226	140.328186	85.214066	-668.476196	-178.146896	82.817390	-623.823730	156.651764	1340.202515	-572.153503	-183.351761	1356.024658	-544.191528	-4.067302	1341.641113	-592.280762	34.582306	1631.963135	-681.162048	236.669556	1080.536621	-590.814270	-290.861969	1098.450684	-559.437866	233.917496	834.482422	-464.029358	-257.625244	850.143799	-539.225220	-13.639788	960.527710	568.112488	-32.605808	956.708618	567.528931	144.501266
-584.759094	91.455994	864.834351	-551.570190	-127.692261	865.193909	-657.207397	123.565178	490.329285	-630.080261	-165.742691	517.936157	-674.137512	140.314194	85.214088	-668.462158	-178.114105	82.830559	-624.614746	156.664001	1339.932007	-571.827576	-183.071960	1356.501343	-544.472168	-3.790792	1341.740967	-591.925476	35.569984	1631.797119	-681.463074	236.507629	1080.065186	-590.297668	-291.106476	1098.990723	-559.187134	234.083252	834.317261	-462.583679	-256.876007	851.336487	-539.014282	-13.546700	960.561768	568.063599	-32.594090	956.695557	567.510071	144.531540
-584.665344	91.479950	864.890198	-551.115295	-127.569321	865.235901	-657.258118	123.493134	490.384247	-630.200073	-165.705444	518.065247	-674.127441	140.304657	85.221413	-668.508789	-178.087250	82.864883	-625.554749	156.718216	1339.578491	-571.604675	-182.655853	1357.010864	-544.905334	-3.410553	1341.797974	-591.332886	36.440411	1631.776611	-681.790344	236.325516	1079.512329	-589.584412	-291.266602	1099.627441	-558.913879	234.235764	834.098816	-460.674530	-256.030914	852.799377	-538.771179	-13.433940	960.618347	568.032227	-32.586132	956.690430	567.497986	144.544754
-584.536438	91.484718	864.939270	-550.566956	-127.454414	865.294861	-657.274231	123.381905	490.415161	-630.370544	-165.685822	518.243835	-674.066467	140.280548	85.263634	-668.550415	-178.055176	82.906090	-626.627686	156.838913	1339.101929	-571.510071	-182.138626	1357.526123	-545.334167	-2.979128	1341.865112	-590.494873	37.333229	1631.693359	-682.111816	236.190750	1078.914795	-588.607239	-291.571289	1100.413818	-558.609375	234.426437	833.846375	-458.330902	-255.180252	854.497253	-538.487549	-13.320187	960.686462	567.992737	-32.563148	956.684753	567.466003	144.572128
-584.374695	91.534142	865.017944	-549.985291	-127.346207	865.348022	-657.278442	123.263031	490.467682	-630.381409	-165.631760	518.341064	-674.033813	140.267227	85.272285	-668.590149	-178.042038	82.918068	-627.820374	157.066055	1338.701782	-571.565796	-181.565216	1358.074341	-545.845215	-2.545988	1341.913574	-589.375366	38.214413	1631.608154	-682.517456	236.028214	1078.213257	-587.270569	-291.738800	1101.212891	-558.307495	234.602051	833.500244	-455.310730	-254.320557	856.463501	-538.181213	-13.205756	960.770569	567.952698	-32.564301	956.689880	567.431519	144.572006
-584.214355	91.542580	865.080383	-549.398926	-127.280342	865.424316	-657.293945	123.115509	490.526184	-630.332764	-165.540298	518.414307	-674.016724	140.287994	85.341972	-668.527710	-178.062805	82.917969	-628.994263	157.310898	1338.244141	-571.862061	-180.906677	1358.604858	-546.586731	-1.937816	1341.989868	-587.998169	39.006821	1631.473877	-682.897888	235.793091	1077.419312	-585.544800	-292.075256	1102.118286	-557.976440	234.751816	833.098206	-451.641602	-253.531387	858.628174	-537.891357	-13.118093	960.862671	567.915649	-32.531372	956.676758	567.414795	144.596954
-584.011597	91.507767	865.116333	-548.686096	-127.171066	865.532959	-657.233154	122.957680	490.550720	-630.210510	-165.424957	518.477966	-673.964355	140.210632	85.336021	-668.490234	-178.086624	82.940331	-630.226868	157.657166	1337.839233	-572.338867	-180.231262	1359.073364	-547.331726	-1.388849	1342.058228	-586.320435	39.784420	1631.286743	-683.320251	235.486298	1076.598145	-583.384216	-292.198181	1102.999146	-557.619141	234.875214	832.651062	-446.999359	-252.695541	861.042114	-537.544556	-12.996380	960.964294	567.851074	-32.536289	956.669861	567.365967	144.629578
-583.793152	91.522339	865.145508	-547.999023	-127.062439	865.650513	-657.177673	122.808083	490.583954	-630.141052	-165.463211	518.595154	-673.905212	140.235519	85.385887	-668.530884	-178.088013	82.989326	-631.516968	158.054321	1337.438232	-573.122986	-179.476501	1359.452759	-548.244934	-0.761610	1342.080688	-584.427185	40.603058	1630.975220	-683.766541	235.262695	1075.719727	-580.801147	-292.263794	1103.740112	-557.253174	234.940659	832.234680	-441.472656	-251.887924	863.727478	-537.208557	-12.851326	961.068420	567.811646	-32.492069	956.661011	567.344849	144.641327
-583.561890	91.517952	865.157898	-547.294434	-126.986794	865.749573	-657.104614	122.718430	490.652893	-630.088989	-165.504364	518.704163	-673.817566	140.205139	85.400017	-668.533569	-178.116119	83.004196	-633.018555	158.457611	1336.838989	-574.025940	-178.786377	1359.843384	-549.308411	-0.178364	1342.106201	-582.215576	41.367832	1630.600830	-684.262573	235.030899	1074.841675	-577.717285	-292.244049	1104.436523	-556.888428	234.930664	831.831726	-434.969025	-250.932983	866.780762	-536.872437	-12.735588	961.159485	567.744873	-32.494904	956.650269	567.290466	144.671249
-583.305115	91.526604	865.151306	-546.514648	-126.889786	865.848694	-656.930054	122.559723	490.673492	-629.886536	-165.481110	518.781860	-673.763550	140.199081	85.391739	-668.561340	-178.154709	83.001198	-634.642761	158.945602	1336.374146	-575.096863	-178.076309	1360.152466	-550.255127	0.440727	1342.250732	-579.848694	42.221161	1629.965332	-684.790283	234.820389	1073.955811	-574.197083	-292.154327	1105.096313	-556.581787	234.941238	831.418701	-427.465881	-249.922150	870.204529	-536.514648	-12.592908	961.248718	567.715393	-32.479496	956.623474	567.251709	144.708435
-582.942627	91.496986	865.141357	-545.581299	-126.779716	866.026306	-656.747681	122.429382	490.676727	-629.592407	-165.458466	518.844055	-673.742432	140.164917	85.422615	-668.559509	-178.167603	83.013489	-636.031128	159.418732	1335.926880	-576.386230	-177.401367	1360.313232	-551.517944	1.070581	1342.195679	-577.252991	43.015018	1629.258911	-685.348267	234.581421	1073.048218	-570.323853	-291.879913	1105.672485	-556.293457	234.909882	831.008972	-418.913788	-248.756012	874.095093	-536.079712	-12.429144	961.388794	567.642395	-32.475174	956.619934	567.191895	144.749344
-582.569031	91.518242	865.097046	-544.718872	-126.600090	866.187195	-656.590027	122.329636	490.694305	-629.198547	-165.392166	518.870483	-673.670837	140.123428	85.409645	-668.452026	-178.228653	83.018890	-637.415100	159.865662	1335.564575	-577.760925	-176.784317	1360.438110	-552.933899	1.534815	1342.013794	-574.537048	43.817322	1628.370728	-685.898010	234.412949	1072.261353	-565.974609	-291.569122	1106.251831	-556.025391	234.842880	830.662537	-409.523651	-247.420502	878.520569	-535.705627	-12.213624	961.512207	567.585266	-32.440529	956.616211	567.140625	144.761917
-582.539612	91.882599	865.067871	-544.875793	-126.309204	865.890198	-656.542969	122.279968	490.765869	-629.187683	-165.618225	518.927246	-673.706726	140.115875	85.394638	-668.528931	-178.232300	83.079041	-638.912109	160.276749	1335.109497	-579.216248	-176.203293	1360.557495	-554.105835	2.113593	1342.077637	-571.805664	44.527157	1627.288574	-686.479431	234.245056	1071.453125	-561.334045	-291.060272	1106.893066	-555.789917	234.714645	830.287292	-399.389771	-245.798416	883.469849	-535.802795	-12.035031	961.367004	567.511047	-32.421535	956.599243	567.076416	144.781860
-581.925720	91.706871	864.970581	-543.605408	-126.393631	866.348145	-656.257202	122.209351	490.742798	-628.687378	-165.563324	518.972168	-673.656311	140.098770	85.386543	-668.453674	-178.295090	83.094101	-640.385742	160.696564	1334.654785	-580.749939	-175.598679	1360.615234	-555.373169	2.634894	1342.001465	-569.200317	45.056847	1625.985596	-687.289612	233.922546	1070.494873	-556.383118	-290.509125	1107.619995	-555.572144	234.572357	829.932800	-388.523651	-243.934494	889.119324	-535.286743	-11.908989	961.656128	567.434753	-32.421185	956.593262	567.009583	144.839554
-581.461670	91.703766	864.830566	-542.787781	-126.052002	866.384888	-655.970459	122.148407	490.730774	-628.178162	-165.589111	518.964539	-673.578918	140.064255	85.387321	-668.415039	-178.317200	83.097359	-641.856750	161.131775	1334.157104	-582.330688	-174.993607	1360.500732	-556.784912	3.117131	1341.799194	-566.601074	45.568130	1624.769531	-687.931763	233.859177	1069.778076	-551.263672	-289.669830	1108.431152	-555.420288	234.415405	829.609314	-377.136566	-241.709671	895.425598	-534.918457	-11.656483	961.677368	567.355225	-32.429977	956.579468	566.945435	144.832764
-581.062500	91.790985	864.711731	-542.229553	-125.929901	866.450928	-655.728943	122.134209	490.739532	-627.801758	-165.668686	518.967957	-673.542603	140.064362	85.390076	-668.394653	-178.327881	83.085670	-643.254028	161.596375	1333.646851	-583.823669	-174.334671	1360.450439	-557.974792	3.702239	1341.640625	-564.224792	46.061420	1623.432373	-688.574341	233.821274	1068.972412	-545.955261	-288.830170	1109.372803	-555.294800	234.216980	829.288147	-365.308258	-239.272659	902.446045	-534.721680	-11.499177	961.727295	567.304932	-32.387093	956.569092	566.867004	144.843536
-580.576843	91.807388	864.581177	-541.644836	-125.779900	866.573914	-655.412781	122.086708	490.706207	-627.297546	-165.629425	518.975708	-673.517334	140.032318	85.367409	-668.369324	-178.357178	83.114883	-644.553345	162.069839	1333.071533	-585.218628	-173.737000	1360.341675	-558.950012	4.316687	1341.656250	-562.222412	46.332790	1622.218994	-689.251770	233.805252	1068.209839	-540.456665	-287.810364	1110.432617	-555.244324	234.005020	828.928162	-353.172821	-236.524933	910.167786	-534.498840	-11.343365	961.806213	567.245361	-32.367214	956.540466	566.809631	144.869186
-579.898987	91.699333	864.405884	-540.597351	-125.295502	866.757385	-654.997986	122.025726	490.680511	-626.524658	-165.498886	518.868408	-673.448120	140.016571	85.333794	-668.226929	-178.412888	83.112518	-645.689331	162.562454	1332.499512	-586.413940	-173.061432	1360.264404	-560.026245	4.861638	1341.429443	-560.487976	46.738037	1621.100586	-689.920471	233.851059	1067.414673	-534.970825	-287.240387	1111.768799	-555.231018	233.735428	828.583313	-341.173706	-233.712143	918.372070	-534.027222	-11.005136	961.908691	567.148743	-32.378880	956.543762	566.733459	144.873428
-579.685486	91.937645	864.282166	-540.728516	-125.665062	866.663757	-654.886658	122.095764	490.752380	-626.352844	-165.667404	518.939514	-673.486694	139.956711	85.367096	-668.292603	-178.429291	83.153313	-646.646057	163.115631	1331.969727	-587.470276	-172.395340	1360.184448	-560.883728	5.482358	1341.293823	-559.239441	46.962906	1620.172852	-690.598877	233.917450	1066.668579	-529.383118	-285.883667	1113.097290	-555.288391	233.387375	828.218994	-328.747162	-230.483749	927.517151	-534.136963	-11.141683	961.845215	567.079468	-32.372982	956.527954	566.658936	144.865875
-578.924011	92.510628	864.359009	-540.421448	-125.448914	866.673828	-654.528076	122.143318	490.830109	-625.873657	-165.696640	518.884583	-673.440002	139.956192	85.360512	-668.262146	-178.447342	83.175232	-647.447510	163.615723	1331.419312	-588.384216	-171.709412	1360.046753	-561.628540	6.064305	1341.165894	-558.441772	47.089973	1619.431396	-691.340698	234.141342	1066.006836	-523.675903	-284.494965	1114.631958	-555.439270	232.965256	827.821228	-316.543915	-227.244171	937.189941	-533.879028	-10.888307	961.971252	566.996216	-32.381371	956.513000	566.569336	144.882904
-578.504578	92.953400	864.343323	-540.461487	-125.640778	866.545532	-654.242493	122.276588	490.931549	-625.518066	-165.921616	518.931274	-673.427368	139.947159	85.378471	-668.298035	-178.437225	83.201973	-648.039856	164.112885	1330.972534	-589.039124	-171.041092	1360.058350	-562.217407	6.642643	1341.053101	-557.996643	47.298286	1618.935181	-691.988342	234.260620	1065.403564	-517.882996	-283.075378	1116.366089	-555.674683	232.585358	827.470398	-304.311554	-223.613632	947.697510	-533.845215	-10.909570	961.949219	566.922913	-32.377407	956.505188	566.493774	144.903061
-578.096558	92.925545	864.230957	-540.116089	-125.596802	866.660767	-653.870728	122.399704	490.906738	-624.991333	-165.915329	518.895752	-673.396240	139.932083	85.400558	-668.248718	-178.487000	83.223763	-648.516663	164.607880	1330.563965	-589.632141	-170.329712	1360.071045	-562.554626	7.168849	1341.066406	-558.045227	47.474098	1618.682861	-692.650818	234.440582	1064.905518	-512.072876	-281.482208	1118.203857	-556.006104	232.134857	827.149963	-292.446289	-219.765366	958.852661	-533.684082	-10.843440	962.004333	566.855286	-32.334980	956.495483	566.410950	144.911133
-578.008301	93.054306	864.155884	-540.477661	-126.010406	866.589111	-653.601990	122.546127	490.892487	-624.842224	-166.186005	518.960876	-673.419128	139.918503	85.405533	-668.301392	-178.505753	83.296349	-648.823730	165.057541	1330.175171	-590.085999	-169.649704	1360.134521	-562.810364	7.686913	1341.035767	-558.529785	47.638157	1618.690918	-693.303589	234.566360	1064.388062	-506.242065	-279.854950	1120.260986	-556.427368	231.636749	826.840942	-280.838409	-215.694290	970.705322	-533.872803	-11.058883	961.948853	566.756714	-32.370201	956.503174	566.337646	144.901199
-577.770508	93.034973	864.176331	-540.417053	-126.017967	866.635559	-653.197266	122.750099	490.891937	-624.425781	-166.308121	518.954590	-673.394409	139.956711	85.434586	-668.316345	-178.519821	83.322304	-648.971436	165.438660	1329.914307	-590.420898	-168.902679	1360.181519	-563.011169	8.182240	1340.981567	-559.429382	47.829880	1618.920898	-693.839050	234.743286	1064.035156	-500.489685	-278.224213	1122.409912	-556.710022	231.238922	826.735413	-269.725098	-211.416794	983.158325	-533.848999	-11.102079	962.016785	566.694580	-32.373726	956.491455	566.265198	144.899689
-577.580688	92.982933	864.062988	-540.402283	-126.046478	866.657593	-652.772705	122.962326	490.838898	-624.073425	-166.411530	518.930542	-673.371216	139.953217	85.460495	-668.316345	-178.529312	83.329987	-649.011292	165.842239	1329.742432	-590.569885	-168.207352	1360.319336	-563.082092	8.600773	1340.945068	-560.742615	47.884445	1619.431641	-694.478943	234.957886	1063.858643	-494.780334	-276.608704	1124.715942	-557.624817	230.744293	826.270813	-259.196472	-207.043533	996.144592	-533.815674	-11.113759	961.987549	566.626526	-32.383625	956.484619	566.212402	144.917267
-577.543762	93.015732	863.970642	-540.727051	-126.348969	866.546143	-652.454102	123.191063	490.813110	-623.841003	-166.515060	518.967651	-673.374084	139.969543	85.499718	-668.328369	-178.547913	83.386086	-648.900024	166.203857	1329.660034	-590.580872	-167.434921	1360.498535	-563.218933	8.945502	1340.763306	-562.426392	48.137161	1620.093140	-695.034729	235.162292	1063.760376	-488.882294	-274.763184	1127.218872	-558.414795	230.263870	826.002319	-249.279572	-202.590027	1009.575134	-533.916443	-11.299658	961.877258	566.552246	-32.393913	956.487549	566.134705	144.903503
-577.241211	92.861168	863.877686	-540.465088	-125.972923	866.693542	-651.949158	123.334976	490.729706	-623.387024	-166.473465	518.852417	-673.295166	139.982590	85.527191	-668.305237	-178.551132	83.410233	-648.763794	166.559174	1329.656250	-590.605164	-166.647369	1360.705933	-562.942017	9.415771	1340.952271	-564.366699	48.313721	1621.012207	-695.494812	235.263550	1063.684692	-483.337646	-273.321838	1129.731934	-559.233643	229.858170	825.790283	-239.924332	-198.277954	1023.493347	-533.723816	-11.089320	961.922241	566.465332	-32.395687	956.494141	566.072998	144.889236
-577.113953	93.005737	863.854370	-540.641785	-126.119942	866.646729	-651.526062	123.583397	490.694092	-623.163208	-166.509750	518.861023	-673.274841	140.012405	85.569710	-668.365356	-178.566330	83.441429	-648.480164	166.887817	1329.692993	-590.449158	-165.851135	1360.919189	-562.877686	9.753380	1340.810791	-566.685181	48.578365	1621.895874	-695.894287	235.404175	1063.722412	-477.868835	-271.827148	1132.372070	-560.223694	229.401917	825.530945	-230.997147	-194.136246	1037.844971	-533.708984	-11.136518	961.879456	566.425232	-32.337185	956.483398	566.016235	144.896973
-576.784912	93.099327	863.712585	-540.561096	-125.778801	866.779602	-651.035889	123.773346	490.651184	-622.782349	-166.743561	518.779358	-673.223389	140.056580	85.608337	-668.278748	-178.576706	83.488029	-648.180603	167.198822	1329.798218	-590.161682	-165.074173	1361.154663	-562.444031	10.186534	1341.024170	-569.157166	48.694668	1622.975830	-696.232605	235.455719	1063.798706	-472.750732	-270.819122	1135.192383	-561.254211	229.031830	825.242004	-222.796036	-190.214249	1052.330933	-533.529602	-10.824547	961.876282	566.348389	-32.367310	956.496460	565.947937	144.894684
-576.563416	93.380455	863.761841	-540.561035	-125.542397	866.806641	-650.781311	124.004547	490.664459	-622.669800	-167.021515	518.902527	-673.256531	140.062103	85.647041	-668.246887	-178.570557	83.589027	-647.758362	167.570007	1329.958862	-589.815186	-164.235138	1361.378784	-562.247192	10.549949	1340.891479	-571.819824	48.801723	1624.020630	-696.526367	235.549194	1063.964478	-467.474915	-269.493805	1138.147095	-562.338318	228.646774	824.978027	-215.205032	-186.465469	1066.905396	-533.403259	-10.599608	961.912292	566.268494	-32.353333	956.470093	565.902466	144.862442
-576.376709	93.618759	863.801270	-540.571045	-125.313423	866.827576	-650.707703	124.318710	490.780090	-622.536133	-166.937698	518.930420	-673.307800	140.052383	85.699913	-668.232666	-178.591461	83.626610	-647.294678	167.899536	1330.134277	-589.500244	-163.388184	1361.614746	-561.829102	10.997168	1340.942871	-574.608582	48.875202	1625.104248	-696.787964	235.585983	1064.155762	-462.289246	-268.358795	1141.146240	-563.455994	228.303848	824.661865	-208.354370	-182.805054	1081.420654	-533.290405	-10.393045	961.937622	566.186829	-32.373848	956.472229	565.848511	144.870544
-576.197144	93.817726	863.840515	-540.499512	-125.040321	866.847229	-650.570679	124.614166	490.794006	-622.295776	-166.820419	518.859802	-673.334290	140.046783	85.755058	-668.221985	-178.584991	83.671288	-646.758362	168.255325	1330.340942	-589.115479	-162.492340	1361.871704	-561.360596	11.420556	1340.982788	-577.379761	48.969654	1626.223145	-697.018860	235.623962	1064.414551	-457.194946	-267.466187	1144.288086	-564.707397	227.907883	824.246826	-202.354187	-179.114044	1095.715332	-533.143188	-10.172774	961.962341	566.136292	-32.374069	956.460938	565.792725	144.874832
-576.082397	94.028008	863.866943	-540.421509	-124.757156	866.887085	-650.281128	124.840424	490.817017	-622.210144	-166.771133	518.850159	-673.276367	140.089340	85.772072	-668.233887	-178.582062	83.707893	-646.197632	168.597229	1330.534790	-588.725464	-161.679047	1362.157837	-560.688477	11.888906	1341.199829	-580.253174	49.080769	1627.142944	-697.171753	235.628601	1064.620361	-452.182556	-266.691437	1147.573730	-565.881409	227.685913	823.886108	-196.944183	-175.480453	1109.732666	-533.013306	-9.917202	961.986206	566.046387	-32.376152	956.451721	565.738098	144.854828
-575.954590	94.298058	863.878784	-540.312744	-124.453384	866.919495	-650.099976	125.028671	490.842621	-622.156555	-166.708130	518.852600	-673.303162	140.070496	85.812370	-668.305542	-178.618332	83.748337	-645.520325	168.991653	1330.707275	-588.220154	-160.805435	1362.526733	-560.271851	12.311761	1341.109619	-583.100830	48.951206	1628.040771	-697.314209	235.604523	1064.847534	-447.328278	-266.215332	1151.055054	-567.108948	227.446457	823.525818	-192.213104	-171.885422	1123.201782	-532.852844	-9.615830	961.996460	565.969482	-32.388512	956.444946	565.695679	144.834091
-575.787903	94.617165	863.864624	-540.118469	-124.095215	866.934509	-649.866760	125.189102	490.829285	-622.089233	-166.601746	518.868652	-673.279846	140.085159	85.820946	-668.285889	-178.655273	83.778252	-644.926453	169.373764	1330.834839	-587.745850	-159.979263	1362.905151	-559.588074	12.837662	1341.301025	-585.909668	48.903564	1628.719482	-697.416748	235.611938	1065.003662	-442.603149	-265.780914	1154.710083	-568.245850	227.272980	823.092957	-188.138138	-168.398941	1136.233276	-532.639465	-9.254949	961.987061	565.919800	-32.372116	956.410950	565.650879	144.853989
-575.608887	95.010490	863.848816	-539.936218	-123.685860	866.933777	-649.772827	125.356216	490.837372	-622.038940	-166.457458	518.878418	-673.297119	140.096375	85.828041	-668.315674	-178.664917	83.809921	-644.287292	169.732269	1330.897949	-587.417908	-159.081696	1363.210938	-559.039307	13.248017	1341.328735	-588.594238	48.810925	1629.327393	-697.533691	235.650864	1065.120483	-438.038269	-265.290314	1158.469971	-569.427368	227.098785	822.628479	-184.523788	-165.097961	1148.578369	-532.420349	-8.840055	961.967896	565.855652	-32.366268	956.405457	565.594421	144.828003
-575.489685	95.432877	863.832275	-539.713013	-123.295456	866.905273	-649.664551	125.500671	490.839478	-621.958008	-166.275970	518.896240	-673.333130	140.088699	85.821724	-668.277527	-178.696609	83.840523	-643.661133	170.140213	1330.886475	-587.057983	-158.111801	1363.602539	-558.487854	13.700106	1341.329590	-591.089661	48.753284	1629.826904	-697.617981	235.693359	1065.172852	-433.608704	-264.806824	1162.388062	-570.525879	227.000458	822.093689	-181.252441	-162.105652	1160.062500	-532.201355	-8.420034	961.932068	565.772095	-32.385029	956.389648	565.557556	144.807739
-575.379517	95.824265	863.832642	-539.438965	-122.861649	866.877136	-649.643372	125.657997	490.870728	-621.953064	-166.057999	518.902527	-673.338257	140.096451	85.813515	-668.300537	-178.693100	83.869904	-643.033752	170.465424	1330.837646	-586.835632	-157.152924	1363.857910	-558.221375	14.066082	1341.162964	-593.433105	48.645233	1630.280518	-697.686462	235.768539	1065.188354	-429.254883	-264.263397	1166.403076	-571.667725	227.013901	821.527893	-178.182602	-159.428894	1170.637085	-531.978088	-7.994917	961.909241	565.703796	-32.389671	956.360474	565.505127	144.839127
-575.288940	96.150642	863.787842	-539.120789	-122.783051	866.813721	-649.536011	125.796867	490.882874	-622.003418	-165.812286	518.951050	-673.334961	140.118301	85.825760	-668.272156	-178.685745	83.909401	-642.506104	170.725891	1330.777832	-586.407776	-156.215942	1364.288818	-557.858093	14.421432	1341.185303	-595.576233	48.532539	1630.668457	-697.758057	235.884537	1065.124878	-425.065674	-263.604614	1170.489014	-572.676208	227.007706	820.952148	-175.252380	-156.926270	1180.320068	-531.714722	-7.770941	961.838318	565.661987	-32.405098	956.356567	565.456055	144.819748
-575.125916	96.590004	863.773926	-538.814270	-122.387337	866.762634	-649.463501	125.922478	490.925507	-622.000183	-165.548264	518.940796	-673.287292	140.144806	85.836136	-668.272278	-178.654922	83.914185	-642.045105	170.930450	1330.705933	-586.367249	-155.150864	1364.528076	-557.375122	14.845407	1341.382080	-597.487610	48.412403	1631.022827	-697.828674	236.047821	1065.050781	-421.057220	-263.061188	1174.558594	-573.724731	227.119095	820.343323	-172.558350	-154.621506	1189.006226	-531.448975	-7.349169	961.797424	565.596130	-32.381763	956.330200	565.416687	144.802048
-574.963989	97.060104	863.762756	-538.481812	-121.953178	866.677979	-649.374023	126.071671	490.964020	-622.026611	-165.258133	518.944946	-673.273621	140.144196	85.848930	-668.152771	-178.663620	83.936150	-641.620728	171.132416	1330.626709	-586.595459	-153.853546	1364.707031	-557.076599	15.273471	1341.425415	-599.213501	48.255749	1631.404419	-697.880432	236.238068	1064.909424	-417.319580	-262.566193	1178.566040	-574.672913	227.301712	819.764526	-169.997269	-152.508759	1196.641357	-531.163208	-6.904195	961.739685	565.537048	-32.398071	956.319519	565.380493	144.809525
-574.781372	97.490891	863.785095	-538.093567	-121.530510	866.643250	-649.316406	126.218147	491.024170	-622.068542	-164.966705	518.978699	-673.240234	140.166656	85.863617	-668.159790	-178.612198	83.943687	-641.085449	171.301758	1330.527710	-586.273438	-152.874237	1365.229980	-557.065125	15.683657	1341.250610	-600.670593	48.332996	1631.609375	-697.939514	236.502182	1064.754883	-413.927979	-262.069061	1182.552002	-575.570129	227.457825	818.976318	-167.581009	-150.622498	1203.145508	-530.858765	-6.475703	961.728394	565.480103	-32.393341	956.315735	565.323242	144.791870
-574.619202	97.812317	863.806213	-537.706543	-121.097572	866.615295	-649.216553	126.352798	491.022095	-622.154358	-164.649719	519.020691	-673.230469	140.181213	85.857613	-668.136597	-178.556671	83.966835	-641.079468	171.564011	1330.281738	-585.812195	-152.037369	1365.788208	-556.950256	16.112221	1341.249878	-601.923706	48.380154	1631.828125	-698.000244	236.794250	1064.505981	-410.904724	-261.750092	1186.415405	-576.272339	227.901108	818.472168	-165.302490	-149.064575	1208.458740	-530.573425	-6.089304	961.721558	565.406616	-32.411301	956.303589	565.273071	144.798752
-574.396240	98.147224	863.828613	-537.294678	-120.656235	866.593262	-649.082214	126.485733	491.032684	-622.134460	-164.265732	519.057678	-673.163147	140.247742	85.867287	-668.109131	-178.511993	83.979866	-641.029236	171.841187	1330.067627	-585.643188	-151.058670	1366.289185	-556.947754	16.610697	1341.228149	-602.993652	48.448971	1631.999512	-698.025574	237.100677	1064.212524	-408.244293	-261.610168	1190.080566	-577.001038	228.377579	817.886536	-163.413620	-147.546814	1212.872192	-530.252075	-5.695298	961.720398	565.330750	-32.422459	956.283325	565.228088	144.774246
-574.145996	98.507835	863.869263	-536.900818	-120.283195	866.595032	-649.147217	126.694496	491.094604	-622.140015	-163.957962	519.132813	-673.225525	140.260666	85.867905	-668.064026	-178.451950	84.024094	-641.181824	172.152359	1329.790405	-585.589661	-150.111710	1366.690308	-556.758667	17.207443	1341.438721	-603.853699	48.641117	1632.135010	-698.088562	237.389938	1063.842651	-405.889221	-261.604950	1193.582764	-577.614624	228.845337	817.283569	-161.584839	-146.331604	1216.024902	-529.939636	-5.330119	961.744202	565.268860	-32.407898	956.275085	565.169189	144.797638
-573.831909	98.882446	863.914795	-536.481140	-119.895401	866.622009	-649.151550	126.840477	491.139984	-622.093445	-163.637466	519.186096	-673.213501	140.294235	85.890259	-668.005249	-178.408752	84.047318	-641.248657	172.439911	1329.516968	-585.545593	-149.201019	1367.098267	-557.030212	17.687395	1341.237427	-604.535339	48.873798	1632.210449	-698.144043	237.621323	1063.506226	-403.925995	-261.732117	1196.885498	-578.139404	229.420319	816.647217	-159.987610	-145.371338	1218.094971	-529.602966	-4.949492	961.788513	565.213013	-32.413452	956.272888	565.103271	144.764969
-573.526855	99.200165	863.951233	-536.037476	-119.474022	866.648376	-648.814331	126.925003	491.140625	-622.054321	-163.337753	519.238892	-673.132813	140.366898	85.887901	-667.942993	-178.379471	84.085106	-641.791138	172.813904	1329.180542	-585.402344	-148.362350	1367.625122	-556.979126	18.371811	1341.429565	-605.072083	49.212307	1632.226563	-698.229126	237.908340	1063.085327	-402.346619	-262.061218	1200.072998	-578.609009	230.131073	816.061401	-158.603760	-144.625244	1218.947998	-529.263672	-4.571453	961.828735	565.153503	-32.418335	956.256104	565.061523	144.746582
-573.232117	99.477623	863.988037	-535.572632	-119.120056	866.709900	-648.937378	127.226929	491.223602	-621.985291	-163.082672	519.294617	-673.161987	140.369247	85.903366	-667.948120	-178.335968	84.096016	-642.258606	173.232651	1328.856689	-585.353394	-147.518631	1368.010864	-557.304016	18.879890	1341.237061	-605.447937	49.638096	1632.216553	-698.391541	238.221298	1062.653198	-401.046112	-262.194855	1202.751343	-578.924622	230.742950	815.507874	-157.439041	-144.111618	1218.660889	-528.923035	-4.229656	961.886719	565.109192	-32.411739	956.256897	565.021667	144.742477
-572.919983	99.811722	863.996948	-535.159424	-118.792358	866.761841	-648.832336	127.468658	491.277161	-621.854858	-162.813965	519.364502	-673.171448	140.415924	85.900467	-667.884644	-178.284729	84.124054	-642.909546	173.667511	1328.442993	-585.432190	-146.702271	1368.391602	-557.319031	19.586130	1341.419678	-605.685425	50.134060	1632.161133	-698.582947	238.520523	1062.169678	-400.143555	-262.521637	1205.201904	-579.241943	231.478210	814.913025	-156.623962	-143.634903	1217.204956	-528.607178	-3.876079	961.928162	565.047974	-32.423775	956.238220	564.975952	144.720520
-572.625366	100.177322	863.998901	-534.714966	-118.431503	866.832214	-648.698669	127.694000	491.298798	-621.653381	-162.534698	519.405518	-673.149048	140.470184	85.922264	-667.842834	-178.234177	84.176193	-643.533813	174.084900	1328.026367	-585.258606	-145.946198	1368.904175	-557.550415	20.291595	1341.389771	-605.839355	50.728638	1632.093872	-698.791382	238.683304	1061.600098	-399.530426	-262.911621	1207.293091	-579.395264	232.362335	814.420898	-156.063217	-143.421265	1214.625488	-528.289063	-3.474118	961.975586	564.993286	-32.473866	956.252502	564.928467	144.716187
-572.355652	100.479622	863.984375	-534.280701	-118.032974	866.898376	-648.592102	127.948761	491.361298	-621.418030	-162.271240	519.404358	-673.205933	140.491653	85.955750	-667.782654	-178.184082	84.186340	-644.202881	174.509827	1327.624146	-585.054565	-145.161530	1369.267090	-557.766052	20.934446	1341.344482	-605.915039	51.407612	1631.968872	-699.090271	238.901779	1061.074951	-399.181702	-263.288208	1208.900635	-579.484497	233.200073	813.951782	-155.722366	-143.384750	1211.119995	-527.993164	-3.076046	962.013306	564.959900	-32.487465	956.223938	564.900513	144.697006
-572.110596	100.786842	863.991760	-533.824402	-117.647072	866.966980	-648.426941	128.153595	491.343658	-621.143188	-162.039734	519.437866	-673.173279	140.520554	85.943932	-667.740723	-178.109909	84.219330	-644.905762	174.987732	1327.189331	-584.982117	-144.474640	1369.547363	-557.971436	21.652088	1341.316650	-605.939697	52.170223	1631.832764	-699.420044	239.017960	1060.485596	-399.177185	-263.983673	1210.129272	-579.494751	234.120560	813.495422	-155.820236	-143.360519	1206.197876	-527.693970	-2.684742	962.062134	564.913940	-32.466492	956.212158	564.833130	144.727524
-571.871521	101.183243	863.989319	-533.369873	-117.265213	866.994324	-648.199768	128.353134	491.373627	-620.736023	-161.776535	519.394287	-673.137695	140.566833	85.957832	-667.662537	-178.074127	84.237587	-645.656982	175.419678	1326.761108	-584.843201	-143.740097	1369.815674	-558.194763	22.324371	1341.308716	-605.949402	52.980057	1631.673950	-699.774109	239.096497	1059.864868	-399.480713	-264.515900	1210.776245	-579.415405	234.943558	813.143738	-156.294876	-143.993027	1200.185669	-527.426208	-2.271564	962.093872	564.855103	-32.481831	956.220581	564.787231	144.686417
-571.621216	101.588470	863.986694	-532.883362	-116.830986	867.021240	-648.026489	128.589432	491.400909	-620.356567	-161.544876	519.388611	-673.130310	140.580093	85.959137	-667.607422	-178.005966	84.274422	-646.380676	175.891449	1326.351807	-584.526306	-143.064316	1370.206665	-558.418579	23.033531	1341.244507	-605.999023	53.882324	1631.470947	-700.228821	239.159790	1059.332031	-400.036255	-265.145966	1211.018555	-579.353821	235.839157	812.706055	-157.049438	-144.665222	1193.286011	-527.154297	-1.827553	962.129639	564.803833	-32.502117	956.200928	564.741394	144.683014
-571.414185	101.951065	863.955200	-532.377563	-116.382904	867.033875	-647.842529	128.881149	491.437897	-619.928528	-161.337875	519.334412	-673.141785	140.584900	85.979980	-667.561096	-177.938629	84.293526	-647.030884	176.292572	1325.854492	-584.229736	-142.404877	1370.475708	-558.569153	23.693583	1341.158936	-606.073608	54.838009	1631.269165	-700.691162	239.258423	1058.789795	-400.925659	-265.800812	1210.688843	-579.226807	236.685654	812.489563	-158.222061	-145.805328	1185.319702	-526.879028	-1.380310	962.138733	564.745056	-32.537582	956.206177	564.695129	144.653259
-571.269043	102.288582	863.899109	-531.901489	-116.072624	867.063843	-647.636841	129.148987	491.419434	-619.538330	-161.201187	519.340271	-673.150208	140.630325	85.984825	-667.549255	-177.867371	84.308807	-647.608093	176.727737	1325.429932	-583.637451	-141.859756	1370.811523	-558.676514	24.396259	1341.054443	-606.215698	55.878880	1631.046021	-701.088013	239.255081	1058.238403	-402.056488	-266.249573	1209.766479	-579.037598	237.561401	812.281067	-159.749222	-147.149582	1176.538696	-526.657715	-0.996959	962.145142	564.700073	-32.521748	956.190186	564.650330	144.647964
-571.142273	102.643326	863.846680	-531.418152	-115.693077	867.073914	-647.464355	129.407791	491.428284	-619.091919	-161.106155	519.369507	-673.141296	140.654541	85.999825	-667.458069	-177.819763	84.404213	-648.260681	177.145416	1324.959595	-583.086182	-141.307663	1371.126221	-558.783752	25.097313	1340.941406	-606.446045	56.946075	1630.821045	-701.613342	239.456650	1057.738159	-403.526917	-266.603668	1208.280273	-578.940674	238.511292	812.092102	-161.731354	-148.869080	1166.974609	-526.428406	-0.574309	962.140076	564.652161	-32.539230	956.167664	564.620483	144.659317
-571.040710	103.011948	863.811035	-530.945190	-115.262482	867.060181	-647.177551	129.597107	491.408813	-618.570801	-160.934296	519.361023	-673.128845	140.698868	85.999107	-667.436279	-177.769272	84.434746	-648.874146	177.568329	1324.465942	-582.474915	-140.835709	1371.330078	-558.856018	25.818140	1340.844238	-606.760864	58.086441	1630.608643	-702.179443	239.514725	1057.163208	-405.237457	-266.826965	1206.152832	-578.680542	239.298325	811.915344	-163.759995	-151.628555	1156.541382	-526.213440	-0.134065	962.131409	564.584106	-32.532516	956.167786	564.558044	144.653015
-570.959412	103.276245	863.770630	-530.511597	-114.551064	867.049622	-646.904480	129.792114	491.351349	-617.993530	-160.754074	519.255798	-673.131287	140.718491	85.985619	-667.396118	-177.712753	84.462311	-649.428833	177.942047	1324.011841	-581.662964	-140.402985	1371.583862	-558.897766	26.483875	1340.690430	-607.226074	59.244255	1630.378540	-702.751221	239.567657	1056.597656	-407.321777	-266.919067	1203.508179	-578.465027	240.147675	811.781860	-166.515533	-153.435837	1145.605225	-526.031189	0.405717	962.121948	564.528748	-32.551804	956.160889	564.541260	144.652756
-570.889282	103.513817	863.745972	-530.005920	-114.102730	867.025391	-646.608398	129.980804	491.303436	-617.343079	-160.513641	519.168152	-673.087830	140.753387	85.967300	-667.304810	-177.656616	84.477463	-649.963928	178.326508	1323.571655	-580.856567	-140.101700	1371.792725	-558.846069	27.188341	1340.571289	-607.710938	60.522690	1630.205811	-703.330688	239.642456	1056.052490	-409.649109	-267.021088	1200.323730	-578.296875	240.979599	811.673523	-169.584000	-155.908508	1134.029419	-525.803101	0.793075	962.109985	564.473389	-32.555492	956.140625	564.479614	144.646988
-570.863586	103.819626	863.723267	-529.533630	-113.798203	867.038574	-646.393738	130.184952	491.260956	-616.565552	-160.237396	519.060364	-673.076233	140.791000	85.980011	-667.149109	-177.649170	84.503197	-650.448364	178.648071	1323.067139	-579.842468	-139.834320	1371.906128	-558.745789	27.830053	1340.437744	-608.330322	61.822826	1630.001709	-703.933411	239.759628	1055.556152	-412.373230	-267.058411	1196.714966	-578.104065	241.778229	811.574829	-173.229599	-158.637451	1121.819946	-525.617126	1.152961	962.117798	564.415405	-32.544163	956.134277	564.443787	144.630493
-570.887329	104.116776	863.679688	-529.068604	-113.486679	866.989502	-646.185913	130.376801	491.176605	-616.276917	-160.308746	519.124146	-673.083740	140.825470	85.965569	-667.202515	-177.555908	84.574844	-650.847473	178.978531	1322.626343	-578.655884	-139.674881	1371.956909	-558.553589	28.514982	1340.323486	-609.035645	63.127842	1629.786133	-704.463257	239.853882	1055.074097	-415.386047	-266.849274	1192.523804	-577.932983	242.555542	811.480347	-177.419250	-161.687149	1109.072388	-525.428101	1.504477	962.076538	564.332458	-32.584682	956.137024	564.400452	144.601654
-570.892517	104.356529	863.604797	-528.616394	-113.185860	866.949829	-645.955261	130.608719	491.142639	-615.753113	-160.275452	519.105591	-673.071106	140.867996	85.967636	-667.207092	-177.484009	84.617157	-651.267944	179.308395	1322.175781	-577.476135	-139.518692	1371.995850	-558.333313	29.139566	1340.174072	-609.832031	64.530640	1629.577881	-705.058655	239.998123	1054.617920	-418.765350	-267.112579	1188.255981	-577.899048	243.389694	811.407410	-182.233124	-164.932617	1095.819214	-525.239258	1.837128	962.023987	564.313232	-32.545406	956.099792	564.359985	144.675690
-570.889893	104.519760	863.530640	-528.136536	-112.935822	866.931396	-645.671753	130.788666	491.039124	-615.102417	-160.330872	519.025269	-673.045044	140.876526	85.923180	-667.078369	-177.454834	84.620888	-651.642029	179.585724	1321.753296	-576.074585	-139.528015	1371.970093	-558.004944	29.799034	1340.047729	-610.695068	65.945633	1629.363770	-705.550171	240.103577	1054.209717	-422.382172	-267.225586	1183.591309	-577.714844	244.250473	811.489746	-187.566986	-168.428162	1082.185059	-525.020569	2.120431	961.978455	564.241943	-32.569118	956.096802	564.323608	144.620422
-570.951355	104.726288	863.462585	-527.702271	-112.580704	866.891296	-645.476013	130.943497	490.954987	-614.511841	-159.583145	518.839172	-673.061890	140.911774	85.876030	-667.101746	-177.374832	84.595840	-651.940735	179.843201	1321.364990	-574.650208	-139.600143	1371.872192	-557.603699	30.401838	1339.909180	-611.619995	67.380684	1629.155151	-706.042542	240.141037	1053.856689	-426.482056	-267.242767	1178.563477	-577.750427	244.975693	811.372986	-193.797943	-172.036072	1068.018799	-524.855530	2.469666	961.925293	564.176880	-32.577148	956.094788	564.277832	144.637527
-571.050964	104.958595	863.374573	-527.299072	-112.279579	866.814636	-645.318542	131.082047	490.858521	-614.029846	-159.487427	518.771790	-673.029480	140.959976	85.831123	-667.081970	-177.347122	84.608353	-652.220581	180.028442	1321.021118	-572.962646	-139.756332	1371.832275	-557.144653	30.988827	1339.788574	-612.587952	68.851181	1628.936401	-706.482178	240.258865	1053.517944	-430.869141	-267.004700	1173.188354	-577.736145	245.722961	811.365845	-200.693573	-175.811264	1053.559814	-524.702942	2.800172	961.838501	564.105103	-32.584312	956.110718	564.238037	144.624985
-571.172119	105.135071	863.266968	-526.896912	-111.957169	866.726990	-645.219849	131.205353	490.818970	-613.491943	-159.409088	518.673889	-673.007080	140.969818	85.774422	-667.076965	-177.290497	84.601334	-652.521423	180.188690	1320.723145	-571.260559	-139.994812	1371.668579	-556.674805	31.590960	1339.660400	-613.551270	70.318153	1628.707520	-706.944702	240.293411	1053.250610	-435.527008	-267.397552	1168.108154	-577.862549	246.473297	811.384399	-208.443008	-179.816315	1038.800293	-524.538208	3.126608	961.729553	564.066223	-32.578033	956.097778	564.194763	144.622421
-571.418030	105.410988	863.283508	-526.547363	-111.787193	866.515991	-645.203430	131.309937	490.727783	-612.970215	-159.387177	518.623718	-673.010071	140.975220	85.713020	-667.086243	-177.262833	84.622566	-652.726135	180.286819	1320.427246	-569.380005	-140.196350	1371.526855	-556.063477	32.110855	1339.564209	-614.510620	71.776001	1628.509521	-707.357544	240.286606	1053.075073	-440.652191	-267.313934	1162.693359	-577.943726	247.204758	811.363464	-216.967178	-183.962112	1023.787476	-524.434021	3.322838	961.620850	564.034302	-32.566345	956.079529	564.175720	144.644135
-571.502258	105.493706	863.146057	-525.961609	-111.241669	866.461670	-645.084412	131.330765	490.637390	-612.613037	-159.653793	518.684387	-672.983154	140.982391	85.643410	-667.143921	-177.242004	84.671310	-652.946533	180.321609	1320.130493	-567.442017	-140.465622	1371.322266	-555.380676	32.652702	1339.498291	-615.421875	73.246407	1628.211914	-707.773926	240.307648	1052.911987	-446.079773	-267.286621	1157.270264	-578.019775	247.847061	811.361450	-226.453629	-188.272705	1008.635803	-524.192200	3.761881	961.518738	563.972290	-32.591255	956.100037	564.123169	144.627960
-571.683350	105.736763	863.087646	-525.540894	-110.857300	866.361145	-645.057434	131.387161	490.565979	-611.976135	-159.388779	518.473877	-672.965088	141.010269	85.563087	-667.120117	-177.243774	84.616455	-653.070557	180.328094	1319.855957	-565.235779	-140.712524	1371.162354	-554.649231	33.193356	1339.400635	-616.261414	74.588898	1628.005127	-708.246521	240.334488	1052.782349	-451.933838	-267.191681	1151.984131	-578.244995	248.616623	811.371704	-236.911407	-192.429031	993.336731	-524.029968	4.138105	961.424133	563.918152	-32.579456	956.077576	564.081421	144.664886
-572.051758	106.185875	863.048157	-525.482910	-110.735336	866.132324	-645.149719	131.443604	490.557129	-611.612183	-159.496109	518.444214	-672.996765	141.024200	85.495483	-667.218445	-177.218475	84.647820	-653.346069	180.275696	1319.585205	-563.167175	-140.953873	1370.869995	-553.922974	33.700821	1339.291626	-617.009644	75.837036	1627.733521	-708.611267	240.201599	1052.594604	-458.177826	-266.796173	1146.701904	-578.513245	249.258636	811.342041	-248.293533	-197.277695	978.157043	-524.063110	4.403246	961.260315	563.828064	-32.595333	956.095032	564.012268	144.635193
-572.003357	106.553574	862.915955	-524.691162	-110.035652	866.109802	-645.075745	131.417694	490.511444	-610.903198	-159.255890	518.226990	-672.985413	140.997849	85.379295	-667.206726	-177.231003	84.601585	-653.555725	180.185226	1319.344482	-560.987671	-141.104691	1370.506836	-553.132141	34.279850	1339.158691	-617.626099	77.000648	1627.409668	-708.951172	239.910843	1052.410645	-464.722076	-266.663086	1141.737793	-578.518616	249.992691	811.495422	-260.955170	-201.823715	963.034241	-523.655457	5.078066	961.176270	563.793213	-32.592236	956.073975	563.977600	144.665512
-572.011780	106.576508	862.825195	-523.765076	-109.257599	866.138306	-644.963623	131.415283	490.401611	-610.190735	-159.031998	518.060303	-672.940979	141.018524	85.291573	-667.198730	-177.213318	84.570168	-653.744690	180.091080	1319.087891	-558.748230	-141.177811	1370.043213	-552.296509	34.776024	1339.079590	-618.075256	77.890274	1627.230225	-709.437622	239.738998	1052.325806	-471.325623	-266.843903	1137.405640	-579.159424	250.664078	811.287842	-274.268921	-206.627380	948.543091	-523.235352	5.654082	961.142517	563.719849	-32.625393	956.078857	563.914001	144.649536
-572.282715	106.803795	862.752075	-523.261108	-108.786270	866.048767	-645.014954	131.397095	490.333069	-609.622009	-158.977997	517.941223	-672.962524	141.023514	85.204483	-667.243530	-177.171677	84.561081	-654.032654	179.952499	1318.828247	-556.493652	-141.228622	1369.598511	-551.154236	35.436878	1339.101440	-618.296814	78.609596	1627.075684	-709.877319	239.555176	1052.213135	-478.261536	-266.680328	1133.190918	-579.519531	251.228012	811.257446	-288.871002	-211.666977	934.275024	-523.061401	6.105271	961.039063	563.650269	-32.584721	956.076477	563.822754	144.664246
-572.591064	107.061279	862.678223	-522.795593	-108.371521	865.955688	-645.025146	131.433823	490.263123	-609.053650	-158.953171	517.898254	-672.957825	140.985336	85.073097	-667.399170	-177.135864	84.602570	-654.161499	179.893097	1318.653076	-554.097351	-141.158173	1369.034790	-550.221741	36.034142	1338.983398	-618.288330	79.122017	1626.934326	-710.369507	239.214508	1052.071411	-485.367218	-266.051819	1129.142090	-580.019897	251.880692	811.194946	-303.568726	-215.646530	921.037048	-522.920349	6.540774	960.932312	563.597656	-32.610355	956.060791	563.766846	144.663330
-572.984863	107.317924	862.596558	-522.398987	-107.859009	865.833191	-645.143921	131.460220	490.159485	-608.440735	-158.950500	517.791016	-672.992004	140.971115	84.998749	-667.333740	-177.135193	84.572502	-654.300903	179.851334	1318.472412	-551.678345	-141.040253	1368.490234	-549.286316	36.607647	1338.839722	-618.056458	79.332222	1626.848633	-710.774414	238.789383	1051.959595	-492.472565	-266.213165	1125.918823	-580.486694	252.431549	811.134766	-320.749023	-221.955658	907.616882	-522.831909	7.026624	960.800232	563.532776	-32.615662	956.070801	563.694946	144.671814
-573.225159	107.353119	862.524719	-521.643982	-107.013916	865.938477	-645.078369	131.499741	490.048889	-607.659180	-158.853745	517.595337	-672.969543	140.988449	84.917412	-667.314209	-177.110825	84.579788	-654.450806	179.832062	1318.345215	-549.245239	-140.885544	1367.907715	-548.385193	37.215675	1338.678711	-617.482788	79.350731	1626.834229	-711.248169	238.287094	1051.831055	-499.426147	-265.652802	1123.052734	-581.043518	253.015182	811.081726	-337.696228	-227.127625	895.740906	-522.611328	7.680589	960.810059	563.477051	-32.642742	956.072021	563.626099	144.643967
-574.227417	108.131493	862.579041	-522.107117	-107.105484	865.623230	-645.369446	131.611145	490.060516	-607.289246	-159.071579	517.584595	-673.058594	140.953293	84.853523	-667.467529	-177.030930	84.642159	-654.533569	179.823364	1318.274048	-546.851501	-140.696381	1367.247437	-547.471619	37.809277	1338.485107	-616.656860	79.142776	1626.876465	-711.773193	237.773010	1051.806030	-506.621216	-265.571655	1120.572998	-581.710327	253.452896	811.044861	-355.512665	-232.658264	884.735168	-523.089111	7.950852	960.619385	563.404297	-32.665920	956.096619	563.531860	144.635818
-574.710754	108.303864	862.554016	-521.680542	-106.577293	865.501953	-645.418457	131.654877	489.981689	-606.629333	-159.188690	517.507568	-673.068115	140.963013	84.803650	-667.379150	-177.030365	84.646263	-654.573059	179.794205	1318.245850	-544.359741	-140.514435	1366.611572	-546.663696	38.420006	1338.259766	-615.556396	78.640244	1626.991211	-712.277710	237.229965	1051.843018	-513.854004	-265.686035	1118.684326	-582.402954	253.889893	811.081726	-373.711212	-238.066635	874.988159	-523.010864	8.402238	960.510559	563.338379	-32.668747	956.096985	563.430908	144.641571
-575.223694	108.530571	862.584412	-521.257385	-105.991837	865.401672	-645.530945	131.762634	489.930939	-605.788269	-159.274277	517.343994	-673.122925	140.943741	84.769806	-667.337158	-176.999985	84.680504	-654.550232	179.824615	1318.300537	-542.004456	-140.380356	1365.874756	-545.733459	38.912163	1338.052002	-614.166626	77.979073	1627.109253	-712.843628	236.668411	1051.951538	-521.173035	-265.736450	1116.994019	-583.261597	254.274994	811.123657	-392.024567	-243.546204	866.510193	-522.948730	8.898498	960.440552	563.284058	-32.690453	956.107422	563.348511	144.623962
-575.594055	108.585342	862.530029	-520.333496	-105.429588	865.483093	-645.457703	131.753937	489.837036	-604.910828	-159.694412	517.351563	-673.106506	140.973312	84.712372	-667.327881	-176.969147	84.772781	-654.473145	179.845306	1318.450806	-539.647461	-140.296082	1365.164917	-544.716492	39.302532	1337.905884	-612.465454	77.009155	1627.410400	-713.132446	235.155991	1052.014160	-528.297913	-266.387512	1116.104248	-584.168335	254.606979	811.130920	-410.561188	-248.658493	859.440857	-522.693359	9.433559	960.441467	563.209473	-32.694859	956.120728	563.245789	144.622971
-576.394226	108.928581	862.522217	-520.400024	-104.889229	865.195679	-645.601135	131.872467	489.785461	-604.150757	-160.012848	517.177002	-673.126282	140.989655	84.633286	-667.351440	-176.916595	84.865921	-654.248962	179.843124	1318.734863	-537.384216	-140.301651	1364.354370	-543.665222	39.675163	1337.753418	-610.512756	75.936760	1627.609619	-713.856934	234.990845	1052.477539	-535.519287	-266.980286	1115.445190	-585.174500	254.785278	811.361816	-429.125549	-253.932175	853.460876	-522.903625	9.900859	960.233032	563.161560	-32.708817	956.114746	563.165894	144.635666
-577.085510	109.115585	862.533142	-519.998047	-104.475533	865.057617	-645.647339	131.977341	489.692474	-603.631348	-160.456299	517.212463	-673.121033	140.995514	84.608643	-667.468750	-176.850021	84.971779	-653.948059	179.802383	1319.156250	-535.215881	-140.332703	1363.567993	-542.567078	39.956444	1337.616943	-608.273499	74.635559	1627.909180	-714.325256	233.814087	1052.907227	-542.408325	-268.271545	1115.490601	-586.359863	254.987885	811.583679	-447.308228	-258.949921	848.820679	-522.932617	10.303278	960.130432	563.091125	-32.717968	956.132019	563.074524	144.648712
-577.683411	109.214241	862.515808	-519.604248	-104.059860	864.992676	-645.654785	132.010956	489.601776	-602.671082	-160.654114	517.051147	-673.105347	141.018341	84.555664	-667.500183	-176.824615	85.034622	-653.518005	179.779617	1319.693726	-533.170227	-140.486496	1362.787476	-541.422485	40.120342	1337.317993	-605.798096	73.169418	1628.207275	-715.170837	234.057922	1053.777588	-549.369080	-269.349304	1115.664917	-587.655151	254.938553	812.030701	-464.676910	-263.410522	845.351501	-522.928833	10.698276	960.049561	563.022583	-32.716770	956.150879	562.988892	144.633575
-578.373962	109.492134	862.545959	-519.238098	-103.636108	864.859253	-645.730042	132.056625	489.517731	-601.795959	-160.939255	516.917908	-673.119507	141.043365	84.508377	-667.599915	-176.747604	85.108192	-652.913269	179.730194	1320.390503	-531.239502	-140.758484	1361.999756	-540.299988	40.135029	1337.205322	-603.041138	71.562469	1628.548950	-715.536011	232.713379	1054.493408	-556.363525	-270.626953	1116.202881	-589.092834	255.022614	812.488037	-481.927673	-267.604614	842.815613	-522.977478	11.139355	959.959839	562.963074	-32.730751	956.172241	562.918030	144.660492
-578.984985	109.596298	862.578857	-518.875305	-103.199646	864.749146	-645.746826	132.085312	489.414825	-599.728821	-160.343246	516.332153	-673.082031	141.087570	84.465118	-667.210205	-176.808960	85.027367	-652.120789	179.630280	1321.195435	-529.469666	-141.118683	1361.242920	-539.091675	39.979664	1337.073975	-600.066406	69.841965	1628.876831	-716.145752	232.329453	1055.538086	-563.292603	-272.232635	1117.026123	-590.701111	254.956345	813.096985	-498.602417	-271.215424	840.981140	-522.993835	11.506042	959.883972	562.878052	-32.712120	956.174561	562.831604	144.659164
-579.753357	109.609978	862.631897	-518.628296	-102.835228	864.646912	-645.831848	132.113831	489.311951	-598.873657	-160.771454	516.187744	-673.036560	141.140366	84.420929	-667.287903	-176.759705	85.104492	-651.190247	179.606888	1322.109009	-527.947815	-141.561584	1360.467285	-537.901733	39.750687	1336.984375	-596.898010	68.031250	1629.197876	-716.773132	231.972641	1056.793213	-570.218567	-273.941864	1118.090454	-592.390991	254.702454	813.766174	-514.407837	-274.409393	839.977661	-523.123840	11.799627	959.815002	562.781067	-32.716354	956.196167	562.728210	144.661240
-580.446655	109.674118	862.606812	-518.244751	-102.660461	864.582458	-645.892395	132.151733	489.228302	-598.177673	-161.324799	516.168884	-673.017029	141.158447	84.392113	-667.546265	-176.709213	85.265434	-650.042297	179.565918	1323.103271	-526.576538	-142.131607	1359.681396	-536.644775	39.399921	1336.903198	-593.536072	66.135239	1629.514526	-717.360168	231.749893	1058.258057	-577.445251	-275.221863	1119.069458	-594.273987	254.539368	814.586243	-529.719238	-276.722839	839.431458	-523.193237	12.062521	959.734375	562.698059	-32.713367	956.200439	562.633484	144.697174
-581.132141	109.668419	862.653625	-518.004761	-102.429588	864.550964	-645.947205	132.244217	489.151123	-596.900818	-161.511017	515.900574	-672.936707	141.249084	84.356010	-667.538696	-176.713852	85.309090	-648.695435	179.439285	1324.190552	-525.432800	-142.847229	1358.877563	-535.334167	38.960789	1336.850952	-590.064758	64.234367	1629.840210	-717.786987	230.985153	1059.644897	-583.764343	-278.128632	1120.931152	-596.255493	254.190826	815.333679	-544.167236	-278.866577	839.378113	-523.321899	12.290952	959.705994	562.615051	-32.715012	956.222412	562.528564	144.720459
-581.891479	109.755936	862.729370	-517.947937	-102.093872	864.440613	-646.107300	132.334412	489.070313	-595.730835	-161.737198	515.641479	-672.952026	141.264557	84.366341	-667.545593	-176.679382	85.412247	-647.218018	179.340836	1325.307129	-524.591919	-143.646057	1358.024536	-534.005615	38.425945	1336.804810	-586.430969	62.318890	1630.048828	-718.297668	230.743484	1061.267944	-590.369141	-280.382629	1122.562622	-598.298828	253.689041	816.188843	-557.768433	-280.823029	839.806580	-523.542297	12.568583	959.646851	562.509155	-32.687737	956.236328	562.426514	144.744461
-582.636719	109.697861	862.790039	-517.932007	-101.855843	864.307373	-646.840820	132.586227	489.122955	-594.499939	-161.965530	515.386963	-673.106201	141.284821	84.400658	-667.575623	-176.633148	85.540131	-645.545044	179.160065	1326.437988	-523.974060	-144.626068	1357.211060	-532.614868	37.828808	1336.793335	-582.728760	60.431778	1630.258911	-718.896606	231.068954	1063.136475	-597.009583	-282.395569	1124.125488	-600.383484	253.181091	817.206482	-570.586487	-282.754608	840.433533	-523.748718	12.725698	959.560913	562.443420	-32.675598	956.223938	562.346741	144.784576
-583.430115	109.711227	862.889160	-518.041931	-101.605042	864.220459	-646.495056	132.512131	488.989929	-593.186523	-162.021362	515.038757	-672.940125	141.387573	84.367058	-667.478271	-176.596008	85.644882	-643.684143	178.904388	1327.595459	-523.554077	-145.634781	1356.410645	-531.229065	37.063412	1336.798828	-579.008423	58.515171	1630.453125	-719.363647	231.217606	1064.951050	-603.110718	-284.995056	1126.122437	-602.358582	252.632706	818.345581	-582.695251	-284.425659	841.548340	-524.090637	12.902708	959.532471	562.335327	-32.671841	956.234070	562.242188	144.805405
-584.127991	109.834114	863.050049	-518.176941	-101.391861	864.164307	-647.093445	132.716888	489.065033	-591.979004	-162.178848	514.844727	-673.049683	141.421341	84.377922	-667.451721	-176.534241	85.791679	-641.587097	178.706604	1328.812256	-523.263062	-146.772079	1355.708740	-530.036499	36.025467	1336.600098	-575.181458	56.756153	1630.609863	-719.612122	231.019409	1066.828735	-609.329163	-287.037048	1127.807251	-604.445435	252.057983	819.411438	-594.200500	-285.938477	842.699463	-524.366089	13.090721	959.543762	562.255493	-32.642841	956.258240	562.158447	144.815262
-584.859802	109.767494	863.166931	-518.476807	-101.256622	864.139099	-646.731873	132.661987	488.899811	-590.954285	-162.333160	514.570313	-672.905029	141.519531	84.347984	-667.490356	-176.444534	85.916573	-639.411804	178.393417	1329.979980	-523.192810	-147.959442	1354.996582	-528.652832	34.995674	1336.562866	-571.416382	54.940422	1630.768066	-719.827698	231.040710	1068.764038	-614.891541	-289.744873	1129.925537	-606.688477	251.468216	820.418091	-605.337891	-287.352844	843.924377	-524.722473	13.173697	959.540405	562.151550	-32.618473	956.273499	562.059021	144.872162
-585.535522	109.736908	863.344299	-518.845093	-101.160408	864.127502	-646.892944	132.815659	488.864349	-589.987793	-162.471619	514.361511	-672.978088	141.528839	84.377098	-667.445068	-176.394775	86.014458	-637.078613	178.047897	1331.111328	-523.243591	-149.279343	1354.369507	-527.275574	33.872463	1336.526978	-567.676575	53.329639	1630.795654	-720.673035	233.376587	1071.281860	-620.604858	-291.393250	1131.538330	-609.985535	250.792419	821.316406	-614.594788	-289.058441	845.813904	-525.060059	13.223340	959.569702	562.066040	-32.633804	956.288879	562.007996	144.893478
-586.191772	109.788727	863.529236	-519.263062	-101.063545	864.092712	-647.555359	133.122253	488.948425	-589.030640	-162.437469	514.069031	-673.202515	141.526993	84.417763	-667.419495	-176.302261	86.093521	-634.686646	177.635818	1332.188232	-523.427612	-150.642105	1353.775146	-525.892944	32.635143	1336.481934	-563.987671	51.721272	1630.797241	-720.833557	233.550308	1073.186035	-626.058472	-293.002167	1133.097656	-612.142578	250.259155	822.353455	-623.509705	-290.279144	847.427673	-525.443054	13.279204	959.602722	561.949402	-32.602520	956.323425	561.922791	144.948410
-586.870667	109.774582	863.719788	-519.805786	-101.072960	864.057983	-647.640015	133.297043	488.888000	-588.304993	-162.433365	513.842957	-673.218628	141.603653	84.459999	-667.432190	-176.232422	86.167114	-632.215149	177.138123	1333.170410	-523.659302	-152.058441	1353.240234	-524.526672	31.308886	1336.405518	-560.308411	50.226685	1630.777588	-720.842529	233.654266	1074.979492	-631.051453	-294.696686	1134.727051	-614.551453	249.746735	823.199585	-631.788452	-291.603088	849.000732	-525.851746	13.247091	959.624695	561.813293	-32.567326	956.352295	561.840820	144.995834
-587.450012	109.646347	863.888550	-520.400146	-101.172371	863.998779	-647.717407	133.554092	488.842133	-587.795410	-162.468872	513.657898	-673.258789	141.686432	84.485809	-667.473328	-176.156052	86.192322	-629.619263	176.589371	1334.156006	-523.888123	-153.514282	1352.762695	-523.302490	29.708706	1336.186768	-556.786011	48.641277	1630.763428	-720.602051	233.904495	1076.873657	-635.627930	-296.441498	1136.414917	-616.830200	249.391785	824.096558	-639.323608	-292.680145	850.516174	-526.217957	13.099141	959.619019	561.709778	-32.467503	956.369934	561.792969	145.072556
-587.931030	109.526909	864.095032	-521.061096	-101.299500	863.910156	-647.973999	133.829514	488.848694	-587.301819	-162.374832	513.413147	-673.386658	141.730850	84.567055	-667.463013	-176.097809	86.201134	-627.020630	175.982376	1335.045532	-524.160339	-154.988068	1352.340210	-522.166565	28.136070	1335.889282	-553.292725	47.273613	1630.608032	-720.324463	234.516663	1078.770752	-640.092529	-297.591034	1137.751221	-619.062988	249.047150	824.951233	-646.070007	-293.878235	851.928284	-526.555542	12.892056	959.617798	561.563965	-32.422176	956.402283	561.737610	145.144669
-588.402161	109.337769	864.243652	-521.822998	-101.532471	863.764771	-647.913879	134.045471	488.803314	-587.050171	-162.331253	513.195618	-673.393005	141.824570	84.603371	-667.458374	-176.073593	86.181770	-624.470947	175.269409	1335.841919	-524.478638	-156.451859	1351.938477	-520.614197	26.716085	1335.968506	-550.008362	45.804222	1630.424316	-719.958984	235.212448	1080.668945	-644.095825	-298.711121	1139.030518	-621.202332	248.875015	825.765991	-652.143127	-295.092407	853.232483	-526.924438	12.585656	959.555420	561.406006	-32.346420	956.427063	561.669434	145.266388
-588.760681	109.146034	864.376526	-522.577515	-101.816818	863.568726	-647.788635	134.278702	488.747131	-586.903625	-162.295242	512.961548	-673.425781	141.927612	84.619392	-667.474854	-176.023819	86.126862	-621.872375	174.607529	1336.531982	-524.647034	-157.897247	1351.588135	-519.460999	25.119118	1335.626465	-546.829468	44.332588	1630.275024	-719.378906	235.883331	1082.442261	-647.833618	-299.557159	1140.075073	-623.260437	248.779343	826.499451	-657.411255	-296.164154	854.333740	-527.261597	12.210901	959.471191	561.287292	-32.277634	956.448975	561.643188	145.379303
-589.113770	108.822067	864.544739	-523.458862	-102.197777	863.382935	-648.062195	134.572861	488.740356	-586.803162	-162.207382	512.724792	-673.571777	141.965271	84.723396	-667.514526	-175.983185	86.052177	-619.330933	173.842712	1337.131104	-524.865417	-159.290833	1351.230591	-517.904541	23.715113	1335.646118	-543.673218	43.019722	1630.082764	-718.238586	236.133377	1084.195801	-651.139404	-300.096588	1140.938477	-625.189819	248.843994	827.160400	-661.829712	-297.162384	855.281677	-527.599304	11.712184	959.391785	561.122253	-32.168533	956.473999	561.526550	145.587784
-589.373108	108.506317	864.705811	-524.347412	-102.651039	863.222778	-648.037354	134.841995	488.688263	-586.899597	-162.219299	512.542297	-673.604431	142.043076	84.793777	-667.574646	-175.992889	85.947411	-616.794617	173.112259	1337.725342	-524.977722	-160.687271	1350.933838	-516.619141	22.237061	1335.425903	-540.694458	41.697056	1629.877319	-717.469238	236.817444	1085.822510	-654.082642	-300.481354	1141.617188	-626.994812	248.947998	827.754700	-665.667053	-298.121033	856.024841	-527.880920	11.182104	959.316589	560.983582	-32.029274	956.491699	561.428528	145.807449
-589.680054	108.235901	864.938416	-525.443359	-103.186348	863.080383	-648.044128	135.080872	488.696625	-587.195496	-162.327377	512.394470	-673.679382	142.093735	84.861259	-667.635559	-175.988632	85.879204	-614.311279	172.380112	1338.226807	-525.064758	-162.016037	1350.698730	-515.346069	20.756351	1335.224609	-537.907288	40.350502	1629.664063	-716.529724	237.358383	1087.286865	-656.494629	-300.900238	1142.110229	-628.649292	249.258240	828.281006	-668.748535	-299.058105	856.564697	-528.191345	10.611360	959.256409	560.838989	-31.912912	956.520752	561.313599	146.054260
-589.786621	107.906403	865.068848	-526.463196	-103.741470	862.910950	-647.870911	135.218903	488.689484	-587.466675	-162.379044	512.304565	-673.687195	142.149261	84.962059	-667.679016	-175.989853	85.795052	-611.922852	171.630219	1338.701782	-525.126160	-163.363007	1350.444946	-514.094421	19.321852	1334.998413	-535.181030	39.076317	1629.470825	-715.512939	237.879944	1088.576904	-658.624207	-300.894836	1142.335205	-630.123230	249.552368	828.756714	-671.233582	-299.986481	856.853882	-528.456848	9.988600	959.159790	560.710815	-31.821739	956.518066	561.237427	146.237579
-589.841064	107.563278	865.196716	-527.566284	-104.439125	862.766846	-647.808960	135.397751	488.694183	-587.860291	-162.452774	512.182434	-673.728271	142.167435	85.051506	-667.666992	-176.028290	85.719376	-609.609375	170.960007	1339.079102	-525.191650	-164.582138	1350.173706	-512.866943	17.948820	1334.811646	-532.625183	37.857037	1629.288086	-714.406067	238.396667	1089.887085	-660.272034	-300.831818	1142.299194	-631.450928	249.993561	829.162964	-672.960022	-300.858337	856.877502	-528.719055	9.280117	959.067810	560.644165	-31.835775	956.537231	561.328979	146.177521
-589.967590	107.279129	865.334290	-528.813843	-105.150856	862.622742	-647.865234	135.568771	488.707123	-588.486328	-162.653091	512.143738	-673.806091	142.171951	85.155937	-667.781128	-176.073685	85.651833	-607.295288	170.261597	1339.411743	-525.171509	-165.810791	1349.933716	-511.834564	16.533314	1334.450073	-530.162170	36.750587	1629.057007	-713.222717	238.806564	1090.969971	-661.382751	-300.889343	1142.141479	-632.604492	250.520874	829.514282	-674.130249	-301.857452	856.709656	-529.071167	8.579868	958.974487	560.563599	-31.793129	956.524292	561.415283	146.097839
-589.939758	106.789673	865.383484	-530.006042	-105.975098	862.529114	-647.764465	135.683228	488.665894	-589.121948	-162.838745	512.144836	-673.817932	142.197983	85.268883	-667.840576	-176.111542	85.573074	-605.156982	169.588150	1339.683960	-525.186829	-166.998474	1349.711914	-510.750946	15.257664	1334.218750	-527.891357	35.713921	1628.936035	-711.975952	239.168472	1091.995728	-662.284424	-300.502411	1141.534424	-633.440308	251.089188	829.849792	-674.612488	-302.705902	856.265320	-529.334167	7.764678	958.862244	560.431091	-31.742388	956.515320	561.356628	146.212677
-589.891052	106.597198	865.455017	-531.222229	-106.767967	862.454712	-647.462280	135.708221	488.644440	-589.821106	-163.031815	512.156860	-673.789917	142.235825	85.329979	-667.911255	-176.146347	85.510185	-603.006470	168.903076	1339.998413	-525.187256	-168.214508	1349.443726	-509.545044	14.090912	1334.112305	-525.729431	34.622047	1628.756592	-710.674133	239.407318	1092.923706	-662.681702	-300.153015	1140.738892	-634.123779	251.687332	830.102661	-674.404297	-303.610138	855.564758	-529.610229	7.090591	958.774841	560.257629	-31.632435	956.486084	561.243103	146.393036
-589.816040	106.063393	865.494995	-532.528198	-107.632698	862.387756	-647.168152	135.729614	488.581055	-590.583130	-163.249649	512.145935	-673.766113	142.232468	85.448021	-667.972900	-176.221802	85.437935	-601.010925	168.240143	1340.193848	-525.149658	-169.359833	1349.203735	-508.627686	12.842417	1333.793823	-523.687988	33.577168	1628.578735	-709.535095	239.614304	1093.561890	-662.693604	-299.770294	1139.671875	-634.612183	252.355286	830.366821	-673.561707	-304.383118	854.618835	-529.911682	6.218266	958.671265	560.290894	-31.268187	956.197571	561.246826	146.743423
-589.766113	105.604034	865.620605	-533.778992	-108.550598	862.383606	-646.984009	135.781464	488.585938	-591.440247	-163.452911	512.202271	-673.823059	142.242294	85.564598	-668.089233	-176.295761	85.365143	-599.033752	167.653412	1340.478149	-525.131226	-170.476593	1348.919434	-507.546631	11.695201	1333.698120	-521.776489	32.573078	1628.341309	-708.091797	239.701538	1094.255249	-662.371277	-299.319946	1138.371582	-634.811401	253.065491	830.635620	-672.065735	-305.144928	853.486694	-530.250977	5.336746	958.659424	559.850586	-31.411444	956.264160	561.039612	146.751785
-589.588135	105.154747	865.640198	-535.046997	-109.420074	862.395691	-646.787354	135.899780	488.673187	-592.342285	-163.757538	512.313171	-673.890625	142.213455	85.694260	-668.147705	-176.407150	85.324844	-597.134399	167.021973	1340.703369	-525.121460	-171.571808	1348.638184	-506.698090	10.500037	1333.409546	-519.963074	31.595463	1628.171143	-706.634338	239.810333	1094.991821	-661.705566	-298.805298	1136.911743	-634.825073	253.767899	830.891418	-670.035095	-305.904480	852.150208	-530.555847	4.510359	958.606873	559.398071	-31.586485	956.423706	560.816833	146.739380
-589.413757	104.746307	865.697327	-536.302612	-110.250549	862.367981	-646.375793	135.901505	488.679138	-593.215210	-163.978180	512.343689	-673.858276	142.226791	85.790306	-668.211365	-176.461609	85.217300	-595.362305	166.415833	1340.912231	-525.121094	-172.663696	1348.377686	-505.856110	9.456534	1333.265869	-518.223755	30.648447	1628.012207	-705.135254	239.744019	1095.520386	-660.758423	-298.254517	1135.266846	-634.600830	254.531494	831.175842	-667.372437	-306.634094	850.633179	-530.875916	3.684708	958.561462	559.118652	-31.572748	956.467590	560.662109	146.795792
-589.229675	104.208679	865.750122	-537.498718	-111.145569	862.434082	-645.943298	135.920135	488.677094	-594.075806	-164.260574	512.404053	-673.840332	142.230789	85.947792	-668.268982	-176.485382	85.162018	-593.599182	165.821335	1341.156250	-525.193298	-173.720703	1348.124146	-505.063995	8.366268	1333.123413	-516.660400	29.696346	1627.791382	-703.561768	239.627609	1096.049316	-659.550842	-297.621765	1133.432373	-634.096130	255.290817	831.473328	-664.072388	-307.231293	849.010681	-531.209106	2.800823	958.573547	558.949463	-31.470638	956.480896	560.549133	146.936447
-588.947388	103.651878	865.818298	-538.687134	-111.989059	862.485107	-645.525757	135.942139	488.666443	-594.965149	-164.484924	512.482788	-673.804688	142.239487	86.114319	-668.315918	-176.553482	85.072510	-591.937378	165.265869	1341.322754	-525.222412	-174.713470	1347.854614	-504.327667	7.336548	1332.926636	-515.092285	28.895020	1627.603516	-702.012146	239.562500	1096.546265	-658.057495	-296.979614	1131.503052	-633.397034	255.973419	831.692078	-660.252808	-307.792511	847.238770	-531.495667	1.904996	958.589111	558.776733	-31.352198	956.483643	560.445557	147.050171
-588.732422	103.124290	865.819946	-539.868896	-112.892387	862.492676	-644.983154	135.926376	488.630524	-595.838562	-164.785934	512.541077	-673.787476	142.206299	86.278183	-668.356628	-176.614700	85.001968	-590.335510	164.710953	1341.522095	-525.331238	-175.665207	1347.614502	-503.668488	6.267984	1332.766479	-513.653442	28.069534	1627.446411	-700.486572	239.562531	1096.973755	-656.385620	-296.411133	1129.522095	-632.559448	256.672211	831.974304	-656.061829	-308.372864	845.442200	-531.816772	1.009968	958.549438	558.629944	-31.258114	956.476501	560.366577	147.150757
-588.522217	102.584007	865.819275	-541.002075	-113.787010	862.558716	-644.741699	136.013062	488.664185	-596.727722	-165.081955	512.618774	-673.830566	142.145599	86.452347	-668.419189	-176.639969	84.935150	-588.762390	164.151596	1341.714355	-525.492737	-176.630020	1347.381958	-503.050476	5.260680	1332.622681	-512.363892	27.186512	1627.227051	-698.848145	239.440918	1097.382324	-654.468933	-295.769714	1127.455078	-631.426941	257.392303	832.235474	-651.157837	-308.687805	843.630798	-532.145996	0.139906	958.545898	558.468140	-31.153706	956.455994	560.281189	147.289536
-588.225891	101.950005	865.818115	-542.050537	-114.582214	862.588623	-643.878357	135.901108	488.572418	-597.527893	-165.269989	512.698792	-673.686768	142.144424	86.583687	-668.458557	-176.698013	84.875771	-587.291809	163.552002	1341.873169	-525.684875	-177.514969	1347.200439	-502.504364	4.276804	1332.464355	-511.082336	26.368324	1627.026611	-697.257629	239.373718	1097.696167	-652.386414	-295.062561	1125.347412	-630.081604	257.969879	832.539368	-645.579346	-308.806427	841.891479	-532.397278	-0.740924	958.526978	558.328613	-31.029001	956.433777	560.217468	147.419754
-587.955261	101.383995	865.791260	-543.081055	-115.433716	862.625244	-643.581116	135.933716	488.652100	-598.337524	-165.548401	512.762756	-673.686218	142.083038	86.744522	-668.503784	-176.757599	84.794647	-585.877319	162.958313	1342.019775	-525.988220	-178.421066	1347.092773	-501.984406	3.271940	1332.327881	-509.836121	25.639734	1626.853027	-695.629211	239.374252	1098.015015	-650.186401	-294.367035	1123.213623	-628.534607	258.543823	832.847717	-639.382874	-308.747955	840.229492	-532.655884	-1.600282	958.498474	558.202881	-30.905035	956.402649	560.192932	147.529236
-587.739868	100.879997	865.776245	-544.085083	-116.281303	862.667603	-642.958557	135.929184	488.610748	-599.210144	-165.900009	512.882507	-673.626648	142.045715	86.858429	-668.509583	-176.828247	84.712440	-584.566956	162.338409	1342.142212	-526.304077	-179.202148	1347.046143	-501.606964	2.366531	1332.197754	-508.726959	24.896553	1626.675415	-694.015198	239.429138	1098.296021	-647.841064	-293.702026	1121.181396	-626.835754	259.135040	833.200134	-632.976135	-308.670654	838.785095	-532.937073	-2.421094	958.480835	558.105469	-30.780048	956.364380	560.182251	147.700516
-587.473328	100.307510	865.776917	-545.039246	-117.105774	862.738586	-642.102539	135.774506	488.516449	-600.000916	-166.220886	512.967163	-673.492554	142.037292	86.980904	-668.565125	-176.896301	84.640533	-583.340027	161.710510	1342.308594	-526.635254	-180.047684	1347.059326	-501.120575	1.359874	1332.096558	-507.672089	24.126041	1626.509521	-692.324341	239.509338	1098.485107	-645.424011	-293.039398	1119.257080	-624.614685	259.651001	833.547913	-626.417908	-308.372772	837.281982	-533.174744	-3.259220	958.487244	558.024353	-30.689646	956.326904	560.203003	147.839554
-587.242920	99.673279	865.726868	-545.911621	-117.918434	862.781372	-641.696594	135.818695	488.494843	-600.714478	-166.464600	513.037476	-673.524414	141.963760	87.089287	-668.601746	-176.991150	84.574677	-582.187927	161.077393	1342.433350	-527.043274	-180.830872	1347.053833	-500.848511	0.452647	1331.961914	-506.753906	23.347660	1626.301025	-690.682739	239.680313	1098.695679	-643.063599	-292.602417	1117.482422	-622.549622	260.093628	833.916016	-620.213013	-308.245514	835.806580	-533.405334	-4.096846	958.458008	557.957275	-30.574892	956.285583	560.238220	147.992188
-586.978149	99.183517	865.680420	-546.769348	-118.751434	862.811707	-641.030823	135.667084	488.390167	-601.437866	-166.721069	513.111328	-673.488159	141.936768	87.147385	-668.618530	-177.071320	84.520752	-581.092163	160.407104	1342.495239	-527.453674	-181.588043	1347.111938	-500.488342	-0.446986	1331.883911	-505.857239	22.673370	1626.126343	-689.039734	239.902191	1098.892822	-640.468323	-291.854279	1115.599487	-620.406067	260.450653	834.206238	-612.205139	-307.423340	834.674255	-533.613892	-4.887259	958.425659	557.925903	-30.454536	956.251953	560.304321	148.126144
-586.743958	98.618790	865.626648	-547.565979	-119.366974	862.763245	-640.465454	135.565369	488.323608	-602.165833	-167.005905	513.189636	-673.383118	141.903320	87.240303	-668.638367	-177.170181	84.422859	-580.103760	159.769257	1342.613892	-527.883362	-182.315796	1347.168457	-500.228210	-1.344599	1331.790771	-505.002625	21.933903	1626.017822	-687.366455	240.151764	1099.063110	-637.926514	-291.315033	1113.912231	-618.116333	260.812531	834.517517	-604.688354	-306.593842	833.515869	-533.785034	-5.613281	958.342590	557.886353	-30.385181	956.225098	560.362000	148.271912
-586.416687	98.027184	865.606079	-548.373413	-120.258247	862.979919	-640.095825	135.521362	488.303345	-603.125488	-167.471741	513.425293	-673.387390	141.863098	87.355812	-668.735657	-177.239868	84.398369	-579.215576	159.107742	1342.709106	-528.431030	-182.882416	1347.165283	-499.979584	-2.226833	1331.742188	-504.233002	21.341764	1625.835449	-685.702209	240.373474	1099.079712	-635.459290	-291.052002	1112.373901	-615.590820	261.113495	834.833618	-597.397827	-305.825256	832.526794	-533.999268	-6.427833	958.435120	557.892273	-30.258228	956.203857	560.425232	148.408890
-586.135193	97.463089	865.450012	-549.046753	-121.098732	863.042175	-639.423950	135.469513	488.249786	-603.968262	-167.777191	513.540771	-673.230774	141.857208	87.474838	-668.809875	-177.326340	84.347260	-578.431335	158.495285	1342.811279	-528.833191	-183.504456	1347.263794	-499.762909	-3.064029	1331.710571	-503.518433	20.718296	1625.709839	-684.046326	240.614365	1099.161255	-632.989929	-290.896790	1110.982544	-612.988953	261.390106	835.195007	-590.050476	-304.867004	831.844910	-534.109436	-7.173066	958.359924	557.897339	-30.159498	956.191101	560.485718	148.528305
-585.812439	96.906822	865.426880	-549.497864	-121.862801	863.066162	-638.912415	135.399658	488.223724	-604.774048	-168.011917	513.704346	-673.190125	141.828064	87.632996	-668.843506	-177.419861	84.251167	-577.681885	157.813980	1342.859985	-529.201050	-184.264648	1347.438232	-499.629608	-3.870410	1331.667969	-502.772949	20.158901	1625.633423	-682.395447	240.863434	1099.178223	-630.402649	-290.424011	1109.546753	-610.153564	261.561371	835.514526	-581.804504	-303.345734	831.693542	-534.123779	-7.927413	958.347229	557.886597	-30.100840	956.206055	560.508118	148.627029
-585.581665	96.320572	865.452698	-550.047607	-122.591873	863.125427	-638.492493	135.326187	488.211212	-605.684326	-168.290985	513.911560	-673.123230	141.791458	87.826073	-668.950684	-177.486282	84.223328	-577.053589	157.196854	1342.925049	-529.645935	-184.880905	1347.548828	-499.434143	-4.651655	1331.679199	-502.074158	19.720818	1625.609619	-680.741638	241.051117	1099.141113	-627.929626	-290.304413	1108.242065	-607.161377	261.604523	835.793701	-573.904541	-301.892975	831.469910	-534.237732	-8.685682	958.378357	557.920959	-29.987135	956.217590	560.561157	148.700195
-585.326965	95.746117	865.438843	-550.509766	-123.274170	863.216248	-637.836426	135.252701	488.199860	-606.390076	-168.520111	514.074646	-672.999512	141.788895	88.024658	-668.925232	-177.550034	84.146164	-576.484558	156.558258	1343.001831	-530.074890	-185.479202	1347.664551	-499.221344	-5.415821	1331.737183	-501.492920	19.169643	1625.525757	-679.159241	241.286530	1099.077515	-625.461304	-290.245941	1107.021240	-604.195435	261.589996	836.176270	-565.802612	-300.171539	831.479675	-534.303223	-9.375013	958.406006	557.943542	-29.950155	956.261230	560.595825	148.750214
-585.113586	95.149818	865.475159	-550.889404	-123.927307	863.327759	-637.325378	135.240540	488.194122	-606.742432	-168.443695	514.133606	-672.940308	141.777374	88.211441	-668.769897	-177.652603	84.056206	-575.996704	155.939133	1343.049927	-530.490051	-186.085648	1347.742554	-499.162201	-6.085930	1331.757080	-500.960693	18.703644	1625.447266	-677.602173	241.426575	1098.971802	-623.032288	-290.187073	1105.844360	-601.051208	261.385712	836.491699	-557.671936	-298.305969	831.688354	-534.373047	-10.057454	958.477844	557.989990	-29.918938	956.311157	560.629944	148.800842
-584.979919	94.589516	865.494202	-551.272827	-124.630180	863.441711	-636.713562	135.173080	488.195190	-608.269104	-169.044922	514.456665	-672.833130	141.775543	88.427696	-669.052246	-177.671188	84.090874	-575.584167	155.331894	1343.109131	-530.968750	-186.581421	1347.772827	-499.078949	-6.785309	1331.781738	-500.564056	18.192493	1625.334717	-676.089355	241.505463	1098.836792	-620.686218	-290.271973	1104.771362	-597.825317	261.125946	836.880371	-549.743530	-296.383270	832.143066	-534.482422	-10.728037	958.540588	558.022095	-29.906750	956.344666	560.635681	148.827911
-584.729919	94.064552	865.584900	-551.450867	-125.219894	863.553284	-635.471924	134.871918	488.099762	-609.236511	-169.300827	514.698914	-672.556641	141.824356	88.577126	-669.099426	-177.705750	84.067856	-575.241699	154.724594	1343.142212	-531.347961	-187.105545	1347.815918	-498.986786	-7.472679	1331.849487	-500.156677	17.734314	1625.239380	-674.434814	241.718765	1098.865967	-618.359253	-290.438293	1103.749146	-594.678650	260.901947	837.262268	-541.745239	-294.306946	832.843323	-534.463379	-11.346025	958.650574	558.044373	-29.881409	956.380554	560.640747	148.884384
-584.808655	92.950462	865.372925	-551.523743	-126.131699	863.734375	-634.869019	134.897034	488.033813	-610.436707	-169.731033	515.046448	-672.544678	141.827927	88.783943	-669.242249	-177.755096	84.099861	-574.965149	154.164749	1343.203491	-531.674561	-187.661575	1347.893677	-498.915009	-8.139592	1331.910522	-499.799683	17.280361	1625.163208	-673.026062	241.698318	1098.723633	-616.086792	-290.508881	1102.809204	-591.439697	260.532623	837.693542	-533.878296	-292.125610	833.784363	-534.504150	-12.179872	958.614319	558.067261	-29.870399	956.396606	560.617004	148.920593
-584.521851	92.798210	865.431702	-551.833374	-126.564880	863.745239	-634.061584	134.358917	487.806671	-611.314575	-169.934387	515.215210	-672.455933	141.834442	88.911934	-669.294128	-177.782745	84.061707	-574.698730	153.569870	1343.246826	-531.925720	-188.162781	1347.946777	-498.914032	-8.742954	1331.929321	-499.539398	16.886412	1625.094116	-671.732666	241.643524	1098.565430	-613.870789	-290.688354	1101.987793	-588.100220	259.929993	838.151306	-526.197021	-289.985840	834.913147	-534.486572	-12.585958	958.643982	558.027039	-29.891563	956.431335	560.540405	148.893448
-584.394836	92.675697	865.844238	-552.214417	-126.688118	863.708313	-633.616516	134.801941	488.167206	-612.207153	-170.138321	515.405273	-672.328735	141.875931	89.169525	-669.347168	-177.849197	84.020355	-574.528870	152.994736	1343.276001	-532.148987	-188.671585	1347.995972	-498.902100	-9.309894	1331.994995	-499.347351	16.599697	1625.027588	-670.435242	241.409821	1098.327637	-611.692200	-290.760681	1101.175293	-584.788086	259.265289	838.570862	-518.537231	-287.759949	836.298706	-534.611511	-12.979388	958.843079	558.020264	-29.885115	956.401367	560.465576	148.904022
-584.298828	92.120155	865.943481	-552.229492	-127.172272	863.779297	-632.957458	134.687637	488.166046	-613.101929	-170.311676	515.630005	-672.231628	141.880112	89.335938	-669.437134	-177.896683	84.013512	-574.371094	152.426697	1343.267212	-532.266052	-189.168488	1348.036499	-498.789856	-9.906353	1332.058105	-499.285004	16.169018	1624.947998	-669.237915	241.154282	1098.116211	-609.569580	-290.999512	1100.519043	-581.485840	258.541443	839.099670	-511.125916	-285.487915	837.880798	-534.584778	-13.529182	958.934387	557.950073	-29.909338	956.386536	560.343262	148.892532
-584.163269	91.641380	866.010681	-552.189392	-127.705513	863.845825	-632.394104	134.634735	488.200989	-613.360596	-170.134216	515.629761	-672.069885	141.858261	89.516998	-669.220886	-177.990372	83.896278	-574.310913	151.872421	1343.297974	-532.310608	-189.630020	1348.091064	-498.747253	-10.438978	1332.123535	-499.209229	15.784503	1624.979614	-668.135071	240.829590	1097.875610	-607.535583	-291.139038	1099.894897	-578.119202	257.650970	839.638916	-503.905243	-283.251984	839.675537	-534.514954	-14.053830	959.008484	557.881470	-29.917364	956.361023	560.191162	148.882782
-584.091187	91.306740	866.087524	-552.190613	-128.096313	863.864868	-631.780273	134.566376	488.267609	-614.873108	-170.751892	516.013977	-671.922241	141.836258	89.669456	-669.503723	-177.995987	83.963417	-574.256958	151.384598	1343.315552	-532.312744	-190.049347	1348.120239	-498.715820	-10.904467	1332.150391	-499.295502	15.239790	1624.964355	-667.063782	240.377701	1097.621338	-605.508728	-291.249481	1099.322144	-574.827759	256.795288	840.179565	-496.864929	-280.913452	841.580200	-534.473022	-14.452639	959.055603	557.760132	-29.968887	956.321167	560.013611	148.853455
-584.025269	90.913414	866.134521	-552.116516	-128.548477	863.879639	-631.282593	134.497574	488.307587	-615.748657	-170.898560	516.244385	-671.781067	141.788467	89.879242	-669.578857	-178.047287	83.956413	-574.227295	150.862778	1343.287598	-532.246033	-190.439285	1348.138306	-498.667175	-11.363884	1332.174316	-499.366608	15.036933	1625.005371	-666.082336	239.859100	1097.404053	-603.555664	-291.433319	1098.841431	-571.552185	255.803360	840.763367	-490.182159	-278.679932	843.572937	-534.403198	-14.889053	959.087097	557.651855	-30.002083	956.252380	559.875916	148.820648
-583.936218	90.511154	866.139099	-552.024170	-129.011002	863.857117	-630.872986	134.390045	488.330719	-616.226563	-170.854019	516.337952	-671.678284	141.718552	90.040421	-669.467102	-178.119614	83.879311	-574.233276	150.372009	1343.223267	-532.176147	-190.753403	1348.131592	-498.656342	-11.756582	1332.175659	-499.500977	14.724775	1625.084351	-665.181030	239.237000	1097.124878	-601.590881	-291.590424	1098.354248	-568.278870	254.785217	841.374878	-483.459351	-276.278046	845.682495	-534.296143	-15.331201	959.072693	557.466797	-30.089533	956.188293	559.678101	148.771027
-583.839111	90.107407	866.183044	-551.894531	-129.393509	863.849304	-630.422180	134.221558	488.344421	-616.985840	-171.014786	516.516663	-671.568237	141.686676	90.210625	-669.470215	-178.174362	83.867722	-574.276794	149.917816	1343.151978	-532.078430	-191.072464	1348.130249	-498.625458	-12.118456	1332.203003	-499.720276	14.450636	1625.144775	-664.663208	238.477585	1096.582642	-599.735657	-291.982483	1098.008667	-565.124512	253.867523	841.999573	-477.961456	-274.371765	847.554871	-534.171021	-15.739367	959.087158	557.280518	-30.144556	956.115173	559.481201	148.740707
-583.750549	89.766006	866.209717	-551.758179	-129.750137	863.830933	-630.104370	134.027832	488.360168	-617.723083	-171.203278	516.719177	-671.501038	141.602402	90.369278	-669.464050	-178.240097	83.850929	-574.370300	149.466263	1343.082275	-531.960510	-191.324890	1348.144775	-498.613800	-12.466567	1332.219238	-499.985626	14.194428	1625.210205	-663.931580	237.583923	1096.251587	-597.871277	-292.352844	1097.667358	-561.917969	252.718903	842.680481	-472.328278	-272.306732	849.586304	-534.043457	-16.098370	959.086304	557.095276	-30.217634	956.032593	559.292603	148.698975
-583.592468	89.420403	866.238403	-551.586853	-130.046616	863.821350	-629.838867	133.826553	488.422943	-618.375793	-171.367691	516.908508	-671.431702	141.555115	90.494041	-669.510681	-178.260620	83.854233	-574.507446	149.068054	1343.011353	-531.819397	-191.553131	1348.158569	-498.614258	-12.748104	1332.233765	-500.228363	13.990247	1625.314087	-663.221130	236.706818	1095.987183	-596.049683	-292.613983	1097.333130	-558.930786	251.797714	843.388916	-466.878326	-270.221710	851.622803	-533.881836	-16.433367	959.097595	556.897461	-30.270693	955.955017	559.110229	148.668915
-583.435730	89.106949	866.269775	-551.410095	-130.326599	863.818176	-629.524902	133.600830	488.431671	-618.947693	-171.438354	517.033081	-671.390503	141.505859	90.593208	-669.525085	-178.316177	83.844795	-574.667725	148.636047	1342.915039	-531.650635	-191.835098	1348.204346	-498.617249	-13.026523	1332.257813	-500.625702	13.714710	1625.369019	-662.629456	235.866302	1095.695190	-594.169678	-292.848145	1096.990967	-555.993896	250.799973	844.116333	-461.629028	-268.099854	853.644226	-533.715149	-16.741257	959.112122	556.670654	-30.313683	955.904114	558.900513	148.661377
-583.270630	88.785538	866.288574	-551.183289	-130.669571	863.804565	-629.298584	133.417877	488.469391	-619.596924	-171.602432	517.195007	-671.332153	141.466110	90.689674	-669.502197	-178.382401	83.854927	-574.864685	148.278656	1342.859741	-531.497437	-192.064621	1348.253418	-498.642273	-13.275268	1332.302490	-501.043396	13.415239	1625.391724	-662.176025	235.129715	1095.384888	-592.396729	-293.291656	1096.807739	-553.088257	249.575592	844.860779	-456.797424	-265.997498	855.609985	-533.522705	-17.078766	959.116211	556.458252	-30.373373	955.880066	558.694092	148.624176
-583.046814	88.471123	866.316589	-550.892029	-131.020142	863.833801	-629.012085	133.202408	488.494507	-619.940613	-171.522049	517.123535	-671.246033	141.417831	90.724037	-669.424316	-178.437088	83.868240	-575.108643	147.943359	1342.816650	-531.365234	-192.306229	1348.329468	-498.686310	-13.484095	1332.343628	-501.334076	13.329812	1625.547363	-661.736938	234.339859	1095.052612	-590.650635	-293.683685	1096.552734	-550.456421	248.439026	845.535339	-452.320099	-264.022461	857.482056	-533.289978	-17.404734	959.153442	556.231628	-30.426546	955.843689	558.503418	148.611496
-582.781738	88.189018	866.325256	-550.599060	-131.309525	863.819031	-628.774841	132.971786	488.528107	-620.293091	-171.522308	517.122314	-671.224182	141.345718	90.760437	-669.357727	-178.451065	83.830681	-575.380066	147.615158	1342.760376	-531.183044	-192.456711	1348.423584	-498.741577	-13.665268	1332.379517	-501.788086	13.202700	1625.580933	-661.330200	233.652222	1094.782349	-588.939758	-294.012543	1096.362305	-548.106995	247.484238	846.177612	-448.094116	-262.040527	859.287476	-533.047852	-17.701960	959.164124	556.002380	-30.438768	955.831604	558.340210	148.565247
-582.553284	87.938164	866.337402	-550.300354	-131.573669	863.814697	-628.261658	132.584579	488.507416	-620.490601	-171.479843	517.223694	-671.075195	141.364319	90.728615	-669.270081	-178.501389	83.829315	-575.670288	147.312378	1342.701172	-530.991089	-192.595871	1348.503784	-498.822632	-13.815376	1332.429199	-502.221985	13.055336	1625.654785	-660.869873	232.902084	1094.519043	-587.267273	-294.428345	1096.222656	-545.956482	246.593002	846.781494	-444.326569	-260.170349	860.926208	-532.806335	-17.959301	959.175842	555.783325	-30.420612	955.803406	558.171753	148.576950
-582.277588	87.610291	866.314453	-549.942139	-131.859314	863.801636	-628.182495	132.362961	488.509857	-620.823303	-171.600449	517.345276	-671.056152	141.284622	90.731636	-669.234314	-178.538483	83.851662	-576.068176	147.003708	1342.649048	-530.842529	-192.742020	1348.605591	-498.907776	-13.947037	1332.490601	-502.684631	12.917544	1625.713623	-660.495300	232.294113	1094.272339	-585.667297	-294.798401	1096.075562	-543.999023	245.665894	847.318298	-440.834503	-258.411896	862.422363	-532.526917	-18.254107	959.170776	555.530212	-30.403986	955.791077	557.994873	148.600266
-582.039612	87.269989	866.310791	-549.602234	-132.131073	863.794189	-628.296021	132.142166	488.538513	-621.051147	-171.540115	517.449341	-671.070801	141.193893	90.746529	-669.199951	-178.533676	83.863373	-576.471558	146.741455	1342.589355	-530.662292	-192.887054	1348.711914	-498.996490	-14.048418	1332.575928	-503.068787	12.822660	1625.836060	-660.162842	231.612320	1094.010864	-584.088135	-295.200867	1095.985229	-542.235046	244.894379	847.734619	-437.742859	-256.745270	863.776184	-532.260193	-18.548353	959.172668	555.265015	-30.367453	955.778076	557.828308	148.615372
-581.779907	86.924316	866.298523	-549.198120	-132.447433	863.783813	-628.377991	131.904236	488.552826	-621.241821	-171.449860	517.536194	-671.053833	141.128876	90.721222	-669.153259	-178.564377	83.874298	-576.889648	146.486359	1342.525146	-530.493225	-193.003281	1348.817261	-499.144012	-14.151177	1332.632080	-503.536377	12.622417	1625.948853	-659.947571	230.995224	1093.693970	-582.509766	-295.533325	1095.892700	-540.678040	244.067871	848.129456	-434.954376	-255.177368	864.926514	-531.966858	-18.861834	959.174377	554.939941	-30.304928	955.831238	557.633240	148.616516
-581.489014	86.594505	866.288330	-548.774109	-132.716217	863.802246	-628.472778	131.630585	488.571869	-621.636414	-171.754822	517.905334	-671.066284	141.066772	90.681358	-669.241089	-178.572403	83.945114	-577.287109	146.261353	1342.426758	-530.258423	-193.099152	1348.957153	-499.259827	-14.231238	1332.699097	-503.984406	12.539449	1626.056396	-660.178101	230.639893	1093.213989	-580.986084	-295.842102	1095.859619	-539.342712	243.265503	848.382568	-432.455688	-253.638641	865.917725	-531.656372	-19.134563	959.194092	554.834351	-30.286156	955.780334	557.537109	148.692703
-581.252075	86.305252	866.272095	-548.359802	-132.977219	863.826843	-628.590637	131.320633	488.596649	-621.762146	-171.844513	518.000000	-671.068054	140.963760	90.638222	-669.234924	-178.573364	83.955757	-577.713684	146.036407	1342.363647	-530.068665	-193.183624	1349.093872	-499.397827	-14.288918	1332.783081	-504.417664	12.472034	1626.145508	-660.135803	230.122452	1092.908447	-579.485596	-296.232483	1095.797729	-538.197693	242.603714	848.642700	-430.247864	-252.286942	866.719482	-531.381470	-19.372383	959.214722	554.582153	-30.201731	955.828796	557.414551	148.686432
-580.988708	86.039017	866.247192	-547.910461	-133.218445	863.850220	-628.690369	131.022598	488.636902	-621.798584	-171.976089	518.109741	-671.035278	140.883347	90.581421	-669.230835	-178.590332	83.974991	-578.148682	145.824692	1342.274536	-529.906311	-193.245377	1349.217285	-499.517303	-14.350658	1332.866089	-504.872498	12.342604	1626.192627	-660.115845	229.597672	1092.564941	-577.990784	-296.554352	1095.739258	-537.235229	241.927277	848.788513	-428.355713	-251.044540	867.264465	-531.082214	-19.585388	959.232483	554.220520	-30.086092	955.920105	557.260315	148.627457
-580.738464	85.757553	866.223083	-547.458374	-133.467148	863.868530	-628.840820	130.677643	488.623688	-621.753601	-172.056641	518.197266	-671.028381	140.797394	90.530159	-669.225830	-178.615402	84.013924	-578.568787	145.602707	1342.167725	-529.776978	-193.330154	1349.338501	-499.654999	-14.405748	1332.950684	-505.283875	12.454508	1626.259033	-659.857422	228.618393	1091.992798	-576.508057	-296.950043	1095.747192	-536.511658	241.347702	848.866943	-426.700195	-249.860916	867.664978	-530.778198	-19.808270	959.244507	553.873535	-29.977678	956.011475	557.106323	148.576111
-580.506165	85.521606	866.176514	-547.009583	-133.692123	863.853088	-629.009827	130.366531	488.651459	-621.693542	-172.196655	518.282166	-671.063232	140.706375	90.457565	-669.220825	-178.630600	84.051056	-578.962830	145.420044	1342.083496	-529.609314	-193.431381	1349.491455	-499.793427	-14.477216	1333.031128	-505.702728	12.493748	1626.305176	-659.934021	228.236969	1091.674438	-575.010071	-297.229767	1095.706421	-535.967590	240.744675	848.899963	-425.313324	-248.810776	867.858826	-530.490906	-20.000523	959.230652	553.798096	-30.056295	955.920166	557.073914	148.643982
-580.266785	85.300484	866.148254	-546.533325	-133.912231	863.836182	-629.250122	130.075867	488.676544	-621.521973	-172.326553	518.337158	-671.048950	140.640228	90.395020	-669.229980	-178.630234	84.094200	-579.365417	145.223694	1341.990234	-529.534973	-193.522629	1349.585693	-499.942932	-14.534776	1333.102417	-505.995544	12.561069	1626.411255	-660.066467	227.925125	1091.375854	-573.588623	-297.304657	1095.587769	-535.611633	240.200027	848.844360	-424.121277	-247.912170	867.819153	-530.189453	-20.189177	959.226563	553.855896	-30.124228	955.899536	557.067627	148.745087
-580.077393	85.055679	866.083557	-546.087585	-134.100494	863.836548	-629.477722	129.768799	488.690765	-621.359863	-172.528183	518.392517	-671.051575	140.556702	90.272667	-669.190247	-178.621002	84.114967	-579.721130	145.059860	1341.879761	-529.457825	-193.579758	1349.664063	-500.066467	-14.594355	1333.177002	-506.377350	12.628637	1626.432861	-660.251160	227.699020	1091.107422	-572.226685	-297.484741	1095.556152	-535.438232	239.725388	848.713318	-423.174347	-247.077423	867.549744	-529.917786	-20.345060	959.207886	553.825439	-30.141720	955.952209	556.998657	148.746536
-579.884216	84.835281	866.035278	-545.628845	-134.233902	863.830688	-629.707642	129.419739	488.676819	-621.035278	-172.665878	518.413635	-671.091309	140.475479	90.187897	-669.198303	-178.646149	84.114922	-580.102661	144.947495	1341.769409	-529.427063	-193.600647	1349.711304	-500.212830	-14.612967	1333.227173	-506.759064	12.720274	1626.443604	-660.415833	227.416321	1090.827026	-570.687378	-297.843170	1095.513916	-535.473022	239.284637	848.506287	-422.485382	-246.352783	867.205688	-529.647156	-20.470709	959.197998	553.827087	-30.159025	955.974487	556.943848	148.747574
-579.692688	84.645935	865.973877	-545.183350	-134.393845	863.835083	-629.986755	129.084518	488.677704	-620.689392	-172.876984	518.447632	-671.120972	140.424454	90.097061	-669.200256	-178.632507	84.135658	-580.479004	144.801437	1341.682739	-529.377319	-193.652481	1349.763672	-500.367859	-14.641489	1333.265869	-507.205780	12.817289	1626.419434	-660.930359	227.713608	1090.769653	-569.355347	-297.840576	1095.318481	-535.664612	238.878021	848.306702	-421.921692	-245.732712	866.580139	-529.390259	-20.587975	959.188477	553.856140	-30.208149	956.031189	556.907410	148.741165
-579.541260	84.470825	865.891541	-544.760498	-134.521835	863.804260	-630.217834	128.755035	488.626068	-620.308105	-173.090302	518.453674	-671.112000	140.375381	89.990913	-669.262756	-178.637039	84.179253	-580.839355	144.681549	1341.585083	-529.371582	-193.674255	1349.785034	-500.562256	-14.650021	1333.312866	-507.616638	13.039125	1626.353271	-660.759644	226.840576	1090.225586	-567.934631	-298.028900	1095.247437	-535.974976	238.454086	847.964172	-421.605804	-245.292648	865.791626	-529.157532	-20.684261	959.148438	553.914063	-30.266855	956.082886	556.877502	148.693283
-579.372070	84.279793	865.828552	-544.279602	-134.697708	863.803284	-630.503479	128.470657	488.643707	-619.783203	-173.235657	518.430054	-671.156921	140.291672	89.867523	-669.273376	-178.620422	84.168892	-581.203430	144.588852	1341.486206	-529.326172	-193.716751	1349.814087	-500.723175	-14.638405	1333.345337	-507.908142	13.272404	1626.395874	-661.051086	226.705109	1090.013306	-566.497620	-298.278900	1095.140015	-536.462341	238.023743	847.611023	-421.394073	-244.910538	864.888550	-528.899780	-20.804703	959.137085	553.845032	-30.243387	956.159546	556.745117	148.675323
-579.193054	84.115646	865.767761	-543.798523	-134.861725	863.822571	-630.753052	128.176117	488.674744	-619.188660	-173.413177	518.372559	-671.158691	140.254333	89.776016	-669.287109	-178.600143	84.213715	-581.558899	144.493896	1341.383789	-529.389465	-193.654678	1349.756470	-500.877930	-14.653414	1333.392212	-508.295441	13.465470	1626.374146	-661.725403	227.229019	1090.086670	-565.140015	-298.319824	1094.971924	-537.161133	237.674820	847.276184	-421.332153	-244.569351	863.850220	-528.646179	-20.901466	959.139771	553.805725	-30.168726	956.220093	556.716614	148.524170
-579.038330	83.984161	865.694214	-543.395874	-134.931046	863.788818	-631.023987	127.888664	488.697601	-618.443604	-173.654480	518.284363	-671.200989	140.199051	89.644058	-669.261780	-178.609161	84.263680	-581.907654	144.416412	1341.292969	-529.259766	-193.772598	1349.816040	-501.026703	-14.619475	1333.400879	-508.716919	13.565358	1626.311401	-662.082581	227.188217	1089.938232	-563.824341	-298.251160	1094.720825	-537.890930	237.310806	846.840332	-421.519226	-244.407959	862.613159	-528.429871	-20.956553	959.105652	553.680725	-30.107748	956.105774	556.659180	148.506775
-578.918274	83.782822	865.605652	-543.007996	-135.050110	863.782959	-631.243042	127.590736	488.658569	-617.810181	-173.989288	518.230347	-671.173706	140.152786	89.519814	-669.332886	-178.606293	84.277245	-582.281860	144.381241	1341.180786	-529.216614	-193.770096	1349.812378	-501.165710	-14.587358	1333.422363	-509.131653	13.802223	1626.302734	-662.214417	226.723618	1089.555664	-562.488281	-298.343506	1094.646729	-538.767151	236.975723	846.319885	-421.778809	-244.345047	861.297424	-528.230835	-21.048418	959.074219	553.785767	-30.166351	956.117249	556.614929	148.484711
-578.775452	83.634529	865.521362	-542.647339	-135.145447	863.785828	-631.464478	127.257271	488.609863	-617.052734	-174.229218	518.188538	-671.188354	140.116379	89.401588	-669.362122	-178.582535	84.335068	-582.594666	144.335205	1341.057007	-529.127380	-193.739731	1349.790405	-501.276917	-14.548733	1333.421143	-509.616760	13.941290	1626.245605	-662.833984	226.993149	1089.579468	-561.179260	-298.324463	1094.447021	-539.764771	236.604935	845.856323	-422.184357	-244.355042	859.902771	-528.039551	-21.109068	959.051514	553.863342	-30.189730	956.111938	556.566772	148.460876
-578.654907	83.471245	865.432068	-542.322815	-135.239212	863.784546	-631.717834	126.954559	488.593781	-616.199280	-174.534103	518.100098	-671.230042	140.047699	89.292358	-669.335938	-178.556366	84.394424	-582.884888	144.304428	1340.942383	-529.034668	-193.707123	1349.754639	-501.381866	-14.480367	1333.412231	-510.064270	14.199058	1626.231445	-663.240417	226.866104	1089.395386	-559.905457	-298.257629	1094.275879	-540.855408	236.312317	845.295654	-422.674042	-244.515091	858.394165	-527.876770	-21.177696	959.023926	553.916199	-30.183887	956.092407	556.488525	148.472794
-578.523743	83.329613	865.331299	-542.008850	-135.361969	863.789429	-631.935181	126.700104	488.569519	-615.284790	-174.831100	517.972107	-671.267456	139.987671	89.163429	-669.357544	-178.564163	84.437851	-583.127808	144.293579	1340.816040	-528.890137	-193.660904	1349.721558	-501.459747	-14.435767	1333.405640	-510.529602	14.437317	1626.219971	-663.628967	226.689117	1089.210205	-558.589050	-298.129333	1094.087524	-542.014709	235.946655	844.691772	-423.284027	-244.692062	856.825439	-527.719666	-21.247673	958.995422	553.927612	-30.071333	956.012329	556.231934	148.802002
-578.428833	83.155403	865.236328	-541.678894	-135.521332	863.813904	-632.180847	126.451233	488.515869	-614.369080	-175.225861	517.853760	-671.261902	139.916138	89.056793	-669.402222	-178.556259	84.477097	-583.364990	144.284225	1340.726074	-528.883911	-193.484802	1349.599854	-501.536621	-14.319979	1333.390625	-511.026367	14.680253	1626.195068	-664.056335	226.512390	1089.046021	-557.420105	-297.908020	1093.888184	-543.301758	235.668503	844.115784	-424.037201	-245.003204	855.214966	-527.567810	-21.337872	958.977112	553.945129	-30.021650	955.956116	556.128052	148.937912
-578.294495	82.998909	865.147339	-541.338196	-135.700500	863.845398	-632.318726	126.150688	488.464417	-613.317993	-175.634567	517.766235	-671.242188	139.901672	88.928337	-669.445984	-178.571320	84.523621	-583.632874	144.342758	1340.636475	-528.719360	-193.371857	1349.562622	-501.621643	-14.172528	1333.402588	-511.549316	14.803139	1626.196289	-664.056458	225.784134	1088.830933	-556.184998	-297.757294	1093.800537	-544.654053	235.404068	843.453735	-424.883057	-245.354019	853.543579	-527.398193	-21.435116	958.968079	553.984802	-30.050081	955.909058	556.112183	148.886383
-578.167542	82.843903	865.054199	-541.026672	-135.813644	863.861938	-632.403564	125.875229	488.437378	-612.223694	-175.999237	517.599731	-671.229614	139.862442	88.844116	-669.476501	-178.562515	84.630066	-583.877319	144.391983	1340.523682	-528.440857	-193.377991	1349.618652	-501.687317	-14.029926	1333.405273	-511.953979	15.104502	1626.268555	-664.653809	225.609665	1088.657104	-555.082458	-297.217041	1093.571899	-546.050232	235.094254	842.836975	-425.851471	-245.838791	851.849365	-527.247131	-21.505171	958.949768	554.041870	-30.102432	955.851929	556.187683	148.779694
-578.070679	82.675179	864.964844	-540.731750	-135.970551	863.885193	-632.468811	125.573502	488.404449	-611.065430	-176.374817	517.444336	-671.190979	139.844666	88.746178	-669.068604	-178.560852	84.655739	-584.109985	144.468307	1340.448975	-528.269348	-193.258728	1349.598267	-501.762665	-13.857462	1333.412231	-512.448914	15.166801	1626.309082	-665.346497	225.521286	1088.574951	-554.020386	-296.869415	1093.379150	-547.550903	234.839417	842.184814	-426.804321	-246.363113	850.164917	-527.108948	-21.599684	958.932861	554.081665	-30.132145	955.811890	556.230347	148.678650
-577.939331	82.527924	864.877991	-540.440857	-136.112976	863.918640	-632.503906	125.301483	488.360901	-609.981873	-176.911301	517.356201	-671.170410	139.775803	88.672752	-669.074585	-178.576935	84.774536	-584.328857	144.571609	1340.345093	-528.113647	-193.139862	1349.564575	-501.836365	-13.689862	1333.426147	-513.069519	15.478495	1626.298096	-665.942444	225.286362	1088.385986	-552.929260	-296.427856	1093.241089	-549.083252	234.519730	841.505066	-427.878235	-247.032898	848.474243	-526.966797	-21.680742	958.926208	554.137695	-30.161648	955.761230	556.318970	148.563385
-577.793030	82.377953	864.792969	-540.132690	-136.270416	863.955322	-632.493835	125.078735	488.315063	-608.825684	-177.301605	517.161316	-671.102966	139.796387	88.574753	-669.025208	-178.604691	84.878357	-584.586670	144.668335	1340.219727	-527.939758	-192.981995	1349.520630	-501.940216	-13.523223	1333.407593	-513.612732	15.599706	1626.334717	-666.605530	225.039871	1088.173584	-552.020630	-295.739960	1092.965088	-550.574402	234.239960	840.818970	-428.957458	-247.796371	846.810181	-526.807556	-21.769983	958.921692	554.188416	-30.184565	955.707336	556.377380	148.561813
-577.685120	82.226006	864.692017	-539.827820	-136.432999	863.970215	-633.010193	125.008270	488.349823	-607.687012	-177.677765	517.042480	-671.236145	139.711670	88.563484	-668.991028	-178.639496	84.951889	-584.882080	144.778259	1340.083374	-527.757080	-192.818680	1349.468140	-502.017944	-13.353114	1333.412231	-514.176880	15.803696	1626.307495	-667.132751	224.587570	1087.849609	-551.099792	-295.205200	1092.807739	-552.208008	234.062973	840.104187	-430.182983	-248.550171	845.203064	-526.667297	-21.859949	958.897461	554.168701	-30.162411	955.662231	556.368469	148.557938
-577.552917	82.077637	864.600281	-539.558960	-136.555405	863.985779	-633.076904	124.879745	488.335938	-606.578003	-177.960754	516.875244	-671.227966	139.683990	88.525269	-668.909790	-178.648575	85.014397	-585.147095	144.871231	1339.946411	-527.565369	-192.616226	1349.423706	-502.132202	-13.151030	1333.409302	-514.735474	16.005638	1626.364014	-667.707581	224.186798	1087.590698	-550.254883	-294.649078	1092.659546	-553.835510	233.819672	839.384094	-431.349854	-249.457535	843.635742	-526.531250	-21.939503	958.878113	554.187744	-30.169579	955.614807	556.381531	148.582886
-577.396851	81.964195	864.515198	-539.252075	-136.634033	863.977173	-632.985718	124.689285	488.293182	-605.665466	-178.234970	516.706299	-671.214294	139.669678	88.449051	-668.867249	-178.644730	85.084991	-585.420776	144.956802	1339.811035	-527.360107	-192.429962	1349.381592	-502.225220	-12.929625	1333.408569	-515.255005	16.259787	1626.399902	-668.413269	223.926163	1087.399414	-549.385376	-294.401520	1092.644409	-555.486084	233.635727	838.652649	-432.574371	-250.193161	842.217590	-526.359253	-21.989923	958.848816	554.136475	-30.156668	955.579956	556.391418	148.596909
-577.261414	81.845673	864.426270	-538.946533	-136.749084	863.972107	-633.206665	124.599754	488.297424	-604.828003	-178.511154	516.601196	-671.264099	139.658020	88.430550	-668.803345	-178.649399	85.157204	-585.725037	145.065445	1339.668823	-527.170654	-192.267120	1349.378418	-502.335388	-12.693122	1333.421509	-515.878906	16.442915	1626.425171	-669.108215	223.687347	1087.215820	-548.692505	-293.810791	1092.554810	-557.126709	233.449799	837.946350	-433.859772	-251.188919	840.817017	-526.202454	-22.056660	958.820435	554.094299	-30.139233	955.560059	556.416687	148.611420
-577.077332	81.741295	864.355957	-538.586426	-136.855774	863.964233	-633.255188	124.459526	488.287445	-604.067444	-178.551376	516.487122	-671.259155	139.622620	88.388237	-668.812805	-178.634094	85.185081	-586.087402	145.182938	1339.531982	-526.950806	-192.094391	1349.390991	-502.442230	-12.460487	1333.411377	-516.457764	16.662363	1626.443604	-669.769531	223.378906	1087.012817	-548.130676	-293.274231	1092.478516	-558.775818	233.290497	837.257080	-435.063110	-251.977081	839.620056	-525.998596	-22.121588	958.802002	554.102356	-30.144665	955.542358	556.445251	148.657745
-576.906067	81.647652	864.288940	-538.218262	-136.949570	863.951172	-633.306274	124.339890	488.277802	-603.533630	-178.669540	516.463196	-671.260071	139.635208	88.341644	-668.761475	-178.618530	85.239479	-586.470520	145.330475	1339.437012	-526.696350	-191.909088	1349.413574	-502.557953	-12.229985	1333.432861	-517.034729	16.908318	1626.461670	-670.401306	223.012314	1086.798096	-547.541260	-292.919403	1092.580444	-560.434326	233.168243	836.538635	-436.360260	-252.992935	838.456604	-525.781006	-22.172527	958.777039	554.266907	-30.261042	955.684937	556.474854	148.671478
-576.705994	81.586243	864.241272	-537.824219	-137.027069	863.926392	-633.342712	124.199005	488.271729	-603.047119	-178.754044	516.404846	-671.251038	139.595276	88.319954	-668.698364	-178.609787	85.255806	-586.878296	145.483383	1339.327515	-526.600464	-191.608734	1349.363647	-502.666046	-12.000445	1333.445557	-517.618896	17.154716	1626.477783	-671.062500	222.612137	1086.535034	-547.170654	-292.522491	1092.574707	-562.133728	233.155258	835.824585	-437.557220	-253.913208	837.463806	-525.544434	-22.215052	958.759521	554.346252	-30.354488	955.641541	556.544128	148.757965
-576.515930	81.536133	864.169006	-537.445129	-137.051010	863.902710	-633.396790	124.113808	488.280975	-602.749329	-178.850082	516.405151	-671.237183	139.605103	88.268135	-668.733704	-178.574921	85.270477	-587.244995	145.594284	1339.168335	-526.229309	-191.542725	1349.490601	-502.767059	-11.746026	1333.473755	-518.144104	17.443508	1626.526001	-671.726501	222.301865	1086.315674	-546.950562	-292.013489	1092.606445	-563.863464	233.239090	835.150146	-438.964874	-254.867126	836.559998	-525.306458	-22.211296	958.724792	554.342712	-30.331469	955.609741	556.613159	148.842758
-576.311340	81.457657	864.114807	-537.003418	-137.069275	863.858582	-633.450806	123.948799	488.258881	-602.482971	-178.814529	516.367310	-671.249756	139.580658	88.214638	-668.666138	-178.592743	85.272835	-587.669800	145.686539	1339.002686	-526.057068	-191.358047	1349.502808	-502.908539	-11.462858	1333.505981	-518.688049	17.708969	1626.552246	-672.407715	221.956635	1086.104736	-546.846008	-291.666687	1092.633667	-565.508545	233.123749	834.495178	-440.051941	-255.691971	835.869568	-525.028015	-22.227461	958.688660	554.210388	-30.289690	955.631165	556.623596	148.840240
-576.104614	81.437157	864.068970	-536.562500	-137.048630	863.822266	-633.488525	123.830315	488.266632	-602.372498	-178.807053	516.348877	-671.235474	139.568420	88.198402	-668.666504	-178.601990	85.257149	-588.129517	145.810852	1338.838013	-525.838806	-191.167740	1349.547729	-503.053589	-11.225237	1333.537354	-519.288574	17.958347	1626.570435	-673.146667	221.558029	1085.826782	-546.937500	-291.111359	1092.524414	-567.140686	233.134644	833.816284	-441.175446	-256.574799	835.213867	-524.757324	-22.197943	958.663635	554.100037	-30.220882	955.615173	556.650879	148.912918
-575.922180	81.425713	864.021362	-536.152527	-136.973526	863.764893	-633.579712	123.715591	488.272247	-602.341370	-178.749115	516.361633	-671.242065	139.546738	88.133926	-668.622864	-178.618927	85.229263	-588.622009	145.968445	1338.652954	-525.650330	-191.011154	1349.610107	-503.193695	-10.968573	1333.568970	-519.769714	18.297731	1626.624634	-673.872070	221.227341	1085.602539	-547.073059	-290.920441	1092.652832	-568.689148	233.064316	833.193298	-442.438965	-257.596100	834.625916	-524.485718	-22.139738	958.617737	553.977905	-30.220934	955.601746	556.692078	148.919724
-575.684387	81.463135	863.973145	-535.690430	-136.873352	863.714111	-633.625183	123.599350	488.277771	-602.788269	-178.881943	516.498291	-671.255188	139.518661	88.108917	-668.785156	-178.591217	85.251823	-589.067322	146.118835	1338.530396	-525.453003	-190.812851	1349.723755	-503.311890	-10.722016	1333.625977	-520.332092	18.556311	1626.688354	-674.874207	221.257736	1085.633179	-547.209290	-291.000000	1092.944946	-570.283264	233.052338	832.582458	-443.581329	-258.465698	834.244629	-524.164490	-22.043249	958.576172	553.795532	-30.144617	955.580322	556.700867	148.959671
-575.456116	81.508614	863.940063	-535.178101	-136.821625	863.683350	-633.703918	123.458336	488.302124	-603.050598	-178.785660	516.602417	-671.259216	139.530579	88.077011	-668.800842	-178.558563	85.194214	-589.541016	146.251251	1338.371948	-525.252197	-190.635742	1349.851318	-503.437408	-10.438158	1333.702026	-520.833313	18.879793	1626.767578	-675.556458	220.781998	1085.209106	-547.684509	-290.379425	1092.883667	-571.836304	233.028503	832.023499	-444.415405	-259.096069	834.041931	-523.834167	-21.959850	958.555420	553.631897	-30.143751	955.560913	556.730896	149.004333
-575.203125	81.571709	863.920044	-534.678101	-136.765869	863.644653	-633.797852	123.382156	488.321716	-603.050598	-178.233704	516.484253	-671.256714	139.498032	88.047768	-668.718689	-178.565399	85.119217	-589.980347	146.382584	1338.268433	-525.066345	-190.465851	1350.008301	-503.566650	-10.149521	1333.781494	-521.300903	19.209364	1626.854248	-676.338135	220.447510	1084.922119	-547.997070	-290.610107	1093.209595	-573.311829	233.036789	831.466919	-445.431793	-259.919830	833.923218	-523.488159	-21.878805	958.534851	553.495056	-30.100517	955.532043	556.775757	149.031921
-574.956909	81.662048	863.901001	-534.123901	-136.650681	863.622620	-633.881470	123.249199	488.377808	-603.127625	-177.797012	516.503784	-671.264526	139.463470	88.019066	-668.612976	-178.585938	85.032387	-590.451904	146.581757	1338.111938	-524.861267	-190.250641	1350.198242	-503.680573	-9.843801	1333.867554	-521.771423	19.558968	1626.915039	-677.162903	220.182068	1084.704834	-548.437744	-290.853638	1093.542236	-574.746094	233.020752	830.971375	-446.523224	-260.788940	833.867188	-523.117310	-21.737789	958.521790	553.170715	-30.050188	955.587463	556.756470	148.987564
-574.711914	81.742569	863.879761	-533.594849	-136.518372	863.606384	-633.948669	123.174492	488.378845	-603.294800	-177.432220	516.521240	-671.214111	139.463486	87.968163	-668.482239	-178.593552	84.942711	-590.904602	146.768768	1337.954712	-524.729431	-190.038498	1350.373169	-503.824066	-9.586761	1333.964722	-522.215820	19.912121	1627.016602	-677.955017	219.914261	1084.490479	-548.806091	-291.370972	1093.941895	-576.252319	233.077805	830.458496	-447.429779	-261.574158	833.954407	-522.762024	-21.592924	958.511230	553.197388	-30.101465	955.486023	556.863098	149.124069
-574.481262	81.847534	863.870667	-533.103027	-136.375000	863.599182	-634.038757	123.082352	488.413025	-603.697510	-177.193512	516.657654	-671.200989	139.464340	87.958580	-668.386902	-178.610001	84.858231	-591.324768	146.938553	1337.793335	-524.666870	-189.811554	1350.539795	-503.978180	-9.304173	1334.038574	-522.635925	20.250233	1627.130127	-678.991028	220.011444	1084.567993	-549.322205	-291.725616	1094.274536	-577.520752	233.044830	830.050537	-448.136932	-262.192108	834.196899	-522.424255	-21.433807	958.508728	552.816223	-29.895786	955.606018	556.803528	149.044861
-574.253113	81.952972	863.864197	-532.616516	-136.199036	863.562195	-634.142090	122.969925	488.442871	-604.715393	-177.295258	516.948242	-671.247009	139.439438	87.930000	-668.878418	-178.629684	84.889030	-591.722900	147.121185	1337.638794	-524.565002	-189.562653	1350.724121	-504.109100	-8.984551	1334.108276	-523.066711	20.622902	1627.231934	-679.812683	219.832245	1084.407837	-549.803955	-292.443817	1094.816162	-578.908875	233.080383	829.631592	-449.040283	-263.064819	834.382690	-522.066162	-21.267208	958.485107	552.841309	-29.908621	955.510132	556.893799	149.177017
-574.039063	82.069839	863.846558	-532.194458	-135.949097	863.503723	-634.285706	122.920578	488.492737	-606.237732	-177.690002	517.393799	-671.253784	139.431076	87.887802	-668.902100	-178.558746	84.961845	-592.146423	147.327240	1337.479248	-524.515503	-189.336533	1350.919189	-504.217468	-8.679918	1334.200073	-523.470886	20.992071	1627.308350	-680.604309	219.586807	1084.222534	-550.458191	-292.611908	1095.095581	-580.260010	233.132843	829.226379	-449.562225	-263.662567	834.754333	-521.740784	-21.066608	958.443542	552.839905	-29.920986	955.419128	557.006531	149.303207
-573.921387	82.088425	863.925964	-531.730774	-135.775070	863.505981	-634.403870	122.833145	488.525024	-607.369202	-177.847092	517.762695	-671.247131	139.424240	87.865486	-669.495117	-178.549210	85.017456	-592.487976	147.526398	1337.359863	-524.457703	-189.083618	1351.117065	-504.301514	-8.407738	1334.284302	-523.845276	21.375626	1627.387695	-681.362122	219.369324	1084.040649	-550.918762	-293.385773	1095.669189	-581.450745	233.156067	828.879639	-450.233551	-264.361328	835.117615	-521.464722	-20.952698	958.488159	552.728149	-29.776281	955.300293	557.094055	149.430252
-573.704163	82.172234	863.911804	-531.257202	-135.581635	863.491882	-634.423767	122.762871	488.543243	-608.237549	-177.844101	518.066772	-671.244629	139.435837	87.830124	-669.610107	-178.547821	85.025185	-592.838379	147.718201	1337.216797	-524.403320	-188.799759	1351.315918	-504.356659	-8.103160	1334.376709	-524.168518	21.786034	1627.474976	-682.015625	219.170914	1083.920532	-551.572754	-293.719269	1095.988281	-582.576111	233.151917	828.553650	-450.882233	-265.151306	835.505371	-521.137085	-20.777634	958.477600	552.756958	-29.360273	955.276489	557.208740	149.563309
-573.478516	82.288666	863.910828	-530.793823	-135.399673	863.472839	-634.490845	122.730972	488.591278	-608.842163	-177.642273	518.294189	-671.221680	139.477722	87.823044	-669.642761	-178.546616	84.994865	-593.162292	147.928452	1337.074951	-524.334839	-188.515808	1351.543945	-504.427338	-7.794296	1334.463623	-524.581177	22.188816	1627.523438	-682.763855	218.981750	1083.815430	-552.124268	-294.298370	1096.520264	-583.746765	233.183899	828.204712	-451.337341	-265.771790	836.026367	-520.796448	-20.601051	958.467163	552.486511	-29.248121	955.250916	557.273926	149.615540
-573.307678	82.425896	863.899597	-530.393005	-135.221512	863.415955	-634.509888	122.684639	488.603851	-608.753174	-176.962036	518.283630	-671.215881	139.504166	87.812172	-669.438232	-178.555222	84.883865	-593.466614	148.129211	1336.943604	-524.269104	-188.237518	1351.781006	-504.499573	-7.438079	1334.535645	-524.944946	22.600126	1627.577759	-683.203125	218.820755	1083.791870	-552.569702	-294.909088	1096.996826	-584.816040	233.185883	827.919739	-451.575317	-266.281372	836.549500	-520.508728	-20.428623	958.431580	552.366821	-29.024950	955.129211	557.419006	149.748718
-573.097717	82.581131	863.890015	-529.980225	-135.025879	863.378357	-634.574158	122.671684	488.659180	-609.118896	-176.694519	518.423706	-671.233826	139.506744	87.767632	-669.362793	-178.580612	84.818764	-593.766968	148.347458	1336.774536	-524.209534	-187.976044	1351.964355	-504.597443	-7.124290	1334.597290	-525.247559	23.017954	1627.646851	-683.859131	218.695709	1083.625488	-552.953003	-295.716034	1097.623779	-585.752380	233.188675	827.633240	-451.939606	-266.959930	837.116028	-520.206848	-20.236959	958.410095	551.989014	-29.083426	955.267700	557.439331	149.698608
-572.892822	82.727882	863.866699	-529.587830	-134.861938	863.343201	-634.711731	122.720177	488.688873	-609.710144	-176.668045	518.629822	-671.285645	139.564285	87.762383	-669.475525	-178.559875	84.843964	-594.040283	148.596024	1336.579834	-524.176208	-187.696365	1352.162109	-504.646240	-6.831229	1334.663940	-525.574768	23.429640	1627.659912	-684.471497	218.559448	1083.442627	-553.378296	-296.323425	1098.122070	-586.683044	233.218246	827.379822	-452.139038	-267.499207	837.702881	-519.910645	-20.059765	958.380310	551.751953	-28.990309	955.269348	557.616577	149.784973
-572.672546	82.890663	863.842468	-529.213501	-134.661987	863.289429	-634.642273	122.698685	488.699921	-609.828552	-176.323700	518.619690	-671.220581	139.600708	87.712044	-669.379395	-178.573303	84.818695	-594.231323	148.838348	1336.435425	-524.122314	-187.402145	1352.339355	-504.683929	-6.587922	1334.669678	-525.894287	23.896006	1627.651855	-684.973328	218.397217	1083.263062	-553.749207	-296.813507	1098.562378	-587.536133	233.223969	827.091797	-452.272247	-268.123383	838.200317	-519.626221	-19.870651	958.345032	551.466492	-28.877457	955.271606	557.829956	149.842697
-572.505981	83.014305	863.842896	-528.932617	-134.433136	863.243347	-634.794434	122.759445	488.735840	-609.879028	-176.040894	518.617493	-671.275574	139.610489	87.672310	-669.335388	-178.550232	84.772530	-594.415527	149.027847	1336.271240	-524.087646	-187.143402	1352.489258	-504.704559	-6.300038	1334.702271	-526.222778	24.362684	1627.614990	-685.528442	218.352280	1083.121948	-554.147583	-297.072205	1098.873169	-588.371155	233.224182	826.805420	-452.398438	-268.854919	838.670593	-519.403748	-19.695545	958.322693	551.230164	-28.753614	955.256775	558.085022	149.931824
-572.344299	83.147697	863.808655	-528.623840	-134.274200	863.204041	-634.799500	122.757835	488.732452	-609.850586	-175.770508	518.611389	-671.312561	139.635132	87.649521	-669.228333	-178.566742	84.731010	-594.586731	149.222229	1336.098755	-524.032715	-186.860428	1352.651855	-504.700073	-6.009558	1334.713379	-526.508728	24.810234	1627.598755	-685.988525	218.302658	1082.950684	-554.273010	-297.762909	1099.413086	-589.078796	233.236832	826.598938	-452.245758	-269.280151	839.306152	-519.189331	-19.533907	958.291809	550.988098	-28.662518	955.255371	558.360107	149.974762
-572.172852	83.246613	863.782654	-528.332153	-134.150162	863.195313	-634.853088	122.777397	488.764526	-609.753296	-175.561981	518.613159	-671.325439	139.654587	87.646240	-669.190430	-178.567429	84.702324	-594.688904	149.444855	1335.925537	-523.943237	-186.557724	1352.791504	-504.812561	-5.798862	1334.595093	-526.796326	25.276356	1627.553833	-686.407043	218.289368	1082.805786	-554.450989	-298.142609	1099.793213	-589.769958	233.251678	826.357971	-452.197174	-269.879730	839.789551	-518.981079	-19.401632	958.280823	550.809998	-28.560534	955.263489	558.710938	150.036758
-572.070251	83.350266	863.766357	-528.119629	-134.011032	863.167297	-634.941833	122.793983	488.749390	-609.650452	-175.374496	518.617065	-671.340637	139.660156	87.590988	-669.142334	-178.534164	84.685936	-594.778137	149.667847	1335.768677	-523.878418	-186.274994	1352.916870	-504.816711	-5.542106	1334.597168	-527.065247	25.759953	1627.530518	-686.769226	218.291092	1082.644287	-554.565552	-298.456116	1100.173706	-590.366272	233.239960	826.130981	-452.072327	-270.483612	840.227234	-518.834473	-19.270763	958.261719	550.681335	-28.502462	955.296021	559.169373	150.093338
-571.949585	83.483582	863.737061	-527.928406	-133.891571	863.142822	-634.996277	122.837021	488.778412	-609.503113	-175.216782	518.601013	-671.362549	139.667130	87.579033	-669.104797	-178.502457	84.674477	-594.859741	149.892593	1335.614136	-523.825439	-186.014282	1353.053589	-504.828033	-5.287396	1334.568237	-527.345032	26.245930	1627.486084	-687.083191	218.326248	1082.480103	-554.696716	-298.468719	1100.331299	-590.870728	233.258499	825.905701	-451.783905	-271.005707	840.641968	-518.693909	-19.135630	958.239319	550.516785	-28.385714	955.293823	559.605591	150.222260
-571.813049	83.577370	863.680420	-527.722229	-133.789215	863.138855	-634.989197	122.813461	488.746216	-609.234558	-175.047470	518.583740	-671.367188	139.681427	87.536163	-669.015381	-178.474152	84.657196	-594.905579	150.105026	1335.437988	-523.744324	-185.743210	1353.148071	-504.807678	-5.046079	1334.543091	-527.581177	26.721561	1627.443115	-687.351868	218.364059	1082.334351	-554.751282	-298.409424	1100.494995	-591.335083	233.268555	825.688293	-451.459930	-271.602081	840.989746	-518.545471	-19.008978	958.214722	550.344543	-28.260975	955.315613	560.072449	150.301041
-571.722107	83.750183	863.650757	-527.562500	-133.660355	863.094666	-635.031311	122.845612	488.722046	-608.943848	-174.908020	518.542358	-671.373657	139.671188	87.498222	-669.004211	-178.437759	84.650146	-594.969971	150.324326	1335.278076	-523.733826	-185.472733	1353.221924	-504.701324	-4.734743	1334.595947	-527.786926	27.187328	1627.383667	-687.575806	218.446182	1082.161743	-554.633240	-298.571716	1100.709961	-591.724365	233.222900	825.337097	-451.102905	-272.168121	841.316284	-518.435181	-18.858938	958.182800	550.212708	-28.153706	955.291138	560.643311	150.378342
-571.607849	83.835678	863.587280	-527.395142	-133.543015	863.085938	-635.036316	122.875786	488.722595	-608.617554	-174.800140	518.477539	-671.369202	139.680161	87.468864	-668.913940	-178.450562	84.642456	-594.950439	150.561279	1335.112427	-523.651001	-185.170486	1353.313232	-504.764587	-4.523059	1334.469849	-527.998840	27.651787	1627.298706	-687.719299	218.506348	1082.055054	-554.235046	-299.206207	1101.182007	-592.065735	233.210815	825.099670	-450.693085	-272.598328	841.624695	-518.325989	-18.731560	958.155396	550.069458	-28.045088	955.312378	561.198792	150.423889
-571.518555	83.976807	863.557739	-527.275391	-133.464767	863.084656	-635.036560	122.904099	488.721954	-608.284485	-174.778885	518.427307	-671.364380	139.681564	87.450966	-668.856628	-178.394531	84.671074	-594.937744	150.793427	1334.963135	-523.584717	-184.929199	1353.389648	-504.746643	-4.268730	1334.445190	-528.141479	28.104937	1627.278320	-687.775757	218.601578	1081.916382	-554.057312	-299.002563	1101.206299	-592.345642	233.225159	824.924377	-450.209778	-273.095947	841.818665	-518.241089	-18.610952	958.145752	549.914063	-27.933804	955.334045	561.750183	150.561401
-571.443726	84.052254	863.512329	-527.130371	-133.332672	863.063293	-635.002136	122.943680	488.690094	-607.864990	-174.716629	518.354309	-671.365723	139.684875	87.446808	-668.813049	-178.386139	84.670082	-594.913452	150.999939	1334.851807	-523.526489	-184.655930	1353.484741	-504.732056	-4.039257	1334.423218	-528.272949	28.540668	1627.199951	-687.820435	218.699921	1081.794189	-553.691467	-298.936096	1101.366943	-592.537231	233.237976	824.718994	-449.588074	-273.600006	842.057129	-518.157532	-18.490433	958.119934	549.729858	-27.763489	955.336609	562.331299	150.653793
-571.352356	84.148888	863.479614	-526.990479	-133.237289	863.086731	-634.907959	123.024918	488.681091	-607.410767	-174.650101	518.289307	-671.360901	139.700424	87.467621	-668.786499	-178.355560	84.682068	-594.928467	151.196198	1334.766846	-523.465698	-184.402298	1353.557007	-504.702271	-3.810408	1334.421387	-528.342773	28.955109	1627.169434	-687.826050	218.854187	1081.656860	-553.287842	-298.798920	1101.506958	-592.675720	233.327637	824.707764	-448.936768	-274.011139	842.235474	-518.073364	-18.369463	958.124023	549.559692	-27.591753	955.320801	562.905945	150.771088
-571.287231	84.243034	863.454163	-526.862854	-133.156677	863.122742	-634.793518	123.113647	488.670807	-606.890808	-174.629913	518.204407	-671.358582	139.698318	87.456398	-668.702026	-178.349045	84.686195	-594.918762	151.427475	1334.676514	-523.440979	-184.141052	1353.645386	-504.708252	-3.559673	1334.402466	-528.402405	29.376587	1627.113403	-687.801758	219.040192	1081.543457	-552.818420	-298.653290	1101.571167	-592.697388	233.342819	824.541443	-448.263336	-274.362396	842.376282	-518.017639	-18.255035	958.140869	548.907532	-27.701658	955.482788	563.303467	150.690186
-571.215271	84.315720	863.405212	-526.730957	-133.072342	863.134338	-634.622559	123.231689	488.639221	-606.337891	-174.663315	518.078003	-671.346863	139.706345	87.465179	-668.640320	-178.349243	84.705742	-594.943115	151.662781	1334.588623	-523.406799	-183.895172	1353.722656	-504.713135	-3.312803	1334.389526	-528.409607	29.715374	1627.108887	-687.708740	219.208511	1081.386230	-552.335205	-298.442719	1101.634888	-592.625366	233.397400	824.375366	-447.702881	-274.903473	842.413757	-517.945618	-18.147348	958.130066	548.886230	-27.393120	955.446228	563.919922	150.904633
-571.143860	84.417236	863.374695	-526.587891	-133.014328	863.155579	-634.443359	123.342552	488.601074	-606.662903	-175.393753	518.246704	-671.344788	139.718674	87.476463	-668.931152	-178.277374	84.838348	-594.973694	151.888611	1334.521729	-523.379395	-183.630127	1353.780151	-504.719635	-3.068263	1334.375854	-528.406616	30.114634	1626.987671	-687.601563	219.391281	1081.240479	-551.866760	-297.843292	1101.569946	-592.490479	233.447067	824.234741	-446.795776	-275.164581	842.514954	-517.873474	-18.043190	958.135254	548.675842	-27.145290	955.408569	564.419617	151.086533
-571.052063	84.482201	863.329407	-526.451416	-132.979904	863.180969	-634.257019	123.455551	488.561554	-606.129028	-175.496460	518.205688	-671.287231	139.751907	87.456993	-668.923462	-178.253952	84.883415	-595.043396	152.054306	1334.411255	-523.403015	-183.387604	1353.817871	-504.643738	-2.783299	1334.467407	-528.389832	30.351921	1626.950684	-687.469421	219.533142	1081.073120	-551.137695	-297.871826	1101.710083	-592.230774	233.509430	824.101013	-446.010956	-275.449615	842.571289	-517.792969	-17.964104	958.134338	548.461487	-26.993156	955.389465	564.952087	151.165329
-570.957031	84.550392	863.282959	-526.321045	-132.906433	863.191528	-634.053589	123.598526	488.540588	-605.570923	-175.614746	518.138062	-671.281860	139.768311	87.479103	-668.920532	-178.227066	84.928490	-595.098450	152.246338	1334.308472	-523.352051	-183.109619	1353.857788	-504.783112	-2.626048	1334.333496	-528.280640	30.825251	1626.870605	-687.294922	219.656372	1080.908569	-550.472351	-297.784302	1101.821167	-591.851624	233.517624	823.846802	-445.236328	-275.776917	842.612671	-517.706360	-17.868563	958.123291	548.275696	-26.836773	955.368591	565.485962	151.316391
-570.872070	84.587296	863.242859	-526.165283	-132.903885	863.205200	-633.780151	123.683487	488.475189	-604.998962	-175.624435	518.037781	-671.247864	139.811859	87.484192	-668.853699	-178.234940	84.952240	-595.194031	152.409729	1334.233032	-523.373901	-182.856033	1353.873047	-504.856323	-2.411406	1334.329346	-528.183655	31.154379	1626.803833	-687.089844	219.816620	1080.729370	-549.778015	-297.346405	1101.788574	-591.477539	233.571426	823.742798	-444.280426	-275.900116	842.675964	-517.607361	-17.820683	958.115112	548.013123	-26.628794	955.327271	565.886353	151.351990
-570.729431	84.651611	863.215637	-525.961121	-132.841309	863.250244	-633.576660	123.778053	488.468262	-604.479980	-175.651947	517.957520	-671.230408	139.836853	87.525162	-668.776306	-178.221771	84.996567	-595.315918	152.572632	1334.172363	-523.389709	-182.643417	1353.922729	-504.959412	-2.187531	1334.316406	-528.057129	31.473228	1626.744141	-686.861389	220.006088	1080.532837	-549.197998	-296.657227	1101.648071	-591.022522	233.697769	823.663940	-443.325989	-276.012787	842.682983	-517.481384	-17.726772	958.137451	547.770752	-26.402601	955.244080	566.270447	151.489441
-570.588135	84.715660	863.179504	-525.750122	-132.767258	863.263672	-633.356506	123.895645	488.461182	-604.055176	-175.668213	517.869812	-671.201172	139.871750	87.532097	-668.780701	-178.207520	85.042686	-595.503052	152.758484	1334.097412	-523.416321	-182.405457	1353.980591	-505.078888	-1.944529	1334.331421	-527.914734	31.791733	1626.687988	-686.635986	220.156708	1080.299805	-548.591919	-296.032013	1101.522461	-590.494568	233.851944	823.708557	-442.256653	-276.031036	842.755432	-517.342346	-17.633574	958.136536	547.540527	-26.272308	955.194824	566.677734	151.625824
-570.400757	84.794228	863.147400	-525.492859	-132.669403	863.280579	-633.094299	124.010048	488.429688	-603.443665	-175.529312	517.749390	-671.149963	139.868484	87.576447	-668.658752	-178.233337	85.037941	-595.739868	152.895508	1334.041504	-523.470642	-182.180466	1354.046997	-505.203461	-1.718466	1334.351929	-527.773132	32.070972	1626.706177	-686.416321	220.334183	1080.123901	-547.770203	-296.012878	1101.667725	-589.844788	233.973724	823.630615	-441.370300	-276.061554	842.852051	-517.164978	-17.522760	958.142029	547.307251	-26.351892	955.330933	566.950378	151.651428
-570.181641	84.904915	863.124146	-525.189636	-132.607620	863.283936	-632.885071	124.100449	488.426941	-603.076233	-175.481812	517.731995	-671.121094	139.911057	87.599854	-668.581421	-178.222443	85.031578	-596.001404	153.037338	1333.987915	-523.519653	-181.964798	1354.111206	-505.348633	-1.520436	1334.384766	-527.675964	32.398605	1626.663940	-686.212219	220.589233	1079.929565	-547.318604	-295.022522	1101.378784	-589.151672	234.069412	823.457520	-440.250092	-275.865112	842.920410	-516.945251	-17.423016	958.144592	547.023499	-26.195749	955.253113	567.252991	151.700134
-569.931641	85.017387	863.106689	-524.900391	-132.494156	863.285767	-632.657837	124.183792	488.411865	-602.760803	-175.406525	517.694031	-671.092590	139.922928	87.617256	-668.116760	-178.199280	85.027435	-596.275574	153.137955	1333.911987	-523.628113	-181.772781	1354.177856	-505.470001	-1.325977	1334.440308	-527.643066	32.744507	1626.580078	-685.952087	220.762665	1079.722778	-546.553345	-294.872681	1101.398193	-588.341980	234.236740	823.551270	-439.174469	-275.686188	843.042969	-516.719910	-17.305187	958.150757	546.678284	-26.095304	955.202026	567.419800	151.740540
-569.667297	85.089066	863.086731	-524.563538	-132.399734	863.282898	-632.468445	124.279678	488.409607	-602.668884	-175.356873	517.695618	-671.040161	139.970215	87.662651	-668.462952	-178.217911	85.057060	-596.519348	153.258636	1333.872681	-523.715820	-181.627228	1354.246704	-505.582428	-1.128468	1334.508301	-527.711304	32.988865	1626.529785	-685.853271	220.818741	1079.357178	-545.855774	-294.499969	1101.351685	-587.499573	234.387299	823.552429	-438.124420	-275.486053	843.150818	-516.450623	-17.210289	958.148682	546.390259	-25.997486	955.146301	567.586792	151.766464
-569.378113	85.196419	863.065308	-524.199707	-132.313812	863.257568	-632.250610	124.333031	488.416718	-602.698914	-175.342621	517.756653	-671.015198	139.990479	87.664032	-668.430359	-178.170105	85.073883	-596.800415	153.383881	1333.788452	-523.760376	-181.448959	1354.302002	-505.691284	-0.959039	1334.555054	-527.949158	33.238518	1626.566162	-685.615356	220.911346	1079.084961	-545.202942	-294.180786	1101.326660	-586.552124	234.492889	823.470947	-437.066010	-275.190308	843.298401	-516.153809	-17.111622	958.134766	546.070251	-25.936026	955.078552	567.694641	151.824814
-569.128540	85.300949	863.068176	-523.855652	-132.207703	863.247437	-632.363220	124.488251	488.469086	-602.762817	-175.300262	517.810059	-671.087585	139.972672	87.740791	-668.075012	-178.102615	85.077408	-597.061279	153.457153	1333.747070	-523.811340	-181.305801	1354.351196	-505.619354	-0.685670	1334.748901	-528.422119	33.479324	1626.631592	-685.374878	220.932404	1078.775269	-544.503174	-294.029358	1101.395508	-585.570679	234.625763	823.476196	-435.998260	-274.773560	843.510620	-515.869324	-17.001196	958.134705	545.737915	-25.865978	955.018860	567.764648	151.863403
-568.841675	85.376907	863.065369	-523.511597	-132.085220	863.211243	-632.300537	124.605309	488.507599	-602.914673	-175.252197	517.872070	-671.096436	139.964050	87.786461	-668.460510	-178.145126	85.103783	-597.255920	153.587952	1333.706909	-523.766357	-181.133621	1354.424316	-505.618530	-0.472112	1334.834839	-529.181030	33.663700	1626.818604	-685.094727	220.949280	1078.530518	-543.937561	-293.635284	1101.417480	-584.543823	234.782242	823.561523	-434.886230	-274.280731	843.671509	-515.563354	-16.909117	958.118774	545.411682	-25.792721	954.948547	567.792236	151.890259
-568.588257	85.491585	863.077332	-523.191284	-131.945038	863.184265	-632.219482	124.710083	488.475464	-603.065186	-175.114777	517.895264	-671.126160	139.983917	87.814011	-668.120911	-178.082336	85.078461	-597.408020	153.716827	1333.668945	-523.635803	-180.959274	1354.511475	-505.566315	-0.238660	1334.936523	-530.258972	33.816978	1627.019775	-684.792114	220.976852	1078.314087	-543.351929	-293.299652	1101.435547	-583.467896	234.971878	823.672729	-433.776764	-273.757385	843.906189	-515.281189	-16.789476	958.113342	545.100281	-25.753279	954.895020	567.763977	151.900833
-568.319702	85.602463	863.074585	-522.828796	-131.806198	863.168640	-632.040222	124.785263	488.490692	-603.036316	-174.757217	517.867065	-671.096252	139.998917	87.835266	-668.367737	-178.103790	85.040886	-597.449463	153.832855	1333.662964	-523.440186	-180.793060	1354.621582	-505.427399	-0.002987	1335.072266	-531.645020	33.963634	1627.282227	-684.504211	221.012405	1078.140625	-542.958008	-292.536957	1101.243774	-582.420288	235.054901	823.791809	-432.573090	-273.040558	844.209473	-514.959412	-16.654900	958.101440	544.779541	-25.796619	954.832886	567.681274	151.862579
-568.040466	85.757759	863.079529	-522.506348	-131.636475	863.158142	-631.836060	124.889275	488.492859	-603.311646	-174.623886	517.911621	-671.104431	140.031036	87.854950	-668.387451	-178.096069	85.022751	-597.445129	153.942505	1333.626221	-523.146912	-180.647186	1354.754272	-505.268616	0.191930	1335.197754	-533.322021	34.083523	1627.635254	-684.130188	220.985703	1077.959106	-542.489746	-292.116791	1101.160034	-581.235291	235.183243	823.961853	-431.534912	-272.335083	844.507263	-514.635498	-16.487768	958.090942	544.369141	-25.934612	954.810730	567.516785	151.810287
-567.790527	85.869560	863.089294	-522.179138	-131.497971	863.148376	-631.622009	124.984398	488.493591	-603.339233	-174.265366	517.893494	-671.059875	140.046921	87.876076	-668.283997	-178.079346	84.977592	-597.348450	154.064514	1333.604736	-522.782715	-180.455765	1354.898560	-505.059174	0.356379	1335.328369	-535.252869	34.132957	1628.002930	-683.762451	220.977051	1077.780884	-541.844788	-292.211823	1101.348877	-580.147156	235.309143	824.152710	-430.459839	-271.473572	844.828308	-514.312500	-16.352243	958.079102	543.936890	-26.281279	954.858582	567.306702	151.673279
-567.519226	85.972076	863.106384	-521.798035	-131.381119	863.104431	-631.391479	125.106087	488.491486	-603.380737	-173.927505	517.907166	-671.024109	140.076813	87.881912	-668.187439	-178.079620	84.921135	-597.181824	154.212616	1333.613159	-522.332947	-180.226242	1355.063599	-504.943909	0.470496	1335.339966	-537.406738	34.239349	1628.355957	-683.377258	220.949051	1077.653076	-541.211243	-292.266144	1101.615601	-578.999695	235.357666	824.271545	-429.459686	-270.604370	845.234863	-513.938232	-16.243183	958.050171	543.693359	-26.305548	954.794189	567.137695	151.638702
-567.212524	86.093941	863.142578	-521.439392	-131.169022	863.052368	-630.510071	124.970604	488.358124	-603.520813	-173.678864	517.906982	-670.780884	140.194000	87.853340	-668.133606	-178.078552	84.879105	-597.024902	154.331024	1333.614990	-521.920654	-180.033844	1355.218628	-504.554749	0.716956	1335.599731	-539.731262	34.160259	1628.829956	-682.945740	220.911331	1077.509888	-540.726135	-291.890381	1101.630737	-577.824585	235.389587	824.460388	-428.429016	-269.670319	845.601929	-513.534119	-16.089691	958.020020	543.508240	-26.353056	954.744629	566.925720	151.568542
-566.877686	86.188690	863.153442	-521.033875	-131.062378	863.007874	-630.337646	125.074455	488.393677	-603.882263	-173.555923	518.026367	-670.762756	140.195465	87.902702	-668.150024	-178.088440	84.872574	-596.854370	154.439713	1333.629272	-521.457153	-179.788742	1355.391235	-504.169800	0.975389	1335.836182	-542.220398	34.151566	1629.200806	-682.505188	220.894852	1077.399170	-540.172119	-291.786377	1101.828003	-576.658142	235.472107	824.638123	-427.414886	-268.676758	846.053162	-513.095764	-15.988408	957.981018	543.405945	-26.319881	954.688904	566.708740	151.532379
-566.546021	86.295273	863.168457	-520.631653	-130.941223	862.971924	-630.219055	125.203796	488.441528	-604.310913	-173.468170	518.126465	-670.714783	140.237305	87.925468	-668.206665	-178.079956	84.884712	-596.627747	154.540054	1333.632568	-520.954102	-179.556442	1355.628662	-503.799316	1.182050	1336.040283	-544.798889	34.029053	1629.576172	-681.974365	220.898636	1077.299194	-539.429749	-291.959473	1102.230103	-575.555176	235.579910	824.830078	-426.397400	-267.579834	846.548218	-512.660034	-15.871797	957.947937	543.498535	-26.161875	954.619934	566.544861	151.498779
-566.195251	86.411514	863.224243	-520.184875	-130.805161	862.954285	-630.094971	125.234840	488.478607	-604.699524	-173.387817	518.224304	-670.700562	140.239578	87.973663	-668.228210	-178.117294	84.895409	-596.445557	154.621109	1333.631958	-520.445374	-179.316269	1355.925293	-503.512085	1.373862	1336.230469	-547.409363	33.833626	1629.938721	-681.464050	220.926178	1077.174683	-538.781067	-291.857086	1102.521118	-574.289612	235.528809	824.982483	-425.529175	-266.650482	846.979797	-512.201599	-15.750792	957.947876	543.573669	-26.038328	954.524292	566.378601	151.465652
-565.847412	86.513008	863.274658	-519.736145	-130.615875	862.931641	-629.973083	125.271507	488.503204	-604.779419	-173.068054	518.237000	-670.717407	140.245728	87.977333	-668.177917	-178.137375	84.858467	-596.319702	154.733765	1333.622681	-519.961060	-179.072083	1356.233154	-503.152252	1.569049	1336.474243	-549.997620	33.617680	1630.282837	-680.876221	220.985153	1077.064697	-538.190369	-291.412323	1102.589966	-573.120972	235.623978	825.098450	-424.464325	-265.492462	847.465332	-511.735199	-15.605830	957.939575	543.566345	-26.141695	954.527832	566.163208	151.372040
-565.443054	86.622620	863.313416	-519.254456	-130.376816	862.919739	-629.882019	125.287003	488.561981	-605.243347	-173.021408	518.375671	-670.699280	140.286331	88.009987	-668.259521	-178.145493	84.879730	-596.172974	154.793625	1333.580444	-519.553040	-178.835266	1356.526733	-502.773438	1.747390	1336.782349	-552.526611	33.343330	1630.640869	-680.262207	221.033630	1076.916504	-537.316772	-291.526459	1102.991333	-571.975525	235.659439	825.153625	-423.355621	-264.336121	847.990173	-511.238983	-15.427388	957.935242	543.591248	-26.242348	954.539978	565.972961	151.306244
-565.005127	86.718849	863.324646	-518.773438	-130.113297	862.880005	-629.825378	125.296722	488.615753	-605.210449	-172.706680	518.372864	-670.675232	140.316559	88.027237	-668.122864	-178.148071	84.845261	-596.147827	154.894424	1333.606689	-519.164673	-178.576721	1356.774902	-502.505463	1.938856	1337.039795	-554.981567	33.123062	1630.866577	-679.533752	221.094543	1076.726685	-536.543701	-291.402893	1103.261963	-570.728210	235.721283	825.263672	-422.350616	-263.230469	848.451904	-510.735474	-15.249201	957.906677	543.636536	-26.346987	954.567261	565.754944	151.225800
-564.589783	86.848747	863.351013	-518.293213	-129.904175	862.840332	-629.825317	125.325073	488.678375	-605.402832	-172.471848	518.414612	-670.672241	140.314423	88.039375	-668.105469	-178.161926	84.839233	-596.030823	155.051620	1333.631470	-518.745178	-178.344437	1357.047729	-502.591248	2.079389	1337.042847	-557.325317	32.771080	1631.153320	-678.660278	220.936356	1076.380005	-535.677124	-291.189850	1103.439941	-569.531921	235.825317	825.281799	-421.280518	-262.111694	848.877686	-510.245728	-15.087886	957.886780	543.713318	-26.446171	954.606506	565.534607	151.102982
-564.203552	86.904640	863.391235	-517.757813	-129.741287	862.807678	-629.773987	125.329811	488.697968	-605.565247	-172.305405	518.488708	-670.623657	140.336121	88.024765	-668.040466	-178.175812	84.809563	-595.881226	155.074585	1333.655518	-518.526917	-178.118362	1357.272827	-502.179504	2.347739	1337.471558	-559.547058	32.497673	1631.309570	-677.915527	221.013260	1076.169312	-534.719116	-291.263367	1103.773804	-568.247498	235.860123	825.233887	-420.233643	-261.044525	849.298279	-509.763641	-14.981145	957.883728	543.885620	-26.521744	954.651672	565.315063	151.045181
-563.747681	86.948135	863.373474	-517.159607	-129.610291	862.802307	-629.760315	125.285812	488.751495	-605.721619	-172.132034	518.567810	-670.659546	140.343552	88.036285	-668.025146	-178.178497	84.818001	-595.876160	155.177002	1333.617188	-518.262878	-177.859085	1357.474365	-502.362640	2.481619	1337.433472	-561.610046	32.204018	1631.464233	-677.050964	220.989197	1075.893066	-533.812988	-290.884766	1103.848755	-567.052734	235.963547	825.204041	-419.092560	-259.864197	849.643860	-509.240784	-14.866250	957.871643	544.041626	-26.699747	954.736023	565.100525	150.931000
-563.211365	87.074135	863.394043	-516.522034	-129.416229	862.803406	-629.724854	125.250809	488.792328	-605.741394	-171.962875	518.617371	-670.650635	140.359390	88.038345	-668.004700	-178.156830	84.815712	-595.950745	155.385254	1333.705322	-518.091187	-177.623093	1357.662964	-502.338135	2.661066	1337.613403	-563.476563	31.901701	1631.637939	-676.391052	221.234192	1075.741211	-532.754761	-290.967621	1104.133545	-565.762329	236.050262	825.213806	-417.889587	-258.736572	850.007324	-508.678375	-14.703416	957.890381	544.245483	-26.822723	954.810364	564.886597	150.838516
-562.646301	87.147186	863.380981	-515.811157	-129.259506	862.797119	-629.749329	125.218864	488.843964	-605.698059	-171.827209	518.690613	-670.653320	140.358505	88.036736	-667.955933	-178.135590	84.824028	-596.185181	155.460434	1333.614502	-518.019043	-177.431335	1357.798462	-502.055389	2.917884	1338.031860	-565.201660	31.703718	1631.673340	-675.626160	221.321777	1075.383911	-531.745361	-290.672760	1104.146973	-564.518494	236.215179	825.134644	-416.650116	-257.597748	850.366394	-508.089050	-14.572644	957.895630	544.451172	-26.668491	954.683655	564.730896	150.845825
-562.139771	87.155998	863.388794	-515.156555	-129.083267	862.780640	-629.730835	125.153015	488.898895	-605.642151	-171.700378	518.778870	-670.660339	140.359589	88.043259	-667.964233	-178.110596	84.837578	-596.405334	155.540771	1333.527466	-517.925720	-177.236771	1357.942993	-502.095337	3.109251	1338.234497	-566.723328	31.493212	1631.741699	-674.911804	221.473419	1075.112061	-530.619141	-290.653137	1104.313232	-563.244751	236.309799	825.085266	-415.377625	-256.468323	850.645020	-507.576080	-14.479181	957.913391	544.700073	-26.797272	954.757263	564.536316	150.779907
-561.593323	87.266212	863.402710	-514.413391	-128.950851	862.798584	-629.705505	125.086159	488.953217	-605.397766	-171.463196	518.790344	-670.621155	140.358612	88.043396	-667.937012	-178.080673	84.835503	-596.616699	155.634949	1333.441895	-517.824463	-177.074509	1358.096558	-502.493011	3.197278	1338.142822	-568.041138	31.328583	1631.813354	-674.199646	221.545532	1074.806519	-529.629333	-290.163971	1104.248779	-561.894348	236.473557	825.079102	-413.986603	-255.455826	850.932983	-507.030457	-14.348890	957.961121	545.033447	-26.921057	954.828186	564.370178	150.735336
-560.973694	87.371475	863.401489	-513.570068	-128.762421	862.813049	-629.701843	125.058960	489.047699	-605.057861	-171.222427	518.800415	-670.611511	140.356674	88.025009	-667.876770	-178.055267	84.863785	-596.960815	155.651382	1333.291382	-517.827698	-176.949158	1358.244385	-502.375214	3.425152	1338.552124	-569.231506	31.217730	1631.844482	-673.619629	221.783386	1074.540894	-528.691772	-289.608765	1104.166504	-560.580383	236.614517	825.044861	-412.626617	-254.350174	851.205750	-506.421600	-14.187603	958.006714	545.468506	-27.035442	954.905396	564.208801	150.694016
-560.393555	87.491158	863.393066	-512.790344	-128.625458	862.820129	-629.664063	124.998283	489.108948	-604.398376	-170.721237	518.499512	-670.614807	140.342667	88.052162	-667.745361	-178.044327	84.818291	-597.300842	155.656250	1333.164673	-517.913391	-176.883499	1358.339966	-502.505524	3.570261	1338.719604	-570.212891	31.186192	1631.875977	-672.903687	221.778381	1074.118774	-527.437134	-289.933990	1104.423096	-559.284668	236.748276	824.954773	-411.269623	-253.276520	851.502502	-505.857910	-14.049147	958.043030	545.855164	-27.103666	954.943604	563.993958	150.689041
-559.845642	87.555840	863.388306	-512.037476	-128.516724	862.792419	-629.649231	124.976578	489.163635	-603.951172	-170.654556	518.521362	-670.632019	140.328781	88.056038	-667.660400	-178.000885	84.843262	-597.708618	155.710739	1333.022705	-518.016113	-176.799805	1358.426147	-502.695984	3.659625	1338.823853	-571.038391	31.173550	1631.955322	-672.319702	221.810165	1073.771240	-526.566895	-289.405151	1104.267700	-557.940918	236.927826	824.965088	-410.068237	-252.203934	851.660522	-505.313904	-13.965714	958.061462	546.303162	-27.224413	954.997131	563.809631	150.632614
-559.265564	87.640045	863.388306	-511.232452	-128.384583	862.809814	-629.567200	124.932693	489.228973	-603.437439	-170.666443	518.507019	-670.616577	140.318817	88.067169	-667.591125	-177.967377	84.877800	-598.097473	155.716522	1332.885864	-518.094421	-176.719238	1358.471558	-503.180542	3.708841	1338.694458	-571.728149	31.269093	1631.918701	-671.771179	221.803406	1073.409912	-525.577881	-289.014832	1104.174927	-556.571899	237.065063	824.972351	-408.446899	-251.098969	851.943909	-504.763733	-13.848288	958.115295	546.776184	-27.316845	955.069397	563.647705	150.538467
-558.662720	87.691978	863.359558	-510.371735	-128.303101	862.821167	-629.513123	124.911964	489.289398	-602.825989	-170.599411	518.499268	-670.617798	140.310822	88.074547	-667.562683	-177.929825	84.921776	-598.541321	155.687378	1332.755493	-518.249878	-176.649048	1358.510376	-503.438202	3.833061	1338.827148	-572.247192	31.354134	1631.913208	-671.276184	221.791168	1073.095703	-524.650146	-288.721191	1104.135010	-555.308899	237.228622	825.004028	-407.053955	-249.904327	852.247864	-504.174225	-13.758599	958.150574	547.263184	-27.456587	955.108948	563.502197	150.444656
-557.995972	87.823730	863.303955	-509.457611	-128.169250	862.785583	-629.396790	124.904099	489.363373	-602.306519	-170.478027	518.646240	-670.584290	140.311356	88.096596	-667.577698	-177.901413	85.016640	-599.071777	155.645126	1332.610474	-518.432068	-176.598511	1358.540771	-503.466949	4.028371	1339.152954	-572.628540	31.401714	1631.907471	-670.839172	221.730515	1072.766357	-523.747009	-288.591919	1104.114136	-553.952087	237.335388	825.104126	-405.711761	-249.004974	852.490356	-503.536591	-13.616627	958.152954	547.785339	-27.613310	955.140747	563.353333	150.381729
-557.341919	87.919846	863.264465	-508.578156	-128.086288	862.752441	-629.397339	124.963684	489.477844	-601.410095	-170.538589	518.517700	-670.619446	140.305267	88.129753	-667.453735	-177.910797	85.039459	-599.560364	155.628326	1332.446411	-518.558655	-176.515411	1358.598511	-503.732178	4.137125	1339.240601	-572.882568	31.577034	1631.810425	-670.466064	221.639191	1072.421997	-522.881226	-288.134491	1104.020874	-552.660767	237.464722	825.228577	-403.971252	-247.955994	852.935547	-502.926605	-13.528689	958.166382	548.314758	-27.736460	955.174683	563.144165	150.304184
-556.695984	87.964668	863.234253	-507.678894	-127.974083	862.779236	-628.992859	124.901543	489.494812	-600.703369	-170.589981	518.520508	-670.486450	140.353607	88.116592	-667.445618	-177.884399	85.140053	-599.995117	155.468842	1332.204102	-518.674133	-176.436584	1358.650146	-503.907471	4.240741	1339.330444	-573.045837	31.668865	1631.781494	-670.192688	221.549347	1072.056519	-522.115845	-287.715485	1103.962646	-551.454529	237.591766	825.381348	-402.462616	-246.907562	853.295410	-502.329224	-13.427656	958.218262	548.829224	-27.867491	955.235168	562.933289	150.213745
-556.028442	88.042007	863.226196	-506.760895	-127.785530	862.793945	-628.983154	124.961220	489.597992	-599.925476	-170.580429	518.479553	-670.520447	140.334900	88.174286	-667.381409	-177.875595	85.232376	-600.624634	155.589981	1332.142578	-518.799622	-176.331619	1358.676270	-504.149109	4.358359	1339.391724	-573.143066	31.725916	1631.768066	-670.086487	220.856552	1071.302734	-521.481689	-287.326477	1103.875000	-550.140869	237.688370	825.445129	-401.063995	-245.796814	853.688965	-501.726410	-13.290087	958.280640	549.341919	-27.961214	955.268616	562.736328	150.157257
-555.397278	88.044167	863.173340	-505.897217	-127.686684	862.801453	-628.766418	124.967056	489.651672	-599.124207	-170.625046	518.470215	-670.499817	140.317322	88.234795	-667.324036	-177.814362	85.320900	-601.077576	155.583054	1331.981812	-518.803650	-176.226120	1358.737427	-504.646057	4.427320	1339.173584	-573.204468	31.702190	1631.792358	-669.956665	220.691635	1070.887817	-520.840881	-286.959625	1103.879150	-548.971436	237.763275	825.647644	-399.694733	-244.905411	854.107361	-501.146790	-13.216583	958.308411	549.782288	-28.161917	955.337891	562.551697	150.079666
-554.741272	88.022461	863.130798	-504.935272	-127.605026	862.845093	-628.506348	124.953712	489.707184	-598.359375	-170.642456	518.505920	-670.452393	140.313263	88.272118	-667.203613	-177.791534	85.414337	-601.614319	155.567764	1331.774536	-518.913147	-176.118561	1358.771362	-504.604279	4.657955	1339.458740	-573.141113	31.757622	1631.713379	-669.809326	220.361160	1070.432983	-520.219788	-286.484039	1103.721191	-547.830322	237.866486	825.800232	-398.064728	-243.790634	854.673706	-500.526093	-13.147080	958.364258	550.637573	-28.087723	955.265564	562.453857	150.158463
-554.090210	88.019821	863.074036	-503.996552	-127.485939	862.864075	-628.201050	124.941734	489.796967	-597.571472	-170.652908	518.521301	-670.388184	140.314743	88.333794	-667.135010	-177.773193	85.538979	-602.083740	155.456253	1331.435791	-518.956726	-175.996750	1358.779907	-504.845734	4.875343	1339.448486	-573.095520	31.712311	1631.684814	-669.893738	220.390442	1070.074707	-519.641174	-286.154724	1103.672119	-546.743042	237.868347	825.962585	-396.624451	-243.026825	855.144836	-499.910614	-13.054224	958.397949	551.345703	-28.083456	955.245789	562.341858	150.158630
-553.512146	88.005882	863.031311	-503.093964	-127.355156	862.849182	-627.882324	124.889442	489.824066	-596.836670	-170.655685	518.495605	-670.288452	140.310730	88.354904	-667.084412	-177.732788	85.624329	-602.527893	155.471634	1331.201050	-518.989746	-175.828476	1358.780151	-505.057007	5.109231	1339.442139	-573.002747	31.612839	1631.671021	-669.783142	220.007874	1069.627197	-519.103455	-285.905426	1103.647217	-545.692322	237.850311	826.099731	-395.288483	-242.273041	855.598999	-499.341766	-12.975269	958.419922	551.909790	-28.182159	955.235840	562.218689	150.089432
-552.964355	87.985809	862.961731	-502.262054	-127.238014	862.845154	-627.609802	124.803780	489.859985	-596.082458	-170.662506	518.488403	-670.265747	140.260040	88.419815	-666.982971	-177.711166	85.711609	-603.095398	155.680206	1331.075317	-518.982239	-175.661911	1358.802979	-505.193787	5.296872	1339.444458	-572.884155	31.461576	1631.657349	-669.831055	219.813705	1069.238525	-518.502869	-285.697998	1103.691895	-544.788818	237.798264	826.225098	-393.843536	-241.161591	856.191101	-498.810944	-12.892624	958.428772	552.450562	-28.279503	955.237976	562.093384	150.017410
-552.402283	87.980774	862.913635	-501.382813	-127.076935	862.868958	-627.325623	124.752838	489.907318	-595.380554	-170.691498	518.505432	-670.201111	140.252441	88.462372	-666.912170	-177.683670	85.805061	-603.460144	155.580109	1330.697876	-518.975159	-175.464233	1358.801758	-505.302124	5.466326	1339.463989	-572.736572	31.299416	1631.629395	-670.046326	219.825699	1068.829468	-517.817749	-285.723358	1103.875732	-543.878113	237.728256	826.383423	-392.473969	-240.324921	856.761902	-498.246063	-12.771936	958.460449	552.954163	-28.365210	955.216187	561.955627	149.932144
-551.831543	87.987640	862.831665	-500.492523	-127.018692	862.896362	-627.010742	124.728378	489.965179	-594.710266	-170.751358	518.547668	-670.167725	140.193634	88.556511	-666.838196	-177.657104	85.907532	-603.827820	155.621567	1330.476318	-518.918823	-175.261307	1358.824463	-505.421204	5.670792	1339.472168	-572.550171	31.087227	1631.609985	-670.172791	219.699402	1068.455566	-517.243225	-285.476227	1103.871704	-543.076111	237.634216	826.548828	-391.036133	-239.654938	857.310730	-497.689362	-12.688079	958.481445	553.445618	-28.462706	955.197327	561.817261	149.872375
-551.281189	87.965134	862.773254	-499.561035	-127.010872	862.918884	-626.679260	124.686714	489.982300	-593.890442	-170.703659	518.556091	-670.085876	140.153412	88.628181	-666.728333	-177.645737	86.006989	-604.209229	155.767166	1330.340088	-518.829834	-175.061508	1358.847900	-505.527496	5.904682	1339.459717	-572.313782	30.865538	1631.578491	-670.290649	219.610519	1068.124023	-516.675659	-285.305542	1103.889160	-542.335632	237.463608	826.674988	-389.785858	-238.960632	857.826294	-497.092834	-12.642678	958.502625	553.958923	-28.504656	955.220520	561.701782	149.827164
-550.773499	87.970139	862.732788	-498.677246	-126.977089	862.948547	-626.366394	124.668709	490.054749	-593.221741	-170.697678	518.612854	-670.013367	140.095444	88.706421	-666.664307	-177.624634	86.102081	-604.515564	155.798477	1330.141968	-518.754395	-174.872803	1358.845215	-505.625641	6.132371	1339.443604	-572.027771	30.641882	1631.559814	-670.535034	219.660339	1067.775513	-516.078003	-285.099579	1103.893677	-541.735107	237.292130	826.767151	-388.412659	-238.052612	858.375671	-496.529358	-12.573640	958.532715	554.401245	-28.543793	955.231689	561.582886	149.783890
-550.307373	88.020615	862.747375	-497.919434	-126.798416	862.946228	-626.067627	124.637581	490.109558	-592.612427	-170.672668	518.605042	-669.922119	140.064148	88.780693	-666.641724	-177.613876	86.181923	-604.798035	155.810059	1329.935303	-518.717590	-174.720337	1358.840332	-505.718719	6.339875	1339.415039	-571.665894	30.405590	1631.518799	-670.722046	219.611847	1067.460327	-515.389648	-285.078644	1103.952271	-541.156372	237.035492	826.851807	-387.126160	-237.453979	858.935852	-496.030640	-12.451759	958.571594	554.824036	-28.549553	955.236511	561.514587	149.724319
-549.844299	88.010193	862.715271	-497.162872	-126.667679	862.979431	-625.710510	124.591064	490.121979	-591.927246	-170.623734	518.606445	-669.854797	140.061371	88.829262	-666.575134	-177.592102	86.262383	-605.060059	155.805130	1329.734375	-518.638062	-174.545425	1358.811768	-505.747986	6.508582	1339.389648	-571.248108	30.166664	1631.466064	-670.868713	219.524750	1067.177612	-514.655029	-285.208160	1104.072144	-540.736755	236.889908	826.894775	-385.877869	-236.856247	859.411011	-495.556183	-12.352695	958.608948	555.217346	-28.617340	955.251770	561.484924	149.671265
-549.417725	88.016914	862.669434	-496.389221	-126.627434	862.935181	-625.399231	124.555962	490.192535	-591.353882	-170.710281	518.582886	-669.762634	140.049103	88.881683	-666.495850	-177.621109	86.337128	-605.279053	155.793671	1329.546753	-518.547974	-174.389221	1358.740723	-505.784088	6.679195	1339.360962	-570.768677	29.925291	1631.408691	-670.994324	219.420486	1066.958618	-513.944214	-285.160889	1104.086792	-540.447754	236.718781	826.911560	-384.563690	-236.474808	859.855835	-495.072876	-12.311034	958.596558	555.642944	-28.694454	955.275208	561.510620	149.611694
-548.960938	87.992912	862.623047	-495.539856	-126.631317	862.903320	-625.150330	124.543167	490.247406	-590.815491	-170.803101	518.587524	-669.712280	140.027145	88.927063	-666.464355	-177.639999	86.399078	-605.491394	155.813507	1329.389038	-518.469299	-174.260422	1358.665283	-505.836548	6.812897	1339.285645	-570.135437	29.775547	1631.332642	-671.111572	219.297775	1066.747314	-513.259277	-285.185883	1104.093506	-540.230286	236.496735	826.920349	-383.456970	-235.853439	860.219666	-494.551422	-12.299640	958.593750	556.019043	-28.764748	955.298218	561.520996	149.568176
-548.528625	88.000359	862.586792	-494.779846	-126.563522	862.852417	-624.863831	124.550499	490.319580	-590.232971	-170.817200	518.574646	-669.647705	140.055008	88.977661	-666.400696	-177.625046	86.442924	-605.653564	155.823120	1329.280396	-518.347290	-174.124893	1358.578613	-505.834503	6.927268	1339.230103	-569.467957	29.627445	1631.277344	-671.263306	219.242615	1066.587158	-512.557739	-285.182861	1104.075928	-540.107117	236.277466	826.879822	-382.352539	-235.299805	860.573792	-494.059052	-12.250254	958.579224	556.335022	-28.807341	955.329407	561.551819	149.500824
-548.093506	87.987968	862.548828	-494.060883	-126.458290	862.835632	-624.593384	124.565994	490.357269	-589.673157	-170.782257	518.528931	-669.609863	140.084183	89.045052	-666.327942	-177.625885	86.496307	-605.845520	155.820206	1329.118164	-518.176025	-174.021194	1358.495728	-506.144470	6.966692	1338.875244	-568.688293	29.502115	1631.203491	-671.376282	219.073547	1066.389404	-511.882111	-285.086731	1103.966797	-540.085205	236.034378	826.797058	-381.158508	-235.219315	860.871521	-493.598969	-12.183393	958.583923	556.697632	-28.665035	955.307434	561.622559	149.489807
-547.696350	87.956299	862.497742	-493.366516	-126.377144	862.798584	-624.332581	124.561989	490.343384	-589.149963	-170.734909	518.531311	-669.526978	140.136963	89.081726	-666.290039	-177.623642	86.563438	-605.923584	155.813278	1329.102905	-518.079041	-173.938278	1358.422485	-505.825989	7.133966	1339.079224	-567.844849	29.406818	1631.130493	-671.479065	218.878662	1066.201904	-511.105988	-285.187286	1104.044189	-540.113770	235.772247	826.677673	-380.045502	-234.681702	861.189148	-493.160126	-12.137639	958.568909	556.974365	-28.787783	955.439392	561.667542	149.428009
-547.301941	87.968513	862.457397	-492.754211	-126.299858	862.736389	-624.051147	124.534042	490.390564	-588.675903	-170.789063	518.546692	-669.459656	140.166718	89.153366	-666.246216	-177.608475	86.660965	-606.025391	155.788544	1329.023193	-517.949524	-173.861252	1358.304443	-505.757019	7.222030	1339.049805	-566.894165	29.353794	1631.053955	-671.604187	218.764633	1066.095825	-510.385071	-285.223022	1104.009644	-540.250916	235.546478	826.565369	-379.059265	-234.266495	861.387939	-492.746277	-12.095434	958.543335	557.312500	-28.792725	955.511414	561.772339	149.465286
-546.933289	87.964516	862.420532	-492.107849	-126.271469	862.689514	-623.850037	124.546524	490.392120	-588.225647	-170.819550	518.572388	-669.442078	140.184219	89.220703	-666.233826	-177.597229	86.755066	-606.147644	155.734482	1328.901855	-517.790527	-173.816010	1358.218750	-505.464172	7.420136	1339.151855	-565.848389	29.327488	1630.967041	-671.755188	218.644516	1065.972656	-509.716736	-285.141113	1103.894653	-540.468872	235.287170	826.407104	-378.008362	-233.978287	861.590881	-492.319397	-12.071867	958.523499	557.579407	-28.751328	955.589966	561.869507	149.491501
-546.576050	87.895889	862.370361	-491.523010	-126.215302	862.630005	-623.661743	124.522598	490.432648	-587.745605	-170.846664	518.603882	-669.354187	140.214325	89.269562	-666.184570	-177.582047	86.844749	-606.211121	155.712128	1328.842773	-517.609192	-173.780792	1358.084229	-505.400574	7.473784	1339.074219	-564.635071	29.365093	1630.905762	-671.819397	218.329056	1065.840454	-509.130951	-285.027100	1103.722412	-540.760132	235.013550	826.177185	-377.143158	-233.792160	861.674133	-491.927643	-12.069609	958.490479	557.803040	-28.697828	955.642578	561.988586	149.563171
-546.257629	87.842247	862.332092	-490.955658	-126.215813	862.588196	-623.580750	124.517052	490.467163	-587.348022	-170.887314	518.601318	-669.357178	140.198730	89.327164	-666.149841	-177.554138	86.902428	-606.256653	155.653397	1328.767456	-517.407288	-173.756516	1357.962036	-505.292633	7.515307	1338.994629	-563.413574	29.403824	1630.787598	-671.923096	218.056931	1065.729492	-508.455963	-285.061768	1103.682617	-541.188171	234.760178	825.891479	-376.271545	-233.610687	861.745911	-491.548340	-12.081393	958.467224	558.032043	-28.625141	955.714844	562.117798	149.664551
-545.956604	87.797920	862.304749	-490.448242	-126.187981	862.540527	-623.506104	124.469177	490.517517	-586.940613	-170.897842	518.582703	-669.319092	140.191879	89.354362	-666.160461	-177.537369	86.951263	-606.265930	155.624557	1328.690918	-517.136597	-173.738541	1357.842041	-505.215912	7.549937	1338.878052	-562.101807	29.467289	1630.654053	-671.999268	217.659622	1065.601318	-507.784149	-284.971375	1103.603149	-541.640686	234.461212	825.576843	-375.402161	-233.366470	861.798096	-491.203400	-12.085648	958.446106	558.242371	-28.557476	955.775085	562.252563	149.726517
-545.698425	87.746979	862.276550	-489.993835	-126.186768	862.521851	-623.409607	124.400246	490.571686	-586.484619	-170.867035	518.520020	-669.299438	140.199753	89.410820	-666.149597	-177.553864	86.999878	-606.274719	155.564407	1328.610229	-516.848450	-173.758423	1357.717896	-505.073425	7.590276	1338.804321	-560.709717	29.552906	1630.508179	-672.042053	217.168015	1065.454712	-507.185181	-284.879761	1103.501343	-542.131470	234.196854	825.289612	-374.690063	-233.244583	861.761841	-490.899567	-12.093361	958.436157	558.362671	-28.571526	955.698303	562.441528	149.858734
-545.472961	87.665527	862.264465	-489.596619	-126.198463	862.504150	-623.343323	124.343163	490.624390	-585.984253	-170.937195	518.507568	-669.247070	140.182587	89.442947	-666.077332	-177.526840	87.068207	-606.173279	155.506317	1328.528198	-516.474487	-173.783936	1357.646240	-505.279144	7.545089	1338.368774	-559.223999	29.674545	1630.369507	-672.180115	216.835281	1065.373047	-506.617279	-284.721252	1103.385132	-542.709656	233.980682	824.963196	-373.955841	-233.401321	861.688538	-490.640350	-12.132079	958.435303	558.376099	-28.744286	955.886536	562.555176	149.812805
-545.304565	87.605377	862.273376	-489.284851	-126.206337	862.517212	-623.313538	124.276817	490.661438	-585.543945	-171.039215	518.509644	-669.222717	140.171509	89.493530	-666.066345	-177.525299	87.121147	-606.115601	155.475540	1328.442871	-516.151306	-173.826492	1357.589111	-505.112701	7.545049	1338.265259	-557.705994	29.695711	1630.202881	-672.348694	216.533157	1065.271851	-506.149658	-284.509033	1103.184570	-543.396362	233.726547	824.575684	-373.340607	-233.383667	861.623718	-490.429535	-12.152106	958.453430	558.422485	-28.836903	956.061768	562.656372	149.783508
-545.169678	87.545166	862.255554	-489.045135	-126.236900	862.502258	-623.263977	124.182655	490.727722	-585.094788	-171.100235	518.477539	-669.221191	140.131638	89.536972	-666.028992	-177.529831	87.162697	-606.074585	155.407303	1328.370361	-515.930908	-173.824326	1357.509155	-504.513733	7.641460	1338.515625	-556.022522	29.930264	1630.071289	-672.496155	216.146240	1065.186035	-505.678772	-284.459717	1103.088013	-544.164368	233.416626	824.201538	-372.916534	-233.218277	861.507935	-490.256989	-12.185943	958.440308	558.555115	-28.865644	956.196167	562.815063	149.767899
-545.065308	87.461304	862.235962	-488.799683	-126.277916	862.493713	-623.210449	124.139252	490.756134	-584.692200	-171.252472	518.487854	-669.225586	140.063629	89.569244	-666.010559	-177.526901	87.274216	-605.962463	155.347900	1328.291016	-515.574646	-173.846298	1357.444214	-504.295532	7.657614	1338.390015	-554.328552	30.104820	1629.914063	-672.600708	215.550888	1065.089966	-505.217102	-284.357208	1103.035034	-544.880188	233.139359	823.837402	-372.458679	-233.242645	861.382324	-490.095093	-12.227670	958.428345	558.698975	-28.867611	956.298889	562.939087	149.748444
-544.956970	87.405701	862.232849	-488.577667	-126.339783	862.487854	-623.088257	124.036354	490.754303	-584.242004	-171.327438	518.450256	-669.145447	140.057831	89.566940	-666.011841	-177.549210	87.351952	-605.831848	155.274490	1328.214600	-515.176758	-173.870880	1357.360840	-504.075684	7.656275	1338.268677	-552.691650	30.196167	1629.685913	-672.771484	215.056976	1065.036011	-504.708588	-284.355743	1103.053711	-545.694885	232.800385	823.409668	-372.058319	-233.335617	861.232117	-489.943665	-12.277202	958.426941	558.839111	-28.878006	956.395752	563.072632	149.724625
-544.899353	87.331131	862.220825	-488.426422	-126.407104	862.473022	-622.981995	123.944740	490.749420	-583.801331	-171.436768	518.391479	-669.122437	140.054596	89.596138	-666.034851	-177.532822	87.444351	-605.631287	155.243973	1328.127197	-514.692688	-173.891190	1357.293213	-503.817047	7.654510	1338.153564	-550.939392	30.347481	1629.499512	-673.031799	214.715378	1065.024536	-504.297089	-284.260071	1103.001099	-546.690491	232.546188	822.974304	-371.683075	-233.560913	861.076965	-489.841888	-12.338104	958.413513	558.963440	-28.866562	956.480957	563.201782	149.695847
-544.870667	87.280617	862.223755	-488.299561	-126.473778	862.472534	-622.922668	123.905640	490.741760	-583.321472	-171.576813	518.363342	-669.094055	140.035110	89.619957	-665.648621	-177.488113	87.477211	-605.408691	155.204391	1328.096558	-514.244690	-173.921021	1357.274292	-503.495300	7.628586	1338.049194	-549.172974	30.535814	1629.316650	-673.225342	214.344696	1065.052368	-503.936157	-284.177856	1102.934326	-547.765808	232.359085	822.574036	-371.495972	-233.723831	860.890137	-489.761475	-12.385775	958.413208	559.082520	-28.848694	956.524902	563.290955	149.736298
-544.884338	87.216255	862.223877	-488.227661	-126.559029	862.465027	-622.831970	123.812378	490.759827	-582.916260	-171.738876	518.311218	-669.089233	140.004730	89.628448	-665.632874	-177.498306	87.566132	-605.148987	155.164642	1328.069336	-513.773254	-173.956314	1357.224609	-503.146545	7.616140	1337.941040	-547.387695	30.675913	1629.144775	-673.526367	214.066971	1065.123901	-503.587524	-284.149841	1102.889648	-548.814575	232.031296	822.255676	-371.373108	-233.887314	860.706177	-489.727661	-12.452718	958.407593	559.190735	-28.827839	956.576477	563.375244	149.718781
-544.908264	87.147446	862.239258	-488.186554	-126.633354	862.480957	-622.766602	123.761925	490.756989	-582.463501	-171.851639	518.308899	-669.043518	140.016220	89.673882	-665.649109	-177.482513	87.640175	-604.829895	155.138229	1328.098145	-513.259888	-173.975388	1357.212769	-502.767395	7.641973	1337.860229	-545.614258	30.841696	1628.994507	-673.698120	213.398575	1065.146606	-503.289276	-284.180756	1102.862549	-549.911377	231.699890	821.789246	-371.390594	-233.964981	860.517761	-489.709381	-12.513525	958.419739	559.314087	-28.782255	956.612305	563.469788	149.724655
-544.969421	87.070976	862.267578	-488.197906	-126.745529	862.534119	-622.680115	123.704773	490.775024	-582.069763	-172.051834	518.264648	-669.010559	140.018829	89.679726	-665.608887	-177.480057	87.737679	-604.493408	155.097900	1328.137085	-512.737183	-173.995331	1357.180664	-502.429077	7.676858	1337.754150	-543.854675	31.018879	1628.826782	-673.956299	212.951859	1065.260864	-503.068665	-284.152130	1102.793945	-551.045288	231.411194	821.460266	-371.517456	-234.347366	860.241150	-489.729614	-12.587377	958.454468	559.407104	-28.728601	956.633423	563.524109	149.747498
-545.054871	86.991928	862.307495	-488.220215	-126.813599	862.566528	-622.655212	123.688736	490.787476	-581.597778	-172.205566	518.233154	-668.997009	140.010712	89.728745	-665.584961	-177.503265	87.819405	-604.120544	155.077271	1328.173584	-512.143921	-174.001160	1357.179321	-502.042236	7.700249	1337.675781	-542.111328	31.180019	1628.639282	-674.361267	212.948639	1065.473389	-502.804169	-284.174286	1102.790649	-552.299133	231.075562	821.153564	-371.487671	-234.468719	860.093079	-489.758514	-12.649371	958.482788	559.483704	-28.671413	956.637329	563.573181	149.797577
-545.133789	86.927467	862.317139	-488.254822	-126.935036	862.622253	-622.653931	123.632889	490.802582	-581.161987	-172.379532	518.184753	-669.019836	139.986847	89.793198	-665.572327	-177.512650	87.937485	-603.729370	155.067657	1328.225098	-511.537781	-174.012619	1357.173096	-501.551300	7.670161	1337.576660	-540.382690	31.339291	1628.499878	-674.735413	212.968155	1065.715210	-502.582703	-284.287781	1102.812866	-553.537048	230.742432	820.883057	-371.633820	-234.709457	859.885742	-489.785736	-12.710160	958.504761	559.555847	-28.611879	956.625000	563.584045	149.807632
-545.223755	86.832542	862.344116	-488.315735	-127.030174	862.652100	-622.669861	123.643547	490.848907	-580.774414	-172.608505	518.163330	-669.007080	139.991882	89.794426	-665.588562	-177.513794	88.017601	-603.265686	155.032745	1328.294922	-510.901642	-174.026352	1357.156738	-501.037476	7.658721	1337.499878	-538.674744	31.535988	1628.354980	-675.063965	212.774841	1065.968628	-502.296936	-284.493896	1102.919434	-554.800720	230.410461	820.561340	-371.802734	-235.172409	859.664856	-489.824188	-12.790413	958.521667	559.621094	-28.563528	956.586426	563.613770	149.861633
-545.369385	86.744057	862.378357	-488.444733	-127.140259	862.688416	-622.702087	123.606339	490.841705	-580.398987	-172.839783	518.129150	-669.000366	140.012253	89.831848	-665.572449	-177.551254	88.084190	-602.803955	155.022690	1328.393921	-510.309143	-174.013794	1357.082520	-500.557922	7.648431	1337.444824	-537.000488	31.710995	1628.221680	-675.318237	212.400589	1066.204102	-502.089081	-284.723816	1102.970947	-556.125549	230.072388	820.273804	-372.134399	-235.541199	859.370056	-489.904572	-12.872267	958.539612	559.658081	-28.477163	956.524109	563.612000	149.940598
-545.529175	86.604065	862.381958	-488.575287	-127.261581	862.730957	-622.820984	123.603447	490.870422	-580.029419	-173.060944	518.088196	-669.017090	139.978683	89.876358	-665.603516	-177.574890	88.157219	-602.305969	154.981674	1328.510986	-509.695496	-174.030716	1357.043823	-500.056763	7.611603	1337.395630	-535.366394	31.903667	1628.093018	-675.595093	212.216125	1066.479248	-501.911407	-285.010010	1103.022095	-557.436218	229.755722	820.064148	-372.584503	-235.736359	859.058594	-489.986298	-12.964300	958.541870	559.721863	-28.386683	956.462769	563.622986	149.998734
-545.702026	86.487000	862.438354	-488.733124	-127.377502	862.756592	-622.732849	123.560799	490.857330	-579.670105	-173.292923	518.052185	-669.011047	139.996063	89.934113	-665.605103	-177.611771	88.239418	-601.812378	154.941345	1328.663208	-508.997833	-174.052139	1357.067261	-499.550964	7.620512	1337.298706	-533.759338	32.094566	1627.965820	-676.317932	213.749390	1067.315918	-501.749908	-285.250549	1103.070313	-558.870117	229.379456	819.995117	-373.184204	-236.234497	858.697998	-490.071869	-13.071417	958.559692	559.763184	-28.291786	956.350342	563.622375	150.074921
-545.885071	86.370781	862.482849	-488.877960	-127.513382	862.822571	-622.752930	123.554535	490.871002	-579.350098	-173.464142	517.972900	-668.977051	139.999863	89.986931	-665.639282	-177.628204	88.332626	-601.306763	154.934799	1328.827637	-508.363434	-174.073730	1357.057983	-498.995697	7.577254	1337.257202	-532.201416	32.266785	1627.860352	-676.683105	213.630280	1067.648315	-501.671082	-285.417206	1102.998047	-560.237854	229.093643	819.778015	-373.643158	-236.557739	858.416321	-490.162354	-13.164127	958.591492	559.828918	-28.201315	956.247864	563.659241	150.141739
-546.087219	86.253418	862.541809	-489.066132	-127.636101	862.851807	-622.787781	123.499359	490.884644	-579.061646	-173.694305	517.942017	-668.979919	139.973221	90.035080	-665.686462	-177.679062	88.418304	-600.779419	154.910538	1328.983398	-507.739807	-174.087265	1357.064331	-498.470215	7.548593	1337.224609	-530.674805	32.500221	1627.750977	-677.062256	213.540604	1067.965698	-501.559418	-285.705475	1103.059448	-561.585449	228.743607	819.576721	-374.191925	-236.955307	858.131470	-490.263184	-13.270805	958.607727	559.884460	-28.137537	956.143250	563.696228	150.204681
-546.302856	86.178604	862.604065	-489.278259	-127.714401	862.870422	-622.820557	123.455132	490.919708	-578.792908	-173.902603	517.862732	-668.981995	139.975143	90.089424	-665.694153	-177.681824	88.489601	-600.236572	154.871628	1329.143066	-507.076935	-174.115753	1357.046387	-497.938141	7.527866	1337.181519	-529.217896	32.668869	1627.654541	-677.397339	213.393784	1068.274780	-501.495300	-285.975067	1103.123169	-562.946167	228.554855	819.470337	-374.772522	-237.344772	857.802368	-490.373627	-13.339039	958.618042	559.979248	-28.123001	956.034607	563.808838	150.239410
-546.508545	86.059158	862.659668	-489.471588	-127.823227	862.882385	-622.888672	123.415543	490.932220	-578.563293	-174.052826	517.804749	-669.002869	139.959427	90.126442	-665.708862	-177.711380	88.554649	-599.721069	154.834198	1329.263428	-506.395599	-174.137955	1357.053467	-497.394135	7.504397	1337.146118	-527.815002	32.877968	1627.541870	-677.755615	213.336929	1068.593018	-501.371155	-286.394196	1103.281982	-564.271057	228.272797	819.276611	-375.593079	-238.158768	857.337402	-490.473328	-13.444224	958.622498	559.985779	-28.120663	955.946289	563.871704	150.196182
-546.732971	85.923752	862.725098	-489.651489	-127.941147	862.894531	-622.892395	123.379822	490.925140	-578.322327	-174.167603	517.771118	-668.974365	139.975708	90.160553	-665.667664	-177.734833	88.630356	-599.156738	154.828598	1329.411621	-505.750549	-174.153397	1357.043701	-496.823547	7.449431	1337.103638	-526.477356	33.006042	1627.499634	-678.082886	213.272049	1068.905273	-501.371704	-286.575500	1103.249756	-565.567078	228.032928	819.101501	-376.243622	-238.361359	857.017883	-490.577667	-13.562311	958.632507	560.037537	-28.137375	955.872986	563.982056	150.204346
-546.932861	85.857658	862.769653	-489.852936	-128.052567	862.888428	-622.883057	123.295761	490.929535	-578.265320	-174.345490	517.761292	-668.944519	139.993927	90.165649	-665.713684	-177.726349	88.702156	-598.646179	154.824234	1329.580566	-505.106232	-174.199768	1356.995361	-496.278320	7.390213	1337.027710	-525.161377	33.283363	1627.353760	-678.336304	213.139069	1069.199951	-501.282593	-286.960907	1103.393188	-566.931396	227.881790	818.908569	-376.915558	-239.016388	856.665222	-490.658478	-13.643583	958.616516	560.059753	-28.146906	955.819214	564.110413	150.200882
-547.124329	85.786453	862.815613	-490.064056	-128.131210	862.878235	-622.890686	123.208229	490.917450	-578.113098	-174.406372	517.723877	-668.965759	139.967651	90.191849	-665.711487	-177.730408	88.769295	-598.076843	154.771515	1329.764648	-504.463684	-174.254852	1356.986938	-495.740784	7.332059	1336.986206	-523.947876	33.385242	1627.323242	-678.540833	212.956146	1069.507202	-501.284363	-287.292847	1103.480591	-568.094177	227.668701	818.768555	-377.870850	-239.767395	856.181946	-490.743103	-13.715359	958.600281	560.066345	-28.155128	955.770386	564.245605	150.209564
-547.281250	85.685303	862.840088	-490.231018	-128.219223	862.869934	-623.009338	123.156059	490.924316	-578.010864	-174.487595	517.699951	-668.973511	139.986710	90.216881	-665.721802	-177.765732	88.809235	-597.504211	154.738831	1329.954956	-503.813629	-174.270538	1356.993652	-495.369354	7.146736	1336.811768	-522.771057	33.582153	1627.217773	-678.764465	212.861481	1069.850342	-501.292755	-287.586945	1103.542358	-569.284180	227.511612	818.706848	-378.604797	-240.005676	855.832336	-490.797089	-13.796682	958.575867	560.058777	-28.135120	955.754089	564.383545	150.246277
-547.433777	85.656517	862.888428	-490.394409	-128.308655	862.862976	-623.556213	123.215088	491.043762	-577.966614	-174.616013	517.718506	-669.119568	139.922226	90.259689	-665.762695	-177.745926	88.863968	-597.023926	154.685394	1330.100952	-503.177643	-174.353516	1357.001709	-494.690460	7.243392	1336.926514	-521.643127	33.742065	1627.135742	-678.969971	212.745255	1070.163086	-501.418945	-287.716553	1103.516846	-570.398193	227.481918	818.740295	-379.675568	-240.745529	855.305725	-490.854980	-13.857375	958.567444	559.997314	-28.168646	955.771057	564.523071	150.252686
-547.577759	85.558205	862.909668	-490.537537	-128.387283	862.858704	-623.681091	123.145302	491.056885	-577.953247	-174.695068	517.719116	-669.127014	139.917007	90.279037	-665.781555	-177.753967	88.908646	-596.549561	154.642349	1330.210449	-502.569611	-174.421844	1357.017212	-494.164551	7.185732	1336.907104	-520.529785	33.909939	1627.057129	-679.221313	212.759399	1070.492554	-501.474457	-287.912903	1103.575439	-571.567444	227.314301	818.554077	-380.365479	-241.170273	854.975098	-490.909363	-13.932702	958.548706	559.968018	-28.112921	955.776917	564.706970	150.316528
-547.701904	85.554222	862.949829	-490.687347	-128.431122	862.841553	-623.800232	123.099014	491.049652	-577.878906	-174.761047	517.684021	-669.146545	139.901917	90.287407	-665.790161	-177.756226	88.933960	-595.971069	154.615524	1330.386230	-501.964600	-174.452042	1357.048950	-493.816711	6.998938	1336.722046	-519.577759	34.025856	1626.926147	-679.419312	212.729630	1070.817871	-501.568573	-288.171234	1103.657959	-572.549622	227.267532	818.472656	-381.314270	-241.779099	854.546509	-490.961914	-13.964472	958.535950	559.929016	-28.055748	955.802368	564.918945	150.377106
-547.824219	85.497955	862.950928	-490.803040	-128.488052	862.840759	-623.947937	123.090874	491.086884	-577.860535	-174.852081	517.651489	-669.200562	139.893967	90.312317	-665.819214	-177.789948	88.948402	-595.519653	154.578033	1330.521729	-501.354248	-174.485748	1357.061646	-493.316498	6.985516	1336.712524	-518.524414	34.221966	1626.883301	-679.593140	212.688202	1071.089233	-501.578979	-288.518799	1103.832764	-573.572754	227.374420	818.588684	-382.186035	-242.448746	854.184937	-491.000305	-13.999574	958.510559	559.897583	-28.018656	955.813293	565.186768	150.434326
-547.949951	85.458961	862.976379	-490.933228	-128.537399	862.834045	-624.080139	123.047180	491.111206	-577.830627	-174.911713	517.623779	-669.178833	139.898193	90.324554	-665.829773	-177.796432	88.985352	-595.052307	154.544632	1330.653564	-500.752136	-174.558212	1357.123291	-492.867828	6.980029	1336.709961	-517.663086	34.334427	1626.769043	-679.746155	212.683685	1071.408691	-501.664856	-288.805298	1103.948730	-574.529480	227.397278	818.570313	-383.266937	-243.271149	853.660400	-491.042480	-14.036189	958.493896	559.932373	-27.866125	955.800049	565.532532	150.538605
-548.032776	85.424507	862.997131	-490.988525	-128.598892	862.830261	-624.420532	123.073486	491.187042	-577.772461	-174.987381	517.593567	-669.222717	139.852493	90.386192	-665.832581	-177.805542	88.998886	-594.618469	154.503708	1330.838745	-500.154907	-174.571869	1357.138550	-492.350800	6.952784	1336.729858	-516.783020	34.578999	1626.711914	-679.798950	212.620834	1071.689697	-501.753418	-288.910431	1103.980713	-574.830078	227.478195	818.830994	-383.995972	-243.768906	853.347351	-491.041504	-14.073732	958.480713	560.016235	-27.665195	955.758850	565.906494	150.655258
-548.107971	85.370743	863.041992	-491.043579	-128.617035	862.833801	-624.647766	123.062187	491.250092	-577.730591	-175.054596	517.600708	-669.272827	139.852707	90.427254	-665.792236	-177.816696	89.031067	-594.224365	154.474731	1330.979614	-499.615173	-174.582550	1357.147827	-491.898315	6.874347	1336.699463	-516.032532	34.639763	1626.637573	-679.887634	212.588470	1071.989502	-501.848297	-289.105469	1104.026978	-575.338623	227.548523	818.795288	-384.904327	-244.437805	852.916870	-491.033417	-14.104699	958.482666	560.016785	-27.500225	955.957642	566.136536	150.676865
-548.179199	85.352303	863.091187	-491.097839	-128.655746	862.819336	-624.819336	123.028496	491.320892	-577.684570	-175.094223	517.613342	-669.329773	139.840195	90.463951	-665.817871	-177.825195	89.057312	-593.821045	154.425827	1331.119263	-499.080170	-174.625885	1357.130127	-491.442017	6.852149	1336.698853	-515.242310	34.817760	1626.625366	-680.005188	212.581085	1072.319458	-501.957489	-289.295502	1104.079712	-576.334351	227.649857	818.889160	-385.818207	-245.063370	852.497131	-491.026489	-14.141526	958.479858	559.897034	-27.430052	956.003418	566.391174	150.705978
-548.259521	85.325645	863.140503	-491.142761	-128.676468	862.815857	-624.476868	122.851074	491.256378	-577.679138	-175.134262	517.602722	-669.224548	139.892761	90.444130	-665.831177	-177.825699	89.075455	-593.449951	154.364471	1331.225708	-498.515961	-174.666840	1357.166016	-490.987488	6.857838	1336.683960	-514.701538	34.991108	1626.564209	-680.189697	212.626190	1072.651611	-502.044220	-289.510406	1104.175415	-577.723083	227.696487	818.690308	-386.894897	-245.904312	851.982361	-491.016083	-14.164327	958.480774	559.755920	-27.427681	956.080078	566.705200	150.690247
-548.327026	85.279488	863.171814	-491.184814	-128.681671	862.812866	-624.490112	122.837013	491.295441	-577.643738	-175.167084	517.591980	-669.184387	139.895935	90.475807	-665.843811	-177.829666	89.097374	-593.094910	154.323135	1331.329834	-498.023804	-174.695999	1357.166504	-490.620026	6.864460	1336.654663	-514.125977	35.107613	1626.494995	-680.184021	212.552338	1072.912598	-502.104431	-289.668030	1104.221802	-578.316040	227.843170	818.714233	-387.626221	-246.246948	851.705627	-491.001038	-14.181757	958.473328	559.812622	-27.306585	956.007385	567.158936	150.757675
-548.394714	85.276672	863.219910	-491.183929	-128.731461	862.823303	-624.916382	122.885391	491.396942	-577.618530	-175.193832	517.592590	-669.290894	139.840302	90.514084	-665.884033	-177.842896	89.125237	-592.786682	154.289597	1331.446655	-497.516205	-174.706329	1357.164673	-490.271667	6.857539	1336.651978	-513.552429	35.283585	1626.479492	-680.239929	212.580780	1073.174683	-502.153259	-289.849609	1104.294189	-579.008789	228.006546	818.673462	-388.467041	-246.947800	851.266541	-490.966705	-14.199133	958.481445	559.551575	-27.464985	956.200317	567.365845	150.600571
-548.423950	85.250496	863.236816	-491.228088	-128.724182	862.821533	-624.674622	122.768463	491.345306	-577.592102	-175.174377	517.577026	-669.204346	139.867050	90.506470	-665.866943	-177.868286	89.139938	-592.487976	154.275223	1331.551025	-497.004333	-174.718384	1357.164795	-489.890625	6.826479	1336.642944	-513.110779	35.379364	1626.448975	-680.177979	212.539261	1073.395874	-502.212372	-290.045959	1104.362427	-579.254333	228.215363	818.773376	-389.444000	-247.717728	850.779358	-490.937073	-14.199996	958.468323	559.437378	-27.457415	956.247375	567.646790	150.549515
-548.442505	85.267776	863.278931	-491.226105	-128.725586	862.832275	-624.974304	122.815811	491.421600	-577.564026	-175.225296	517.605469	-669.284729	139.827499	90.544189	-665.847107	-177.861572	89.145393	-592.202881	154.234695	1331.682861	-496.533234	-174.756195	1357.152832	-489.501770	6.808248	1336.624146	-512.792847	35.328552	1626.447632	-679.948242	212.369781	1073.724976	-502.231628	-290.178284	1104.413574	-579.820557	228.414490	818.832214	-390.031311	-248.252136	850.521118	-490.892365	-14.189736	958.478516	558.995422	-27.494181	956.344238	567.854065	150.398407
-548.461365	85.228600	863.324829	-491.212982	-128.702423	862.857483	-625.005859	122.790413	491.470032	-577.556580	-175.226074	517.585449	-669.285278	139.815170	90.571259	-665.884766	-177.867889	89.178650	-591.942078	154.201584	1331.818115	-496.117981	-174.783035	1357.141724	-489.136444	6.783218	1336.634399	-512.425903	35.427540	1626.452515	-679.812439	212.290253	1073.987061	-502.258728	-290.403412	1104.473633	-580.117676	228.660095	818.952576	-390.942719	-249.024597	850.096008	-490.849121	-14.188072	958.499268	558.789795	-27.522825	956.408081	568.152771	150.292023
-548.458496	85.197243	863.326782	-491.199219	-128.709457	862.856384	-624.818237	122.690842	491.417572	-577.554810	-175.231400	517.588379	-669.187561	139.853683	90.549286	-665.824219	-177.873260	89.183464	-591.671021	154.149277	1331.944580	-495.698242	-174.807053	1357.135132	-488.846436	6.783879	1336.634033	-512.233765	35.418087	1626.365234	-679.779175	212.295761	1074.184692	-502.347565	-290.378601	1104.363403	-580.316223	228.906937	819.109985	-391.600739	-249.654984	849.743774	-490.791779	-14.193136	958.483643	558.633118	-27.563293	956.439392	568.389526	150.227142
-548.454529	85.175568	863.335815	-491.179077	-128.687302	862.841064	-624.973572	122.716530	491.455872	-577.543701	-175.250626	517.619629	-669.227600	139.839462	90.545113	-665.832825	-177.899277	89.200798	-591.419006	154.091949	1332.064819	-495.252991	-174.856842	1357.098877	-488.557281	6.770453	1336.610718	-512.056030	35.417194	1626.361450	-679.711487	212.302200	1074.380737	-502.335510	-290.524780	1104.416748	-580.421204	229.127716	819.231812	-392.104706	-250.170929	849.477539	-490.734009	-14.187752	958.466187	558.521484	-27.617105	956.438904	568.647034	150.155899
-548.460693	85.155136	863.316528	-491.170807	-128.654877	862.831665	-624.872864	122.680016	491.417389	-577.517578	-175.242538	517.587280	-669.224854	139.847183	90.548409	-665.853943	-177.881104	89.215607	-591.176819	154.062088	1332.185913	-494.847046	-174.866867	1357.053101	-488.288391	6.762502	1336.600220	-511.931824	35.401493	1626.372437	-679.618835	212.324127	1074.585327	-502.318939	-290.703217	1104.450562	-580.442749	229.360519	819.355591	-392.672913	-250.753738	849.176880	-490.696198	-14.163619	958.439148	558.426392	-27.690430	956.425964	568.847107	150.096115
-548.458191	85.123138	863.303589	-491.123474	-128.627106	862.828918	-624.842407	122.671959	491.396729	-577.511536	-175.251541	517.572876	-669.205017	139.842316	90.546143	-665.860779	-177.896423	89.235214	-590.942444	154.005753	1332.289917	-494.479462	-174.872284	1357.009033	-488.031982	6.741354	1336.561523	-511.833313	35.371052	1626.390381	-679.500427	212.347198	1074.750366	-502.303589	-290.914063	1104.473877	-580.402893	229.625488	819.499084	-393.353882	-251.550629	848.779663	-490.637695	-14.143926	958.419312	558.355408	-27.796789	956.400940	569.062134	150.083221
-548.466370	85.114761	863.302551	-491.079132	-128.621307	862.810425	-624.838684	122.667343	491.401947	-577.505737	-175.280411	517.594421	-669.188843	139.853058	90.556992	-665.868652	-177.891449	89.249947	-590.701294	153.961273	1332.404785	-494.101013	-174.872711	1357.024780	-487.978180	6.606625	1336.339844	-511.778931	35.325111	1626.420044	-679.390503	212.471008	1074.967163	-502.244507	-291.056793	1104.480469	-580.265076	229.891586	819.714050	-393.635559	-251.917511	848.648804	-490.580902	-14.134919	958.396912	558.335754	-27.854137	956.351563	569.321411	150.061798
-548.434265	85.148750	863.314880	-491.016479	-128.566452	862.787781	-624.812317	122.698219	491.421204	-577.485352	-175.236542	517.602844	-669.164551	139.849640	90.581329	-665.856812	-177.893356	89.261917	-590.556824	153.912903	1332.529297	-493.771881	-174.907806	1357.020264	-487.530548	6.685435	1336.526978	-511.758209	35.230553	1626.475830	-679.216858	212.537643	1075.143555	-502.075806	-291.444794	1104.692139	-579.931396	230.236298	819.994446	-394.025848	-252.455673	848.472778	-490.501251	-14.092451	958.382019	558.296814	-27.893385	956.279114	569.584778	149.999115
-548.410278	85.172775	863.367065	-490.951477	-128.521027	862.810242	-624.852051	122.700035	491.474823	-577.476746	-175.208954	517.610596	-669.188599	139.837021	90.614662	-665.837769	-177.907623	89.291870	-590.405640	153.849396	1332.654907	-493.469086	-174.948486	1357.000732	-487.291718	6.657600	1336.560669	-511.786926	35.134308	1626.552734	-679.092224	212.649521	1075.329468	-502.125031	-291.397247	1104.564453	-579.794067	230.498276	820.212280	-394.414886	-253.028931	848.241333	-490.429749	-14.057363	958.411011	558.161072	-27.935574	956.228027	569.805786	149.908936
-548.397217	85.178017	863.398926	-490.868774	-128.464890	862.805908	-624.782227	122.697502	491.501007	-577.481323	-175.230362	517.634216	-669.183411	139.843018	90.650871	-665.836792	-177.925079	89.324638	-590.256775	153.790833	1332.779785	-493.149567	-174.975769	1357.015625	-487.084045	6.631788	1336.554565	-511.820679	35.015266	1626.682617	-678.888184	212.762390	1075.518311	-501.957397	-291.751678	1104.766235	-579.498108	230.806961	820.456299	-394.683197	-253.525726	848.102783	-490.348114	-14.022319	958.414063	557.739258	-27.920691	956.231750	569.872742	149.799316
-548.379639	85.211830	863.447388	-490.807892	-128.407974	862.804504	-624.781555	122.735512	491.520264	-577.447571	-175.232132	517.633240	-669.174683	139.825775	90.657372	-665.866333	-177.924011	89.355484	-590.136597	153.739777	1332.887573	-492.876984	-175.004456	1357.030151	-486.896606	6.603300	1336.578735	-511.904968	34.887085	1626.740601	-678.716614	212.916595	1075.661865	-501.869202	-291.890137	1104.826904	-579.105103	231.127075	820.688599	-394.925323	-254.044876	847.948059	-490.270691	-13.982136	958.426270	557.272461	-27.953293	956.240540	569.885437	149.665039
-548.377991	85.208366	863.464722	-490.728241	-128.343445	862.792847	-624.722717	122.770798	491.497253	-577.399292	-175.205414	517.652405	-669.184082	139.823151	90.680412	-665.815308	-177.927231	89.393501	-589.991089	153.720505	1332.986084	-492.635437	-175.014404	1357.049927	-486.733734	6.579226	1336.581421	-511.996246	34.765839	1626.800537	-678.462524	213.088196	1075.765381	-501.800507	-292.038544	1104.847412	-578.443665	231.489548	820.986816	-395.214844	-254.658478	847.767334	-490.195648	-13.942093	958.417725	557.023621	-27.961361	956.220398	569.971985	149.632782
-548.347961	85.234879	863.484009	-490.626038	-128.301987	862.788879	-624.651794	122.811943	491.508514	-577.343262	-175.206284	517.675110	-669.133240	139.880676	90.714874	-665.810913	-177.908417	89.407021	-589.875610	153.674789	1333.073364	-492.436523	-175.039124	1357.037598	-486.595306	6.571249	1336.585571	-512.106079	34.648903	1626.868408	-678.144043	213.197723	1075.820190	-501.709229	-292.152374	1104.886719	-577.326721	231.898911	821.466858	-395.318268	-255.098328	847.675598	-490.102325	-13.900633	958.416443	556.796448	-27.931011	956.179016	570.044983	149.626877
-548.305969	85.263382	863.517578	-490.529236	-128.250763	862.792786	-624.617432	122.856781	491.499359	-577.276611	-175.203201	517.682800	-669.182556	139.860641	90.722733	-665.794250	-177.898865	89.435394	-589.765442	153.643112	1333.182983	-492.282440	-175.049789	1357.014038	-486.461609	6.531377	1336.591064	-512.283936	34.447159	1626.854492	-677.867188	213.377441	1075.904419	-501.596924	-292.202545	1104.891357	-576.668396	232.251816	821.750061	-395.177734	-255.386459	847.665161	-490.018951	-13.861857	958.430969	556.542236	-27.972233	956.181580	570.102661	149.519333
-548.261780	85.301552	863.552979	-490.416412	-128.201080	862.795532	-624.771790	122.956970	491.577637	-577.192871	-175.187820	517.690063	-669.234314	139.830750	90.766548	-665.807922	-177.901794	89.497513	-589.662048	153.572052	1333.307739	-492.151550	-175.065277	1357.027710	-486.360168	6.516400	1336.626709	-512.366516	34.371933	1627.008301	-677.597168	213.542343	1076.012817	-501.471344	-292.264740	1104.915771	-576.091675	232.601669	821.987549	-395.037323	-255.932983	847.642090	-489.939148	-13.822308	958.450012	556.337402	-27.976336	956.165955	570.157104	149.531006
-548.134460	85.441856	863.564453	-490.304840	-128.123901	862.817444	-624.745239	123.004707	491.617218	-577.100769	-175.166962	517.699402	-669.213196	139.833954	90.806946	-665.760254	-177.904434	89.535774	-589.570801	153.517044	1333.437866	-492.038544	-175.090103	1357.050049	-486.272278	6.479709	1336.681274	-512.518677	34.229431	1627.111938	-677.262085	213.667892	1076.093018	-501.302643	-292.406342	1104.976440	-575.468445	232.978775	822.302673	-394.880646	-256.315186	847.677551	-489.816620	-13.712487	958.465637	556.112793	-27.970354	956.172424	570.204468	149.498383
-548.086426	85.459946	863.607422	-490.221436	-128.071793	862.837158	-624.807739	123.061966	491.666809	-576.993713	-175.154922	517.744629	-669.238220	139.801971	90.860237	-665.710449	-177.918320	89.569122	-589.501709	153.468079	1333.559692	-491.947021	-175.128510	1357.081177	-486.206207	6.434237	1336.707397	-512.682068	34.057056	1627.189819	-676.889709	213.754761	1076.145264	-501.266052	-292.261780	1104.853516	-574.658752	233.309509	822.616394	-394.714691	-256.498413	847.692200	-489.747284	-13.680700	958.496155	555.847595	-27.899290	956.186157	570.215881	149.479797
-548.037781	85.475906	863.616821	-490.117676	-128.023438	862.857849	-624.451294	123.011497	491.611755	-576.886963	-175.066711	517.763489	-669.144348	139.841385	90.840118	-665.684875	-177.899109	89.612595	-589.440002	153.423065	1333.664795	-491.890442	-175.170090	1357.103394	-486.153076	6.402905	1336.743286	-512.849304	33.912556	1627.266113	-676.536560	213.880264	1076.191650	-501.104980	-292.358673	1104.883179	-573.997192	233.659729	822.866577	-394.453613	-256.758820	847.733643	-489.674042	-13.635546	958.511047	555.567444	-27.897081	956.222229	570.233704	149.457809
-548.006287	85.519897	863.653503	-490.058990	-127.972641	862.885803	-624.448547	123.066902	491.632324	-576.940430	-175.161819	517.898132	-669.154907	139.797867	90.867271	-665.708252	-177.891876	89.659775	-589.392944	153.379517	1333.764893	-491.887421	-175.197906	1357.121338	-486.118866	6.355218	1336.778198	-513.018799	33.768711	1627.328857	-676.215637	214.091003	1076.247437	-500.931396	-292.435974	1104.888062	-573.294495	233.988968	823.090698	-394.131042	-256.993927	847.809021	-489.626862	-13.587503	958.542664	555.336304	-27.856474	956.262329	570.242188	149.462830
-547.970093	85.541229	863.667175	-489.977264	-127.942749	862.878784	-624.935425	123.256813	491.757721	-576.917114	-175.138184	517.960449	-669.281921	139.712372	90.930679	-665.722534	-177.882187	89.707169	-589.355896	153.332108	1333.822388	-491.893036	-175.250366	1357.129517	-486.093048	6.311305	1336.812988	-513.224548	33.624287	1627.377319	-675.876953	214.319855	1076.293701	-500.666382	-292.731720	1105.057617	-572.579407	234.320526	823.296204	-393.760834	-257.199829	847.919434	-489.567139	-13.564341	958.545959	555.092651	-27.849922	956.310730	570.262512	149.478256
-547.912415	85.574295	863.681702	-489.909760	-127.909195	862.901184	-624.034546	123.041351	491.552643	-576.892761	-175.169983	517.980408	-669.031494	139.764038	90.837059	-665.706909	-177.880280	89.755844	-589.319946	153.293411	1333.915405	-491.936157	-175.308548	1357.154541	-486.102722	6.269197	1336.830566	-513.428101	33.472328	1627.432373	-676.103577	215.232330	1076.301758	-500.508972	-292.781769	1105.057007	-571.846985	234.582626	823.529175	-393.386322	-257.727448	847.916382	-489.508209	-13.527118	958.565247	554.835144	-27.824747	956.360291	570.259277	149.463379
-547.852661	85.595543	863.717590	-489.828064	-127.860237	862.912781	-624.668213	123.230003	491.743103	-576.833191	-175.171783	518.006775	-669.207520	139.647003	90.923645	-665.666321	-177.880783	89.763176	-589.309387	153.233688	1334.000488	-491.982422	-175.380585	1357.167725	-486.112762	6.188503	1336.891602	-513.647888	33.362286	1627.446289	-675.942932	215.583282	1076.369141	-500.358612	-292.738739	1105.000732	-571.169739	234.627762	823.492004	-392.764038	-257.750031	848.114258	-489.447723	-13.501634	958.592896	554.315002	-27.975090	956.494507	570.150391	149.375763
-547.793579	85.602333	863.742554	-489.740295	-127.808678	862.909607	-624.673401	123.239960	491.748810	-576.739380	-175.113022	518.010193	-669.202209	139.577545	90.916824	-665.623413	-177.881302	89.783272	-589.285461	153.169342	1334.105835	-492.065491	-175.436462	1357.193848	-486.111542	6.146558	1336.953247	-513.854797	33.191360	1627.522583	-675.428162	215.640854	1076.377930	-500.168915	-292.814606	1105.033081	-570.265259	235.083496	823.978577	-392.332550	-257.716766	848.253296	-489.388550	-13.483368	958.609070	553.989441	-27.993563	956.624329	570.130920	149.329239
-547.714050	85.657257	863.768250	-489.672302	-127.734352	862.938538	-624.051880	123.119415	491.622040	-576.736633	-175.097717	518.082520	-669.036194	139.591171	90.841347	-665.610474	-177.820908	89.820007	-589.267456	153.111801	1334.205200	-492.156525	-175.516129	1357.218628	-486.148682	6.067197	1337.006470	-514.084778	33.055916	1627.568237	-675.116455	215.950058	1076.404907	-500.062531	-292.640656	1104.914307	-569.368225	235.329956	824.237183	-391.741516	-257.738251	848.434937	-489.340546	-13.425274	958.644836	553.879822	-27.905878	956.646545	570.153870	149.378204
-547.650269	85.727577	863.771484	-489.636383	-127.668343	862.952332	-624.002625	123.146408	491.607483	-576.687805	-175.105026	518.122559	-669.013184	139.600235	90.828041	-665.546997	-177.818481	89.854965	-589.303894	153.085175	1334.269287	-492.265228	-175.557144	1357.271240	-486.213074	5.991895	1337.044922	-514.319397	32.933731	1627.604980	-674.823364	216.300003	1076.443359	-499.773834	-292.915924	1105.117798	-568.464417	235.575104	824.461670	-391.277863	-257.883606	848.600403	-489.306335	-13.360615	958.658447	553.805176	-27.843462	956.660950	570.216431	149.420410
-547.607361	85.804688	863.793213	-489.573303	-127.626640	862.972534	-624.029419	123.205711	491.634766	-576.669189	-175.100235	518.190063	-669.026001	139.550262	90.839699	-665.572632	-177.759720	89.909798	-589.338562	153.035568	1334.337891	-492.396881	-175.634918	1357.321655	-486.280182	5.928637	1337.103516	-514.566528	32.835957	1627.612915	-674.499451	216.537125	1076.488281	-499.535278	-292.890442	1105.141113	-567.527649	235.705872	824.609741	-390.400879	-257.807800	848.932556	-489.272858	-13.305720	958.685791	553.695068	-27.808758	956.694885	570.252869	149.428787
-547.548401	85.843452	863.797852	-489.533539	-127.551704	862.978516	-624.060364	123.289284	491.640289	-576.652466	-175.060074	518.226440	-669.066833	139.514999	90.858612	-665.495728	-177.698807	89.930450	-589.372314	152.985504	1334.417358	-492.539093	-175.687164	1357.359131	-486.368591	5.864560	1337.153198	-514.826294	32.708897	1627.642334	-674.111755	216.775482	1076.548462	-499.365173	-292.881866	1105.158447	-566.559998	235.899353	824.834534	-389.876404	-257.965179	849.066223	-489.249329	-13.256676	958.699707	553.573547	-27.787529	956.730896	570.274292	149.469589
-547.521973	85.878845	863.810181	-489.517120	-127.511948	862.980713	-624.074890	123.346748	491.632843	-576.660278	-175.071091	518.294006	-669.086060	139.496307	90.842628	-665.520569	-177.693390	89.945847	-589.422791	152.953751	1334.489014	-492.717072	-175.737961	1357.395264	-486.449615	5.774792	1337.194092	-515.118591	32.601585	1627.627808	-673.585144	216.891556	1076.563232	-499.297577	-292.695374	1105.014771	-565.614014	236.189240	825.093445	-389.254761	-257.750610	849.252930	-489.242554	-13.228847	958.712219	553.478577	-27.729355	956.756836	570.289917	149.469574
-547.471497	85.977005	863.837280	-489.493469	-127.457855	862.983093	-624.080688	123.396385	491.662018	-576.621521	-175.049713	518.314941	-669.096436	139.476669	90.848541	-665.492615	-177.659485	89.973000	-589.470093	152.900146	1334.585815	-492.897705	-175.784897	1357.409668	-486.556946	5.688658	1337.262329	-515.372559	32.434891	1627.721558	-673.091248	217.021576	1076.594360	-499.105469	-292.624756	1104.984375	-564.577454	236.364899	825.393066	-388.389343	-257.464661	849.579529	-489.237854	-13.177851	958.738892	553.414063	-27.682240	956.773621	570.323486	149.513367
-547.426147	86.043251	863.876343	-489.475159	-127.390388	862.981628	-624.112976	123.410889	491.707733	-576.593079	-174.996826	518.299561	-669.114868	139.451736	90.828903	-665.433472	-177.646286	89.970505	-589.514160	152.859833	1334.674438	-493.100006	-175.853638	1357.426147	-486.680664	5.612792	1337.284790	-515.685730	32.314503	1627.697144	-672.627075	217.164658	1076.638550	-498.837494	-292.786835	1105.070557	-563.585754	236.587860	825.636780	-387.651672	-257.264740	849.875977	-489.231140	-13.139633	958.767639	553.327637	-27.647507	956.794189	570.351013	149.539001
-547.346985	86.102303	863.887085	-489.450195	-127.316734	863.000671	-624.133728	123.458321	491.719360	-576.503540	-174.922714	518.316406	-669.127136	139.457993	90.813637	-665.394897	-177.635208	89.961876	-589.570984	152.811295	1334.740234	-493.300293	-175.924286	1357.463867	-486.791168	5.530440	1337.318604	-515.957642	32.190811	1627.722900	-672.178894	217.303452	1076.647217	-498.642487	-292.787109	1105.089111	-562.572815	236.703705	825.936462	-386.948029	-257.056213	850.126709	-489.216156	-13.086569	958.794983	553.286255	-27.618809	956.820923	570.374207	149.572601
-547.321228	86.179558	863.906433	-489.473969	-127.251877	863.032898	-624.187134	123.538773	491.752350	-576.507263	-174.884903	518.304993	-669.169983	139.452393	90.832878	-665.402588	-177.609985	89.984886	-589.627319	152.783295	1334.807007	-493.547699	-175.987411	1357.500977	-486.922516	5.476453	1337.358032	-516.249329	32.086945	1627.721802	-671.678467	217.448700	1076.641846	-498.418671	-292.731873	1105.044434	-561.553833	236.907089	826.230408	-386.084137	-256.938904	850.417358	-489.253845	-13.027491	958.833496	553.227234	-27.551331	956.838989	570.380066	149.628830
-547.295471	86.213951	863.912537	-489.498444	-127.183762	863.053833	-624.221191	123.557274	491.756256	-576.479675	-174.811981	518.300415	-669.186951	139.480942	90.800652	-665.375000	-177.616196	89.971375	-589.698730	152.761902	1334.833984	-493.772858	-176.046967	1357.547119	-487.054199	5.417454	1337.382568	-516.551941	32.013851	1627.651978	-671.211426	217.610580	1076.641357	-498.229462	-292.722107	1105.030640	-560.535767	237.125427	826.569580	-385.348724	-256.690491	850.684509	-489.288940	-12.985021	958.858643	553.191589	-27.505922	956.870239	570.402893	149.666580
-547.262512	86.245674	863.937500	-489.528229	-127.105339	863.101318	-624.286072	123.588699	491.736267	-576.397949	-174.691895	518.282227	-669.178162	139.495819	90.786812	-665.324341	-177.600601	89.966721	-589.771851	152.741821	1334.910645	-494.033813	-176.091324	1357.557861	-487.189575	5.362532	1337.420288	-516.846985	31.891060	1627.646484	-670.808350	217.774933	1076.649780	-498.105347	-292.517181	1104.873779	-559.591248	237.204102	826.782898	-384.663544	-256.286102	850.909546	-489.334015	-12.939483	958.909790	553.162170	-27.433315	956.877625	570.411133	149.741196
-547.258423	86.245087	863.949341	-489.564545	-127.025917	863.130737	-624.338684	123.604813	491.748077	-576.367920	-174.574600	518.250305	-669.223755	139.490677	90.760704	-665.268311	-177.590714	89.960930	-589.845581	152.698013	1334.950684	-494.282257	-176.161179	1357.609619	-487.336761	5.304421	1337.462158	-517.143127	31.782694	1627.612427	-670.429626	217.960938	1076.655518	-497.918365	-292.480011	1104.810669	-558.637512	237.338257	827.061218	-383.901093	-255.972733	851.209778	-489.395813	-12.907297	958.944946	553.124634	-27.396730	956.902344	570.389709	149.788956
-547.262451	86.277428	863.979492	-489.632721	-126.969299	863.157227	-624.395325	123.636429	491.744232	-576.423706	-174.542389	518.248169	-669.212280	139.490448	90.719467	-665.274414	-177.559570	89.959488	-589.920776	152.671402	1335.036499	-494.569397	-176.209290	1357.589111	-487.464966	5.236196	1337.532104	-517.440186	31.669968	1627.574585	-670.037415	218.157623	1076.703613	-497.660583	-292.654572	1104.920654	-557.664490	237.376556	827.313965	-383.240753	-255.578476	851.491699	-489.473083	-12.883540	958.987366	553.138489	-27.329016	956.898499	570.417603	149.843887
-547.255554	86.330307	864.002441	-489.691345	-126.928413	863.196289	-624.462585	123.616989	491.741791	-576.453552	-174.411728	518.218506	-669.227722	139.497437	90.663147	-665.182495	-177.587494	89.921204	-590.017639	152.656876	1335.104858	-494.866119	-176.317078	1357.596069	-487.618317	5.158631	1337.592407	-517.747803	31.539677	1627.520386	-669.656555	218.315628	1076.743896	-497.513092	-292.643066	1104.865845	-556.802246	237.433319	827.544189	-382.554626	-255.213043	851.739685	-489.558563	-12.854929	959.037903	553.144287	-27.314169	956.905273	570.414978	149.875977
-547.304260	86.341080	864.008179	-489.790558	-126.893326	863.217896	-624.518311	123.634277	491.717407	-576.528198	-174.345657	518.211548	-669.203430	139.505447	90.620911	-665.174561	-177.573990	89.913437	-590.135071	152.612762	1335.182861	-495.144104	-176.378845	1357.589966	-487.754089	5.082532	1337.677612	-518.042053	31.420374	1627.442627	-669.301392	218.500916	1076.746948	-497.475311	-292.348175	1104.655518	-555.905945	237.418198	827.786255	-381.863953	-254.805283	851.970825	-489.664093	-12.839474	959.061707	553.118103	-27.267311	956.904663	570.389465	149.919556
-547.298279	86.342911	864.017517	-489.819031	-126.864113	863.252380	-624.543945	123.628098	491.678345	-576.645630	-174.252716	518.230225	-669.239685	139.501282	90.583923	-665.148132	-177.544754	89.877029	-590.242920	152.590332	1335.260010	-495.418152	-176.460724	1357.592163	-487.920532	5.005571	1337.761353	-518.322937	31.284906	1627.375244	-668.879150	218.681915	1076.792603	-497.347900	-292.295898	1104.625000	-555.059998	237.467346	828.107483	-381.244629	-254.363602	852.209045	-489.738220	-12.833416	959.103333	553.140137	-27.209375	956.879639	570.376404	149.965729
-547.340820	86.370216	864.021118	-489.934967	-126.828484	863.285950	-624.566528	123.611923	491.649475	-576.754395	-174.163055	518.259949	-669.255188	139.440414	90.511162	-665.144897	-177.500427	89.888382	-590.312561	152.567978	1335.355957	-495.647980	-176.526245	1357.597290	-488.085358	4.946195	1337.828857	-518.607483	31.147499	1627.317993	-668.541138	218.863327	1076.830811	-497.248779	-292.210907	1104.570679	-554.189331	237.500900	828.410828	-380.614899	-254.005798	852.473389	-489.866852	-12.811504	959.137634	553.148987	-27.221514	956.885559	570.345398	149.992371
-547.367737	86.414894	864.035156	-490.033508	-126.783470	863.332397	-624.619995	123.638786	491.652863	-576.698730	-174.287888	518.186523	-669.240173	139.457153	90.502907	-665.037781	-177.486237	89.864532	-590.425964	152.542389	1335.439331	-495.930176	-176.588120	1357.607056	-488.271271	4.870456	1337.913940	-518.874512	30.998497	1627.273071	-668.197388	218.977921	1076.850830	-497.165924	-292.147583	1104.553467	-553.379700	237.507690	828.701233	-380.048401	-253.589249	852.755066	-489.989716	-12.778041	959.186829	553.207764	-27.193291	956.854248	570.344910	150.058685
-547.390442	86.442917	864.053589	-490.132050	-126.738907	863.372620	-624.639648	123.691246	491.678589	-576.770691	-174.236191	518.195496	-669.262634	139.452484	90.497086	-665.005249	-177.458923	89.867004	-590.557922	152.502441	1335.541138	-496.195801	-176.644577	1357.633179	-488.458710	4.819963	1338.020996	-519.152954	30.833330	1627.244629	-667.909058	219.185730	1076.931641	-497.114075	-292.118256	1104.518311	-552.693970	237.468948	828.882935	-379.643372	-253.262589	852.935669	-490.119904	-12.760361	959.238525	553.215759	-27.181824	956.829651	570.302429	150.060593
-547.437500	86.487648	864.097656	-490.274353	-126.702095	863.440247	-624.637451	123.725197	491.681549	-576.821411	-174.170059	518.221130	-669.270020	139.468613	90.491783	-664.970337	-177.412292	89.849960	-590.707703	152.471146	1335.672729	-496.507080	-176.703049	1357.658203	-488.638184	4.750333	1338.136719	-519.425964	30.651539	1627.196777	-667.575012	219.335724	1076.984375	-497.063599	-292.065948	1104.480225	-551.920654	237.487442	829.159424	-379.124359	-252.764008	853.214111	-490.279358	-12.739518	959.315247	553.261902	-27.156006	956.786804	570.295105	150.069519
-547.486023	86.526955	864.114197	-490.418427	-126.672073	863.492859	-624.642700	123.787376	491.719543	-576.926331	-174.121368	518.250122	-669.277527	139.511551	90.493355	-665.003174	-177.371597	89.853424	-590.851990	152.441544	1335.794312	-496.875916	-176.756943	1357.717651	-488.811462	4.698130	1338.292969	-519.725220	30.505016	1627.115112	-667.280762	219.515579	1077.033569	-497.019165	-292.027008	1104.453979	-551.243713	237.465408	829.449890	-378.536133	-252.124130	853.523071	-490.437317	-12.718415	959.369324	553.295105	-27.175999	956.788025	570.270813	150.057281
-547.527283	86.585762	864.151733	-490.580383	-126.635735	863.587585	-625.145874	124.017357	491.828003	-576.955078	-174.067337	518.233704	-669.422668	139.471283	90.556007	-664.981750	-177.339798	89.869881	-591.030151	152.425003	1335.927490	-497.216736	-176.835922	1357.820801	-489.002228	4.657626	1338.458008	-520.013977	30.269049	1627.098633	-666.998657	219.665527	1077.119873	-497.038269	-292.000458	1104.475342	-550.553406	237.394806	829.722412	-378.311432	-251.821411	853.704956	-490.605560	-12.679946	959.455994	553.323914	-27.199272	956.770813	570.231323	150.048462
-547.601990	86.604218	864.196533	-490.746826	-126.623909	863.657593	-624.666687	123.980583	491.718842	-577.184509	-173.966644	518.380615	-669.341492	139.557770	90.514832	-665.015625	-177.311234	89.844566	-591.149475	152.390106	1336.067749	-497.599060	-176.906097	1357.912964	-489.193604	4.596792	1338.640259	-520.350159	30.099100	1626.980225	-666.728333	219.847794	1077.269775	-497.026398	-291.955017	1104.498047	-549.942566	237.371460	829.960876	-377.830627	-251.182877	854.095154	-490.771942	-12.678230	959.528076	553.365234	-27.158863	956.730835	570.226013	150.077087
-547.662720	86.658051	864.244690	-490.901062	-126.597641	863.739807	-624.620972	124.099297	491.715698	-577.118896	-174.007660	518.242981	-669.346680	139.614334	90.502701	-664.952026	-177.267899	89.800194	-591.318909	152.353592	1336.228516	-497.986725	-176.967575	1358.003418	-489.404480	4.550703	1338.842041	-520.648193	29.843451	1626.981323	-666.480103	220.017166	1077.412842	-497.067261	-291.860016	1104.566162	-549.398438	237.351120	830.221497	-377.515472	-250.710556	854.390808	-490.938416	-12.652074	959.611755	553.415771	-27.213001	956.749878	570.205627	150.060822
-547.741943	86.673660	864.296265	-491.064056	-126.601540	863.817688	-625.055115	124.366158	491.855103	-577.257507	-173.971268	518.340149	-669.511841	139.607040	90.549751	-664.993469	-177.250519	89.818504	-591.463013	152.348862	1336.401733	-498.389832	-177.045776	1358.139893	-489.659332	4.471988	1339.023438	-520.973938	29.649778	1626.933716	-666.265564	220.153778	1077.561035	-497.126831	-291.793365	1104.653198	-548.886719	237.313660	830.503662	-377.283142	-250.240280	854.693665	-491.114532	-12.660883	959.693909	553.481262	-27.201572	956.741333	570.217529	150.054123
-547.808105	86.712242	864.350220	-491.245239	-126.573219	863.909119	-625.027344	124.518143	491.857178	-577.223877	-173.951309	518.228088	-669.527100	139.688263	90.551476	-664.932617	-177.247360	89.786407	-591.655396	152.297821	1336.585327	-498.802124	-177.115997	1358.294312	-489.927826	4.394104	1339.223877	-521.290649	29.443766	1626.948853	-666.055176	220.308212	1077.720215	-497.172150	-291.850494	1104.838013	-548.384583	237.279968	830.810730	-377.265991	-249.778793	854.976624	-491.301056	-12.642951	959.786377	553.563721	-27.221952	956.753723	570.220886	150.052582
-547.876465	86.813896	864.434021	-491.437256	-126.546150	863.988403	-625.017212	124.630081	491.871674	-577.311401	-173.914063	518.247925	-669.570374	139.726456	90.600540	-664.941101	-177.236832	89.779747	-591.855530	152.270355	1336.767334	-499.271484	-177.193344	1358.468872	-490.207703	4.289959	1339.411133	-521.594727	29.184299	1627.067627	-665.825623	220.424103	1077.857300	-497.331451	-291.638641	1104.858276	-547.927124	237.250763	831.055115	-376.926910	-249.118851	855.367371	-491.484131	-12.613535	959.886169	553.672424	-27.215248	956.764832	570.244751	150.037216
-547.941895	86.874588	864.510071	-491.649597	-126.496475	864.082031	-624.972473	124.765244	491.912872	-577.379456	-173.899139	518.254578	-669.596436	139.800522	90.612617	-664.963013	-177.222870	89.775223	-592.088135	152.228928	1336.942017	-499.752014	-177.252869	1358.596802	-490.520355	4.174283	1339.587891	-521.942993	28.953693	1627.127686	-665.660889	220.538803	1077.959839	-497.423645	-291.759003	1105.060669	-547.489990	237.210068	831.290894	-376.824219	-248.673157	855.687500	-491.673981	-12.583736	959.987915	553.810730	-27.210892	956.756409	570.302856	150.026138
-548.035095	86.938728	864.600647	-491.884491	-126.495049	864.194763	-624.959900	124.884995	491.946503	-577.462036	-173.897430	518.296265	-669.598938	139.869476	90.653000	-664.965637	-177.219193	89.766029	-592.308899	152.169235	1337.115601	-500.238220	-177.339340	1358.737305	-490.835480	4.061239	1339.770142	-522.326172	28.764519	1627.169800	-665.525757	220.623901	1078.119873	-497.620575	-291.805695	1105.222534	-547.096985	237.216248	831.561340	-376.859619	-248.392883	855.936584	-491.885834	-12.574406	960.105347	553.946899	-27.225977	956.768311	570.324646	149.983597
-548.128784	86.952591	864.681458	-492.117065	-126.482040	864.277405	-624.916504	124.996712	491.967773	-577.566101	-173.859390	518.290039	-669.612549	139.903519	90.653885	-664.956177	-177.219635	89.782829	-592.535706	152.104187	1337.257446	-500.725616	-177.432388	1358.900757	-491.143768	3.959072	1339.939941	-522.712830	28.546272	1627.241089	-665.389709	220.726624	1078.215088	-497.839417	-291.739838	1105.282715	-546.750305	237.248306	831.840210	-376.629181	-247.773392	856.347717	-492.083069	-12.587420	960.199097	554.083374	-27.225105	956.787537	570.362488	149.972397
-548.096741	87.149475	864.719666	-492.302948	-126.412254	864.358154	-624.877563	125.097992	492.024780	-577.671570	-173.786591	518.295654	-669.624878	139.984009	90.683144	-664.928040	-177.227402	89.774544	-592.753845	152.076950	1337.379272	-501.253265	-177.525040	1358.983276	-491.471100	3.849683	1340.058472	-523.105469	28.337040	1627.306519	-665.297241	220.810165	1078.340454	-498.122803	-291.752258	1105.377075	-546.401062	237.262863	832.099121	-376.592163	-247.363297	856.661621	-492.188171	-12.475273	960.268372	554.251404	-27.258125	956.813660	570.402222	149.983353
-548.196899	87.127060	864.774414	-492.533417	-126.374954	864.418945	-624.862671	125.181915	492.019806	-577.824097	-173.736755	518.307190	-669.631958	140.048630	90.679565	-664.900452	-177.204453	89.757950	-592.999268	152.041183	1337.468994	-501.736755	-177.629990	1359.104370	-491.831268	3.753720	1340.155762	-523.511963	28.107437	1627.392822	-665.245178	220.883667	1078.392090	-498.423981	-291.714172	1105.408203	-546.094910	237.256256	832.299500	-376.654205	-247.270264	856.856995	-492.381470	-12.487546	960.335876	554.431946	-27.287926	956.838684	570.460571	149.950226
-548.298462	87.167183	864.825439	-492.762390	-126.381996	864.464722	-624.869934	125.213821	492.028839	-578.036926	-173.771637	518.361938	-669.604858	140.081863	90.686127	-664.900513	-177.195877	89.735245	-593.229187	151.996567	1337.557129	-502.284149	-177.722473	1359.107056	-492.194946	3.650497	1340.211670	-523.958557	27.898994	1627.463867	-665.215515	220.961884	1078.446899	-498.807526	-291.678375	1105.380737	-545.813843	237.262024	832.465698	-376.702087	-246.851959	857.090820	-492.570190	-12.497739	960.393066	554.675293	-27.314663	956.871399	570.497314	149.933884
-548.372009	87.215935	864.861267	-492.979553	-126.346611	864.470459	-624.940796	125.274269	492.020752	-578.249023	-173.734940	518.373962	-669.665894	140.114136	90.665443	-664.926575	-177.189301	89.706589	-593.424927	151.989594	1337.586304	-502.777740	-177.829437	1359.090576	-492.723450	3.475272	1340.062866	-524.409058	27.682013	1627.507813	-665.221619	221.035873	1078.494385	-499.261963	-291.475128	1105.209473	-545.562500	237.275253	832.599304	-376.612793	-246.307541	857.361450	-492.737061	-12.494006	960.422974	554.904907	-27.339170	956.901978	570.550171	149.908661
-548.481873	87.190643	864.844727	-493.164581	-126.376274	864.476990	-624.963623	125.273407	491.975494	-578.430908	-173.668030	518.365356	-669.647766	140.131622	90.614105	-664.899658	-177.209869	89.632195	-593.667847	151.958771	1337.619507	-503.287140	-177.934647	1359.047974	-492.921753	3.500654	1340.241577	-524.876831	27.466223	1627.544678	-665.273499	221.123840	1078.493530	-499.655945	-291.570313	1105.197998	-545.347229	237.287460	832.721130	-376.702850	-245.935547	857.536682	-492.903595	-12.526075	960.423828	555.144897	-27.415955	956.954590	570.627869	149.879974
-548.557739	87.222481	864.828308	-493.376648	-126.386772	864.453369	-625.026184	125.251381	491.958313	-578.637573	-173.622589	518.367371	-669.688843	140.109070	90.578056	-664.931091	-177.214935	89.557152	-593.901428	151.941833	1337.619751	-503.808350	-178.040588	1358.972412	-493.258331	3.413961	1340.226196	-525.346130	27.250175	1627.574951	-665.468994	220.582245	1078.074341	-500.128052	-291.661896	1105.122070	-545.151794	237.333817	832.748291	-377.007385	-245.708984	857.555176	-493.056946	-12.540269	960.408447	555.369019	-27.459566	956.971191	570.686279	149.829773
-548.653137	87.185974	864.763672	-493.561462	-126.443237	864.425781	-625.139648	125.267540	491.903717	-578.884949	-173.590454	518.342773	-669.700439	140.112503	90.509796	-664.931885	-177.239273	89.488297	-594.127625	151.929886	1337.600342	-504.366333	-178.096008	1358.867554	-493.640747	3.293733	1340.157715	-525.837341	27.047981	1627.588501	-665.587463	220.612686	1078.065308	-500.570160	-291.699615	1104.995483	-545.025696	237.360626	832.834534	-377.057495	-245.234711	857.720581	-493.214569	-12.586987	960.367432	555.551147	-27.580223	957.027649	570.714355	149.720261
-548.827820	86.968262	864.681824	-493.738739	-126.540245	864.366089	-625.234009	125.258934	491.828003	-579.135620	-173.570847	518.340149	-669.723022	140.136627	90.421204	-664.939941	-177.237320	89.390099	-594.335571	151.935608	1337.541748	-504.908691	-178.204178	1358.778076	-493.953979	3.188656	1340.119385	-526.352905	26.882423	1627.583984	-665.742859	220.715179	1077.988892	-501.063293	-291.670654	1104.867798	-544.944641	237.416275	832.891663	-377.270752	-244.926849	857.781006	-493.401062	-12.733505	960.298950	555.738464	-27.706636	957.070313	570.776428	149.685120
-548.828674	87.129372	864.572998	-493.932678	-126.560989	864.275574	-625.333435	125.225418	491.768097	-579.361755	-173.476837	518.260498	-669.739685	140.172729	90.350487	-665.007874	-177.226471	89.291534	-594.586426	151.926147	1337.490112	-505.423126	-178.299286	1358.663574	-494.437347	2.990475	1339.912964	-526.892639	26.703508	1627.542969	-665.885742	220.783737	1077.934692	-501.608551	-291.659546	1104.708252	-544.886963	237.490311	833.021484	-377.482025	-244.863480	857.813293	-493.513092	-12.690066	960.205444	556.013000	-27.803026	957.063660	570.853271	149.642212
-549.033752	86.931206	864.480957	-494.156219	-126.646065	864.211060	-625.517273	125.240028	491.682312	-579.648743	-173.444366	518.204529	-669.801575	140.180786	90.266129	-665.037415	-177.231476	89.160950	-594.863708	151.902649	1337.437500	-505.924805	-178.457382	1358.605835	-494.618927	2.972586	1340.005005	-527.431519	26.536533	1627.501587	-666.076355	220.846542	1077.867920	-502.275208	-291.443512	1104.408813	-544.882629	237.501114	833.023621	-377.778046	-244.606750	857.814087	-493.743866	-12.822292	960.131348	556.691467	-27.618988	956.925171	571.082642	149.745560
-549.163757	86.925873	864.392883	-494.423248	-126.708908	864.096985	-625.646912	125.228119	491.610657	-579.920898	-173.370209	518.140076	-669.877991	140.184189	90.172173	-665.070740	-177.227829	89.047905	-595.130188	151.896332	1337.385498	-506.460052	-178.594971	1358.530762	-494.953705	2.855028	1339.947998	-527.968140	26.375023	1627.441772	-666.254517	220.879669	1077.793823	-502.886719	-291.433563	1104.233887	-544.933594	237.547455	833.013672	-378.199005	-244.386337	857.793457	-493.948944	-12.889465	960.034546	556.956787	-27.698332	956.955322	571.150330	149.716125
-549.281555	86.914314	864.303101	-494.684265	-126.759186	864.008606	-625.792175	125.188774	491.531158	-580.172180	-173.291992	518.062256	-669.898438	140.217606	90.088455	-665.106995	-177.233154	88.902939	-595.392395	151.866623	1337.361694	-507.008728	-178.715408	1358.437622	-495.277313	2.761871	1339.949463	-528.500366	26.258686	1627.359985	-666.421570	220.941879	1077.743530	-503.396423	-291.653564	1104.229126	-545.032654	237.571701	832.988464	-378.694397	-244.115768	857.774841	-494.164825	-12.946460	959.955078	557.212158	-27.749611	956.968689	571.218079	149.692810
-549.284851	87.102600	864.221375	-494.933472	-126.765701	863.917603	-625.865112	125.166504	491.486328	-580.475464	-173.296341	518.012329	-669.942749	140.225815	90.002617	-665.107422	-177.216110	88.781166	-595.646362	151.836609	1337.317139	-507.517212	-178.839172	1358.362549	-495.813751	2.572432	1339.757202	-529.034363	26.145426	1627.312378	-666.621033	220.994400	1077.654053	-504.034546	-291.650726	1104.082764	-545.182922	237.613266	832.959778	-379.224670	-243.938690	857.696899	-494.320862	-12.905664	959.880981	557.434387	-27.824013	956.974426	571.266296	149.666687
-549.403625	87.115631	864.168091	-495.217194	-126.819221	863.835815	-625.971436	125.139420	491.464081	-580.772217	-173.235001	517.973877	-669.976746	140.238068	89.911781	-665.185974	-177.200516	88.687424	-595.920593	151.779709	1337.296875	-508.114410	-178.979355	1358.290283	-496.040100	2.549460	1339.904907	-529.556702	26.030230	1627.268311	-666.830078	221.044403	1077.606201	-504.667145	-291.582764	1103.941650	-545.419128	237.615509	832.827637	-379.695953	-244.007294	857.637512	-494.546692	-12.968487	959.823608	557.684143	-27.928740	956.982666	571.415039	149.466370
-549.534485	87.113091	864.095337	-495.487579	-126.878769	863.805664	-626.040588	125.090248	491.384552	-581.119568	-173.234024	517.989563	-670.006226	140.242294	89.843170	-665.257019	-177.198395	88.613029	-596.202393	151.737595	1337.277100	-508.636871	-179.085968	1358.316772	-496.400482	2.447614	1339.901855	-530.073547	25.899757	1627.275635	-667.022888	221.120667	1077.573730	-505.279785	-291.489166	1103.854248	-545.650635	237.664047	832.773621	-380.273895	-243.914047	857.586243	-494.780731	-13.008845	959.782532	557.892273	-27.967232	956.988281	571.477112	149.398300
-549.657471	87.112160	864.063171	-495.771973	-126.925056	863.782715	-626.171387	125.057755	491.343536	-581.418457	-173.240906	517.997803	-670.057129	140.224503	89.802040	-665.293579	-177.183212	88.533371	-596.479492	151.682281	1337.257568	-509.163788	-179.211243	1358.321899	-496.757782	2.374901	1339.936035	-530.625244	25.819258	1627.259888	-667.210449	221.175293	1077.550293	-505.974121	-291.416962	1103.752319	-545.958313	237.746780	832.693726	-381.084991	-243.846481	857.422241	-495.007996	-13.056668	959.763550	558.097412	-28.008821	956.979492	571.525513	149.371124
-549.775574	87.121124	864.062500	-496.032776	-127.012901	863.791321	-626.296143	125.011101	491.315948	-581.721924	-173.209106	518.068054	-670.049683	140.224731	89.762619	-665.312683	-177.172226	88.495926	-596.753174	151.658646	1337.242920	-509.613251	-179.327408	1358.359497	-497.292267	2.176366	1339.804810	-531.186218	25.790630	1627.209106	-667.407593	221.233246	1077.530151	-506.558044	-291.510925	1103.829346	-546.263489	237.814941	832.611328	-381.662720	-243.767654	857.419556	-495.229279	-13.121480	959.778503	558.314209	-28.062016	956.960388	571.576111	149.341125
-549.952087	87.124893	864.067444	-496.342499	-127.033234	863.764648	-626.453735	124.949043	491.339050	-582.062744	-173.194504	518.095459	-670.094116	140.193085	89.730087	-665.360168	-177.175644	88.436470	-597.078857	151.576233	1337.216431	-510.204285	-179.445938	1358.353271	-497.548706	2.149747	1340.015625	-531.733887	25.711792	1627.239014	-667.593567	221.292603	1077.512573	-507.205231	-291.486603	1103.762573	-546.575623	237.835999	832.523193	-382.303589	-243.966675	857.352661	-495.491608	-13.166730	959.775818	558.518738	-28.110636	956.952698	571.642883	149.340027
-550.118042	87.099533	864.078979	-496.608734	-127.093239	863.780945	-626.613037	124.890305	491.323639	-582.398743	-173.172958	518.109680	-670.105347	140.190460	89.705925	-665.385254	-177.172699	88.378273	-597.393677	151.531860	1337.197510	-510.753693	-179.526093	1358.346802	-497.921143	2.046619	1340.089600	-532.314026	25.610764	1627.279785	-667.805786	221.367630	1077.538574	-507.844391	-291.497131	1103.778931	-546.899292	237.856659	832.421143	-383.198822	-244.177673	857.183899	-495.725922	-13.225891	959.796143	558.690491	-28.179293	956.943726	571.687195	149.268036
-550.302002	87.065453	864.114014	-496.922485	-127.145897	863.782166	-626.854736	124.812439	491.366394	-582.684937	-173.088928	518.113647	-670.169495	140.156799	89.683273	-665.403442	-177.180084	88.344124	-597.702209	151.467316	1337.198486	-511.324524	-179.608795	1358.361938	-498.289154	1.934388	1340.131958	-532.885803	25.563568	1627.308472	-667.986877	221.338867	1077.548340	-508.537354	-291.335815	1103.667847	-547.283936	237.988205	832.438721	-383.866425	-244.127380	857.152832	-495.993469	-13.306409	959.822266	558.868408	-28.251551	956.928833	571.723511	149.243210
-550.453430	87.048721	864.146179	-497.206665	-127.212585	863.818115	-627.044556	124.753853	491.375397	-583.014465	-173.052933	518.123901	-670.147766	140.170364	89.665436	-665.355774	-177.201385	88.266113	-597.956665	151.436890	1337.219849	-511.800690	-179.674744	1358.401855	-498.815033	1.732372	1340.003418	-533.531982	25.440605	1627.315063	-668.071777	221.928864	1077.963989	-509.169708	-291.434265	1103.727417	-547.824280	238.035446	832.431274	-384.740845	-244.205780	857.038757	-496.232056	-13.370271	959.863892	559.031677	-28.291714	956.908997	571.765869	149.170563
-550.655579	86.981239	864.160828	-497.538391	-127.313263	863.853577	-627.243591	124.655060	491.398224	-583.361572	-173.109299	518.117554	-670.186523	140.133331	89.618324	-665.400513	-177.221268	88.204437	-598.290527	151.396622	1337.218872	-512.272888	-179.794846	1358.449097	-499.090759	1.696811	1340.175171	-534.108459	25.426304	1627.397949	-668.431396	221.347565	1077.611938	-509.777466	-291.628235	1103.860107	-548.272095	238.146515	832.262878	-385.540314	-244.403732	856.951599	-496.501465	-13.463394	959.890259	559.188599	-28.345493	956.890564	571.823120	149.119263
-550.827209	86.952835	864.172180	-497.843109	-127.418747	863.879150	-627.448364	124.575378	491.430573	-583.644165	-173.096466	518.141785	-670.220520	140.128220	89.608765	-665.433777	-177.220917	88.188347	-598.610107	151.342651	1337.231567	-512.732971	-179.889969	1358.512451	-499.438751	1.617558	1340.209961	-534.741089	25.401190	1627.421997	-668.669495	221.324356	1077.601440	-510.494873	-291.542297	1103.769653	-548.771423	238.264481	832.151245	-386.480103	-244.879944	856.765442	-496.745697	-13.545008	959.911499	559.311218	-28.399412	956.850647	571.868103	149.041397
-551.022156	86.905777	864.193115	-498.168274	-127.475609	863.899170	-627.679077	124.484550	491.434509	-584.032288	-173.113953	518.168091	-670.243225	140.119431	89.559456	-665.420349	-177.250381	88.078087	-598.918823	151.322662	1337.214600	-513.217773	-179.972855	1358.519043	-499.810516	1.568799	1340.257935	-535.358459	25.340519	1627.517456	-668.845703	221.882019	1077.985718	-511.137817	-291.648926	1103.816040	-549.299133	238.319489	832.113892	-387.422943	-244.988480	856.659607	-497.012115	-13.616032	959.935120	559.441895	-28.435526	956.834961	571.894165	149.026428
-551.228760	86.843903	864.186646	-498.503754	-127.519302	863.899658	-627.875916	124.414337	491.416992	-584.384460	-173.094635	518.188110	-670.292908	140.143311	89.544106	-665.475464	-177.271362	88.013817	-599.206360	151.279373	1337.211792	-513.663269	-180.033508	1358.534912	-500.169708	1.508371	1340.288208	-536.007935	25.261650	1627.619873	-669.177368	221.896805	1078.002563	-511.762024	-291.729858	1103.860229	-549.861145	238.248505	831.880615	-388.150238	-245.089523	856.617249	-497.277252	-13.680259	959.931274	559.534729	-28.465675	956.810364	571.855896	149.139786
-551.451294	86.767044	864.185791	-498.825226	-127.580147	863.899353	-628.103271	124.320740	491.400482	-584.764893	-173.080215	518.196289	-670.337952	140.110916	89.493027	-665.500061	-177.289825	87.950775	-599.489563	151.270203	1337.218994	-514.091309	-180.098587	1358.515747	-500.663513	1.366083	1340.162231	-536.675476	25.235651	1627.664429	-669.533936	221.822937	1078.036011	-512.350952	-292.138763	1104.074097	-550.390625	238.280746	831.795410	-389.229675	-245.592606	856.433228	-497.547394	-13.760633	959.930908	559.619812	-28.515818	956.790894	571.882019	149.094986
-551.685303	86.665489	864.181274	-499.144836	-127.652634	863.894104	-628.414612	124.261703	491.385559	-585.198608	-173.095398	518.238281	-670.390076	140.108749	89.410675	-665.535339	-177.301758	87.864632	-599.829407	151.234039	1337.209473	-514.517639	-180.175583	1358.508911	-500.855988	1.350968	1340.333740	-537.391907	25.262953	1627.606201	-670.014282	221.924301	1078.127197	-513.019775	-292.216248	1104.048950	-550.868225	238.404602	831.881958	-389.948059	-245.925034	856.384583	-497.833496	-13.860399	959.929565	559.736694	-28.544809	956.771729	571.950134	149.053314
-552.050720	86.425041	864.174988	-499.498840	-127.776245	863.901367	-628.707458	124.207794	491.342010	-585.622620	-173.100662	518.231567	-670.454163	140.065460	89.314095	-665.578552	-177.318970	87.765892	-600.103577	151.215271	1337.186157	-514.923584	-180.222107	1358.494385	-501.183929	1.284621	1340.347046	-538.071411	25.235291	1627.636719	-670.423828	221.882187	1078.110962	-513.695068	-292.473907	1104.092285	-551.411011	238.463638	831.799805	-390.989471	-246.412979	856.157349	-498.191376	-14.030820	959.928711	559.841797	-28.584188	956.748901	572.003418	149.027817
-552.287415	86.395126	864.134705	-499.810638	-127.845108	863.874634	-629.066040	124.120583	491.288818	-586.044006	-173.078186	518.217712	-670.520264	140.039368	89.241402	-665.615356	-177.327042	87.678589	-600.389099	151.197372	1337.161499	-515.341980	-180.287231	1358.476440	-501.468048	1.206177	1340.331177	-538.742676	25.223701	1627.677002	-670.837952	221.894012	1078.149902	-514.372864	-292.661438	1104.087402	-552.000122	238.468307	831.718262	-391.852966	-246.543381	856.069763	-498.462097	-14.084144	959.894531	559.944763	-28.619848	956.732910	572.086670	149.002594
-552.551025	86.371094	864.081604	-500.157135	-127.907524	863.824463	-629.388916	124.022736	491.241913	-586.436462	-172.984512	518.203857	-670.579468	140.029633	89.145592	-665.600891	-177.336975	87.573189	-600.662964	151.158295	1337.121948	-515.723633	-180.359329	1358.423340	-501.777405	1.141566	1340.293457	-539.424438	25.245537	1627.677612	-671.151917	221.703262	1078.042969	-515.129089	-292.669525	1103.944336	-552.542358	238.483398	831.610718	-392.781830	-246.973038	855.899963	-498.753601	-14.134616	959.839478	560.060120	-28.639286	956.705994	572.157410	148.956329
-552.804504	86.369331	864.028320	-500.463013	-127.966843	863.765442	-629.640381	123.882996	491.198334	-586.870117	-172.907837	518.195557	-670.574646	140.023132	89.064873	-665.688843	-177.345795	87.483360	-600.891907	151.117081	1337.083130	-516.061829	-180.435333	1358.398315	-502.271332	0.981828	1340.051636	-540.135132	25.281227	1627.625244	-671.620117	221.694199	1078.009521	-515.727356	-293.065765	1104.053955	-553.113220	238.519287	831.488708	-393.612549	-247.544937	855.742065	-499.035065	-14.176683	959.784607	560.167908	-28.667044	956.684998	572.231323	148.946472
-553.079224	86.345245	863.992676	-500.798492	-128.032166	863.711548	-629.970886	123.704475	491.171936	-587.331177	-172.804123	518.176575	-670.660095	139.987015	88.999870	-665.722961	-177.348618	87.373520	-601.166748	151.077026	1337.039795	-516.420898	-180.487244	1358.345337	-502.596771	0.922621	1340.014038	-540.783386	25.312088	1627.640381	-672.040344	221.671768	1077.982056	-516.450806	-293.228271	1103.958130	-553.710327	238.541824	831.378967	-394.496582	-248.041138	855.571655	-499.328217	-14.235737	959.737427	560.270447	-28.687140	956.654419	572.315552	148.897430
-553.376648	86.358543	863.941528	-501.141418	-128.046066	863.625061	-630.308167	123.540192	491.133728	-587.802246	-172.729065	518.193970	-670.691528	139.969406	88.888115	-665.796143	-177.341064	87.273499	-601.459961	151.049194	1337.013184	-516.764465	-180.608353	1358.312988	-502.689514	0.938242	1340.138550	-541.469421	25.347151	1627.540527	-672.464844	221.657791	1077.954834	-517.034058	-293.592529	1104.087646	-554.319031	238.566956	831.263672	-395.387817	-248.522781	855.450867	-499.625092	-14.252863	959.663025	560.394165	-28.712143	956.603149	572.372925	148.880447
-553.644348	86.331123	863.908630	-501.470001	-128.083893	863.582581	-630.643738	123.390381	491.107727	-588.339539	-172.675858	518.236938	-670.728943	139.950943	88.820648	-665.883057	-177.340988	87.186935	-601.744690	150.998245	1336.954102	-517.088501	-180.668976	1358.288940	-502.939911	0.875108	1340.125732	-542.109741	25.390007	1627.564697	-672.887390	221.629349	1077.918213	-517.738770	-293.801147	1104.104980	-554.876099	238.580414	831.144043	-396.346588	-248.898361	855.248718	-499.909821	-14.294654	959.622131	560.529053	-28.742058	956.528381	572.464478	148.897278
-553.972168	86.333946	863.896301	-501.779755	-128.126190	863.531433	-631.099243	123.247734	491.081787	-588.833313	-172.602829	518.253906	-670.809265	139.913834	88.760162	-665.909241	-177.353760	87.088142	-602.017395	150.960876	1336.886963	-517.408875	-180.726471	1358.251831	-503.176819	0.825940	1340.101807	-542.794983	25.476948	1627.533936	-673.353455	221.670380	1077.912476	-518.389038	-293.981781	1104.049194	-555.464050	238.566742	831.042236	-397.210358	-249.404678	855.076599	-500.205353	-14.325109	959.584412	560.686584	-28.742832	956.434570	572.548035	148.883865
-554.272522	86.357780	863.870911	-502.126831	-128.147675	863.473694	-631.517761	123.112488	491.131744	-589.289917	-172.538528	518.281006	-670.881409	139.890671	88.714409	-666.303467	-177.400131	86.997009	-602.294434	150.927261	1336.836426	-517.700745	-180.778412	1358.223999	-503.458038	0.793613	1340.067749	-543.448425	25.593094	1627.509277	-673.952393	221.903091	1078.064209	-519.017090	-294.155792	1104.030884	-556.080444	238.585556	830.950195	-398.068298	-249.975601	854.908203	-500.509857	-14.341157	959.538452	560.834961	-28.768690	956.338684	572.599792	148.869354
-554.601624	86.273468	863.859619	-502.422607	-128.234406	863.481140	-631.942078	122.996071	491.125519	-589.805847	-172.460297	518.300476	-670.909851	139.884995	88.629440	-666.349304	-177.415634	86.899101	-602.550049	150.891785	1336.776001	-518.008545	-180.809891	1358.174316	-503.800110	0.746964	1339.981201	-544.087524	25.711864	1627.499390	-674.252075	221.677811	1077.916626	-519.663452	-294.312775	1103.989014	-556.668640	238.602081	830.823303	-399.070923	-250.716217	854.619812	-500.810242	-14.411126	959.531982	560.959290	-28.814684	956.204407	572.656677	148.841125
-554.918091	86.258522	863.844116	-502.764862	-128.250290	863.447510	-632.312561	122.869743	491.095459	-590.288086	-172.270401	518.282349	-670.941589	139.888702	88.586517	-666.374329	-177.425674	86.797134	-602.845520	150.847351	1336.729004	-518.321777	-180.862396	1358.127686	-504.098328	0.712400	1339.949463	-544.708374	25.799038	1627.526611	-674.649353	221.637344	1077.882446	-520.282532	-294.450378	1103.994507	-557.287903	238.624115	830.722046	-399.765686	-251.284744	854.510437	-501.127594	-14.435078	959.504578	561.118958	-28.839977	956.020996	572.709412	148.835007
-555.203186	86.187340	863.831238	-503.087097	-128.281509	863.452881	-632.633850	122.745338	491.093231	-590.816345	-172.280640	518.347595	-670.936890	139.912094	88.515282	-666.400574	-177.446899	86.728249	-603.152222	150.805206	1336.689331	-518.602539	-180.895386	1358.093262	-504.407471	0.656870	1339.912598	-545.318787	25.949358	1627.510498	-675.007385	221.502884	1077.837524	-520.908203	-294.668396	1104.047241	-557.912964	238.629196	830.621582	-400.743317	-252.091919	854.279053	-501.415924	-14.477955	959.495789	561.276917	-28.868446	955.834778	572.751953	148.792603
-555.486389	86.139153	863.821350	-503.423401	-128.296524	863.451965	-633.012817	122.676056	491.137177	-591.258362	-172.154877	518.336670	-670.988953	139.887955	88.461342	-666.392578	-177.484833	86.639198	-603.471497	150.785400	1336.688477	-518.915100	-180.923538	1358.103638	-504.718811	0.603741	1339.899536	-545.869324	26.096853	1627.482788	-675.488647	221.572266	1077.850098	-521.384766	-294.940430	1104.176880	-558.477905	238.642441	830.518616	-401.383972	-252.622025	854.182007	-501.705505	-14.506499	959.484314	561.390320	-29.002928	955.660400	572.773743	148.682556
-555.809143	86.167740	863.857361	-503.721863	-128.321930	863.451355	-632.937805	122.433952	491.075958	-591.921875	-172.013153	518.487183	-670.934448	139.904114	88.391830	-666.518372	-177.486588	86.589462	-603.798218	150.734253	1336.674072	-519.185669	-180.964661	1358.120728	-504.979736	0.566117	1339.926025	-546.411072	26.225910	1627.441040	-676.089111	221.795059	1078.071655	-521.908020	-295.160431	1104.278442	-559.112305	238.665329	830.467407	-402.276215	-253.165131	854.029724	-501.994873	-14.514606	959.496521	561.474365	-29.127220	955.531799	572.764832	148.556015
-556.172363	86.120491	863.850708	-504.050079	-128.364609	863.439514	-633.277832	122.334679	491.074768	-592.458313	-172.044479	518.599243	-670.980042	139.911957	88.340477	-666.619080	-177.492828	86.553474	-604.082397	150.688217	1336.654541	-519.410767	-181.016907	1358.181763	-505.566254	0.473169	1339.701294	-546.896973	26.372059	1627.470215	-676.495117	221.746765	1078.098877	-522.439941	-295.307495	1104.396362	-559.716675	238.656281	830.411499	-403.052429	-253.838089	853.928467	-502.311768	-14.550206	959.478271	561.527283	-29.255159	955.468018	572.752686	148.437637
-556.545593	86.096169	863.883301	-504.373169	-128.362366	863.425720	-633.588989	122.236938	491.094482	-592.737610	-172.015442	518.464600	-670.988464	139.917648	88.292046	-666.591553	-177.517181	86.471588	-604.431580	150.641113	1336.648804	-519.666138	-181.032501	1358.231812	-505.883179	0.445773	1339.702515	-547.377075	26.543245	1627.465820	-676.948547	221.694550	1078.127441	-523.015015	-295.332825	1104.392212	-560.300781	238.644775	830.309875	-403.819702	-254.526733	853.778748	-502.634583	-14.568462	959.480835	561.567017	-29.380486	955.444092	572.733887	148.313080
-556.902771	86.098770	863.921082	-504.660980	-128.403824	863.421570	-633.879456	122.135651	491.084503	-593.281067	-172.001343	518.637512	-670.993347	139.939651	88.279465	-666.708252	-177.529526	86.455444	-604.833679	150.588501	1336.625244	-519.962341	-181.056534	1358.273560	-505.885223	0.496390	1339.961304	-547.816040	26.712914	1627.456299	-677.443787	221.651749	1078.149658	-523.516296	-295.477112	1104.467041	-560.895813	238.651382	830.217041	-404.679901	-255.372864	853.589294	-502.940948	-14.595059	959.493469	561.618225	-29.411348	955.439758	572.733521	148.265839
-557.253906	86.105591	863.958557	-504.961578	-128.428726	863.431274	-634.236633	122.036118	491.089783	-593.684998	-172.029816	518.647583	-671.030334	139.932037	88.261452	-666.706482	-177.522842	86.382179	-605.181702	150.528976	1336.600708	-520.228760	-181.074661	1358.318359	-506.215179	0.496534	1339.944580	-548.199707	26.940363	1627.396484	-677.877747	221.573822	1078.146973	-523.965149	-295.568359	1104.529419	-561.496826	238.665024	830.151245	-405.261993	-255.891937	853.561279	-503.260742	-14.609430	959.515686	561.654663	-29.444393	955.433044	572.728088	148.244812
-557.555298	86.114388	863.978271	-505.276703	-128.420914	863.414795	-634.553223	121.925804	491.109131	-594.011292	-172.029190	518.679199	-671.081055	139.938354	88.193977	-666.754822	-177.540543	86.340096	-605.544617	150.499786	1336.565063	-520.470581	-181.072220	1358.340820	-506.510406	0.485420	1339.949097	-548.536499	27.078606	1627.411743	-678.081177	221.141693	1077.860840	-524.368652	-295.721161	1104.651245	-562.034485	238.650299	830.060913	-405.936310	-256.593719	853.434631	-503.559326	-14.616751	959.515564	561.729126	-29.421288	955.444885	572.772034	148.233459
-557.855774	86.091377	864.008301	-505.588165	-128.407791	863.421265	-634.907288	121.859283	491.115570	-594.256531	-172.068420	518.674744	-671.097534	139.946945	88.160782	-666.765381	-177.543884	86.306511	-605.897095	150.450211	1336.534668	-520.747009	-181.077942	1358.364990	-506.834869	0.499184	1339.950439	-548.820068	27.213261	1627.397217	-678.485962	221.027344	1077.819214	-524.751038	-296.049713	1104.909546	-562.564880	238.652451	829.990173	-406.752228	-257.442505	853.264709	-503.868896	-14.633414	959.535583	561.829651	-29.379158	955.419678	572.845459	148.287338
-558.224121	85.999825	864.023010	-505.935974	-128.399200	863.441467	-635.122375	121.791130	491.102539	-594.548584	-172.120117	518.699829	-671.100647	139.915909	88.142281	-666.818909	-177.559250	86.298393	-606.226196	150.447830	1336.512817	-520.984497	-181.041458	1358.399780	-507.401825	0.413153	1339.729980	-549.054138	27.364443	1627.382813	-678.943176	220.905960	1077.792603	-525.091309	-296.139893	1105.011108	-563.105774	238.606537	829.908020	-407.169891	-258.124634	853.252563	-504.216949	-14.664248	959.549438	561.925110	-29.326807	955.419189	572.897095	148.340225
-558.597839	85.916649	864.032654	-506.259583	-128.429367	863.479492	-635.337952	121.711319	491.074188	-594.812256	-172.196671	518.757629	-671.114563	139.911148	88.096687	-666.867371	-177.583313	86.256905	-606.620667	150.427719	1336.472168	-521.220764	-181.023117	1358.448975	-507.764801	0.409136	1339.707031	-549.250183	27.550238	1627.355225	-679.403687	220.779846	1077.748291	-525.457642	-296.299500	1105.131470	-563.593994	238.558777	829.838440	-407.813293	-258.785278	853.193542	-504.564697	-14.699904	959.571594	562.032104	-29.323044	955.414490	572.961548	148.358017
-558.924377	85.925430	864.065552	-506.557983	-128.465027	863.523254	-635.561462	121.651939	491.063110	-594.990112	-172.189987	518.766785	-671.123108	139.910034	88.059349	-666.878906	-177.591980	86.266403	-607.037537	150.431030	1336.467651	-521.522217	-181.012375	1358.502441	-507.817719	0.502891	1339.938232	-549.407654	27.732883	1627.331543	-679.827148	220.702881	1077.739502	-525.784790	-296.464020	1105.245728	-564.116333	238.525314	829.745117	-408.482513	-259.601776	853.063843	-504.889648	-14.709247	959.613281	562.171631	-29.289351	955.412292	573.008728	148.396332
-559.215759	85.935997	864.058594	-506.806702	-128.475433	863.546265	-635.758362	121.607643	491.058960	-595.164001	-172.209702	518.805542	-671.165710	139.886932	88.041107	-666.925720	-177.587219	86.223244	-607.398254	150.414139	1336.460449	-521.778870	-180.986832	1358.589233	-508.137817	0.537669	1339.963989	-549.499512	27.910286	1627.317749	-680.261658	220.628494	1077.731689	-526.083191	-296.565796	1105.355469	-564.666626	238.488083	829.702576	-408.856018	-260.106018	853.055542	-505.177032	-14.695115	959.625366	562.272400	-29.287359	955.405334	573.039734	148.405731
-559.530823	85.924484	864.076538	-507.020966	-128.526138	863.585754	-635.937195	121.528221	491.063690	-595.331299	-172.229752	518.841919	-671.149353	139.880753	88.020844	-666.937073	-177.611877	86.230865	-607.781677	150.362747	1336.456787	-522.031311	-180.974335	1358.625732	-508.488861	0.571977	1339.960938	-549.574219	28.121872	1627.282104	-680.919189	220.813354	1077.965454	-526.399658	-296.746521	1105.490967	-565.208191	238.458344	829.698730	-409.519531	-260.902313	852.947510	-505.473907	-14.712603	959.662476	562.380920	-29.258034	955.400818	573.041504	148.374786
-559.896118	85.905022	864.120789	-507.249756	-128.596390	863.624329	-636.119324	121.476692	491.039246	-595.543396	-172.278610	518.881470	-671.173279	139.857605	87.990204	-666.959717	-177.623718	86.219650	-608.162048	150.319046	1336.451660	-522.285461	-180.997681	1358.680176	-508.769989	0.588223	1339.980713	-549.602966	28.323933	1627.250488	-681.326355	220.690247	1077.954590	-526.694031	-296.849579	1105.597534	-565.671143	238.390762	829.684265	-409.853394	-261.394806	852.998657	-505.798187	-14.750559	959.711304	562.473022	-29.302277	955.397217	573.004639	148.350311
-560.242432	85.810242	864.139282	-507.517242	-128.661652	863.658020	-636.280273	121.448586	491.039276	-595.648438	-172.215607	518.865723	-671.196106	139.831192	87.963799	-667.002258	-177.595215	86.170204	-608.532776	150.316406	1336.447510	-522.509094	-180.988785	1358.720825	-509.387939	0.514782	1339.767822	-549.607178	28.511990	1627.188965	-681.705994	220.589355	1077.935669	-526.978149	-297.021057	1105.712280	-566.145020	238.317200	829.672974	-410.389069	-262.157379	852.913879	-506.125702	-14.817786	959.742493	562.622192	-29.315977	955.355042	573.009949	148.296600
-560.559753	85.761429	864.140869	-507.736115	-128.730225	863.675720	-636.407776	121.414520	491.001312	-595.766235	-172.212860	518.804626	-671.214417	139.836349	87.913094	-667.006897	-177.621109	86.155373	-608.959595	150.289856	1336.425781	-522.781982	-180.962341	1358.714600	-509.738678	0.518658	1339.767578	-549.564331	28.700584	1627.110840	-682.134460	220.477722	1077.895508	-527.275574	-297.033752	1105.681763	-566.600037	238.206802	829.644714	-410.747833	-262.736664	852.879456	-506.424561	-14.864736	959.760254	562.706421	-29.420570	955.358521	572.953186	148.248749
-560.839355	85.725212	864.131775	-507.979828	-128.722778	863.683533	-636.556519	121.370735	490.980194	-595.592590	-172.108917	518.542542	-671.251160	139.813721	87.857719	-666.922913	-177.658157	86.085358	-609.409790	150.250122	1336.373535	-523.120789	-180.954346	1358.734985	-509.780762	0.601038	1339.997192	-549.489685	28.919062	1626.983276	-682.585999	220.437073	1077.885864	-527.492249	-297.163940	1105.718506	-567.044312	238.124100	829.621033	-410.951843	-263.114929	852.917175	-506.707520	-14.870848	959.765198	562.829773	-29.517414	955.356323	572.914307	148.147964
-561.132507	85.713272	864.100403	-508.252869	-128.732086	863.708557	-636.673035	121.338928	490.928223	-595.924927	-172.328949	518.748901	-671.236633	139.822647	87.839478	-667.053162	-177.643158	86.129677	-609.823975	150.253571	1336.378296	-523.431030	-180.922409	1358.735596	-510.087585	0.624094	1340.018677	-549.390747	29.121769	1626.926514	-683.031799	220.311386	1077.827759	-527.732239	-297.303680	1105.811279	-567.494141	238.067108	829.570801	-411.257538	-263.647003	852.916931	-507.006775	-14.857548	959.765015	562.949341	-29.618210	955.350830	572.876892	148.089066
-561.434937	85.678978	864.104309	-508.514343	-128.718964	863.731689	-636.845825	121.323845	490.907471	-596.033203	-172.402420	518.731934	-671.251282	139.804840	87.835991	-667.065002	-177.641327	86.122612	-610.241028	150.182343	1336.368408	-523.732666	-180.935883	1358.780884	-510.478088	0.667988	1340.028320	-549.268127	29.344490	1626.853271	-683.444580	220.257538	1077.808228	-527.933838	-297.464478	1105.921631	-567.942749	238.011276	829.542725	-411.555267	-264.149628	852.943848	-507.301605	-14.855945	959.781433	563.099609	-29.720394	955.372559	572.872620	147.961960
-561.724060	85.676788	864.145020	-508.753418	-128.700943	863.760193	-636.927673	121.262085	490.898895	-596.163269	-172.501526	518.726135	-671.232300	139.800659	87.820724	-667.042908	-177.673126	86.116867	-610.670349	150.141495	1336.383179	-523.979919	-180.900711	1358.867676	-510.825623	0.688171	1340.075073	-549.125244	29.565380	1626.795410	-683.819031	220.161835	1077.808105	-528.080139	-297.737427	1106.168579	-568.371277	237.902786	829.523254	-411.766296	-264.562866	853.040344	-507.586517	-14.851555	959.822266	563.250610	-29.856043	955.400696	572.867615	147.829849
-562.025574	85.654930	864.197510	-508.980011	-128.653000	863.795105	-637.073853	121.195320	490.917023	-596.280762	-172.529419	518.706543	-671.235046	139.788330	87.783806	-667.028137	-177.683853	86.087952	-611.046143	150.108841	1336.414307	-524.225403	-180.890015	1358.933960	-511.432861	0.633041	1339.909058	-548.992249	29.786444	1626.742432	-684.232544	220.032974	1077.810547	-528.326355	-297.918518	1106.326172	-568.786255	237.788773	829.539368	-412.148315	-265.136810	853.060913	-507.868835	-14.839100	959.871277	563.363831	-29.963366	955.423889	572.849915	147.691620
-562.294312	85.640709	864.236633	-509.169586	-128.640182	863.810486	-637.225342	121.133789	490.938477	-596.425598	-172.627136	518.707886	-671.254211	139.778656	87.776260	-667.007874	-177.709229	86.089462	-611.531738	150.059952	1336.428101	-524.553406	-180.905228	1358.970459	-511.490723	0.710439	1340.179688	-548.861572	29.980774	1626.684326	-684.675110	219.944580	1077.778198	-528.522644	-298.066101	1106.466431	-569.178833	237.671143	829.567261	-412.316925	-265.546082	853.164185	-508.126709	-14.846498	959.907288	563.488525	-30.052746	955.421021	572.840637	147.598068
-562.543213	85.624176	864.252502	-509.341095	-128.651459	863.843262	-637.393555	121.080566	490.934753	-596.553528	-172.657883	518.703064	-671.266968	139.783142	87.729500	-667.000244	-177.714920	86.081215	-611.966675	150.006470	1336.427856	-524.857117	-180.905090	1359.015381	-511.810028	0.708888	1340.194580	-548.747253	30.204777	1626.610107	-685.056885	219.815796	1077.757080	-528.724548	-298.146149	1106.529907	-569.578186	237.590271	829.555786	-412.351959	-265.754578	853.280212	-508.362213	-14.848995	959.938110	563.577393	-30.135359	955.403564	572.828857	147.474487
-562.800903	85.567017	864.252686	-509.535797	-128.666565	863.834045	-637.527954	121.014565	490.894409	-596.707336	-172.703125	518.690002	-671.279297	139.773102	87.706543	-667.067078	-177.747620	86.041954	-612.378906	149.984268	1336.383667	-525.138550	-180.899506	1359.022705	-512.125977	0.728114	1340.234497	-548.664185	30.414122	1626.482666	-685.450684	219.712021	1077.700317	-528.901428	-298.257935	1106.608521	-569.946533	237.499756	829.546387	-412.523285	-265.971588	853.345276	-508.599731	-14.882742	959.936646	563.630554	-30.249165	955.392212	572.827820	147.396164
-563.062561	85.549194	864.268433	-509.709412	-128.710709	863.830200	-637.734131	120.960930	490.860382	-596.798401	-172.713486	518.671448	-671.349304	139.736420	87.684822	-667.081543	-177.747345	86.031487	-612.762451	149.957199	1336.337158	-525.433411	-180.889084	1359.057495	-512.497070	0.752231	1340.208618	-548.564819	30.613758	1626.419312	-685.855774	219.601791	1077.653931	-529.067322	-298.354126	1106.657959	-570.279602	237.390152	829.525269	-412.672821	-266.338470	853.359253	-508.829437	-14.914986	959.946167	563.673584	-30.324657	955.381287	572.822876	147.308380
-563.281555	85.491417	864.256531	-509.867889	-128.771896	863.839966	-637.859863	120.933617	490.844574	-597.108948	-172.903442	518.765198	-671.349304	139.737000	87.628403	-667.214783	-177.734680	86.054176	-613.101624	149.944168	1336.317383	-525.677429	-180.888062	1359.106323	-513.037842	0.689414	1340.007080	-548.537354	30.749718	1626.306885	-686.251587	219.515121	1077.623413	-529.215942	-298.462555	1106.743652	-570.617920	237.292892	829.501282	-412.716827	-266.555267	853.482178	-509.029053	-14.959849	959.947205	563.703918	-30.422562	955.374146	572.831848	147.212250
-563.508240	85.462173	864.286011	-510.018463	-128.817932	863.893372	-637.994507	120.877838	490.827850	-597.248169	-172.908890	518.783325	-671.361084	139.713577	87.626137	-667.205811	-177.742493	86.038788	-613.473999	149.911285	1336.318359	-525.969910	-180.878845	1359.143677	-513.291504	0.692354	1340.046631	-548.516785	30.900940	1626.243286	-686.608154	219.399506	1077.590820	-529.361572	-298.488953	1106.794678	-570.922546	237.129456	829.490906	-412.725433	-266.747040	853.627991	-509.237122	-14.982362	959.993164	563.719360	-30.507095	955.390869	572.854980	147.115280
-563.745667	85.382072	864.301270	-510.192413	-128.837357	863.930847	-638.087769	120.811234	490.827576	-597.371948	-172.917908	518.826904	-671.329529	139.707993	87.627899	-667.233398	-177.730194	86.039536	-613.867065	149.862549	1336.340210	-526.245911	-180.897018	1359.235718	-513.306824	0.773752	1340.322388	-548.521545	31.036808	1626.213379	-686.968018	219.278320	1077.585693	-529.459961	-298.514160	1106.868164	-571.261658	236.978348	829.504456	-412.560272	-266.721252	853.889893	-509.458740	-15.016096	960.023010	563.700806	-30.598787	955.427185	572.874146	147.007874
-563.956299	85.373787	864.331848	-510.355682	-128.879547	863.979431	-638.218689	120.783905	490.828644	-597.470032	-172.916443	518.846741	-671.322937	139.688309	87.602272	-667.230957	-177.722443	86.030518	-614.181274	149.840469	1336.351929	-526.463867	-180.894485	1359.329346	-513.579285	0.785621	1340.357910	-548.547668	31.203140	1626.224365	-687.296570	219.183868	1077.584351	-529.600098	-298.567261	1106.977905	-571.562073	236.847717	829.528381	-412.545197	-266.834473	854.056763	-509.669037	-15.034118	960.068726	563.665405	-30.729940	955.447571	572.897461	146.858261
-564.181274	85.374214	864.362305	-510.560730	-128.879822	863.998291	-638.391724	120.761086	490.824371	-597.643066	-173.000504	518.855042	-671.383850	139.645813	87.610970	-667.235168	-177.730057	86.025993	-614.461304	149.824677	1336.359985	-526.717712	-180.881744	1359.410645	-513.833984	0.795685	1340.406128	-548.652893	31.335611	1626.206055	-687.619507	219.078857	1077.574585	-529.731018	-298.578278	1107.066528	-571.879944	236.747574	829.535156	-412.491943	-267.018250	854.221436	-509.894989	-15.039451	960.096924	563.662598	-30.795906	955.451111	572.927002	146.786835
-564.409424	85.304115	864.343018	-510.751648	-128.891724	864.017029	-638.529724	120.755768	490.777313	-597.769958	-173.004196	518.855957	-671.386658	139.643631	87.552223	-667.273254	-177.764786	86.000420	-614.752991	149.810379	1336.348755	-526.932373	-180.894562	1359.459717	-514.104919	0.823446	1340.400269	-548.808838	31.445143	1626.180420	-687.971497	219.002090	1077.545898	-529.929993	-298.443939	1107.042236	-572.236694	236.713043	829.517151	-412.461517	-267.113495	854.335327	-510.110992	-15.058434	960.096985	563.636108	-30.877899	955.437622	572.968445	146.722260
-564.625610	85.282158	864.364258	-510.946655	-128.886154	864.012817	-638.676697	120.749306	490.756989	-597.887756	-172.999084	518.806885	-671.409912	139.620071	87.555496	-667.291931	-177.786911	85.983894	-615.056213	149.789261	1336.299561	-527.152222	-180.879288	1359.508057	-514.387817	0.851333	1340.381958	-549.016357	31.512215	1626.157227	-688.281006	218.932037	1077.525391	-530.049988	-298.493195	1107.105469	-572.576233	236.621323	829.502136	-412.458923	-266.966278	854.486206	-510.317841	-15.074760	960.106384	563.596558	-30.957529	955.411743	573.006836	146.622574
-564.878540	85.222809	864.358398	-511.173401	-128.904602	864.028931	-638.819763	120.708458	490.761688	-598.005432	-173.037338	518.810059	-671.451355	139.615677	87.535919	-667.326660	-177.791107	85.978088	-615.288757	149.786774	1336.259155	-527.335999	-180.838379	1359.538696	-514.784119	0.774072	1340.212402	-549.296448	31.566147	1626.167725	-688.552368	218.811371	1077.527100	-530.106995	-298.536865	1107.168701	-572.882080	236.530762	829.477661	-412.354492	-266.892303	854.640015	-510.560547	-15.099903	960.111389	563.521179	-31.040081	955.408447	573.012573	146.550842
-565.121826	85.170280	864.375732	-511.344208	-128.911697	864.041138	-638.892761	120.680992	490.724976	-598.112549	-173.102692	518.825134	-671.457397	139.632797	87.518753	-667.342834	-177.779449	86.004677	-615.522766	149.793045	1336.271973	-527.537720	-180.794479	1359.573486	-514.986572	0.785693	1340.224976	-549.628723	31.585003	1626.208374	-688.782837	218.736420	1077.529297	-530.165833	-298.579468	1107.251221	-573.168274	236.436081	829.459717	-412.351349	-266.917450	854.753723	-510.768677	-15.121547	960.125916	563.425354	-31.109133	955.406372	573.023254	146.463974
-565.326599	85.155968	864.411987	-511.521088	-128.896973	864.091370	-638.941650	120.692520	490.751678	-598.197815	-173.108673	518.836548	-671.434265	139.664032	87.530571	-667.337158	-177.781418	85.998146	-615.703308	149.795837	1336.269775	-527.727539	-180.784973	1359.608032	-515.166321	0.786203	1340.260498	-550.003540	31.559774	1626.272827	-689.012878	218.634369	1077.518799	-530.217529	-298.544525	1107.308350	-573.419006	236.339005	829.466980	-412.189941	-266.754150	854.945679	-510.962494	-15.111333	960.169312	563.325500	-31.139910	955.403076	573.028809	146.383331
-565.584656	85.127823	864.443665	-511.729401	-128.886002	864.123535	-639.076599	120.657234	490.739349	-598.325500	-173.133331	518.866028	-671.427246	139.668640	87.532135	-667.375061	-177.773911	86.007416	-615.932678	149.775635	1336.308228	-527.929199	-180.750504	1359.660767	-515.072998	0.901556	1340.541382	-550.457947	31.529026	1626.318237	-689.239197	218.577393	1077.526245	-530.193054	-298.673981	1107.452148	-573.674438	236.272568	829.434082	-412.047516	-266.553528	855.139038	-511.189392	-15.110493	960.198730	563.234253	-31.229219	955.431335	573.080688	146.301559
-565.794434	85.112091	864.440674	-511.900818	-128.914902	864.160339	-639.108521	120.673294	490.770355	-598.414734	-173.153900	518.870300	-671.400818	139.695435	87.533310	-667.366394	-177.781952	85.993652	-616.096619	149.804016	1336.320801	-528.091003	-180.710312	1359.710327	-515.215881	0.934715	1340.567871	-550.932800	31.460159	1626.432373	-689.452881	218.528442	1077.539307	-530.200439	-298.618652	1107.470947	-573.933411	236.182907	829.411011	-411.749725	-266.229828	855.358948	-511.373779	-15.108902	960.212219	563.137573	-31.261396	955.436462	573.110840	146.255341
-565.988586	85.106987	864.452209	-512.054932	-128.883896	864.184387	-639.231384	120.692085	490.735718	-598.264587	-172.985168	518.806458	-671.428345	139.704971	87.506462	-667.303467	-177.840820	85.967781	-616.249756	149.831497	1336.323730	-528.244141	-180.697037	1359.747070	-515.317810	0.951029	1340.635132	-551.466919	31.401478	1626.517578	-689.650269	218.490051	1077.549194	-530.224792	-298.614014	1107.530884	-574.208862	236.109604	829.367249	-411.718201	-266.134125	855.435486	-511.550659	-15.084762	960.229919	563.044373	-31.353365	955.449463	573.167419	146.191315
-566.176880	85.102890	864.468750	-512.226379	-128.899368	864.206726	-639.310669	120.675949	490.715454	-598.376953	-173.005112	518.782166	-671.472961	139.683258	87.507721	-667.349121	-177.835556	85.950523	-616.416565	149.861389	1336.345215	-528.389587	-180.648346	1359.765991	-515.489014	0.987339	1340.640381	-552.053772	31.288313	1626.601440	-689.848877	218.459152	1077.536987	-530.277344	-298.424500	1107.452637	-574.461670	236.032944	829.331177	-411.548157	-265.856079	855.520691	-511.728058	-15.089505	960.248291	562.964966	-31.366446	955.442261	573.210815	146.182983
-566.369751	85.076454	864.496521	-512.344482	-128.910110	864.226196	-639.414368	120.637390	490.694153	-598.467834	-173.008759	518.764954	-671.475830	139.679535	87.497742	-667.378113	-177.842865	85.924431	-616.557068	149.870804	1336.338379	-528.535156	-180.601730	1359.747681	-515.608765	0.998703	1340.689209	-552.660522	31.153402	1626.697510	-690.025696	218.432495	1077.555786	-530.255371	-298.321869	1107.409302	-574.706970	235.954514	829.310059	-411.215454	-265.576355	855.701965	-511.895996	-15.104860	960.275269	562.832520	-31.409685	955.460205	573.221802	146.139481
-566.572388	85.038940	864.511230	-512.510620	-128.933853	864.234131	-639.472900	120.596710	490.709930	-598.572632	-173.040817	518.742249	-671.456726	139.643402	87.485085	-667.409851	-177.854477	85.919312	-616.701843	149.884964	1336.380859	-528.656677	-180.570694	1359.762451	-515.759521	1.006195	1340.678467	-553.272278	31.000854	1626.800659	-690.197388	218.388550	1077.602539	-530.232605	-298.224579	1107.403931	-574.933716	235.863541	829.302673	-411.020416	-265.255981	855.819519	-512.071350	-15.131142	960.283691	562.722961	-31.458994	955.460205	573.265320	146.064835
-566.771362	84.971535	864.530701	-512.629089	-128.954575	864.263489	-639.583679	120.534416	490.703918	-598.652588	-173.029510	518.748596	-671.476074	139.655197	87.471634	-667.418152	-177.859222	85.909592	-616.850952	149.899155	1336.402222	-528.833069	-180.523224	1359.765015	-515.862549	1.018230	1340.736572	-553.917480	30.790699	1626.945068	-690.350647	218.355911	1077.604004	-530.202698	-298.122803	1107.406006	-575.153625	235.807831	829.301331	-410.809052	-264.898438	855.916382	-512.230957	-15.159144	960.307251	562.597412	-31.454906	955.482788	573.237000	146.021149
-566.935852	84.936981	864.538696	-512.736023	-128.979996	864.284180	-639.632813	120.496346	490.711823	-598.766602	-173.040894	518.800110	-671.452454	139.669342	87.450081	-667.425659	-177.872299	85.927162	-616.961853	149.928680	1336.426880	-528.974060	-180.478790	1359.802734	-515.975464	1.045869	1340.753174	-554.567749	30.615044	1627.070923	-690.491699	218.313309	1077.637085	-530.173645	-297.988892	1107.399780	-575.334778	235.745178	829.286743	-410.587799	-264.542725	856.027222	-512.364929	-15.175325	960.320129	562.449951	-31.475439	955.503662	573.225708	145.981293
-567.115112	84.897530	864.531067	-512.856689	-128.988190	864.316467	-639.749817	120.485886	490.672180	-598.855103	-173.018677	518.816711	-671.447937	139.676575	87.449699	-667.415588	-177.881042	85.937004	-617.076538	149.964981	1336.455811	-529.111084	-180.430206	1359.828857	-516.156128	1.092996	1340.763672	-555.199463	30.418789	1627.188721	-690.615173	218.320801	1077.625366	-530.148071	-297.846649	1107.404541	-575.506958	235.704117	829.274902	-410.375244	-264.180542	856.099060	-512.518005	-15.173517	960.331482	562.333618	-31.511471	955.531128	573.223389	145.946121
-567.278015	84.890450	864.523499	-512.955750	-129.017853	864.340698	-639.877441	120.487190	490.632904	-598.932251	-172.983459	518.864197	-671.465698	139.661896	87.460381	-667.435486	-177.874191	85.933487	-617.183594	149.992691	1336.464355	-529.284119	-180.397781	1359.863647	-516.350952	1.130715	1340.764771	-555.829651	30.197048	1627.303345	-690.720764	218.341080	1077.641968	-530.109619	-297.701569	1107.421143	-575.675171	235.701553	829.265015	-410.166412	-263.783783	856.225159	-512.651428	-15.170774	960.338989	562.230530	-31.549496	955.556885	573.190186	145.899796
-567.427490	84.899963	864.528259	-513.063171	-129.021713	864.366882	-639.980225	120.481651	490.627045	-599.031921	-172.999023	518.915771	-671.484497	139.674728	87.437256	-667.456177	-177.875076	85.943474	-617.258484	150.014160	1336.471680	-529.428589	-180.380692	1359.886475	-516.815063	1.111433	1340.498535	-556.484985	29.993938	1627.392578	-690.836792	218.411179	1077.667236	-530.109131	-297.491638	1107.394287	-575.788208	235.689896	829.266907	-409.965729	-263.338623	856.337219	-512.785522	-15.154823	960.355164	562.159729	-31.559784	955.574402	573.146118	145.887955
-567.516052	84.924019	864.546814	-513.174927	-128.995407	864.371460	-640.071106	120.440392	490.661530	-599.125916	-172.964706	518.891846	-671.508423	139.656387	87.432304	-667.490173	-177.871323	85.943741	-617.359131	150.039795	1336.489502	-529.612854	-180.370239	1359.907837	-516.989258	1.133445	1340.508667	-557.105896	29.744175	1627.529541	-690.937500	218.422592	1077.661865	-530.054321	-297.464813	1107.467407	-575.903076	235.694412	829.271057	-409.897491	-263.026276	856.371582	-512.893860	-15.140879	960.369873	562.063660	-31.621349	955.585144	573.084839	145.798309
-567.602722	84.939613	864.572021	-513.256104	-128.985413	864.385376	-640.095154	120.388527	490.685333	-599.231873	-172.983032	518.912537	-671.471497	139.648544	87.418854	-667.492065	-177.887299	85.918945	-617.534363	150.048096	1336.504761	-529.804382	-180.334961	1359.881226	-517.183655	1.135284	1340.530396	-557.714478	29.471422	1627.647705	-691.037842	218.451950	1077.687988	-530.062317	-297.196808	1107.363892	-575.970886	235.682922	829.296143	-409.533447	-262.459473	856.510254	-512.992859	-15.136480	960.394348	561.984619	-31.659189	955.578186	572.970886	145.764114
-567.698914	84.930748	864.589417	-513.358887	-128.990097	864.391113	-640.199646	120.372704	490.692139	-599.308350	-172.968369	518.928162	-671.511230	139.636490	87.434494	-667.483887	-177.906311	85.905716	-617.718994	150.074036	1336.484619	-530.059021	-180.326202	1359.850464	-517.104858	1.198097	1340.752930	-558.304016	29.197268	1627.778687	-691.151978	218.502411	1077.683472	-530.065735	-297.034027	1107.293823	-576.050537	235.693588	829.316223	-409.463715	-262.106689	856.526489	-513.093628	-15.149515	960.406738	561.910950	-31.699066	955.573608	572.866333	145.694916
-567.775757	84.924988	864.596252	-513.466125	-128.953583	864.384033	-640.260681	120.381706	490.684235	-599.415039	-173.015396	518.955383	-671.500549	139.649551	87.405449	-667.511292	-177.882721	85.916481	-617.882813	150.101639	1336.446411	-530.286865	-180.305710	1359.808716	-517.280945	1.204529	1340.752075	-558.866028	28.954479	1627.875488	-691.246704	218.514481	1077.653198	-530.071167	-296.842346	1107.215088	-576.086243	235.727875	829.316895	-409.186005	-261.365967	856.658997	-513.190063	-15.144011	960.408569	561.840881	-31.757710	955.588074	572.736206	145.653275
-567.843933	84.944618	864.573730	-513.546326	-128.934891	864.382263	-640.294739	120.400963	490.648529	-599.490234	-173.010284	519.009155	-671.507385	139.654465	87.392555	-667.513855	-177.879715	85.902061	-618.055786	150.128220	1336.399902	-530.515869	-180.283798	1359.750366	-517.428345	1.209066	1340.738647	-559.415161	28.710907	1627.971802	-691.343994	218.572296	1077.574585	-530.081360	-296.695648	1107.163330	-576.111694	235.794342	829.287415	-408.961945	-260.830292	856.749573	-513.274719	-15.119789	960.399048	561.768005	-31.861485	955.617615	572.604187	145.572418
-567.926880	84.967377	864.547607	-513.661987	-128.903107	864.378967	-640.375061	120.433098	490.633026	-599.556519	-173.049820	519.021729	-671.542969	139.661133	87.376183	-667.499695	-177.873047	85.920731	-618.197266	150.164948	1336.349243	-530.730957	-180.292587	1359.736572	-517.607727	1.223695	1340.719482	-559.927551	28.484138	1628.075562	-691.431274	218.643860	1077.515015	-530.110168	-296.534241	1107.071533	-576.104126	235.859070	829.263245	-408.729401	-260.289612	856.828430	-513.377991	-15.087176	960.385071	561.727600	-31.930820	955.628113	572.444641	145.524612
-568.029785	84.934586	864.531738	-513.776489	-128.928680	864.394531	-640.425476	120.469917	490.600861	-599.615662	-173.066391	519.069458	-671.541870	139.653214	87.369812	-667.543457	-177.848557	85.920700	-618.339966	150.174911	1336.314575	-530.937988	-180.278580	1359.705811	-517.811035	1.237962	1340.701050	-560.434082	28.273710	1628.156860	-691.528564	218.671082	1077.439697	-530.214783	-296.212830	1106.858765	-576.104614	235.940292	829.243408	-408.499542	-259.763458	856.905640	-513.497437	-15.106252	960.387268	561.684021	-31.986729	955.620728	572.280212	145.464493
-568.078247	84.944099	864.529053	-513.837341	-128.921722	864.400696	-640.454407	120.482895	490.590393	-599.633850	-173.038956	519.052002	-671.532715	139.682983	87.360710	-667.534851	-177.826004	85.892258	-618.509827	150.190598	1336.296753	-531.206482	-180.278748	1359.673706	-517.977722	1.215437	1340.697021	-560.925293	28.015051	1628.296021	-691.599365	218.709000	1077.387939	-530.286499	-296.022461	1106.733276	-576.079224	236.022598	829.258728	-408.263977	-259.232483	856.982056	-513.580994	-15.103052	960.397644	561.642456	-32.029179	955.615356	572.085999	145.395065
-568.129089	84.939423	864.528137	-513.903748	-128.908997	864.409485	-640.469482	120.494377	490.616913	-599.666748	-173.024475	519.041321	-671.559082	139.642380	87.359314	-667.571899	-177.820908	85.897270	-618.636292	150.192871	1336.295532	-531.393982	-180.285919	1359.672852	-518.431396	1.130537	1340.461182	-561.418945	27.784506	1628.406982	-691.659241	218.739944	1077.343872	-530.352478	-295.855408	1106.641235	-576.036865	236.109848	829.276367	-408.035217	-258.687897	857.093201	-513.667419	-15.103147	960.409790	561.610535	-32.068676	955.615540	571.879150	145.362366
-568.177917	84.940453	864.549988	-513.974426	-128.920761	864.415527	-640.492737	120.495590	490.639465	-599.689880	-173.005432	519.016174	-671.548706	139.679794	87.362740	-667.576904	-177.848709	85.887489	-618.812622	150.211288	1336.280518	-531.606812	-180.307938	1359.682861	-518.604797	1.118269	1340.473145	-561.882629	27.580587	1628.520630	-691.703735	218.758820	1077.326904	-530.421692	-295.684204	1106.529663	-575.962463	236.174896	829.295410	-407.820648	-258.147308	857.198730	-513.747375	-15.123961	960.430603	561.521729	-32.107201	955.600769	571.613770	145.311905
-568.256470	84.935356	864.557068	-514.073242	-128.876053	864.416931	-640.494141	120.514992	490.611786	-599.684692	-172.922684	518.954956	-671.575195	139.667664	87.366646	-667.574280	-177.852066	85.872513	-619.002136	150.201614	1336.260254	-531.851013	-180.322906	1359.638550	-518.827942	1.106532	1340.456787	-562.349365	27.422703	1628.614746	-691.764404	218.811325	1077.274902	-530.498657	-295.533051	1106.464233	-575.881104	236.292709	829.314941	-407.643982	-257.609467	857.283447	-513.847900	-15.110687	960.438721	561.473938	-32.146759	955.601685	571.408325	145.287338
-568.329712	84.965790	864.547241	-514.171204	-128.868332	864.422302	-640.526062	120.554382	490.581055	-599.703918	-172.893616	518.951294	-671.557983	139.693146	87.325363	-667.538086	-177.844238	85.845985	-619.239136	150.201401	1336.224487	-532.139832	-180.357513	1359.605957	-518.740723	1.153683	1340.717163	-562.827881	27.306240	1628.645752	-691.810791	218.864197	1077.203003	-530.579590	-295.361298	1106.351807	-575.819275	236.426971	829.331543	-407.422241	-257.197571	857.361694	-513.943420	-15.091187	960.439270	561.399048	-32.202698	955.602722	571.190369	145.265671
-568.391541	84.942810	864.528320	-514.252197	-128.846695	864.423157	-640.502075	120.607391	490.531250	-599.685608	-172.819061	518.907349	-671.566589	139.693649	87.322502	-667.521851	-177.838608	85.828400	-619.420471	150.182175	1336.218872	-532.376038	-180.395508	1359.596802	-518.956970	1.145619	1340.711182	-563.323853	27.175016	1628.751465	-691.854858	218.885529	1077.177612	-530.693298	-295.261322	1106.302612	-575.747925	236.559296	829.362000	-407.391632	-256.790314	857.411743	-514.015991	-15.084301	960.430054	561.354980	-32.264221	955.597290	571.005737	145.243134
-568.481323	85.010887	864.550293	-514.351685	-128.824829	864.417053	-640.578186	120.679695	490.542999	-599.712952	-172.738098	518.845337	-671.595825	139.714523	87.332008	-667.542725	-177.827972	85.805885	-619.578247	150.184509	1336.228271	-532.622375	-180.440063	1359.574219	-519.184021	1.135177	1340.735840	-563.821289	27.144203	1628.792358	-691.873596	218.945877	1077.162842	-530.803223	-295.135193	1106.241333	-575.635071	236.681000	829.416565	-407.239960	-256.234772	857.554749	-514.107727	-15.053914	960.438171	561.352295	-32.288235	955.567261	570.815125	145.255798
-568.528442	85.016418	864.554199	-514.391785	-128.825195	864.432617	-640.560486	120.674393	490.511719	-599.716003	-172.682114	518.839355	-671.564636	139.724503	87.332687	-667.529785	-177.820175	85.807907	-619.746277	150.126282	1336.238159	-532.868530	-180.506500	1359.563599	-519.332153	1.113188	1340.796753	-564.297180	27.052330	1628.881104	-691.894226	218.940277	1077.157837	-530.889221	-295.024139	1106.187988	-575.534302	236.801544	829.502197	-407.001251	-255.603577	857.772400	-514.169434	-15.049949	960.452942	561.289063	-32.331646	955.547241	570.580078	145.198914
-568.562744	85.035583	864.575378	-514.438660	-128.789856	864.462830	-640.532104	120.708092	490.518127	-599.648987	-172.608078	518.794434	-671.546082	139.723892	87.307365	-667.501526	-177.817642	85.823280	-619.913940	150.070099	1336.255615	-533.132568	-180.576324	1359.549805	-519.530090	1.073478	1340.829102	-564.794617	27.041370	1628.949463	-691.891724	218.959808	1077.198608	-530.928223	-295.108551	1106.247681	-575.400452	236.940460	829.591492	-406.847931	-255.103165	857.944702	-514.235840	-15.026320	960.486267	561.244934	-32.350533	955.522400	570.352295	145.149277
-568.669250	84.951820	864.625183	-514.501648	-128.791382	864.485779	-640.625122	120.770935	490.542908	-599.672974	-172.590408	518.789795	-671.600342	139.697067	87.344727	-667.486267	-177.798553	85.797668	-620.052368	149.996475	1336.278809	-533.350342	-180.611115	1359.560059	-519.670593	1.000272	1340.897705	-565.284302	27.053268	1629.016235	-691.880188	218.963486	1077.226074	-531.028870	-295.059906	1106.212402	-575.252197	237.088577	829.729980	-406.712219	-254.668701	858.100098	-514.335083	-15.076463	960.527283	561.207642	-32.397549	955.498779	570.161621	145.106491
-568.654175	85.113022	864.611633	-514.508057	-128.739944	864.490356	-640.555115	120.803963	490.538818	-599.650635	-172.487244	518.749268	-671.571533	139.711136	87.345581	-667.502380	-177.802048	85.830391	-620.153381	149.955475	1336.290771	-533.521179	-180.632385	1359.574829	-520.122620	0.875963	1340.690063	-565.777710	27.106926	1629.059326	-691.880859	218.181351	1076.899170	-531.128113	-295.043640	1106.178833	-575.090881	237.255463	829.724243	-406.639038	-254.089294	858.242188	-514.347168	-14.972428	960.527649	561.146179	-32.431728	955.503601	569.961670	145.067993
-568.699890	85.146095	864.635315	-514.558716	-128.706299	864.519836	-640.575867	120.861885	490.551361	-599.436768	-172.488937	518.589600	-671.572815	139.734390	87.344933	-667.401855	-177.824646	85.791527	-620.295471	149.896378	1336.277710	-533.765625	-180.678757	1359.559814	-520.304382	0.814804	1340.713013	-566.292786	27.197292	1629.093872	-691.880005	218.225632	1076.885010	-531.292786	-294.852356	1106.057007	-574.929565	237.404602	829.800781	-406.493317	-253.633469	858.384766	-514.409729	-14.940723	960.558411	561.066101	-32.465611	955.490601	569.765320	145.070190
-568.741333	85.233002	864.662781	-514.603455	-128.636429	864.520569	-640.612732	120.925674	490.581726	-599.505859	-172.449371	518.601318	-671.595032	139.748672	87.361961	-667.440430	-177.809677	85.810493	-620.476990	149.865082	1336.274414	-534.032959	-180.710510	1359.564209	-520.173157	0.831359	1340.978516	-566.781555	27.321487	1629.076294	-691.858093	218.293137	1076.887573	-531.303467	-295.024567	1106.125854	-574.788818	237.567505	829.875000	-406.358368	-253.342392	858.527283	-514.459167	-14.876939	960.575317	561.008118	-32.493038	955.488464	569.612671	145.030807
-568.809998	85.243233	864.676392	-514.665039	-128.600800	864.506531	-640.623047	120.964134	490.532593	-599.719299	-172.362839	518.727905	-671.582153	139.769089	87.371330	-667.481995	-177.793503	85.798607	-620.652710	149.815948	1336.270996	-534.242371	-180.748917	1359.539063	-520.323242	0.759937	1340.992432	-567.255859	27.394491	1629.126099	-691.838989	218.364502	1076.888550	-531.408569	-295.036102	1106.104126	-574.627808	237.729507	829.947815	-406.317474	-252.907730	858.623840	-514.523926	-14.864590	960.575806	560.942810	-32.499912	955.493774	569.428284	145.041885
-568.849915	85.321259	864.707092	-514.728882	-128.568268	864.510803	-640.655762	120.999321	490.571533	-599.600037	-172.344528	518.616516	-671.558289	139.783157	87.357224	-667.419739	-177.799561	85.797493	-620.802673	149.770142	1336.287598	-534.457275	-180.816864	1359.509399	-520.473450	0.684421	1341.020752	-567.755737	27.514404	1629.143433	-691.848877	218.422852	1076.900635	-531.500977	-295.062225	1106.079346	-574.448914	237.884628	830.042786	-406.245697	-252.527283	858.744629	-514.585022	-14.827998	960.597168	560.879456	-32.531773	955.492920	569.295349	145.012772
-568.887634	85.365395	864.739014	-514.740723	-128.528778	864.497986	-640.659546	121.040138	490.604584	-599.624146	-172.291946	518.579773	-671.569458	139.793839	87.367386	-667.409485	-177.800873	85.747238	-621.011230	149.690552	1336.280762	-534.660217	-180.882996	1359.487183	-520.656433	0.582717	1341.025513	-568.246094	27.733757	1629.102783	-691.835022	218.483536	1076.908203	-531.591919	-295.097443	1106.039795	-574.261902	238.024582	830.153809	-406.169495	-252.208954	858.873901	-514.627808	-14.807673	960.613342	560.825684	-32.553493	955.497375	569.145142	144.945969
-568.907349	85.415756	864.751465	-514.779602	-128.492661	864.503845	-640.737549	121.112427	490.610931	-599.665955	-172.253922	518.600098	-671.614319	139.768402	87.372108	-667.380981	-177.799484	85.750679	-621.185059	149.629501	1336.290039	-534.852478	-180.952179	1359.441162	-520.825317	0.529367	1341.035278	-568.721313	27.876587	1629.124268	-691.825806	218.520157	1076.908203	-531.674133	-295.123901	1105.963867	-574.067993	238.175629	830.247375	-406.104584	-251.896561	858.979797	-514.678467	-14.775685	960.629333	560.780273	-32.582699	955.498962	569.028442	144.939316
-568.942871	85.465965	864.751526	-514.812744	-128.499985	864.497009	-640.745178	121.115250	490.618469	-599.714417	-172.207291	518.607239	-671.599548	139.776962	87.354324	-667.361450	-177.775406	85.748741	-621.297302	149.561264	1336.275146	-534.950806	-181.013580	1359.429688	-521.298218	0.396039	1340.787964	-569.222656	28.126741	1629.088867	-691.820190	218.591888	1076.903442	-531.739685	-295.186188	1105.943970	-573.843628	238.301178	830.336243	-406.015350	-251.615936	859.070374	-514.724854	-14.761921	960.629944	560.716858	-32.619244	955.515259	568.916138	144.923752
-568.962646	85.530869	864.768005	-514.839844	-128.435074	864.480896	-640.789856	121.161057	490.623169	-599.784851	-172.158966	518.624023	-671.594116	139.785965	87.367035	-667.352661	-177.770584	85.755272	-621.516541	149.468201	1336.234497	-535.162537	-181.116837	1359.389771	-521.156799	0.396147	1341.029785	-569.705078	28.391342	1629.018311	-691.813660	218.659760	1076.853638	-531.774841	-295.226013	1105.866943	-573.592957	238.479675	830.436279	-405.898834	-251.539795	859.103699	-514.772705	-14.718751	960.638550	560.673706	-32.632160	955.513123	568.818787	144.879913
-568.982727	85.575378	864.772278	-514.865051	-128.381058	864.463867	-640.812317	121.181023	490.633698	-599.830872	-172.088974	518.640381	-671.617920	139.805023	87.357330	-667.415833	-177.729202	85.727264	-621.703735	149.410507	1336.196411	-535.325928	-181.179794	1359.335449	-521.311157	0.318792	1341.045166	-570.113525	28.608519	1628.948364	-691.833801	218.709427	1076.817749	-531.805237	-295.274170	1105.801270	-573.390137	238.640198	830.516113	-405.837372	-251.354660	859.141113	-514.805786	-14.682045	960.635986	560.617981	-32.669254	955.534729	568.730286	144.839401
-569.001282	85.655540	864.785156	-514.907166	-128.295578	864.438293	-640.802307	121.193832	490.620178	-599.844116	-172.020996	518.613220	-671.591187	139.819168	87.347023	-667.416443	-177.721695	85.707962	-621.909302	149.303329	1336.171509	-535.459229	-181.239792	1359.284180	-521.469177	0.244906	1341.056152	-570.542236	28.865623	1628.863037	-691.840149	218.729050	1076.784546	-531.869263	-295.273804	1105.716064	-573.188354	238.802094	830.590393	-405.765228	-251.164520	859.179382	-514.843994	-14.621325	960.633423	560.517517	-32.716293	955.548706	568.606812	144.797211
-569.028564	85.678879	864.809143	-514.950500	-128.246902	864.425598	-640.822449	121.197159	490.628906	-599.863892	-171.966415	518.600159	-671.597534	139.816437	87.348503	-667.404358	-177.730179	85.689461	-622.096985	149.221069	1336.149170	-535.615112	-181.313461	1359.214478	-521.651184	0.180147	1341.050293	-570.963562	29.202532	1628.748779	-691.854431	218.720245	1076.749390	-531.902588	-295.327515	1105.634033	-572.981079	238.945847	830.681396	-405.724731	-251.041061	859.182617	-514.900574	-14.608423	960.646667	560.447632	-32.763618	955.562439	568.518616	144.735352
-569.050415	85.741875	864.800903	-514.991882	-128.208847	864.384888	-640.833252	121.230461	490.651855	-599.930420	-171.957184	518.569214	-671.576050	139.832413	87.345871	-667.372864	-177.728027	85.681900	-622.313904	149.092773	1336.130615	-535.754578	-181.378067	1359.167236	-521.803894	0.117023	1341.074219	-571.344055	29.514057	1628.708374	-691.891235	218.733047	1076.712158	-531.955688	-295.355408	1105.556396	-572.815002	239.080948	830.752197	-405.695465	-250.951691	859.161072	-514.951538	-14.580615	960.629211	560.377930	-32.807579	955.567017	568.451294	144.686081
-569.080750	85.798767	864.816956	-515.011902	-128.168167	864.367920	-640.864014	121.266945	490.659729	-599.942871	-171.899384	518.570679	-671.601196	139.803650	87.362724	-667.349670	-177.732025	85.672989	-622.544983	149.031296	1336.093384	-535.870850	-181.441391	1359.145264	-522.000305	0.069636	1341.082031	-571.765869	29.970697	1628.582275	-691.918030	218.716995	1076.672607	-531.982666	-295.438080	1105.498169	-572.637573	239.217087	830.827332	-405.716675	-250.918930	859.119324	-514.998535	-14.551354	960.636292	560.338196	-32.835644	955.560059	568.387939	144.648041
-569.114502	85.864532	864.829712	-515.053406	-128.106598	864.350952	-640.892151	121.323723	490.642487	-599.935669	-171.843201	518.550354	-671.594299	139.814377	87.347595	-667.310181	-177.710938	85.643898	-622.771912	148.956619	1336.064575	-535.963257	-181.499435	1359.134277	-522.158081	0.040856	1341.082764	-572.030518	30.295971	1628.530151	-691.965332	218.716812	1076.597778	-532.004822	-295.422974	1105.435669	-572.457764	239.327515	830.911560	-405.713165	-250.879822	859.091003	-515.059509	-14.508041	960.642151	560.283020	-32.882580	955.559937	568.337158	144.617691
-569.157227	85.865486	864.817627	-515.077759	-128.093338	864.351501	-640.907776	121.366547	490.619873	-599.968750	-171.830643	518.554321	-671.596680	139.826233	87.325928	-667.344666	-177.675827	85.661980	-623.017273	148.882843	1336.024414	-536.080688	-181.536377	1359.117920	-522.343506	0.016570	1341.086426	-572.275391	30.640430	1628.447144	-692.009521	218.705353	1076.540894	-532.017090	-295.436249	1105.414063	-572.298157	239.449463	830.970703	-405.747314	-250.920166	859.037415	-515.117737	-14.498813	960.643188	560.252930	-32.933178	955.560425	568.303101	144.581314
-569.207947	85.898087	864.817139	-515.104370	-128.031738	864.348450	-640.893372	121.410622	490.624573	-599.989075	-171.807358	518.579895	-671.589417	139.848663	87.341827	-667.381714	-177.676788	85.631783	-623.256775	148.807434	1336.008423	-536.140991	-181.553802	1359.120850	-522.546265	0.003418	1341.079712	-572.477905	30.981453	1628.366211	-692.052551	218.669647	1076.498535	-532.005676	-295.440308	1105.394897	-572.138489	239.560196	831.034241	-405.761993	-250.950668	859.008850	-515.171570	-14.452799	960.645691	560.176331	-32.960327	955.561707	568.238098	144.537323
-569.237366	85.953575	864.838501	-515.119263	-127.953850	864.352234	-640.839111	121.432251	490.607697	-599.943359	-171.724106	518.559753	-671.545227	139.856903	87.324776	-667.397949	-177.653305	85.632935	-623.454529	148.770325	1335.983887	-536.170471	-181.549744	1359.134399	-522.986633	-0.071348	1340.845215	-572.584351	31.291092	1628.294556	-692.097351	218.593643	1076.431030	-532.000488	-295.410156	1105.392090	-571.970093	239.620728	831.095764	-405.791290	-251.003036	858.950562	-515.216370	-14.397224	960.665405	560.094116	-33.033401	955.572144	568.159302	144.447372
-569.281372	86.030983	864.871277	-515.127197	-127.904533	864.365906	-640.867188	121.471138	490.627502	-599.917297	-171.707016	518.547058	-671.588074	139.860062	87.374634	-667.372986	-177.669373	85.663773	-623.748718	148.671082	1335.969849	-536.303772	-181.576569	1359.132935	-522.934265	0.011444	1341.077881	-572.686035	31.651058	1628.241455	-692.161011	218.527206	1076.369507	-531.987793	-295.409241	1105.367432	-571.804443	239.716187	831.180237	-405.824493	-251.103500	858.916260	-515.263977	-14.344283	960.695435	560.001343	-33.129055	955.568909	568.086060	144.395966
-569.339722	86.021118	864.888550	-515.143188	-127.875702	864.384460	-641.312195	121.618126	490.728546	-599.897644	-171.709717	518.567261	-671.722046	139.779938	87.403503	-667.342712	-177.675629	85.684677	-624.042725	148.620850	1335.955200	-536.378113	-181.572891	1359.147583	-523.108398	0.008148	1341.119873	-572.723938	31.964869	1628.192627	-692.238892	218.475555	1076.331299	-531.963867	-295.401398	1105.387695	-571.658813	239.789490	831.255920	-405.889862	-251.232864	858.854980	-515.328125	-14.334517	960.720886	559.948303	-33.170986	955.573425	568.033447	144.310364
-569.429443	86.048904	864.902649	-515.189209	-127.785767	864.393311	-641.351563	121.654701	490.743164	-599.877014	-171.682220	518.532776	-671.736755	139.786621	87.406876	-667.373413	-177.671021	85.660164	-624.331665	148.571060	1335.906372	-536.499268	-181.557144	1359.160400	-523.310364	0.014118	1341.113159	-572.696899	32.291256	1628.128662	-692.341064	218.416153	1076.236572	-531.980103	-295.428436	1105.397705	-571.553894	239.832077	831.301086	-405.968140	-251.381897	858.802734	-515.411804	-14.274634	960.736755	559.869446	-33.258091	955.570313	567.963013	144.248138
-569.513367	86.080238	864.928650	-515.203857	-127.761131	864.398560	-641.329773	121.706680	490.724304	-599.862793	-171.654053	518.523499	-671.717468	139.784439	87.386681	-667.344299	-177.667130	85.677094	-624.648193	148.556229	1335.866455	-536.624451	-181.535919	1359.139038	-523.528564	0.030637	1341.129639	-572.635986	32.581970	1628.067993	-692.475525	218.350998	1076.156128	-531.986084	-295.428772	1105.430908	-571.460205	239.864716	831.332886	-406.047516	-251.599976	858.766174	-515.477844	-14.251699	960.757385	559.819214	-33.331512	955.572876	567.899963	144.185547
-569.617004	86.106499	864.940430	-515.232117	-127.710678	864.421753	-641.380676	121.731506	490.701569	-599.872742	-171.692947	518.566833	-671.755066	139.769958	87.392647	-667.340088	-177.669296	85.680351	-624.935425	148.531937	1335.820679	-536.735657	-181.495148	1359.177124	-523.716675	0.057536	1341.145142	-572.525391	32.840206	1628.032959	-692.624756	218.297852	1076.070557	-532.013916	-295.438995	1105.461060	-571.411621	239.881317	831.336731	-406.146057	-251.827164	858.707581	-515.563782	-14.203125	960.779785	559.766785	-33.384430	955.581238	567.842407	144.124512
-569.735413	86.145927	864.950989	-515.283508	-127.665871	864.442871	-641.389587	121.740860	490.689148	-599.870178	-171.667786	518.551270	-671.729919	139.772385	87.385353	-667.343994	-177.664108	85.660896	-625.212646	148.520813	1335.770996	-536.839905	-181.462814	1359.172729	-523.884766	0.120261	1341.168701	-572.369690	33.103638	1627.996094	-692.756836	218.225723	1075.992554	-532.018799	-295.445282	1105.515015	-571.381531	239.878998	831.381165	-406.245270	-252.052490	858.673340	-515.658264	-14.150100	960.797485	559.717224	-33.438370	955.571899	567.799744	144.049942
-569.846008	86.139244	864.952942	-515.295227	-127.612328	864.447388	-641.372009	121.760902	490.677979	-599.852905	-171.639801	518.551392	-671.711609	139.777313	87.377907	-667.357605	-177.693100	85.668068	-625.499390	148.493622	1335.734619	-536.937622	-181.421005	1359.177856	-524.054626	0.168581	1341.177368	-572.180908	33.352646	1627.958984	-692.920410	218.112076	1075.885864	-532.050720	-295.495087	1105.582520	-571.359680	239.852905	831.406311	-406.414856	-252.261337	858.618164	-515.728149	-14.113467	960.802246	559.679382	-33.502907	955.570190	567.732056	143.984268
-569.939148	86.146927	864.947510	-515.301331	-127.554474	864.462341	-641.355896	121.773834	490.681854	-599.848999	-171.681488	518.551758	-671.690491	139.781982	87.362114	-667.330688	-177.698532	85.693932	-625.772705	148.472839	1335.696655	-537.051941	-181.364639	1359.209961	-524.235474	0.216567	1341.187988	-571.970398	33.581493	1627.915039	-693.086304	218.018723	1075.820313	-532.049194	-295.558807	1105.603149	-571.376038	239.809906	831.424927	-406.545227	-252.452713	858.546570	-515.801453	-14.065095	960.812561	559.621216	-33.611244	955.581360	567.650513	143.885132
-570.047485	86.171600	864.947876	-515.305725	-127.517014	864.477417	-641.395935	121.768143	490.674622	-599.955566	-171.577148	518.656311	-671.708740	139.774384	87.369453	-667.450562	-177.698914	85.694351	-626.041016	148.441803	1335.675659	-537.142761	-181.333603	1359.204224	-524.386353	0.278295	1341.192261	-571.749817	33.793503	1627.876953	-693.299194	217.973053	1075.743164	-532.095032	-295.614075	1105.644653	-571.412659	239.749023	831.432251	-406.768799	-252.820175	858.443970	-515.873413	-14.017991	960.823547	559.560303	-33.691528	955.607422	567.585999	143.808716
-570.136414	86.236740	864.947083	-515.298828	-127.463402	864.472961	-641.408020	121.784821	490.651367	-599.974792	-171.600113	518.696716	-671.706665	139.763779	87.358589	-667.477112	-177.688675	85.712372	-626.316101	148.461304	1335.625366	-537.229004	-181.293579	1359.218018	-524.566833	0.350190	1341.193848	-571.485474	34.018158	1627.850220	-693.516052	217.923691	1075.672363	-532.127502	-295.690002	1105.685669	-571.507019	239.698105	831.433411	-406.930573	-252.982941	858.407043	-515.936951	-13.954394	960.826904	559.532166	-33.766308	955.606323	567.529358	143.756653
-570.247498	86.277191	864.924866	-515.314026	-127.434578	864.475891	-641.448120	121.791321	490.652313	-599.969788	-171.593414	518.674805	-671.726196	139.748917	87.354454	-667.496033	-177.686752	85.706833	-626.597473	148.462402	1335.600708	-537.328979	-181.242508	1359.240723	-524.725891	0.421522	1341.179932	-571.247498	34.215317	1627.835938	-693.773254	217.864120	1075.582520	-532.197205	-295.712219	1105.743286	-571.626465	239.630753	831.415955	-406.998901	-253.350372	858.362549	-516.020325	-13.902002	960.821655	559.496765	-33.811165	955.620789	567.463074	143.693970
-570.369568	86.345741	864.920837	-515.336853	-127.382729	864.469055	-641.513550	121.804237	490.650909	-599.937805	-171.596085	518.683594	-671.706421	139.764740	87.325737	-667.493164	-177.688522	85.704979	-626.813049	148.456375	1335.554810	-537.431030	-181.193542	1359.253052	-524.862366	0.459960	1341.213501	-570.987549	34.368530	1627.819946	-694.017944	217.780914	1075.539429	-532.280823	-295.766632	1105.789551	-571.745728	239.534592	831.406372	-407.143311	-253.605087	858.351318	-516.105713	-13.834503	960.819336	559.458679	-33.887508	955.658386	567.409485	143.643661
-570.510254	86.344925	864.933105	-515.395142	-127.336021	864.483337	-641.562622	121.772835	490.601166	-599.938965	-171.663635	518.693909	-671.722961	139.748383	87.311356	-667.489136	-177.685410	85.712631	-627.054260	148.467804	1335.533569	-537.529236	-181.154572	1359.274048	-525.000061	0.512833	1341.233887	-570.737061	34.528652	1627.822754	-694.283875	217.743439	1075.507813	-532.352966	-295.841583	1105.854614	-571.900269	239.440262	831.394958	-407.266541	-253.900787	858.352234	-516.219910	-13.802630	960.836060	559.420532	-33.955681	955.664124	567.347046	143.566010
-570.634888	86.372353	864.925598	-515.423218	-127.318634	864.480713	-641.556091	121.805191	490.594055	-599.909180	-171.670609	518.714966	-671.684814	139.779480	87.312424	-667.467163	-177.682556	85.720436	-627.283020	148.454361	1335.537598	-537.618835	-181.130676	1359.274536	-525.129150	0.562523	1341.245728	-570.521973	34.667290	1627.827759	-694.531982	217.652603	1075.464600	-532.424683	-295.873901	1105.908447	-572.075439	239.324509	831.363098	-407.309448	-254.028351	858.409912	-516.308533	-13.769444	960.833618	559.397339	-34.021301	955.678772	567.293579	143.504410
-570.773621	86.393356	864.941589	-515.451660	-127.291054	864.491150	-641.618958	121.796150	490.587219	-599.936584	-171.712143	518.726196	-671.705505	139.762985	87.290405	-667.492126	-177.687164	85.712677	-627.488831	148.445053	1335.519287	-537.687683	-181.097382	1359.320801	-525.247314	0.599407	1341.268433	-570.308411	34.793617	1627.833008	-694.794678	217.568771	1075.438110	-532.510620	-295.922791	1105.959595	-572.309204	239.197739	831.336182	-407.439240	-254.272034	858.411255	-516.402161	-13.736249	960.849060	559.358398	-34.081242	955.696289	567.234192	143.446518
-570.911804	86.422348	864.921997	-515.528442	-127.273544	864.492249	-641.662598	121.824043	490.565613	-599.934326	-171.762650	518.731873	-671.740051	139.743958	87.273941	-667.540771	-177.679413	85.724815	-627.665283	148.442688	1335.506226	-537.692566	-181.071259	1359.374756	-525.378540	0.646545	1341.287109	-570.167908	34.901234	1627.847168	-695.027405	217.506348	1075.412964	-532.570251	-295.969513	1106.034302	-572.596619	239.079132	831.314819	-407.610382	-254.546280	858.381958	-516.512207	-13.697050	960.839417	559.347778	-34.121922	955.695801	567.180054	143.395554
-571.038696	86.452888	864.936340	-515.567017	-127.244492	864.514832	-641.701355	121.793800	490.546936	-599.920593	-171.773788	518.728577	-671.715332	139.767136	87.255470	-667.568359	-177.675003	85.730003	-627.865417	148.425430	1335.459229	-537.768372	-181.038376	1359.386475	-525.204468	0.829666	1341.502686	-570.057861	34.988544	1627.854858	-695.268799	217.438980	1075.369263	-532.646912	-296.031586	1106.094727	-572.894470	238.953934	831.280945	-407.710938	-254.799866	858.377258	-516.602112	-13.654428	960.858948	559.315125	-34.209568	955.703674	567.121216	143.323975
-571.190674	86.504486	864.931152	-515.632813	-127.205536	864.514526	-641.751526	121.800598	490.536926	-599.910156	-171.834000	518.742981	-671.718445	139.781921	87.253120	-667.578613	-177.681946	85.721161	-628.023804	148.423599	1335.442261	-537.780396	-181.013535	1359.460327	-525.238953	0.867295	1341.565674	-570.017883	35.078976	1627.880737	-695.516113	217.399979	1075.387695	-532.698669	-296.083099	1106.175537	-573.252930	238.809006	831.219604	-407.826752	-255.076859	858.393372	-516.718689	-13.598612	960.857605	559.305908	-34.251736	955.708008	567.077637	143.308548
-571.294983	86.606003	864.948425	-515.737488	-127.156975	864.507996	-641.787598	121.776909	490.537354	-599.934814	-171.864243	518.761719	-671.701111	139.793640	87.244820	-667.609131	-177.681839	85.746658	-628.140747	148.422607	1335.449463	-537.756287	-180.972168	1359.529297	-525.295349	0.918040	1341.590576	-570.021423	35.156048	1627.904175	-695.762390	217.328323	1075.391968	-532.775085	-296.126770	1106.252319	-573.610657	238.666840	831.154358	-407.961334	-255.347794	858.403320	-516.812744	-13.533257	960.860779	559.287109	-34.306286	955.717957	567.029541	143.248413
-571.445190	86.591873	864.969177	-515.808960	-127.165054	864.545837	-641.823120	121.772758	490.523407	-599.933716	-171.839340	518.727234	-671.685730	139.803040	87.226967	-667.630859	-177.675064	85.744606	-628.250000	148.416183	1335.468384	-537.742920	-180.928482	1359.605225	-525.293823	0.967100	1341.665405	-570.111389	35.198967	1627.946167	-695.977844	217.184097	1075.404175	-532.893555	-295.982269	1106.235840	-573.912048	238.499573	831.099915	-408.088104	-255.618073	858.425171	-516.920593	-13.525866	960.887878	559.263000	-34.383972	955.730225	567.000793	143.209213
-571.602478	86.592529	864.996704	-515.931396	-127.125221	864.555115	-641.941162	121.742714	490.518158	-599.965393	-171.865860	518.746338	-671.677307	139.802780	87.211296	-667.618530	-177.669434	85.742752	-628.302124	148.407654	1335.496948	-537.719421	-180.895782	1359.671875	-525.294922	1.018522	1341.737671	-570.290161	35.234592	1628.004761	-696.233398	217.068848	1075.441040	-532.947266	-296.030304	1106.337036	-574.279297	238.308487	831.041443	-408.244995	-255.893051	858.461914	-517.055298	-13.506878	960.904968	559.241394	-34.399124	955.715393	566.949585	143.168625
-571.758545	86.589813	865.015320	-516.039429	-127.115509	864.577209	-642.082153	121.759529	490.523132	-599.997864	-171.891098	518.725525	-671.709229	139.805420	87.221680	-667.625977	-177.668228	85.716476	-628.372803	148.398178	1335.519775	-537.685669	-180.851944	1359.736572	-525.278259	1.053432	1341.807251	-570.535278	35.265388	1628.073730	-696.453796	216.960205	1075.498169	-532.977295	-296.056274	1106.434082	-574.682251	238.138443	830.974487	-408.352325	-256.102844	858.476501	-517.181091	-13.493799	960.922913	559.209045	-34.478039	955.721008	566.921631	143.120178
-571.938293	86.593369	865.026672	-516.212830	-127.118614	864.588135	-642.207153	121.775963	490.537018	-600.076721	-171.904465	518.716370	-671.729675	139.802170	87.196541	-667.640991	-177.671860	85.709381	-628.396667	148.406921	1335.535645	-537.619141	-180.806488	1359.804810	-525.249634	1.106710	1341.851807	-570.868652	35.293545	1628.153076	-696.653931	216.805817	1075.529785	-533.011658	-296.125916	1106.554443	-575.143738	238.040680	830.878540	-408.509491	-256.344818	858.486633	-517.320129	-13.483377	960.922913	559.171936	-34.513344	955.716187	566.883362	143.046890
-572.075500	86.649246	865.041016	-516.343262	-127.083542	864.578613	-642.335999	121.777557	490.544861	-600.149048	-171.912689	518.706238	-671.740295	139.799683	87.206345	-667.632935	-177.673615	85.699791	-628.399414	148.417007	1335.540649	-537.519287	-180.767609	1359.874634	-525.197205	1.155619	1341.891968	-571.259033	35.315411	1628.235229	-696.860474	216.768982	1075.586060	-533.023865	-296.164917	1106.671143	-575.617554	237.910461	830.778564	-408.764313	-256.734894	858.397827	-517.437805	-13.444212	960.921265	559.182861	-34.545769	955.689148	566.852112	143.043015
-572.200806	86.659409	865.053040	-516.466736	-127.095619	864.597473	-642.459900	121.777626	490.556671	-600.246094	-171.957886	518.713501	-671.764099	139.786209	87.201561	-667.648315	-177.681763	85.713898	-628.359680	148.439056	1335.555908	-537.408142	-180.716080	1359.957153	-525.132690	1.193214	1341.928101	-571.719910	35.320789	1628.306885	-697.059753	216.680557	1075.614746	-533.002075	-296.213531	1106.759644	-576.086975	237.814682	830.679749	-408.859009	-256.981110	858.397705	-517.538391	-13.436323	960.929443	559.131042	-34.594769	955.686890	566.813782	142.975433
-572.357971	86.644653	865.063049	-516.596741	-127.124947	864.616638	-642.583252	121.787285	490.559723	-600.325317	-171.945160	518.703003	-671.760986	139.802338	87.211670	-667.653625	-177.688324	85.690811	-628.322571	148.438736	1335.588013	-537.274353	-180.664520	1360.009888	-525.058838	1.241679	1341.951172	-572.261780	35.334492	1628.386108	-697.220459	216.589020	1075.688477	-532.954285	-296.258759	1106.853760	-576.524231	237.693497	830.617676	-408.831177	-257.091125	858.458496	-517.657532	-13.444939	960.936279	559.108582	-34.625641	955.677979	566.797546	142.959854
-572.468872	86.659004	865.086975	-516.738342	-127.098747	864.636658	-642.720703	121.765930	490.589874	-600.455078	-171.923859	518.730530	-671.830505	139.760864	87.204880	-667.668457	-177.678848	85.680328	-628.245239	148.449402	1335.618286	-537.128662	-180.599869	1360.082153	-524.950378	1.276558	1341.984741	-572.859985	35.342796	1628.483154	-697.392761	216.500229	1075.722046	-532.906372	-296.292114	1106.958008	-577.002380	237.591614	830.549988	-408.960876	-257.200867	858.471069	-517.757324	-13.422990	960.950745	559.127380	-34.654137	955.677002	566.801575	142.931854
-572.624329	86.656242	865.108276	-516.905212	-127.107986	864.641968	-642.862732	121.759483	490.590576	-600.578491	-171.957809	518.752258	-671.843323	139.780411	87.214325	-667.326416	-177.677658	85.702065	-628.169128	148.476685	1335.643921	-536.955994	-180.548721	1360.160767	-524.861389	1.326546	1342.006226	-573.499268	35.328964	1628.571045	-697.563293	216.390167	1075.794800	-532.769592	-296.464111	1107.154419	-577.474243	237.456619	830.470703	-409.046631	-257.496490	858.494385	-517.883118	-13.428570	960.954102	559.102844	-34.701523	955.665771	566.795166	142.856415
-572.749695	86.663521	865.115051	-517.069885	-127.109467	864.668030	-642.985718	121.749489	490.591064	-600.714783	-171.930725	518.747620	-671.849243	139.786926	87.229851	-667.651123	-177.718719	85.698959	-628.104187	148.489517	1335.645630	-536.803406	-180.505264	1360.235474	-524.766602	1.379803	1342.039795	-574.170959	35.312057	1628.658081	-697.749146	216.296432	1075.842041	-532.702393	-296.516632	1107.252441	-577.932373	237.324844	830.378845	-409.107300	-257.647827	858.511902	-517.995239	-13.413654	960.960449	559.072266	-34.724361	955.663757	566.804871	142.836639
-572.861755	86.629753	865.117371	-517.184937	-127.144440	864.681702	-643.118225	121.756958	490.605835	-600.890869	-171.938675	518.781372	-671.854248	139.797791	87.207130	-667.651855	-177.717880	85.663773	-628.031250	148.499481	1335.658691	-536.658752	-180.453201	1360.271484	-524.666870	1.416625	1342.074219	-574.898621	35.290821	1628.714844	-697.927795	216.232224	1075.878052	-532.619568	-296.572601	1107.343628	-578.408325	237.225479	830.245972	-409.210876	-257.786682	858.492065	-518.086731	-13.437555	960.961548	559.076233	-34.771999	955.662598	566.816284	142.796906
-572.984253	86.660744	865.137207	-517.352844	-127.150398	864.676575	-643.254944	121.747704	490.589783	-601.057800	-171.939651	518.765259	-671.906433	139.792755	87.185272	-667.674133	-177.730164	85.626556	-627.932678	148.552567	1335.649414	-536.529785	-180.388931	1360.295898	-524.586487	1.454663	1342.068970	-575.607178	35.250530	1628.766602	-698.092590	216.206223	1075.933105	-532.547729	-296.611389	1107.407104	-578.856873	237.141037	830.126953	-409.411377	-258.085175	858.391968	-518.194214	-13.433315	960.958923	559.039917	-34.811806	955.660339	566.824585	142.764267
-573.123108	86.642204	865.137817	-517.499817	-127.182213	864.673096	-643.404541	121.749023	490.589630	-601.220581	-171.936325	518.742126	-671.896973	139.800751	87.177010	-667.668213	-177.724792	85.599831	-627.864807	148.569443	1335.643799	-536.423706	-180.339340	1360.297241	-524.483154	1.499156	1342.066040	-576.313477	35.186031	1628.814941	-698.249451	216.186005	1075.975708	-532.448608	-296.607727	1107.413696	-579.317444	237.048630	830.015503	-409.395813	-258.347931	858.372925	-518.300110	-13.452131	960.946594	559.030945	-34.843395	955.642212	566.853149	142.749283
-573.210327	86.647614	865.136047	-517.634338	-127.171310	864.640930	-643.524963	121.698761	490.599030	-601.417114	-171.912689	518.747986	-671.947205	139.829254	87.178368	-667.711304	-177.727631	85.581680	-627.786499	148.604874	1335.644409	-536.280457	-180.285126	1360.315796	-524.404907	1.539667	1342.072144	-576.987427	35.142193	1628.869263	-698.393311	216.158890	1076.037354	-532.322205	-296.583008	1107.451904	-579.797180	237.007233	829.889587	-409.261810	-258.295593	858.398926	-518.369446	-13.452601	960.918579	559.046814	-34.868595	955.630493	566.877258	142.749817
-573.299866	86.656830	865.152832	-517.749695	-127.210251	864.634583	-643.619873	121.674767	490.593262	-601.622253	-171.944351	518.794434	-671.941528	139.828018	87.175171	-667.728760	-177.726685	85.572731	-627.716980	148.642273	1335.650146	-536.154358	-180.224777	1360.357544	-524.348450	1.566511	1342.076172	-577.632141	35.071049	1628.909180	-698.503784	216.102585	1076.076416	-532.217346	-296.532562	1107.459717	-580.224243	236.949081	829.774902	-409.283569	-258.389923	858.363037	-518.452698	-13.477659	960.919128	559.054626	-34.905865	955.624512	566.918335	142.728851
-573.370544	86.608788	865.146851	-517.826660	-127.215401	864.642273	-643.078308	121.432915	490.466919	-601.780701	-171.930634	518.807800	-671.790283	139.887573	87.106926	-667.750732	-177.723923	85.567131	-627.640991	148.670166	1335.653320	-536.021606	-180.187500	1360.386963	-524.280640	1.613955	1342.087158	-578.226013	35.012104	1628.941406	-698.602783	216.071640	1076.140015	-532.133606	-296.535217	1107.509644	-580.631287	236.905090	829.678589	-409.406830	-258.585449	858.250610	-518.509399	-13.493087	960.914368	559.030334	-34.915073	955.632141	566.929932	142.695938
-573.455688	86.631920	865.155029	-517.937195	-127.240685	864.642090	-643.162781	121.399719	490.483246	-602.007263	-171.990677	518.872803	-671.793335	139.872452	87.104744	-667.759705	-177.760361	85.567673	-627.610168	148.715775	1335.651001	-535.960754	-180.136124	1360.403442	-524.237610	1.653364	1342.104370	-578.775635	34.941654	1628.979492	-698.718811	216.070206	1076.164917	-532.020813	-296.490021	1107.536133	-581.025635	236.873032	829.569824	-409.364929	-258.635773	858.246460	-518.586853	-13.497361	960.912781	559.060913	-34.929638	955.633789	566.972473	142.701645
-573.514648	86.636414	865.137573	-518.010864	-127.266876	864.667786	-643.249084	121.341789	490.478394	-602.180054	-172.015060	518.921509	-671.782532	139.858261	87.086143	-667.815857	-177.744553	85.576637	-627.581726	148.743073	1335.634277	-535.920349	-180.112396	1360.442749	-524.210693	1.690736	1342.099609	-579.253662	34.871727	1629.030762	-698.829285	216.097763	1076.211060	-531.949036	-296.443359	1107.556641	-581.384644	236.848572	829.473572	-409.379089	-258.599731	858.222839	-518.648254	-13.490427	960.914307	559.051453	-34.942879	955.648376	566.990356	142.708282
-573.600464	86.616112	865.143555	-518.105652	-127.293633	864.673279	-643.375549	121.341766	490.472534	-602.346863	-172.023056	518.964417	-671.757507	139.863327	87.103027	-667.823242	-177.749527	85.579819	-627.571411	148.794296	1335.630371	-535.898132	-180.070587	1360.450928	-524.205688	1.731085	1342.097168	-579.658264	34.810596	1629.073730	-698.966797	216.124969	1076.227783	-531.863159	-296.358124	1107.582397	-581.708008	236.797501	829.368591	-409.278687	-258.697601	858.229797	-518.722534	-13.511318	960.915283	559.050354	-34.952095	955.668640	567.006958	142.700180
-573.670898	86.636513	865.145874	-518.165955	-127.327278	864.688965	-643.427673	121.275414	490.455719	-602.452942	-171.989304	518.978821	-671.785889	139.854858	87.083054	-667.784485	-177.750534	85.578636	-627.600525	148.806198	1335.634155	-535.918518	-180.042770	1360.476563	-524.238281	1.768201	1342.102539	-580.002686	34.751709	1629.111572	-699.080139	216.135620	1076.255859	-532.012573	-295.815918	1107.381958	-582.006897	236.789276	829.296082	-409.184845	-258.677399	858.209656	-518.778076	-13.509836	960.920959	559.102051	-34.974010	955.682434	567.070190	142.691879
-573.772705	86.622932	865.142029	-518.257324	-127.342712	864.694763	-643.528809	121.264664	490.487549	-602.556885	-171.984497	518.984192	-671.775940	139.866287	87.069847	-667.827332	-177.731216	85.571213	-627.648438	148.819183	1335.624146	-535.956238	-180.020203	1360.459229	-524.300476	1.772107	1342.097900	-580.278320	34.687069	1629.142334	-699.201843	216.132935	1076.267700	-531.764221	-296.219666	1107.589722	-582.280334	236.786011	829.240173	-409.007355	-258.543365	858.331665	-518.860779	-13.515136	960.917358	559.105408	-34.986576	955.686157	567.107971	142.661118
-573.855042	86.601913	865.162537	-518.309021	-127.365860	864.715759	-643.557373	121.215515	490.489349	-602.621948	-171.981720	518.987915	-671.755737	139.850754	87.088852	-667.801086	-177.757172	85.557526	-627.715637	148.819611	1335.626099	-535.985352	-180.002579	1360.478760	-524.358948	1.786619	1342.107300	-580.462158	34.634109	1629.175537	-699.330627	216.132034	1076.302124	-531.743225	-296.154602	1107.602783	-582.566589	236.828720	829.172607	-409.097443	-258.525482	858.264282	-518.925964	-13.532704	960.937256	559.109802	-35.004128	955.691711	567.145325	142.630661
-573.900879	86.581703	865.165588	-518.374084	-127.351295	864.698181	-643.601379	121.196365	490.507172	-602.659851	-171.971024	518.972412	-671.774292	139.839020	87.072678	-667.779663	-177.807846	85.543434	-627.789734	148.821487	1335.613525	-536.059387	-180.009735	1360.480225	-524.434082	1.782195	1342.111694	-580.571655	34.587887	1629.217407	-699.462585	216.156296	1076.319580	-531.723267	-296.053741	1107.579712	-582.784851	236.864365	829.130920	-408.991577	-258.458557	858.284485	-518.974426	-13.544281	960.928650	559.138367	-35.045303	955.713501	567.185059	142.575836
-573.966736	86.595131	865.170166	-518.418884	-127.353989	864.723694	-643.642761	121.188332	490.509949	-602.711121	-171.998184	518.963806	-671.758423	139.845413	87.072464	-667.810547	-177.781342	85.539726	-627.879089	148.815125	1335.619873	-536.108093	-180.007782	1360.503174	-524.530457	1.791825	1342.106567	-580.603638	34.567253	1629.238281	-699.588867	216.161377	1076.306641	-531.683289	-296.008881	1107.591187	-583.003906	236.923218	829.108459	-408.882935	-258.344421	858.318970	-519.024475	-13.526035	960.941284	559.154358	-35.053646	955.720703	567.231384	142.555649
-574.002747	86.591904	865.172424	-518.462036	-127.376465	864.744751	-643.661499	121.180649	490.519257	-602.723694	-172.000168	518.974060	-671.772095	139.837738	87.092178	-667.819214	-177.758911	85.562355	-628.008301	148.799500	1335.603516	-536.208984	-179.995682	1360.501343	-524.597839	1.797485	1342.135620	-580.555054	34.536320	1629.252441	-699.734253	216.192627	1076.305786	-531.675598	-295.920044	1107.551270	-583.149963	237.001221	829.086243	-408.731598	-258.218658	858.374634	-519.080322	-13.536175	960.957336	559.186096	-35.085190	955.734680	567.281555	142.564362
-574.057861	86.567787	865.164856	-518.485046	-127.395851	864.748901	-643.696350	121.208115	490.526520	-602.729919	-172.035172	518.990112	-671.768555	139.838882	87.096283	-667.816223	-177.759201	85.565765	-628.135071	148.785095	1335.611694	-536.344421	-180.011566	1360.463623	-524.752502	1.813364	1342.135132	-580.446228	34.526104	1629.275391	-699.872253	216.240417	1076.305908	-531.700928	-295.834381	1107.512573	-583.281189	237.073792	829.079102	-408.481812	-257.982239	858.493713	-519.128357	-13.550787	960.957703	559.192688	-35.105366	955.749634	567.320007	142.555923
-574.090271	86.552017	865.178040	-518.492310	-127.403671	864.789185	-643.732666	121.227806	490.507782	-602.722290	-172.057648	519.016296	-671.807251	139.804642	87.112457	-667.816406	-177.753143	85.579491	-628.274353	148.760696	1335.626587	-536.448242	-180.029556	1360.494385	-524.853882	1.803691	1342.162598	-580.288208	34.507977	1629.298828	-699.994995	216.218628	1076.290527	-531.700195	-295.810913	1107.502930	-583.379578	237.154465	829.087280	-408.360077	-257.814453	858.567383	-519.176025	-13.554232	960.991638	559.198853	-35.154358	955.754822	567.340576	142.535339
-574.135010	86.558060	865.173096	-518.520386	-127.403564	864.796387	-643.721680	121.222221	490.512024	-602.652100	-172.052658	519.005249	-671.749023	139.835739	87.097008	-667.791321	-177.757309	85.583237	-628.426697	148.746948	1335.617798	-536.604553	-180.069977	1360.476563	-525.010864	1.807060	1342.154663	-580.086243	34.488655	1629.295166	-700.129883	216.233047	1076.303223	-531.737366	-295.780090	1107.468994	-583.452759	237.224152	829.104980	-408.223480	-257.623962	858.627869	-519.234375	-13.549491	960.998901	559.208008	-35.145969	955.727539	567.355652	142.532120
-574.177612	86.530930	865.163696	-518.534851	-127.422989	864.785828	-643.722717	121.209846	490.517395	-602.605530	-172.071243	518.987915	-671.767212	139.836655	87.107307	-667.796082	-177.744751	85.581276	-628.581177	148.714096	1335.611694	-536.730774	-180.093201	1360.412476	-525.162842	1.776692	1342.155396	-579.857117	34.459000	1629.296631	-700.247864	216.222183	1076.276733	-531.783752	-295.787994	1107.415283	-583.496887	237.295303	829.137146	-408.218964	-257.551880	858.621033	-519.287170	-13.575778	960.995911	559.202454	-35.196491	955.714661	567.384888	142.512146
-574.259644	86.520470	865.155396	-518.595825	-127.441551	864.792358	-643.744812	121.237564	490.494110	-602.530212	-172.092941	518.991333	-671.792175	139.826279	87.112144	-667.789307	-177.745010	85.570427	-628.704590	148.708603	1335.616455	-536.814026	-180.142883	1360.393066	-525.651489	1.671050	1341.814331	-579.608093	34.449738	1629.267578	-700.359192	216.188873	1076.270264	-531.811646	-295.718048	1107.381470	-583.529236	237.378494	829.179199	-407.968201	-257.194427	858.738892	-519.377380	-13.586119	961.000061	559.210571	-35.188503	955.696411	567.396729	142.505096
-574.327454	86.501526	865.137634	-518.609131	-127.462677	864.777954	-643.724609	121.251968	490.480469	-602.472168	-172.117661	518.971436	-671.761230	139.847580	87.099396	-667.802490	-177.756241	85.574356	-628.909241	148.675156	1335.594482	-537.012512	-180.174240	1360.339111	-525.456604	1.736523	1342.121826	-579.341858	34.441582	1629.229126	-700.459167	216.174255	1076.242310	-531.849487	-295.705811	1107.303711	-583.513794	237.481018	829.206665	-407.828308	-256.930054	858.831970	-519.440002	-13.603585	960.989929	559.174194	-35.248112	955.686157	567.409180	142.462921
-574.388367	86.503914	865.138977	-518.662720	-127.439514	864.783813	-643.668457	121.274452	490.442688	-602.425659	-172.151306	518.960266	-671.772217	139.841431	87.095856	-667.838318	-177.744675	85.597168	-629.083679	148.633240	1335.574707	-537.157593	-180.212479	1360.305786	-525.584290	1.697387	1342.110474	-579.095459	34.438484	1629.204468	-700.565674	216.161636	1076.234009	-531.906921	-295.678101	1107.233521	-583.511169	237.567444	829.253357	-407.736420	-256.726166	858.872559	-519.512329	-13.591117	960.997803	559.185791	-35.268997	955.665344	567.423889	142.451782
-574.437561	86.520844	865.146790	-518.679749	-127.454376	864.800354	-643.656372	121.290886	490.461945	-602.329346	-172.133438	518.952271	-671.786438	139.835480	87.097855	-667.855530	-177.742020	85.596504	-629.232239	148.567993	1335.594727	-537.274170	-180.257645	1360.298218	-525.716492	1.684062	1342.109375	-578.880310	34.422935	1629.183472	-700.657166	216.143768	1076.224976	-531.971069	-295.674896	1107.206421	-583.481323	237.649689	829.320801	-407.650879	-256.469360	858.943420	-519.573425	-13.590443	961.017944	559.190613	-35.301769	955.659302	567.436218	142.415588
-574.501343	86.525322	865.147339	-518.723022	-127.407089	864.793823	-643.590698	121.313400	490.448639	-602.244812	-172.083481	518.912842	-671.770020	139.842209	87.096558	-667.846558	-177.752701	85.581635	-629.349854	148.531342	1335.619263	-537.411194	-180.311905	1360.285400	-525.831665	1.645982	1342.108398	-578.685852	34.413746	1629.167847	-700.750671	216.122787	1076.211548	-532.032349	-295.672089	1107.140991	-583.438660	237.730911	829.413635	-407.542297	-256.182556	859.010071	-519.649780	-13.569738	961.021667	559.202087	-35.323624	955.639648	567.475647	142.361435
-574.571472	86.547226	865.177246	-518.764648	-127.417191	864.794861	-643.585754	121.323853	490.467102	-602.161255	-172.066162	518.880188	-671.749512	139.854462	87.095299	-667.802429	-177.758759	85.585251	-629.478760	148.502487	1335.630493	-537.521057	-180.360443	1360.254150	-525.939026	1.622055	1342.108276	-578.534790	34.369862	1629.156372	-700.806030	216.028656	1076.200928	-532.073303	-295.722687	1107.110107	-583.377502	237.811981	829.488281	-407.597076	-256.062958	858.997070	-519.725952	-13.579543	961.043945	559.223267	-35.340202	955.617737	567.479614	142.352249
-574.639587	86.578552	865.179749	-518.805420	-127.428741	864.804749	-643.611084	121.333038	490.447296	-602.110657	-172.053574	518.849304	-671.776489	139.820282	87.116493	-667.796021	-177.748962	85.595741	-629.575134	148.461441	1335.652344	-537.595093	-180.393814	1360.221436	-526.044128	1.585273	1342.108887	-578.433838	34.337013	1629.139648	-700.908936	216.082275	1076.223999	-532.137817	-295.676117	1107.028931	-583.329651	237.880981	829.580017	-407.467926	-255.539001	859.105530	-519.802124	-13.569962	961.056274	559.218994	-35.377308	955.609253	567.494385	142.291290
-574.700439	86.610466	865.177917	-518.868530	-127.419884	864.790161	-643.603943	121.349266	490.433990	-602.046997	-172.018021	518.834351	-671.765259	139.832230	87.094475	-667.388794	-177.704269	85.572121	-629.672729	148.414551	1335.685669	-537.697449	-180.451065	1360.207520	-526.131897	1.539258	1342.094727	-578.375366	34.284721	1629.133911	-700.972168	216.114090	1076.212646	-532.247375	-295.536957	1106.869263	-583.273621	237.973999	829.658264	-407.404724	-255.237534	859.127808	-519.872803	-13.558572	961.051208	559.211792	-35.430622	955.598572	567.496643	142.270126
-574.777039	86.591675	865.164185	-518.919617	-127.433594	864.784851	-643.613098	121.364937	490.436951	-602.014832	-171.993942	518.788025	-671.789124	139.825943	87.079437	-667.788147	-177.721985	85.595322	-629.773071	148.382614	1335.685547	-537.768555	-180.486908	1360.153564	-526.216309	1.482603	1342.099487	-578.374329	34.233803	1629.121826	-701.034668	216.149628	1076.212891	-532.312927	-295.507568	1106.807007	-583.231079	238.042862	829.735718	-407.379028	-254.957336	859.145020	-519.941711	-13.569007	961.042603	559.235168	-35.465351	955.591736	567.520203	142.211655
-574.878418	86.579552	865.173035	-518.993225	-127.454514	864.775757	-643.596924	121.361794	490.397430	-602.012756	-171.972763	518.750916	-671.789917	139.812714	87.072815	-667.809631	-177.719574	85.595551	-629.822571	148.340836	1335.709839	-537.763184	-180.525970	1360.125488	-526.626282	1.358296	1341.760254	-578.427368	34.162785	1629.132568	-701.095520	216.178543	1076.241943	-532.359253	-295.497986	1106.770142	-583.197144	238.101242	829.800842	-407.377594	-254.655090	859.157166	-520.021790	-13.588442	961.040710	559.219238	-35.544979	955.615784	567.503601	142.168015
-574.930542	86.604897	865.184631	-519.076111	-127.439690	864.778198	-643.580994	121.356903	490.395294	-601.994934	-171.925522	518.714600	-671.756775	139.826141	87.085228	-667.782410	-177.729782	85.575272	-629.884460	148.277649	1335.716431	-537.843933	-180.558121	1360.110718	-526.703613	1.308037	1341.764404	-578.521057	34.075336	1629.143921	-701.119202	216.221146	1076.285889	-532.424744	-295.466400	1106.722778	-583.124146	238.158371	829.886902	-407.413879	-254.433777	859.157715	-520.083313	-13.575090	961.046448	559.217224	-35.590637	955.620483	567.513062	142.125931
-575.058105	86.501503	865.213013	-519.172729	-127.452309	864.783142	-643.635315	121.373589	490.377991	-601.999939	-171.891174	518.704468	-671.756409	139.825974	87.082420	-667.764954	-177.751785	85.550339	-629.942688	148.228592	1335.752808	-537.879272	-180.594543	1360.092773	-526.755371	1.252421	1341.774292	-578.663574	33.976898	1629.181396	-701.132019	216.277039	1076.344482	-532.453308	-295.433258	1106.684692	-583.109436	238.228333	829.964905	-407.418854	-254.147430	859.168945	-520.198669	-13.637679	961.064392	559.221802	-35.641232	955.642334	567.497070	142.076538
-575.063782	86.618591	865.216370	-519.210815	-127.432693	864.790710	-644.232544	121.558952	490.536102	-602.039917	-171.881287	518.677673	-671.942078	139.736221	87.132195	-667.803589	-177.754562	85.547272	-630.063171	148.176987	1335.777588	-537.958130	-180.637955	1360.080078	-526.480408	1.295146	1342.121582	-578.843445	33.861897	1629.219849	-701.153687	216.307953	1076.366333	-532.512756	-295.373016	1106.623291	-583.048096	238.284531	830.020935	-407.474487	-253.875015	859.143005	-520.225159	-13.575842	961.071655	559.256409	-35.683563	955.655579	567.507874	142.004990
-575.088013	86.612785	865.217041	-519.266296	-127.434502	864.792297	-644.237000	121.562668	490.545593	-602.094727	-171.883453	518.659790	-671.926819	139.754990	87.137329	-667.816406	-177.753952	85.521431	-630.052795	148.131973	1335.800781	-537.929199	-180.657715	1360.083374	-526.889709	1.181857	1341.789673	-579.054199	33.737877	1629.249268	-701.132629	216.336578	1076.391968	-532.547485	-295.311646	1106.564331	-583.003296	238.353104	830.071716	-407.466888	-253.676819	859.115601	-520.271912	-13.584851	961.075012	559.276917	-35.736588	955.664856	567.502930	141.966339
-575.121033	86.606850	865.216980	-519.330688	-127.419472	864.788208	-644.267029	121.560684	490.501221	-602.137085	-171.848785	518.652222	-671.932800	139.768021	87.143021	-667.821228	-177.754013	85.504929	-630.155457	148.098846	1335.796997	-537.993469	-180.705750	1360.065552	-526.551575	1.240025	1342.137939	-579.301025	33.602249	1629.274780	-701.118042	216.397644	1076.410767	-532.592102	-295.301147	1106.499390	-582.938171	238.394302	830.121582	-407.622284	-253.594452	859.010315	-520.313721	-13.583590	961.071289	559.290894	-35.807529	955.687805	567.504639	141.915649
-575.166321	86.579178	865.218506	-519.347107	-127.452461	864.787231	-644.302917	121.573097	490.526367	-602.203674	-171.801102	518.630981	-671.944641	139.784729	87.132988	-667.801392	-177.765808	85.519112	-630.202026	148.060104	1335.831299	-538.039185	-180.744354	1360.037842	-526.572815	1.196456	1342.148438	-579.566956	33.460037	1629.313354	-701.092346	216.384903	1076.390259	-532.636353	-295.203400	1106.457031	-582.901672	238.449524	830.136108	-407.667938	-253.387329	858.959900	-520.340515	-13.610508	961.070129	559.280701	-35.846714	955.716675	567.486328	141.861954
-575.186462	86.592758	865.225647	-519.381836	-127.456818	864.790588	-644.348999	121.575439	490.517426	-602.080200	-171.871414	518.498840	-671.943909	139.790543	87.129883	-667.685486	-177.775330	85.523018	-630.246277	148.030121	1335.841675	-538.087952	-180.786026	1360.014038	-526.618286	1.139519	1342.166260	-579.845032	33.306114	1629.355957	-701.073181	216.426392	1076.413086	-532.651611	-295.100189	1106.382324	-582.853394	238.504013	830.178406	-407.516510	-253.127213	859.016602	-520.367615	-13.609920	961.075562	559.305847	-35.924316	955.731812	567.468079	141.782242
-575.262695	86.565460	865.237549	-519.462219	-127.460129	864.789124	-644.439819	121.560989	490.537903	-602.347473	-171.761642	518.631531	-671.956421	139.794540	87.127083	-667.752686	-177.770844	85.515259	-630.294617	147.992081	1335.878784	-538.183472	-180.841476	1359.961548	-526.670227	1.095000	1342.193359	-580.144165	33.167080	1629.398315	-701.033813	216.405106	1076.430176	-532.713074	-295.030396	1106.322388	-582.794800	238.513992	830.213928	-407.587433	-252.909317	858.966431	-520.431213	-13.627118	961.076782	559.280884	-35.997929	955.738281	567.426453	141.727875
-575.300354	86.561264	865.258484	-519.527771	-127.435173	864.765747	-644.472656	121.538017	490.539581	-602.382568	-171.723587	518.625000	-671.972839	139.782181	87.143417	-667.766968	-177.776840	85.471146	-630.341187	147.943726	1335.907715	-538.235352	-180.883896	1359.937744	-526.712280	1.052672	1342.223633	-580.426392	33.032051	1629.461548	-701.003357	216.381241	1076.451416	-532.745789	-294.945648	1106.242798	-582.757019	238.541016	830.253540	-407.645599	-252.781326	858.907898	-520.471924	-13.636354	961.073914	559.258728	-36.085743	955.766296	567.394043	141.617950
-575.330811	86.569695	865.261108	-519.589355	-127.400803	864.768005	-644.529724	121.515984	490.542297	-602.456482	-171.729721	518.607117	-671.942261	139.797592	87.112732	-667.781677	-177.758621	85.483742	-630.366455	147.915253	1335.935181	-538.309814	-180.914658	1359.921997	-526.785400	1.011941	1342.230469	-580.707581	32.906883	1629.520630	-700.963318	216.376389	1076.474976	-532.813171	-294.861572	1106.171997	-582.721924	238.572861	830.262085	-407.756256	-252.531769	858.826355	-520.516357	-13.617828	961.076111	559.260010	-36.163822	955.776428	567.358154	141.551544
-575.350586	86.581612	865.269470	-519.588928	-127.414848	864.762939	-644.571228	121.501228	490.547882	-602.495728	-171.677155	518.608826	-671.974609	139.786362	87.110435	-667.765320	-177.761139	85.477081	-630.431702	147.863770	1335.953979	-538.360901	-180.963745	1359.885620	-526.836121	0.991992	1342.255371	-580.960693	32.768440	1629.558716	-700.947510	216.385300	1076.504761	-532.870850	-294.785095	1106.100098	-582.673584	238.600647	830.297058	-407.796173	-252.378433	858.761169	-520.534912	-13.625498	961.080750	559.233704	-36.230812	955.792236	567.307434	141.473709
-575.474182	86.477325	865.294678	-519.666138	-127.415207	864.770325	-644.659668	121.478806	490.549683	-602.558533	-171.648132	518.594299	-671.975830	139.766891	87.116562	-667.839172	-177.754379	85.438927	-630.487183	147.827957	1335.973511	-538.437500	-181.007813	1359.881836	-526.925598	0.955079	1342.260620	-581.196045	32.645966	1629.589600	-700.906921	216.363190	1076.512451	-532.855896	-294.868530	1106.144287	-582.613159	238.613693	830.338623	-407.863159	-252.241653	858.709229	-520.627808	-13.674731	961.094727	559.196899	-36.329460	955.781189	567.247253	141.392700
[truncated: 65 more rows]
[truncated: 40 more columns]
