# Supplementary material for: A dyadic stimulus set of audiovisual affective displays for the study of multisensory, emotional, social interactions
Source: Behav Res Methods. 2015 Nov 5;48(4):1285–95. doi: 10.3758/s13428-015-0654-4 (PMC5101291; doi:10.3758/s13428-015-0654-4)
Supplement: Supplementary file 1 — (ZIP 270 MB) [file 13428_2015_654_MOESM1_ESM.zip › supplementary_material_2_stimuli_set_files/H/H05.txt]

-569.040100	35.750431	866.564514	-525.688843	-181.554352	868.852112	-632.473267	65.211571	489.650726	-576.030518	-227.441757	516.408630	-657.727966	75.057831	85.389839	-630.295654	-238.205978	84.559090	-600.753296	105.446678	1347.510864	-544.781067	-233.785217	1354.744751	-522.753296	-55.105236	1343.099609	-567.147034	-48.148407	1638.162720	-660.670837	183.571793	1086.979858	-536.589600	-343.606750	1098.030762	-516.569702	187.319183	856.028442	-383.679474	-291.740234	870.225830	-520.948608	-66.618973	963.951355	583.291077	24.745146	961.048889	556.909729	198.196121
-569.091919	35.832241	866.621887	-525.790405	-181.461090	868.834778	-632.762817	65.257996	489.729248	-576.388672	-227.325607	516.493042	-657.799683	75.026070	85.414948	-630.312195	-238.208206	84.556099	-600.757996	105.731941	1347.799194	-544.839539	-233.801697	1354.817383	-522.746887	-55.087467	1343.190063	-567.418823	-48.268124	1638.217285	-661.203491	183.528336	1087.221924	-537.640686	-343.697144	1097.996826	-518.809387	187.364883	855.100342	-385.830627	-291.907776	869.411133	-520.976807	-66.560677	963.959961	582.985352	24.847141	961.046021	556.890564	198.323502
-568.809570	35.713844	866.648743	-525.103271	-181.482361	869.064148	-632.647766	65.202110	489.721161	-576.546021	-227.094742	516.639038	-657.774780	75.008896	85.410965	-630.239319	-238.171402	84.523483	-600.636353	105.828331	1347.935303	-544.908630	-233.826401	1354.888184	-522.743896	-55.084690	1343.291748	-567.659790	-48.396755	1638.301025	-661.606995	183.685196	1087.642578	-538.740479	-343.855438	1098.095459	-521.232971	187.517578	854.169189	-388.075745	-292.324615	868.500061	-520.612244	-66.512581	964.113342	582.695679	24.963985	961.044983	556.831970	198.471039
-568.632568	35.690414	866.670349	-524.755493	-181.447388	869.178101	-632.671204	65.182365	489.749481	-576.784668	-226.882874	516.735046	-657.764954	75.005051	85.432281	-630.212341	-238.168091	84.491776	-600.555481	105.916328	1348.029175	-544.956848	-233.835022	1354.950684	-522.724548	-55.063015	1343.373901	-567.914917	-48.522522	1638.345947	-662.279846	183.756592	1087.876709	-539.869080	-343.907074	1098.031860	-523.654297	187.621338	853.219727	-390.402374	-292.806549	867.601196	-520.403015	-66.454033	964.192139	582.399048	25.057423	961.052063	556.815063	198.594299
-568.608887	35.804268	866.707092	-524.830200	-181.392548	869.151794	-632.770142	65.179283	489.783112	-577.135925	-226.810257	516.765686	-657.792480	74.975601	85.448753	-630.189819	-238.165070	84.478958	-600.327515	105.815208	1347.975586	-545.028870	-233.848160	1355.005859	-522.706421	-55.036896	1343.432861	-568.151855	-48.651783	1638.365479	-662.926636	183.775360	1088.041748	-541.053589	-343.982758	1098.051758	-526.192505	187.889557	852.182007	-392.713867	-293.542175	866.695862	-520.400574	-66.405754	964.192139	582.131348	25.143110	961.046997	556.816284	198.720886
-568.523865	35.965767	866.727234	-524.929810	-181.345154	869.103027	-632.897644	65.218697	489.856812	-577.473328	-226.763443	516.821716	-657.822449	74.946114	85.446022	-630.163330	-238.116943	84.451973	-600.268066	105.912750	1348.002563	-545.072937	-233.863052	1355.066284	-522.657837	-54.999462	1343.483643	-568.359924	-48.752850	1638.387207	-663.609497	183.823502	1088.204956	-542.141968	-344.350037	1098.262695	-528.818665	188.157181	851.169617	-395.105835	-294.317810	865.719055	-520.377747	-66.351524	964.172852	581.871643	25.227800	961.042419	556.845093	198.838730
-568.424316	36.097816	866.737915	-525.008362	-181.273651	869.067017	-633.016174	65.239662	489.893555	-577.776733	-226.725388	516.854370	-657.821716	74.941856	85.435814	-630.184937	-238.127884	84.421280	-600.182495	106.041832	1348.030640	-545.116394	-233.862976	1355.085327	-522.616333	-54.977932	1343.522827	-568.544922	-48.856380	1638.389648	-664.319763	183.845474	1088.377686	-543.458801	-344.164703	1098.073364	-531.477295	188.494095	850.124634	-397.523895	-295.148956	864.729370	-520.346191	-66.289604	964.157043	581.629761	25.277935	961.036865	556.877441	198.984146
-568.297180	36.216145	866.708069	-525.051636	-181.175049	869.013855	-633.051575	65.229645	489.916779	-578.057495	-226.646744	516.878479	-657.811707	74.944931	85.449554	-630.243164	-238.157196	84.401299	-600.088928	106.106552	1348.002930	-545.153076	-233.910675	1355.087036	-522.538696	-54.940063	1343.543091	-568.723450	-48.934776	1638.376343	-665.096924	183.857666	1088.496094	-544.439026	-344.757538	1098.317139	-534.214905	188.882996	849.075439	-399.973969	-296.178772	863.768372	-520.281860	-66.208282	964.111206	581.370056	25.350515	961.070923	556.932922	199.068268
-568.140808	36.274403	866.665894	-525.060120	-181.094223	868.978394	-633.111389	65.260048	489.943329	-578.228149	-226.531357	516.876099	-657.849365	74.950600	85.448418	-630.242920	-238.128677	84.368690	-599.983521	106.231361	1347.974854	-545.177490	-233.872437	1355.082764	-522.460693	-54.898666	1343.519287	-568.858765	-49.002548	1638.376221	-665.848511	183.868988	1088.650757	-545.725525	-344.786163	1098.244019	-537.090515	189.511810	848.026855	-402.462616	-297.251617	862.672791	-520.190002	-66.151634	964.068298	581.139526	25.460546	961.080017	556.975342	199.184280
-567.966370	36.383156	866.632446	-525.012695	-181.013138	868.933716	-633.133911	65.278503	489.974304	-578.370056	-226.412567	516.865051	-657.843689	74.970032	85.435783	-630.232056	-238.137817	84.319160	-599.997192	106.556732	1348.073730	-545.193970	-233.881485	1355.028564	-522.372131	-54.859241	1343.496094	-568.985291	-49.043835	1638.349854	-666.666504	183.831512	1088.776367	-546.786987	-345.204254	1098.385498	-539.975525	190.098816	847.029846	-404.996460	-298.471558	861.649048	-520.063782	-66.074921	964.026245	580.876709	25.532005	960.987427	557.057678	199.310364
-567.832947	36.441826	866.568970	-525.004883	-180.936920	868.883484	-633.171448	65.325943	489.970947	-578.459167	-226.308456	516.879822	-657.846802	74.991020	85.426735	-630.204346	-238.144363	84.318733	-599.887634	106.687141	1347.998413	-545.228271	-233.912537	1355.016846	-522.271790	-54.812374	1343.459839	-569.072815	-49.080627	1638.310547	-667.537048	183.847748	1088.829468	-548.029602	-345.220337	1098.240356	-542.805115	190.668594	846.030273	-407.468231	-299.720551	860.541809	-519.970093	-66.011917	963.963318	580.629578	25.581005	961.004639	557.107727	199.433899
-567.714172	36.513771	866.536072	-525.000000	-180.906616	868.855896	-633.054932	65.319489	489.943237	-578.576294	-226.201813	516.885925	-657.797913	75.018105	85.396141	-630.242065	-238.121994	84.279243	-599.756287	106.792282	1347.899536	-545.240906	-233.928757	1354.984009	-522.175415	-54.796040	1343.416504	-569.126587	-49.094334	1638.260864	-668.381409	183.900421	1088.894531	-549.177734	-345.619934	1098.395874	-545.729675	191.262711	845.042908	-410.079407	-300.992340	859.415161	-519.889221	-65.969795	963.928467	580.399658	25.665642	960.983948	557.168091	199.539383
-567.576904	36.566021	866.482788	-524.985840	-180.849091	868.810913	-632.941406	65.266579	489.910278	-578.525024	-226.068481	516.838257	-657.791626	75.047462	85.368645	-630.184265	-238.115753	84.277405	-599.628479	106.933998	1347.818970	-545.306763	-233.936310	1354.934448	-522.069031	-54.747528	1343.381592	-569.148804	-49.098019	1638.219482	-669.330017	184.271622	1089.127197	-550.312256	-345.842285	1098.403442	-548.418640	191.467316	844.075134	-412.625458	-302.588318	858.309692	-519.800842	-65.923615	963.876343	580.185425	25.711391	961.043701	557.219727	199.627975
-567.450073	36.624771	866.466248	-524.981995	-180.803909	868.783752	-633.361389	65.423950	489.972382	-578.437805	-225.896225	516.750122	-657.910217	75.002838	85.405670	-630.153320	-238.099640	84.247963	-599.501221	107.068733	1347.738159	-545.363708	-233.951950	1354.902710	-521.979370	-54.737049	1343.351196	-569.128906	-49.070980	1638.172363	-670.334473	184.260864	1089.194702	-551.598572	-345.722229	1098.285156	-551.263733	192.015335	843.200439	-415.198517	-304.030304	857.186157	-519.725769	-65.889847	963.853027	579.934753	25.755764	961.023987	557.264465	199.733063
-567.330139	36.684784	866.448425	-524.986084	-180.761597	868.762146	-633.444580	65.466454	490.020844	-578.236267	-225.793472	516.559937	-657.950439	74.988098	85.364159	-630.053894	-238.098190	84.227814	-599.216125	107.001755	1347.530518	-545.399536	-233.977631	1354.870605	-521.890442	-54.716297	1343.332153	-569.078003	-49.035061	1638.121460	-671.377808	184.217834	1089.233032	-552.711182	-346.076813	1098.353394	-554.539734	193.040512	842.319580	-417.814453	-305.627686	856.071472	-519.656250	-65.853722	963.831116	579.683044	25.846205	960.949158	557.306702	199.873520
-567.205444	36.771221	866.453796	-524.987549	-180.700790	868.741089	-633.490784	65.461082	490.054718	-578.151917	-225.812439	516.547607	-657.932495	74.995819	85.377510	-629.991150	-238.047333	84.212120	-599.083862	107.109268	1347.493408	-545.451965	-234.020401	1354.848022	-521.808350	-54.723232	1343.328857	-568.982300	-48.979771	1638.067749	-672.142578	184.078262	1089.447388	-553.772400	-346.506927	1098.473755	-557.398682	193.656906	841.550720	-420.392914	-307.315582	855.010803	-519.600342	-65.808960	963.826660	579.460327	25.882088	961.012634	557.362427	199.909332
-567.132690	36.781345	866.433472	-524.999329	-180.678101	868.738464	-633.558472	65.488762	490.075836	-578.295471	-225.982010	516.691956	-657.925842	74.984253	85.384499	-630.057617	-238.038467	84.227005	-598.933777	107.202744	1347.472290	-545.524292	-234.056381	1354.835083	-521.712158	-54.694538	1343.330566	-568.857483	-48.914841	1638.014771	-673.124878	184.136337	1089.669434	-555.007996	-346.404114	1098.428223	-560.153076	194.115280	840.778198	-422.947235	-309.112122	853.960938	-519.562744	-65.793312	963.813232	579.210632	25.896149	960.954346	557.454163	200.031799
-567.013916	36.873131	866.441040	-524.986389	-180.599625	868.719666	-633.600525	65.487724	490.105072	-578.364197	-226.154449	516.822205	-657.944824	74.989059	85.395027	-630.111877	-238.042511	84.302406	-598.792908	107.279457	1347.451416	-545.609985	-234.089218	1354.827148	-521.623108	-54.669006	1343.337524	-568.706482	-48.829689	1637.971924	-674.045593	184.188034	1089.911377	-556.076477	-346.766479	1098.624634	-562.795776	194.634476	840.097351	-425.535248	-310.930328	852.909424	-519.511047	-65.735817	963.813293	579.005249	25.934149	960.938354	557.529419	200.159149
-566.941040	36.953224	866.452332	-525.020203	-180.539093	868.727783	-633.670532	65.564362	490.126617	-578.268860	-226.120178	516.829468	-657.949036	74.990509	85.400688	-630.104553	-238.013062	84.299515	-598.672241	107.384384	1347.435425	-545.702820	-234.111420	1354.833130	-521.540649	-54.662872	1343.351685	-568.529358	-48.736897	1637.911865	-675.207214	184.620178	1090.127197	-557.246155	-346.710480	1098.564453	-565.481506	195.196579	839.477417	-428.047852	-312.740997	851.946411	-519.496582	-65.681396	963.825439	578.767212	25.937576	960.942444	557.625244	200.161438
-566.877380	37.007206	866.450073	-525.035828	-180.502487	868.732239	-633.695374	65.573151	490.142975	-577.782715	-225.790497	516.699585	-657.963196	74.972481	85.402229	-629.890564	-238.017258	84.242119	-598.564880	107.472290	1347.457642	-545.785522	-234.130417	1354.848755	-521.476379	-54.645164	1343.365356	-568.319397	-48.634911	1637.851318	-676.233826	184.670746	1090.268188	-558.349670	-347.004517	1098.786987	-568.177612	195.816681	838.897583	-430.599091	-314.708069	850.974548	-519.484436	-65.645500	963.830383	578.550049	25.907015	960.937317	557.716736	200.234909
-566.833740	37.072586	866.454651	-525.085938	-180.449677	868.734985	-633.704956	65.607491	490.170898	-578.398438	-226.271698	516.890259	-657.979126	74.966431	85.399933	-630.193909	-237.986923	84.350029	-598.478027	107.553207	1347.483154	-545.859680	-234.154434	1354.887207	-521.406799	-54.631351	1343.406738	-568.085510	-48.521080	1637.796875	-676.839478	184.395981	1090.742310	-559.434143	-347.138672	1098.909912	-570.969543	196.513947	838.466553	-433.048645	-316.678406	850.129272	-519.492249	-65.599846	963.836182	578.331543	25.846273	961.021667	557.776978	200.207153
-566.775330	37.156258	866.462708	-525.116638	-180.381287	868.741394	-633.690979	65.656975	490.205261	-578.817017	-226.668396	517.021545	-657.982666	74.977661	85.403175	-630.403198	-237.978790	84.406540	-598.356445	107.631134	1347.548340	-545.941467	-234.172836	1354.939575	-521.349670	-54.620102	1343.428589	-567.835327	-48.411926	1637.725586	-677.640564	184.541443	1091.112549	-560.611389	-346.983398	1098.916382	-573.425232	197.252716	837.952576	-435.496826	-318.613922	849.291870	-519.498474	-65.539581	963.849915	578.109375	25.835264	961.004150	557.847961	200.203659
-566.728088	37.204899	866.473694	-525.150330	-180.352081	868.743958	-633.630981	65.691109	490.193146	-578.911804	-226.776733	517.049011	-657.989685	74.990028	85.413864	-630.498535	-237.970230	84.456650	-598.242065	107.690094	1347.651978	-546.000000	-234.210892	1354.968750	-521.309570	-54.604786	1343.451416	-567.556030	-48.289364	1637.659424	-678.530396	184.720016	1091.520508	-561.738159	-347.044708	1099.044312	-576.091003	197.947906	837.701721	-437.872986	-320.574310	848.514771	-519.500427	-65.516418	963.860107	577.879395	25.851938	960.964417	557.906494	200.211670
-566.687744	37.266068	866.473450	-525.180481	-180.328949	868.759888	-633.586670	65.740128	490.200653	-578.562378	-226.597305	516.960938	-657.960571	75.006195	85.406296	-630.431213	-237.965057	84.440979	-598.142029	107.770927	1347.702759	-546.050232	-234.204788	1355.021851	-521.265442	-54.583458	1343.475464	-567.269653	-48.169327	1637.585571	-679.352356	184.955475	1091.935059	-562.750488	-347.250793	1099.234375	-578.522522	198.667114	837.359741	-440.221191	-322.583038	847.802429	-519.514709	-65.480354	963.873596	577.633728	25.798086	960.882324	557.961243	200.249863
-566.648193	37.354687	866.466431	-525.214600	-180.272751	868.758057	-633.554321	65.814583	490.207886	-578.487915	-226.628220	516.946045	-657.988586	74.991089	85.427368	-630.499390	-237.697876	84.410599	-598.045105	107.859863	1347.790771	-546.108337	-234.214951	1355.075562	-521.223328	-54.549011	1343.487427	-566.973694	-48.054543	1637.520752	-680.092407	184.880280	1092.117432	-563.792053	-347.290894	1099.343018	-580.804810	199.393784	837.114929	-442.466736	-324.559418	847.173401	-519.524658	-65.417892	963.873352	577.390320	25.728777	960.870239	558.025940	200.198318
-566.679138	37.380596	866.543274	-525.271240	-180.204529	868.753357	-633.524841	65.856270	490.203400	-578.151489	-226.489166	516.879822	-657.991577	74.993645	85.441689	-630.441895	-237.720917	84.412865	-597.964172	107.901817	1347.855591	-546.115356	-234.229889	1355.116333	-521.188782	-54.507164	1343.490845	-566.686462	-47.995930	1637.404297	-680.904236	184.901306	1092.394653	-564.849487	-347.398468	1099.489624	-583.028381	200.135498	836.850586	-444.650543	-326.580933	846.523560	-519.593323	-65.413452	963.918823	576.909119	25.368813	960.849304	558.030701	200.079895
-566.683044	37.415325	866.543396	-525.330627	-180.159332	868.750000	-633.447021	65.935463	490.193787	-577.822083	-226.310303	516.771912	-657.989136	75.000374	85.444168	-630.350464	-237.730682	84.385857	-597.902649	107.981804	1347.916504	-546.149597	-234.214905	1355.146729	-521.170715	-54.489002	1343.489258	-566.351929	-47.837421	1637.358398	-681.673157	185.092575	1092.774414	-565.898987	-347.316895	1099.595459	-585.145508	200.856934	836.681091	-446.808502	-328.536133	845.968933	-519.631714	-65.382729	963.919617	576.677002	25.311237	960.794312	558.060730	200.064453
-566.680786	37.476887	866.541504	-525.394592	-180.115524	868.732300	-633.575928	66.066841	490.202789	-577.652832	-226.298386	516.708130	-658.071411	74.969284	85.463005	-630.217407	-237.933395	84.385963	-597.843445	108.046227	1347.985596	-546.177490	-234.224854	1355.197021	-521.124756	-54.476528	1343.477905	-566.053406	-47.747288	1637.284546	-682.387329	185.161087	1093.054077	-566.833435	-347.606995	1099.831543	-587.155945	201.637238	836.541138	-448.849091	-330.433075	845.518311	-519.665710	-65.346138	963.911743	576.473206	25.287868	960.731140	558.107239	200.039261
-566.701538	37.495117	866.525208	-525.478394	-180.093063	868.723755	-633.153320	66.046715	490.114502	-577.567383	-226.297943	516.663574	-657.954224	75.021843	85.415070	-630.225342	-237.963364	84.395882	-597.802612	108.082687	1348.041504	-546.219604	-234.233002	1355.218628	-521.093201	-54.433697	1343.464478	-565.743530	-47.671562	1637.202637	-683.099609	185.417374	1093.354736	-567.781311	-347.799591	1099.970825	-589.051758	202.361404	836.431396	-450.899902	-332.346100	845.042969	-519.715881	-65.329506	963.898987	576.568298	25.548105	960.690796	558.206543	200.087021
-566.720459	37.516457	866.518677	-525.546692	-180.086761	868.735962	-633.191772	66.181740	490.100281	-577.495667	-226.296997	516.645874	-657.971741	75.018112	85.431740	-630.232056	-237.965103	84.394714	-597.759521	108.155769	1348.078369	-546.256287	-234.225922	1355.227173	-521.073792	-54.391739	1343.440796	-565.450073	-47.594254	1637.121826	-683.821960	185.655975	1093.641724	-568.663696	-348.004150	1100.138916	-590.793213	203.043701	836.354309	-452.842194	-334.240265	844.614685	-519.753357	-65.312645	963.899963	576.381409	25.462061	960.670410	558.212952	200.058701
-566.743835	37.545956	866.513062	-525.624451	-180.036041	868.718506	-633.081299	66.264236	490.055908	-577.475159	-226.283234	516.637451	-657.959351	75.048744	85.396507	-630.227905	-237.980988	84.391922	-597.745605	108.210106	1348.097534	-546.259094	-234.223846	1355.270874	-521.052856	-54.370049	1343.402954	-565.166443	-47.536472	1637.042969	-684.473450	185.845444	1093.859863	-569.561401	-348.142914	1100.352661	-592.404480	203.749008	836.281494	-454.649292	-336.028564	844.266174	-519.794617	-65.282059	963.886414	575.871216	24.894718	960.713928	558.158081	199.841339
-566.779419	37.569382	866.512451	-525.696716	-179.999832	868.724548	-632.992065	66.352142	490.034882	-577.495605	-226.292999	516.666748	-657.968079	75.056618	85.391808	-630.239441	-237.967621	84.387009	-597.717407	108.279831	1348.119263	-546.268860	-234.212509	1355.286743	-521.063477	-54.332203	1343.386963	-564.885620	-47.469536	1636.965454	-685.106079	186.090271	1094.114990	-570.320068	-348.357697	1100.501099	-593.894714	204.411957	836.231445	-456.372101	-337.781006	843.967712	-519.837097	-65.251244	963.885925	575.998718	25.169752	960.677002	558.250488	199.825500
-566.820557	37.580986	866.517639	-525.755615	-179.998825	868.727539	-632.689270	66.367233	489.936127	-577.546753	-226.256500	516.644897	-657.889221	75.089447	85.388947	-630.226318	-237.953339	84.380165	-597.716553	108.334976	1348.136230	-546.278809	-234.185120	1355.312500	-521.078247	-54.303738	1343.355591	-564.604248	-47.407791	1636.891479	-685.747986	186.409851	1094.383545	-571.067200	-348.606384	1100.665405	-595.215027	205.078690	836.266418	-458.052826	-339.495361	843.696899	-519.876282	-65.246353	963.887146	575.438904	24.532001	960.725464	558.141724	199.544342
-566.840271	37.607155	866.511169	-525.825317	-179.942535	868.713806	-632.978333	66.538361	490.008911	-577.623901	-226.232468	516.642822	-657.986694	75.062843	85.398163	-630.251099	-237.936523	84.361122	-597.726929	108.367065	1348.131226	-546.280701	-234.165970	1355.332520	-521.119812	-54.270592	1343.312744	-564.330261	-47.357147	1636.823242	-686.275513	186.634201	1094.589844	-571.816528	-348.800659	1100.854370	-596.410278	205.723267	836.300598	-459.632935	-341.161926	843.428589	-519.914307	-65.212341	963.875610	575.225464	24.307426	960.732117	558.126953	199.358704
-566.864929	37.621887	866.508179	-525.867859	-179.934036	868.713745	-632.986755	66.612831	489.999603	-577.761658	-226.201523	516.671509	-657.996948	75.053070	85.378387	-630.235229	-237.945755	84.348915	-597.745544	108.427406	1348.170044	-546.306091	-234.166733	1355.356934	-521.163391	-54.228909	1343.286987	-564.069580	-47.295586	1636.789063	-686.748718	186.830597	1094.751465	-572.493591	-349.030579	1101.043213	-597.446411	206.327286	836.332642	-461.122314	-342.694305	843.221802	-519.941772	-65.200645	963.872437	575.022034	24.109858	960.731445	558.099976	199.214966
-566.918884	37.649731	866.501587	-525.946472	-179.916992	868.709534	-632.687134	66.511559	489.928284	-577.947388	-226.161972	516.668945	-657.925171	75.107651	85.361839	-630.261963	-237.933914	84.336647	-597.834839	108.477028	1348.196655	-546.387085	-234.106827	1355.372070	-521.232727	-54.202072	1343.263306	-563.825867	-47.236794	1636.761353	-687.241394	187.067520	1094.912842	-573.094482	-349.305176	1101.210327	-598.382019	206.918243	836.383362	-462.528198	-344.209137	843.053589	-519.990723	-65.177208	963.862244	574.827332	23.854544	960.767456	558.067078	199.019836
-566.941772	37.650242	866.494690	-526.010193	-179.894760	868.713562	-632.392822	66.436882	489.856171	-578.094788	-226.069443	516.627258	-657.826843	75.127800	85.334770	-630.268372	-237.937317	84.306473	-597.914490	108.492226	1348.207397	-546.457581	-234.087433	1355.387939	-521.326111	-54.174278	1343.235107	-563.613281	-47.169884	1636.760864	-687.629272	187.279175	1095.059448	-573.702393	-349.520966	1101.362915	-599.096863	207.504700	836.444763	-463.784485	-345.626160	842.895264	-520.025513	-65.163773	963.858337	574.585571	23.622225	960.771057	558.005310	198.801147
-566.998047	37.678482	866.496033	-526.101074	-179.883438	868.709351	-632.191711	66.359344	489.791229	-578.192444	-225.935699	516.640930	-657.753174	75.131683	85.308281	-630.224304	-237.905838	84.270103	-598.042419	108.503860	1348.216431	-546.582336	-234.062454	1355.403076	-521.412842	-54.154903	1343.233398	-563.423340	-47.108799	1636.763184	-687.973877	187.468094	1095.160889	-574.285583	-349.689484	1101.489136	-599.734131	208.053482	836.517944	-464.937103	-346.957092	842.819763	-520.073975	-65.146461	963.850159	574.808960	23.926111	960.753235	558.075439	198.730118
-567.017944	37.684528	866.507690	-526.154297	-179.875916	868.726807	-632.065552	66.290024	489.777313	-578.268250	-225.808258	516.652649	-657.688416	75.155632	85.293221	-630.150696	-237.923599	84.234528	-598.167053	108.526169	1348.215332	-546.687012	-234.026489	1355.437622	-521.547241	-54.121540	1343.223145	-563.249390	-47.056740	1636.753906	-688.275208	187.687012	1095.214966	-574.754456	-350.016937	1101.677490	-600.177979	208.578766	836.578003	-465.928894	-348.140869	842.772034	-520.097534	-65.138725	963.861084	573.960022	22.917088	960.926880	557.861267	198.219101
-567.076233	37.688423	866.535400	-526.260071	-179.871445	868.750427	-632.034424	66.233490	489.757355	-578.278809	-225.628204	516.640137	-657.649231	75.173737	85.266632	-630.124329	-237.704300	84.187187	-598.325500	108.516678	1348.241943	-546.794922	-233.996338	1355.456909	-521.663879	-54.097820	1343.203857	-563.078857	-47.022392	1636.754517	-688.532410	187.922745	1095.291870	-575.163452	-350.241943	1101.843750	-600.442688	209.025955	836.653381	-466.827606	-349.293762	842.749390	-520.144287	-65.135612	963.877075	573.913635	22.777189	960.879211	557.863770	198.085602
-567.092163	37.680771	866.552856	-526.313110	-179.850922	868.768311	-632.257019	66.261536	489.788605	-578.375000	-225.492477	516.627747	-657.746765	75.137810	85.304871	-630.041016	-237.925751	84.179207	-598.490723	108.501953	1348.226807	-546.941833	-233.969788	1355.475708	-521.782104	-54.079483	1343.209839	-562.942627	-46.994522	1636.765625	-688.721558	188.148911	1095.348633	-575.479187	-350.699127	1102.082520	-600.616211	209.514343	836.737305	-467.610046	-350.316528	842.788269	-520.158142	-65.128929	963.889038	573.665405	22.486187	960.929993	557.801636	197.828674
-567.123901	37.693630	866.580750	-526.396973	-179.836502	868.788391	-633.362305	66.567604	490.019104	-578.534546	-225.411926	516.640930	-658.069153	75.011162	85.394768	-630.122070	-237.745087	84.147232	-598.666870	108.494583	1348.206299	-547.088318	-233.939972	1355.477295	-521.924194	-54.044880	1343.207764	-562.824951	-46.965668	1636.781372	-688.833801	188.334564	1095.352539	-575.821594	-350.958740	1102.250977	-600.632813	209.995316	836.831543	-468.221222	-351.278564	842.840942	-520.196716	-65.121521	963.908142	572.900330	21.861559	961.209656	557.609375	197.313019
-567.161743	37.666801	866.599243	-526.470154	-179.819077	868.802490	-633.448730	66.557053	490.029572	-578.712708	-225.358261	516.653076	-658.090637	75.024277	85.403381	-630.080872	-237.954315	84.132172	-598.839417	108.496376	1348.200439	-547.221191	-233.891434	1355.489014	-522.061646	-54.027729	1343.196411	-562.783203	-46.984303	1636.775879	-688.896118	188.527786	1095.344971	-576.135498	-351.203308	1102.364624	-600.472534	210.390396	836.915833	-468.732910	-352.101563	842.894470	-520.232056	-65.127533	963.918884	572.821960	21.808992	961.212036	557.595093	197.181641
-567.181030	37.680038	866.620361	-526.531311	-179.820877	868.814575	-632.823059	66.333267	489.906250	-579.110840	-225.490433	516.737854	-657.875671	75.094589	85.335327	-630.165527	-237.943741	84.124245	-599.040100	108.479774	1348.172852	-547.381836	-233.913559	1355.501953	-522.215332	-54.013870	1343.198975	-562.711792	-46.899284	1636.837036	-688.892700	188.667786	1095.292236	-576.388428	-351.396759	1102.466797	-600.199524	210.770935	836.995300	-469.143829	-352.887512	842.953918	-520.263977	-65.129829	963.933716	572.656372	21.620193	961.189087	557.587524	197.020340
-567.231079	37.656528	866.639221	-526.584656	-179.822937	868.823059	-632.742249	66.272827	489.905060	-579.436646	-225.568726	516.801086	-657.836670	75.119728	85.347580	-630.201172	-237.947845	84.129471	-599.228699	108.436752	1348.145752	-547.585510	-233.904251	1355.489014	-522.397888	-54.003593	1343.175171	-562.695190	-46.849533	1636.889648	-688.818726	188.778809	1095.204956	-576.696411	-351.357147	1102.459229	-599.796814	211.084351	837.074097	-469.415497	-353.468964	843.002930	-520.299683	-65.144058	963.942993	572.341064	21.342531	961.261536	557.520081	196.814819
-567.272217	37.624958	866.644104	-526.645569	-179.847610	868.827271	-632.923218	66.292877	489.921936	-579.815063	-225.654480	516.863586	-657.921631	75.104424	85.318977	-630.309998	-237.967773	84.117714	-599.528625	108.616295	1348.273438	-547.786316	-233.929077	1355.480713	-522.579041	-54.020100	1343.164917	-562.734436	-46.809494	1636.925049	-688.686218	188.880386	1095.109863	-576.911194	-351.516876	1102.531738	-599.303894	211.396881	837.132385	-469.536224	-353.954041	843.127014	-520.334717	-65.171783	963.943176	571.965515	21.061308	961.322571	557.466492	196.576111
-567.317444	37.600780	866.639343	-526.701172	-179.849915	868.839600	-633.168579	66.325455	489.936432	-579.955261	-225.627914	516.898621	-657.955444	75.091240	85.332664	-630.334900	-237.992416	84.139229	-599.737488	108.594048	1348.210693	-547.989624	-233.921631	1355.482544	-522.767456	-54.038315	1343.142090	-562.815674	-46.782509	1636.942383	-688.462646	188.977829	1094.959961	-577.091553	-351.608734	1102.597656	-598.584106	211.620316	837.210327	-469.601196	-354.401337	843.231567	-520.374329	-65.176155	963.943359	571.603394	20.834097	961.345398	557.398010	196.383987
-567.390198	37.587608	866.665527	-526.773621	-179.874527	868.832031	-633.525879	66.410141	489.991364	-579.936707	-225.520004	516.866821	-658.072449	75.033661	85.358009	-630.254639	-238.004059	84.114067	-599.935852	108.542786	1348.123535	-548.234497	-233.920471	1355.431030	-522.945129	-54.075462	1343.124390	-562.937378	-46.783241	1636.947510	-688.168701	189.085327	1094.799683	-577.232910	-351.713531	1102.617065	-597.732056	211.828873	837.245972	-469.462036	-354.673737	843.366211	-520.425598	-65.206337	963.947510	571.227539	20.650658	961.335510	557.316956	196.172745
-567.448303	37.568672	866.650452	-526.819336	-179.877686	868.834106	-633.819214	66.484924	490.022583	-579.952515	-225.450897	516.861084	-658.154358	75.024277	85.353722	-630.201599	-238.023712	84.089226	-600.140259	108.470001	1348.050293	-548.473633	-233.919266	1355.396973	-523.110901	-54.104206	1343.106079	-563.044312	-46.656898	1637.004150	-687.835327	189.158447	1094.604004	-577.325012	-351.805450	1102.624878	-596.847839	212.010941	837.293396	-469.228455	-354.848846	843.519165	-520.465149	-65.205582	963.936829	570.852295	20.454460	961.325928	557.230591	195.975113
-567.500183	37.527897	866.642517	-526.841187	-179.907333	868.830139	-633.782104	66.449074	490.007538	-579.807556	-225.298386	516.824158	-658.122742	75.034500	85.324219	-630.098328	-238.013611	84.050316	-600.370483	108.417206	1347.960938	-548.705688	-233.933151	1355.352173	-523.286377	-54.159550	1343.070557	-563.190918	-46.619926	1637.047363	-687.427124	189.161499	1094.374023	-577.383240	-351.826904	1102.565552	-595.724304	212.102524	837.319824	-468.873932	-354.917725	843.654724	-520.496765	-65.234077	963.929016	570.456543	20.226522	961.326172	557.127136	195.778778
-567.594666	37.498657	866.627197	-526.910522	-179.894760	868.829712	-633.599915	66.380669	489.938324	-579.764526	-225.223129	516.787415	-658.068420	75.065567	85.308388	-630.026794	-238.025452	84.014671	-600.610962	108.363632	1347.843750	-548.952576	-233.921005	1355.316895	-523.472656	-54.191902	1343.008057	-563.376587	-46.563122	1637.075073	-686.973206	189.184433	1094.135742	-577.384216	-351.864044	1102.512207	-594.558228	212.186707	837.324036	-468.423584	-354.899353	843.782410	-520.575256	-65.230972	963.919495	570.081360	20.042057	961.326416	557.007813	195.579422
-567.684937	37.481133	866.608398	-526.964783	-179.905746	868.823242	-633.609375	66.379814	489.902802	-579.867981	-225.254074	516.794556	-658.058594	75.057533	85.300217	-630.091919	-238.032700	84.041939	-600.847351	108.292755	1347.745239	-549.202759	-233.937973	1355.262451	-523.649292	-54.245491	1342.966431	-563.577698	-46.486210	1637.105591	-686.426392	189.253464	1093.874390	-577.346680	-351.823639	1102.394165	-593.313477	212.256592	837.393372	-467.863342	-354.760712	843.924011	-520.644531	-65.234612	963.905334	569.684387	19.829725	961.304626	556.866760	195.382858
-567.816345	37.430241	866.591858	-527.037781	-179.934570	868.805237	-633.613953	66.360352	489.882019	-579.945007	-225.297394	516.801880	-658.039063	75.088623	85.292198	-630.121826	-238.017334	84.022835	-601.054260	108.204697	1347.618896	-549.456421	-233.953949	1355.179321	-523.833557	-54.289879	1342.923584	-563.808960	-46.420364	1637.136963	-685.692627	189.305527	1093.577759	-577.271973	-351.813965	1102.293091	-591.918823	212.217453	837.416748	-467.195831	-354.520386	844.040649	-520.738159	-65.265762	963.885193	569.271057	19.619621	961.278259	556.689453	195.194870
-567.842773	37.457378	866.480591	-527.065979	-179.958389	868.791626	-633.582397	66.361755	489.875702	-580.044922	-225.427597	516.807617	-658.049683	75.062111	85.284561	-630.189514	-238.013763	84.036461	-601.294617	108.143791	1347.488525	-549.726257	-233.996857	1355.104370	-524.028320	-54.331581	1342.854858	-564.053101	-46.322784	1637.170410	-685.050964	189.322083	1093.242798	-577.145752	-351.774841	1102.151855	-590.420410	212.157471	837.445190	-466.468689	-354.196198	844.161499	-520.772095	-65.223778	963.822021	568.837708	19.406277	961.262939	556.478882	195.003387
-567.976074	37.440380	866.470947	-527.151733	-179.953033	868.771912	-633.561462	66.387192	489.856232	-580.211426	-225.537613	516.828552	-658.054565	75.055351	85.293053	-630.210022	-238.009705	84.063957	-601.585266	108.065338	1347.283569	-550.026855	-234.021988	1355.008545	-524.235046	-54.340298	1342.797852	-564.314697	-46.211994	1637.197021	-684.424744	189.293777	1092.877441	-576.984497	-351.694489	1101.964233	-588.801331	212.009232	837.470886	-465.625061	-353.701141	844.287048	-520.875793	-65.226524	963.805603	568.401123	19.156996	961.234253	556.251648	194.794617
-568.092285	37.403206	866.437012	-527.179138	-180.011246	868.740723	-633.584717	66.364014	489.821075	-580.376282	-225.668579	516.871033	-658.050781	75.056915	85.291328	-630.308594	-238.009048	84.087486	-601.872559	107.968773	1347.074341	-550.332886	-234.038513	1354.920410	-524.453613	-54.371315	1342.746094	-564.582275	-46.079369	1637.227539	-683.816467	189.231140	1092.507324	-576.738647	-351.614258	1101.794312	-587.113220	211.865280	837.434937	-464.679688	-353.169678	844.425659	-520.948853	-65.262909	963.772644	567.905762	18.782633	961.189636	556.010986	194.606277
-568.186951	37.399761	866.426331	-527.180542	-180.038971	868.719666	-633.574158	66.355110	489.784760	-580.436096	-225.690445	516.856445	-658.027588	75.089645	85.257332	-630.261719	-237.963181	84.085373	-602.190979	107.838730	1346.861450	-550.626770	-234.052673	1354.816040	-524.660278	-54.395309	1342.707153	-564.880127	-45.912144	1637.256348	-683.243469	189.224289	1092.126709	-576.452209	-351.454834	1101.580078	-585.247131	211.668442	837.465637	-463.608551	-352.493805	844.584534	-521.005493	-65.273933	963.758850	567.345764	18.442539	961.080933	555.744385	194.449036
-568.300354	37.416920	866.420654	-527.220825	-180.059479	868.664063	-633.247437	66.238029	489.697601	-580.695007	-225.788361	516.878296	-657.911926	75.116783	85.226974	-630.292786	-237.961411	84.085983	-602.574158	107.700058	1346.620972	-550.882996	-234.073792	1354.764771	-524.853210	-54.424610	1342.706909	-565.230774	-45.711201	1637.255981	-682.538879	189.174713	1091.673096	-576.130005	-351.304596	1101.405762	-583.328979	211.483429	837.583069	-462.539734	-351.779572	844.738220	-521.073975	-65.288208	963.726685	566.992371	18.314240	961.032288	555.511963	194.332169
-568.384338	37.425182	866.421021	-527.194397	-180.101822	868.647400	-633.439026	66.291321	489.727905	-580.933228	-225.732407	516.896851	-657.944702	75.100311	85.259148	-630.258118	-237.972061	84.052650	-602.971985	107.545052	1346.436768	-551.135376	-234.076202	1354.735229	-525.032349	-54.446236	1342.721069	-565.569763	-45.516914	1637.329712	-681.734192	189.204636	1091.298950	-575.787170	-351.090607	1101.198364	-581.325623	211.166931	837.622864	-461.341156	-350.977295	844.920959	-521.103760	-65.300812	963.718567	566.588013	18.064594	961.012268	555.276794	194.164474
-568.479004	37.478210	866.432983	-527.212341	-180.108261	868.621399	-633.608337	66.357086	489.796570	-581.540405	-225.781311	516.932556	-657.976868	75.094696	85.288078	-630.291748	-237.967819	84.047211	-603.387390	107.406967	1346.268433	-551.411316	-234.098267	1354.720703	-525.194092	-54.460232	1342.740967	-565.958984	-45.305641	1637.387939	-680.793091	189.129837	1090.980957	-575.337769	-351.007019	1101.115967	-579.204895	210.837662	837.768066	-460.099152	-350.046204	845.133545	-521.147278	-65.284142	963.708435	566.269165	17.869350	960.966736	555.083191	194.038177
-568.566162	37.466618	866.444458	-527.217285	-180.147308	868.607971	-633.748962	66.374023	489.799835	-581.974915	-225.620743	516.988647	-657.984558	75.108154	85.295212	-630.254822	-238.000504	83.985840	-603.876099	107.221046	1346.107910	-551.652100	-234.131714	1354.711060	-525.363342	-54.480572	1342.805786	-566.358459	-45.086273	1637.459473	-680.019592	188.937820	1090.552368	-574.885132	-350.736450	1100.972168	-576.983276	210.494583	837.910950	-458.831390	-349.072449	845.385376	-521.168640	-65.306526	963.700378	565.945923	17.691467	960.887451	554.841309	193.931534
-568.653320	37.456089	866.451843	-527.217834	-180.182281	868.593750	-633.689148	66.332878	489.772003	-582.817566	-225.514969	517.157776	-657.962646	75.105141	85.302231	-630.230469	-238.014862	83.915276	-604.395691	107.068550	1345.970581	-551.850708	-234.102997	1354.742920	-525.558960	-54.469669	1342.855957	-566.776733	-44.845245	1637.506958	-679.236572	188.762283	1090.172729	-574.398865	-350.461456	1100.856079	-574.792908	210.046310	837.996277	-457.484161	-347.987885	845.706482	-521.166504	-65.320259	963.683594	565.600342	17.476192	960.815063	554.602234	193.821350
-568.733826	37.504345	866.509705	-527.244812	-180.176163	868.560364	-633.849976	66.335480	489.785187	-583.742065	-225.298264	517.245728	-658.003601	75.085030	85.331345	-630.275574	-237.794128	83.822571	-604.912964	106.928940	1345.843018	-552.035095	-234.073257	1354.797363	-525.718567	-54.465595	1342.948364	-567.222717	-44.582592	1637.572510	-678.510254	188.565338	1089.812500	-573.908386	-350.126862	1100.755737	-572.525024	209.674469	838.415283	-456.073486	-346.796844	846.054382	-521.161560	-65.316910	963.680969	565.262207	17.373497	960.750977	554.354370	193.755753
-568.800781	37.500713	866.528137	-527.259583	-180.177063	868.514526	-633.832275	66.276871	489.780090	-584.826355	-225.068222	517.428650	-657.934692	75.101181	85.338852	-630.247253	-238.078903	83.796921	-605.429016	106.805016	1345.727661	-552.181335	-234.053955	1354.885132	-525.895081	-54.439671	1343.034790	-567.664551	-44.306770	1637.668457	-677.779236	188.291870	1089.443970	-573.406799	-349.886993	1100.722412	-570.239258	209.167572	838.624390	-454.692932	-345.574768	846.404114	-521.118958	-65.325333	963.644287	564.896729	17.292097	960.709167	554.040771	193.716629
-568.827209	37.495655	866.575928	-527.253174	-180.171509	868.497559	-633.927917	66.244614	489.791107	-586.042664	-224.798050	517.591797	-657.956177	75.122314	85.370781	-630.227905	-238.127914	83.703537	-605.934937	106.688766	1345.675537	-552.311462	-233.983322	1354.996948	-526.045776	-54.407909	1343.125244	-568.127258	-44.002476	1637.769165	-677.064758	187.934860	1089.062500	-572.820496	-349.536041	1100.710083	-567.868591	208.649658	839.075134	-453.277435	-344.323029	846.831909	-521.047241	-65.333916	963.637390	564.538391	17.198252	960.658936	553.699341	193.721451
-568.862061	37.515244	866.614197	-527.258667	-180.131287	868.469116	-633.874878	66.150734	489.800354	-587.401428	-224.546387	517.772095	-657.898193	75.148216	85.369804	-630.209473	-237.872559	83.591209	-606.373291	106.595764	1345.577148	-552.402405	-233.878799	1355.152100	-526.179565	-54.311554	1343.241455	-568.603577	-43.691299	1637.881592	-676.488220	187.603836	1088.760010	-572.273865	-349.016235	1100.676514	-565.487305	208.025375	839.512024	-451.748810	-342.965698	847.287170	-520.977844	-65.312340	963.617615	564.159424	17.151363	960.619934	553.328186	193.702011
-568.899536	37.507523	866.667908	-527.301941	-180.090408	868.457214	-633.962952	66.105240	489.826141	-588.748413	-224.206253	517.951172	-657.928040	75.138000	85.395058	-630.267578	-237.897247	83.545486	-606.808777	106.512207	1345.505493	-552.496704	-233.781281	1355.342773	-526.329529	-54.208385	1343.358643	-569.072510	-43.374958	1637.993896	-675.928772	187.279526	1088.419556	-571.583374	-348.902649	1100.827881	-563.117615	207.469391	840.031677	-450.242279	-341.537933	847.849548	-520.918396	-65.305260	963.610901	563.779114	17.132092	960.575623	552.985962	193.729050
-568.958740	37.509319	866.746399	-527.336609	-180.017731	868.463501	-634.113098	66.042747	489.896149	-590.296021	-223.959335	518.232544	-657.937805	75.153221	85.417404	-630.313477	-237.926788	83.490623	-607.202271	106.476120	1345.465210	-552.529785	-233.668976	1355.546997	-526.447754	-54.083168	1343.487793	-569.534424	-43.044449	1638.116089	-675.370117	186.878220	1088.078613	-571.010620	-348.330627	1100.838501	-560.722229	206.787750	840.598755	-448.679077	-340.122772	848.397278	-520.868835	-65.276657	963.626465	563.398071	17.174231	960.542969	552.615234	193.845154
-569.012817	37.509186	866.821533	-527.395081	-179.984665	868.489624	-634.270813	66.025482	489.940552	-591.678650	-223.589417	518.397583	-657.954102	75.138428	85.458458	-630.283508	-237.932159	83.406082	-607.556030	106.492043	1345.430908	-552.530945	-233.525391	1355.752319	-526.556580	-53.917484	1343.604126	-570.002930	-42.703377	1638.234009	-674.907166	186.534332	1087.770630	-570.324829	-347.986816	1100.960083	-558.327148	206.018906	841.222778	-447.092651	-338.615112	849.041199	-520.818970	-65.261383	963.646973	563.090332	17.169977	960.535645	552.357788	193.853592
-569.101807	37.514137	866.901428	-527.485779	-179.876770	868.487061	-634.429443	66.001282	489.974243	-593.187988	-223.283386	518.570923	-657.972412	75.134270	85.472160	-630.280518	-237.964050	83.362129	-607.826050	106.557037	1345.368164	-552.489197	-233.352722	1355.928833	-526.626282	-53.773258	1343.686035	-570.473206	-42.388954	1638.329834	-674.484802	186.176849	1087.444458	-569.668030	-347.660767	1101.095459	-555.913391	205.296066	841.869690	-445.451538	-337.079010	849.684570	-520.797424	-65.217651	963.654602	562.798279	17.230257	960.539185	552.016846	193.963089
-569.189453	37.528103	866.963196	-527.576294	-179.797409	868.488770	-634.616211	66.023155	490.027496	-594.613708	-223.083298	518.770569	-657.965759	75.143845	85.478180	-630.304199	-237.981491	83.340836	-608.057861	106.605011	1345.303467	-552.421570	-233.187912	1356.105103	-526.673828	-53.598995	1343.759033	-570.917908	-42.069031	1638.424927	-674.144653	185.836563	1087.147461	-568.929626	-347.553253	1101.341675	-553.701904	204.542511	842.557983	-443.889709	-335.583435	850.333008	-520.786316	-65.177071	963.657898	562.534973	17.314873	960.549072	551.628967	194.069290
-569.302673	37.599888	867.023865	-527.700317	-179.696350	868.465332	-634.775269	66.060547	490.067291	-596.039368	-222.833328	518.931763	-658.017761	75.115814	85.501190	-630.377075	-238.008530	83.284004	-608.228394	106.676483	1345.218384	-552.287170	-232.989914	1356.260376	-526.667786	-53.415382	1343.806152	-571.329163	-41.735744	1638.507324	-673.827454	185.565582	1086.842407	-568.224609	-347.175842	1101.466309	-551.479065	203.873260	843.247559	-442.196716	-333.986267	851.004517	-520.801514	-65.108749	963.647827	562.294678	17.376539	960.578308	551.273560	194.129990
-569.481018	37.620766	867.064758	-527.875732	-179.616989	868.436584	-634.947693	66.083374	490.075256	-597.262207	-222.645020	519.055481	-658.067383	75.132339	85.484848	-630.372803	-238.024765	83.246620	-608.374695	106.765358	1345.112793	-552.159424	-232.757385	1356.422119	-526.643127	-53.220787	1343.831421	-571.712097	-41.415909	1638.558105	-673.533447	185.334457	1086.567993	-567.435669	-346.946289	1101.607666	-549.332520	203.157898	843.966797	-440.540192	-332.390411	851.694153	-520.868225	-65.066498	963.622498	562.038818	17.397985	960.585571	550.931519	194.157166
-569.664124	37.673851	867.101074	-528.032593	-179.515060	868.408203	-635.096924	66.153954	490.085114	-598.275146	-222.325409	519.154175	-658.104797	75.127617	85.517380	-630.433228	-238.083221	83.202049	-608.462280	106.855499	1344.986938	-551.954102	-232.535614	1356.586426	-526.585266	-53.029552	1343.831787	-572.044861	-41.093960	1638.586060	-673.260193	185.148941	1086.270508	-566.629333	-346.733917	1101.708496	-547.184753	202.393555	844.636597	-438.896576	-330.803925	852.341003	-520.955505	-64.997154	963.602966	561.767944	17.520292	960.584595	550.455078	194.404724
-569.857605	37.738235	867.109131	-528.235901	-179.430527	868.373596	-635.095642	66.149612	490.051880	-599.063110	-222.070221	519.187866	-658.109009	75.163048	85.479141	-630.279358	-238.376923	83.164619	-608.484131	106.998199	1344.875244	-551.721741	-232.301865	1356.692139	-526.485107	-52.806225	1343.805054	-572.359497	-40.830471	1638.564209	-673.010925	184.983917	1086.049438	-565.797058	-346.569794	1101.815674	-545.017029	201.392975	845.284180	-437.210724	-329.212128	853.083557	-521.067505	-64.925804	963.564697	561.418396	17.680929	960.576355	549.827698	194.770416
-570.097107	37.781406	867.088013	-528.463989	-179.359100	868.339111	-635.097473	66.164955	489.995941	-599.935974	-221.993240	519.228455	-658.089478	75.186020	85.467033	-630.373901	-238.413986	83.135040	-608.472900	107.150856	1344.767944	-551.505920	-232.020203	1356.781860	-526.350159	-52.591118	1343.742676	-572.569946	-40.480972	1638.585449	-672.709473	184.848373	1085.755005	-565.000427	-346.257385	1101.909546	-543.119995	200.791489	845.969055	-435.503937	-327.626282	853.688416	-521.226990	-64.858070	963.514526	561.146240	17.692795	960.567322	549.396057	194.814560
-570.357361	37.846024	867.072021	-528.719055	-179.296600	868.274414	-635.354980	66.272758	489.984070	-600.614197	-221.840897	519.262024	-658.161621	75.189484	85.458946	-630.339722	-238.441711	83.096039	-608.423157	107.291878	1344.651733	-551.277954	-231.780762	1356.845093	-526.214661	-52.349274	1343.671021	-572.734375	-40.175064	1638.564453	-672.500305	184.786682	1085.518799	-564.221558	-346.013245	1101.981934	-540.791321	199.255539	846.706726	-433.805115	-325.997223	854.364685	-521.413208	-64.801804	963.453674	560.918518	17.714087	960.560913	549.009399	194.789383
-570.612549	37.914021	867.051636	-528.952942	-179.258438	868.213440	-635.503357	66.332222	490.014557	-600.924438	-221.570969	519.188110	-658.228088	75.199753	85.431236	-630.249146	-238.490631	83.080093	-608.316956	107.497978	1344.540161	-551.021912	-231.522156	1356.851074	-526.081116	-52.110725	1343.543701	-572.832764	-39.896088	1638.525757	-672.247925	184.778488	1085.333252	-563.354431	-345.865387	1102.035522	-538.996094	198.311127	847.360168	-432.112335	-324.360291	855.019653	-521.607422	-64.755074	963.398621	560.649170	17.602539	960.615601	548.553833	194.640671
-570.887939	37.959209	867.002686	-529.233521	-179.253433	868.161926	-635.594727	66.385193	489.975677	-601.103455	-221.377335	519.152832	-658.204102	75.224281	85.427666	-630.198975	-238.530975	83.038139	-608.214600	107.654800	1344.426270	-550.739868	-231.263535	1356.861450	-525.944824	-51.894691	1343.428589	-572.844116	-39.629593	1638.498291	-671.961914	184.781036	1085.108765	-562.470642	-345.613617	1102.031982	-537.491577	197.615036	847.974731	-430.465851	-322.819305	855.606750	-521.833801	-64.723099	963.332764	560.350647	17.501720	960.683228	548.061707	194.502380
-571.165222	38.084480	866.969177	-529.543823	-179.191360	868.092163	-635.699097	66.420998	489.926758	-601.462769	-221.460846	519.160156	-658.229248	75.211479	85.414520	-630.298706	-238.525726	83.039040	-608.047424	107.882423	1344.320557	-550.511902	-230.975937	1356.820557	-525.826843	-51.660713	1343.309204	-572.765747	-39.361092	1638.471191	-671.753296	184.903748	1084.964600	-561.611084	-345.446899	1102.037476	-535.823120	196.448303	848.534241	-428.821686	-321.290100	856.202087	-522.077881	-64.641937	963.267212	560.556396	17.961044	960.502502	547.756104	194.683411
-571.499329	38.114166	866.903259	-529.846558	-179.204880	868.048767	-635.764954	66.459015	489.870575	-601.671570	-221.555954	519.173279	-658.218506	75.233391	85.390282	-630.303833	-238.501968	83.044632	-607.880554	108.105606	1344.200439	-550.279114	-230.671082	1356.803711	-525.701172	-51.434273	1343.192139	-572.626160	-39.117188	1638.436279	-671.458374	185.030731	1084.797729	-560.824341	-345.195343	1101.979004	-534.533630	195.865707	849.084656	-427.205536	-319.758942	856.766602	-522.349426	-64.612122	963.197327	560.406006	17.948246	960.478455	547.345276	194.700745
-571.827271	38.145779	866.860291	-530.137329	-179.248871	868.015747	-635.838867	66.493256	489.842255	-601.691528	-221.640625	519.165588	-658.193909	75.241035	85.387077	-630.341370	-238.492020	83.053963	-607.673462	108.371277	1344.128540	-550.057800	-230.404007	1356.764282	-525.561829	-51.214333	1343.062988	-572.401855	-38.888672	1638.365723	-671.232605	185.214706	1084.699707	-559.975098	-344.894348	1101.940308	-533.336609	195.010162	849.578430	-425.643494	-318.288239	857.323486	-522.623596	-64.604485	963.148071	560.200806	17.931204	960.458435	546.842957	194.739487
-572.119568	38.192387	866.820984	-530.395813	-179.276764	868.026611	-635.857971	66.506981	489.798706	-601.558167	-221.720337	519.157471	-658.177551	75.273628	85.356445	-630.346252	-238.478806	83.057449	-607.474426	108.628609	1344.046997	-549.882568	-230.115433	1356.735718	-525.444031	-50.975124	1342.942139	-572.086365	-38.683758	1638.286011	-671.029602	185.428192	1084.627930	-559.144775	-344.668427	1101.896484	-532.056030	193.839355	850.026001	-424.077118	-316.851227	857.850281	-522.893127	-64.569550	963.130554	560.021057	17.906286	960.451233	546.379578	194.695541
-572.433044	38.213688	866.776733	-530.642029	-179.326401	868.056396	-635.848877	66.511154	489.735870	-601.292664	-221.824463	519.129150	-658.175354	75.284454	85.353401	-630.329163	-238.432739	83.074463	-607.261414	108.836990	1343.986572	-549.724243	-229.860001	1356.671997	-525.319153	-50.708508	1342.842407	-571.669556	-38.478832	1638.240601	-670.767273	185.610352	1084.545410	-558.375305	-344.428925	1101.852173	-531.169739	193.259262	850.459656	-422.598114	-315.467773	858.435425	-523.182922	-64.546257	963.123901	559.903381	17.813736	960.431519	546.037415	194.627472
-572.717834	38.264984	866.736877	-530.856628	-179.357224	868.120850	-635.851685	66.501305	489.716431	-600.850342	-221.873978	519.070129	-658.169189	75.276825	85.334496	-630.355774	-238.412338	83.103142	-607.064697	109.058945	1343.941772	-549.582581	-229.586273	1356.658203	-525.257446	-50.462299	1342.737427	-571.180969	-38.255898	1638.207764	-670.723328	185.613037	1084.321655	-557.542908	-344.104706	1101.834473	-530.314087	192.424820	850.791870	-421.087646	-314.066345	858.943726	-523.460449	-64.488571	963.141479	559.782837	17.701944	960.448792	545.714111	194.480438
-573.000000	38.292122	866.678162	-531.091187	-179.319031	868.204163	-635.829529	66.523788	489.659241	-600.349854	-221.882050	519.005310	-658.150024	75.269310	85.330040	-630.419312	-238.412201	83.130615	-606.915100	109.316040	1343.949707	-549.521790	-229.326248	1356.623291	-525.193237	-50.253098	1342.684692	-570.627808	-38.057117	1638.161987	-670.553345	185.826462	1084.296875	-556.818176	-343.702301	1101.788818	-529.465576	191.452637	851.100342	-419.728149	-312.737152	859.471497	-523.742737	-64.391525	963.156738	559.637573	17.616362	960.470825	545.312622	194.366348
-573.271057	38.286079	866.636902	-531.334351	-179.322052	868.305969	-635.838806	66.533386	489.603058	-599.812378	-221.874481	518.933411	-658.148254	75.256897	85.332306	-630.464600	-238.108093	83.149460	-606.780273	109.559631	1343.953857	-549.483093	-229.082245	1356.619995	-525.116882	-50.029770	1342.612183	-570.025146	-37.861862	1638.131104	-670.328369	186.003937	1084.290039	-556.165283	-343.314301	1101.745972	-529.075684	190.993759	851.437073	-418.366028	-311.440826	859.949829	-524.029358	-64.335068	963.191772	559.495789	17.489477	960.484985	544.967712	194.212738
-573.552734	38.311943	866.606323	-531.559998	-179.296204	868.377136	-635.868652	66.557274	489.600677	-599.032104	-221.775909	518.854309	-658.157654	75.240807	85.299660	-630.370056	-238.336899	83.156204	-606.661499	109.786095	1344.017578	-549.485474	-228.828751	1356.584961	-525.112488	-49.815140	1342.567749	-569.372314	-37.683792	1638.063477	-670.147949	186.212280	1084.341309	-555.510376	-342.878754	1101.726563	-528.577026	190.362549	851.650757	-417.078583	-310.241241	860.452148	-524.304199	-64.261238	963.215210	559.397278	17.302526	960.529236	544.679077	194.036667
-573.820801	38.321899	866.586243	-531.743225	-179.315552	868.479187	-635.870178	66.568504	489.564545	-598.206848	-222.054123	518.721313	-658.167053	75.251930	85.309723	-630.331360	-238.079102	83.196732	-606.607178	109.973244	1344.036011	-549.496582	-228.601685	1356.581787	-525.089905	-49.613075	1342.529053	-568.701660	-37.578606	1637.954834	-670.006104	186.432037	1084.403198	-554.848511	-342.641663	1101.779419	-528.224060	189.752213	851.891907	-415.864349	-309.014740	860.885437	-524.565186	-64.208817	963.262939	559.314941	17.123013	960.576538	544.397339	193.806335
-574.042908	38.395618	866.572449	-531.943848	-179.259644	868.538757	-635.951599	66.625450	489.545654	-597.465088	-222.228928	518.599976	-658.171326	75.275635	85.298637	-630.287170	-238.049957	83.244301	-606.580139	110.180412	1344.058105	-549.557434	-228.369919	1356.543213	-525.106018	-49.412018	1342.474609	-567.946777	-37.366676	1637.938110	-669.930847	186.601608	1084.460449	-554.325378	-342.129303	1101.646362	-528.005493	189.138657	852.033936	-414.710358	-307.909912	861.288025	-524.799194	-64.113770	963.290466	559.270935	16.910999	960.659607	544.156372	193.571976
-574.251160	38.479652	866.574585	-532.092651	-179.229294	868.633057	-636.002625	66.630669	489.550568	-596.828857	-222.496429	518.639404	-658.153442	75.272972	85.291428	-630.415222	-238.045471	83.291908	-606.535828	110.375008	1344.077759	-549.606873	-228.143356	1356.549683	-525.158508	-49.229549	1342.437622	-567.190674	-37.210457	1637.897583	-669.906250	186.757843	1084.516479	-553.817322	-341.638641	1101.541992	-527.883545	188.604889	852.074158	-413.618835	-306.796814	861.692688	-525.016052	-64.017281	963.347412	559.223938	16.655296	960.731628	543.932556	193.323410
-574.430115	38.547516	866.579529	-532.248230	-179.160355	868.723999	-636.085083	66.659500	489.545929	-596.025330	-222.638794	518.506104	-658.178284	75.257698	85.269386	-630.407715	-238.011429	83.291847	-606.525391	110.553986	1344.093872	-549.662659	-227.949738	1356.541626	-525.222046	-49.021278	1342.421021	-566.435913	-37.057419	1637.849243	-669.917603	186.945251	1084.547485	-553.387268	-341.138641	1101.507202	-527.929749	188.124390	852.034058	-412.620819	-305.770386	862.080322	-525.211731	-63.913441	963.401306	559.251282	16.380751	960.806458	543.767273	193.051163
-574.556396	38.655487	866.575806	-532.362732	-179.090347	868.800232	-636.147461	66.713448	489.553070	-595.115601	-222.777298	518.328918	-658.165955	75.284615	85.256485	-630.310913	-238.000916	83.341843	-606.511841	110.727402	1344.124268	-549.725403	-227.774567	1356.527832	-525.250183	-48.858822	1342.415161	-565.680542	-36.919228	1637.805786	-669.987732	187.063843	1084.572388	-553.000000	-340.650604	1101.430786	-528.047546	187.649277	851.940002	-411.670715	-304.797943	862.443726	-525.364685	-63.795128	963.445190	559.271973	16.127968	960.872681	543.632690	192.761795
-574.666077	38.706516	866.575073	-532.491821	-179.016510	868.895264	-636.195496	66.728218	489.544891	-594.415527	-222.948746	518.247314	-658.194946	75.266411	85.266106	-630.371521	-237.985870	83.382019	-606.529663	110.910454	1344.144775	-549.840332	-227.631271	1356.538330	-525.344543	-48.700085	1342.376343	-564.947021	-36.788475	1637.734375	-670.093811	187.179871	1084.569092	-552.694092	-340.201813	1101.353638	-528.223145	187.196243	851.829163	-410.803375	-303.831268	862.769165	-525.515137	-63.698360	963.499146	559.371338	15.875587	960.927490	543.572937	192.453552
-574.755188	38.780560	866.545837	-532.580017	-178.931091	868.959473	-636.287292	66.763489	489.558777	-593.903259	-223.225784	518.298828	-658.197144	75.277016	85.255165	-630.429077	-237.985291	83.452438	-606.540710	111.057838	1344.116699	-549.934509	-227.499802	1356.512451	-525.382935	-48.563114	1342.343018	-564.230408	-36.652023	1637.638916	-670.255432	187.302856	1084.570190	-552.425293	-339.767517	1101.265991	-528.534546	186.837082	851.651855	-410.054260	-302.960815	863.054260	-525.632507	-63.582573	963.522583	559.504578	15.551511	961.041626	543.564575	192.134369
-574.824524	38.869514	866.527222	-532.651123	-178.879883	869.000488	-636.363464	66.802155	489.556122	-593.232239	-223.289001	518.185120	-658.220825	75.269730	85.233101	-630.393433	-237.982162	83.475166	-606.512024	111.224632	1344.081421	-550.011414	-227.397171	1356.476563	-525.428467	-48.441078	1342.285645	-563.566406	-36.532417	1637.540283	-670.437195	187.383850	1084.560791	-552.303040	-339.038971	1101.028198	-529.000916	186.617020	851.448730	-409.368591	-302.118988	863.231812	-525.725037	-63.491879	963.538940	559.688171	15.200727	961.102661	543.632385	191.796356
-574.872498	38.941788	866.512024	-532.716736	-178.787094	869.023193	-636.378113	66.832169	489.575409	-592.495728	-223.234558	517.961609	-658.213196	75.275856	85.226456	-630.322754	-237.977722	83.483803	-606.494934	111.386703	1344.043457	-550.067566	-227.293243	1356.446533	-525.457825	-48.333279	1342.238647	-562.923523	-36.431286	1637.472656	-670.692200	187.430557	1084.515015	-552.022217	-338.940948	1101.021851	-529.646118	186.532242	851.150879	-408.800659	-301.327759	863.431213	-525.801025	-63.397972	963.547485	559.876831	14.861383	961.144104	543.714539	191.461395
-574.914246	39.005730	866.492493	-532.774780	-178.697174	869.026062	-636.422913	66.852448	489.562927	-591.957764	-223.296600	517.886108	-658.230530	75.270592	85.192047	-630.348511	-237.954102	83.529144	-606.464233	111.517250	1343.976807	-550.154114	-227.231491	1356.369141	-525.482361	-48.263626	1342.192261	-562.297180	-36.316078	1637.409668	-670.983398	187.478653	1084.470825	-551.943420	-338.408752	1100.775146	-530.373230	186.450241	850.860107	-408.297302	-300.582520	863.579163	-525.865112	-63.315208	963.542908	560.066406	14.551985	961.193420	543.832031	191.091141
-574.927795	39.067513	866.444397	-532.781982	-178.656219	869.041931	-636.412476	66.906715	489.522247	-591.650452	-223.454330	517.976868	-658.226440	75.286690	85.173668	-630.401245	-237.950027	83.570045	-606.441772	111.653442	1343.888672	-550.219299	-227.173615	1356.315918	-525.522888	-48.189873	1342.135742	-561.757324	-36.242992	1637.319946	-671.308899	187.516922	1084.431885	-551.880371	-338.076935	1100.633667	-531.122314	186.411819	850.468567	-407.907440	-299.892273	863.676147	-525.900818	-63.240368	963.532593	560.310852	14.287272	961.218018	543.989563	190.820206
-574.929749	39.129723	866.412231	-532.826843	-178.583954	869.018677	-636.436584	66.952538	489.506256	-591.270386	-223.399216	517.859802	-658.245300	75.282906	85.162231	-630.426819	-237.903030	83.577171	-606.407715	111.745956	1343.797363	-550.249268	-227.113373	1356.255005	-525.519592	-48.142643	1342.086792	-561.264038	-36.162640	1637.234619	-671.645813	187.540436	1084.377808	-551.923523	-337.464050	1100.366821	-532.025085	186.474991	850.035950	-407.612579	-299.292542	863.703186	-525.936462	-63.176712	963.508728	560.574585	14.012245	961.272400	544.022949	190.698898
-574.921509	39.178741	866.385132	-532.809021	-178.569565	869.004822	-636.434937	66.998497	489.517456	-590.853149	-223.376617	517.765747	-658.283264	75.273285	85.162048	-630.374084	-237.895859	83.568146	-606.384216	111.793106	1343.703247	-550.311401	-227.105850	1356.180908	-525.518616	-48.084385	1342.032104	-560.811768	-36.108692	1637.157471	-672.039001	187.498993	1084.304565	-551.861633	-337.473145	1100.326294	-533.035645	186.532944	849.479980	-407.450226	-298.769135	863.750732	-525.941833	-63.142487	963.493408	561.053162	13.532827	961.320740	544.571106	190.008911
-574.895569	39.268093	866.361572	-532.825134	-178.478119	868.964966	-636.424072	67.054047	489.509735	-590.416992	-223.296158	517.601013	-658.269775	75.278839	85.142914	-630.292908	-237.858704	83.544060	-606.337708	111.879814	1343.613403	-550.327026	-227.086914	1356.114014	-525.525269	-48.041653	1341.976807	-560.404297	-36.039474	1637.078003	-672.212463	187.577118	1084.461792	-551.892334	-337.291412	1100.185547	-534.163086	186.694260	848.995789	-407.361237	-298.280151	863.762634	-525.948608	-63.066788	963.466125	561.431702	13.224310	961.329712	544.794495	189.722641
-574.806213	39.355770	866.349121	-532.766174	-178.417847	868.931641	-636.331543	67.080231	489.498657	-590.151184	-223.288391	517.526611	-658.245178	75.303032	85.144791	-630.290955	-237.838577	83.569092	-606.287354	111.927528	1343.539917	-550.311462	-227.062057	1356.039673	-525.493408	-48.007240	1341.928589	-560.015625	-35.991562	1636.990112	-672.630066	187.535049	1084.416016	-551.962952	-337.131348	1100.048584	-535.433289	186.900131	848.469299	-407.377014	-297.840454	863.722046	-525.903564	-63.012241	963.453003	561.840942	12.929749	961.360779	545.034302	189.415771
-574.726929	39.433651	866.345337	-532.743347	-178.387466	868.917053	-636.303711	67.162941	489.517181	-589.965637	-223.234131	517.485962	-658.261597	75.293724	85.154930	-630.274414	-237.818481	83.597641	-606.215210	111.994278	1343.496826	-550.288147	-227.059311	1355.962769	-525.469971	-47.993896	1341.879517	-559.664185	-35.956558	1636.911011	-673.090393	187.459335	1084.420532	-552.072815	-337.008453	1099.943848	-536.787415	187.187088	847.832825	-407.493652	-297.476196	863.655334	-525.859924	-62.972897	963.447021	562.283142	12.613355	961.419128	545.337524	189.140686
-574.633972	39.521366	866.331970	-532.711182	-178.351761	868.896057	-636.262634	67.226814	489.531708	-589.844788	-223.187637	517.470398	-658.257385	75.306709	85.166115	-630.290100	-237.807358	83.594498	-606.171326	112.013397	1343.428223	-550.290344	-227.078873	1355.902466	-525.435547	-47.994148	1341.842529	-559.355469	-35.914822	1636.855957	-673.557617	187.390915	1084.444702	-552.180725	-336.970581	1099.860229	-538.239319	187.431839	847.173584	-407.720825	-297.212769	863.537109	-525.812256	-62.926666	963.435242	562.693848	12.345222	961.445251	545.682495	188.868942
-574.531860	39.622452	866.320251	-532.670471	-178.314560	868.845276	-636.178406	67.276726	489.531525	-589.790283	-223.124725	517.446716	-658.253235	75.321968	85.160172	-630.305054	-237.802078	83.612137	-606.116882	112.035316	1343.390381	-550.256958	-227.082840	1355.792236	-525.412903	-48.010136	1341.820190	-559.048523	-35.878334	1636.836426	-674.033813	187.327499	1084.501709	-552.362305	-336.948608	1099.755493	-539.835022	187.830948	846.545471	-408.046173	-297.009705	863.383972	-525.739868	-62.884243	963.405457	563.105347	12.022361	961.537964	546.066528	188.573059
-574.417603	39.711773	866.309998	-532.642883	-178.267075	868.826294	-636.056030	67.331856	489.504120	-589.762390	-223.030304	517.456665	-658.258728	75.319725	85.161018	-630.276489	-237.771667	83.601906	-606.074097	112.041672	1343.358765	-550.244690	-227.125046	1355.734375	-525.391479	-48.036392	1341.798828	-558.800049	-35.884659	1636.749268	-674.521667	187.234283	1084.542725	-552.572205	-336.962280	1099.670288	-541.534180	188.201996	845.831055	-408.454498	-296.816437	863.202576	-525.674194	-62.832970	963.393555	563.453979	11.638877	961.640625	546.403931	188.300552
-574.265442	39.784588	866.310669	-532.565063	-178.239365	868.786438	-635.993469	67.405968	489.502716	-589.811035	-222.961212	517.462891	-658.251343	75.325027	85.149460	-630.301086	-237.756775	83.569183	-606.048645	112.053246	1343.330444	-550.234314	-227.154282	1355.671021	-525.367676	-48.072166	1341.766724	-558.558472	-35.850822	1636.679932	-675.031616	187.145950	1084.599609	-552.792236	-336.972626	1099.565186	-543.330627	188.641876	845.150757	-408.926422	-296.755859	862.951294	-525.561218	-62.811691	963.376465	564.307129	11.662161	961.524780	546.938599	188.306625
-574.094971	39.901760	866.308289	-532.490784	-178.164032	868.755310	-635.886047	67.435089	489.519592	-589.835022	-222.913239	517.462341	-658.228516	75.363182	85.157387	-630.415710	-237.736450	83.582970	-606.004761	112.031250	1343.328247	-550.183716	-227.212753	1355.599854	-525.349792	-48.103729	1341.743652	-558.310303	-35.869499	1636.652588	-675.550232	187.063324	1084.708862	-553.076111	-337.028564	1099.505493	-545.202332	189.140762	844.431213	-409.522369	-296.790466	862.662170	-525.446899	-62.743111	963.363953	564.783936	11.571554	961.604797	547.327942	188.243240
-573.926270	39.996513	866.307129	-532.386841	-178.133026	868.737000	-635.753174	67.474556	489.530060	-589.821167	-222.808151	517.463928	-658.217041	75.364792	85.173851	-629.996216	-237.741226	83.527504	-605.970520	112.015526	1343.341187	-550.139709	-227.272949	1355.543091	-525.342163	-48.147915	1341.733521	-558.105652	-35.900185	1636.560547	-676.055054	186.916626	1084.845337	-553.362061	-337.091583	1099.439087	-547.168823	189.712463	843.712158	-410.157104	-296.851074	862.367615	-525.313782	-62.698475	963.356323	565.228149	11.595373	961.715393	547.512634	188.439453
-573.729004	40.039902	866.304565	-532.277344	-178.115677	868.725708	-635.576172	67.500282	489.537933	-589.885925	-222.819901	517.490540	-658.175049	75.387146	85.187958	-630.235413	-237.719940	83.562569	-605.932129	111.985939	1343.347900	-550.101746	-227.343307	1355.481201	-525.317566	-48.181953	1341.698242	-557.929443	-35.973022	1636.479126	-676.571777	186.743179	1084.958252	-553.651001	-337.206818	1099.376221	-549.138550	190.238525	843.002441	-410.891754	-297.020020	862.053284	-525.173950	-62.686413	963.354553	565.932007	11.498088	961.831177	548.262695	188.300873
-573.570374	40.127983	866.306641	-532.198608	-178.039566	868.686340	-635.334900	67.479141	489.506348	-589.871704	-222.729446	517.458374	-658.131470	75.377884	85.175621	-630.253540	-237.714691	83.543243	-605.885193	111.959427	1343.366943	-550.045959	-227.406555	1355.409790	-525.295532	-48.221298	1341.666382	-557.699524	-35.948902	1636.475098	-677.130188	186.664246	1085.136597	-554.064148	-337.052032	1099.215088	-551.178467	190.864014	842.316772	-411.652069	-297.199707	861.694885	-525.046326	-62.631374	963.335083	566.601868	11.487906	961.930542	548.961792	188.252335
-573.378906	40.161861	866.277405	-532.075256	-178.019165	868.661072	-635.529968	67.604767	489.560852	-589.893311	-222.708084	517.452026	-658.181396	75.345375	85.216507	-630.217590	-237.717255	83.537788	-605.847229	111.928703	1343.366333	-550.004089	-227.460480	1355.335815	-525.240234	-48.289841	1341.644775	-557.476929	-35.971981	1636.457153	-677.709595	186.580399	1085.250488	-554.255127	-337.675049	1099.375000	-553.299683	191.493561	841.627930	-412.539520	-297.479797	861.353516	-524.889038	-62.611591	963.308350	567.191467	11.507578	962.054138	549.610901	188.222946
-573.208252	40.183842	866.255005	-531.974792	-178.002106	868.626892	-635.532776	67.650124	489.572510	-589.934814	-222.636078	517.449524	-658.228882	75.337341	85.235443	-630.186890	-237.716431	83.529175	-605.800903	111.911880	1343.353516	-549.946167	-227.519196	1355.248657	-525.192505	-48.349659	1341.617920	-557.288391	-36.038353	1636.375488	-678.232849	186.425079	1085.317139	-554.708252	-337.592834	1099.208984	-555.460938	192.304108	840.944885	-413.408203	-297.774200	860.897339	-524.750793	-62.605831	963.280151	567.869263	11.738117	961.883423	550.244934	188.514023
-573.056458	40.202171	866.210449	-531.873169	-177.977158	868.586182	-635.495178	67.665428	489.558655	-589.999146	-222.611084	517.484741	-658.252808	75.302658	85.229439	-630.205872	-237.727921	83.533989	-605.742920	111.861557	1343.309326	-549.912537	-227.603561	1355.145508	-525.150513	-48.412125	1341.555420	-557.081482	-36.104252	1636.328003	-678.780029	186.371643	1085.416748	-555.119507	-337.724304	1099.110962	-557.654236	193.106110	840.265137	-414.406952	-298.217773	860.358459	-524.614746	-62.586998	963.235046	568.039001	11.333468	962.254822	550.616943	188.357422
-572.858948	40.245350	866.176331	-531.755310	-177.961044	868.537903	-635.467163	67.681740	489.574371	-590.048218	-222.542068	517.472900	-658.262939	75.298569	85.230446	-630.255188	-237.735245	83.534050	-605.701538	111.840088	1343.254517	-549.850220	-227.670547	1355.057129	-525.041199	-48.480659	1341.511963	-556.883850	-36.177444	1636.273438	-679.331909	186.608795	1085.679688	-555.541321	-337.897339	1099.026611	-559.760681	193.711609	839.619080	-415.407318	-298.645386	859.873901	-524.444519	-62.572182	963.191162	568.836426	11.209501	962.334961	551.653809	187.971222
-572.687622	40.280163	866.150879	-531.627991	-177.951263	868.481873	-635.458740	67.690544	489.590332	-590.136597	-222.534607	517.495483	-658.265137	75.301033	85.213585	-630.219116	-237.713394	83.512566	-605.641663	111.748962	1343.200195	-549.810303	-227.781479	1354.970703	-524.984680	-48.547531	1341.459229	-556.684143	-36.251625	1636.226685	-679.992004	186.572662	1085.770142	-555.901855	-338.242859	1099.072876	-561.792175	194.355972	838.925598	-416.492279	-299.274750	859.344299	-524.284058	-62.567554	963.148376	569.214172	11.876296	962.121948	551.683716	188.843018
-572.537537	40.303963	866.109741	-531.514893	-177.966034	868.444824	-635.464905	67.657372	489.608185	-590.195313	-222.506683	517.512878	-658.290833	75.288818	85.229340	-630.234314	-237.711914	83.494110	-605.560852	111.714775	1343.175781	-549.701172	-227.881485	1354.888916	-524.875732	-48.602478	1341.400269	-556.478394	-36.330509	1636.188721	-680.659180	186.533447	1085.833496	-556.401733	-338.308533	1098.986328	-563.997498	195.206894	838.244751	-417.627777	-299.846375	858.776123	-524.142273	-62.565220	963.106445	569.704102	11.788881	962.340393	552.055542	188.920013
-572.375244	40.317814	866.101257	-531.385803	-177.975403	868.423584	-635.492676	67.653244	489.631805	-590.208740	-222.436554	517.516785	-658.274780	75.269127	85.217697	-630.202515	-237.688492	83.459305	-605.469116	111.700562	1343.144531	-549.613831	-227.932877	1354.808472	-524.755981	-48.681664	1341.383545	-556.283508	-36.408783	1636.148682	-681.322266	186.465790	1085.921631	-556.912354	-338.339447	1098.822632	-566.134033	195.972107	837.570435	-418.773682	-300.528107	858.188721	-523.997131	-62.573582	963.092468	569.711487	12.134013	962.502441	552.309326	188.841339
-572.223022	40.356060	866.082703	-531.271484	-177.950317	868.353943	-635.584961	67.648766	489.677612	-590.186951	-222.389160	517.500854	-658.263611	75.253860	85.223488	-630.180786	-237.676697	83.454262	-605.394958	111.625198	1343.122925	-549.489929	-228.039078	1354.706909	-524.637878	-48.740677	1341.348877	-556.075500	-36.499744	1636.107178	-681.966980	186.466721	1086.009399	-557.399841	-338.486053	1098.734741	-568.222534	196.705307	836.977722	-419.946350	-301.194946	857.609314	-523.855774	-62.568035	963.047668	570.361145	12.080012	962.328003	552.925964	189.090515
-572.116577	40.362335	866.051147	-531.151733	-177.990280	868.312317	-635.096863	67.482521	489.591034	-590.190918	-222.362534	517.526245	-658.122498	75.294708	85.188820	-630.217224	-237.675003	83.438103	-605.311829	111.574608	1343.082520	-549.352051	-228.142151	1354.608032	-524.503479	-48.805584	1341.320068	-555.877686	-36.581711	1636.062866	-682.626831	186.520660	1086.143188	-557.859497	-338.619904	1098.688843	-570.296753	197.463455	836.400940	-421.225159	-301.970367	857.025024	-523.736694	-62.587822	963.009521	570.859680	12.216727	962.333557	553.324463	189.118988
-572.014099	40.402122	866.046448	-531.047180	-178.057648	868.267578	-635.041016	67.448067	489.626617	-590.068542	-222.176239	517.416443	-658.124023	75.267914	85.195618	-630.174255	-237.679337	83.414619	-605.253784	111.556099	1343.048340	-549.208984	-228.236038	1354.505859	-524.370789	-48.862083	1341.274170	-555.656189	-36.672451	1636.019775	-683.263184	186.630005	1086.290161	-558.308594	-338.900635	1098.701904	-572.369629	198.224854	835.894897	-422.475037	-302.766571	856.376160	-523.620667	-62.619621	962.982361	571.327393	12.326078	962.354736	553.626587	189.095551
-571.902832	40.402931	866.019531	-530.949890	-178.068008	868.212585	-634.996399	67.455933	489.617371	-589.888855	-222.025742	517.312012	-658.136536	75.255898	85.200798	-630.151428	-237.682907	83.412338	-605.162354	111.513298	1343.036377	-549.030945	-228.314301	1354.416260	-524.234985	-48.914772	1341.235474	-555.428040	-36.744286	1635.976563	-683.886963	186.669388	1086.399658	-558.873230	-338.885590	1098.560547	-574.347290	199.008087	835.375549	-423.760345	-303.605560	855.717285	-523.510010	-62.637665	962.940369	572.004456	12.248610	962.362061	554.151367	189.179291
-571.843018	40.374424	866.001282	-530.854004	-178.094360	868.199402	-635.595215	67.638451	489.731628	-589.801025	-222.025803	517.233765	-658.343933	75.175339	85.238983	-630.125854	-237.848892	83.446144	-605.065186	111.484192	1343.018921	-548.863037	-228.397583	1354.331299	-524.115662	-48.976692	1341.192627	-555.205627	-36.814251	1635.943604	-684.361816	186.603577	1086.533691	-559.413025	-338.947662	1098.442383	-576.321594	199.785416	834.933167	-425.095886	-304.521606	855.063354	-523.420593	-62.656040	962.920715	572.421204	12.379751	962.465698	554.561707	189.190582
-571.763916	40.384869	865.995300	-530.721069	-178.142975	868.162842	-635.290527	67.560356	489.682648	-589.578674	-221.980164	517.164307	-658.261353	75.205643	85.216713	-630.068970	-237.667023	83.411758	-604.959656	111.422997	1343.012207	-548.682068	-228.478699	1354.263550	-523.978149	-49.020489	1341.162354	-554.982300	-36.888145	1635.906494	-684.663330	186.298477	1086.747314	-559.906982	-339.186462	1098.456421	-578.244202	200.559525	834.506531	-426.443329	-305.482239	854.411682	-523.305298	-62.681629	962.897156	572.527649	12.519956	962.800720	555.008667	189.131683
-571.714478	40.354736	865.989929	-530.617981	-178.172150	868.158875	-634.825073	67.416451	489.594971	-589.406799	-222.091965	517.138245	-658.108887	75.260376	85.183929	-630.063965	-237.708527	83.451508	-604.846069	111.367599	1343.013306	-548.507446	-228.558014	1354.221069	-523.862305	-49.070328	1341.122559	-554.752747	-36.959663	1635.856812	-685.071960	186.117737	1086.978027	-560.457642	-339.225891	1098.419556	-580.134827	201.323807	834.117371	-427.855377	-306.449829	853.703552	-523.223511	-62.702759	962.890320	573.951843	12.587017	962.207458	555.954895	189.698410
-571.753296	40.310760	866.092102	-530.523499	-178.150757	868.130615	-634.751465	67.420494	489.614136	-589.343811	-222.309174	517.235779	-658.079895	75.283058	85.183098	-630.085083	-237.692352	83.464981	-604.731384	111.293625	1343.020508	-548.322632	-228.653641	1354.201416	-523.739014	-49.120461	1341.100708	-554.515686	-37.016277	1635.824463	-685.636536	186.143005	1087.204712	-560.955200	-339.320801	1098.389526	-581.960205	202.067032	833.812317	-429.240509	-307.461609	853.119263	-523.197754	-62.752724	962.930420	574.268921	12.785512	962.389343	556.240967	189.347595
-571.693542	40.322796	866.090271	-530.414856	-178.142303	868.110535	-634.644226	67.392715	489.603546	-589.351257	-222.601791	517.398804	-658.065979	75.284035	85.182335	-630.121704	-237.683060	83.515869	-604.631287	111.248222	1343.021851	-548.153381	-228.746796	1354.149292	-523.592834	-49.162308	1341.056519	-554.260620	-37.065212	1635.796875	-686.138367	186.193787	1087.402588	-561.445801	-339.463837	1098.411255	-583.679871	202.778351	833.579590	-430.592682	-308.453979	852.451477	-523.105103	-62.742725	962.916992	574.558716	12.995059	962.635864	556.819641	189.522079
-571.667297	40.329365	866.085205	-530.319153	-178.140305	868.098083	-634.584717	67.406883	489.578064	-589.261292	-222.846939	517.501648	-658.049988	75.288551	85.219528	-630.075073	-237.692917	83.530678	-604.516602	111.184860	1343.041138	-547.942322	-228.833527	1354.130859	-523.484619	-49.218563	1341.022095	-554.005920	-37.113869	1635.746216	-686.602417	186.210922	1087.561035	-561.921143	-339.623810	1098.422974	-585.412292	203.561386	833.286316	-432.002563	-309.514679	851.810303	-523.040955	-62.732330	962.906921	575.127747	13.172197	962.696350	557.362366	189.629364
-571.596802	40.353687	866.062744	-530.159668	-178.141968	868.093506	-634.859436	67.504723	489.651520	-588.980896	-222.895966	517.498352	-658.141174	75.254593	85.244293	-630.132813	-237.694885	83.535385	-604.418945	111.117310	1343.056396	-547.730164	-228.917419	1354.101685	-523.354858	-49.269230	1340.982666	-553.766113	-37.151978	1635.685913	-687.043640	186.168579	1087.755127	-562.487183	-339.454132	1098.316895	-587.021790	204.242493	833.051208	-433.363434	-310.592316	851.173035	-522.940796	-62.705322	962.896667	575.701416	13.182096	962.666992	558.040955	189.710205
-571.566040	40.342346	866.053345	-530.062012	-178.158340	868.070984	-634.467163	67.377487	489.574249	-588.629150	-222.836014	517.423218	-658.015076	75.296799	85.215309	-630.044617	-237.913193	83.543953	-604.318054	111.010201	1343.087891	-547.532288	-228.972702	1354.034546	-523.241638	-49.344006	1340.960571	-553.527771	-37.189297	1635.629761	-687.506897	186.223618	1087.942017	-562.935852	-339.561218	1098.320557	-588.500916	204.879135	832.906006	-434.754883	-311.729340	850.534119	-522.874756	-62.716183	962.880066	576.210449	13.186073	962.754089	558.569153	189.726486
-571.549988	40.358963	866.041138	-529.962280	-178.137405	868.028076	-634.691284	67.453819	489.624268	-588.153381	-222.696152	517.350403	-658.119995	75.237495	85.243027	-629.917480	-237.960999	83.529022	-604.235352	110.943977	1343.110474	-547.384766	-229.045105	1353.960938	-523.098572	-49.391556	1340.938843	-553.293640	-37.232258	1635.574585	-687.950012	186.206253	1088.140381	-563.280396	-339.886780	1098.401978	-589.914246	205.539001	832.800537	-436.136047	-312.839233	849.953857	-522.806458	-62.698086	962.849426	576.865601	13.407051	962.824524	559.075989	189.819168
-571.508728	40.337402	866.021484	-529.812256	-178.160202	868.027527	-634.526917	67.370758	489.634247	-588.148926	-222.863144	517.351746	-658.061462	75.239540	85.226250	-630.049683	-237.724243	83.536018	-604.178833	110.881348	1343.121826	-547.209595	-229.076553	1353.891846	-522.987366	-49.454060	1340.909424	-553.072571	-37.263939	1635.527832	-688.411377	186.296387	1088.330200	-563.639160	-340.200653	1098.423584	-591.200256	206.169662	832.713440	-437.457916	-313.998749	849.377258	-522.723083	-62.700340	962.841675	577.360535	13.312076	962.853027	559.618713	189.818909
-571.463623	40.334137	866.013977	-529.696411	-178.146179	868.010803	-634.713135	67.440750	489.669769	-589.040894	-223.674316	517.641235	-658.106445	75.218079	85.248703	-630.418396	-237.901001	83.702065	-604.120789	110.827324	1343.151733	-547.033752	-229.160614	1353.847656	-522.858582	-49.493328	1340.888306	-552.865662	-37.290527	1635.465820	-688.853271	186.351318	1088.535034	-564.042236	-340.367340	1098.441284	-592.411316	206.711044	832.657898	-438.803192	-315.142944	848.775024	-522.650146	-62.690865	962.831482	578.113892	13.088825	962.912415	560.606689	189.837692
-571.438599	40.343525	866.001709	-529.584473	-178.150558	867.988953	-634.528931	67.354591	489.619904	-588.982300	-223.765930	517.648865	-658.043091	75.225571	85.274094	-630.499268	-237.890900	83.737801	-604.070007	110.789864	1343.172852	-546.854126	-229.200165	1353.800537	-522.768005	-49.522240	1340.855103	-552.652100	-37.323799	1635.432983	-689.218567	186.364944	1088.705200	-564.427917	-340.567841	1098.453979	-593.508728	207.300018	832.632141	-440.085724	-316.340149	848.257751	-522.590027	-62.683434	962.816528	579.022217	13.196203	962.952454	561.084656	189.989594
-571.407715	40.350090	865.997131	-529.480225	-178.150696	867.981995	-634.708984	67.419861	489.649078	-588.811279	-223.809662	517.654053	-658.093201	75.184547	85.273193	-630.541504	-237.684616	83.728790	-604.030579	110.741333	1343.213135	-546.647522	-229.246307	1353.786621	-522.654541	-49.560715	1340.832642	-552.448914	-37.367558	1635.386597	-689.612549	186.396042	1088.877686	-564.776672	-340.805389	1098.511719	-594.477600	207.791214	832.617188	-441.300995	-317.467316	847.735535	-522.532959	-62.674072	962.813416	579.728577	13.147740	963.078735	561.552734	189.950134
-571.401672	40.296535	865.971558	-529.366699	-178.191223	867.983521	-634.655090	67.428513	489.657990	-588.721436	-223.892487	517.682861	-658.092468	75.191284	85.278969	-630.591919	-237.677795	83.753799	-603.998596	110.689011	1343.235718	-546.443054	-229.308594	1353.723267	-522.572021	-49.582367	1340.803711	-552.241455	-37.406769	1635.344116	-690.016663	186.426117	1089.030396	-565.111267	-341.070801	1098.578491	-595.323242	208.272797	832.612366	-442.534363	-318.604584	847.227600	-522.482361	-62.696884	962.802490	580.122009	12.925209	963.106384	562.059753	189.775406
-571.373779	40.272629	865.964783	-529.253113	-178.197983	867.968872	-634.565979	67.380951	489.649780	-588.367004	-223.765823	517.611938	-658.084839	75.187828	85.298004	-630.438904	-237.671478	83.728737	-603.978821	110.622711	1343.242432	-546.251709	-229.383759	1353.685181	-522.429871	-49.609547	1340.799438	-552.067871	-37.431534	1635.271118	-690.348694	186.479446	1089.150635	-565.442627	-341.270325	1098.638184	-596.109985	208.688721	832.637573	-443.719849	-319.763733	846.734619	-522.419128	-62.705662	962.793518	580.764404	12.996198	963.186157	562.558838	189.623840
-571.347778	40.252018	865.973328	-529.138428	-178.209412	867.953003	-634.433594	67.375427	489.620270	-588.222839	-223.742065	517.574585	-658.064392	75.178375	85.317039	-630.473083	-237.674469	83.745941	-603.939209	110.589676	1343.267334	-546.083984	-229.429459	1353.624146	-522.350586	-49.632629	1340.765137	-551.892334	-37.486458	1635.220337	-690.655579	186.503006	1089.286499	-565.743408	-341.501312	1098.680054	-596.706238	209.060730	832.712463	-444.818634	-320.891083	846.323975	-522.354126	-62.721859	962.791443	581.489258	12.778785	963.155579	563.004089	189.636002
-571.302795	40.218937	865.948547	-529.010132	-178.235062	867.918274	-634.510254	67.415054	489.630920	-588.018738	-223.714493	517.537842	-658.092957	75.139427	85.314384	-630.457397	-237.674637	83.744858	-603.919006	110.546669	1343.302612	-545.889343	-229.469528	1353.579468	-522.242065	-49.659054	1340.756714	-551.680603	-37.541626	1635.212158	-691.000366	186.557617	1089.395264	-566.050720	-341.762482	1098.730957	-597.259766	209.405899	832.783325	-445.925964	-322.023804	845.939209	-522.286438	-62.748314	962.766968	581.973145	12.511318	963.189880	563.401306	189.548523
-571.274231	40.211140	865.937073	-528.924255	-178.223862	867.907959	-634.282715	67.351997	489.615143	-587.784607	-223.602310	517.495544	-658.025818	75.178169	85.314827	-630.373779	-237.666794	83.722786	-603.934937	110.515617	1343.324829	-545.713440	-229.489670	1353.524658	-522.144775	-49.676117	1340.755127	-551.505981	-37.585358	1635.177002	-691.328125	186.593597	1089.530884	-566.332886	-342.032227	1098.799561	-597.678162	209.698608	832.875183	-446.969147	-323.089355	845.557617	-522.227539	-62.737961	962.755066	582.437500	12.459310	963.346008	563.807556	189.350998
-571.250854	40.208736	865.916077	-528.827332	-178.224808	867.866333	-634.236938	67.333420	489.601288	-587.605713	-223.438477	517.421265	-657.997864	75.182953	85.318802	-630.398132	-237.654022	83.740669	-603.974487	110.483528	1343.326172	-545.547363	-229.513214	1353.505127	-522.072021	-49.687588	1340.740845	-551.334290	-37.622616	1635.121582	-691.621155	186.645844	1089.614624	-566.574524	-342.268707	1098.881958	-597.985657	209.956436	832.993042	-447.932587	-324.208527	845.210022	-522.176453	-62.740993	962.726501	582.997925	12.397106	963.394531	564.292908	189.435684
-571.240723	40.171368	865.903809	-528.716187	-178.245789	867.863892	-634.204834	67.326027	489.579254	-587.354492	-223.446182	517.369141	-657.982300	75.195381	85.288811	-630.316406	-237.659088	83.749809	-604.005737	110.433830	1343.333130	-545.370483	-229.530853	1353.483521	-522.018494	-49.679619	1340.714966	-551.154907	-37.658340	1635.076660	-691.847656	186.663574	1089.685913	-566.818359	-342.577271	1099.006226	-598.223755	210.179947	833.116333	-448.845093	-325.250336	844.941162	-522.125732	-62.754398	962.721008	583.373657	12.338623	963.434753	564.534668	189.202805
-571.249695	40.208038	865.929016	-528.649658	-178.207367	867.839417	-634.226501	67.325340	489.584229	-587.221863	-223.474258	517.363647	-657.974976	75.190140	85.283653	-630.342712	-237.682587	83.748497	-604.030884	110.394035	1343.370850	-545.241394	-229.563416	1353.477051	-521.974365	-49.691559	1340.699829	-550.982117	-37.710258	1635.020020	-692.096680	186.732849	1089.769531	-567.068298	-342.832275	1099.116943	-598.367554	210.332321	833.239258	-449.671478	-326.252411	844.742249	-522.101318	-62.729832	962.723450	583.760498	12.269559	963.398926	564.809753	189.116531
-571.222412	40.196404	865.933838	-528.550415	-178.211594	867.839905	-634.213623	67.321877	489.592621	-587.146057	-223.499390	517.367432	-657.984314	75.202248	85.278282	-630.338440	-237.642334	83.729309	-604.053467	110.355392	1343.391846	-545.094788	-229.585159	1353.475586	-521.898621	-49.692959	1340.696045	-550.814331	-37.741489	1634.970947	-692.287842	186.771042	1089.888184	-567.292664	-343.066956	1099.232666	-598.419067	210.459229	833.367798	-450.444763	-327.235626	844.548767	-522.044006	-62.731419	962.727417	584.125854	12.205630	963.303162	565.109497	189.053528
-571.224304	40.169327	865.931519	-528.495728	-178.165421	867.809753	-634.269836	67.316460	489.603149	-587.342834	-223.779480	517.412354	-657.996338	75.199753	85.282951	-630.460144	-237.662186	83.774063	-604.111694	110.292191	1343.405396	-544.968933	-229.607132	1353.496338	-521.867188	-49.691872	1340.690796	-550.653259	-37.780285	1634.929688	-692.517029	186.846283	1089.961548	-567.505615	-343.275330	1099.352417	-598.371643	210.549713	833.525208	-451.147491	-328.166962	844.399353	-522.014832	-62.724205	962.710510	584.508545	12.072003	963.235718	565.399963	188.994522
-571.217468	40.173355	865.934814	-528.407349	-178.163651	867.824463	-634.299194	67.286362	489.625610	-587.278442	-223.813660	517.416992	-657.993042	75.196198	85.294685	-630.515625	-237.679932	83.794930	-604.119080	110.291428	1343.428955	-544.852783	-229.580032	1353.498779	-521.783325	-49.693783	1340.697266	-550.482666	-37.819195	1634.890137	-692.713684	186.955154	1090.013916	-567.702087	-343.553894	1099.500488	-598.223511	210.596924	833.675293	-451.788116	-329.107147	844.287598	-521.966797	-62.705910	962.718384	584.829651	11.984943	963.183594	565.604492	188.879944
-571.210144	40.166271	865.934814	-528.342224	-178.149734	867.821289	-634.289429	67.262863	489.601715	-586.758179	-223.507248	517.310120	-657.974609	75.191338	85.288391	-630.260681	-237.684952	83.725456	-604.141602	110.244423	1343.444458	-544.746582	-229.596756	1353.498047	-521.748291	-49.687805	1340.683105	-550.336426	-37.891251	1634.813354	-692.906738	187.137085	1090.096924	-567.907227	-343.782227	1099.598633	-597.977478	210.572052	833.843933	-452.311035	-329.967407	844.201904	-521.930603	-62.695923	962.716370	585.129761	11.937775	963.136719	565.816956	188.805862
-571.234131	40.161503	865.930298	-528.280579	-178.123184	867.816833	-634.397522	67.278206	489.638824	-586.807068	-223.660461	517.342651	-658.020691	75.175362	85.312843	-630.388123	-237.696030	83.764854	-604.156982	110.223488	1343.449097	-544.610535	-229.600540	1353.518311	-521.684814	-49.685112	1340.671631	-550.152710	-37.853844	1634.780273	-692.993286	187.155777	1090.090698	-568.083130	-344.029205	1099.701050	-597.671265	210.539459	833.992615	-452.809143	-330.781616	844.117798	-521.905640	-62.671997	962.709229	585.444092	11.888172	963.107971	566.009216	188.706924
-571.253357	40.161537	865.931885	-528.220703	-178.110794	867.806885	-634.353699	67.257515	489.631287	-586.940369	-223.812317	517.402588	-658.015564	75.155190	85.311653	-630.456299	-237.657745	83.785774	-604.169678	110.199486	1343.459106	-544.499023	-229.624069	1353.528198	-521.629089	-49.682068	1340.662476	-549.973755	-37.868900	1634.750366	-693.017822	187.110123	1090.078735	-568.228455	-344.286987	1099.823486	-597.276367	210.459641	834.148254	-453.193329	-331.579437	844.103821	-521.885071	-62.660343	962.704651	585.796753	11.787930	963.121216	566.237183	188.603897
-571.289917	40.130733	865.944580	-528.161987	-178.075775	867.815063	-634.391479	67.260300	489.627075	-586.993225	-223.921097	517.446411	-657.983582	75.172562	85.308990	-630.455933	-237.664795	83.807480	-604.181458	110.171768	1343.467529	-544.394775	-229.617752	1353.554443	-521.580994	-49.681099	1340.673462	-549.787964	-37.871414	1634.731201	-693.007690	187.077057	1090.053833	-568.356384	-344.518616	1099.910156	-596.835693	210.344803	834.297363	-453.495209	-332.300323	844.122864	-521.871826	-62.645721	962.713684	586.198120	11.679530	963.148499	566.477112	188.483521
-571.291077	40.158379	865.958069	-528.085632	-178.038391	867.812805	-634.374756	67.240578	489.629181	-586.893738	-223.899216	517.444458	-657.958801	75.182747	85.314995	-630.577209	-237.676239	83.830376	-604.187683	110.139023	1343.471191	-544.294250	-229.630188	1353.568970	-521.520508	-49.686234	1340.664307	-549.602112	-37.873196	1634.713623	-692.961792	187.034470	1090.026489	-568.472046	-344.765656	1100.023315	-596.237793	210.134720	834.473999	-453.789948	-333.013428	844.147461	-521.841248	-62.611340	962.721191	586.604431	11.536585	963.211853	566.694519	188.345444
-571.320313	40.142929	865.952576	-528.024292	-178.008163	867.805603	-634.366577	67.237907	489.623871	-586.851135	-223.926529	517.440796	-657.964844	75.180138	85.328819	-630.503967	-237.638855	83.828270	-604.176331	110.115807	1343.488281	-544.173279	-229.669785	1353.589233	-521.479187	-49.677952	1340.679199	-549.392090	-37.880623	1634.726563	-692.864380	186.982574	1090.011841	-568.557556	-345.031067	1100.135742	-595.645996	209.985260	834.637207	-453.994110	-333.659515	844.210510	-521.830200	-62.592800	962.715515	587.057800	11.382799	963.309509	566.975220	188.184067
-571.345459	40.137218	865.951782	-527.977112	-177.974930	867.814636	-634.413330	67.236435	489.619537	-585.696899	-223.120209	517.137634	-657.958191	75.172318	85.326851	-630.060364	-237.670547	83.685341	-604.182434	110.091248	1343.496948	-544.093872	-229.674362	1353.619507	-521.434448	-49.682724	1340.675293	-549.202698	-37.864586	1634.689575	-692.788391	186.940216	1089.960205	-568.622192	-345.282288	1100.245728	-595.043335	209.783447	834.765015	-454.080231	-334.175079	844.278503	-521.831909	-62.566864	962.722534	587.462341	11.196740	963.439941	567.197937	187.980392
-571.386719	40.116821	865.948669	-527.942688	-177.955765	867.822021	-634.276672	67.178879	489.598938	-585.686768	-223.423340	517.034363	-657.908813	75.172752	85.319672	-630.020752	-237.676895	83.723099	-604.173767	110.055229	1343.487671	-544.009766	-229.682602	1353.645508	-521.413696	-49.693600	1340.686646	-549.020386	-37.832737	1634.659180	-692.576538	186.754257	1089.884521	-568.672607	-345.495880	1100.365356	-594.306030	209.459930	834.875916	-454.100494	-334.675018	844.370789	-521.836182	-62.552219	962.723877	587.869446	11.056748	963.580322	567.416138	187.739792
-571.438477	40.117737	865.953979	-527.938232	-177.902069	867.792175	-634.305298	67.189667	489.594482	-586.359192	-223.434753	517.446228	-657.915222	75.202789	85.311287	-630.342773	-237.652573	83.749329	-604.161682	110.028076	1343.481934	-543.973022	-229.678375	1353.662964	-521.325867	-49.716942	1340.703491	-548.859985	-37.788906	1634.626221	-692.308167	186.560440	1089.794922	-568.793335	-345.472443	1100.386475	-593.494934	209.157318	835.016052	-454.085693	-335.177948	844.445313	-521.851501	-62.529995	962.709534	588.282471	10.934042	963.737854	567.604980	187.527771
-571.440308	40.110695	865.952271	-527.887451	-177.885269	867.804321	-634.445862	67.184151	489.594299	-586.295654	-223.448364	517.379211	-657.972534	75.154190	85.288528	-630.257629	-237.657089	83.743652	-604.001892	109.920502	1343.501221	-543.939575	-229.699127	1353.689575	-521.286316	-49.726627	1340.699951	-548.708313	-37.756733	1634.588867	-691.957886	186.281265	1089.690918	-568.719238	-345.911865	1100.570557	-592.728210	208.869446	835.159302	-453.998230	-335.575989	844.604309	-521.835388	-62.513275	962.716431	588.688416	10.807844	963.893250	567.754517	187.305649
-571.495544	40.106514	865.946167	-527.896240	-177.872299	867.794739	-634.196045	67.117157	489.545288	-586.063843	-223.392151	517.251465	-657.880554	75.196938	85.279259	-630.203125	-237.682358	83.739204	-604.154114	109.951767	1343.485962	-543.915344	-229.731247	1353.711304	-521.230591	-49.763954	1340.719604	-548.574646	-37.706551	1634.549072	-691.642029	186.090515	1089.571167	-568.766602	-345.842010	1100.579956	-591.809265	208.470428	835.283386	-453.810303	-335.943237	844.739014	-521.856812	-62.501911	962.705017	589.057007	10.649426	964.045166	567.859741	187.088013
-571.518494	40.093697	865.951050	-527.884216	-177.868713	867.796814	-634.327942	67.130096	489.567902	-585.905212	-223.278397	517.210693	-657.892090	75.197754	85.281746	-630.126221	-237.682739	83.710655	-604.137268	109.928825	1343.473633	-543.887695	-229.719147	1353.745117	-521.202820	-49.774376	1340.742065	-548.460083	-37.656715	1634.522217	-691.301941	185.944412	1089.440430	-568.651794	-346.260498	1100.769409	-590.935059	208.127731	835.414490	-453.569489	-336.219849	844.924805	-521.860901	-62.502533	962.707825	589.387024	10.492317	964.110779	567.935547	186.904068
-571.558105	40.080082	865.953430	-527.925049	-177.823990	867.787109	-634.552673	67.174049	489.618835	-586.925903	-223.997223	517.580750	-657.990051	75.169037	85.299240	-630.584473	-237.662247	83.841042	-604.104309	109.905235	1343.463745	-543.890442	-229.729599	1353.773071	-521.131531	-49.787582	1340.750366	-548.360840	-37.612686	1634.497559	-690.972290	185.824661	1089.339111	-568.579468	-346.411621	1100.849487	-589.920959	207.639969	835.539246	-453.256104	-336.491913	845.127808	-521.898682	-62.490269	962.703674	589.776245	10.334319	964.252930	567.991333	186.683578
-571.601929	40.071629	865.969788	-527.952332	-177.843109	867.792175	-634.855713	67.274727	489.650116	-587.173950	-224.315506	517.799500	-658.049316	75.146439	85.323235	-630.706726	-237.655197	83.886368	-604.106079	109.870972	1343.454346	-543.854431	-229.745026	1353.818359	-521.121704	-49.798759	1340.739624	-548.271973	-37.557487	1634.466553	-690.681030	185.794113	1089.213379	-568.446472	-346.583771	1100.931641	-588.993774	207.216171	835.672729	-452.862579	-336.693787	845.353149	-521.929321	-62.506233	962.713135	590.100159	10.210524	964.312073	568.031433	186.503586
-571.657410	40.054287	865.978088	-528.019165	-177.855759	867.821167	-634.692383	67.200836	489.620758	-586.658203	-224.011398	517.483826	-657.996216	75.153893	85.305244	-630.461609	-237.640427	83.831352	-604.088562	109.856308	1343.459717	-543.884888	-229.735703	1353.855591	-521.060486	-49.832951	1340.763672	-548.207214	-37.512508	1634.448608	-690.326538	185.724091	1089.126465	-568.326050	-346.745697	1101.032471	-587.948486	206.705750	835.734497	-452.428253	-336.846191	845.601257	-521.978149	-62.511017	962.727539	590.420715	10.021320	964.367371	568.053040	186.261063
-571.664612	40.034508	865.993958	-528.036804	-177.835678	867.825745	-634.664795	67.158424	489.616791	-586.244507	-223.512253	517.092529	-657.960693	75.170647	85.288628	-630.321106	-237.670120	83.776917	-604.044006	109.831444	1343.457031	-543.868774	-229.740143	1353.908936	-521.022461	-49.839622	1340.774780	-548.148865	-37.464481	1634.430908	-689.879456	185.557449	1089.032837	-568.187622	-346.840576	1101.088501	-586.878967	206.227325	835.897278	-451.997406	-336.917786	845.812805	-521.995667	-62.516994	962.739624	590.710571	9.793524	964.419128	568.072754	186.020599
-571.699219	40.022900	866.001770	-528.084778	-177.837051	867.825439	-634.254272	67.032143	489.547394	-586.047913	-223.074310	516.861816	-657.816528	75.221794	85.263229	-630.207825	-237.665634	83.678543	-604.005249	109.828629	1343.452148	-543.866882	-229.734146	1353.944580	-520.964844	-49.856388	1340.791870	-548.126526	-37.421776	1634.422729	-689.473694	185.489502	1088.911011	-568.028748	-346.899902	1101.159180	-585.780640	205.632523	835.994507	-451.507813	-336.956024	846.013062	-522.028625	-62.526810	962.741150	590.979614	9.578679	964.409058	568.129089	185.814972
-571.730774	39.986160	866.002625	-528.137573	-177.851852	867.822144	-634.257446	67.012054	489.545807	-586.460083	-223.748428	517.276550	-657.829529	75.216949	85.262177	-630.366943	-237.649643	83.781609	-603.956238	109.823021	1343.441162	-543.902161	-229.705536	1353.968262	-520.946045	-49.846455	1340.791382	-548.115234	-37.377792	1634.433594	-689.059448	185.389252	1088.761841	-567.831970	-347.016205	1101.207520	-584.706482	205.119629	836.154968	-450.917786	-336.963531	846.250183	-522.056885	-62.553749	962.735962	591.237610	9.360647	964.408020	568.219849	185.549332
-571.751038	39.983120	865.995667	-528.198975	-177.837112	867.835510	-634.250488	67.006767	489.553314	-586.617798	-223.875671	517.307983	-657.827393	75.244690	85.271576	-630.389221	-237.652924	83.795303	-603.922424	109.824158	1343.401611	-543.925537	-229.701920	1354.005005	-520.882019	-49.851662	1340.791016	-548.118408	-37.331520	1634.424561	-688.632446	185.295593	1088.636963	-567.633362	-347.075287	1101.251709	-583.495361	204.488708	836.262512	-450.285217	-336.915131	846.492371	-522.092407	-62.542652	962.737305	591.509521	9.146893	964.351501	568.310730	185.354218
-571.669495	40.007557	865.896667	-528.229309	-177.850449	867.830322	-634.242615	67.005074	489.520599	-586.766479	-223.952148	517.342407	-657.850647	75.230652	85.264221	-630.435242	-237.666809	83.821045	-603.870361	109.821068	1343.385498	-543.926331	-229.677155	1354.056641	-520.837830	-49.873951	1340.778687	-548.120911	-37.286659	1634.419067	-688.192627	185.227448	1088.524658	-567.388306	-347.147552	1101.307251	-582.303894	203.849243	836.379944	-449.639160	-336.820953	846.754517	-522.042908	-62.506565	962.676208	591.721008	8.945995	964.312988	568.392212	185.170975
-571.662109	40.014938	865.893311	-528.269775	-177.864029	867.830872	-634.538940	67.077690	489.577759	-586.318909	-223.597519	517.213623	-657.949463	75.211166	85.284210	-630.252014	-237.686935	83.736984	-603.818604	109.835823	1343.363525	-543.988403	-229.652634	1354.089355	-520.819275	-49.877964	1340.780151	-548.162354	-37.225899	1634.383789	-687.725830	185.191315	1088.360229	-567.204651	-346.970398	1101.240845	-581.044678	203.182236	836.481506	-448.943329	-336.681396	846.980530	-522.052979	-62.513432	962.673157	591.899353	8.785837	964.254944	568.462158	185.060455
-571.655212	39.993828	865.872070	-528.345032	-177.853012	867.827454	-634.546753	67.060905	489.571625	-586.614136	-224.132034	517.356140	-657.945679	75.227150	85.287178	-630.352722	-237.666656	83.800339	-603.796265	109.832550	1343.328247	-544.020081	-229.642044	1354.118530	-520.782104	-49.872841	1340.787720	-548.179749	-37.194267	1634.379272	-687.284729	185.154755	1088.179199	-566.953796	-346.975861	1101.250977	-579.730042	202.489899	836.606995	-448.245667	-336.486969	847.236511	-522.075500	-62.517921	962.657410	592.050293	8.611230	964.207642	568.550293	184.920242
-571.648621	39.989746	865.871643	-528.360596	-177.844330	867.822632	-634.569885	67.054848	489.587128	-586.683716	-224.138870	517.356873	-657.949524	75.243301	85.272758	-630.376282	-237.681274	83.802826	-603.775330	109.817055	1343.313721	-544.053284	-229.628555	1354.181641	-520.769104	-49.877010	1340.793213	-548.218384	-37.169697	1634.392578	-686.772522	184.985184	1087.980469	-566.698181	-346.952057	1101.271973	-578.405457	201.803467	836.744873	-447.532654	-336.282867	847.508423	-522.080017	-62.520042	962.655090	592.195068	8.498050	964.157410	568.655273	184.835678
-571.589355	39.947838	865.865906	-528.369934	-177.849060	867.821106	-634.661011	67.083191	489.601044	-586.542908	-223.987823	517.291443	-657.959900	75.246094	85.286606	-630.299500	-237.672882	83.758682	-603.742676	109.855873	1343.309937	-544.080017	-229.573273	1354.221313	-520.755066	-49.846558	1340.811768	-548.266846	-37.145611	1634.462646	-686.234985	184.836975	1087.785767	-566.408630	-346.913177	1101.258789	-577.094421	201.076584	836.894470	-446.725708	-335.985565	847.783264	-522.052185	-62.548615	962.651001	592.370056	8.408875	964.149658	568.791504	184.772705
-571.573975	39.910107	865.844177	-528.400635	-177.846390	867.815247	-634.728821	67.104530	489.608887	-586.581482	-224.010513	517.290771	-657.997437	75.214485	85.308220	-630.281067	-237.671677	83.751457	-603.709839	109.866409	1343.274048	-544.127930	-229.566116	1354.239502	-520.723083	-49.838951	1340.820313	-548.344116	-37.105057	1634.497803	-686.124390	185.453552	1087.595215	-566.026672	-347.123627	1101.370483	-575.792480	200.389618	837.126221	-445.935120	-335.673798	848.065186	-522.055115	-62.562977	962.635620	592.536743	8.313564	964.156372	568.946106	184.692993
-571.533752	39.894890	865.834106	-528.417358	-177.814743	867.800415	-634.790283	67.115250	489.620850	-586.566101	-223.974579	517.274658	-658.023560	75.217285	85.311630	-630.264099	-237.874603	83.776993	-603.685120	109.890793	1343.265503	-544.173462	-229.513565	1354.275024	-520.735291	-49.822247	1340.794189	-548.425415	-37.064465	1634.543945	-685.631104	185.424576	1087.420654	-565.733215	-347.051086	1101.368408	-574.477722	199.614075	837.284546	-445.140289	-335.364288	848.334534	-522.037842	-62.561695	962.622009	592.711121	8.244311	964.191956	569.096680	184.604355
-571.513000	39.844090	865.817505	-528.470032	-177.810837	867.802063	-634.219360	66.908127	489.493225	-586.622253	-224.008484	517.290955	-657.854553	75.269096	85.262718	-630.225952	-237.951019	83.772781	-603.481262	109.856674	1343.267090	-544.222229	-229.481583	1354.320068	-520.712891	-49.805229	1340.806763	-548.511902	-37.010208	1634.545288	-685.093018	185.276764	1087.251709	-565.422180	-347.025482	1101.373535	-573.128113	198.815552	837.475525	-444.362732	-334.963409	848.576416	-522.048218	-62.583855	962.612793	592.920471	8.129189	964.247437	569.277954	184.500153
-571.486084	39.837646	865.812256	-528.480469	-177.823242	867.809082	-634.175903	66.889870	489.525269	-586.633545	-224.037384	517.256958	-657.880615	75.246666	85.255989	-630.216003	-237.962646	83.781776	-603.455811	109.891388	1343.244507	-544.281006	-229.442780	1354.374023	-520.709351	-49.772480	1340.811890	-548.578003	-36.993896	1634.597778	-684.588440	185.137512	1087.099487	-565.131287	-346.932892	1101.369995	-571.799500	198.073669	837.685730	-443.563965	-334.537231	848.876953	-522.038818	-62.592625	962.613281	593.121155	8.052264	964.336731	569.462891	184.366760
-571.413635	39.810097	865.790588	-528.476990	-177.808853	867.809326	-634.122986	66.898743	489.513611	-586.620239	-224.023453	517.267334	-657.852112	75.266388	85.233223	-630.200073	-237.971939	83.786224	-603.407898	109.934799	1343.232666	-544.354065	-229.411087	1354.408569	-520.701050	-49.773262	1340.825928	-548.671509	-36.941692	1634.635010	-683.994385	184.951675	1086.937256	-564.830811	-346.849091	1101.351563	-570.390076	197.283081	837.806396	-442.752441	-334.106781	849.136353	-521.995667	-62.596172	962.600830	593.332336	7.981002	964.431885	569.643250	184.255539
-571.395325	39.762310	865.809143	-528.507751	-177.804825	867.825500	-634.094849	66.889435	489.508179	-586.673889	-224.001801	517.260071	-657.855957	75.249069	85.261383	-630.174866	-237.960175	83.782684	-603.352844	109.962212	1343.208984	-544.421143	-229.383438	1354.497925	-520.690308	-49.756855	1340.837769	-548.805237	-36.948513	1634.642822	-683.440918	184.831024	1086.756470	-564.542114	-346.782593	1101.390747	-569.067993	196.538635	838.009521	-441.913544	-333.567596	849.451538	-521.994263	-62.622379	962.616272	593.505310	7.882812	964.522278	569.784302	184.104630
-571.341125	39.731575	865.802979	-528.498291	-177.828720	867.842102	-634.458679	67.034737	489.576874	-586.685181	-224.025986	517.290100	-657.962158	75.209854	85.286125	-630.180298	-237.946198	83.786125	-603.293640	109.984764	1343.200684	-544.459106	-229.380585	1354.570801	-520.674561	-49.731640	1340.880371	-548.907349	-36.897278	1634.689087	-682.915283	184.720413	1086.579468	-564.236572	-346.664276	1101.412964	-567.834839	195.736649	838.283630	-441.113586	-333.031128	849.797729	-521.959900	-62.644711	962.620483	593.664063	7.806497	964.610352	569.923645	183.979248
-571.306946	39.647079	865.802063	-528.485840	-177.821884	867.859680	-634.337585	67.013931	489.559692	-586.659302	-224.016602	517.316650	-657.938843	75.216118	85.282005	-630.151306	-237.931610	83.801750	-603.219971	110.022545	1343.179321	-544.530090	-229.332321	1354.651611	-520.645447	-49.722424	1340.927979	-548.980530	-36.784893	1634.777100	-682.341309	184.656662	1086.460327	-563.966125	-346.554626	1101.430420	-566.345215	194.931702	838.412842	-440.315826	-332.492371	850.056519	-521.938354	-62.675873	962.628845	593.756531	7.728621	964.660400	569.998108	183.846832
-571.257263	39.623657	865.807678	-528.488770	-177.816818	867.867920	-634.243652	66.968925	489.558533	-586.667664	-224.026520	517.320068	-657.933960	75.211548	85.275963	-630.184082	-237.932938	83.804878	-603.153259	110.072647	1343.173096	-544.594849	-229.305756	1354.740479	-520.629578	-49.719246	1340.986206	-549.117065	-36.715305	1634.834229	-681.786499	184.524490	1086.315430	-563.670959	-346.458344	1101.468262	-564.992249	194.130768	838.648804	-439.505646	-331.909027	850.378845	-521.919861	-62.690750	962.637512	593.813965	7.669283	964.660706	570.050781	183.737549
-571.175964	39.568974	865.795654	-528.422852	-177.851089	867.891724	-634.198181	66.962067	489.522278	-586.620483	-223.992264	517.318970	-657.921448	75.191811	85.315338	-630.148743	-237.912476	83.792068	-603.101990	110.102448	1343.133911	-544.620239	-229.285431	1354.843018	-520.616150	-49.704529	1341.041504	-549.275208	-36.635822	1634.890503	-681.260620	184.477905	1086.147095	-563.471069	-346.111206	1101.398804	-563.617493	193.267975	838.914185	-438.697815	-331.329285	850.642700	-521.869873	-62.725414	962.649658	593.872620	7.557597	964.643188	570.096130	183.636429
-571.129883	39.498623	865.780273	-528.408203	-177.880356	867.893494	-634.121399	66.972656	489.523254	-586.596436	-224.004883	517.305542	-657.886292	75.207611	85.313766	-630.138489	-237.912231	83.807243	-603.168640	110.182671	1343.084106	-544.683289	-229.242371	1354.900879	-520.579468	-49.660160	1341.080933	-549.468872	-36.545948	1634.905273	-680.723755	184.518173	1086.036377	-563.226746	-345.968353	1101.402222	-562.237366	192.395187	839.167603	-437.922180	-330.630829	850.977417	-521.847839	-62.772114	962.645081	593.861938	7.460670	964.594360	570.133240	183.498657
-571.090149	39.470871	865.765320	-528.396667	-177.902252	867.874023	-634.066589	66.975807	489.506439	-586.572327	-224.001038	517.270264	-657.924194	75.174950	85.315872	-630.169189	-237.696823	83.771545	-603.090637	110.227257	1343.060913	-544.710022	-229.227661	1354.993408	-520.538757	-49.628494	1341.105469	-549.677856	-36.458817	1634.966797	-680.205078	184.497314	1085.919556	-562.984009	-345.890503	1101.442383	-561.074463	191.677139	839.455139	-437.220428	-330.045654	851.292725	-521.825134	-62.802933	962.629150	593.874451	7.337165	964.516663	570.191284	183.419312
-571.025696	39.409897	865.767578	-528.361328	-177.937836	867.893677	-633.987183	66.996315	489.484497	-586.442017	-223.952301	517.261047	-657.875854	75.215614	85.326263	-630.092224	-237.934525	83.788612	-602.869324	110.218864	1343.072998	-544.726318	-229.193359	1355.075928	-520.466614	-49.597816	1341.148804	-549.902100	-36.365173	1635.056885	-679.615601	184.479202	1085.792236	-562.774658	-345.765259	1101.438477	-559.910461	191.065552	839.653198	-436.511536	-329.325378	851.606628	-521.787781	-62.848942	962.643555	593.859497	7.205884	964.416077	570.266968	183.313431
-570.971924	39.351368	865.766907	-528.335144	-177.982407	867.923035	-633.915344	66.963219	489.454987	-586.263916	-223.875809	517.221375	-657.882507	75.213928	85.320755	-630.057983	-237.727188	83.768692	-602.906921	110.334557	1343.036865	-544.716248	-229.117554	1355.151123	-520.375916	-49.543087	1341.202515	-550.215332	-36.250435	1635.102295	-679.029785	184.507507	1085.628052	-562.590637	-345.610046	1101.461304	-558.642700	190.327560	839.897156	-435.833160	-328.654419	851.898010	-521.759827	-62.892723	962.660889	593.848022	7.107915	964.319031	570.358948	183.243179
-570.908081	39.344570	865.776367	-528.346924	-177.965012	867.924683	-633.879333	67.011734	489.500000	-586.243591	-223.938873	517.229370	-657.901672	75.206512	85.325348	-630.050842	-237.953171	83.797905	-602.779358	110.343384	1343.027100	-544.685486	-229.075500	1355.237793	-520.286499	-49.497681	1341.238525	-550.571350	-36.137249	1635.178589	-678.518188	184.548401	1085.526978	-562.386169	-345.464935	1101.477295	-557.398682	189.496994	840.049500	-435.167572	-327.918549	852.206665	-521.742615	-62.901546	962.669922	593.822266	7.000421	964.221191	570.468384	183.215851
-570.875427	39.332031	865.793030	-528.363831	-177.996033	867.953918	-633.802063	67.035225	489.484772	-586.223328	-224.018372	517.287720	-657.886108	75.222054	85.332550	-630.073486	-237.949097	83.825485	-602.619568	110.410561	1343.005981	-544.614990	-228.999329	1355.317505	-520.159546	-49.441608	1341.248779	-551.006165	-36.020817	1635.270508	-678.137146	184.436813	1085.286621	-562.185974	-345.324738	1101.500488	-556.066895	188.549896	840.182251	-434.551636	-327.147125	852.532043	-521.741882	-62.926071	962.695190	593.802734	6.909124	964.137146	570.593201	183.181137
-570.839783	39.272381	865.786011	-528.387756	-177.996933	867.992493	-633.755737	67.049156	489.460449	-586.144409	-224.069214	517.293152	-657.850525	75.239731	85.343094	-630.059570	-237.946915	83.859390	-602.333313	110.462288	1343.007202	-544.490479	-228.918854	1355.363159	-520.013062	-49.399376	1341.264282	-551.500793	-35.900978	1635.371826	-677.608643	184.490753	1085.198486	-562.007446	-345.191559	1101.494873	-554.940430	187.889816	840.391113	-433.930511	-326.341522	852.819641	-521.741028	-62.943127	962.711548	593.798401	6.857070	964.043640	570.738342	183.172165
-570.838928	39.215992	865.776855	-528.430603	-178.026993	868.004700	-633.672119	67.092674	489.452179	-586.062378	-224.094070	517.275879	-657.862305	75.236031	85.355309	-630.072632	-237.944977	83.887665	-602.095337	110.581161	1342.993286	-544.342651	-228.840424	1355.354736	-519.839661	-49.343697	1341.243774	-552.075500	-35.770065	1635.457764	-677.046204	184.606461	1085.069336	-561.750366	-345.322815	1101.592285	-553.829834	187.139679	840.570984	-433.365753	-325.571259	853.156616	-521.759583	-62.981289	962.712036	593.758240	6.783963	964.022644	570.863831	183.155243
-570.841736	39.187836	865.775330	-528.510620	-178.043488	868.001953	-633.383911	67.082787	489.387207	-585.949707	-224.128052	517.226440	-657.816711	75.274467	85.334671	-630.069885	-237.949310	83.886223	-601.792725	110.705635	1342.959961	-544.158020	-228.788773	1355.333252	-519.623840	-49.275841	1341.220337	-552.725342	-35.642185	1635.576538	-676.481079	184.745819	1084.938599	-561.581360	-345.243439	1101.562866	-552.742310	186.478821	840.746704	-432.831390	-324.736603	853.358582	-521.780884	-63.009830	962.704407	593.797546	6.745663	964.001709	571.031067	183.179367
-570.875854	39.149731	865.757385	-528.585083	-178.078613	867.989746	-633.150085	67.054794	489.304657	-585.786194	-224.168198	517.209106	-657.726807	75.329964	85.317955	-630.044556	-237.930542	83.902451	-601.453491	110.843224	1342.931885	-543.941467	-228.704269	1355.333496	-519.382935	-49.206337	1341.180176	-553.436157	-35.506268	1635.690674	-675.912659	184.878601	1084.896851	-561.431152	-345.119904	1101.474365	-551.833313	185.973526	840.926331	-432.282745	-323.820435	853.590332	-521.817322	-63.045628	962.684082	593.763916	6.659371	963.995239	571.144104	183.157028
-570.935486	39.067551	865.733276	-528.689453	-178.105835	867.987488	-633.157043	67.110352	489.287994	-585.625183	-224.221771	517.153687	-657.764282	75.329742	85.330498	-630.029358	-237.927658	83.916397	-601.055237	111.041603	1342.954224	-543.653198	-228.598526	1355.293213	-519.124817	-49.108063	1341.130127	-554.177185	-35.383034	1635.820557	-675.309814	185.115952	1084.784668	-561.280151	-345.017822	1101.448120	-550.768188	185.329346	841.158325	-431.782166	-322.948425	853.819641	-521.866089	-63.088436	962.660400	593.792847	6.678347	964.020508	571.267212	183.143600
-571.005005	38.994911	865.720337	-528.785645	-178.126251	867.992310	-633.183899	67.180634	489.275513	-585.427551	-224.302155	517.144043	-657.802063	75.327164	85.348274	-630.061401	-237.912003	83.952019	-600.625488	111.263763	1342.982178	-543.323975	-228.479507	1355.281982	-518.817078	-49.013309	1341.094971	-554.944702	-35.277935	1635.963623	-674.661743	185.335144	1084.792480	-561.120544	-344.870789	1101.385864	-549.728943	184.540649	841.337952	-431.224274	-321.932343	854.123779	-521.922852	-63.124039	962.648010	593.764954	6.673561	964.099121	571.297668	183.113693
-571.099731	38.888157	865.703674	-528.897156	-178.128845	868.020081	-633.192383	67.270660	489.258942	-585.090698	-224.309006	517.094177	-657.838867	75.300995	85.378746	-630.004272	-237.931885	83.977600	-600.122131	111.525352	1343.041626	-542.973450	-228.353134	1355.296143	-518.476440	-48.900249	1341.071655	-555.722900	-35.165039	1636.093018	-674.005066	185.688080	1084.842163	-560.955200	-344.745575	1101.372192	-548.522644	183.526581	841.507568	-430.650543	-320.860565	854.479553	-522.002625	-63.153740	962.645081	593.731934	6.623366	964.200623	571.287292	183.043015
-571.283630	38.801197	865.714722	-529.085388	-178.132767	868.061157	-633.151733	67.366631	489.196960	-584.604187	-224.256790	516.991455	-657.780090	75.333755	85.389580	-629.971802	-237.890060	83.994461	-599.569397	111.787102	1343.097290	-542.512573	-228.227158	1355.386719	-518.101929	-48.771049	1341.065186	-556.489441	-35.046745	1636.244629	-673.304932	186.169724	1084.908936	-560.819397	-344.535889	1101.360107	-547.333923	182.743774	841.775696	-430.003418	-319.669281	854.939331	-522.157959	-63.178131	962.660706	593.661621	6.587492	964.236816	571.254028	182.989624
-571.523193	38.730324	865.744141	-529.303284	-178.124130	868.087524	-633.108948	67.464714	489.170135	-583.711365	-224.028595	516.789185	-657.782288	75.351295	85.411438	-629.743347	-237.879578	83.986816	-599.015198	112.057350	1343.213623	-542.042969	-228.117706	1355.505493	-517.770264	-48.635727	1341.062622	-557.243713	-34.922882	1636.385742	-672.458862	186.802856	1084.979736	-560.649170	-344.361267	1101.432007	-546.149902	182.057465	842.055481	-429.259033	-318.325073	855.467896	-522.354858	-63.199314	962.678650	593.592651	6.500101	964.304443	571.223999	182.922379
-571.755981	38.625404	865.784424	-529.518982	-178.126846	868.170166	-633.041016	67.567070	489.100494	-583.516113	-224.342270	516.802734	-657.798523	75.354660	85.436142	-629.921692	-237.815125	84.064049	-598.376404	112.343361	1343.354248	-541.595459	-228.022354	1355.637207	-517.404785	-48.514744	1341.097900	-557.946533	-34.818161	1636.490723	-671.579712	187.673569	1085.141968	-560.521423	-344.019409	1101.415283	-544.837830	181.295761	842.400330	-428.397339	-316.966248	856.080750	-522.565125	-63.226494	962.734192	593.445862	6.384003	964.326111	571.152893	182.786102
-572.075378	38.480038	865.823425	-529.792786	-178.125458	868.251404	-632.926331	67.667976	489.037781	-583.272278	-224.610672	516.747559	-657.807373	75.355782	85.435600	-629.988281	-237.803955	84.106895	-597.691650	112.611710	1343.510132	-541.187012	-227.897964	1355.764038	-517.060852	-48.379108	1341.104370	-558.542297	-34.617985	1636.537964	-670.493591	188.480865	1085.276245	-560.239563	-343.906677	1101.574951	-543.339844	180.666245	842.745850	-427.311493	-315.447052	856.910217	-522.844604	-63.266212	962.787048	593.281006	6.233643	964.327454	571.059326	182.668427
-572.447754	38.388756	865.908630	-530.104431	-178.132401	868.301453	-632.798218	67.763565	488.999146	-582.863220	-224.915543	516.685181	-657.781921	75.393143	85.451408	-630.074646	-237.730637	84.166428	-596.909912	112.662643	1343.534302	-540.769409	-227.722351	1355.882813	-516.728516	-48.260662	1341.101440	-559.125122	-34.611546	1636.641846	-669.271423	189.381989	1085.386230	-559.993652	-343.679871	1101.690186	-541.601074	180.064835	843.195374	-426.048950	-313.749237	857.845215	-523.164490	-63.316177	962.848206	593.065491	6.086567	964.284912	570.947937	182.559723
-573.051208	38.458065	865.988220	-530.984619	-177.892685	868.197449	-632.724365	67.881088	488.917389	-582.219849	-225.086121	516.401428	-657.787964	75.420181	85.460571	-630.107971	-237.834549	84.243904	-596.198181	112.867439	1343.644409	-540.304565	-227.541061	1356.010254	-516.379272	-48.141109	1341.115234	-559.549500	-34.506706	1636.641602	-667.959534	190.493469	1085.450806	-559.698486	-343.418091	1101.794922	-539.554993	179.499039	843.733643	-424.458282	-311.782471	859.022583	-523.777039	-63.248890	962.803955	592.838257	5.938239	964.261169	570.810120	182.451111
-573.495972	38.204819	866.011719	-531.222351	-177.874329	868.267151	-632.545227	68.057297	488.812958	-581.182983	-224.975327	516.004517	-657.791931	75.438393	85.461678	-629.968384	-237.850235	84.251991	-595.621399	113.304756	1343.889282	-539.865723	-227.355591	1356.087524	-515.984253	-47.993122	1341.093140	-559.817871	-34.408314	1636.612427	-666.475220	191.685211	1085.536255	-559.359192	-343.187134	1101.902710	-537.208679	179.135223	844.353149	-422.494019	-309.474854	860.462708	-524.098938	-63.307014	962.840759	592.549500	5.766339	964.179932	570.624512	182.350113
-573.939819	37.853832	866.030823	-531.322388	-177.999115	868.444702	-632.263184	68.226402	488.637787	-580.256165	-225.082672	515.889771	-657.736023	75.471718	85.474365	-630.019043	-237.747726	84.336754	-594.737366	113.300537	1343.860718	-539.409546	-227.129044	1356.133179	-515.566406	-47.846016	1341.061646	-559.916504	-34.328041	1636.547852	-664.763245	192.924026	1085.566895	-559.014893	-342.921722	1101.959839	-534.544128	178.786362	845.191895	-420.186768	-306.959930	862.159363	-524.415466	-63.431553	962.944458	592.200012	5.623853	964.090820	570.446228	182.248886
-574.567139	37.862164	866.161194	-532.099365	-178.247726	868.587891	-632.046631	68.453804	488.537994	-579.783813	-225.744720	516.028198	-657.765930	75.502350	85.480095	-630.183472	-237.857605	84.469131	-594.058533	113.470352	1343.935303	-538.859131	-226.897049	1356.195068	-515.148865	-47.685486	1340.980957	-559.848328	-34.210411	1636.435913	-662.937317	194.263870	1085.668579	-558.629395	-342.817047	1102.053101	-531.408020	178.488785	846.150940	-417.540344	-304.064484	864.215698	-525.091309	-63.568344	963.074646	591.712952	5.428286	963.928345	570.179626	182.196411
-575.024963	38.012341	866.388855	-532.749390	-178.138840	868.653687	-631.433228	68.608971	488.390289	-578.807678	-226.066422	515.820557	-657.653564	75.570015	85.439476	-630.209900	-237.831512	84.514297	-593.332825	113.563873	1343.927612	-538.248413	-226.593811	1356.175903	-514.723145	-47.562977	1340.820679	-559.589966	-34.067566	1636.289673	-661.002075	195.649872	1085.795410	-558.206726	-342.728912	1102.115112	-527.948975	178.055405	847.387268	-414.476990	-300.793976	866.739807	-525.653259	-63.538334	963.230591	591.257324	5.311002	963.854431	569.883606	182.145996
-575.622498	38.052212	866.632080	-533.522888	-178.059067	868.716248	-631.226440	68.957420	488.299896	-577.608826	-226.400818	515.537231	-657.697815	75.578278	85.461716	-630.362244	-237.734848	84.625526	-592.696106	113.675087	1343.923828	-537.686279	-226.344437	1356.096558	-514.300110	-47.402889	1340.614014	-559.109741	-33.962505	1636.077148	-658.948486	197.011414	1085.847778	-557.766663	-342.760162	1102.183350	-523.845398	177.540100	848.814392	-411.191711	-297.213654	869.639099	-526.324524	-63.577496	963.385986	590.817078	5.280957	963.773743	569.536682	182.181076
-577.172791	37.281242	866.359558	-534.562988	-178.498184	868.755432	-631.317505	69.409096	488.047882	-576.585388	-226.881409	515.355347	-657.835022	75.567787	85.480690	-630.460571	-237.735580	84.691368	-592.033691	113.751953	1343.898193	-537.142639	-226.015060	1355.949951	-513.894226	-47.255817	1340.306519	-558.457214	-33.806488	1635.815063	-656.845703	198.415695	1085.944824	-557.322876	-342.608002	1102.157715	-519.457336	176.964798	850.469971	-407.570648	-293.357697	872.955322	-527.482605	-63.941162	963.212219	590.311768	5.213824	963.731445	569.130066	182.181564
-578.266296	37.078667	866.367615	-535.476563	-178.723557	868.754822	-630.982239	69.790985	487.852875	-575.137268	-227.215668	514.944458	-657.832153	75.594933	85.456619	-630.716187	-237.538635	84.805244	-591.453857	113.789444	1343.816650	-536.643616	-225.691711	1355.847534	-513.473877	-47.101349	1339.926514	-557.617981	-33.649734	1635.465820	-654.653748	199.882706	1085.941772	-556.695007	-342.857086	1102.260742	-514.885986	176.524780	852.368530	-403.677856	-289.165924	876.692322	-528.431030	-64.125282	963.197449	589.784363	5.161095	963.684265	568.759521	182.159866
-579.312561	36.787464	866.247498	-536.249634	-178.885223	868.791931	-630.522766	70.172928	487.616943	-573.896240	-227.687424	514.735657	-657.808533	75.637833	85.449966	-630.628357	-237.882019	84.781715	-590.858154	113.804008	1343.656372	-536.124023	-225.441559	1355.673462	-513.124451	-46.935310	1339.495972	-556.592224	-33.465027	1635.082153	-652.376526	201.275024	1085.959106	-556.004272	-342.993713	1102.293579	-509.837433	176.178574	854.522766	-399.620117	-284.859985	880.724792	-529.322876	-64.238564	963.142639	589.288330	5.095798	963.687500	568.405273	182.126358
-580.417542	36.508125	866.078064	-537.101013	-179.099426	868.726807	-630.000061	70.563843	487.303741	-572.483887	-228.144867	514.400146	-657.795837	75.695564	85.416550	-630.687378	-237.996780	84.853905	-590.332581	113.851440	1343.468506	-535.737244	-225.134888	1355.440552	-512.696655	-46.783501	1339.017456	-555.424133	-33.226814	1634.638550	-650.042969	202.603256	1085.931030	-555.121948	-343.123596	1102.324341	-504.299438	175.781387	856.959106	-395.319031	-280.457367	885.128357	-530.266235	-64.396729	963.008667	588.862122	5.239162	963.738342	567.954224	182.091461
-581.505493	36.270344	865.968018	-537.939758	-179.357437	869.032776	-629.599731	70.939598	487.015656	-571.118347	-228.638641	514.033813	-657.792725	75.755898	85.384071	-630.652466	-238.105789	84.929268	-589.825806	113.876083	1343.217163	-535.448914	-224.854355	1355.222656	-512.339966	-46.632565	1338.548218	-554.114197	-32.972446	1634.172607	-647.652649	203.840012	1085.790161	-554.136475	-343.109894	1102.237183	-498.514099	175.338333	859.590576	-390.871307	-275.955078	889.726807	-531.323914	-64.446770	963.120239	588.148071	5.032988	963.717834	567.368530	181.981613
-583.049377	36.563988	865.895325	-539.882751	-179.116592	868.199707	-629.368042	71.464317	486.826630	-569.953186	-229.524582	513.594910	-657.831726	75.825638	85.356895	-630.627380	-238.173676	85.043709	-589.397217	113.907562	1342.978882	-535.202332	-224.600555	1355.030029	-512.032898	-46.481045	1338.021484	-552.680298	-32.714714	1633.660767	-645.263184	204.979218	1085.643188	-552.967407	-343.050232	1102.150513	-492.426178	174.831848	862.467285	-386.196777	-271.451538	894.613770	-532.713623	-64.501007	962.584900	587.622253	4.892639	963.720825	566.912781	181.888290
-584.159119	36.294392	865.738281	-540.659058	-179.511078	868.120178	-628.861572	71.865753	486.523468	-568.693237	-229.857849	513.283752	-657.775574	75.892464	85.317276	-630.707642	-238.262360	85.164360	-588.987671	113.864220	1342.731323	-534.991089	-224.378723	1354.821533	-511.759979	-46.317722	1337.479248	-551.090698	-32.320568	1633.216309	-642.897278	206.106735	1085.498291	-551.706909	-342.790802	1101.894775	-486.113220	174.361053	865.638916	-381.412018	-267.042053	899.504700	-533.661926	-64.759323	962.462891	587.273804	4.764351	963.608826	566.572815	181.519165
-585.435913	36.203114	865.570618	-541.838013	-179.626892	867.803589	-628.513123	72.270676	486.226135	-567.490356	-230.263809	512.868652	-657.797729	75.964134	85.309738	-630.664612	-238.346909	85.263733	-588.662109	113.852188	1342.449097	-534.829224	-224.176376	1354.589111	-511.537384	-46.184277	1336.947021	-549.421997	-31.917263	1632.729248	-640.494202	207.126297	1085.296021	-550.189392	-342.656281	1101.751709	-479.611969	173.783371	868.927734	-376.588928	-262.669586	904.503601	-534.801514	-64.898949	962.196777	586.645752	4.699762	963.574524	565.791809	181.662567
-586.604126	35.959511	865.350220	-542.942627	-179.683121	867.558105	-628.119568	72.763130	485.931549	-566.279236	-230.673721	512.480530	-657.793457	75.992149	85.286026	-630.567017	-238.366562	85.357063	-588.311768	113.827385	1342.154053	-534.717285	-223.942200	1354.317383	-511.259796	-46.043732	1336.407104	-547.679932	-31.512909	1632.247314	-638.072449	208.102081	1085.041992	-548.526489	-342.349457	1101.449463	-473.057251	173.212326	872.437134	-371.680298	-258.397369	909.460999	-535.896484	-65.037308	961.950500	585.894287	4.610709	963.555298	565.275513	181.613800
-587.814758	35.763336	865.171204	-543.991211	-179.780807	867.244812	-627.745422	73.276573	485.651184	-565.305420	-231.037628	512.146118	-657.807739	76.068138	85.282272	-630.615723	-238.415176	85.465942	-588.124573	113.820190	1341.781250	-534.720093	-223.682465	1354.031738	-511.012329	-45.915749	1335.860840	-545.898682	-31.061415	1631.719360	-635.673950	209.014862	1084.740356	-546.825317	-341.670593	1100.985352	-466.250244	172.599365	876.095642	-366.735718	-254.160156	914.424438	-536.957703	-65.205154	961.685120	585.128235	4.521344	963.419739	564.466614	181.240631
-589.114014	35.594318	864.988220	-545.260559	-179.918839	866.930908	-627.453735	73.780579	485.395844	-564.456909	-231.403091	511.794769	-657.859314	76.091324	85.277832	-630.567383	-238.401657	85.523895	-587.936401	113.840370	1341.382690	-534.690613	-223.470520	1353.712769	-510.776031	-45.777813	1335.280273	-544.109924	-30.610188	1631.202759	-633.296631	209.898010	1084.323853	-544.846069	-341.186249	1100.537598	-459.601563	171.843079	879.848755	-361.806396	-250.068161	919.260437	-538.160583	-65.395355	961.414551	584.499023	4.330908	963.329529	563.875916	181.081879
-590.294861	35.340031	864.860413	-546.537598	-180.053040	866.644104	-627.032776	74.294601	485.094574	-563.656677	-231.799347	511.454895	-657.909912	76.122971	85.286934	-630.567078	-238.451477	85.617165	-587.733459	113.825615	1340.940186	-534.672607	-223.293869	1353.320923	-510.608612	-45.655373	1334.668457	-542.362061	-30.163662	1630.626709	-630.840149	210.717697	1083.929077	-542.765320	-340.359863	1099.943115	-453.003906	171.162354	883.694702	-356.846771	-246.159195	923.939087	-539.338440	-65.658928	961.196594	583.564575	3.969278	963.295044	563.052429	180.843735
-590.413330	35.605183	865.136597	-547.558899	-179.626419	866.281799	-626.238953	74.773193	484.924744	-562.774963	-231.886169	511.040924	-657.788269	76.183975	85.286278	-630.523193	-238.465408	85.656631	-587.570557	113.855484	1340.479980	-534.638977	-223.084915	1352.869751	-510.360901	-45.477428	1334.075195	-540.639160	-29.609238	1630.017578	-628.395447	211.464600	1083.438110	-540.486816	-339.652618	1099.350220	-446.414124	170.446503	887.610779	-351.934052	-242.245987	928.539856	-539.989136	-65.728951	961.206421	582.797241	3.920110	962.969299	562.732971	180.998093
-591.884155	35.057377	864.523865	-548.947571	-180.032608	866.035278	-625.711975	75.307129	484.565796	-562.332214	-232.233765	510.791168	-657.806458	76.204056	85.279594	-630.648499	-238.548386	85.745918	-587.398560	113.889442	1340.016602	-534.558838	-222.886948	1352.442139	-510.086395	-45.320019	1333.465698	-539.104065	-29.282293	1629.442749	-625.882385	212.076950	1082.921753	-538.098816	-338.643097	1098.611206	-439.842468	169.754807	891.569275	-347.117004	-238.574265	932.791565	-541.284912	-66.001778	960.722351	581.796387	3.953246	962.845886	561.741699	180.657516
-594.174438	34.231129	864.032776	-550.510803	-180.665802	865.877136	-625.552979	76.006325	484.168182	-561.985779	-232.613785	510.545166	-657.895752	76.222855	85.322906	-630.748718	-238.605316	85.786964	-587.211853	113.953598	1339.427368	-534.467896	-222.690933	1351.911865	-509.769653	-45.153095	1332.850952	-537.680603	-28.843521	1628.816895	-623.276184	212.618027	1082.352905	-535.527771	-337.612396	1097.910522	-433.341278	169.066391	895.499329	-342.425323	-235.158279	936.911499	-543.081543	-66.453323	960.338562	580.819519	4.291017	962.684692	561.040283	180.523361
-595.147278	34.089195	863.956543	-551.715271	-180.746277	865.635071	-624.852844	76.510025	483.906891	-561.352356	-232.761368	510.196411	-657.916260	76.221115	85.336143	-630.786804	-238.634216	85.793327	-587.013123	114.001839	1338.813965	-534.612122	-222.235428	1351.136108	-509.458130	-44.943634	1332.248901	-536.390625	-28.451303	1628.128906	-620.628906	213.034668	1081.742676	-532.873596	-336.471619	1096.974487	-426.909912	168.402908	899.383911	-337.559937	-231.761017	940.865845	-544.178040	-66.669250	960.189209	579.789978	4.337533	962.524902	559.909973	180.200806
-596.334900	33.828442	863.763245	-553.081177	-180.942596	865.316284	-624.093567	77.000183	483.530243	-560.776978	-232.908112	509.897919	-657.903442	76.243134	85.302299	-630.878662	-238.699722	85.803459	-586.832153	114.033890	1338.169067	-534.518250	-221.987885	1350.403076	-509.127869	-44.727135	1331.621704	-535.237610	-28.074982	1627.399170	-617.858765	213.449554	1081.008911	-530.036255	-335.323456	1096.080078	-420.539856	167.685349	903.244263	-332.682037	-228.518417	944.545593	-545.403198	-66.965515	959.922058	579.139282	3.978903	962.410217	559.857788	180.551804
-597.487000	33.769520	863.600708	-554.440002	-181.055496	865.072693	-623.433411	77.556244	483.165588	-560.374084	-233.275085	509.630646	-657.897339	76.271790	85.279877	-631.062988	-238.766754	85.836151	-586.536133	114.108704	1337.439331	-534.416870	-221.707214	1349.714355	-508.786987	-44.492542	1330.985596	-534.217590	-27.723789	1626.668457	-615.049927	213.738220	1080.229736	-527.072876	-334.049591	1095.091431	-414.248444	166.990738	907.024719	-327.751404	-225.361145	948.087463	-546.626343	-67.110855	959.713135	578.064209	4.161023	962.303345	558.748779	180.509521
-598.503052	33.448727	863.788696	-555.687622	-181.067871	864.751587	-622.749023	78.140511	482.833252	-559.852112	-233.593567	509.338379	-657.829468	76.341248	85.262276	-631.137573	-238.868195	85.821800	-586.180054	114.189133	1336.753052	-534.312256	-221.407593	1348.850220	-508.331390	-44.284653	1330.336548	-533.320435	-27.397305	1625.920776	-612.215393	213.963974	1079.388672	-523.937195	-332.702057	1094.052124	-408.076752	166.307892	910.741150	-322.781433	-222.298203	951.368530	-547.773193	-67.528931	959.668091	577.317688	4.082580	962.197449	557.726135	180.585281
-600.137207	33.111477	863.440186	-557.963684	-181.855972	864.077637	-622.218384	78.722649	482.450470	-559.801514	-234.197662	509.070679	-657.845093	76.379158	85.256302	-631.408386	-238.957413	85.857956	-585.732056	114.258087	1335.963501	-534.203003	-221.118683	1347.920654	-507.899048	-44.118771	1329.689941	-532.547913	-27.098381	1625.199585	-609.236084	214.117630	1078.534546	-520.657166	-331.303589	1092.995361	-402.001434	165.630447	914.349731	-317.719452	-219.458710	954.389038	-549.427368	-68.277969	959.075928	576.757019	3.855519	962.039246	557.494812	180.937424
-602.067017	33.730946	862.836365	-559.471191	-182.297226	863.820679	-622.052002	79.386215	482.195190	-559.319885	-234.549088	508.757385	-657.983826	76.398102	85.263077	-631.509827	-239.049286	85.834763	-585.311462	114.316521	1335.166504	-534.142273	-220.814163	1347.044189	-507.484406	-43.960545	1328.925049	-531.850952	-26.710495	1624.408813	-606.174744	214.219162	1077.634033	-517.216858	-329.739258	1091.822876	-396.004700	164.894775	917.884521	-312.621155	-216.635117	957.317871	-551.010498	-67.981377	958.589844	575.956360	3.699397	961.864136	556.831177	181.100143
-603.528015	33.832516	862.572205	-561.322266	-182.601593	863.230469	-621.660706	80.050209	481.894501	-559.033875	-234.988754	508.414032	-658.035095	76.439369	85.252098	-631.583008	-239.212692	85.767654	-584.835266	114.386856	1334.313110	-534.009583	-220.491211	1346.038818	-507.085541	-43.788048	1328.192017	-531.310791	-26.551270	1623.703857	-602.987732	214.198959	1076.699219	-513.613281	-328.047821	1090.688354	-390.078125	164.150620	921.426941	-307.363922	-214.087601	959.959839	-552.448303	-68.249359	958.105103	574.942261	3.723101	961.787964	555.967896	181.063751
-604.423096	33.678551	862.196350	-562.157715	-182.608063	862.985352	-621.072876	80.602753	481.555511	-558.396423	-235.209763	508.097443	-657.966675	76.528427	85.234810	-631.572083	-239.336807	85.734512	-584.356812	114.466515	1333.495239	-533.924683	-220.259247	1345.198486	-506.663177	-43.647469	1327.426392	-530.803467	-26.308048	1622.933960	-599.736084	214.108902	1075.805054	-509.940308	-326.287689	1089.607788	-384.261108	163.379150	924.686279	-301.988861	-211.658447	962.532288	-553.330566	-68.262886	957.795593	574.344360	3.584581	961.749329	555.816589	180.970871
-605.546387	33.587837	861.786621	-563.374084	-182.726624	862.606567	-620.670410	81.210228	481.243225	-557.931519	-235.498169	507.765503	-658.002197	76.611794	85.225533	-631.604248	-239.425003	85.702515	-583.821533	114.487106	1332.697876	-533.798706	-219.979156	1344.249878	-506.316345	-43.553185	1326.596436	-530.323242	-26.082100	1622.182373	-596.423218	213.913498	1074.907837	-506.200745	-324.469757	1088.600220	-378.578949	162.604523	927.910217	-296.616760	-209.322479	964.957031	-554.423706	-68.352768	957.376221	573.608765	3.669421	961.613464	555.000793	181.305908
-606.557312	33.594234	861.472656	-564.682861	-182.754089	862.108887	-620.303650	81.765129	480.943451	-557.847412	-236.029907	507.511719	-658.004211	76.690704	85.184990	-631.790710	-239.515152	85.740547	-583.281982	114.519043	1331.861328	-533.605286	-219.751740	1343.415894	-506.023926	-43.453041	1325.751587	-529.866272	-25.887915	1621.436279	-593.070923	213.711258	1074.033691	-502.388245	-322.439484	1087.673706	-372.981537	161.809311	930.963928	-291.146942	-207.185669	967.478027	-555.468994	-68.464363	956.940735	572.991760	4.058246	961.503601	554.408203	181.433960
-607.644165	33.625664	861.123718	-566.029480	-182.835434	861.680664	-619.959106	82.312004	480.638153	-557.346008	-236.246368	507.196869	-658.088196	76.759483	85.190941	-631.802063	-239.606308	85.766365	-582.735229	114.489403	1331.047729	-533.431885	-219.488220	1342.621094	-505.738556	-43.380157	1324.939331	-529.398438	-25.699932	1620.676025	-589.701843	213.449280	1073.169312	-498.691864	-320.625427	1086.895386	-367.527802	161.037872	934.059326	-286.200134	-204.991959	969.590210	-556.571594	-68.541626	956.519226	572.064087	4.096638	961.397705	553.633667	181.473724
-608.723389	33.621304	860.768921	-567.404236	-182.927612	861.249756	-619.528748	82.961227	480.360229	-557.057007	-236.527100	506.911163	-658.040894	76.888428	85.159073	-631.835876	-239.614944	85.748268	-582.155396	114.476776	1330.203369	-533.305847	-219.131485	1341.728271	-505.520386	-43.330391	1324.062744	-528.937500	-25.498154	1619.963013	-586.328979	213.093842	1072.305054	-494.965942	-318.501373	1086.032104	-362.164032	160.225296	937.056763	-280.880188	-202.692642	972.145752	-557.688904	-68.646263	956.094971	571.249146	4.152762	961.303528	553.015625	181.471268
-609.630737	33.734097	860.492004	-568.625183	-182.910233	860.748901	-619.164001	83.523026	480.061096	-556.637451	-236.845230	506.583801	-658.095581	76.951965	85.141891	-631.805420	-239.658356	85.752586	-581.600159	114.421249	1329.432495	-533.199829	-218.847137	1340.972534	-505.312317	-43.340427	1323.239624	-528.446045	-25.299297	1619.281982	-582.978271	212.809265	1071.501953	-491.329895	-316.573029	1085.301636	-356.727020	159.405823	940.356812	-275.662079	-200.375275	974.809753	-558.653137	-68.707199	955.682007	570.399902	4.231141	961.154724	552.316956	181.577194
-610.578552	33.686295	860.174133	-569.834717	-183.123917	860.361267	-618.748108	84.021782	479.769348	-556.282837	-237.083878	506.300079	-658.096924	77.042953	85.111671	-631.927795	-239.675232	85.732162	-581.023987	114.394493	1328.611450	-533.082886	-218.547211	1340.157349	-505.159027	-43.304298	1322.392578	-527.891968	-25.093388	1618.626587	-579.748535	212.572357	1070.747925	-487.743744	-314.633209	1084.594849	-351.841766	158.571533	943.240173	-270.597137	-198.028992	977.640808	-559.647766	-68.894035	955.305725	569.482056	4.412626	961.000916	551.411621	181.833115
-611.528076	33.827053	859.831604	-571.158386	-183.049271	859.741333	-618.320374	84.627884	479.515930	-556.051208	-237.348770	505.980560	-658.101990	77.134758	85.142578	-632.008972	-239.691269	85.779518	-580.502991	114.369392	1327.915527	-532.939270	-218.287247	1339.500854	-505.002228	-43.290646	1321.610718	-527.281860	-24.916061	1617.951416	-576.574341	212.305634	1070.041260	-484.216766	-312.705444	1084.033447	-346.779785	157.656723	946.554688	-265.519501	-195.784622	980.631287	-560.612915	-68.930466	954.777893	568.733032	4.388725	960.850586	550.989868	181.782272
-614.657959	32.194710	857.686951	-572.865967	-184.617737	859.504456	-618.593018	85.382423	478.904236	-556.152771	-237.791336	505.871155	-658.334656	77.103661	85.211212	-632.233154	-239.697037	85.832314	-580.010254	114.272095	1327.204956	-532.766174	-218.050735	1338.896606	-504.929108	-43.293953	1320.854614	-526.588562	-24.740768	1617.254272	-573.447937	212.044937	1069.389038	-480.781830	-310.875580	1083.518555	-341.834656	156.780609	950.052673	-260.667633	-193.422165	983.949707	-562.511780	-69.393600	953.342468	567.742615	4.436856	960.852722	550.249634	181.809921
-613.829407	33.952477	858.957275	-573.512756	-183.470169	858.806335	-617.647888	85.693100	478.907684	-555.344177	-237.662384	505.407562	-658.186340	77.203651	85.130280	-632.088501	-239.644440	85.771446	-579.590515	114.146545	1326.541748	-532.623474	-217.846481	1338.352661	-504.853394	-43.314091	1320.100830	-525.826477	-24.594343	1616.556641	-570.388062	211.692307	1068.810913	-477.361816	-309.196198	1083.203003	-336.974823	155.839340	953.800476	-255.959747	-191.042007	987.536804	-562.652344	-69.072914	953.779175	566.953613	4.561163	960.718323	549.580627	181.908707
-613.979065	33.813339	858.832336	-574.486328	-183.690933	858.556824	-616.925842	86.096237	478.665161	-555.025635	-237.773407	505.123016	-658.129272	77.276917	85.105667	-632.133423	-239.618942	85.748032	-579.241089	114.012619	1325.928589	-532.500305	-217.583160	1337.813110	-504.800812	-43.360882	1319.444458	-524.977051	-24.426649	1615.854492	-567.439453	211.400223	1068.328125	-474.080200	-307.518829	1082.942627	-332.235260	154.926697	957.791748	-251.423584	-188.635178	991.305908	-563.232971	-69.430344	953.608582	566.005066	4.409605	960.622253	548.975525	181.879684
-614.411011	33.813999	858.671997	-575.333435	-183.797684	858.286682	-616.347168	86.625519	478.424561	-554.769287	-237.892349	504.841003	-658.129211	77.348312	85.089569	-632.191345	-239.612350	85.749275	-578.954102	113.846329	1325.377930	-532.378052	-217.376923	1337.308716	-504.751831	-43.373566	1318.774048	-524.036011	-24.261009	1615.162109	-564.616394	211.035751	1067.900269	-470.895660	-305.788879	1082.825928	-327.673462	153.994080	962.026062	-246.996475	-186.248474	995.544800	-563.887207	-69.595802	953.404663	565.372192	4.263879	960.701599	548.306946	181.969910
-614.905640	33.722443	858.402649	-575.977112	-183.379211	857.830200	-615.766541	87.031860	478.163910	-554.359802	-237.905075	504.541168	-658.119446	77.404831	85.098320	-632.104736	-239.603973	85.729858	-578.737000	113.704590	1324.911621	-532.266113	-217.182922	1336.919556	-504.739502	-43.406807	1318.122314	-523.021484	-24.115204	1614.463501	-561.903931	210.636566	1067.518311	-467.765930	-304.197662	1082.864136	-323.294739	152.952347	966.553406	-242.619446	-183.759369	1000.307922	-564.428894	-69.517822	953.037537	564.677612	4.542282	960.545776	547.737061	182.151215
-615.371643	33.766258	858.199036	-576.751343	-183.653793	857.491516	-615.271545	87.459091	477.866669	-554.212891	-238.078949	504.385468	-658.106262	77.452202	85.121811	-632.127563	-239.633484	85.765747	-578.574463	113.628868	1324.514893	-532.179138	-216.974564	1336.536987	-504.714691	-43.425285	1317.583862	-521.927917	-23.963310	1613.770996	-559.383667	210.315918	1067.292969	-464.753998	-302.489410	1082.900024	-319.088287	151.852249	971.387939	-238.503448	-181.366867	1005.388123	-565.033081	-69.741074	952.767212	564.100952	4.727871	960.454468	547.266174	182.198425
-615.764587	33.676403	857.809387	-577.342896	-183.801239	857.224609	-614.788269	87.972275	477.654236	-554.022705	-238.207581	504.261932	-658.047058	77.481339	85.152237	-632.163879	-239.599228	85.753738	-578.401550	113.535881	1324.126343	-532.111755	-216.737885	1336.145630	-504.692596	-43.423218	1317.058716	-520.748352	-23.835514	1613.089844	-556.972473	209.972229	1067.157715	-461.870117	-301.080872	1083.117798	-315.107605	150.670486	976.577393	-234.751022	-179.023849	1010.702026	-565.503662	-69.832031	952.430359	563.585083	4.808341	960.452271	546.744324	182.270218
-615.927979	33.924953	857.644592	-577.868896	-183.689865	857.140503	-614.329895	88.284492	477.513763	-553.761353	-238.309311	504.133789	-658.033386	77.529823	85.167618	-632.138306	-239.642288	85.753517	-578.246155	113.478058	1323.874146	-532.043579	-216.540710	1335.812622	-504.635834	-43.417908	1316.597168	-519.571716	-23.703396	1612.385254	-554.663940	209.611237	1067.072021	-459.060699	-299.651093	1083.323608	-311.360168	149.404755	982.055908	-231.172134	-176.736572	1016.450317	-565.920837	-69.684616	952.331299	563.080139	4.900850	960.470581	546.281189	182.385513
-616.139526	33.920887	857.463013	-578.289734	-184.074310	857.035828	-613.817627	88.570450	477.303650	-553.542664	-238.446701	504.084076	-657.999756	77.562279	85.205780	-632.179077	-239.647598	85.776390	-578.102661	113.422783	1323.690430	-532.015869	-216.361374	1335.519531	-504.566589	-43.415424	1316.211548	-518.311218	-23.561058	1611.677734	-552.454651	209.201233	1067.036743	-456.363342	-298.387421	1083.608643	-307.710144	148.240204	987.836060	-227.673859	-174.452759	1022.836670	-566.301270	-69.895432	952.210022	562.689026	4.946548	960.505127	545.919067	182.426453
-616.322510	33.998943	857.296509	-578.765747	-184.015488	856.911316	-613.386230	88.825272	477.155182	-553.332947	-238.559341	503.986420	-657.978027	77.573814	85.239624	-632.223083	-239.704865	85.842506	-577.998169	113.351723	1323.543579	-531.912964	-216.145615	1335.246216	-504.437134	-43.429111	1315.875732	-517.083008	-23.438053	1610.957520	-550.366211	208.822769	1067.138062	-453.668427	-297.259552	1083.924316	-304.405792	146.990356	993.682800	-224.609833	-172.359406	1029.138550	-566.715820	-69.865410	952.094238	562.371338	5.055548	960.548950	545.615906	182.460953
-616.599121	34.045353	857.218628	-579.258850	-183.997299	856.893372	-613.165710	89.080315	476.999786	-553.125183	-238.654755	503.895599	-657.965820	77.626984	85.268410	-632.374084	-239.752884	85.923950	-577.853088	113.268867	1323.423096	-531.770813	-215.925140	1335.008789	-504.198181	-43.388176	1315.562378	-515.885620	-23.344574	1610.235107	-548.313477	208.399475	1067.280151	-451.153259	-296.251801	1084.341797	-301.191071	145.786499	999.879395	-221.797882	-170.217484	1035.748047	-567.098450	-69.837868	952.045898	562.100952	5.152776	960.622192	545.336060	182.523392
-616.776794	34.090439	857.126465	-579.604919	-183.951599	856.829651	-612.873108	89.333298	476.866791	-552.896545	-238.714890	503.840607	-657.945068	77.604652	85.315186	-632.426514	-239.762390	85.968674	-577.736389	113.186951	1323.358276	-531.638306	-215.720245	1334.843872	-503.933319	-43.320263	1315.293701	-514.720154	-23.241034	1609.566895	-546.336182	207.956924	1067.449829	-448.668152	-295.379120	1084.813477	-298.307556	144.566757	1006.191345	-219.190506	-168.114502	1042.424194	-567.434814	-69.816620	951.993408	561.913452	5.241896	960.740723	545.180298	182.601532
-616.986511	34.161007	857.069031	-579.978394	-183.924911	856.819702	-612.593384	89.523750	476.766571	-552.785278	-238.810303	503.754822	-657.959900	77.622551	85.329056	-632.458557	-239.757660	85.989998	-577.638123	113.141457	1323.359985	-531.449585	-215.524811	1334.706909	-503.711395	-43.250294	1315.061768	-513.612366	-23.147545	1608.952637	-544.418701	207.652420	1067.794922	-446.245941	-294.362579	1085.237793	-295.584961	143.316422	1012.993408	-216.846603	-166.148148	1049.463135	-567.769897	-69.778839	951.974365	561.599670	5.323829	960.741211	544.911926	182.680344
-617.181030	34.213566	857.039734	-580.271362	-183.941513	856.862122	-612.359985	89.686935	476.684753	-552.712097	-238.848373	503.752289	-657.941833	77.625114	85.385506	-632.450134	-239.781143	86.044678	-577.480713	113.022308	1323.389526	-531.221130	-215.346832	1334.616211	-503.409363	-43.193550	1314.824707	-512.598572	-23.075157	1608.378296	-542.485229	207.250214	1068.077393	-443.762878	-293.706329	1085.872925	-292.902496	142.120636	1019.870300	-214.601532	-164.426102	1056.975708	-568.060364	-69.752991	951.995544	561.421875	5.418616	960.799866	544.756531	182.729477
-617.360962	34.269981	857.045593	-580.592224	-183.835770	856.913147	-612.163757	89.805710	476.648804	-552.695557	-238.854889	503.720428	-657.938049	77.605713	85.420746	-632.445679	-239.761749	86.028984	-577.318054	112.892807	1323.373535	-530.952576	-215.104294	1334.454224	-503.029938	-43.156136	1314.601440	-511.653381	-23.011559	1607.858643	-540.601624	206.914597	1068.493530	-441.444763	-292.902252	1086.441040	-290.504791	140.963882	1026.868896	-212.596115	-162.747040	1064.464600	-568.351074	-69.677696	952.037292	561.263062	5.536368	960.873535	544.613708	182.851700
-617.497192	34.251369	857.056824	-580.831543	-183.874588	857.034424	-611.948914	89.885384	476.597656	-552.779541	-238.871429	503.721313	-657.939758	77.612434	85.458611	-632.395813	-239.740356	86.053696	-577.033020	112.763390	1323.321777	-530.685852	-214.862061	1334.292969	-502.593201	-43.101391	1314.400879	-510.816956	-22.955025	1607.395020	-538.723267	206.588654	1068.861450	-439.071228	-292.251526	1087.043091	-288.368103	139.941299	1033.936035	-210.846893	-161.217300	1072.127441	-568.586060	-69.681320	952.117432	561.147583	5.685608	960.903259	544.497742	182.978561
-617.650879	34.252140	857.082825	-581.106445	-183.810516	857.113464	-611.809753	90.013107	476.557587	-552.915222	-238.876541	503.713257	-657.941406	77.596146	85.532585	-632.318848	-239.658524	86.043419	-576.705688	112.646393	1323.279907	-530.404724	-214.639557	1334.131348	-502.122620	-43.061222	1314.143677	-510.053864	-22.912868	1606.923096	-536.866821	206.424744	1069.176392	-436.742218	-291.658020	1087.658447	-286.544739	138.899887	1041.124146	-209.349701	-159.879044	1079.916748	-568.823975	-69.645256	952.177368	561.062622	5.807011	960.928711	544.412720	183.115280
-617.806396	34.276161	857.087952	-581.343872	-183.737808	857.165771	-611.591980	90.127640	476.494659	-553.029114	-238.871384	503.717316	-657.940918	77.609749	85.560799	-632.413330	-239.685654	86.044357	-576.388794	112.579964	1323.145508	-530.017944	-214.394836	1333.952759	-501.593719	-42.955654	1313.809448	-509.390869	-22.878712	1606.481689	-535.025513	206.261322	1069.465088	-434.428070	-291.221161	1088.268799	-284.944733	137.932022	1048.233032	-208.080444	-158.669724	1087.777954	-569.020081	-69.586609	952.205383	561.055847	5.950905	960.980164	544.417908	183.234100
-617.947571	34.284878	857.084778	-581.574158	-183.717056	857.214417	-611.429993	90.257561	476.448761	-553.104492	-238.834824	503.696747	-657.878601	77.632271	85.548805	-632.279846	-239.663574	85.980972	-575.929321	112.497307	1322.996582	-529.568359	-214.137894	1333.697998	-501.106903	-42.856945	1313.502197	-508.779541	-22.852848	1606.072266	-533.222107	206.318588	1069.714844	-432.110596	-290.773285	1088.903564	-283.535278	136.907974	1055.314697	-207.064941	-157.609985	1095.695923	-569.197937	-69.560158	952.224976	561.039490	6.053504	960.989746	544.398560	183.355759
-618.090820	34.329807	857.071960	-581.781677	-183.627808	857.225891	-611.227356	90.365829	476.365784	-553.069397	-238.765167	503.673706	-657.869263	77.622467	85.553925	-632.287476	-239.647476	85.971001	-575.482605	112.417976	1322.836914	-529.098755	-213.897461	1333.476807	-500.511200	-42.774761	1313.145142	-508.191864	-22.834988	1605.700439	-531.294312	206.407120	1069.992188	-429.756104	-290.456238	1089.443726	-282.169556	136.007599	1062.494019	-206.253250	-156.742584	1103.693726	-569.348267	-69.486267	952.215820	561.180847	6.159599	961.087097	544.531921	183.474945
-618.270996	34.386631	857.046204	-581.974121	-183.594131	857.229431	-611.095459	90.493622	476.281830	-553.036804	-238.753113	503.661163	-657.892944	77.627884	85.554581	-632.340759	-239.650726	85.993637	-574.990356	112.327042	1322.651367	-528.529602	-213.637650	1333.223145	-499.938751	-42.695446	1312.818970	-507.662445	-22.858757	1605.387695	-529.401733	206.554810	1070.289063	-427.463043	-290.247681	1090.066772	-281.082214	135.140015	1069.594116	-205.741592	-156.132050	1111.814941	-569.481995	-69.421768	952.186768	561.290161	6.251439	961.131531	544.633545	183.549423
-618.485535	34.432640	857.022034	-582.157104	-183.558685	857.222717	-610.930847	90.617523	476.218872	-552.864258	-238.704453	503.623291	-657.892700	77.665131	85.596832	-632.326050	-239.628555	86.021271	-574.468933	112.235329	1322.544312	-527.986450	-213.397217	1333.041870	-499.337158	-42.616093	1312.467773	-507.185242	-22.898888	1605.157104	-527.494141	206.690247	1070.695557	-425.183838	-290.192719	1090.690063	-280.150238	134.396637	1076.697266	-205.529617	-155.433289	1119.782471	-569.619873	-69.359116	952.150452	561.397400	6.336921	961.188965	544.738464	183.636185
-618.675781	34.469501	856.978333	-582.328674	-183.480652	857.145386	-610.768860	90.762032	476.152771	-552.704346	-238.720886	503.603668	-657.878296	77.704163	85.589508	-632.434937	-239.605515	86.147209	-573.980042	112.187614	1322.390991	-527.403564	-213.107986	1332.851807	-498.756958	-42.488762	1312.112305	-506.733643	-22.945053	1604.964355	-525.532898	206.848846	1071.068481	-422.949890	-290.011627	1091.337036	-279.429047	133.634445	1083.873047	-205.548294	-154.906830	1127.539551	-569.722473	-69.299683	952.064514	561.317200	6.420227	961.058594	544.680847	183.707199
-618.872803	34.517014	856.914734	-582.482239	-183.359756	857.053589	-610.579956	90.987862	476.042755	-552.481995	-238.711243	503.520416	-657.888428	77.732903	85.585342	-632.385925	-239.608932	86.155792	-573.400146	112.156998	1322.227783	-526.750977	-212.765671	1332.607422	-498.071533	-42.352993	1311.789673	-506.319489	-23.000797	1604.764160	-523.626038	206.968170	1071.505371	-420.779907	-290.014801	1091.963989	-278.928894	132.929001	1090.965942	-205.848419	-154.478363	1135.240601	-569.807068	-69.204765	951.956787	561.488892	6.543606	961.081421	544.858093	183.798248
-619.094482	34.614613	856.826721	-582.777954	-183.126846	856.958923	-610.391968	91.268013	475.941223	-552.220215	-238.715363	503.372742	-657.892334	77.773651	85.620407	-632.320496	-239.591202	86.157547	-572.801880	112.034767	1322.054199	-526.173462	-212.524429	1332.427246	-497.398956	-42.255116	1311.450195	-505.945496	-23.065128	1604.557861	-521.857849	207.292496	1071.878540	-418.700012	-290.069183	1092.584839	-278.701080	132.157150	1097.779785	-206.368835	-154.237213	1142.848022	-569.963074	-69.032555	951.831665	561.670349	6.670237	961.073425	545.049622	183.901398
-619.306519	34.706020	856.681213	-582.923035	-183.018982	856.761902	-610.175293	91.530067	475.812256	-551.918091	-238.732361	503.237518	-657.931152	77.807434	85.609200	-632.300415	-239.582748	86.177322	-572.298645	111.945580	1321.850464	-525.535828	-212.292923	1332.291626	-496.755493	-42.093273	1311.110229	-505.553955	-23.140903	1604.305786	-520.090698	207.685043	1072.218750	-416.670197	-290.189026	1093.178711	-278.714081	131.439423	1104.746094	-207.114914	-154.108185	1150.305176	-570.018494	-68.924889	951.619690	561.824951	6.777934	961.043884	545.224243	183.996170
-619.478699	34.777931	856.529541	-583.038513	-182.902283	856.565369	-609.950012	91.795578	475.672943	-551.575317	-238.755737	503.127502	-657.913940	77.848282	85.612846	-632.287292	-239.589844	86.213554	-571.862549	111.964272	1321.640381	-524.905518	-212.030945	1332.088135	-496.106140	-41.926731	1310.787964	-505.136993	-23.227795	1604.018066	-518.333984	208.004532	1072.514404	-414.643311	-290.307434	1093.748413	-278.927368	130.715225	1111.692505	-208.052826	-154.064102	1157.580444	-570.055481	-68.823059	951.410095	562.020691	6.876940	960.986755	545.422791	184.106659
-619.604126	34.777378	856.409058	-583.111694	-182.828262	856.388794	-609.705811	92.080757	475.523773	-551.185486	-238.735596	502.984100	-657.919617	77.935440	85.631607	-632.272278	-239.598053	86.228371	-571.365601	111.908997	1321.455322	-524.212341	-211.802032	1331.936401	-495.442993	-41.819683	1310.477539	-504.708679	-23.318123	1603.735107	-516.660095	208.455399	1072.832397	-412.710144	-290.560547	1094.362061	-279.344025	130.073547	1118.491943	-209.112915	-154.097839	1164.575562	-570.066284	-68.786674	951.232422	562.201538	6.979200	960.945862	545.615784	184.172195
-619.667053	34.432850	856.287292	-583.214539	-182.757080	856.214355	-609.290283	92.313034	475.378845	-550.805786	-238.752182	502.856354	-657.806335	78.003105	85.623337	-632.228149	-239.563370	86.268806	-570.858459	111.893013	1321.267090	-523.553284	-211.583817	1331.766724	-494.762604	-41.698421	1310.192139	-504.200165	-23.388916	1603.443848	-514.920959	208.921585	1073.102051	-410.738556	-290.795319	1094.990723	-279.912964	129.540771	1125.028320	-210.346115	-154.198212	1171.325073	-570.067688	-68.928391	951.057678	562.377930	7.073336	960.900085	545.795349	184.208511
-619.695557	34.827728	856.024658	-583.273499	-182.648056	856.004333	-609.010193	92.602066	475.349731	-550.392029	-238.821411	502.730591	-657.742798	78.072632	85.678268	-632.264771	-239.563736	86.330826	-570.348938	111.829330	1321.061768	-522.934448	-211.345581	1331.599854	-494.139557	-41.563255	1309.917358	-503.631226	-23.434490	1603.147095	-513.252441	209.405853	1073.382935	-408.818420	-290.993896	1095.626099	-280.572205	128.969254	1131.392456	-211.630920	-154.378754	1177.880371	-570.019531	-68.649361	950.789368	562.575562	7.196561	960.831726	545.970703	184.295822
-619.859009	35.035854	855.894653	-583.340515	-182.513031	855.814697	-608.731873	92.838760	475.276306	-549.945129	-238.746628	502.581390	-657.728943	78.130196	85.713509	-632.227295	-239.523605	86.394760	-569.878052	111.793602	1320.884766	-522.350891	-211.121002	1331.442749	-493.553955	-41.444485	1309.601807	-502.966431	-23.481073	1602.831177	-511.625824	209.864166	1073.749023	-406.845703	-291.292938	1096.305054	-281.276215	128.531235	1137.537598	-212.998688	-154.648453	1184.222900	-570.053711	-68.477966	950.602600	562.741089	7.303498	960.749023	546.150696	184.389648
-619.926208	35.087929	855.731812	-583.382629	-182.408691	855.626831	-608.404175	93.030212	475.154694	-549.507813	-238.710007	502.441650	-657.664856	78.200851	85.745415	-632.230164	-239.495163	86.419708	-569.415222	111.725616	1320.678345	-521.757019	-210.897888	1331.248291	-493.002350	-41.341610	1309.294678	-502.255920	-23.475769	1602.508545	-509.968048	210.325058	1074.157349	-404.943604	-291.500854	1097.007568	-282.136627	128.219589	1143.385132	-214.453201	-154.973450	1190.285767	-570.051880	-68.396278	950.408203	562.944031	7.406588	960.685791	546.372681	184.473099
-620.141052	35.189713	855.560791	-583.480469	-182.331833	855.445679	-608.166260	93.250259	475.026062	-549.141724	-238.713211	502.324982	-657.612732	78.217751	85.768631	-632.182190	-239.447617	86.475273	-569.016418	111.634956	1320.493286	-521.193970	-210.732559	1331.100830	-492.506897	-41.227711	1308.948853	-501.468140	-23.466377	1602.148315	-508.366730	210.828369	1074.581543	-403.007172	-291.837646	1097.737671	-283.029236	127.854874	1149.007813	-215.981369	-155.382584	1196.140137	-570.135925	-68.282776	950.206665	563.234192	7.502210	960.629761	546.674988	184.554108
-620.078857	35.182858	855.423950	-583.514709	-182.160858	855.235962	-607.767456	93.431328	474.898285	-548.787292	-238.687881	502.182220	-657.582214	78.229111	85.792786	-632.197266	-239.431580	86.493431	-568.488831	111.510994	1320.318237	-520.701050	-210.536499	1330.868164	-492.030914	-41.156464	1308.566895	-500.655121	-23.447475	1601.803711	-506.694855	211.341797	1075.075195	-401.144257	-292.177490	1098.445435	-283.961792	127.712715	1154.339355	-217.521805	-155.821701	1201.692871	-570.080139	-68.235146	950.021301	563.496216	7.583336	960.548584	546.981995	184.598953
-620.172852	35.219723	855.266418	-583.604675	-182.033722	855.003052	-607.506104	93.640961	474.782379	-548.498779	-238.619415	501.990845	-657.545166	78.262131	85.823341	-632.139771	-239.390808	86.494278	-568.259949	111.521553	1320.133179	-520.162109	-210.339859	1330.601685	-491.548920	-41.082241	1308.218750	-499.850494	-23.369419	1601.451416	-505.167999	211.876358	1075.627930	-399.270386	-292.589539	1099.105713	-284.920715	127.625229	1159.456055	-219.070068	-156.297882	1206.998169	-570.108215	-68.172455	949.805725	563.810669	7.668872	960.495178	547.333374	184.678909
-620.243835	35.248779	855.108398	-583.638733	-182.007675	854.831238	-607.197021	93.797112	474.718323	-548.177124	-238.571915	501.877716	-657.563293	78.259285	85.847633	-632.288574	-239.589996	86.485443	-567.858826	111.435623	1319.978394	-519.610352	-210.194626	1330.425293	-491.060486	-41.016220	1307.812744	-499.044250	-23.296944	1601.067749	-503.578033	212.373764	1076.173340	-397.324097	-292.958008	1099.784912	-285.904205	127.649261	1164.384521	-220.655975	-156.796524	1212.094482	-570.110229	-68.137054	949.623413	564.140198	7.741341	960.443848	547.670532	184.743286
-620.290466	35.311565	854.973938	-583.702698	-181.947189	854.655701	-606.934082	93.945892	474.606781	-547.836121	-238.517059	501.727325	-657.552551	78.272781	85.885826	-632.291016	-239.593628	86.505859	-567.455078	111.347862	1319.846558	-519.011841	-210.033737	1330.270996	-490.500305	-40.955505	1307.422729	-498.247375	-23.214380	1600.636475	-502.069366	213.011063	1076.757690	-395.462036	-293.357391	1100.464966	-286.877502	127.701256	1169.152344	-222.192078	-157.298370	1216.949585	-570.120667	-68.088333	949.454041	564.469971	7.838559	960.392212	548.013062	184.854858
-620.318115	35.358059	854.838684	-583.732666	-181.934799	854.503662	-606.627197	94.070679	474.511841	-547.434692	-238.479065	501.614532	-657.492371	78.280128	85.909721	-632.267029	-239.548538	86.531761	-567.025696	111.289200	1319.685303	-518.437073	-209.794464	1330.015137	-489.924072	-40.858513	1307.054321	-497.461212	-23.098438	1600.172852	-500.569946	213.503464	1077.335083	-393.574005	-293.795685	1101.094849	-287.701874	127.783882	1173.526611	-223.715805	-157.797211	1221.552979	-570.098083	-68.058678	949.293030	564.810913	7.898691	960.339172	548.378967	184.967972
-620.333801	35.417744	854.727417	-583.765015	-181.847641	854.343933	-606.287964	94.225121	474.412750	-546.978882	-238.428604	501.509857	-657.471558	78.300377	85.917564	-632.233887	-239.544754	86.586121	-566.541504	111.122726	1319.507568	-517.782776	-209.617340	1329.802490	-489.340088	-40.787327	1306.712402	-496.677429	-22.975080	1599.724854	-499.137878	214.009872	1077.880005	-391.744446	-294.127502	1101.720093	-288.520020	127.808281	1177.620361	-225.200043	-158.257339	1225.927368	-570.065613	-67.998596	949.139221	565.129578	8.010794	960.276733	548.756592	185.078079
-620.679688	35.585758	854.562317	-583.888000	-181.909286	854.212341	-606.104248	94.483521	474.337769	-546.525635	-238.413223	501.361145	-657.437927	78.326897	85.947609	-632.229553	-239.514954	86.649139	-565.888123	110.905022	1319.307251	-517.184204	-209.423782	1329.579712	-488.795380	-40.705498	1306.380737	-495.885223	-22.854595	1599.295044	-497.588287	214.503601	1078.324219	-389.881104	-294.444244	1102.275024	-289.426697	127.880569	1181.693604	-226.655472	-158.686401	1230.028809	-570.199951	-67.886574	948.953674	565.514526	8.078242	960.284180	549.188293	185.097137
-620.689026	35.538383	854.458496	-583.927124	-181.862991	854.045898	-605.762085	94.669411	474.226227	-546.091980	-238.430664	501.225494	-657.420410	78.330765	85.952858	-632.122986	-239.511078	86.659279	-565.551208	110.872871	1319.120605	-516.539917	-209.216309	1329.328125	-488.271332	-40.658436	1306.041748	-495.100647	-22.731554	1598.889404	-496.147919	214.902176	1078.716309	-388.122040	-294.751312	1102.814941	-290.109039	128.069809	1185.391602	-228.021561	-159.133713	1233.860962	-570.163025	-67.906097	948.798889	565.925110	8.122895	960.278259	549.633301	185.128204
-620.710388	35.492828	854.340515	-583.978149	-181.848633	853.862915	-605.468323	94.871544	474.095795	-545.617798	-238.468079	501.078400	-657.384155	78.372948	85.954552	-632.113953	-239.523636	86.693138	-565.023804	110.746185	1318.882813	-515.909180	-209.042511	1329.049194	-487.711914	-40.649143	1305.759644	-494.345612	-22.601400	1598.538330	-494.696411	215.409668	1079.107056	-386.429901	-294.982391	1103.325684	-290.840576	128.208328	1188.925537	-229.279938	-159.587585	1237.382813	-570.120728	-67.939606	948.622620	566.316223	8.195899	960.274658	550.115112	185.165802
-620.730774	35.393822	854.182434	-583.913269	-181.911545	853.638062	-605.089233	95.101738	473.981415	-545.201660	-238.469727	500.948669	-657.365845	78.399223	85.997002	-632.078613	-239.518723	86.701012	-564.529236	110.618622	1318.692627	-515.333374	-208.840622	1328.775757	-487.153168	-40.616386	1305.428955	-493.586975	-22.496525	1598.232666	-493.198395	215.480621	1079.497681	-384.774414	-295.189850	1103.809448	-291.314575	128.409149	1192.150024	-230.429245	-159.994324	1240.628784	-570.018433	-68.022469	948.403931	566.751648	8.257106	960.274475	550.583862	185.224472
-620.787292	35.286251	853.996094	-583.951965	-182.059891	853.476379	-604.717834	95.324074	473.820435	-544.855591	-238.592941	500.805237	-657.311096	78.469467	86.024689	-632.050720	-239.522629	86.725006	-564.132629	110.486076	1318.497192	-514.880127	-208.646271	1328.545532	-486.677460	-40.579617	1305.167236	-492.886383	-22.413109	1597.932129	-491.747162	215.812271	1079.895630	-383.151215	-295.313385	1104.291992	-291.704010	128.666199	1195.090088	-231.559570	-160.297363	1243.661743	-569.985718	-68.124344	948.200989	567.247559	8.344499	960.330750	551.084656	185.308777
-620.843262	35.271271	853.810547	-584.083862	-182.012054	853.299683	-604.340881	95.555229	473.671478	-544.462280	-238.715591	500.657990	-657.248169	78.539734	86.030312	-631.998413	-239.564331	86.755943	-563.732544	110.375275	1318.302734	-514.397217	-208.438690	1328.317749	-486.176453	-40.547939	1304.927368	-492.224731	-22.316422	1597.572144	-490.398254	216.597168	1080.260742	-381.635559	-295.379761	1104.789429	-291.989807	128.944550	1197.752075	-232.519196	-160.539673	1246.408081	-569.997803	-68.099983	947.991333	567.623657	8.415999	960.324219	551.526794	185.349792
-620.860596	35.237263	853.612366	-584.094666	-182.074051	853.100891	-603.972839	95.751846	473.513397	-544.002258	-238.826019	500.524963	-657.234436	78.571701	86.030563	-631.950012	-239.568314	86.770027	-563.349304	110.222565	1318.065063	-513.927979	-208.242081	1328.130737	-485.633453	-40.538250	1304.642578	-491.620972	-22.209949	1597.205078	-489.015564	216.794983	1080.716797	-380.140015	-295.412292	1105.320557	-292.222565	129.132706	1200.221802	-233.339401	-160.784637	1248.975708	-569.935364	-68.134933	947.765808	568.047729	8.452094	960.354492	552.034119	185.410004
-620.868530	35.213516	853.417603	-584.096375	-182.140488	852.897949	-603.596619	95.935936	473.383484	-543.614441	-238.930283	500.375824	-657.173584	78.598808	86.043518	-631.920593	-239.607712	86.802010	-562.912598	110.071846	1317.878418	-513.491943	-208.049789	1327.920166	-485.113953	-40.497940	1304.423340	-491.049561	-22.115486	1596.822510	-487.701385	216.954666	1081.153076	-378.746552	-295.300690	1105.805542	-292.389160	129.306076	1202.504150	-234.136948	-160.984055	1251.340698	-569.865784	-68.171028	947.540771	568.449890	8.527438	960.384644	552.452332	185.484100
-620.853027	35.161404	853.232361	-584.100769	-182.162201	852.678833	-603.264221	96.136269	473.264923	-543.203613	-238.999512	500.245789	-657.144226	78.642082	86.049637	-631.922485	-239.634048	86.802132	-562.498901	109.931854	1317.678467	-513.005066	-207.920822	1327.767456	-484.572754	-40.448326	1304.128662	-490.534210	-22.023193	1596.431396	-486.442657	217.180710	1081.526367	-377.346069	-295.284576	1106.199463	-292.565857	129.540497	1204.588867	-234.852310	-161.129364	1253.480103	-569.796875	-68.214127	947.317017	568.830811	8.555347	960.433594	552.831299	185.530197
-620.835449	35.128342	853.027832	-584.098389	-182.191742	852.430603	-602.933228	96.291656	473.103241	-542.820862	-239.050644	500.083862	-657.149902	78.632423	86.077774	-631.907043	-239.638092	86.820061	-562.017639	109.787697	1317.474121	-512.499329	-207.794617	1327.585693	-483.996155	-40.411556	1303.808838	-490.109161	-21.980171	1596.030151	-485.228088	217.004593	1081.882813	-376.023987	-295.158783	1106.606323	-292.675232	129.616852	1206.545776	-235.546127	-161.252411	1255.522217	-569.707153	-68.253036	947.063416	569.217041	8.456008	960.536011	553.275024	185.569839
-620.802246	35.066086	852.802612	-583.936157	-181.750122	852.017090	-602.538513	96.468163	472.920074	-542.299255	-239.050522	499.875732	-657.095703	78.647820	86.071785	-631.819031	-239.640915	86.789268	-561.536438	109.689705	1317.267212	-512.051392	-207.604660	1327.274658	-483.410065	-40.417656	1303.523560	-489.666565	-21.870213	1595.747314	-484.083374	217.562439	1082.107910	-374.757263	-295.059906	1106.886719	-292.898682	129.769623	1208.301880	-236.169388	-161.434555	1257.415039	-569.508728	-68.096283	946.710815	569.619934	8.392901	960.629700	553.715942	185.558899
-620.786438	35.072422	852.608032	-583.966614	-181.697281	851.762573	-602.213684	96.662704	472.796478	-541.946716	-239.101959	499.688629	-657.054871	78.673355	86.043289	-631.842102	-239.640823	86.793465	-561.101135	109.640503	1317.052979	-511.610474	-207.459229	1326.572388	-482.750824	-40.380733	1303.213135	-489.307281	-21.780373	1595.440552	-483.009491	217.748322	1082.311768	-373.462372	-294.978699	1107.052612	-293.109314	129.842560	1209.977905	-236.755905	-161.605988	1259.169922	-569.432434	-68.084351	946.458069	570.037048	8.473124	960.639404	554.155029	185.597885
-620.799927	35.037045	852.389160	-584.009949	-181.728165	851.532410	-601.803894	96.838402	472.618378	-541.552185	-239.180603	499.533722	-657.048401	78.670174	86.053230	-631.818787	-239.643692	86.752747	-560.532349	109.514221	1316.804077	-511.038910	-207.350311	1326.256836	-482.180206	-40.327763	1302.915283	-488.985718	-21.667959	1595.135742	-481.977325	217.881683	1082.424316	-372.232727	-294.838867	1107.209595	-293.286926	129.864456	1211.481201	-237.320221	-161.728088	1260.804565	-569.370544	-68.111359	946.201599	570.294434	8.736700	960.499023	554.539551	185.677780
-620.805847	35.018814	852.170227	-584.025757	-181.777176	851.331116	-601.370422	97.054192	472.438293	-541.125671	-239.192612	499.340668	-657.030151	78.690414	86.055336	-631.792725	-239.674255	86.788849	-560.020386	109.455917	1316.536499	-510.510468	-207.226685	1325.963989	-481.524353	-40.270912	1302.581177	-488.699127	-21.562384	1594.829834	-481.030457	218.078384	1082.527588	-371.069214	-294.686829	1107.372925	-293.523743	129.914200	1212.879395	-237.804504	-161.895630	1262.318970	-569.292175	-68.124290	945.959045	570.840820	8.991323	960.539551	555.006775	185.801758
-620.805786	35.007259	851.949890	-584.138977	-181.680206	851.100281	-601.034424	97.238464	472.294800	-540.684692	-239.239120	499.115723	-656.985962	78.708443	86.042885	-631.742493	-239.696686	86.774437	-559.462891	109.408699	1316.251831	-509.914948	-207.085953	1325.550903	-480.890656	-40.236565	1302.205444	-488.437195	-21.473225	1594.523682	-480.055389	218.178680	1082.578125	-369.858734	-294.613953	1107.486938	-293.727692	129.958603	1214.196655	-238.230057	-162.027573	1263.839233	-569.250854	-68.084122	945.699097	571.140320	9.013007	960.568481	555.405945	185.826691
-620.801697	35.028851	851.734985	-584.163757	-181.694321	850.867615	-600.695374	97.448708	472.165894	-540.208557	-239.270462	498.931549	-656.977173	78.716415	86.047485	-631.726013	-239.718719	86.797775	-558.851013	109.351334	1315.908325	-509.291565	-206.996445	1325.275513	-480.270721	-40.171093	1301.807739	-488.172638	-21.368336	1594.210938	-479.172913	218.300201	1082.568726	-368.727844	-294.493164	1107.566040	-294.079742	129.997314	1215.505981	-238.799286	-162.159836	1265.167725	-569.160034	-68.076157	945.439270	571.368896	8.986716	960.571716	555.732727	185.814240
-620.795166	34.976143	851.494873	-584.081116	-181.852020	850.619202	-600.295593	97.683495	472.019226	-539.799500	-239.346069	498.780853	-656.940369	78.726471	86.035934	-631.782593	-239.748642	86.803787	-558.312012	109.336998	1315.574951	-508.704010	-206.846771	1324.851685	-479.648743	-40.107395	1301.413452	-487.861847	-21.269749	1593.897949	-478.303833	218.228973	1082.575928	-367.597748	-294.454651	1107.713623	-294.334839	130.036285	1216.618774	-239.174438	-162.343781	1266.554199	-569.031128	-68.161407	945.164063	571.607239	9.014237	960.586060	556.030640	185.781525
-620.826843	34.972149	851.262634	-584.193176	-181.733124	850.317078	-599.902588	97.930168	471.864105	-539.287659	-239.431534	498.546844	-656.893311	78.754189	86.033409	-631.702515	-239.742737	86.810753	-557.736084	109.283073	1315.259033	-508.079102	-206.735733	1324.523804	-479.036865	-40.079262	1300.985596	-487.495514	-21.183018	1593.564819	-477.466370	218.393814	1082.573853	-366.449310	-294.435150	1107.847534	-294.705963	130.007629	1217.776367	-239.652435	-162.522964	1267.846924	-568.984863	-68.123543	944.855896	571.843933	9.020844	960.589417	556.321106	185.848846
-620.826111	34.918953	851.015320	-584.196472	-181.760147	850.035461	-599.478333	98.143227	471.640900	-538.777710	-239.475952	498.316193	-656.848083	78.762642	86.047829	-631.714966	-239.754486	86.830055	-557.199097	109.265625	1314.983521	-507.254974	-206.764771	1324.284912	-478.405182	-40.031147	1300.538208	-487.100067	-21.087849	1593.250610	-476.697479	218.930740	1082.545044	-365.333649	-294.376770	1107.996460	-295.213806	130.069931	1218.876343	-240.002563	-162.705185	1269.104980	-568.884460	-68.161194	944.555054	572.085571	8.990830	960.619263	556.639343	185.840103
-620.792908	34.864006	850.768372	-584.151978	-181.792969	849.755432	-598.938049	98.387840	471.438843	-538.265320	-239.531357	498.113525	-656.778137	78.809631	86.046143	-631.663940	-239.803070	86.848343	-556.650513	109.203545	1314.694336	-506.897797	-206.400375	1323.779419	-477.837799	-39.938416	1300.072266	-486.608002	-21.002632	1592.922974	-475.871735	219.127457	1082.488892	-364.242462	-294.363342	1108.123779	-295.680664	130.040466	1219.979492	-240.390427	-162.984604	1270.320557	-568.758911	-68.202354	944.260376	572.299438	8.979192	960.624023	556.924316	185.896576
-620.745056	34.814255	850.486755	-584.097290	-181.801575	849.476135	-598.386536	98.722153	471.232361	-537.762085	-239.553299	497.899292	-656.700745	78.880890	86.017174	-631.731995	-239.812851	86.868042	-556.196655	109.163422	1314.412231	-506.296600	-206.382065	1323.921509	-477.325195	-39.833290	1299.623169	-486.038849	-20.905052	1592.549683	-475.145355	219.220963	1082.403198	-363.188202	-294.342896	1108.299438	-296.228088	129.984604	1221.111694	-240.805817	-163.215500	1271.521973	-568.624084	-68.214149	943.948914	572.455627	8.840189	960.700623	557.264893	185.670227
-620.682007	34.735031	850.149536	-583.966858	-181.987518	849.179688	-597.855896	99.001511	470.986816	-537.153320	-239.559174	497.729034	-656.689270	78.903122	86.034660	-631.719971	-239.783630	86.877495	-555.571899	109.173958	1313.991943	-505.789154	-206.154358	1323.247070	-476.743530	-39.749577	1299.151611	-485.379913	-20.818621	1592.186157	-474.361023	219.129898	1082.243774	-362.056915	-294.284088	1108.406860	-296.951263	129.848663	1222.338501	-241.249680	-163.553619	1272.755127	-568.438843	-68.306007	943.597900	572.950317	9.007621	960.565552	557.553101	185.935257
-620.679871	34.711029	849.815491	-584.021118	-181.885742	848.848145	-597.277954	99.305580	470.728943	-536.518677	-239.580673	497.474335	-656.639893	78.947304	86.038338	-631.644226	-239.816360	86.837402	-554.953064	109.345131	1313.606323	-505.242065	-205.973297	1322.937500	-476.162933	-39.644386	1298.671631	-484.670746	-20.711300	1591.797607	-473.623016	219.525879	1082.043213	-361.042725	-294.205078	1108.469604	-297.810120	129.683426	1223.493896	-241.751648	-163.849411	1273.896851	-568.354492	-68.252922	943.224365	573.177917	8.991158	960.577087	557.873657	185.906494
-620.646301	34.693321	849.483398	-583.967224	-181.850143	848.489502	-596.616272	99.663071	470.470520	-535.862671	-239.639908	497.215942	-656.589661	79.011375	86.025467	-631.667358	-239.833282	86.842514	-554.430969	109.521492	1313.335693	-504.703400	-205.788803	1322.636841	-475.579407	-39.532368	1298.233154	-483.922211	-20.588326	1591.385986	-472.958984	219.302902	1081.850708	-360.075928	-294.159088	1108.444336	-298.811401	129.411987	1224.754150	-242.348694	-164.163559	1275.016357	-568.219360	-68.235336	942.845398	573.352295	8.998832	960.613586	558.094055	185.958862
-620.651489	34.714046	849.155518	-583.920349	-181.837631	848.086304	-596.021484	100.070457	470.240723	-535.128357	-239.702454	496.897156	-656.607239	79.054932	86.046570	-631.594849	-239.842377	86.826637	-553.821899	109.585777	1312.991699	-504.072174	-205.661102	1322.321289	-474.818451	-39.195675	1297.917725	-483.111237	-20.440578	1590.917480	-472.297699	219.395569	1081.569824	-359.065887	-294.107483	1108.338867	-299.963531	129.019302	1225.971924	-243.071396	-164.508392	1276.061523	-568.111450	-68.228432	942.448730	573.371948	9.148802	960.651428	557.872131	186.351578
-620.662170	34.645828	848.719238	-583.879639	-181.908600	847.706726	-595.259277	100.514450	469.913879	-534.316162	-239.790710	496.601349	-656.523010	79.093323	86.097160	-631.589844	-239.900986	86.846016	-553.233948	109.675903	1312.605225	-503.434753	-205.499573	1322.010254	-474.172241	-38.991188	1297.498291	-482.303528	-20.293030	1590.421997	-471.578644	219.410202	1081.186401	-358.173187	-293.931732	1108.125000	-301.185944	128.537170	1227.095093	-243.959686	-164.854660	1277.143799	-567.998413	-68.248596	942.002197	573.603088	9.003646	960.693237	558.324768	186.086838
-620.710876	34.618233	848.243347	-583.861084	-181.988358	847.281372	-594.464722	100.881706	469.585510	-533.643799	-239.995026	496.316742	-656.387756	79.157433	86.091599	-631.650269	-239.968735	86.870316	-552.636047	109.799751	1312.144287	-502.775543	-205.325012	1321.680298	-473.454651	-38.963776	1296.810059	-481.519592	-20.091095	1589.859253	-470.895020	219.427109	1080.681152	-357.307251	-293.700500	1107.785400	-302.591156	127.947670	1228.258423	-245.003891	-165.264893	1278.155884	-567.900391	-68.251602	941.507263	573.759277	8.875443	960.742920	558.572144	185.927795
-620.746094	34.602848	847.817566	-583.864197	-181.937729	846.820557	-593.657043	101.295662	469.224457	-532.769775	-240.079376	495.987122	-656.363525	79.192421	86.125328	-631.625366	-240.006882	86.866386	-551.829529	109.742271	1311.491333	-502.019928	-205.152695	1321.341553	-472.718445	-38.789467	1296.295776	-480.775085	-19.887484	1589.281372	-470.113098	219.750702	1080.064209	-356.485138	-293.446350	1107.267944	-304.231506	127.349213	1229.346436	-246.184128	-165.556107	1278.971680	-567.797424	-68.221375	941.018372	573.852173	8.866991	960.781799	558.646545	185.923370
-620.912292	34.653244	847.458862	-583.755249	-182.095764	846.360962	-592.754211	101.818130	468.866119	-532.017029	-240.188171	495.686737	-656.280396	79.214340	86.159645	-631.618774	-240.062393	86.852356	-551.084656	109.852242	1310.985474	-501.091614	-205.029617	1320.803223	-472.023865	-38.546730	1295.791626	-480.065643	-19.664383	1588.660889	-469.342072	219.463028	1079.435669	-355.702118	-293.010162	1106.586060	-305.860779	126.564735	1230.423462	-247.502029	-165.876556	1279.613525	-567.718445	-68.261604	940.568726	573.856934	8.770411	960.811951	558.647705	185.851349
-620.834717	34.542713	846.785156	-583.802307	-182.006241	845.862610	-591.832520	102.336845	468.508148	-531.235352	-240.309692	495.354034	-656.161682	79.284912	86.172729	-631.639404	-240.114746	86.880508	-550.462036	110.209000	1310.490112	-500.127411	-204.976898	1320.390991	-471.173126	-38.433434	1295.156128	-479.457153	-19.402988	1588.029785	-468.487213	219.390045	1078.688354	-355.043671	-292.463928	1105.679199	-307.531281	125.682144	1231.257080	-248.899521	-166.064819	1280.006958	-567.543152	-68.183495	939.918152	573.874756	8.717585	960.849243	558.647156	185.788239
-620.831482	34.629086	846.187744	-583.730591	-181.975296	845.330078	-590.853394	102.937469	468.135620	-530.345520	-240.436401	494.981903	-656.084106	79.415863	86.221565	-631.627441	-240.147552	86.896980	-549.494141	110.155602	1309.592773	-499.220032	-204.789856	1319.979248	-470.428253	-38.251213	1294.528076	-478.926239	-19.126476	1587.426636	-467.632904	219.759064	1077.747070	-354.376343	-291.727997	1104.580444	-309.207001	124.693161	1231.899658	-250.532257	-166.299911	1280.473145	-567.385925	-68.066521	939.305115	573.562500	8.264685	960.893311	558.549377	185.556198
-620.792297	34.610050	845.530151	-583.561829	-182.036240	844.714966	-589.907593	103.668098	467.726807	-529.466858	-240.546295	494.564423	-655.989929	79.505043	86.288368	-631.641174	-240.229370	86.890739	-548.674011	110.411453	1308.846802	-498.328369	-204.590530	1319.497803	-469.669739	-38.017395	1293.799805	-478.516602	-18.812603	1586.832764	-466.626587	219.629944	1076.803589	-353.732788	-290.942444	1103.221924	-310.766754	123.622223	1232.390991	-252.130920	-166.360886	1280.584961	-567.152954	-68.046043	938.616882	573.516235	8.143816	960.905334	558.496399	185.456711
-620.763855	34.778194	844.924561	-583.411072	-182.057648	844.079773	-588.960022	104.319626	467.383118	-528.471008	-240.690948	494.192200	-655.952698	79.604126	86.314247	-631.569702	-240.293869	86.851036	-547.858032	110.713120	1308.022339	-497.394623	-204.442444	1318.796021	-468.988556	-37.834091	1293.029907	-478.240143	-18.502403	1586.229858	-465.525757	219.682770	1075.697632	-353.124359	-289.932220	1101.679443	-312.084229	122.521538	1232.600586	-253.728928	-166.286102	1280.517578	-566.939514	-67.949097	937.948608	573.479065	8.021014	960.890259	558.411316	185.350449
-620.599365	34.885067	844.122009	-583.263733	-181.993927	843.416687	-587.860291	104.887375	466.946320	-527.516541	-240.881195	493.748444	-655.885071	79.666573	86.334305	-631.614014	-240.371521	86.843384	-546.945068	111.028564	1307.176270	-496.359467	-204.320740	1317.665283	-468.298248	-37.633801	1292.297241	-478.142151	-18.221848	1585.684814	-464.276917	219.524323	1074.589722	-352.512329	-288.711884	1099.995728	-313.181244	121.314781	1232.658936	-255.339676	-166.055069	1280.305542	-566.636536	-67.782112	937.155334	573.324646	7.957113	960.921387	558.275696	185.232407
-620.351624	34.999554	843.393250	-582.898926	-182.083038	842.734070	-586.824341	105.544189	466.552551	-526.562134	-241.073059	493.368347	-655.801147	79.766403	86.388176	-631.559082	-240.459747	86.856514	-546.068787	111.322693	1306.300415	-495.332764	-204.272003	1316.854248	-467.684265	-37.417175	1291.546021	-478.188293	-17.952003	1585.221436	-462.786743	219.052307	1073.419312	-352.095306	-287.316528	1098.193970	-313.824585	120.092773	1232.512695	-256.607269	-165.386703	1279.691162	-566.206848	-67.714485	936.399475	572.810608	7.937590	961.007263	558.007874	184.964661
-620.109741	35.049599	842.613098	-582.630188	-181.922180	842.002197	-585.826599	106.139793	466.137268	-525.541077	-241.211166	492.959229	-655.648132	79.911453	86.422943	-631.487183	-240.553879	86.889610	-545.139160	111.604469	1305.328735	-494.311981	-204.198914	1315.980469	-467.162964	-37.277592	1290.815796	-478.449585	-17.714832	1584.860107	-461.205566	219.104599	1072.273926	-351.613953	-285.762482	1096.337280	-314.048950	118.815636	1232.041016	-257.672882	-164.414917	1278.871094	-565.813599	-67.556938	935.587769	572.830139	7.689859	960.897583	557.872742	184.932770
-619.648132	35.111221	841.944885	-582.132813	-181.856750	841.315979	-584.775024	106.802979	465.771393	-524.618469	-241.379913	492.610382	-655.512268	80.083824	86.473457	-631.450256	-240.608597	86.909584	-544.340210	111.853394	1304.474854	-493.412720	-204.141785	1315.163940	-466.786194	-37.145657	1290.133667	-478.910309	-17.506950	1584.582031	-459.440918	218.771759	1071.175659	-351.189911	-283.971039	1094.542114	-313.500519	117.540474	1231.362671	-258.307404	-163.046112	1277.722046	-565.230347	-67.477142	934.869934	572.703979	7.520480	960.891296	557.846436	184.588776
-619.073975	35.250763	841.065491	-581.410889	-181.953094	840.607361	-583.911133	107.455612	465.372833	-523.707458	-241.561478	492.298920	-655.403931	80.221970	86.496300	-631.317261	-240.640366	86.926132	-543.632813	112.043739	1303.512695	-492.646484	-204.002960	1314.279541	-466.629822	-37.040882	1289.468628	-479.559265	-17.339073	1584.434814	-457.376373	217.856949	1070.241699	-350.716492	-281.931061	1092.840942	-311.854431	116.249748	1230.365479	-258.065033	-161.294907	1276.279419	-564.454163	-67.342026	934.019531	572.289490	7.563394	960.894165	557.146606	184.878113
-618.392700	35.455292	840.512695	-580.804260	-181.978531	839.997375	-583.099426	108.048569	465.083344	-523.092834	-241.745728	492.023438	-655.219910	80.339111	86.535767	-631.277649	-240.676727	86.956161	-543.080383	112.170670	1302.701904	-492.098358	-203.817596	1313.409180	-466.774323	-37.061775	1288.868164	-480.385284	-17.242912	1584.478760	-455.254089	217.566574	1069.441040	-350.447754	-279.573364	1091.366577	-308.875763	115.090477	1228.855103	-257.034882	-158.639038	1274.216919	-563.734680	-67.282509	933.411011	571.985657	7.504189	960.881775	556.744873	184.792679
-617.407166	35.622345	839.798035	-579.967468	-182.353149	839.604492	-582.296692	108.525253	464.837250	-522.746887	-241.926590	491.843567	-655.086548	80.488831	86.542633	-631.308105	-240.777847	86.976578	-542.738464	112.270309	1302.002319	-491.902679	-203.561646	1312.620605	-467.283478	-37.086918	1288.462158	-481.378937	-17.175468	1584.765503	-452.896973	216.584549	1069.090942	-350.292114	-276.816284	1090.262085	-304.001770	113.911064	1226.994873	-253.961563	-155.301376	1271.581665	-562.787109	-67.281845	932.836487	571.274475	7.680065	960.933899	556.054199	184.448654
-616.220032	35.823986	839.458008	-578.785278	-182.322540	839.245483	-581.574707	108.881088	464.668213	-522.244995	-242.065002	491.691895	-655.007263	80.666496	86.578087	-631.228638	-240.907288	86.969589	-542.602783	112.227142	1301.470947	-492.081024	-203.253067	1311.973999	-468.090637	-37.210426	1287.967773	-482.515900	-17.207405	1585.332275	-449.979340	214.838867	1069.175293	-350.014008	-273.842346	1089.790771	-297.067383	112.919266	1224.640381	-248.498611	-151.343521	1268.434692	-561.625244	-67.183311	932.496887	570.673218	7.713607	960.946899	555.768677	184.247116
-614.866943	35.918949	839.335510	-577.652832	-181.936905	839.103210	-581.036804	109.156349	464.553680	-521.924500	-242.207764	491.630798	-654.957153	80.853416	86.668945	-631.158752	-241.050156	87.022041	-542.747925	112.082970	1301.319092	-492.560028	-202.899567	1311.958008	-469.018494	-37.302734	1288.052612	-483.791443	-17.312813	1586.236084	-446.694244	212.611618	1070.024170	-349.806824	-270.652893	1090.058105	-287.937378	112.101295	1221.844360	-240.662292	-146.510223	1264.823975	-560.445740	-66.990532	932.391907	570.934998	7.236840	960.841064	555.516602	184.395554
-613.328735	36.116997	839.365662	-576.170288	-181.834595	839.140503	-580.550964	109.350670	464.589081	-521.762817	-242.281525	491.728210	-654.863403	81.039345	86.763062	-631.009460	-241.134750	87.074020	-543.274414	111.853699	1301.552734	-493.627380	-202.404816	1311.757446	-470.167145	-37.282330	1288.779175	-485.183929	-17.548431	1587.509766	-443.090454	210.420364	1071.685181	-349.298370	-267.273712	1091.249878	-276.737305	111.503914	1218.500244	-230.289932	-141.255722	1260.533569	-559.076233	-66.873192	932.481812	570.531616	7.091790	960.845459	555.028381	184.323883
-611.684998	36.559055	839.568298	-574.705200	-181.366867	839.459473	-580.169373	109.510956	464.739349	-521.725037	-242.261490	491.928528	-654.765625	81.171783	86.920448	-630.909424	-241.172775	87.205070	-544.105286	111.553619	1302.182007	-495.125275	-202.045532	1312.446899	-471.681854	-37.403496	1289.869141	-486.705353	-17.859642	1589.151245	-439.060120	208.031326	1074.363159	-348.520691	-263.754547	1093.625366	-263.646973	111.352844	1214.734497	-217.823059	-135.895874	1255.633057	-557.704651	-66.428131	932.812988	570.214294	6.941676	960.844666	554.563416	184.258133
-609.803284	36.959751	839.973328	-573.037170	-181.039230	840.009460	-579.885559	109.513550	465.023071	-521.818481	-242.101425	492.306976	-654.768982	81.236366	87.098717	-630.539673	-240.947647	87.259209	-544.985596	110.871124	1303.242432	-496.797699	-201.808945	1313.857910	-473.155518	-37.687748	1291.511597	-488.343933	-18.242085	1591.211060	-434.410126	205.402771	1078.083252	-347.254272	-260.016113	1097.420532	-249.166107	111.919456	1210.773682	-202.885101	-131.121918	1250.124634	-556.196289	-66.083664	933.392700	570.039551	6.843260	960.770752	554.152527	184.223129
-607.820740	37.528137	840.621826	-571.202942	-180.508942	840.706909	-579.757202	109.326958	465.453949	-522.140015	-241.825775	492.792023	-654.742065	81.289223	87.312004	-630.483276	-240.944641	87.441986	-546.808472	110.336090	1304.911255	-499.371979	-201.374329	1316.057373	-475.450928	-37.716251	1293.790527	-490.090546	-18.695049	1593.635986	-429.526245	202.069717	1083.087158	-345.556793	-255.936905	1102.488403	-233.187698	112.868950	1206.413574	-186.460114	-126.796265	1244.137329	-554.607483	-65.591965	934.189209	569.523132	6.756828	960.773804	553.576172	184.118942
-605.704956	38.216263	841.526428	-569.241638	-180.057587	841.734131	-580.057007	108.991905	466.102386	-522.595337	-241.362320	493.449493	-654.761963	81.312904	87.598442	-630.631592	-241.121994	87.695267	-548.752625	109.598503	1307.121826	-502.108490	-201.035431	1318.492798	-477.780396	-37.905758	1296.613159	-491.868652	-19.143627	1596.344971	-424.320007	199.506165	1089.106201	-343.174713	-251.466339	1108.972412	-216.558792	114.885742	1202.203857	-169.045029	-123.164848	1238.056396	-552.986694	-65.070435	935.312988	568.877319	6.664424	960.825562	552.945618	183.990906
-603.515930	38.727875	842.713196	-567.135681	-179.545105	843.068298	-580.454468	108.492836	466.915710	-523.390259	-240.829819	494.256409	-654.726807	81.343025	87.931053	-630.530273	-241.056961	87.931763	-551.159180	108.982460	1310.188477	-505.255707	-200.532242	1321.283691	-480.391876	-38.102551	1300.039307	-493.630188	-19.563553	1599.242798	-418.906769	196.233566	1096.533447	-340.244904	-246.169113	1116.768433	-199.382568	117.501617	1197.669556	-150.906906	-120.091621	1231.546509	-551.310669	-64.586494	936.747437	568.201599	6.483520	960.883789	552.313599	183.782074
-601.230774	39.273190	844.211792	-564.992371	-178.941254	844.688354	-581.235962	107.838654	467.917236	-524.435608	-240.138229	495.290436	-654.702576	81.347099	88.406586	-630.444214	-240.950012	88.226234	-553.691895	108.155090	1313.504150	-508.743896	-199.860458	1324.489136	-483.126831	-38.301670	1303.971313	-495.321655	-19.923086	1602.221924	-413.230194	192.534088	1105.284058	-336.979156	-240.412872	1125.307373	-182.448669	120.617393	1193.529419	-133.138306	-117.229477	1224.672852	-549.604065	-64.064148	938.492371	567.373962	6.477208	960.918518	551.610291	183.582779
-598.850159	39.716148	846.030640	-562.666443	-178.304855	846.676941	-582.242859	106.981064	469.149750	-525.835632	-239.356827	496.555359	-654.800354	81.381470	89.003654	-630.316101	-240.818207	88.528488	-556.351807	107.266434	1317.156128	-512.338806	-199.156860	1328.014282	-485.878265	-38.417324	1308.245850	-496.822113	-20.234333	1605.258301	-407.670563	188.419601	1114.834839	-334.382538	-235.334198	1133.801636	-166.387482	123.741631	1189.344604	-116.573036	-114.906891	1217.615967	-547.818970	-63.548218	940.598083	566.390808	6.570634	960.928284	550.612366	183.462463
-596.499268	40.260101	848.254578	-560.254211	-177.726532	849.107849	-583.571472	106.236015	470.634796	-527.651428	-238.481384	498.106476	-654.866882	81.496544	89.633156	-630.050049	-240.429688	88.859810	-558.966003	106.550682	1321.087280	-515.923340	-198.512253	1331.983521	-488.464691	-38.505226	1312.766846	-498.120544	-20.478024	1608.331543	-402.604797	185.356964	1124.087402	-332.059448	-232.387970	1141.893921	-152.470230	126.968597	1185.606323	-102.007660	-113.842506	1210.811768	-546.057495	-62.989700	943.140076	565.328369	6.677075	960.922852	549.494507	183.158997
-594.019043	40.654942	850.687866	-557.717346	-177.062256	851.931213	-585.225281	105.388878	472.334290	-529.786438	-237.552948	499.893585	-654.914429	81.620010	90.528839	-629.917664	-240.250656	89.311470	-561.383118	106.026123	1325.247070	-519.176819	-198.055038	1336.214722	-490.704712	-38.535473	1317.377808	-499.119324	-20.678669	1611.405029	-398.002838	183.998169	1132.083252	-329.292847	-230.162689	1148.812134	-141.415100	130.824844	1182.343262	-90.370781	-114.504601	1204.926636	-544.182373	-62.379807	945.977844	564.476257	6.489984	960.920776	548.920593	183.150131
-591.495605	41.369873	853.559814	-555.121155	-176.569946	855.238708	-587.013367	104.513443	474.479492	-532.291626	-236.583481	501.921112	-654.982300	81.800049	91.609917	-629.919128	-240.041992	89.945770	-563.455383	105.795334	1329.700439	-521.774414	-197.906754	1340.486694	-492.367004	-38.443054	1322.115479	-499.791382	-20.805733	1614.471436	-395.332489	184.228638	1138.243896	-328.105133	-228.106155	1154.705933	-134.475311	134.674561	1180.385864	-82.581146	-117.042740	1201.137695	-542.318970	-61.696861	949.292969	563.871338	6.147762	960.746460	548.069824	183.218338
-589.052612	42.104717	856.793579	-552.542358	-176.031204	858.853333	-588.945923	103.590263	476.927460	-534.930176	-235.485046	504.222839	-654.843018	82.117126	92.884155	-629.950562	-240.092606	90.757584	-564.871216	105.899139	1334.210693	-523.560791	-198.064896	1344.693115	-493.454407	-38.311367	1326.853149	-500.050262	-20.936104	1617.557495	-394.340485	185.557404	1142.485840	-328.355347	-226.330582	1158.664429	-131.991913	137.977676	1180.431763	-79.289490	-120.812088	1200.312622	-540.440613	-60.984379	952.916626	562.888245	6.029034	960.678101	547.021667	183.193893
-586.663452	42.768085	860.251038	-550.125061	-175.174728	862.538757	-590.981262	102.752625	479.849945	-537.658447	-234.413406	506.716156	-654.823303	82.581070	94.614388	-629.549866	-239.776794	91.784142	-565.369019	106.364166	1338.637085	-524.268311	-198.368286	1348.732422	-493.807556	-38.085972	1331.546509	-499.806885	-20.867180	1620.755615	-395.789459	186.764847	1145.132813	-330.774963	-225.633865	1160.809082	-133.552185	140.660736	1182.688599	-80.094048	-124.871994	1202.439087	-538.505798	-60.192772	956.634338	561.426575	6.181581	960.714050	545.792358	182.902832
-584.479736	43.491112	863.937439	-547.944824	-174.059692	866.091492	-592.883240	102.038528	483.064362	-540.375854	-233.459869	509.521698	-654.617676	83.222130	96.742355	-629.147583	-239.694489	93.180862	-565.369934	106.935371	1342.577148	-524.078186	-198.539154	1352.523560	-493.513458	-37.820709	1336.120605	-499.017609	-20.833538	1624.004150	-399.854218	188.877594	1146.372925	-334.551147	-225.855225	1161.933350	-138.791962	142.667023	1187.431152	-84.065010	-129.743118	1206.735718	-536.521545	-59.354462	960.320801	560.278442	6.002740	960.659485	544.563721	182.732651
-582.524170	44.107639	867.716614	-545.961548	-173.260559	869.884705	-594.678101	101.538849	486.588440	-543.140808	-232.725616	512.728394	-654.383057	84.009514	99.145638	-628.764160	-239.641052	94.951134	-564.566101	107.556999	1346.349365	-523.175903	-198.582657	1356.001221	-492.574615	-37.530312	1340.323853	-497.766479	-20.729038	1627.263306	-405.030243	191.303360	1147.036377	-338.846985	-227.370087	1162.305298	-146.856628	144.008835	1194.159058	-90.748222	-134.746628	1213.201782	-534.593628	-58.638527	964.119385	559.186340	5.626346	960.532715	543.427551	182.642395
-580.779663	44.782322	871.562988	-544.258179	-172.527740	873.635254	-596.314026	101.355431	490.321350	-545.740662	-232.070557	516.237061	-654.036926	85.144577	101.873154	-628.169922	-239.723068	97.018211	-563.331360	108.187431	1349.819458	-521.713562	-198.654388	1359.142700	-491.184631	-37.208443	1343.943604	-496.036102	-20.612652	1630.493164	-411.001434	194.452988	1147.305176	-343.511993	-229.258636	1161.804443	-157.205978	144.814438	1202.400391	-99.043373	-139.891800	1220.755493	-532.715942	-57.955460	967.871216	557.856384	5.268673	960.455139	541.995911	182.498627
-579.353210	45.301300	875.407776	-542.849854	-171.914261	877.383057	-597.772339	101.437904	494.071503	-548.147888	-231.681396	519.970581	-653.637756	86.416290	104.654152	-627.447021	-239.875275	99.387856	-561.855469	108.873116	1353.237061	-519.973206	-199.058685	1362.193237	-489.617981	-36.901649	1346.985840	-493.940918	-20.451187	1633.671997	-417.358459	198.166122	1147.003784	-347.978699	-232.528763	1160.736572	-169.254990	145.150513	1211.649902	-108.820305	-144.947891	1229.131714	-530.996887	-57.381851	971.572144	556.377563	4.936020	960.512512	540.696594	182.121124
-578.113403	45.678329	879.124084	-541.712830	-171.279190	880.958740	-598.875122	101.573166	497.823486	-550.344849	-231.424103	523.701294	-653.190063	87.935280	107.661896	-626.601807	-240.186127	101.966377	-560.206970	109.850601	1356.735229	-518.130432	-199.871429	1365.081909	-487.741211	-36.663719	1349.621094	-491.596893	-20.281879	1636.817383	-423.792236	202.379639	1145.974609	-352.520966	-236.417786	1159.001587	-182.460541	145.029861	1221.384033	-119.520325	-149.792099	1237.690552	-529.426331	-56.881622	975.096802	554.987610	4.712674	960.420410	539.248108	181.950027
-577.054504	46.071365	882.686279	-540.823914	-170.728531	884.381470	-599.703369	101.838585	501.383362	-552.252808	-231.212585	527.295105	-652.784119	89.713333	110.652573	-625.608032	-240.643082	104.604332	-558.452820	110.983299	1359.852661	-516.176270	-201.172394	1367.700439	-485.720184	-36.424500	1352.095947	-489.180634	-20.075626	1639.964111	-430.108917	206.800690	1144.470459	-357.308075	-240.894684	1156.626343	-196.432037	144.940857	1231.123535	-130.976913	-154.382034	1246.113892	-528.043213	-56.423149	978.457886	553.856079	4.325352	960.288025	537.834778	181.947128
-576.190918	46.322704	886.069641	-540.141907	-170.209106	887.609253	-600.330261	102.174652	504.700317	-553.967590	-231.149002	530.762756	-652.230896	91.580757	113.434433	-624.641602	-241.193466	107.125053	-556.570862	112.455940	1362.615112	-514.061462	-202.792603	1370.121338	-483.429779	-36.281761	1354.456543	-486.885620	-19.861353	1642.993408	-436.441742	210.993134	1142.670654	-362.160431	-245.890274	1153.866089	-210.612778	144.833923	1240.483521	-142.929535	-158.702560	1253.998657	-526.816406	-56.050060	981.615234	552.187622	4.182261	960.216797	536.351074	181.591751
-575.509766	46.650127	889.158203	-539.633850	-169.448914	890.424988	-601.013489	102.605385	507.770538	-555.223816	-230.960464	533.890503	-651.816650	93.564667	115.927948	-623.522827	-241.884186	109.477661	-554.550842	114.128326	1364.961914	-511.940460	-204.579193	1372.321167	-481.083435	-36.191364	1356.589722	-484.738464	-19.676414	1645.905396	-442.029572	214.640060	1140.457764	-366.853973	-251.136475	1151.194824	-224.416672	144.899872	1248.871582	-154.966293	-162.811646	1261.051270	-525.697937	-55.553265	984.395386	550.636536	3.951077	960.098999	534.803894	181.528458
-574.993225	46.942360	891.927551	-539.464111	-169.246460	893.243225	-601.713440	103.152901	510.525482	-556.450562	-230.930099	536.835938	-651.477722	95.765144	118.176300	-622.737305	-242.616394	111.712372	-552.495728	115.684349	1366.810059	-509.789703	-205.984726	1374.281616	-478.841705	-35.985889	1358.452881	-482.803741	-19.507032	1648.531494	-447.431946	217.637238	1138.431396	-371.365265	-256.327209	1148.841675	-237.184708	145.644333	1255.712769	-166.621765	-166.197678	1267.150146	-524.846436	-55.255585	987.013306	549.070068	3.761124	959.948181	533.181702	181.377426
-574.601379	47.255329	894.329346	-539.392273	-168.870163	895.646912	-602.606262	103.656929	513.016052	-557.446411	-230.968445	539.456909	-651.301453	98.038956	120.196121	-622.201050	-243.484100	113.823792	-550.648499	117.178558	1368.574707	-507.772430	-206.672974	1376.130737	-476.776825	-35.766800	1360.041504	-481.128113	-19.431911	1650.785889	-452.670288	219.611893	1137.062134	-375.730652	-260.812317	1147.486816	-248.269577	146.366653	1261.083008	-176.214996	-169.674393	1271.226929	-524.107971	-54.874908	989.238464	547.437866	3.557850	959.776672	531.612549	181.192566
-574.322205	47.551506	896.376404	-539.551758	-168.518890	897.681824	-603.741821	104.023094	515.171509	-558.287354	-230.999451	541.656799	-651.325562	100.439232	121.637802	-621.813477	-244.371704	115.566399	-548.742615	117.994507	1370.094727	-506.098938	-206.463760	1377.779419	-474.929810	-35.566788	1361.372559	-479.630585	-19.474430	1652.652344	-457.343353	220.372391	1136.554688	-379.821381	-264.250732	1147.287842	-256.558228	147.439545	1264.797852	-183.761276	-172.355957	1274.184570	-523.570679	-54.545906	991.111145	545.814941	3.341927	959.639587	529.970276	181.115143
-574.052917	47.833210	897.981812	-539.721741	-168.075729	899.199646	-605.030762	104.398613	516.945740	-558.874512	-231.152267	543.430054	-651.569336	102.760422	122.939964	-621.784973	-245.275192	117.064766	-547.010925	118.119362	1371.514038	-504.661865	-205.766220	1378.969238	-473.510193	-35.336700	1362.404663	-478.298645	-19.656748	1654.116211	-460.825195	220.080826	1136.816162	-382.629059	-266.760986	1148.058838	-261.285004	148.727142	1266.760620	-188.179276	-174.351013	1275.908813	-523.065002	-54.213501	992.511719	544.209656	3.166729	959.481384	528.329895	181.034317
-573.872742	47.961155	899.127686	-540.117493	-167.954803	900.485413	-606.579468	104.757202	518.418579	-559.424744	-231.391373	544.809082	-651.973816	104.918777	123.841949	-622.047058	-246.256317	118.231987	-545.598755	117.757286	1372.760254	-503.507172	-204.732910	1380.103638	-472.492584	-35.238899	1363.210571	-477.145813	-19.915709	1655.215210	-462.622162	218.799911	1137.812256	-383.683624	-268.395538	1149.531006	-261.815033	150.131210	1266.920532	-189.304306	-175.203568	1276.511353	-522.817749	-54.063931	993.597290	542.621155	2.952571	959.394531	526.782837	180.843063
-573.817078	48.030186	899.789185	-540.588989	-167.895584	901.257202	-608.142029	105.124634	519.432495	-559.713501	-231.677383	545.626709	-652.366577	106.952606	124.485306	-622.720764	-247.196762	119.036812	-544.548950	116.966728	1373.649414	-502.791809	-203.549179	1380.784424	-472.020416	-35.288319	1363.784302	-476.139648	-20.295868	1655.962158	-462.567444	217.221893	1139.204468	-382.729919	-269.266479	1151.595215	-258.507751	151.840256	1265.299316	-187.118301	-175.114761	1276.163818	-522.710266	-53.987843	994.197693	541.086182	2.774440	959.277344	525.149414	180.814087
-573.883789	48.011093	900.033997	-541.228210	-167.951645	901.573914	-609.698853	105.539925	519.943726	-559.941711	-232.119049	546.114563	-653.003113	108.683594	124.836456	-623.482178	-248.116531	119.636070	-544.066284	116.130966	1374.145752	-502.539246	-202.535660	1381.456665	-472.037140	-35.463188	1364.101807	-475.328949	-20.759811	1656.411377	-460.611847	215.508392	1140.862305	-380.228851	-269.302979	1154.120728	-251.783569	153.884308	1262.022705	-182.207397	-174.179855	1274.758301	-522.792603	-54.046509	994.379700	539.478394	2.732335	959.197754	523.470947	180.602905
-574.092957	47.830910	899.930176	-541.929932	-168.168823	901.535522	-611.364990	106.104004	520.168701	-560.118774	-232.646896	546.190552	-653.508301	109.945854	124.972725	-624.485229	-249.003571	119.918472	-543.998230	115.185646	1374.231934	-502.868042	-201.810562	1381.583618	-472.406616	-35.805679	1364.153442	-474.735901	-21.357784	1656.649658	-456.984222	213.753387	1142.766968	-376.383240	-268.484253	1156.964722	-242.568802	156.149002	1257.463135	-174.557785	-172.934601	1272.218994	-523.051880	-54.268448	994.236938	538.013855	2.613923	959.130432	521.915649	180.463135
-574.348328	47.553165	899.578491	-542.655029	-168.238525	901.096619	-612.687622	106.430077	520.103699	-560.168030	-233.135742	545.830872	-653.995667	110.862762	124.939217	-625.582520	-249.786652	120.028290	-544.097595	114.121681	1373.952393	-503.741638	-201.457611	1381.344849	-473.076447	-36.281025	1363.964478	-474.395874	-22.016380	1656.586792	-451.980042	212.023941	1144.865112	-371.738739	-266.924347	1160.023193	-231.430115	158.400970	1251.864380	-165.271912	-171.677002	1268.647583	-523.435608	-54.534931	993.807556	536.466858	2.620259	959.085022	520.221252	180.253204
-574.657166	47.157780	899.028015	-543.432373	-168.832062	900.522278	-613.919495	106.491234	519.822327	-560.287354	-233.580505	545.268677	-654.290588	111.254196	124.664665	-626.854675	-250.359604	120.021988	-544.643372	113.072876	1373.428833	-505.176758	-201.311218	1380.837769	-473.752014	-36.775806	1363.741455	-474.205505	-22.794542	1656.307861	-445.864014	210.132477	1147.232788	-366.631592	-264.723541	1163.132568	-219.079483	160.848740	1245.577393	-154.943817	-170.087585	1264.559937	-523.979797	-55.121254	993.251221	535.091003	2.622686	959.013733	518.667053	180.082275
-575.063843	46.438358	898.276001	-543.978027	-169.509750	899.689941	-615.013245	106.210739	519.444397	-560.233215	-233.797394	544.315063	-654.563171	111.196304	124.208237	-628.371887	-250.705231	119.685638	-545.149536	112.007401	1372.835815	-506.743073	-201.545425	1380.187988	-474.413208	-37.482521	1363.394653	-474.216431	-23.730108	1655.778809	-439.197235	208.175674	1149.695801	-361.352997	-262.171326	1166.191528	-206.680984	163.144104	1239.324585	-144.302765	-168.614014	1260.085083	-524.508972	-55.883530	992.482788	533.763306	2.539376	959.023682	517.135071	179.881760
-575.490784	45.839584	897.441895	-544.437195	-170.245712	898.601013	-615.981018	105.696945	518.993713	-560.067566	-233.876678	543.110779	-654.712219	110.752739	123.627029	-629.370911	-251.038559	119.042336	-545.586792	111.079819	1372.169189	-508.249359	-202.027802	1379.427124	-474.959869	-38.244011	1362.913818	-474.270721	-24.663139	1655.114502	-432.949219	206.541595	1151.917603	-356.450256	-259.451385	1168.867676	-194.829086	165.111374	1232.892334	-134.482468	-166.914886	1255.602173	-525.088684	-56.689270	991.580566	532.442993	2.570975	959.027405	515.714539	179.755463
-576.105774	45.068039	896.437683	-544.808594	-171.179962	897.340637	-617.017822	104.989761	518.377075	-559.940063	-233.969345	541.676270	-654.991394	109.849892	122.889671	-629.560425	-251.176819	118.025215	-545.785156	110.221748	1371.378052	-509.362732	-202.745239	1378.697998	-475.224701	-39.019699	1362.225342	-474.373993	-25.666525	1654.242920	-427.049347	204.834610	1153.043823	-352.558502	-257.037903	1170.608521	-184.679321	166.579330	1226.788940	-126.169228	-165.469772	1251.551147	-525.747864	-57.641621	990.515808	531.200012	2.580998	959.007813	514.510925	179.619110
-576.818359	44.350525	895.378296	-545.079041	-172.119095	895.889099	-617.785278	104.055962	517.624390	-560.019836	-234.228821	540.057983	-655.050720	108.722275	122.018356	-629.290710	-251.043472	116.742119	-545.592407	109.606346	1370.423584	-509.843262	-203.680084	1378.045044	-475.162842	-39.815826	1361.377930	-474.363861	-26.711756	1653.301270	-422.531677	203.435410	1152.930908	-349.758789	-255.416641	1170.847656	-177.537094	167.222900	1221.625732	-120.391678	-164.509399	1248.313965	-526.377441	-58.594288	989.318481	529.965576	2.527341	958.932373	513.297668	179.979813
-577.708191	43.542374	894.265625	-545.276794	-173.277893	894.441345	-618.459656	102.962646	516.653992	-560.229858	-234.561356	538.416809	-655.168640	107.481216	121.044777	-629.106384	-250.642517	115.214005	-544.792786	108.972893	1369.267334	-509.667450	-204.758255	1377.332764	-474.509003	-40.686420	1360.377930	-474.173645	-27.766624	1652.253906	-419.976379	202.391632	1151.339111	-348.454437	-254.806351	1169.221436	-174.190872	166.621307	1218.062378	-118.031532	-163.858322	1246.221436	-527.026001	-59.636410	988.080200	528.830261	2.368507	958.888306	512.310913	180.209290
-578.673645	42.613041	893.139160	-545.430969	-174.427353	892.893555	-618.982605	101.779900	515.536926	-560.501526	-234.915894	536.801514	-655.322266	106.087891	119.934799	-629.141113	-249.926987	113.586418	-543.534912	108.307518	1367.796997	-508.649658	-205.896164	1376.324097	-473.412018	-41.499439	1359.121216	-473.737579	-28.824997	1651.211914	-419.354767	201.580444	1148.598999	-348.428772	-255.267395	1166.124512	-174.436005	164.919815	1215.981445	-119.146271	-163.528961	1245.283203	-527.572327	-60.732136	986.741211	527.664612	2.288317	958.778687	511.394958	180.110855
-579.688660	41.607910	892.111633	-545.536926	-175.656219	891.423950	-619.341675	100.551712	514.450256	-560.649841	-235.202316	535.275940	-655.415833	104.772537	118.828125	-629.206055	-249.081955	112.154259	-541.987915	107.564606	1366.050903	-506.767365	-207.136520	1374.985107	-471.893524	-42.458626	1357.570435	-473.108673	-29.889578	1650.041992	-420.804718	200.917801	1145.273438	-349.508667	-256.545959	1162.476196	-177.512238	162.357758	1215.071655	-122.987144	-163.688324	1244.863647	-527.989929	-61.878273	985.441589	526.252563	2.376620	958.753174	509.836548	180.269058
-580.707581	40.461994	891.154114	-545.597839	-177.016357	890.038025	-619.536316	99.192764	513.470642	-560.838928	-235.594681	533.939087	-655.547546	103.469582	117.836388	-629.405090	-248.217972	110.831345	-540.234924	106.550735	1364.089844	-504.337952	-208.416122	1373.179199	-470.302216	-43.440159	1355.579102	-472.272675	-30.908825	1648.829346	-423.771118	200.406448	1141.618408	-351.456940	-258.635529	1158.423584	-182.608994	159.108521	1214.853516	-128.622452	-164.232254	1244.504272	-528.253967	-63.123314	984.166992	525.246765	2.298548	958.662354	508.739624	180.521011
-581.612976	39.227924	890.191650	-545.585510	-178.274033	888.606323	-619.441101	97.631912	512.424255	-560.892151	-236.032303	532.718811	-655.570007	102.095467	116.816742	-629.437500	-247.629105	109.656464	-538.576233	105.519295	1362.114014	-501.665314	-209.665375	1371.185913	-468.740570	-44.439461	1353.250244	-471.284912	-31.964931	1647.487549	-427.540131	200.241882	1137.909424	-353.932281	-261.614746	1154.230591	-188.711639	155.503922	1214.600830	-135.279022	-164.850555	1243.772583	-528.304688	-64.357712	982.820679	523.961426	2.235888	958.732361	507.494202	180.550705
-582.452759	38.006020	889.178467	-545.591614	-179.698151	887.182739	-619.375000	96.185974	511.408295	-561.115234	-236.657898	531.609497	-655.645691	100.900040	115.810326	-629.632874	-247.284271	108.501282	-537.284058	104.561478	1360.193604	-499.052185	-210.938477	1368.967896	-467.322235	-45.531490	1350.781860	-470.193878	-32.965729	1646.055786	-431.593079	200.058090	1134.471313	-356.597961	-265.166534	1150.229736	-194.927567	151.774734	1214.071899	-141.716736	-165.556442	1242.326660	-528.251892	-65.644272	981.419128	522.475891	2.325181	958.904541	506.211334	180.493652
-583.039917	36.588867	888.123291	-545.373535	-181.102463	885.767944	-619.186218	94.742165	510.339172	-561.330505	-237.362213	530.574402	-655.659363	99.757889	114.788216	-629.828857	-247.185562	107.310844	-536.411072	103.564636	1358.324219	-496.716431	-212.280853	1366.766357	-466.195587	-46.605465	1348.328003	-469.168243	-33.969856	1644.513916	-435.425659	199.546936	1131.327271	-358.981049	-268.833221	1146.677490	-200.427185	148.172028	1212.867065	-146.640335	-166.605438	1239.852783	-527.957153	-66.991417	979.995300	521.284363	2.286542	959.026123	505.021698	180.530441
-583.564453	35.002415	886.987061	-545.382141	-182.944458	884.671143	-618.917664	93.412056	509.372894	-561.777771	-238.227097	529.668152	-655.655762	98.737762	113.933205	-630.369568	-247.363937	106.197289	-536.031921	102.541618	1356.578491	-494.861450	-213.716537	1364.904175	-465.350372	-47.843800	1346.121094	-468.160156	-35.031708	1643.041260	-438.667053	198.656265	1128.604614	-360.987549	-272.232910	1143.797363	-204.795303	144.857407	1210.892090	-150.051941	-167.401108	1236.640503	-527.824219	-68.537437	978.712463	520.061279	2.275858	959.184692	503.858398	180.475403
-583.872742	33.328064	885.924438	-545.332092	-183.982880	883.253052	-618.705688	92.206841	508.466125	-561.866211	-239.034470	528.586792	-655.720581	97.925339	113.241776	-630.942810	-247.675568	105.052628	-536.050293	101.355377	1355.098022	-493.722748	-215.140747	1363.295654	-464.822601	-49.127228	1344.299316	-467.214935	-36.195141	1641.739868	-441.321228	197.380890	1126.393677	-362.465698	-275.166107	1141.675049	-207.820145	141.881134	1207.883667	-151.662445	-168.223511	1232.350830	-527.526428	-69.891602	977.302368	518.908691	2.275740	959.435913	502.696503	180.367828
-584.100220	31.451498	884.904724	-545.354187	-185.558395	882.310669	-618.193970	91.120415	507.738068	-561.845154	-239.899979	527.532959	-655.714539	97.424751	112.699791	-631.453430	-248.135773	104.061981	-536.413757	99.847382	1353.849854	-493.170807	-216.586380	1362.321045	-464.639099	-50.552567	1342.948853	-466.376282	-37.491768	1640.682617	-443.429749	196.033752	1124.523315	-363.444061	-277.633179	1140.125977	-209.512985	139.418259	1203.671753	-151.460403	-169.304230	1226.915161	-527.377502	-71.491699	976.203979	517.702881	2.257938	959.829834	501.497101	180.252502
-584.160217	29.487549	883.987366	-545.149109	-186.604477	881.095520	-617.319641	90.103104	507.153320	-561.416565	-240.735703	526.375671	-655.544678	97.122856	112.372536	-632.103943	-248.568436	103.042984	-537.024902	98.092545	1353.005371	-493.092743	-218.054108	1361.692017	-464.718170	-52.052422	1342.038574	-465.673706	-38.843540	1639.910645	-445.311646	194.505737	1123.152832	-364.034363	-279.836029	1138.982666	-209.965744	137.604645	1198.267578	-149.742859	-170.899902	1220.229858	-527.079895	-73.013046	975.047546	517.225952	2.398495	959.509644	500.675049	180.674316
-584.146912	27.295343	883.252197	-545.117249	-188.244629	880.412170	-616.620117	89.350204	506.847076	-561.119873	-241.782288	525.384521	-655.453979	97.011414	112.276451	-632.512268	-248.896683	102.147881	-537.673035	96.163918	1352.381958	-493.328827	-219.604187	1361.449951	-465.011292	-53.590672	1341.534180	-465.064941	-40.305099	1639.399414	-446.922760	192.526031	1122.079712	-364.443115	-282.007629	1138.267334	-209.383255	136.451736	1191.621460	-147.048798	-172.654434	1212.723267	-527.046631	-74.887535	974.331482	515.991943	2.599301	959.813049	499.579468	180.608414
-584.173096	25.007532	882.598511	-544.996948	-189.975250	879.852661	-615.618347	88.765518	506.553497	-560.709290	-242.933426	524.537598	-655.231995	97.048126	112.354500	-632.579651	-249.089233	101.411942	-538.311401	94.185921	1351.827148	-493.666229	-221.253647	1361.435547	-465.388580	-55.255539	1341.302246	-464.680634	-41.741650	1639.005493	-448.586090	191.479996	1121.199097	-364.758301	-284.185883	1137.749756	-208.259201	135.864685	1183.971436	-143.920639	-174.649307	1204.594238	-527.094788	-76.833923	973.759705	515.065430	2.856407	960.013916	498.550751	180.744598
-584.335632	22.724876	882.209961	-544.881165	-191.485550	879.363037	-614.697998	88.248146	506.445404	-560.314880	-244.210571	523.782715	-655.012390	97.157936	112.646461	-632.635071	-249.190491	100.853241	-538.982910	92.270561	1351.370972	-493.934814	-223.016953	1361.595093	-465.720825	-56.982059	1341.170410	-464.510498	-43.259377	1638.743530	-450.099548	190.107574	1120.311157	-365.064056	-286.268951	1137.342773	-206.912262	135.638840	1175.698364	-140.759506	-176.986496	1196.225586	-527.274231	-78.734581	973.383911	515.282715	2.906709	959.770874	498.154205	181.386292
-584.460815	20.264090	881.951782	-544.482056	-193.876190	879.036194	-613.715576	87.684593	506.405762	-560.180237	-245.433044	523.350464	-654.861694	97.295959	113.001328	-632.715027	-249.235565	100.427040	-539.574463	90.370552	1350.950806	-494.038208	-224.993393	1361.793701	-466.046509	-58.753197	1341.105103	-464.573242	-44.730515	1638.556885	-451.752838	188.947845	1119.450317	-365.635742	-288.519287	1136.700806	-205.736496	135.333862	1167.238159	-138.096619	-179.645889	1187.879883	-527.368164	-81.141068	973.182983	514.826965	3.066588	959.925232	497.559784	181.557632
-584.690857	18.011425	881.944580	-544.090881	-196.139755	878.878540	-612.848877	87.125458	506.648376	-560.028503	-246.724060	523.007324	-654.621277	97.488083	113.506859	-632.649231	-249.160736	100.088211	-540.116516	88.533905	1350.641479	-493.937897	-227.163544	1361.848022	-466.230988	-60.619232	1341.111938	-464.778320	-46.308998	1638.568726	-453.653564	187.875732	1118.602051	-366.549835	-291.196594	1135.670166	-205.175568	135.429367	1158.190308	-136.351257	-182.875565	1179.729492	-527.532166	-83.404739	973.198486	513.968689	3.034390	960.418640	496.910187	181.293091
-584.893677	15.769190	882.161133	-543.584412	-198.644409	878.960144	-612.073486	86.311592	506.879852	-560.093018	-248.027023	522.898621	-654.297546	97.684418	114.082802	-632.207703	-248.810608	99.666740	-540.605774	86.851578	1350.438477	-493.582184	-229.538757	1361.819092	-466.334747	-62.473312	1341.174316	-465.136963	-47.872841	1638.683228	-456.013031	186.961487	1117.562134	-368.081970	-294.310150	1134.152466	-205.540146	135.317276	1149.454834	-135.944046	-186.351974	1172.237671	-527.669250	-85.778946	973.461853	513.225464	3.169432	960.707520	496.328735	181.146744
-585.142761	13.683160	882.415344	-542.999939	-200.847336	878.909668	-611.384216	85.424507	507.366608	-560.104553	-249.297760	522.893494	-653.986938	97.870277	114.581245	-632.586182	-248.905380	99.686378	-540.902222	85.174301	1350.322998	-492.809509	-232.073822	1361.765015	-466.149170	-64.465012	1341.295166	-465.573059	-49.512135	1638.832275	-458.922943	186.334656	1116.265015	-370.173859	-297.998871	1132.222900	-207.058060	135.285416	1141.039795	-136.822662	-190.076492	1165.387085	-527.655884	-87.947685	973.625793	512.752075	3.125969	960.983154	495.820160	181.003677
-585.420166	11.755951	882.865356	-542.495544	-203.302078	879.115295	-610.995911	84.539703	507.916290	-560.211731	-250.434036	523.001709	-653.574768	97.977043	115.215561	-632.591309	-248.867798	99.668259	-541.038269	83.378830	1350.271973	-491.910706	-234.642929	1361.666016	-465.994843	-66.319229	1341.440674	-465.900970	-51.129364	1639.153931	-462.814087	186.038574	1114.860596	-372.826660	-302.297424	1130.057617	-209.766418	134.959229	1132.715210	-139.108078	-193.768570	1159.109985	-527.679260	-90.154015	974.007996	512.740173	2.879118	961.075745	495.487396	181.043594
-585.805603	9.734946	883.299927	-541.990845	-205.707138	879.351135	-610.768372	83.460480	508.410919	-560.366455	-251.569611	523.272583	-653.210449	98.062683	115.875343	-632.460266	-248.902420	99.644165	-541.346375	81.799751	1350.383179	-490.905182	-237.297318	1361.649780	-465.732178	-68.236313	1341.542725	-466.244598	-52.822433	1639.442749	-467.366547	185.976486	1113.399780	-376.138916	-307.016357	1127.859985	-213.752594	134.319901	1124.982056	-142.582596	-197.436386	1153.572266	-527.656128	-92.320602	974.354614	512.367126	2.831990	961.338745	495.060974	180.877426
-585.881409	7.669365	883.926331	-541.435913	-207.968246	879.617493	-610.608582	82.196159	508.986328	-560.585327	-252.789291	523.580078	-652.703979	98.225090	116.526535	-632.467529	-249.053940	99.738945	-541.219727	79.888519	1350.492310	-489.838135	-239.812332	1361.636353	-465.354736	-70.215843	1341.680420	-466.466217	-54.481297	1639.753174	-472.456482	185.934509	1111.969116	-379.901123	-312.155121	1125.736816	-218.835587	133.517731	1117.827759	-146.966003	-201.090424	1148.556519	-527.441223	-94.543755	974.814270	512.717041	2.482617	961.339233	494.864624	181.001938
-586.029297	5.784218	884.409851	-540.900757	-210.124451	879.837280	-610.521118	81.224197	509.577332	-560.657471	-253.837143	523.856750	-652.291260	98.416122	117.142624	-632.464844	-249.270004	99.831650	-541.199158	78.066307	1350.764404	-488.865723	-242.302032	1361.630981	-464.970306	-72.229019	1341.753662	-466.640869	-56.212814	1640.032227	-477.965271	185.781082	1110.578857	-384.128601	-317.672974	1123.825073	-224.695328	132.420853	1110.894531	-152.043213	-204.606003	1143.642822	-527.203247	-96.560898	975.148376	512.494507	2.398522	961.535400	494.425629	180.925507
-586.141113	3.680568	884.801086	-540.439026	-211.956833	879.989258	-610.665833	80.151344	510.255432	-560.786255	-255.073517	524.029968	-651.926697	98.624496	117.854591	-632.300659	-249.449417	99.798607	-541.167236	76.193901	1351.036377	-487.988617	-244.791473	1361.775513	-464.600464	-74.263405	1341.861694	-466.742004	-58.033524	1640.263672	-483.979370	185.735138	1109.443115	-388.738770	-323.321899	1122.151367	-231.094574	131.046341	1104.447876	-157.542786	-208.105347	1138.828003	-526.904419	-98.501266	975.369934	512.122681	2.550666	961.737122	493.880707	180.734375
-586.176086	1.828771	885.183289	-539.983276	-213.980835	880.048584	-610.650574	78.926125	510.933472	-560.926514	-256.178009	524.132813	-651.560608	98.951675	118.447456	-632.369446	-249.658829	99.655861	-541.115112	74.267319	1351.317017	-487.245544	-247.240173	1362.015747	-464.272064	-76.408516	1341.975098	-466.730194	-59.804951	1640.587769	-490.292114	185.716080	1108.490845	-393.488861	-329.066101	1120.741333	-237.917999	129.667999	1098.083252	-163.341919	-211.545853	1133.887207	-526.567627	-100.471825	975.543152	512.139343	2.355040	961.785034	493.868439	180.635544
-586.136230	-0.220798	885.511169	-539.571777	-216.012360	880.088684	-610.661682	77.762131	511.615753	-561.108887	-257.320770	524.170227	-651.270325	99.331261	119.070152	-632.286194	-249.709213	99.419022	-541.086853	72.280617	1351.612305	-486.693817	-249.680588	1362.246826	-463.911713	-78.632668	1342.111816	-466.723389	-61.655430	1640.860352	-496.744629	185.488998	1107.639648	-398.373077	-334.766937	1119.639771	-244.803970	128.147247	1091.876953	-169.176407	-215.071854	1128.850586	-526.191284	-102.538986	975.669373	512.005005	2.358781	961.785156	493.596558	180.541275
-586.146790	-2.180646	885.767151	-539.209106	-217.993164	880.054565	-610.581482	76.844704	512.275269	-561.422241	-258.460541	524.082458	-651.078613	99.776253	119.810234	-632.465088	-249.849182	99.183128	-541.069641	70.176643	1351.822510	-486.299530	-252.143127	1362.565918	-463.628357	-80.843552	1342.244873	-466.638916	-63.546997	1641.157959	-503.175964	185.122391	1106.947754	-403.254181	-340.473816	1118.890259	-252.086868	126.991707	1085.319946	-175.062332	-218.621887	1123.645386	-525.865479	-104.537209	975.722717	511.895355	2.423505	961.747925	493.332642	180.497620
-586.034058	-4.279516	886.027832	-538.813843	-219.895020	880.024292	-610.428894	76.013931	512.797363	-561.501099	-259.457611	523.907349	-650.955139	100.357704	120.452095	-632.587036	-249.892868	98.927444	-541.159668	68.106140	1351.999390	-486.035645	-254.638367	1363.051514	-463.446259	-83.053291	1342.410034	-466.497894	-65.438141	1641.387451	-509.511719	184.539444	1106.367432	-408.081451	-346.014740	1118.315186	-259.003632	125.472137	1079.131958	-180.847549	-222.137299	1118.282349	-525.517700	-106.588005	975.803650	511.871948	2.471256	961.697693	493.172180	180.498688
-585.976868	-6.467719	886.188232	-538.478271	-221.770950	879.938293	-610.175354	75.281960	513.218262	-561.659119	-260.507599	523.649780	-650.798889	101.043739	121.045235	-632.646118	-249.836136	98.569244	-541.287903	66.015007	1352.080933	-485.895050	-257.071167	1363.403198	-463.288269	-85.322227	1342.589600	-466.548767	-67.377617	1641.498779	-515.721985	183.772461	1105.926636	-412.806488	-351.385101	1117.891724	-265.998260	123.970108	1072.976563	-186.648071	-225.863358	1112.883057	-525.254578	-108.655113	975.816345	512.305908	2.128908	961.663208	493.388153	180.536575
-585.922302	-8.585482	886.370972	-538.110718	-223.588516	879.824646	-610.072998	74.716255	513.811829	-561.751282	-261.581573	523.300964	-650.802490	101.722115	121.660431	-632.734192	-249.724854	98.155777	-541.573120	63.866596	1352.086060	-485.710938	-259.643005	1363.787842	-463.234833	-87.559845	1342.758301	-466.510620	-69.261314	1641.584229	-521.805359	182.846100	1105.572021	-417.498322	-356.641266	1117.546631	-273.046478	122.794662	1066.549805	-192.332932	-229.478973	1107.137695	-525.047913	-110.690346	975.856628	512.413330	2.260373	961.610413	493.194275	180.593933
-585.989624	-10.840488	886.531128	-537.968872	-225.497925	879.518860	-609.611938	74.403305	514.208435	-561.759155	-262.639343	522.817017	-650.779175	102.546417	122.203392	-632.868835	-249.612823	97.672546	-541.948364	61.707901	1352.078125	-485.612762	-262.204193	1364.077881	-463.325897	-89.804382	1342.868652	-466.599243	-71.219696	1641.468140	-527.724915	181.784180	1105.178833	-422.016907	-361.870667	1117.134888	-279.951874	121.585121	1060.183716	-197.888611	-233.400574	1101.624268	-524.983948	-112.923141	975.781799	512.695984	2.400823	961.413391	493.127411	180.627731
-585.838257	-13.094402	886.543701	-537.575317	-227.260559	879.171692	-608.913635	74.133133	514.501343	-561.594788	-263.685425	522.245361	-650.772339	103.484131	122.826035	-633.014038	-249.458801	97.087624	-542.361633	59.571617	1351.984131	-485.539429	-264.738647	1364.155396	-463.425293	-92.116295	1342.931030	-466.657227	-73.071632	1641.358643	-533.512085	180.458557	1104.805298	-426.512421	-367.056458	1116.678955	-286.795319	120.482185	1053.881104	-203.514465	-237.369858	1095.359863	-524.802429	-115.055336	975.657654	512.693787	2.676180	961.144348	493.113098	180.537384
-585.733643	-14.688544	886.651917	-537.080322	-228.829178	878.584534	-608.230103	74.113258	514.823486	-561.181396	-264.568146	521.455811	-650.833374	104.476440	123.429619	-632.920349	-249.252106	96.403595	-542.933228	57.434998	1351.727051	-485.483826	-267.289154	1364.035645	-463.618744	-94.417915	1342.835449	-466.848419	-74.990143	1641.030640	-539.234619	179.111252	1104.357788	-430.943573	-371.919312	1116.045654	-293.581329	119.396225	1047.475220	-208.873627	-241.354721	1089.052246	-524.637878	-116.903450	975.486206	512.908691	2.948897	960.627625	493.083130	180.593689
-586.135864	-17.093916	886.435059	-536.804565	-230.794403	877.981445	-607.742126	74.452255	514.927368	-560.820923	-265.549316	520.678955	-650.971924	105.511040	123.984673	-633.037231	-248.929886	95.733749	-543.539185	55.271736	1351.362915	-485.327362	-269.854797	1363.795288	-463.852844	-96.645256	1342.611938	-467.111206	-76.854095	1640.592773	-544.831238	177.528915	1103.755005	-435.243622	-376.648407	1115.403198	-300.385071	118.481987	1041.014038	-214.122910	-245.362534	1082.704346	-524.799744	-119.154427	975.118591	513.081909	3.139349	959.996521	493.057190	180.528229
-585.985535	-19.767252	886.165955	-536.348083	-232.743423	877.278015	-606.562805	74.794792	514.870056	-560.137939	-266.391815	519.946350	-651.020569	106.702599	124.539139	-633.086121	-248.609467	95.128662	-544.182739	53.255798	1350.944946	-485.386169	-272.232117	1363.274658	-464.080994	-98.906837	1342.260620	-467.398926	-78.734688	1640.037964	-550.330139	175.854111	1103.106812	-439.464569	-381.120300	1114.552002	-307.078186	117.457260	1034.695679	-219.217926	-249.362488	1076.186401	-524.646423	-121.623817	974.699463	513.555847	3.138985	959.058289	493.197266	180.542435
-585.545410	-21.383543	885.773926	-536.034607	-234.257828	876.178101	-605.288818	75.405594	514.980896	-559.285645	-267.167023	519.128967	-651.108459	107.941978	125.047722	-633.107849	-248.319244	94.547432	-544.879089	51.249779	1350.357910	-485.143097	-274.745697	1362.724609	-464.423218	-101.024635	1341.770020	-467.738068	-80.592766	1639.407715	-555.716064	174.005310	1102.292236	-443.466644	-385.443329	1113.746338	-313.776459	116.605812	1028.302368	-224.223938	-253.318451	1069.431396	-524.347168	-123.538055	974.000610	514.029541	3.136507	958.067444	493.713440	180.662384
-585.761719	-23.644257	885.244019	-535.604919	-236.222672	875.512085	-604.014282	76.065353	514.886536	-558.536621	-268.042389	518.383301	-651.106201	109.215691	125.609428	-633.096558	-248.003006	93.925240	-545.689209	49.260990	1349.686768	-485.074921	-277.120758	1361.912109	-464.752350	-103.141022	1341.191284	-468.096619	-82.427528	1638.672119	-561.082581	171.963272	1101.450317	-447.326385	-389.664764	1112.946045	-320.352814	115.531837	1022.089905	-229.168121	-257.203796	1062.643066	-524.469727	-125.651863	973.492188	514.486389	3.213317	956.948486	494.258453	181.033112
-585.764221	-25.447691	884.523132	-535.153015	-237.737671	874.701782	-602.576904	76.979897	514.828369	-557.605835	-268.723999	517.449219	-651.160767	110.451996	126.156281	-633.100708	-247.719360	93.256218	-546.517212	47.410908	1349.002686	-485.074585	-279.414246	1360.982666	-465.233093	-105.131920	1340.480591	-468.537964	-84.320457	1637.793091	-566.297241	169.622635	1100.459839	-451.039856	-393.595734	1111.922607	-326.879852	114.555542	1016.051636	-234.019531	-261.053833	1055.797974	-524.474060	-127.325699	972.816040	514.956299	3.291178	955.633850	494.720856	181.274002
-586.046753	-27.079056	883.647095	-534.873901	-239.493896	873.644958	-601.059998	77.954086	514.701904	-556.984863	-269.714661	516.607910	-651.131348	111.650711	126.730865	-633.231750	-247.581741	92.530899	-547.359497	45.575085	1348.129761	-485.125732	-281.577026	1359.839966	-465.709076	-107.075737	1339.590332	-469.002930	-86.086899	1636.869995	-571.545593	167.241776	1099.352051	-454.628876	-397.357117	1110.772217	-333.247620	113.462540	1010.179199	-238.804916	-264.751923	1048.844360	-524.615417	-129.042404	971.904419	515.408508	3.601776	954.156738	495.057037	181.476196
-586.282166	-28.722576	882.734375	-534.661743	-241.169327	872.465759	-599.487549	79.145782	514.507141	-556.413940	-270.554199	515.596802	-651.238037	112.968781	127.267708	-633.498840	-247.577988	91.737160	-548.344116	43.892052	1347.096436	-485.293640	-283.680847	1358.531372	-466.296295	-108.923149	1338.595337	-469.532104	-87.889259	1635.789551	-576.659302	164.680573	1098.022217	-458.125214	-400.870300	1109.445313	-339.504120	112.358246	1004.509583	-243.502518	-268.399719	1041.837158	-524.779724	-130.784088	970.920715	515.954346	3.871480	952.507751	495.445221	181.731461
-586.725525	-30.264280	881.623291	-534.497559	-242.872986	871.377258	-598.128601	80.480827	514.263794	-556.047485	-271.546234	514.612061	-651.293152	114.181732	127.774910	-633.735474	-247.699310	90.938835	-549.345703	42.256077	1345.963867	-485.440674	-285.736176	1357.180786	-466.879852	-110.716805	1337.457153	-470.162384	-89.678940	1634.667725	-581.725830	161.945663	1096.563354	-461.515289	-404.169403	1108.017456	-345.560059	111.217682	999.046448	-248.126785	-271.996460	1034.783325	-525.088806	-132.342651	969.882690	516.437012	4.245978	950.696228	495.840607	182.148880
-587.404236	-31.550505	880.324951	-534.475464	-244.547852	870.126221	-596.761047	81.749390	513.997009	-555.530518	-272.346252	513.628235	-651.339966	115.525650	128.332382	-633.941833	-247.856140	90.158195	-550.309082	40.692440	1344.726685	-485.698761	-287.716217	1355.717651	-467.504272	-112.396690	1336.264771	-470.875061	-91.462143	1633.551025	-586.719360	159.054703	1094.946655	-464.809662	-407.249573	1106.509888	-351.486542	110.026695	993.800781	-252.594345	-275.461548	1027.814819	-525.476624	-133.708908	968.625366	517.007202	4.613530	948.783142	496.320465	182.561966
-587.687805	-32.616085	879.308716	-534.492920	-245.850693	868.869751	-595.301147	82.951996	513.677979	-555.047058	-273.081787	512.685730	-651.295410	116.744720	128.803146	-634.120850	-247.995956	89.509789	-551.435730	39.265926	1343.463257	-485.972656	-289.576202	1354.237671	-468.178253	-113.930252	1335.048706	-471.686951	-93.246979	1632.436035	-591.656616	156.014191	1093.416626	-467.962524	-410.212036	1105.014526	-357.265930	108.754486	988.778625	-256.961975	-278.789307	1020.953369	-525.745544	-134.990875	967.538391	517.565063	5.056333	946.806030	496.786194	182.950241
-588.121277	-33.481167	878.116821	-534.508545	-247.054245	867.634155	-594.122498	84.433128	513.344910	-554.562012	-273.866699	511.881409	-651.311401	117.902214	129.298950	-634.302551	-248.114578	88.992149	-552.591675	37.977219	1342.405884	-486.220490	-291.317963	1352.816284	-468.810730	-115.393799	1333.892456	-472.559235	-94.928650	1631.449463	-596.441772	152.759995	1091.785156	-471.063507	-412.683197	1103.393066	-362.866699	107.396965	984.018250	-261.032135	-281.917969	1014.416870	-526.052612	-136.004089	966.354858	518.228699	5.467696	944.788635	497.331940	183.501480
-588.423950	-34.260536	876.972961	-534.650269	-248.174881	866.491760	-592.598022	84.986916	512.759644	-554.076233	-274.576660	511.190430	-651.368347	118.838394	129.630753	-634.482727	-248.281876	88.597366	-553.793640	36.831005	1341.373535	-486.625244	-292.918060	1351.402100	-469.535217	-116.665672	1332.748413	-473.439148	-96.540085	1630.598633	-601.101318	149.312592	1090.208618	-474.173737	-414.929535	1101.798096	-368.293060	106.007774	979.367126	-265.375183	-284.893036	1007.658936	-526.369995	-136.959427	965.247803	518.956055	5.851618	942.752075	497.918427	183.952042
-588.770935	-34.783802	875.952698	-534.793518	-249.057861	865.441284	-591.413025	85.313843	512.255432	-553.497070	-275.411133	510.622192	-651.485535	119.446381	129.919327	-634.551331	-248.457001	88.293007	-554.971130	35.939259	1340.620605	-486.996582	-294.384857	1350.123413	-470.327454	-117.761879	1331.688110	-474.379211	-98.083809	1629.859253	-605.577698	145.668579	1088.671387	-477.223083	-416.982666	1100.328125	-373.624695	104.619980	974.868042	-269.720795	-287.676300	1001.103210	-526.693420	-137.670593	964.242249	519.690979	6.232440	940.746826	498.486847	184.343750
-589.174072	-35.111298	875.001099	-535.099731	-249.819366	864.506042	-590.668274	86.266563	512.132813	-552.965881	-276.133484	510.107391	-651.682800	119.740189	130.303680	-634.595520	-248.712601	88.069641	-556.252014	35.247189	1339.909058	-487.534393	-295.660156	1348.932617	-471.216095	-118.760338	1330.789185	-475.395020	-99.558891	1629.248291	-609.937805	141.824829	1087.310913	-480.319550	-418.709869	1098.891479	-378.874084	103.403343	970.373047	-274.203583	-290.199219	994.604431	-527.124084	-138.221313	963.327576	520.460632	6.489934	938.770264	499.098694	184.653870
-589.511597	-35.279583	874.295898	-535.622559	-250.361450	863.706543	-589.817139	86.594643	511.797150	-552.474121	-276.840515	509.701965	-651.999146	119.701599	130.634506	-634.719299	-248.974808	87.943428	-557.447144	34.692112	1339.455566	-488.164551	-296.815521	1347.944336	-472.154236	-119.573204	1330.052002	-476.483124	-100.969536	1628.775879	-614.072205	137.813293	1086.120361	-483.372681	-420.310944	1097.721924	-384.058014	102.181038	965.876892	-278.799042	-292.481323	988.447998	-527.614746	-138.671494	962.602051	521.185486	6.693790	936.851379	499.512634	184.838882
-589.742554	-35.456177	873.704956	-536.183289	-250.642548	863.093018	-588.868042	86.662918	511.480713	-552.102478	-277.494507	509.398285	-652.338135	119.251450	130.905411	-634.848145	-249.265167	87.870644	-558.667419	34.251854	1339.250977	-488.904663	-297.812775	1347.080322	-473.295471	-120.333847	1329.514771	-477.577698	-102.239441	1628.525757	-617.992554	133.694977	1085.115601	-486.483704	-421.596161	1096.683472	-389.103424	101.035225	961.465515	-283.624298	-294.275208	982.913513	-528.069275	-138.981613	962.025330	521.890015	6.900908	934.993103	500.007416	184.949539
-589.701355	-35.596115	873.225159	-535.955200	-250.555984	862.964233	-587.985535	86.577637	511.272736	-551.468384	-277.788727	509.197052	-653.002563	118.301140	131.238983	-634.800049	-249.488342	87.819664	-559.984741	33.987026	1339.298096	-489.782379	-298.693329	1346.445435	-474.488251	-120.975319	1329.229004	-478.704468	-103.434784	1628.410645	-621.652954	129.439819	1084.455444	-489.615295	-422.543884	1095.931885	-394.049469	99.957573	957.263550	-288.505615	-295.973267	977.598511	-528.189697	-138.888855	961.810425	522.434448	7.177970	933.219910	500.192627	185.039459
-588.829773	-36.193512	873.258179	-535.673523	-249.950867	862.958801	-586.760925	86.234314	511.029541	-551.018005	-277.885437	509.061157	-653.703613	117.108101	131.478775	-634.812439	-249.660919	87.775978	-561.182556	33.814262	1339.456421	-490.674225	-299.381592	1346.104004	-475.828430	-121.468643	1329.103027	-479.906860	-104.598038	1628.399658	-625.177490	125.271286	1084.081787	-492.840454	-423.183411	1095.422607	-398.944794	98.633057	953.233093	-293.489075	-297.535431	972.497314	-527.939514	-139.061234	961.951904	522.972778	7.442550	931.486084	500.440399	185.141586
-588.630005	-35.965340	873.317871	-535.592957	-249.522385	863.084656	-586.127014	85.974785	510.903564	-551.014221	-277.887970	509.037933	-654.819580	115.324455	131.637665	-634.853149	-249.739975	87.673965	-562.454163	33.839409	1339.892334	-491.706909	-300.004150	1345.915894	-477.231567	-121.904427	1329.216675	-481.066193	-105.563789	1628.560791	-628.540771	121.329659	1083.929565	-496.222198	-423.571411	1095.159424	-403.707214	97.210518	949.659424	-298.808105	-298.559296	968.253052	-528.035278	-138.781998	962.132690	523.465881	7.797108	929.804077	500.586853	185.255844
-588.688965	-35.383923	873.495117	-535.574463	-249.121658	863.307800	-585.931396	85.795891	510.869904	-551.475342	-277.737640	509.120026	-656.188110	113.086151	132.003189	-634.913086	-249.751083	87.584839	-563.845276	33.873032	1340.355713	-492.992950	-300.534393	1345.931885	-478.601318	-122.183403	1329.589355	-482.300812	-106.422394	1628.798218	-631.719604	117.684906	1083.955933	-499.753204	-423.528656	1095.039917	-408.427124	95.988571	946.194214	-304.013641	-299.608521	964.174438	-528.245117	-138.312195	962.402405	523.876709	8.042059	928.200378	500.646545	185.408508
-588.912720	-35.807446	873.288513	-534.672058	-248.355576	864.073303	-585.986511	85.720322	510.639252	-552.138672	-277.212952	509.353394	-657.672791	110.691635	132.286758	-634.871582	-249.736023	87.428589	-565.267090	34.095402	1340.994385	-494.316437	-300.889679	1346.175049	-480.081146	-122.287758	1330.081543	-483.600586	-107.092453	1629.141479	-634.763489	114.464699	1084.183350	-503.394806	-423.535461	1095.247192	-413.242981	95.223595	942.873230	-309.371613	-300.210602	960.908813	-528.272156	-137.607559	962.789246	524.174988	8.336208	926.704712	500.797455	185.520203
-586.237427	-32.333984	875.155029	-533.995117	-246.113968	864.427490	-585.464966	85.183243	511.089966	-552.964783	-276.348358	509.467957	-658.989014	108.192749	132.630402	-634.750854	-249.668793	87.172958	-566.743408	34.363537	1341.832031	-495.933533	-301.203064	1346.661621	-481.702118	-122.296112	1330.810669	-484.937836	-107.581093	1629.643188	-637.809021	111.737267	1084.705566	-507.293182	-422.966034	1095.379028	-417.693146	94.045197	940.209351	-314.525970	-300.761719	958.005737	-527.155701	-135.903976	964.144775	524.444885	8.684172	925.291626	500.846985	185.693054
-585.941650	-31.644394	875.738953	-533.464783	-245.198257	865.200562	-585.983398	84.888382	511.142120	-554.499084	-275.693115	510.032379	-660.570068	105.474892	132.901413	-634.769165	-249.675781	87.039810	-568.265808	34.612110	1342.888672	-497.717896	-301.387177	1347.316162	-483.373199	-122.270554	1331.760132	-486.387634	-107.965820	1630.307495	-640.659790	109.484894	1085.368286	-511.225281	-422.414215	1095.736206	-422.336853	93.493286	937.664001	-319.479095	-301.121277	955.690308	-527.067444	-135.063339	964.934753	524.890198	8.949186	923.892456	500.972473	186.015030
-586.398254	-31.656391	876.526917	-533.251587	-244.458649	865.890747	-586.976074	84.561569	511.172394	-556.454773	-274.971985	510.704803	-662.288940	102.696419	133.296478	-634.947266	-249.636215	86.986427	-569.896606	34.909481	1344.067383	-499.602448	-301.468384	1348.135254	-485.091888	-122.204262	1332.950806	-487.937531	-108.188484	1631.160156	-643.398682	107.734482	1086.225464	-515.270020	-421.279205	1096.053589	-426.598602	92.759369	935.581299	-324.102478	-301.222839	953.840088	-527.374084	-134.677673	965.736755	525.344971	9.149953	922.619751	501.119049	186.210037
-585.438354	-29.995932	877.408875	-532.600037	-242.995804	866.784607	-587.653259	84.024429	511.508209	-558.177490	-273.853058	511.365540	-664.046997	99.988144	133.650681	-634.898315	-249.539795	86.852882	-571.566162	35.176174	1345.363281	-501.629578	-301.529572	1349.067871	-486.864349	-122.063019	1334.291748	-489.709045	-108.269547	1632.155518	-646.004700	106.649414	1087.345093	-519.260071	-420.182495	1096.586670	-430.576782	92.075577	933.941223	-328.537659	-301.081512	952.478088	-526.880005	-133.243698	966.735535	525.668518	9.367257	921.416931	501.285919	186.332092
-585.062744	-28.831522	878.325989	-532.135559	-241.742783	867.702026	-588.756775	83.499580	511.727997	-560.264954	-272.801758	512.274170	-665.950134	97.243446	133.973541	-634.986816	-249.448975	86.845833	-573.253113	35.581276	1346.766724	-503.733521	-301.473114	1350.187012	-488.582031	-121.837387	1335.797607	-491.728882	-108.160675	1633.269897	-648.401611	106.155479	1088.628418	-523.216003	-418.726898	1097.155884	-434.388489	91.680298	932.510498	-332.696808	-300.614166	951.541992	-526.686890	-132.080383	967.731079	526.159729	9.414964	920.234741	501.636902	186.522339
-585.138428	-28.049189	879.369080	-531.707581	-240.573746	868.659912	-589.969971	83.127510	511.814606	-562.560486	-271.582672	513.191345	-668.161133	94.478302	134.340240	-635.113586	-249.342514	86.804787	-574.903687	36.071247	1348.076538	-505.842621	-301.313538	1351.447144	-490.355957	-121.479996	1337.344971	-494.063049	-107.942642	1634.499268	-650.599548	106.302139	1089.922363	-527.142395	-417.097137	1097.860474	-438.010620	91.680984	931.317566	-336.651825	-299.904388	950.891113	-526.735901	-131.121658	968.807678	526.337830	9.490272	919.285889	501.714813	186.586777
-584.704590	-26.644850	880.332642	-531.198059	-239.087082	869.653259	-591.013916	82.794975	511.958832	-564.997131	-270.365570	514.091553	-670.263672	91.867943	134.593948	-635.301025	-249.275223	86.842308	-576.502869	36.620766	1349.454224	-508.104675	-301.067963	1352.676880	-492.111725	-121.032097	1338.895142	-496.756104	-107.661140	1635.726318	-652.659912	107.142319	1091.404297	-530.913330	-415.379303	1098.639893	-441.496613	91.882172	930.378906	-340.463135	-298.955902	950.567322	-526.521301	-129.719452	969.873108	526.548523	9.680458	918.345154	501.721710	187.006638
-583.968933	-24.814894	881.064636	-530.821594	-237.551773	870.477356	-591.974426	82.467766	512.066956	-567.605530	-269.050415	515.014038	-672.652466	89.306496	134.894455	-635.355164	-249.159393	86.791443	-578.102417	37.287815	1350.760010	-510.409454	-300.677917	1353.826782	-493.903015	-120.482307	1340.458130	-499.689301	-107.205185	1637.119873	-654.504150	108.557373	1092.950684	-534.569458	-413.667450	1099.483521	-444.705048	92.343224	929.757690	-344.199921	-297.752563	950.393372	-526.188171	-128.112640	970.727234	527.038940	9.774297	917.330750	502.222504	187.332016
-583.541687	-23.286087	882.381165	-530.455017	-235.895599	871.329834	-592.965942	82.320282	512.099304	-570.509094	-267.603027	515.903687	-675.187378	86.839005	135.196152	-635.391541	-249.010895	86.703201	-579.774292	38.153938	1352.169312	-512.789063	-300.180756	1354.964233	-495.671173	-119.887962	1341.982178	-503.022858	-106.684082	1638.396729	-656.231140	110.507309	1094.596436	-538.097046	-411.752716	1100.306763	-447.767456	92.855469	929.481262	-347.658417	-296.274536	950.520020	-526.112915	-126.820747	971.926086	527.465271	9.827920	916.445190	502.725586	187.693893
-583.053345	-21.562450	882.788086	-530.236633	-234.582108	872.080994	-594.021545	82.099785	512.035889	-573.581055	-266.254761	516.827515	-677.879761	84.459946	135.399200	-635.416382	-248.820618	86.538361	-581.147034	38.889256	1353.473633	-515.140686	-299.449768	1355.925293	-497.320526	-119.219650	1343.404053	-506.564301	-106.123619	1639.661377	-657.871948	112.901482	1096.370239	-541.463806	-409.836182	1100.930176	-450.533081	93.259979	929.772583	-350.941437	-294.509888	950.836121	-525.955933	-125.244835	972.567017	527.880554	9.969193	915.675903	503.116058	188.020493
-582.832520	-19.976597	883.970886	-530.082336	-232.917862	872.711487	-595.202148	82.027283	511.911774	-576.777283	-264.802673	517.589355	-680.658447	82.337456	135.482590	-635.513550	-248.617157	86.313255	-582.693420	39.911617	1354.794922	-517.558289	-298.656097	1356.734619	-499.152283	-118.438347	1344.688110	-510.309967	-105.478828	1640.788818	-659.309326	115.544197	1098.012939	-544.616699	-407.952545	1101.498169	-453.292023	94.246887	929.772095	-353.850433	-292.543793	951.350586	-526.067261	-123.954674	973.578918	527.398682	9.863364	915.325012	503.325592	187.925232
-582.291016	-18.265181	884.338684	-529.864441	-231.281174	873.170166	-596.208130	81.969086	511.649750	-579.969055	-263.320221	518.281433	-683.583496	80.376373	135.510544	-635.541199	-248.396973	86.066963	-584.124512	40.967060	1355.892944	-519.949463	-297.704346	1357.347778	-500.960541	-117.548759	1345.694946	-514.185913	-104.746948	1641.741943	-660.743286	118.560081	1099.602905	-547.564514	-406.005524	1101.844360	-455.803406	95.194511	930.209229	-356.478119	-290.322540	951.991150	-525.919312	-122.348045	974.067566	527.561768	9.886167	914.751404	503.528503	188.048431
-581.692200	-16.458458	884.389648	-529.687683	-229.694382	873.453003	-597.485291	82.028648	511.166473	-583.205017	-261.826721	518.914978	-686.678955	78.687210	135.349457	-635.553955	-248.144043	85.816093	-585.559875	42.143185	1356.751831	-522.373413	-296.584045	1357.710815	-502.802490	-116.501381	1346.489624	-518.112793	-103.921455	1642.507324	-662.153259	121.840866	1100.942505	-550.313660	-403.948578	1101.882690	-458.064728	96.295883	930.749329	-358.658112	-287.978210	952.696716	-525.741638	-120.664467	974.300964	527.711975	9.916200	914.159241	503.726837	188.080765
-581.046021	-14.747481	884.062988	-529.553406	-228.073151	873.579407	-598.739868	82.068085	510.487732	-586.475952	-260.203217	519.450623	-689.761719	77.236824	135.085373	-635.500000	-247.876419	85.556595	-587.027222	43.475887	1357.434570	-524.777161	-295.367615	1357.880371	-504.704620	-115.366287	1347.040771	-522.069153	-103.038132	1643.001221	-663.471558	125.227531	1102.218506	-552.733948	-401.889435	1101.727661	-460.178040	97.517197	931.328857	-360.508881	-285.573608	953.377930	-525.544434	-118.918137	974.259216	527.883545	9.864196	913.761719	504.014740	188.018021
-580.215454	-12.695765	883.884155	-529.386230	-226.191406	873.459778	-600.213074	82.010841	509.752502	-589.564697	-258.514557	519.796875	-692.920349	76.089500	134.553772	-635.431946	-247.634933	85.263481	-588.558105	44.942673	1357.967407	-527.254883	-293.996704	1357.790771	-506.658173	-114.164185	1347.376831	-525.903687	-102.021461	1643.424561	-664.740967	128.888794	1103.236450	-554.915222	-399.813812	1101.268921	-462.145111	98.848717	931.918457	-362.005280	-282.970856	954.106628	-525.279236	-117.078735	974.185730	528.143433	9.896233	913.266602	504.319244	188.035919
-579.385742	-10.619691	883.542480	-529.264526	-224.228699	873.210876	-601.659912	81.827263	508.870544	-592.687195	-256.705566	520.089905	-695.909363	75.203094	133.739197	-635.414429	-247.404541	84.928268	-590.053772	46.473309	1358.340454	-529.771912	-292.537537	1357.486084	-508.681183	-112.810043	1347.515747	-529.634155	-100.989700	1643.617188	-665.912354	132.578171	1104.080566	-556.812073	-397.681305	1100.618530	-463.888641	100.215363	932.619812	-363.056793	-280.371399	954.859741	-525.063049	-115.181847	973.973267	528.360168	9.970974	912.982910	504.600464	187.982819
-578.531006	-8.335648	883.096252	-529.149353	-222.164917	872.858765	-603.512390	81.513084	507.927673	-595.808655	-254.826752	520.412109	-698.578979	74.732521	132.415390	-635.281311	-247.172363	84.588249	-591.488586	48.074806	1358.533936	-532.438477	-291.006927	1356.984009	-510.715118	-111.407936	1347.544067	-533.193115	-99.788887	1643.605835	-666.991516	136.323013	1104.846802	-558.407532	-395.405640	1099.714355	-465.313629	101.516411	933.331177	-363.740051	-277.601898	955.593140	-524.842957	-113.134552	973.657593	528.484924	10.141509	912.859924	504.864136	187.891205
-577.722717	-6.064095	882.486450	-529.185242	-220.043716	872.370544	-605.814758	81.080345	506.859100	-598.845337	-252.793030	520.669373	-701.128784	74.449669	130.816223	-635.064270	-246.952377	84.241852	-592.863220	49.696793	1358.577515	-535.262390	-289.284241	1356.338745	-512.856262	-109.925964	1347.387329	-536.597229	-98.700333	1643.528320	-667.926086	140.087952	1105.321045	-559.733765	-393.068085	1098.599976	-466.567078	102.989716	933.941895	-364.058044	-274.756958	956.284241	-524.703735	-111.059372	973.185730	528.658325	10.229278	913.075867	505.131287	187.701172
-577.045105	-3.641027	881.688416	-529.305176	-217.917389	871.759827	-608.649048	80.824081	505.730499	-602.000366	-250.847794	520.992004	-703.506409	74.423798	128.888901	-635.046631	-246.690933	83.930397	-594.188354	51.530125	1358.411621	-538.167297	-287.519226	1355.483032	-515.120422	-108.254211	1347.029175	-539.757019	-97.391472	1643.188599	-668.695374	143.803909	1105.527100	-560.734985	-390.601654	1097.353394	-467.486725	104.543900	934.434631	-364.049133	-271.770538	956.848206	-524.633972	-108.860268	972.545410	529.411621	9.890544	912.869202	505.629517	187.884796
-576.267212	-1.237255	880.628296	-529.295532	-215.684830	871.127258	-611.644592	80.065155	504.317871	-604.989685	-248.831665	521.253845	-705.379822	74.688507	126.455544	-634.914490	-246.509659	83.660698	-595.737000	53.705750	1358.099609	-541.171448	-285.579407	1354.484619	-517.407166	-106.420799	1346.500488	-542.667786	-95.999901	1642.501709	-669.368896	147.539795	1105.364380	-561.447327	-388.077942	1095.958618	-468.250854	106.301445	934.748474	-363.711700	-268.666168	957.310669	-524.502563	-106.515732	971.776245	530.118958	9.914576	912.402344	506.212585	188.154068
-575.446899	0.863406	879.143738	-529.407593	-213.462631	870.402710	-614.862305	79.420746	502.735199	-607.872070	-246.851715	521.500793	-707.057373	75.153015	123.656456	-634.825684	-246.391815	83.434227	-597.159363	55.912342	1357.537598	-544.232849	-283.516266	1353.374023	-519.737671	-104.488930	1345.785156	-545.364807	-94.664513	1641.725830	-669.872864	151.250305	1104.978271	-561.812500	-385.402100	1094.372437	-468.672882	108.233589	934.847595	-362.974670	-265.400269	957.661621	-524.372437	-104.186821	970.733948	530.586853	10.158408	912.123962	506.666809	188.325348
-574.450073	3.791007	877.997986	-529.414673	-211.058517	869.612915	-618.237122	78.695412	501.150360	-610.708130	-244.830994	521.694153	-708.577698	75.788101	120.411247	-634.855835	-246.260468	83.213066	-598.725708	58.269825	1356.782593	-547.530518	-281.347382	1352.067505	-522.171875	-102.373726	1344.964233	-547.702148	-93.139603	1640.662354	-670.213440	154.922028	1104.278320	-561.848572	-382.688843	1092.664429	-468.834595	110.237228	934.774414	-361.942780	-262.136536	957.891113	-524.218567	-101.573563	969.866394	531.000732	10.382730	912.050110	507.007751	188.378799
-573.299377	7.151787	877.077271	-529.321289	-208.316833	868.721069	-621.429626	77.845108	499.603485	-613.135132	-242.809860	521.742554	-709.671326	76.497505	116.833252	-634.763184	-246.201523	82.976349	-600.346863	60.885513	1356.062134	-550.860657	-279.023621	1350.697632	-524.630066	-100.200264	1344.096191	-549.631775	-91.503723	1639.454224	-670.271729	158.511276	1103.463379	-561.654297	-379.824921	1090.843628	-468.630585	112.300346	934.651672	-360.552277	-258.716064	958.093872	-524.048096	-98.748749	969.093811	531.434631	10.550338	912.052979	507.352844	188.421082
-572.079468	10.626138	876.064819	-529.281616	-205.394745	867.849426	-624.294189	76.966179	498.044647	-615.464722	-240.812790	521.703247	-710.867859	76.579781	113.193542	-634.745544	-246.051056	82.739037	-602.123718	63.519474	1355.233521	-554.324646	-276.678772	1349.207520	-527.299072	-97.846054	1343.179199	-551.247253	-89.814140	1638.131348	-670.132080	162.066177	1102.465698	-561.136169	-376.846558	1088.894531	-468.172760	114.427368	934.372803	-358.768646	-255.153992	958.201416	-523.918579	-95.746071	968.295715	532.009888	10.696813	912.146179	507.826202	188.383575
-572.880554	12.136591	873.299988	-529.831116	-203.902878	867.111755	-627.406189	76.344322	496.145935	-617.997742	-239.305695	521.973877	-712.737976	75.803978	109.990097	-634.892639	-245.980240	82.669907	-604.104126	66.332146	1354.346558	-557.867798	-274.121613	1347.675415	-529.920288	-95.472511	1342.254150	-552.491882	-87.993004	1636.736816	-669.700867	165.692795	1101.323120	-560.429199	-373.642822	1086.899780	-467.369446	116.586540	933.978699	-356.870514	-251.577423	958.266846	-524.740784	-93.339760	966.565430	532.672302	10.796624	912.339233	508.362579	188.372238
-572.452576	14.832883	871.510010	-530.124756	-201.377014	866.318604	-629.880493	75.816170	494.441345	-619.932434	-237.560989	522.067322	-714.416504	74.955643	107.215767	-635.111755	-245.865021	82.604553	-606.231445	69.196434	1353.404785	-561.562378	-271.450775	1346.053955	-532.737915	-92.844223	1341.320557	-553.366943	-85.998421	1635.200684	-669.028076	169.251862	1099.956177	-559.591553	-370.272461	1084.926758	-466.280640	118.852020	933.424255	-354.765778	-247.910812	958.311462	-525.055664	-90.452400	965.370972	533.236572	11.044851	912.607910	508.891205	188.348221
-571.925537	17.849152	869.953064	-530.312256	-198.664001	865.657532	-632.265076	75.439842	493.006653	-621.391113	-235.753998	522.111084	-715.360962	74.031822	104.538292	-635.922607	-245.998352	82.492165	-608.609253	72.181305	1352.352051	-565.217163	-268.721375	1344.537231	-535.644043	-90.092445	1340.355957	-553.855652	-83.881905	1633.641724	-668.097900	172.842087	1098.461792	-558.565125	-366.699249	1082.996582	-464.876007	121.152519	932.725586	-352.405945	-244.212326	958.425232	-525.331055	-87.366989	964.375183	533.977844	11.259088	912.760620	509.588959	188.466614
-571.666992	20.782619	868.569763	-530.703674	-195.854935	865.075073	-635.022888	75.136856	491.866241	-622.307617	-233.920044	522.038391	-715.742310	73.061028	102.076691	-636.099243	-245.915482	82.366661	-611.103210	75.236427	1351.329712	-569.148193	-265.740997	1342.806519	-538.608643	-87.260712	1339.413574	-554.047424	-81.703018	1631.949463	-667.010620	176.415588	1096.838867	-557.535645	-362.878510	1081.020386	-463.226807	123.538605	931.973145	-349.901459	-240.343460	958.661011	-525.797180	-84.295006	963.491638	534.890991	11.315056	913.103455	510.400818	188.459549
-571.407043	23.859703	867.555847	-531.187378	-192.958801	864.614807	-638.222656	74.726242	491.152496	-622.807434	-231.983032	521.961243	-716.493652	71.761154	99.884712	-636.185364	-245.552032	82.232391	-613.768311	78.382072	1350.299194	-572.717529	-262.824402	1341.326172	-541.557922	-84.316017	1338.544556	-553.868286	-79.399017	1630.304321	-665.771240	179.901657	1095.191772	-556.450867	-358.777893	1079.269043	-461.323181	125.873512	931.290161	-347.388550	-236.460907	958.913757	-526.350586	-81.234772	962.866943	535.884277	11.453140	913.418884	511.227051	188.581146
-571.128662	27.083298	866.975891	-531.549683	-189.798187	864.359192	-641.567017	73.945068	490.856384	-622.796570	-230.620834	522.130554	-717.172852	70.045082	97.793221	-635.981689	-245.464127	82.228172	-616.426514	81.497665	1349.368042	-575.935852	-260.043335	1340.071899	-544.476135	-81.356079	1337.825195	-553.439453	-76.887283	1628.462646	-664.394409	183.234222	1093.638672	-555.414978	-354.530609	1077.769287	-459.286377	128.254547	930.770325	-344.845917	-232.509232	959.415405	-526.880798	-78.063179	962.574402	536.956421	11.514256	913.803406	512.237671	188.682739
-570.552307	30.538738	866.375061	-531.975342	-186.547165	864.218567	-644.839172	73.059631	490.997650	-622.525879	-228.321106	521.548279	-717.530945	68.544922	95.799385	-635.681519	-245.256851	82.174515	-619.130798	84.733017	1348.628418	-579.233398	-256.987457	1338.894775	-547.327393	-78.274117	1337.294189	-552.671265	-74.331825	1626.730957	-662.992188	186.486130	1092.289917	-554.502258	-350.021515	1076.517822	-457.157166	130.557007	930.474487	-342.394287	-228.684509	959.930298	-527.254700	-74.701462	962.315613	538.122070	11.651950	914.166260	513.442444	188.822525
-570.844788	33.525047	865.853760	-532.673950	-183.691833	864.318298	-648.130981	72.306534	491.001129	-622.016602	-226.589233	521.482788	-717.700623	67.077812	93.966644	-635.501892	-245.010437	82.239052	-621.786926	88.199890	1348.200073	-582.376038	-253.776672	1337.884033	-550.114502	-75.186264	1336.850586	-551.644897	-71.615990	1625.004028	-661.666504	189.650757	1091.168945	-553.723267	-345.488190	1075.588013	-455.057251	132.822998	930.402161	-340.374115	-224.606613	960.994019	-528.139404	-71.619186	962.194702	539.091431	11.899030	914.619751	514.516235	189.006195
-571.336731	36.590851	865.495789	-533.432068	-180.774353	864.574097	-651.283081	71.756325	490.996979	-621.030823	-224.835205	521.402283	-717.855164	65.939873	92.526810	-635.504150	-244.747894	82.359055	-624.218567	91.464104	1347.713135	-585.599548	-250.372192	1337.139526	-552.810913	-71.998817	1336.548096	-550.514404	-68.850365	1623.282715	-660.436768	192.666214	1090.252441	-553.241577	-340.789490	1074.998291	-453.070465	135.116882	930.723694	-338.382507	-220.766174	962.073059	-529.134155	-68.449417	962.226318	540.290283	12.178559	914.944702	515.988831	189.412582
-572.084656	39.329884	865.279175	-534.266602	-177.973511	864.980896	-654.183105	71.412262	491.013184	-619.830750	-222.999908	521.412231	-717.919006	65.134216	91.231689	-635.389160	-244.795700	82.549545	-626.754395	94.832771	1347.336914	-588.526917	-247.035339	1336.742554	-555.381470	-68.688095	1336.436035	-549.213989	-65.797783	1621.514893	-659.459229	195.584229	1089.448120	-553.191833	-335.951874	1074.784058	-451.236084	137.461716	931.406311	-336.857483	-216.803375	963.536621	-530.261169	-65.467438	962.392944	540.824829	13.406343	915.358704	517.160095	189.767548
-572.679871	42.289459	865.306702	-535.272461	-175.093018	865.532471	-656.676514	71.216339	491.087402	-618.440674	-221.129913	521.391296	-718.260986	64.806557	90.261108	-635.154236	-244.347229	82.780525	-628.897461	98.174225	1347.162109	-591.332520	-243.587524	1336.487305	-557.805969	-65.317474	1336.391235	-547.976563	-62.770096	1619.855835	-658.812134	198.412216	1089.017578	-553.447021	-331.067993	1074.810791	-449.574158	139.655869	932.501526	-335.645172	-212.889664	965.366821	-531.423035	-62.419708	962.761780	541.057312	14.905379	915.608765	518.562256	190.283234
-572.867920	45.558220	865.771362	-536.169678	-171.878052	866.083679	-658.962036	71.202278	491.500305	-616.673096	-219.133270	521.154297	-718.404480	64.680290	89.640923	-635.081055	-243.963852	82.881271	-630.906921	101.536690	1347.119995	-593.994812	-240.138016	1336.439209	-560.038025	-61.897392	1336.496460	-546.775757	-59.632652	1618.387939	-658.490112	201.173065	1088.787354	-554.105164	-326.433472	1074.988525	-448.200836	141.854477	934.020386	-334.960083	-208.872787	967.672424	-532.415833	-59.289471	963.377380	541.912537	15.781320	915.948730	519.995422	191.067001
-572.768677	48.880146	866.572021	-537.056091	-168.455475	866.586121	-660.944824	71.488533	491.985168	-614.809326	-217.194473	520.848389	-718.821838	64.887535	89.170067	-634.964539	-243.597992	82.985321	-632.866821	104.874252	1347.140991	-596.431763	-236.596466	1336.499023	-562.001160	-58.548878	1336.641968	-545.743164	-56.432140	1617.032104	-658.509277	203.863525	1088.666626	-555.068481	-321.733154	1075.282959	-447.025116	143.941940	935.830750	-334.408417	-205.294250	969.953491	-533.283875	-56.227364	964.147156	542.905518	16.407200	916.380737	521.559387	191.757996
-572.827209	52.325565	867.463074	-538.225952	-165.228729	866.973083	-662.827759	72.200592	492.554993	-612.999939	-215.363266	520.439697	-719.333496	65.402931	88.867195	-634.908203	-242.774612	83.016884	-634.686707	108.187584	1347.160156	-598.705139	-233.011459	1336.636597	-563.813477	-55.173283	1336.763428	-544.914917	-53.226883	1615.894897	-658.858765	206.534103	1088.578125	-556.413452	-317.347778	1075.630127	-446.112793	145.953659	938.029480	-334.454315	-201.743576	972.631104	-534.296997	-53.295082	964.887634	543.410156	18.184711	917.074707	522.908325	192.369476
-572.578613	55.783161	868.504761	-539.044678	-161.623825	867.502380	-664.403442	73.228027	493.074707	-610.856506	-213.448181	519.921387	-719.860107	66.037834	88.717377	-634.791016	-242.317200	83.056595	-636.316650	111.544373	1347.188599	-600.728760	-229.515427	1336.931885	-565.432922	-51.680504	1336.951294	-544.194824	-49.815361	1614.888672	-659.448975	209.291046	1088.593994	-558.040527	-313.122040	1076.072388	-445.440338	147.995392	940.370605	-334.872467	-198.168182	975.327820	-535.064331	-50.171028	965.789001	544.950562	17.953091	917.351196	524.825989	193.426407
-572.317566	58.991680	869.299072	-540.156555	-158.156555	867.939636	-665.722839	74.483788	493.398560	-608.833618	-211.687637	519.409546	-720.609131	66.715591	88.632294	-634.537720	-242.222458	83.195198	-637.754822	114.973251	1347.241333	-602.588989	-226.004074	1337.349243	-567.012146	-48.339264	1337.296875	-543.662170	-46.429562	1614.173828	-660.403564	212.225983	1088.525391	-559.826294	-309.208282	1076.640259	-444.994507	150.004181	942.788452	-335.609528	-194.747437	978.202942	-535.851074	-47.175858	966.489746	547.802612	17.105246	917.588928	526.742554	194.999893
-574.484497	61.146851	868.597534	-542.041138	-156.105820	868.305420	-667.769287	76.275398	493.530060	-607.313293	-210.354706	519.216187	-721.257996	67.217728	88.528938	-634.574158	-241.761200	83.371788	-639.057373	118.328163	1347.264648	-604.225281	-222.574692	1337.921143	-568.323364	-44.890823	1337.475220	-543.321716	-42.985611	1613.648315	-661.604126	215.337555	1088.487427	-561.825806	-305.325714	1077.252808	-444.788666	152.067169	945.300964	-336.612061	-191.447540	981.132324	-537.768677	-44.550560	966.285095	548.879150	17.982592	918.232300	528.716980	195.913254
-579.633728	62.642044	866.531372	-545.441956	-155.910828	868.399353	-670.265869	78.290672	493.479218	-606.680420	-209.744797	519.360718	-722.045837	67.649323	88.503494	-634.921814	-241.324280	83.682487	-640.192993	121.694191	1347.302490	-605.756531	-219.127914	1338.576294	-569.510132	-41.421490	1337.700439	-543.210327	-39.431904	1613.240479	-662.919006	218.466019	1088.552246	-563.937683	-301.883972	1077.980835	-444.753723	154.086014	947.865784	-337.846436	-188.326416	984.097168	-541.362976	-42.487095	965.109741	549.404541	20.148947	918.929688	530.368774	196.796875
-584.760071	63.750851	864.506775	-548.144958	-155.412231	868.923584	-672.579834	80.282974	493.315094	-605.815125	-209.121643	519.474609	-722.376221	67.860062	88.488487	-635.445923	-240.504608	83.975143	-641.226563	125.032494	1347.361572	-607.137939	-215.756561	1339.258545	-570.506287	-38.096394	1337.932861	-543.203247	-36.016876	1613.122314	-664.311096	221.572784	1088.619263	-566.162964	-298.741577	1078.749756	-444.926056	156.093353	950.492065	-339.268433	-185.394241	987.093018	-544.748901	-40.240685	964.171387	550.914368	20.601192	919.632874	532.446777	197.882172
-587.757996	65.658501	863.817078	-550.305054	-153.674728	869.238525	-674.109131	82.108925	493.213867	-604.574890	-208.375809	519.274841	-722.727356	67.951675	88.365288	-635.653259	-240.162766	84.179573	-642.104614	128.284317	1347.338501	-608.420471	-212.408737	1339.914917	-571.388062	-34.822800	1338.115234	-543.323303	-32.372025	1613.010254	-665.651062	224.436264	1088.567383	-568.379944	-295.792145	1079.442871	-445.191254	158.065887	952.999512	-340.959839	-182.439941	990.186829	-547.108154	-37.857651	963.901001	552.298218	21.327780	920.376648	534.245605	199.032959
-588.878113	68.401070	864.259644	-552.127075	-150.792938	869.353760	-674.859131	83.661278	493.089111	-602.966614	-207.466980	518.738037	-722.818237	68.071289	88.162056	-635.722229	-240.003159	84.277130	-642.908997	131.577194	1347.190430	-609.668091	-209.092148	1340.430664	-572.177979	-31.582005	1338.173828	-543.616211	-28.880951	1613.032104	-666.990417	227.259125	1088.318604	-570.577698	-293.079346	1080.006348	-445.586884	160.124954	955.325439	-342.491364	-180.111359	992.697327	-548.620483	-35.263573	964.202698	553.609314	22.385950	921.091064	536.043701	200.196243
-590.245667	71.128342	864.540588	-553.999634	-148.074982	869.374939	-675.476929	85.275581	492.932983	-601.470764	-206.663803	518.140137	-722.936707	68.123146	87.952728	-635.883179	-239.892761	84.344048	-643.607605	134.786041	1346.903198	-610.593933	-205.869690	1340.917236	-572.861633	-28.378674	1338.097046	-543.983704	-25.184429	1612.996582	-668.432617	230.171799	1087.955078	-572.742249	-290.596649	1080.538696	-446.160309	162.135345	957.450684	-344.265686	-177.721939	995.253174	-550.244141	-32.707420	964.364563	555.070496	23.330505	921.796387	538.178101	201.204651
-591.710938	73.561813	864.697510	-555.905945	-145.462997	869.302979	-675.960022	86.969757	492.590271	-600.112122	-206.051819	517.640991	-723.004333	68.206779	87.743210	-635.547363	-239.722305	84.410278	-644.200012	137.997696	1346.465332	-611.498718	-202.569931	1341.235718	-573.437256	-25.221270	1337.859619	-544.510132	-21.558147	1612.992310	-669.900879	233.212463	1087.539307	-574.892029	-288.381622	1081.036377	-446.894562	164.307999	959.343994	-346.086517	-175.484619	997.492798	-551.873108	-30.316639	964.401978	556.249146	24.328959	922.615906	539.705017	202.207245
-593.209412	76.105347	864.742615	-557.823242	-142.946930	869.196411	-676.390320	88.759102	492.243652	-598.728027	-205.379791	517.118042	-723.404480	68.384315	87.637917	-635.677490	-239.689255	84.506256	-644.764160	141.168671	1345.916626	-612.219543	-199.389038	1341.570190	-574.017029	-22.060705	1337.472656	-545.022705	-17.914860	1612.970581	-671.348877	236.192047	1086.962280	-576.927368	-286.355560	1081.504883	-447.688293	166.475311	960.909668	-347.946533	-173.295471	999.577881	-553.532043	-27.889141	964.366089	557.512390	25.369364	923.410095	541.241699	203.259857
-594.863098	78.556587	864.594299	-559.752075	-140.525238	869.072021	-676.793701	90.516769	491.977142	-597.482178	-204.675674	516.646179	-723.285828	68.519279	87.425194	-635.835815	-239.680313	84.686691	-645.222290	144.309433	1345.395630	-612.814087	-196.242920	1341.858032	-574.547424	-18.926584	1337.102783	-545.653259	-14.221526	1612.833008	-672.804016	239.172318	1086.363647	-578.905518	-284.420654	1081.928101	-448.521729	168.533066	962.323914	-349.723877	-171.248123	1001.465271	-555.225403	-25.455132	964.207703	558.914978	26.181097	924.288147	542.993164	204.230881
-596.588196	80.881653	864.320679	-561.664795	-138.248886	868.897827	-677.121765	92.351204	491.665710	-596.361694	-203.976913	516.213379	-723.476196	68.757851	87.296875	-635.765259	-239.706833	84.934898	-645.677002	147.432419	1344.847900	-613.451172	-193.127213	1342.017822	-575.085999	-15.875789	1336.630493	-546.198853	-10.394414	1612.863159	-674.219482	242.008026	1085.787476	-580.713562	-282.661499	1082.333862	-449.447632	170.611420	963.612305	-351.442444	-169.329514	1003.145752	-556.920837	-23.111338	963.953247	560.295349	27.149357	925.172485	544.554443	205.231293
-598.204285	83.016861	864.049072	-563.487000	-136.133636	868.736328	-677.328674	94.060875	491.304718	-595.434143	-203.296829	515.909851	-723.742859	69.016502	87.158730	-635.652527	-240.061417	85.234497	-646.054077	150.493530	1344.291504	-614.006226	-190.095367	1342.098999	-575.646851	-12.889435	1336.205078	-546.778687	-6.700300	1612.796143	-675.559143	244.789948	1085.177734	-582.489380	-280.978912	1082.721558	-450.402588	172.647400	964.607544	-353.200287	-167.436722	1004.688171	-558.536255	-20.942736	963.710510	561.786255	28.006962	926.139038	546.227051	206.287918
-599.821838	85.140762	863.731873	-565.305664	-134.080460	868.539124	-677.526367	95.793167	490.975067	-594.659912	-202.417053	515.602478	-724.043823	69.279732	87.032852	-635.664978	-239.963943	85.521927	-646.443237	153.496033	1343.735352	-614.521301	-187.092407	1342.144287	-576.113953	-9.976959	1335.699463	-547.341858	-3.023644	1612.681396	-676.867798	247.394440	1084.414673	-584.139893	-279.301636	1083.000854	-451.340088	174.629456	965.328918	-354.763519	-165.716492	1005.928711	-560.144592	-18.806538	963.425354	563.236694	28.860983	927.107605	547.966248	207.159958
-601.433350	87.110558	863.393250	-567.016052	-132.164413	868.420349	-677.729370	97.334999	490.606628	-594.111633	-201.661774	515.432556	-724.292664	69.478928	86.904961	-635.738403	-239.847885	85.839981	-646.878113	156.427765	1343.111084	-615.141296	-184.227905	1342.104736	-576.613831	-7.062981	1335.192749	-547.920898	0.568922	1612.564453	-678.136169	249.985840	1083.612671	-585.700623	-277.678741	1083.247437	-452.354584	176.626404	965.823547	-356.368896	-164.059052	1006.871887	-561.728516	-16.766029	963.173096	564.345581	29.806072	928.148926	549.546570	208.063843
-602.935059	89.034203	863.138916	-568.683655	-130.322998	868.306641	-677.923157	98.979881	490.199585	-593.552490	-200.630569	515.209229	-724.373169	69.662514	86.800812	-635.705017	-239.718719	86.151573	-647.208435	159.366272	1342.439331	-615.699890	-181.402847	1342.178833	-577.144653	-4.295845	1334.626221	-548.498840	4.102114	1612.325928	-679.317200	252.428360	1082.816650	-587.226318	-276.010559	1083.541870	-453.335022	178.587997	966.083679	-357.935028	-162.471024	1007.622620	-563.221802	-14.826598	962.964478	565.142456	30.882132	929.321350	550.828308	208.679230
-604.460876	90.788368	862.863098	-570.354187	-128.603500	868.243103	-678.178772	100.376381	489.851532	-593.281982	-199.746185	515.116760	-724.551453	69.752502	86.754555	-635.651367	-239.578506	86.417351	-647.609070	162.227768	1341.772217	-616.317322	-178.721573	1342.264893	-577.634644	-1.564829	1334.155640	-548.937622	7.967677	1612.064209	-680.456726	254.694931	1081.981323	-588.679932	-274.250854	1083.808594	-454.380188	180.569550	966.207397	-359.492432	-160.945847	1008.188293	-564.705322	-12.994474	962.762390	566.246216	32.187386	930.410950	552.122070	209.130432
-605.882080	92.467880	862.747253	-571.943176	-126.917519	868.262207	-678.457520	101.701172	489.556702	-593.221252	-198.812927	515.085022	-724.611572	69.842041	86.677948	-635.499207	-239.326050	86.664673	-647.972839	164.975815	1341.182617	-616.988892	-176.102798	1342.399902	-578.210266	1.056004	1333.739136	-549.393738	11.391247	1611.968750	-681.603271	256.841278	1081.258179	-590.182617	-272.518738	1084.172974	-455.367706	182.436661	966.197449	-361.003326	-159.471466	1008.620117	-566.115967	-11.255163	962.688477	568.353027	32.378262	931.179321	554.231567	210.598816
-607.239380	93.994690	862.646240	-573.483887	-125.378403	868.364258	-678.754089	102.976112	489.362061	-593.409790	-197.840317	515.170837	-724.669495	69.959259	86.616402	-635.333191	-239.038498	86.929077	-648.283936	167.596924	1340.607178	-617.568604	-173.507248	1342.646362	-578.731018	3.587940	1333.493042	-549.802002	14.926356	1611.810547	-682.679382	258.753387	1080.506592	-591.644653	-270.715759	1084.622070	-456.347198	184.174759	966.119568	-362.535553	-158.062698	1008.972595	-567.446167	-9.633554	962.655518	569.891174	33.178974	932.062805	556.306946	211.957321
-608.640198	95.484497	862.572998	-574.982300	-123.961670	868.536438	-678.875854	104.011612	489.047302	-593.864380	-196.883331	515.311584	-724.681274	70.044853	86.534042	-635.229736	-238.633560	87.174255	-648.664063	170.132874	1340.113159	-618.217407	-170.999512	1342.896362	-579.229614	6.053584	1333.333618	-550.194397	18.330910	1611.759888	-683.698730	260.567902	1079.791016	-593.090210	-268.915161	1085.078491	-457.386078	185.848206	965.986816	-364.097992	-156.655701	1009.257568	-568.774353	-8.066188	962.669067	571.321716	34.038662	933.008240	558.145264	212.882111
-610.070801	96.882469	862.478149	-576.385010	-122.697876	868.709961	-679.220154	105.099739	488.763855	-594.672485	-195.988113	515.561462	-724.821045	70.118919	86.443962	-635.132080	-238.170410	87.433128	-648.944031	172.573166	1339.633545	-618.763916	-168.591370	1343.325562	-579.743835	8.452068	1333.208984	-550.684875	21.491661	1611.676758	-684.738708	262.456268	1079.115723	-594.636963	-267.091248	1085.635742	-458.365631	187.411438	965.690491	-365.648804	-155.281769	1009.424316	-570.056274	-6.597930	962.667542	572.409485	35.072483	934.114563	559.743774	213.580719
-611.359680	98.207092	862.459412	-577.701721	-121.389771	868.926453	-679.258362	106.063194	488.422943	-595.535217	-195.195175	515.826111	-724.862122	70.188141	86.299316	-635.093689	-237.640213	87.588036	-649.337769	174.964844	1339.077026	-619.354370	-166.222672	1343.784546	-580.216614	10.799111	1333.050537	-551.150757	24.653793	1611.661377	-685.841492	264.271027	1078.385254	-596.196594	-265.287384	1086.222046	-459.395416	188.841339	965.420898	-367.241241	-153.890839	1009.514404	-571.235840	-5.163220	962.729126	574.393982	35.958069	935.083374	561.682800	214.642685
-612.572510	99.379662	862.334595	-578.977783	-120.097649	869.105530	-679.339783	107.100784	488.026093	-596.338562	-194.239212	516.041809	-724.883545	70.264893	86.166626	-635.305359	-237.222015	87.714249	-649.703613	177.372208	1338.576172	-619.863708	-163.959030	1344.230591	-580.687256	13.118957	1332.987793	-551.628174	27.624962	1611.772095	-686.902222	266.198883	1077.729370	-597.741760	-263.601288	1086.822876	-460.451050	190.416367	964.831482	-368.838867	-152.530319	1009.543518	-572.351501	-3.781280	962.715271	575.537781	36.896736	936.079346	563.097656	215.167953
-613.726501	100.607086	862.206482	-580.190674	-118.885414	869.297913	-679.411865	108.072166	487.678162	-597.434387	-193.501801	516.234131	-725.014404	70.320007	86.060120	-635.352417	-236.689636	87.869507	-650.106323	179.621552	1338.028687	-620.316772	-161.679214	1344.807373	-581.098450	15.370747	1332.948242	-552.087280	30.580864	1611.863647	-687.789856	267.749634	1077.045532	-599.305115	-261.899078	1087.446777	-461.369904	191.799911	964.361267	-370.461273	-151.191544	1009.553040	-573.391663	-2.406111	962.702026	577.157715	37.738850	937.207336	565.289734	216.272507
-614.845764	101.838478	862.103394	-581.373535	-117.668098	869.467407	-679.353516	108.879768	487.374756	-598.366699	-192.668686	516.344116	-725.090454	70.449829	86.009178	-635.361267	-236.282715	87.981911	-650.495483	181.851242	1337.587036	-620.816956	-159.517120	1345.360596	-581.534607	17.527136	1332.963013	-552.549011	33.493027	1611.963257	-688.620728	269.233307	1076.461304	-600.834595	-260.195770	1088.137451	-462.273773	193.031754	963.922058	-372.002106	-149.871552	1009.617249	-574.385986	-1.046335	962.687500	578.862854	38.503643	938.264954	567.345154	216.923462
-615.935486	102.945610	862.023743	-582.620056	-116.492706	869.565491	-679.530640	109.671715	487.231781	-599.431519	-191.984573	516.461304	-725.217834	70.544678	86.002022	-635.432861	-235.957748	88.063042	-650.936768	183.985184	1337.176025	-621.150330	-157.360992	1345.929932	-581.937744	19.642138	1333.009766	-553.000916	36.444450	1612.225952	-689.440857	270.589600	1075.951538	-602.283752	-258.560089	1088.798096	-463.127655	194.173828	963.548157	-373.482391	-148.585541	1009.737976	-575.372925	0.184339	962.645813	580.770264	39.386017	939.295105	569.218506	217.791428
-616.932007	104.045357	861.946106	-583.765198	-115.330132	869.713623	-679.763611	110.399933	487.118774	-600.440308	-191.293686	516.546570	-725.238098	70.661606	86.011238	-635.656433	-235.285980	88.115540	-651.346924	186.005173	1336.845581	-621.497986	-155.283600	1346.484985	-582.310059	21.653545	1333.087280	-553.590332	39.073925	1612.305786	-690.256348	271.889221	1075.436157	-603.638794	-257.050964	1089.495239	-463.952972	195.221069	963.196594	-374.949615	-147.430344	1009.889404	-576.279785	1.424050	962.632507	582.583984	40.188755	940.354187	571.307251	218.327499
-618.026550	105.067230	861.783691	-584.943787	-114.381317	869.861694	-680.326904	111.078880	487.149628	-601.466125	-190.720016	516.641724	-725.314575	70.691223	86.048897	-635.914246	-235.025269	88.185036	-651.726563	187.937469	1336.453491	-621.718201	-153.312637	1347.078125	-582.662537	23.631611	1333.143188	-554.244141	41.472939	1612.515137	-691.027527	273.105072	1074.838745	-604.928772	-255.609589	1090.258301	-464.713348	196.259888	962.871277	-376.386658	-146.237473	1010.004517	-577.234009	2.560196	962.568726	584.231567	40.659668	941.459229	573.285034	218.748459
-618.896484	105.966820	861.721008	-585.940369	-113.430191	869.996338	-681.031616	111.711731	487.098602	-602.401489	-190.142456	516.727722	-725.397766	70.734428	86.058899	-636.296509	-234.719193	88.210350	-652.094116	189.944977	1336.028320	-621.968628	-151.358963	1347.582275	-582.954651	25.575571	1333.133301	-554.814270	44.039413	1612.676025	-691.817200	274.302612	1074.197388	-606.099792	-254.266479	1090.937500	-465.482086	197.328354	962.430725	-377.637482	-145.157578	1010.094116	-578.029724	3.579325	962.563049	585.956421	41.222301	942.449585	575.279846	219.026749
-619.772949	106.766975	861.628357	-586.946045	-112.563438	870.173340	-681.731201	112.193748	486.992828	-603.270020	-189.714005	516.837402	-725.474670	70.750832	86.018425	-636.893799	-234.795181	88.312683	-652.471863	191.765610	1335.606079	-622.155090	-149.510757	1348.118408	-583.255371	27.485039	1333.053467	-555.412598	46.628033	1612.792480	-692.568542	275.491943	1073.544800	-607.117737	-252.946259	1091.608521	-466.172241	198.208206	962.142273	-378.773712	-144.183807	1010.074524	-578.834412	4.538224	962.561157	587.840332	41.429638	943.483765	577.599976	219.346832
-620.661865	107.460350	861.422424	-587.910950	-111.884384	870.363037	-682.411499	112.603485	486.963745	-604.107361	-189.399109	516.967529	-725.599243	70.798172	85.993515	-637.671997	-234.468765	88.365463	-652.807251	193.560898	1335.186523	-622.328369	-147.756134	1348.566284	-583.489868	29.283781	1333.032227	-555.886292	49.019730	1612.957397	-693.233704	276.528870	1072.880737	-608.028015	-251.737625	1092.296387	-466.880615	199.232895	961.629211	-379.767822	-143.258087	1010.099854	-579.616028	5.409421	962.501709	589.603149	41.995506	944.455933	579.297485	220.114777
-621.369141	108.084076	861.354370	-588.788940	-111.227112	870.579468	-682.963318	112.929619	487.021790	-604.746399	-189.090439	517.104980	-725.716431	70.837646	85.974419	-638.536560	-234.053391	88.418495	-653.107117	195.212418	1334.818115	-622.354126	-146.085449	1349.059937	-583.724243	30.973030	1333.033203	-556.360901	51.456028	1613.044067	-693.902893	277.441650	1072.383057	-608.822510	-250.787827	1092.927856	-467.517944	200.014297	961.257813	-380.671417	-142.417847	1010.175049	-580.306946	6.170808	962.540161	591.504822	42.379742	945.473083	581.252808	220.353470
-622.035950	108.647438	861.286133	-589.606506	-110.660057	870.794128	-683.382690	113.126884	487.096191	-605.306030	-188.852264	517.273682	-725.814331	70.918724	85.948166	-639.618835	-233.535004	88.545647	-653.370972	196.706177	1334.574585	-622.467102	-144.479584	1349.475098	-583.810364	32.467022	1332.954224	-556.729736	53.544868	1613.284668	-694.482056	278.264526	1071.843384	-609.480469	-249.900620	1093.550415	-468.044159	200.602066	960.991821	-381.437866	-141.648895	1010.226318	-580.957397	6.855814	962.580139	593.451782	42.724213	946.390625	583.148499	220.610016
-622.695007	109.099632	861.193054	-590.417419	-110.240921	871.038269	-683.792358	113.326271	487.126007	-605.776367	-188.646652	517.427856	-725.910339	70.963585	85.955948	-641.014771	-232.914139	88.684914	-653.644653	198.114746	1334.266602	-622.473450	-143.027954	1349.992310	-583.983582	33.897678	1333.004028	-557.005249	55.527096	1613.431274	-695.012817	279.007568	1071.439331	-610.044678	-249.005981	1094.223389	-468.591949	201.202087	960.697815	-382.107330	-140.932220	1010.168701	-581.598816	7.433669	962.619873	595.584900	43.053932	947.293274	585.128174	220.781799
-623.256409	109.476608	861.128601	-591.124939	-109.933777	871.273071	-684.112061	113.558235	487.121643	-606.079773	-188.433685	517.633423	-726.012878	70.988251	85.966080	-642.612305	-232.121246	88.977661	-653.916992	199.424515	1333.980225	-622.581787	-141.665588	1350.419189	-584.281006	35.236805	1333.175659	-557.243652	57.602348	1613.540527	-695.500854	279.805695	1070.974243	-610.481079	-248.237244	1094.857666	-469.121033	201.701874	960.290222	-382.752655	-140.231552	1010.240967	-582.162292	7.897241	962.676514	597.786682	43.233185	948.156799	587.169861	220.750519
-623.883423	109.875504	861.117554	-591.767578	-109.684128	871.535767	-684.440674	113.811226	487.070129	-606.248108	-188.214432	517.871887	-726.145874	70.983284	85.970375	-644.725525	-231.195038	89.322334	-654.175049	200.637527	1333.683716	-622.668335	-140.412933	1350.883911	-584.564880	36.502293	1333.161865	-557.444275	59.632904	1613.516479	-695.894653	280.471558	1070.552002	-610.851379	-247.563705	1095.517334	-469.570770	202.196320	959.835388	-383.333221	-139.591644	1010.059937	-582.743164	8.341233	962.778137	600.182373	43.253769	949.010803	589.258118	220.752335
-624.493652	110.200592	861.049683	-592.341248	-109.501900	871.837097	-684.691956	114.040428	486.967438	-606.319397	-188.030670	518.109863	-726.243591	70.998245	85.960968	-647.189880	-229.744080	89.693291	-654.496643	201.778671	1333.383057	-622.782715	-139.249115	1351.344360	-584.724915	37.612709	1332.987915	-557.585083	61.592232	1613.487061	-696.232727	281.126160	1070.106445	-611.143127	-246.989304	1096.215454	-470.037292	202.677917	959.315063	-383.827301	-139.028870	1009.983459	-583.286255	8.761624	962.867737	602.695618	43.199558	949.836975	591.406311	220.576614
-624.982605	110.437775	860.947388	-592.804138	-109.448486	872.146362	-684.850098	114.135132	486.922241	-606.215393	-187.792099	518.370850	-726.357239	71.019547	85.961884	-649.674866	-228.976776	90.220787	-654.827637	202.769775	1333.146240	-623.015015	-138.259048	1351.785156	-585.002991	38.617386	1332.994751	-557.585144	63.460091	1613.424805	-696.487305	281.691345	1069.745117	-611.391479	-246.567490	1096.848267	-470.457397	203.059875	958.818298	-384.349426	-138.413010	1009.991028	-583.712219	9.089149	962.942139	605.269775	43.026035	950.664917	593.405334	220.380234
-625.369080	110.563599	860.928528	-593.206726	-109.425896	872.455444	-684.957153	114.150581	486.963104	-606.078491	-187.571152	518.672058	-726.402771	71.048141	86.006546	-652.440979	-227.769104	90.773712	-655.166870	203.608002	1332.966797	-623.173767	-137.302109	1352.246216	-585.364014	39.450855	1333.081665	-557.588257	65.086250	1613.253052	-696.734741	282.212769	1069.460083	-611.515076	-246.172363	1097.503418	-470.848053	203.226944	958.409973	-384.734344	-137.909775	1009.953613	-584.061890	9.306468	963.062622	607.857178	42.668381	951.501953	595.419556	219.986008
-625.755127	110.553032	860.918396	-593.466064	-109.431625	872.810669	-685.232239	114.197517	487.083954	-605.969482	-187.319336	518.975037	-726.468628	71.075333	86.068398	-655.298462	-226.552826	91.389511	-655.540344	204.326096	1332.860107	-623.398804	-136.423508	1352.668579	-585.851807	40.261887	1333.393311	-557.510254	66.415352	1613.121460	-696.942200	282.589783	1069.257935	-611.597839	-245.765900	1098.171753	-471.170105	203.303513	958.021790	-385.113495	-137.427841	1010.042725	-584.353516	9.476339	963.210754	610.536499	42.258808	952.321350	597.410950	219.502228
-626.028442	110.504410	860.888062	-593.639832	-109.444931	873.148254	-685.460693	114.156166	487.187012	-605.941345	-187.100266	519.335876	-726.491638	71.094421	86.103264	-658.321777	-225.441132	92.020142	-655.947449	204.884308	1332.728027	-623.776306	-135.700623	1353.040039	-586.185608	40.870239	1333.521362	-557.568970	67.808594	1612.897705	-697.085571	282.914917	1069.013428	-611.649170	-245.459915	1098.823608	-471.441071	203.130829	957.727844	-385.414612	-136.993835	1010.075439	-584.553589	9.621609	963.341736	613.171875	41.757351	953.162170	599.344360	218.852768
-626.219788	110.444038	860.817871	-593.642639	-109.469299	873.468628	-685.723816	114.140991	487.250549	-605.988159	-186.757278	519.707031	-726.522278	71.122818	86.153824	-661.372925	-224.307236	92.624741	-656.390869	205.392029	1332.538574	-624.146057	-135.069016	1353.468262	-586.608154	41.459118	1333.617554	-557.687256	69.068291	1612.724365	-697.168274	283.222504	1068.739014	-611.647278	-245.458893	1099.441772	-471.845642	203.275742	956.967407	-385.709137	-136.608002	1010.008789	-584.638916	9.773952	963.445190	615.952820	41.216698	953.959839	601.274231	218.236542
-626.371704	110.318558	860.761719	-593.530518	-109.568382	873.743042	-685.997498	114.125412	487.276184	-606.218689	-186.469498	520.050354	-726.529663	71.144989	86.195610	-664.460938	-223.331375	93.202446	-656.869080	205.802902	1332.341919	-624.528809	-134.587921	1353.851563	-587.025269	41.955463	1333.700439	-558.026794	70.258324	1612.536133	-697.277161	283.539276	1068.434570	-611.627625	-245.334656	1100.015015	-472.161957	203.159180	956.429871	-385.980865	-136.254486	1009.924927	-584.662964	9.836381	963.538391	618.903870	40.863064	954.809509	603.192444	217.646103
-626.522461	110.263863	860.734070	-593.321655	-109.673416	873.931641	-686.225952	114.021530	487.272491	-606.516113	-186.122650	520.334839	-726.566956	71.147667	86.207573	-667.220276	-222.564346	93.714104	-657.390320	206.103867	1332.108765	-624.904541	-134.237244	1354.238770	-587.444580	42.394421	1333.780151	-558.549744	71.267326	1612.481445	-697.334839	283.791779	1068.116943	-611.657471	-245.347656	1100.617188	-472.532898	203.065948	955.919922	-386.274292	-135.936996	1009.801575	-584.635620	9.889359	963.606140	621.697083	40.188828	955.607361	605.166260	216.911407
-626.569458	110.163734	860.647827	-593.004211	-109.820213	874.091736	-686.348938	113.854454	487.301544	-607.131409	-186.017517	520.522522	-726.589233	71.127602	86.195229	-670.156799	-221.599380	94.167770	-657.859314	206.351303	1331.962646	-625.295044	-133.996704	1354.619019	-587.854736	42.601261	1333.947632	-559.314087	72.129890	1612.568970	-697.398560	283.951782	1067.884766	-611.647095	-245.255325	1101.052124	-472.823608	202.793137	955.514343	-386.467163	-135.713470	1009.697876	-584.518494	9.910178	963.633362	624.389954	39.489204	956.445557	607.006836	216.138733
-626.569336	110.075584	860.550354	-592.566833	-110.006805	874.171875	-686.411682	113.680077	487.393158	-608.048218	-185.959915	520.549561	-726.596497	71.108421	86.203178	-672.523315	-221.193817	94.500481	-658.324585	206.504089	1331.903687	-625.587585	-133.845108	1354.937988	-588.216614	42.715740	1334.167236	-560.343506	72.747353	1612.882080	-697.406189	283.991516	1067.686401	-611.521606	-245.492966	1101.540161	-472.929138	202.250931	955.010803	-386.630859	-135.580307	1009.623230	-584.309814	9.894197	963.614929	627.134583	38.847370	957.194946	608.989868	215.301071
-626.569092	109.998436	860.425415	-592.034790	-110.235321	874.194885	-686.414185	113.506470	487.480499	-609.142395	-186.018463	520.525696	-726.588562	71.073845	86.246231	-674.466003	-220.978928	94.650887	-658.798645	206.543365	1331.796143	-625.912170	-133.774429	1355.226318	-588.367554	42.652416	1334.279907	-561.710693	73.262054	1613.344238	-697.415527	283.928864	1067.469360	-611.469177	-245.558899	1101.863037	-473.028992	201.767044	954.673828	-386.782135	-135.450378	1009.506042	-584.042297	9.859663	963.551453	629.723267	38.173702	958.040588	610.735046	214.588837
-626.542236	109.848930	860.222534	-591.382996	-110.463066	874.208374	-686.362366	113.429008	487.552826	-610.355530	-185.993332	520.417236	-726.628357	71.079361	86.264091	-675.325317	-221.531006	94.575378	-659.217896	206.471771	1331.693115	-626.101379	-133.809784	1355.515381	-588.909607	42.783718	1334.666626	-563.460938	73.580765	1613.943604	-697.362427	283.778351	1067.187988	-611.315735	-245.809326	1102.237183	-473.074860	201.222672	954.360962	-386.906860	-135.383209	1009.324890	-583.701904	9.832744	963.439575	632.268433	37.481113	958.901733	612.648193	213.625824
-626.512451	109.622513	859.942871	-590.729187	-110.667229	874.194519	-686.309814	113.408348	487.555420	-611.804138	-185.948303	520.349365	-726.627563	71.089394	86.338844	-675.662720	-222.217743	94.359154	-659.689331	206.370880	1331.511719	-626.276306	-133.904556	1355.765625	-589.086609	42.630028	1334.689087	-565.560425	73.728180	1614.669678	-697.282715	283.532013	1066.858398	-611.128174	-246.141571	1102.596680	-473.049377	200.682083	954.029724	-387.061707	-135.334061	1009.015503	-583.320496	9.810589	963.261841	634.625244	36.811359	959.702271	614.306702	212.876297
-626.420410	109.306755	859.583435	-589.968384	-111.070221	874.114380	-686.162476	113.356316	487.491028	-613.472168	-186.140762	520.352051	-726.643372	71.139656	86.390640	-675.135071	-223.153702	93.832985	-660.131714	206.201950	1331.342163	-626.316406	-134.096542	1356.041870	-589.386414	42.509113	1334.904785	-568.022644	73.735451	1615.500488	-697.130493	283.152161	1066.479980	-610.902954	-246.707504	1103.037109	-472.985413	200.145309	953.672058	-387.234772	-135.354813	1008.611938	-582.826843	9.654304	963.002319	636.985962	36.240643	960.529541	616.005798	212.228775
-626.185059	108.881683	859.173950	-589.107483	-111.496262	874.035889	-685.986084	113.269958	487.456573	-615.116943	-186.291260	520.292053	-726.639404	71.141075	86.429337	-674.316650	-224.086075	93.081795	-660.564087	205.962555	1331.184692	-626.350342	-134.335098	1356.234253	-589.811523	42.329609	1335.111206	-570.850098	73.641052	1616.389893	-696.930847	282.731567	1066.119141	-610.676208	-247.078369	1103.280396	-472.797760	199.447281	953.318726	-387.329132	-135.427429	1008.135376	-582.226868	9.451260	962.719971	639.352112	35.653286	961.273071	617.814209	211.413147
-625.784058	108.405823	858.762878	-588.238953	-112.010391	873.925903	-685.710388	113.036079	487.437042	-616.683899	-186.495163	520.321350	-726.625610	71.092064	86.440529	-673.705750	-224.932434	92.360031	-660.958618	205.668671	1331.106445	-626.361023	-134.633591	1356.427246	-590.216003	42.050163	1335.358154	-573.937195	73.380363	1617.425659	-696.701050	282.176178	1065.854370	-610.327820	-247.843765	1103.632935	-472.499237	198.654968	953.008545	-387.451416	-135.556458	1007.579895	-581.550415	9.144470	962.427185	641.600830	35.096249	961.966858	619.501770	210.764069
-625.141907	107.891075	858.406006	-587.265015	-112.553825	873.757507	-685.323364	112.688194	487.516388	-617.966248	-186.754105	520.291138	-726.541504	71.076454	86.463097	-673.271912	-225.801315	91.828514	-661.344604	205.261795	1331.070679	-626.251831	-135.001266	1356.615845	-590.566589	41.708519	1335.590088	-577.281799	72.947754	1618.537231	-696.343506	281.518494	1065.607666	-609.970276	-248.399109	1103.868530	-472.168396	197.784531	952.675903	-387.473022	-135.752991	1006.960693	-580.723633	8.736336	962.145752	643.811890	34.488628	962.624023	621.233887	209.992889
-624.194641	107.337273	858.179993	-586.190430	-113.003838	873.634888	-685.059265	112.379456	487.709259	-618.796326	-186.950867	520.234070	-726.560974	70.988449	86.504189	-672.858948	-226.073746	91.450241	-661.713013	204.777756	1331.050415	-626.154175	-135.449249	1356.794189	-590.952454	41.268978	1335.873657	-580.721924	72.541000	1619.774292	-695.929932	280.854797	1065.420654	-609.442383	-249.078522	1104.105469	-471.712524	196.743805	952.543213	-387.440369	-136.021103	1006.173157	-579.744995	8.294006	961.973083	645.900024	33.924049	963.153687	622.974365	209.314011
-622.931396	106.820450	858.135193	-585.034180	-113.387970	873.452820	-684.582825	111.857445	487.867798	-619.141846	-187.145935	520.191895	-726.451111	70.931076	86.526871	-673.264038	-226.866318	91.278732	-662.056946	204.218491	1331.026001	-626.114746	-135.997314	1356.895508	-591.255615	40.730537	1336.071045	-584.446045	71.906601	1620.933350	-695.447571	280.110626	1065.254761	-608.852661	-249.981049	1104.361084	-471.250183	195.983871	951.959351	-387.365295	-136.438965	1005.198364	-578.601624	7.768369	961.885864	647.973694	33.440811	963.606201	624.608276	208.751190
-621.263184	106.295891	858.324829	-583.729248	-113.528008	873.397888	-684.023621	111.299721	487.957153	-619.053223	-187.227081	520.145386	-726.319214	70.884209	86.574715	-673.632202	-226.825134	91.199089	-662.478577	203.646957	1330.964844	-626.016663	-136.618240	1357.059814	-591.562073	40.173252	1336.291626	-588.288452	71.201073	1622.046265	-694.767883	279.278229	1065.047974	-608.150269	-250.661316	1104.505737	-470.666656	195.059280	951.395203	-387.189545	-136.927048	1003.993042	-577.288208	7.281341	962.016479	649.788818	32.781704	963.902588	626.270935	208.039902
-619.252808	105.865906	858.775696	-582.329102	-113.681480	873.319092	-683.403076	110.724426	488.159393	-618.803406	-187.244705	520.132751	-726.193054	70.863853	86.594025	-673.664001	-227.309692	91.070816	-662.774475	202.955414	1330.937256	-626.143066	-137.226685	1357.103149	-591.835938	39.520313	1336.524658	-592.160522	70.348145	1623.186279	-693.998169	278.482269	1064.814697	-607.244019	-251.517639	1104.680542	-469.944214	194.119156	950.783936	-386.872009	-137.586334	1002.611084	-575.810913	6.669235	962.297729	651.561646	32.339764	964.194214	627.936707	207.507645
-616.880493	105.502571	859.493164	-580.801575	-113.600655	873.298279	-682.815613	110.026054	488.352722	-618.420349	-187.132217	520.101929	-726.047058	70.815071	86.640175	-673.628906	-227.477295	90.958328	-663.100586	202.258240	1330.990601	-626.262878	-137.987228	1357.179565	-592.179504	38.787125	1336.690918	-596.097534	69.453545	1624.192261	-693.010132	277.509796	1064.659912	-606.359192	-252.262848	1104.788452	-469.164215	193.176941	950.076172	-386.426788	-138.367615	1000.979553	-574.185364	6.083690	962.777405	653.479980	32.119156	964.423035	629.612427	207.037781
-614.214539	105.250916	860.432129	-579.129333	-113.544815	873.234070	-681.999878	109.196999	488.583923	-618.240479	-187.015274	520.089539	-725.826538	70.768318	86.645065	-673.514709	-227.499268	90.717247	-663.239502	201.387329	1331.096069	-625.978638	-138.966003	1357.411865	-592.545227	37.953709	1336.909790	-600.032776	68.271126	1625.224609	-691.910583	276.552948	1064.627441	-605.261108	-253.029938	1104.990234	-468.287659	192.208237	949.169800	-385.862640	-139.364761	999.240234	-572.424561	5.390268	963.378967	655.268921	31.566748	964.683960	631.261780	206.470413
-611.341492	105.056976	861.552673	-577.312561	-113.571716	873.241150	-681.248657	108.351738	488.926086	-618.130859	-186.856293	520.059875	-725.615662	70.707657	86.662285	-673.314514	-227.473206	90.508270	-663.550903	200.523499	1331.303467	-626.136658	-139.839630	1357.467651	-592.945679	37.045475	1337.141113	-603.925659	67.037445	1626.086914	-690.371582	275.104431	1064.598633	-604.084351	-253.593262	1104.975464	-467.301575	191.280167	948.101135	-385.202087	-140.593445	997.014282	-570.568726	4.612035	964.127869	657.306580	31.242683	964.881287	633.031921	206.049683
-608.403015	104.889641	862.742432	-575.444092	-113.520851	873.304443	-680.324707	107.438232	489.271851	-618.014160	-186.697083	520.053650	-725.348267	70.622993	86.667061	-673.075378	-227.331985	90.336708	-663.833801	199.612549	1331.490845	-626.592041	-140.771774	1357.399536	-593.409790	36.096020	1337.345703	-607.696899	65.847214	1626.774780	-688.889465	273.901978	1064.661987	-602.852234	-254.396759	1105.020752	-466.301819	190.465225	946.823547	-384.474579	-142.094604	994.442749	-568.722107	3.872775	964.949402	659.445557	30.874603	965.016907	635.002808	205.462326
-605.604065	104.687355	863.845215	-573.466370	-113.622276	873.336060	-679.619568	106.542221	489.548828	-617.792114	-186.575424	520.056763	-725.120789	70.530449	86.716927	-672.721680	-227.018311	90.160629	-664.215393	198.694046	1331.726929	-626.957275	-141.680130	1357.411865	-593.955505	35.059200	1337.543945	-611.375244	64.496483	1627.352173	-687.406555	272.995789	1064.759399	-601.583618	-255.179871	1105.024902	-465.256927	189.664078	945.274048	-383.672638	-143.811478	991.535034	-566.890686	3.087787	965.699585	661.731384	30.428627	965.122375	637.008606	205.098404
-603.211365	104.352196	864.647522	-571.584473	-113.977104	873.424255	-679.004700	105.790901	489.855530	-617.496460	-186.499496	520.127502	-724.574646	70.292793	86.611420	-672.324341	-226.275742	90.036308	-664.548889	197.609207	1331.767212	-627.534302	-142.754623	1357.269287	-594.547058	33.955238	1337.673950	-614.844727	63.062492	1627.745728	-685.758118	272.077148	1064.797363	-600.152588	-255.960800	1105.050781	-464.240845	189.115585	943.418396	-382.758026	-145.755081	988.379883	-565.280701	2.301379	966.299561	663.939758	29.844870	965.246521	638.990051	204.667206
-601.600525	103.783516	864.878479	-569.966431	-114.644005	873.476135	-678.609558	105.097420	490.114044	-617.310669	-186.526428	520.279541	-724.774109	70.306854	86.860794	-671.821472	-226.135345	89.928925	-664.980774	196.435486	1331.799194	-628.171875	-143.806519	1357.150269	-595.198914	32.801987	1337.762573	-618.103760	61.524708	1628.035034	-684.033569	271.301697	1064.926025	-598.668457	-256.594757	1105.021240	-463.249084	188.603577	941.330200	-381.951996	-147.905914	984.718689	-564.044250	1.550370	966.535828	666.166565	29.379499	965.252380	641.055176	204.146347
-600.809021	102.442238	864.161499	-567.814758	-115.677338	873.936279	-678.260193	104.325111	490.286285	-617.024170	-186.637405	520.506287	-724.677368	70.171249	86.962128	-671.398926	-225.672211	89.841080	-665.502869	195.148804	1331.793457	-628.794617	-144.908020	1356.986084	-595.933472	31.614578	1337.822021	-621.141357	59.858112	1628.205811	-682.054077	270.427826	1064.993286	-597.124390	-257.120575	1104.912109	-462.228027	188.218719	938.894287	-381.090607	-150.310013	980.833008	-562.940613	0.979816	966.442688	668.322205	29.054281	965.295288	643.076660	203.764069
-601.772827	100.779564	862.210571	-566.771118	-117.918541	874.140015	-678.413696	103.780724	490.435974	-617.229797	-187.176025	520.910645	-724.674500	69.993721	87.090103	-671.242615	-225.216476	89.766258	-666.146301	193.811111	1331.803589	-629.385376	-146.082245	1356.854248	-596.661194	30.367367	1337.807617	-623.871399	58.275795	1628.159912	-679.727661	269.132568	1065.218262	-595.425354	-257.749451	1104.903442	-461.178192	187.983795	936.189270	-380.247101	-153.022766	976.684875	-562.837219	0.167683	965.459473	670.081482	28.183437	965.420532	644.955261	203.088364
-599.168030	100.421974	862.990845	-564.840820	-118.055672	873.997437	-677.523682	102.984985	490.709320	-616.719971	-187.350052	520.842957	-724.448486	69.849365	87.144608	-670.864197	-224.822052	89.602386	-666.880371	192.402374	1331.740356	-630.071594	-147.279709	1356.606445	-597.480835	29.063116	1337.771606	-626.291626	56.499096	1628.058105	-677.609863	268.307556	1065.432373	-593.779053	-258.217468	1104.811646	-460.316742	188.001617	933.249939	-379.491302	-156.000687	972.204956	-561.159424	-0.631785	965.954346	672.106995	27.707867	965.487366	646.981140	202.596970
-594.721985	100.697098	865.149170	-562.291199	-117.078568	873.733582	-675.877380	101.871132	490.954742	-615.657166	-187.286331	520.502869	-724.022888	69.826836	87.072571	-670.315369	-224.512283	89.324394	-667.770020	190.957123	1331.604126	-630.800354	-148.526382	1356.355591	-598.294128	27.718647	1337.698242	-628.449097	54.732231	1627.805420	-675.382751	267.577362	1065.526123	-592.221252	-258.859833	1104.621826	-459.466064	188.290146	929.896057	-378.877075	-159.157181	967.575256	-558.631592	-1.377087	967.209229	673.922424	27.261198	965.473267	648.861450	202.165985
-593.815918	99.789169	864.610474	-560.875977	-118.146683	873.591003	-675.261780	101.459084	491.079376	-615.251709	-187.715057	520.416626	-723.928955	69.677925	87.132820	-670.187073	-224.280182	89.085838	-668.755615	189.532410	1331.443604	-631.493042	-149.798157	1356.095459	-599.150574	26.421618	1337.554443	-630.294800	52.909508	1627.445679	-673.132202	266.967407	1065.653442	-590.641907	-259.715393	1104.593750	-458.705658	188.805298	926.376343	-378.470459	-162.534470	962.774902	-557.778259	-2.190414	966.918274	675.817444	26.720642	965.352356	650.734802	201.899734
-596.141113	97.741280	861.518860	-560.342773	-121.071388	873.556946	-675.533752	101.272560	490.954529	-615.403992	-188.569061	520.669678	-724.123657	69.434692	87.304504	-670.417603	-224.105057	88.879204	-669.837158	188.103195	1331.151123	-632.151245	-151.125961	1355.811768	-600.096191	25.101551	1337.426392	-631.732666	51.061497	1627.078125	-670.907898	266.326752	1065.815063	-589.141602	-260.575531	1104.526855	-458.053253	189.559296	922.539551	-378.218506	-166.172470	957.806946	-558.421753	-3.050896	965.174744	677.421936	26.296637	965.194519	652.531616	201.588364
-594.889404	97.040627	861.269165	-558.914978	-121.871643	873.272278	-674.538147	100.749702	490.993591	-614.688965	-188.918900	520.459839	-723.935608	69.333397	87.373215	-670.429993	-224.033188	88.579506	-671.007751	186.638229	1330.867310	-632.952393	-152.452240	1355.360352	-601.031006	23.795223	1337.223022	-632.862549	49.256325	1626.559082	-668.673584	265.696014	1065.871582	-587.755188	-261.288574	1104.317993	-457.521576	190.470169	918.563477	-378.144745	-170.002487	952.731506	-557.479248	-3.865487	964.992981	678.605530	25.764400	965.051453	654.002502	201.330978
-593.541199	96.413887	861.071045	-557.479187	-122.503693	873.009583	-673.683533	100.348114	491.035309	-613.769836	-189.341568	520.190857	-723.801636	69.212212	87.454659	-670.396484	-224.061829	88.332130	-672.225891	185.155060	1330.558960	-633.549927	-153.833817	1354.962036	-602.028870	22.469378	1336.999756	-633.682739	47.717026	1625.887451	-666.454224	265.065186	1066.055908	-586.319519	-262.326904	1104.220581	-457.187988	191.496155	914.313416	-378.318756	-174.055313	947.555115	-556.529968	-4.583917	964.857300	679.487000	25.332705	964.944458	655.389648	200.929413
-592.231323	95.653046	860.812134	-556.082703	-123.178047	872.655334	-672.575195	99.847954	491.025208	-612.778992	-189.694412	519.843933	-723.654907	69.117928	87.481354	-670.380615	-224.192932	88.106255	-673.465393	183.650482	1330.139648	-634.121765	-155.220367	1354.551880	-602.976807	21.099186	1336.728516	-634.096313	45.916332	1625.196045	-664.358948	264.316345	1066.198975	-585.023376	-263.262207	1104.026978	-456.948853	192.723495	910.163818	-378.608185	-178.227417	942.464233	-555.575928	-5.394643	964.635315	680.261169	25.018002	964.849121	656.695190	200.657379
-590.957092	94.988625	860.514648	-554.820007	-123.887146	872.333923	-671.440552	99.501915	490.973480	-611.556091	-190.106201	519.536743	-723.531128	69.008514	87.500137	-670.272644	-224.300385	87.855019	-674.702637	182.184052	1329.715820	-634.721619	-156.607788	1354.038696	-603.892883	19.740417	1336.467407	-634.152100	43.947937	1624.436768	-662.380554	263.558716	1066.289185	-583.870178	-264.293671	1103.774658	-456.963989	194.017029	905.898071	-379.308105	-182.690720	937.110657	-554.722229	-6.158701	964.410278	680.981201	24.769720	964.741028	657.986938	200.388153
-589.683289	94.203384	860.321167	-553.468750	-124.537697	871.972107	-670.264893	99.281937	490.825928	-610.593323	-190.682755	519.218872	-723.316895	68.928947	87.562584	-670.390625	-224.382263	87.646118	-675.950439	180.706772	1329.265869	-635.242615	-157.974365	1353.536377	-604.769531	18.397724	1336.175049	-634.009094	42.298725	1623.620117	-660.612366	262.815369	1066.358643	-582.870422	-265.095215	1103.377075	-457.244171	195.496857	901.588623	-380.272156	-187.520187	931.735962	-553.832458	-7.005767	964.220886	681.632935	24.548082	964.638611	659.237305	200.175293
-588.500366	93.381111	860.116028	-552.208679	-125.294800	871.700684	-668.982971	98.949646	490.544678	-609.534973	-191.236649	519.004761	-723.191895	68.873459	87.607147	-670.487122	-224.414703	87.469345	-677.137573	179.231674	1328.802368	-635.724060	-159.348984	1353.025146	-605.585144	17.042028	1335.855713	-633.497559	40.555210	1622.753540	-659.096375	262.063354	1066.358032	-581.879639	-266.506927	1103.207153	-457.837646	197.165253	897.269775	-381.530609	-192.460373	926.420044	-553.055359	-7.885646	964.069397	682.233337	24.439480	964.542358	660.378357	200.092331
-586.640564	92.309799	860.113831	-550.909058	-125.718109	871.414307	-667.482849	98.631523	490.357086	-608.301575	-191.673615	518.705688	-722.943909	68.841759	87.643723	-670.444580	-224.456589	87.313583	-678.266235	177.728195	1328.311035	-636.265503	-160.743118	1352.495483	-606.303223	15.736081	1335.575928	-632.695557	38.818264	1621.839844	-657.998047	261.089630	1066.326172	-581.149963	-267.597443	1102.946045	-458.729797	198.804062	892.982727	-382.857758	-197.425491	921.458069	-551.933594	-8.851344	964.022400	682.783081	24.226637	964.492310	661.556091	199.944153
-585.289856	91.356697	860.086243	-549.762939	-126.215851	871.227844	-666.031189	98.283562	490.106079	-607.144470	-192.071030	518.508423	-722.691040	68.843987	87.662041	-670.434387	-224.449005	87.229912	-679.268860	176.260880	1327.892700	-636.831055	-162.144653	1351.957886	-606.957520	14.406119	1335.311157	-631.623657	37.157990	1620.896240	-657.183350	260.263184	1066.269897	-580.628662	-268.780121	1102.585327	-460.023468	200.602402	888.820862	-384.853760	-202.700012	916.424194	-551.093262	-9.710484	963.995056	683.273499	24.041513	964.411011	662.668396	199.720886
-583.512146	90.820496	860.693237	-548.361938	-126.203377	871.073242	-664.641541	97.927597	490.023438	-605.589417	-192.200119	518.088806	-722.430603	68.796135	87.695503	-670.464783	-224.172592	87.114410	-680.267273	174.837509	1327.509277	-637.277588	-163.539993	1351.503662	-607.612976	13.077449	1335.053223	-630.223511	35.486687	1619.966431	-656.572876	258.325806	1065.716797	-580.346008	-269.946625	1102.301636	-461.644165	202.370819	884.742676	-386.882782	-208.517258	911.560852	-550.089294	-10.415077	964.351013	683.427795	23.525551	964.514709	663.609497	199.365540
-584.000061	89.868889	860.214478	-547.439148	-128.233139	871.211914	-664.073181	97.843414	489.929901	-604.732300	-192.644775	518.118652	-722.382263	68.682091	87.801132	-670.520508	-224.119110	87.067421	-680.968628	173.435593	1327.082520	-637.646790	-164.944260	1351.060059	-608.122925	11.751192	1334.767334	-628.614990	33.905018	1618.981201	-656.522522	257.091064	1065.484253	-580.282043	-271.221771	1101.876953	-463.684021	204.244308	880.792664	-389.422363	-213.995941	906.773743	-550.198242	-11.613660	964.210938	683.772095	23.223902	964.585693	664.462280	199.192047
-583.823181	89.409912	860.066223	-546.956116	-129.253525	870.839111	-663.378784	97.676003	489.860504	-604.135864	-193.052704	518.272034	-722.290955	68.568199	87.902298	-670.680237	-224.048004	87.041260	-681.692139	172.194504	1326.705078	-638.098206	-166.387238	1350.513062	-608.562439	10.439289	1334.469116	-626.782593	32.442608	1617.921631	-656.805237	255.207870	1064.970581	-580.522949	-272.467316	1101.361084	-466.098846	206.242783	876.950989	-392.158478	-219.877686	902.180420	-550.036865	-12.478815	963.986389	684.104492	22.838688	964.662231	665.320190	198.864166
-582.784729	88.662560	859.925110	-546.016235	-130.011124	870.740173	-662.391846	97.327126	489.736694	-603.016602	-193.428558	518.098083	-722.130432	68.489571	87.929825	-670.601624	-223.996216	86.959129	-682.182251	170.951309	1326.354492	-638.281799	-167.863464	1350.097656	-608.957153	9.123220	1334.122437	-624.746643	30.979578	1616.880493	-657.745911	253.829849	1064.476563	-581.045044	-273.791870	1100.848633	-468.830994	208.210510	873.214233	-395.091797	-225.767746	897.799683	-549.342834	-13.266805	963.914551	684.313354	22.444216	964.730713	665.961914	198.500198
-582.809326	88.048187	859.733582	-545.751404	-131.069504	870.292725	-661.894226	97.154106	489.663086	-602.226563	-194.092712	517.978577	-722.061768	68.378761	87.999977	-670.551575	-224.238388	86.880730	-682.501282	169.736557	1326.060181	-638.494629	-169.287903	1349.594238	-609.207764	7.869236	1333.803223	-622.655029	29.597694	1615.784424	-659.028931	252.359924	1063.983276	-581.824890	-275.209290	1100.214478	-472.009979	210.134277	869.658386	-398.360901	-231.712753	893.633240	-549.307434	-14.226728	963.617188	684.431091	21.967709	964.797546	666.486206	198.139099
-582.168823	87.192299	859.657288	-545.255554	-131.836380	869.995117	-661.059509	96.705605	489.513580	-601.329285	-194.682144	517.848267	-721.906250	68.340942	88.029121	-670.586670	-224.193741	86.851852	-682.688538	168.390488	1325.628052	-638.408569	-170.745712	1349.203125	-609.236328	6.550573	1333.531860	-620.501099	28.217779	1614.850586	-660.544189	250.360016	1063.341431	-582.884460	-276.675385	1099.576660	-475.523193	212.025925	866.221375	-401.920685	-237.680191	889.734497	-548.871521	-15.165567	963.459534	684.628845	21.682899	964.934082	666.887817	197.723022
-581.689819	86.246338	859.590027	-544.519470	-132.757828	869.840149	-660.331787	96.281898	489.399719	-600.297913	-195.298630	517.682678	-721.749634	68.266609	88.022705	-670.082397	-224.119019	86.815010	-682.674866	167.250900	1325.473145	-638.200500	-172.148132	1348.836548	-609.128723	5.257623	1333.289795	-618.464600	26.889542	1614.026001	-662.476257	248.660828	1062.849731	-584.239197	-278.134491	1098.850708	-479.432098	213.829041	863.018127	-405.530365	-243.596680	886.157776	-548.380615	-16.139412	963.368835	684.485107	21.048849	965.005859	667.035278	197.155212
-581.081177	85.571739	859.647400	-543.610657	-133.403214	869.772400	-659.586121	95.881058	489.293915	-599.220581	-195.791367	517.519165	-721.653381	68.156738	88.030518	-669.952026	-224.069656	86.769104	-682.570740	166.242310	1325.524658	-637.854553	-173.643845	1348.415039	-608.800720	4.027593	1333.092163	-616.683594	25.525200	1613.389160	-664.825745	246.862289	1062.326660	-585.903931	-279.783264	1098.189941	-483.667694	215.416565	859.890991	-409.647247	-249.316742	882.711731	-547.799255	-16.863520	963.394531	684.328003	20.334784	965.074646	667.065247	196.562897
-580.783142	84.528351	859.576538	-542.841370	-134.324661	869.654785	-658.839355	95.500519	489.020416	-598.183594	-196.376526	517.381836	-721.513367	68.066666	88.025238	-669.884521	-224.127716	86.792557	-682.174072	165.040741	1325.325439	-637.215210	-175.056992	1348.177124	-608.297729	2.855873	1332.956909	-615.096313	24.388935	1613.008179	-667.353943	244.857285	1061.695190	-587.822083	-281.397919	1097.449829	-488.316467	217.098175	856.880981	-413.794830	-255.172211	879.519104	-547.333923	-17.843208	963.310181	684.184387	19.751209	965.113403	666.969788	195.969574
-580.687561	83.898323	859.482178	-542.688782	-135.184662	869.301453	-658.264954	95.243118	488.753479	-597.499329	-197.112701	517.199341	-721.423767	67.989288	88.004822	-670.073608	-223.971771	86.795738	-681.637512	164.067383	1325.332886	-636.509766	-176.441360	1347.850708	-607.643066	1.690682	1332.754150	-613.919189	23.244757	1612.876099	-670.802246	244.033981	1061.312988	-589.976563	-283.208130	1096.676270	-493.292328	218.710953	854.047607	-418.304749	-260.597168	876.395569	-547.124390	-18.693916	963.081238	684.052795	19.125576	965.111267	666.792236	195.444702
-580.848633	82.636070	859.195435	-542.434143	-136.170364	869.079346	-657.682678	95.115166	488.365173	-596.921936	-197.920883	517.216125	-721.309814	67.907936	87.981270	-670.182129	-224.054810	86.800377	-680.923706	163.092773	1325.411499	-635.537109	-177.825226	1347.635864	-606.843750	0.517991	1332.590454	-613.105286	22.148569	1612.977539	-674.035583	242.339645	1060.763062	-592.361633	-285.105896	1095.883423	-498.733917	220.210098	851.175476	-422.981415	-265.997009	873.412842	-546.962524	-19.733118	962.803772	683.794067	18.539360	965.062439	666.360901	195.010910
-580.363586	82.060280	859.286133	-541.982605	-136.849014	868.823181	-657.034790	94.908363	488.108398	-595.889221	-198.483643	516.784546	-721.209473	67.853943	87.951057	-670.014038	-224.234329	86.711548	-680.074524	162.188934	1325.547363	-634.326111	-179.222031	1347.501221	-605.875610	-0.597893	1332.521362	-612.611267	21.107853	1613.291992	-677.427979	240.605331	1060.372925	-594.918030	-287.017365	1095.168579	-504.356873	221.643326	848.444397	-427.900818	-271.369873	870.644409	-546.440430	-20.512688	962.723755	683.396790	18.134644	964.989014	665.633789	194.556778
-580.827087	80.837868	858.928467	-541.892517	-137.957840	868.635437	-656.637634	94.696045	487.788483	-595.317566	-199.319778	516.626526	-721.145447	67.811974	87.939568	-670.170715	-224.370773	86.719986	-679.015503	161.218948	1325.733154	-632.879211	-180.572617	1347.451538	-604.731689	-1.698025	1332.511963	-612.345276	19.994421	1613.847534	-680.930542	238.819321	1060.126953	-597.626221	-288.959839	1094.535522	-510.519073	223.220627	845.915527	-433.029694	-276.661743	867.979614	-546.423157	-21.526375	962.409668	682.994141	17.846239	964.906067	664.890503	194.066284
-581.115784	79.820267	858.705566	-541.755981	-138.862076	868.390564	-656.106079	94.409470	487.498566	-594.983398	-200.418167	516.511353	-721.052429	67.806274	87.925819	-670.404114	-224.525101	86.765678	-677.849060	160.292587	1326.049194	-631.320679	-181.872269	1347.467163	-603.487671	-2.853580	1332.539673	-612.316528	18.928520	1614.573730	-684.465149	237.107300	1059.964478	-600.503662	-290.756195	1093.961304	-516.804138	224.682205	843.486877	-438.355560	-281.808533	865.463806	-546.288147	-22.428097	962.139343	682.536255	17.121187	964.918884	664.919189	193.180359
-581.338562	78.815933	858.570496	-541.691589	-139.832199	868.245361	-655.422363	94.034004	487.245575	-594.215027	-200.935684	516.294922	-720.850891	67.826843	87.881874	-670.381348	-224.705032	86.705444	-676.546814	159.346680	1326.421021	-629.703918	-183.073563	1347.544800	-602.122253	-3.897886	1332.613892	-612.421509	17.910875	1615.388916	-688.134644	235.632477	1060.022949	-603.322327	-293.196930	1093.828003	-522.956116	225.370850	841.276062	-443.996460	-286.841064	863.152222	-546.141113	-23.359608	961.960144	682.041748	16.788198	964.902649	664.367188	192.595184
-581.408569	77.950073	858.555603	-541.664490	-140.610153	868.135559	-655.375671	93.837097	487.132843	-593.935181	-201.700104	516.201477	-720.881958	67.785522	87.942215	-670.389282	-225.103088	86.738281	-675.188965	158.426315	1326.832031	-627.989563	-184.174866	1347.724487	-600.647400	-4.912287	1332.769897	-612.578979	16.889729	1616.232422	-691.790894	234.125458	1060.218628	-606.258606	-295.394379	1093.785156	-529.759949	226.816284	839.175110	-449.809021	-291.800934	860.985352	-545.940918	-24.175856	961.862549	681.559753	16.415213	964.886353	663.788269	192.061310
-581.657288	77.100616	858.566956	-541.718689	-141.455414	868.008728	-655.279907	93.619476	487.025635	-593.812683	-202.610275	516.138184	-720.843994	67.797058	88.023918	-670.609436	-225.253586	86.800262	-673.809692	157.539093	1327.242676	-626.240601	-185.262985	1347.994263	-599.152893	-5.884473	1332.911011	-612.737671	15.907741	1617.087646	-695.518738	232.974548	1060.516602	-609.173340	-297.497162	1093.919922	-536.554138	228.019348	837.191895	-455.771210	-296.545746	859.001099	-545.811890	-25.022165	961.759949	681.263733	15.763278	964.912292	663.230835	191.673141
-581.905640	76.263359	858.628479	-541.798401	-142.200500	867.976196	-655.271973	93.386078	486.942902	-593.448792	-203.311707	516.029175	-720.824524	67.786789	88.125656	-670.716675	-225.415070	86.838867	-672.382568	156.628601	1327.699463	-624.463928	-186.289612	1348.267822	-597.683899	-6.755818	1333.062256	-612.808228	15.030407	1617.878174	-699.213562	231.923798	1060.993286	-612.065308	-299.831482	1094.296387	-543.659241	229.418747	835.345947	-461.933502	-301.259216	857.186401	-545.698364	-25.791483	961.727722	680.523254	15.525146	964.944458	662.559509	191.101837
-582.154175	75.417580	858.741394	-541.963318	-143.010162	867.948730	-655.283020	93.040291	486.914276	-593.084229	-203.948242	515.920593	-720.854370	67.735344	88.187050	-670.798035	-225.551559	86.845810	-670.867065	155.680801	1328.163208	-622.775940	-187.239334	1348.556030	-596.228760	-7.693250	1333.203857	-612.813171	13.997974	1618.716797	-702.866089	231.042023	1061.757935	-614.906921	-301.971039	1094.748657	-550.555481	230.317047	833.563843	-468.058838	-305.773499	855.581604	-545.625122	-26.625511	961.724548	679.793579	15.275994	965.020996	661.881409	190.527878
-582.411011	74.525284	858.863647	-542.060425	-143.869522	867.969971	-655.268188	92.700523	486.893860	-592.802429	-204.627640	515.858032	-720.824890	67.670158	88.292160	-670.882507	-225.671219	86.896881	-669.524353	154.786392	1328.662720	-621.089661	-188.254089	1348.866699	-594.753113	-8.567637	1333.430664	-612.610718	13.082726	1619.435303	-706.367432	230.189682	1062.609497	-617.651672	-304.240906	1095.443115	-557.669373	231.456314	831.949402	-474.289063	-310.247925	854.169556	-545.507568	-27.481487	961.745178	679.308899	15.001666	965.103699	661.213135	190.029694
-582.786438	73.643311	859.033508	-542.259766	-144.601807	867.996094	-655.311462	92.363853	486.883270	-592.550171	-205.364899	515.800537	-720.829529	67.587151	88.349533	-671.058350	-225.571243	86.945206	-668.239868	153.917725	1329.164917	-619.396484	-189.103531	1349.185669	-593.252563	-9.479251	1333.632324	-612.190735	12.136039	1620.069458	-709.768799	229.397797	1063.621094	-620.246582	-306.492798	1096.276733	-564.947144	232.719589	830.492859	-480.475159	-314.630249	852.907166	-545.506165	-28.283358	961.793213	679.090027	14.088140	965.174438	660.503540	189.676010
-582.661743	73.352142	859.403320	-542.370422	-145.021561	867.994507	-654.989258	91.931625	486.890045	-591.936157	-205.773575	515.610596	-720.727661	67.565269	88.368683	-670.874817	-225.858673	86.971291	-666.927734	153.036652	1329.602905	-617.787964	-189.958328	1349.516968	-591.847168	-10.289094	1333.827881	-611.496094	11.254272	1620.614258	-713.032715	228.775238	1064.708984	-622.748535	-308.659302	1097.154297	-572.395569	233.996399	829.071533	-486.640930	-318.888855	851.810974	-545.325806	-28.797295	961.958557	678.280273	13.435206	965.200562	659.590088	189.161072
-583.459473	72.047302	859.410767	-542.683960	-145.959076	868.091797	-654.729614	91.535255	486.715393	-591.828491	-206.526520	515.637268	-720.600098	67.540161	88.405304	-670.957031	-225.949371	87.070923	-665.660645	152.127213	1330.018555	-616.082703	-190.793289	1349.874756	-590.465881	-11.093486	1333.984375	-610.518921	10.385423	1621.096558	-715.914551	228.281967	1066.005981	-625.123779	-310.744720	1098.184937	-579.781372	235.182098	827.749817	-492.653107	-322.940765	850.882874	-545.602356	-29.778084	961.951599	677.497437	12.902936	965.250122	658.660828	188.643646
-583.773682	70.734055	859.396667	-542.319885	-147.186386	868.445557	-654.584412	91.244423	486.545746	-591.543152	-207.159348	515.797668	-720.508179	67.497787	88.462021	-671.010559	-225.987076	87.167603	-664.449768	151.278030	1330.343140	-614.488708	-191.530640	1350.229858	-589.103271	-11.824167	1334.173706	-609.260864	9.604079	1621.471680	-718.942688	227.804520	1067.201904	-627.426758	-312.773743	1099.264648	-587.119629	236.315750	826.520691	-498.555908	-326.852753	850.116394	-545.466858	-30.805933	962.083679	676.613953	12.276490	965.326050	657.695129	188.076920
-584.242859	69.841576	859.459167	-542.630432	-147.978195	868.434753	-654.885132	91.070908	486.512421	-591.283936	-207.748428	515.777588	-720.575928	67.411591	88.584846	-670.982788	-226.021484	87.277817	-663.413330	150.485596	1330.634399	-612.958191	-192.271530	1350.546875	-587.722595	-12.623240	1334.317871	-607.711792	8.842008	1621.734863	-721.848816	227.451660	1068.387817	-629.584534	-314.606293	1100.313232	-594.518677	237.490601	825.356140	-504.339966	-330.658203	849.457764	-545.641907	-31.625513	962.069092	675.632874	11.752915	965.403198	656.672058	187.515503
-584.761169	68.985863	859.505432	-543.028259	-148.679199	868.417725	-654.941345	90.865601	486.508850	-590.629150	-208.097351	515.637329	-720.583435	67.364166	88.663933	-670.817444	-226.051910	87.314049	-662.262817	149.674301	1330.941528	-611.421936	-192.954773	1350.830322	-586.458069	-13.290661	1334.375000	-605.882507	8.056087	1621.852295	-724.568054	227.085297	1069.580444	-631.636719	-316.474396	1101.374512	-601.816467	238.607971	824.335571	-509.913971	-334.319153	848.869324	-545.902100	-32.380882	962.045837	674.588318	11.127966	965.524170	655.625000	186.905594
-585.233765	68.273338	859.562805	-543.369385	-149.432739	868.403015	-654.500061	90.515984	486.388092	-590.527161	-208.772232	515.614807	-720.382324	67.337608	88.665146	-670.874939	-226.078903	87.382637	-661.134216	148.850250	1331.174561	-609.927917	-193.682678	1351.079590	-585.225403	-13.997935	1334.366455	-603.694458	7.414088	1621.995239	-727.190308	227.590088	1071.086304	-633.503723	-318.438751	1102.473877	-609.132080	239.591904	823.487183	-515.139648	-337.687622	848.429016	-546.148560	-33.107307	962.037109	673.444763	10.492074	965.658936	654.491760	186.296082
-585.791321	67.485741	859.591797	-543.713928	-150.206650	868.365051	-654.490967	90.262764	486.311523	-590.671326	-209.544617	515.615845	-720.371643	67.303513	88.737442	-671.083618	-226.071671	87.476067	-660.088501	148.110214	1331.340698	-608.437805	-194.377701	1351.253662	-584.005432	-14.744967	1334.354614	-601.185608	6.890075	1621.917114	-729.963867	227.363846	1072.128662	-635.302612	-319.969299	1103.338867	-616.418701	240.668549	822.698181	-519.813416	-340.681213	848.067444	-546.436523	-33.869762	962.000916	672.296753	9.825412	965.800110	653.693604	185.469086
-586.267212	66.812012	859.618408	-543.971558	-151.002655	868.293701	-654.841370	90.125587	486.320038	-590.207153	-209.827728	515.452881	-720.438110	67.219574	88.804916	-670.971741	-226.040939	87.438194	-658.851685	147.304459	1331.478027	-607.152954	-195.053879	1351.310181	-582.882813	-15.405828	1334.228271	-598.571533	6.252686	1621.758423	-732.658020	227.087509	1073.140503	-637.106873	-321.718262	1104.267944	-623.259644	241.230072	821.859497	-525.256714	-344.090393	847.597900	-546.632141	-34.602592	961.946289	670.822388	9.450533	965.844177	652.274170	185.071304
-586.850830	66.052002	859.592468	-544.244568	-151.884567	868.199219	-654.688293	89.763596	486.115936	-590.119690	-210.323669	515.425476	-720.345764	67.229591	88.773804	-671.033325	-226.062103	87.427666	-657.899475	146.579224	1331.515991	-605.842590	-195.709595	1351.334717	-581.846130	-16.064415	1334.093018	-595.795410	5.773074	1621.429443	-735.248535	226.821472	1074.129883	-638.805908	-323.347748	1105.184570	-629.952271	241.795380	821.127502	-530.214478	-347.195618	847.161987	-546.863770	-35.395332	961.846558	669.254395	9.090058	965.909546	650.662415	184.557251
-587.415588	65.270935	859.557678	-544.586975	-152.709457	868.119812	-655.329041	89.600487	486.080902	-590.079224	-210.845154	515.369385	-720.541016	67.144913	88.845345	-671.077515	-226.110748	87.416161	-657.162537	146.001862	1331.544312	-604.652588	-196.364426	1351.305664	-580.777466	-16.665560	1333.868408	-592.912537	5.293659	1621.127563	-737.231201	226.007019	1075.262085	-640.363708	-324.969666	1106.012207	-636.581177	242.449707	820.516418	-534.860657	-350.061890	846.820557	-547.099670	-36.159805	961.744751	667.740662	8.838387	965.935669	649.227966	183.959183
-587.973938	64.591476	859.492615	-544.946533	-153.473648	868.025574	-655.406799	89.252594	485.932526	-590.142578	-211.424576	515.327942	-720.522644	67.111130	88.790955	-671.122437	-226.160355	87.410881	-656.211426	145.351990	1331.551270	-603.423889	-197.062485	1351.324219	-579.693115	-17.294460	1333.677246	-590.071045	4.860239	1620.791260	-739.600403	225.745041	1076.270996	-641.843201	-326.476257	1106.765869	-642.897766	242.923340	820.096985	-539.283081	-352.811890	846.456116	-547.319275	-36.835152	961.614990	666.433167	8.256552	965.971069	648.528870	183.800507
-588.562134	63.820019	859.440002	-545.325012	-154.249954	867.932434	-656.921570	89.381371	486.074554	-590.240906	-211.937653	515.269897	-720.935486	66.908211	88.880577	-671.173096	-226.235291	87.380844	-655.194458	144.759338	1331.614136	-602.334778	-197.706848	1351.282715	-578.579224	-17.870678	1333.469482	-587.388916	4.492010	1620.461426	-741.872742	225.353088	1077.237793	-643.250549	-327.917480	1107.425049	-648.968445	243.285461	819.788574	-543.437561	-355.409943	846.194763	-547.557434	-37.562397	961.490173	665.014282	7.960783	966.003052	647.493042	183.329010
-589.097168	63.082623	859.431458	-545.673401	-155.037201	867.850708	-655.753906	88.532410	485.652740	-590.429688	-212.406433	515.216492	-720.515991	67.022530	88.645500	-671.192688	-226.351868	87.328712	-654.156372	144.201263	1331.746948	-601.257996	-198.434677	1351.218628	-577.489746	-18.420677	1333.271973	-584.878906	4.105912	1620.295410	-744.104309	224.992279	1078.240723	-644.657898	-329.312592	1108.082153	-654.821533	243.540848	819.648560	-547.513367	-357.879333	845.914063	-547.737488	-38.292725	961.390320	663.610352	7.593654	966.049866	646.435181	182.753189
-589.627686	62.400837	859.441467	-546.037476	-155.768524	867.794006	-655.936096	88.111092	485.532715	-590.744324	-212.930954	515.177246	-720.488342	66.970985	88.520401	-671.244934	-226.447433	87.265182	-653.041077	143.693878	1331.887451	-600.166504	-199.095566	1351.182129	-576.328491	-18.993465	1333.136475	-582.709839	3.699390	1620.187256	-746.479980	224.974625	1079.428711	-645.930237	-330.660858	1108.651245	-660.303772	243.685715	819.740967	-551.182190	-360.109955	845.709778	-547.893616	-38.960114	961.304871	662.208923	7.339761	966.047852	645.359253	182.109741
-590.195251	61.640739	859.449463	-546.468323	-156.406662	867.717285	-656.144409	87.691788	485.374664	-590.816956	-213.154984	515.009155	-720.487732	66.919685	88.402214	-671.220154	-226.551071	87.134254	-651.930115	143.208282	1332.067505	-599.089966	-199.746857	1351.124146	-575.150574	-19.512367	1333.017456	-580.791260	3.413839	1620.276855	-748.690979	224.669617	1080.657593	-647.195190	-331.823883	1109.224976	-665.496033	243.719162	820.084106	-554.627930	-362.106323	845.588074	-548.066345	-39.617596	961.200012	660.881775	6.952437	965.987488	644.456726	181.587341
-590.837280	60.883121	859.455811	-546.990906	-157.054489	867.645203	-656.394653	87.304871	485.266663	-591.266052	-213.597305	514.985046	-720.485840	66.908913	88.296303	-671.352234	-226.623383	87.060593	-650.741882	142.747162	1332.233154	-597.918091	-200.390930	1351.199707	-573.929993	-20.035513	1333.021973	-579.266052	3.080467	1620.489014	-750.672791	224.083252	1081.933228	-648.262451	-332.831757	1109.845581	-670.405884	243.527008	820.306152	-557.832947	-364.011932	845.513245	-548.296509	-40.272469	961.089600	659.813782	6.329890	965.884460	644.218384	181.613586
-591.478271	60.179523	859.513428	-547.563538	-157.651245	867.613708	-656.720764	87.018242	485.211090	-591.789124	-214.032608	514.964844	-720.487732	66.920898	88.271141	-671.443542	-226.730072	87.044121	-649.536621	142.265671	1332.502319	-596.767761	-200.935181	1351.268188	-572.742554	-20.552292	1332.992310	-578.145874	2.703571	1620.798340	-752.630005	223.450623	1083.318359	-649.291321	-333.613647	1110.449219	-675.372986	243.142639	820.624023	-560.802734	-365.725891	845.440369	-548.523254	-40.878777	961.018005	658.593201	5.782065	965.800232	643.519043	181.189560
-592.203552	59.376102	859.654663	-548.145752	-158.192780	867.613953	-657.109497	86.738701	485.136566	-592.226501	-214.363770	514.932373	-720.530273	66.940163	88.271332	-671.517395	-226.792221	86.994431	-648.234619	141.836914	1332.798950	-595.568481	-201.522369	1351.481934	-571.535767	-21.089422	1333.035645	-577.230591	2.429297	1621.300903	-754.498840	222.296280	1084.415405	-650.222717	-334.309021	1111.097046	-679.852356	242.789429	821.194641	-563.458252	-367.223083	845.467834	-548.807983	-41.519459	961.005920	657.393677	5.374905	965.657776	642.776550	180.770294
-592.863770	58.763821	859.789673	-548.798523	-158.731506	867.621033	-657.577942	86.433098	485.156769	-592.751892	-214.727097	514.948364	-720.589417	66.957825	88.280693	-671.643738	-226.889404	86.971107	-646.969543	141.369110	1333.165405	-594.250977	-201.971130	1351.743652	-570.275269	-21.570387	1333.112549	-576.600159	2.081238	1621.875977	-756.305420	221.674896	1085.884888	-651.016357	-334.973511	1111.893799	-683.984680	242.246567	821.914917	-566.096985	-368.569214	845.680420	-549.077637	-42.073593	960.989563	656.045044	4.912495	965.672546	641.959290	180.241516
-593.524170	58.149689	859.952026	-549.503967	-159.307617	867.677734	-658.085510	86.155472	485.200073	-593.336975	-215.187119	515.019470	-720.641663	66.946388	88.308929	-671.754395	-226.959549	86.969818	-645.692383	140.959579	1333.619263	-593.075134	-202.409943	1351.941772	-569.110535	-22.010248	1333.271362	-576.191467	1.771704	1622.472534	-757.840210	220.781143	1087.363403	-651.738831	-335.452698	1112.611084	-687.789490	241.659485	822.717957	-568.431458	-369.669739	846.006470	-549.383667	-42.645901	961.012146	654.767151	4.511688	965.634460	641.151184	179.804993
-594.110657	57.500217	860.144897	-550.155762	-159.829483	867.794312	-658.510803	85.882431	485.280701	-593.850098	-215.545700	515.045654	-720.679077	66.940720	88.335258	-671.762085	-227.026840	86.968407	-644.440308	140.566177	1334.110962	-591.808777	-202.801956	1352.350952	-567.870483	-22.467705	1333.475342	-575.874390	1.380980	1623.168945	-759.239319	219.914932	1088.899658	-652.419861	-335.647614	1113.325439	-691.265747	241.020889	823.619446	-570.509277	-370.651978	846.373962	-549.659851	-43.201168	961.085693	653.391174	4.034443	965.706726	640.211914	179.295715
-594.720276	56.960163	860.401001	-550.789185	-160.304291	867.951416	-659.112488	85.578934	485.453583	-594.281128	-215.860291	515.058899	-720.752441	66.890198	88.377693	-671.738892	-227.103897	86.946564	-643.240295	140.164169	1334.622681	-590.602295	-203.140717	1352.703857	-566.661865	-22.805275	1333.680908	-575.713318	0.974993	1623.754028	-760.422913	218.974594	1090.380981	-652.831787	-336.026001	1114.196167	-694.351074	240.260574	824.567505	-572.323792	-371.436310	846.850586	-549.944885	-43.687672	961.212097	652.119690	3.558894	965.749817	639.392456	178.959000
-595.316345	56.375435	860.661560	-551.474976	-160.843918	868.115173	-659.678101	85.216797	485.601044	-594.839478	-216.172699	515.105347	-720.813049	66.861122	88.424400	-671.747375	-227.173187	86.963570	-642.074036	139.779785	1335.169312	-589.448669	-203.380997	1353.095337	-565.433472	-23.187740	1333.927490	-575.449585	0.675400	1624.426025	-761.431458	218.048843	1091.781860	-653.188660	-336.099945	1114.976807	-697.134338	239.485382	825.534607	-573.793701	-372.074982	847.388123	-550.254211	-44.236675	961.344604	650.872253	2.889143	965.859375	638.950989	178.669327
-595.933899	55.780289	860.926819	-552.157104	-161.353363	868.316956	-660.353821	84.860840	485.726532	-595.409241	-216.500610	515.233887	-720.867737	66.816635	88.473183	-671.784302	-227.199677	86.956375	-640.962524	139.357254	1335.604614	-588.268677	-203.590317	1353.512939	-564.375488	-23.450373	1334.146729	-575.180298	0.331076	1624.975342	-762.268738	217.159180	1093.113403	-653.281372	-336.332367	1115.809692	-699.487427	238.606949	826.503296	-574.951233	-372.561096	847.924805	-550.569641	-44.756466	961.494995	649.428406	2.464320	965.841187	637.853210	178.344055
-596.548462	55.289780	861.174194	-552.801575	-161.819717	868.566772	-661.080200	84.463524	485.874786	-595.975403	-216.836838	515.363098	-720.987915	66.738838	88.495895	-671.819702	-227.255676	86.980682	-639.934631	139.046631	1336.076904	-587.256042	-203.810516	1353.889648	-563.400574	-23.731840	1334.339966	-574.829712	-0.088926	1625.435791	-762.955322	216.203384	1094.372925	-653.300720	-336.321289	1116.459595	-701.533630	237.779800	827.319946	-575.730469	-372.913391	848.442871	-550.891296	-45.176823	961.663635	647.909180	2.037340	965.844849	636.719299	178.052216
-597.133484	54.858776	861.425720	-553.471985	-162.213150	868.765259	-661.836975	84.070656	486.039917	-596.540710	-217.128113	515.431580	-721.050903	66.659645	88.518394	-671.860901	-227.319946	87.003166	-639.008057	138.672028	1336.466187	-586.224426	-203.997696	1354.224609	-562.493408	-23.932177	1334.445190	-574.273560	-0.329409	1625.839966	-763.483215	215.395508	1095.430420	-653.160889	-336.337433	1117.072510	-703.244629	236.883575	828.106689	-576.092468	-373.109863	848.885925	-551.227966	-45.564598	961.814636	646.334595	1.668527	965.817932	635.487244	177.601044
-597.683350	54.432732	861.647583	-554.134338	-162.645004	868.927246	-662.346802	83.542160	486.144897	-597.136841	-217.437027	515.516785	-721.104126	66.611443	88.531204	-671.973083	-227.378555	86.963577	-638.187683	138.393463	1336.746704	-585.375671	-204.133530	1354.472046	-561.576416	-24.179325	1334.542725	-573.612305	-0.667456	1626.055420	-763.876709	214.641846	1096.377686	-652.845215	-336.453247	1117.565308	-704.597473	235.989197	828.754944	-576.097534	-373.166138	849.261353	-551.569702	-45.982136	961.939453	644.757751	1.291346	965.732971	634.152771	177.215820
-598.261108	53.992653	861.825989	-554.794250	-163.103439	869.069092	-662.962036	83.127975	486.278015	-597.725403	-217.783112	515.617859	-721.174500	66.527878	88.530533	-672.052307	-227.421570	86.942566	-637.376587	138.132874	1337.013550	-584.477844	-204.369049	1354.703979	-560.853027	-24.383474	1334.577759	-572.705872	-0.937504	1626.201172	-764.093079	213.883179	1097.091064	-652.391724	-336.490997	1117.855591	-705.577271	235.087143	829.262268	-575.791687	-373.139374	849.516541	-551.967468	-46.415222	962.042175	643.055298	0.995983	965.597412	632.654602	176.875549
-598.692749	53.753365	861.899597	-555.390625	-163.421814	869.160034	-663.589478	82.705681	486.458954	-598.224426	-217.979248	515.655396	-721.274719	66.459450	88.535164	-672.037292	-227.494949	86.923111	-636.650208	137.907074	1337.133423	-583.727051	-204.477112	1354.812134	-560.161194	-24.577736	1334.539063	-571.559143	-1.138296	1626.245972	-764.178406	213.256393	1097.577515	-651.766052	-336.624298	1118.024902	-706.152710	234.132355	829.661682	-575.121155	-372.977631	849.683044	-552.285400	-46.670593	962.072449	641.359558	0.716791	965.382263	631.033142	176.518814
-599.191345	53.443687	862.028320	-555.955383	-163.759933	869.258545	-664.195984	82.383247	486.630005	-598.753357	-218.187225	515.712952	-721.309875	66.430008	88.541595	-672.030884	-227.503708	86.914879	-636.045288	137.683304	1337.210571	-583.002625	-204.626160	1354.831421	-559.451843	-24.766584	1334.502563	-570.166382	-1.235445	1626.196655	-764.122498	212.715302	1097.877930	-650.981934	-336.849060	1118.087158	-706.444885	233.227661	829.848572	-574.138000	-372.696075	849.757202	-552.654602	-46.985584	962.143494	639.545715	0.674144	965.073303	628.864014	176.046402
-599.700195	53.103725	862.109070	-556.508118	-164.167984	869.342651	-664.815002	82.044655	486.756805	-599.247681	-218.341278	515.830200	-721.365234	66.393425	88.591797	-672.065430	-227.510590	86.925301	-635.432861	137.480484	1337.214478	-582.322083	-204.817032	1354.832886	-558.994690	-24.925592	1334.428711	-568.565186	-1.374563	1626.075928	-763.907349	212.220123	1098.014160	-650.092346	-337.125641	1118.110107	-706.322388	232.288879	829.959900	-572.900330	-372.349030	849.710022	-553.045288	-47.339100	962.187927	637.856628	0.394195	964.736938	627.304932	175.707657
-600.214966	52.843876	862.165771	-557.038086	-164.567627	869.361206	-665.347168	81.739510	486.870056	-599.679016	-218.417572	515.882019	-721.409546	66.358414	88.604828	-671.992310	-227.449707	86.922768	-634.965942	137.274979	1337.156616	-581.802002	-204.943680	1354.751587	-558.555115	-25.058069	1334.348145	-566.755737	-1.489574	1625.830811	-763.595581	211.774857	1097.984497	-649.103638	-337.325287	1117.950317	-705.886719	231.370987	829.954285	-571.367798	-371.885590	849.565552	-553.434387	-47.667484	962.190735	636.413513	0.080001	964.306885	625.809570	175.454865
-600.718445	52.533840	862.274353	-557.500061	-164.887985	869.346313	-665.844666	81.447365	486.953674	-600.274902	-218.494308	515.970032	-721.787842	66.360573	88.665161	-672.071228	-227.420471	86.914230	-634.587219	137.065140	1337.094360	-581.363220	-205.095078	1354.637817	-558.224670	-25.196995	1334.194824	-564.791931	-1.528128	1625.531738	-763.174011	211.447235	1097.873291	-648.000488	-337.432739	1117.631470	-705.122986	230.491959	829.834595	-569.401123	-371.274261	849.385254	-553.825562	-48.015526	962.216370	635.064636	-0.286993	963.854553	624.427673	175.098526
-601.099854	52.351959	862.268921	-557.895935	-165.216263	869.338135	-666.088928	81.079689	486.967316	-600.753235	-218.544067	515.989929	-721.802917	66.350601	88.587418	-672.085022	-227.376083	86.845535	-634.329468	136.856247	1336.979492	-581.011841	-205.253555	1354.482422	-557.968323	-25.360109	1334.055176	-562.690979	-1.583366	1625.108887	-762.652222	211.141907	1097.556274	-646.737976	-337.737305	1117.306152	-704.036499	229.600296	829.657959	-567.174805	-370.518982	849.153564	-554.138489	-48.264618	962.189148	633.665649	-0.711766	963.428528	622.873352	174.494751
-601.513916	52.213062	862.236084	-558.346069	-165.451279	869.265564	-666.430969	80.795143	487.009796	-601.210266	-218.639847	516.008179	-721.803223	66.322342	88.507156	-672.011780	-227.376297	86.773247	-634.185852	136.648102	1336.848267	-580.829651	-205.462509	1354.285034	-557.769531	-25.519823	1333.889893	-560.527588	-1.570780	1624.637451	-761.978760	210.816040	1097.111938	-645.548035	-337.831573	1116.746826	-702.621094	228.748032	829.357483	-564.677551	-369.676147	848.919495	-554.484741	-48.460667	962.114624	632.501526	-1.337337	963.185364	621.567078	173.893661
-601.918945	52.088154	862.219727	-558.762207	-165.704636	869.155945	-666.874329	80.683296	487.118744	-601.688660	-218.821152	516.016602	-721.526611	66.270081	88.406136	-671.918396	-227.352325	86.716347	-634.143372	136.476730	1336.692627	-580.761108	-205.693222	1354.068726	-557.591431	-25.646210	1333.694458	-558.394165	-1.565397	1624.115845	-761.242310	210.546326	1096.640137	-644.156677	-338.109009	1116.209595	-700.879089	227.955490	829.066345	-561.855774	-368.649261	848.755310	-554.805725	-48.680073	962.030457	631.427002	-2.099283	963.002686	620.190735	173.227417
-602.267456	52.012909	862.203247	-559.161865	-165.871094	869.033508	-667.196411	80.705917	487.294464	-602.203796	-218.978012	515.974243	-721.801208	66.319633	88.421425	-671.957214	-227.339539	86.626839	-634.161621	136.341599	1336.521729	-580.690186	-205.889664	1353.853149	-557.425537	-25.743740	1333.515869	-556.412170	-1.535255	1623.545654	-760.375427	210.228241	1095.947998	-642.752563	-338.099731	1115.540649	-698.875549	227.167328	828.724792	-558.789124	-367.353790	848.697510	-555.100098	-48.841961	961.943298	630.380615	-2.892181	962.939270	618.904907	172.413025
-602.608459	51.869190	862.183594	-559.536133	-166.015579	868.930786	-667.479675	80.228973	487.089752	-602.120178	-218.779877	515.843018	-721.847778	66.323486	88.325470	-671.888123	-227.355835	86.488495	-634.226379	136.216309	1336.324219	-580.579590	-206.057922	1353.660278	-557.242249	-25.860218	1333.333008	-554.626892	-1.575102	1623.087158	-759.446899	209.872070	1095.296875	-641.260681	-338.082947	1114.875977	-696.593994	226.376587	828.384277	-555.658325	-366.147156	848.453979	-555.371643	-49.010357	961.861267	629.218628	-3.729648	963.013184	617.437073	171.422485
-602.923706	51.620811	862.184448	-559.823364	-166.167419	868.900513	-667.713562	80.021355	487.078461	-602.335022	-218.824097	515.858765	-721.617676	66.287483	88.220985	-672.090576	-227.406921	86.483131	-634.199890	136.104828	1336.184937	-580.425781	-206.201447	1353.520996	-557.044678	-25.998714	1333.221436	-553.136353	-1.628021	1622.698975	-758.354980	209.308014	1094.571167	-639.761780	-337.853912	1114.162476	-694.004517	225.538986	828.099609	-552.190308	-364.752289	848.280334	-555.588623	-49.201401	961.823242	628.186890	-4.552008	963.124451	616.112732	170.522064
-603.208374	51.351208	862.222046	-560.083679	-166.283096	868.915039	-667.967896	79.904846	487.093506	-602.481873	-218.842941	515.823059	-721.674561	66.332802	88.203087	-672.198914	-227.417221	86.457474	-634.112122	136.007370	1336.096436	-580.278381	-206.342926	1353.370483	-556.790039	-26.127075	1333.132568	-551.930298	-1.665043	1622.447388	-757.268799	209.006897	1094.026367	-638.140808	-337.584808	1113.529541	-691.212646	224.694748	827.942200	-548.650635	-363.223969	848.260315	-555.761902	-49.376846	961.821228	627.380249	-5.639055	963.276245	615.268860	169.502701
-603.535950	51.109901	862.254395	-560.335754	-166.453445	868.955444	-668.145569	79.844307	487.071411	-602.580505	-218.891479	515.806274	-721.733521	66.360161	88.198318	-672.198547	-227.475555	86.483810	-633.894714	135.942947	1336.038696	-580.101196	-206.453857	1353.267456	-556.525574	-26.191757	1333.039917	-551.109436	-1.763304	1622.286011	-756.028687	208.558289	1093.407349	-636.609619	-337.278839	1112.955322	-688.154602	223.878494	827.851074	-545.045410	-361.596558	848.258545	-555.963928	-49.550854	961.831238	626.725403	-6.606953	963.389221	614.561646	168.719421
-603.967773	50.948360	862.281067	-560.704895	-166.626450	869.000854	-668.356201	79.855881	486.987122	-602.700439	-218.979507	515.824463	-722.066589	66.405083	88.235779	-672.231201	-227.478958	86.488380	-633.631531	135.951889	1336.012939	-579.816162	-206.501266	1353.287964	-556.250671	-26.203592	1332.955078	-550.541687	-1.748308	1622.299805	-754.752930	208.134064	1092.874268	-635.020081	-336.966431	1112.464111	-684.931152	223.074844	827.851929	-541.313660	-359.817108	848.460754	-556.256592	-49.682369	961.835083	625.450256	-6.922713	963.506165	612.351807	168.332520
-604.523743	51.145279	862.271729	-561.663452	-166.414902	868.832458	-668.648926	79.976044	486.978699	-602.930969	-219.195938	515.777405	-721.800354	66.398911	88.231102	-672.146362	-227.487457	86.488480	-633.278687	135.912109	1336.045776	-579.563049	-206.568314	1353.283813	-555.945618	-26.209703	1332.893066	-550.297241	-1.772425	1622.423340	-753.414917	207.755325	1092.391846	-633.511047	-336.602600	1112.029053	-681.463318	222.244171	827.965393	-537.566467	-357.931000	848.756409	-556.798645	-49.555344	961.694153	623.775513	-7.535605	963.915955	611.040283	167.343445
-604.960876	51.064342	862.324158	-562.116638	-166.511108	868.846069	-668.871460	79.997787	486.996307	-603.066101	-219.323380	515.789978	-721.836792	66.371788	88.253441	-672.057129	-227.490021	86.491150	-632.903625	135.848785	1336.130737	-579.311951	-206.561707	1353.303711	-555.663574	-26.228727	1332.881226	-550.306396	-1.830578	1622.659912	-751.944580	207.356827	1092.029785	-631.938660	-336.309082	1111.647827	-677.879883	221.379257	828.193909	-533.721741	-355.962860	849.090942	-557.142334	-49.644417	961.699402	622.885315	-8.209277	964.130737	610.194336	166.823700
-605.315918	50.950863	862.398865	-562.520508	-166.530197	868.878967	-669.045288	79.921631	487.057983	-603.513916	-219.600784	515.802124	-722.106445	66.405960	88.280724	-672.113708	-227.489532	86.530640	-632.457275	135.735245	1336.249023	-579.008911	-206.551590	1353.359497	-555.361694	-26.312014	1332.924683	-550.601929	-1.970778	1622.943115	-750.416870	206.937393	1091.750244	-630.334900	-335.670624	1111.206299	-674.035889	220.457779	828.563110	-529.701355	-353.813568	849.593018	-557.441223	-49.716389	961.731506	621.703430	-8.596035	964.303162	608.605103	165.953934
-605.677246	50.821617	862.476685	-562.854126	-166.585953	868.892395	-669.593628	79.979301	487.215088	-603.310181	-219.426407	515.720520	-721.934692	66.324265	88.288200	-672.007751	-227.489059	86.477837	-632.064026	135.589478	1336.407104	-578.751282	-206.494217	1353.442871	-555.014465	-26.433159	1332.976074	-550.964355	-2.055397	1623.351929	-748.731750	206.309280	1091.442871	-628.614014	-335.227814	1110.841675	-670.110657	219.502655	828.997131	-525.182678	-351.288605	850.174194	-557.709717	-49.816334	961.755981	620.938660	-9.203712	964.433044	608.012817	165.641739
-605.994141	50.712795	862.506104	-563.174316	-166.670303	868.906006	-669.417053	79.775902	487.183319	-603.506165	-219.469818	515.706604	-721.794373	66.384277	88.265076	-672.081360	-227.471588	86.457344	-631.683777	135.414886	1336.556763	-578.462158	-206.416565	1353.500610	-554.700684	-26.534067	1333.026611	-551.493164	-2.171841	1623.702637	-746.727905	205.772812	1091.253052	-627.034851	-334.620392	1110.424316	-665.903748	218.628296	829.480286	-521.445557	-349.168304	850.629089	-557.931274	-49.901127	961.749634	620.131592	-9.931335	964.566162	607.574768	165.362747
-606.280212	50.714054	862.502930	-563.411194	-166.675278	868.902771	-669.625793	79.780449	487.209717	-604.616516	-220.130493	515.925293	-721.828857	66.375252	88.282677	-672.460693	-227.449539	86.637253	-631.361816	135.363205	1336.637207	-578.164246	-206.300461	1353.608887	-554.483887	-26.581163	1333.008057	-552.095642	-2.264027	1624.002930	-745.107605	205.645233	1090.895630	-625.277649	-334.010956	1110.110474	-661.777649	217.787186	829.875000	-517.707825	-346.980499	851.130798	-558.092651	-49.878330	961.716553	619.235229	-10.458262	964.597229	606.924561	165.128860
-606.552002	50.779087	862.503113	-563.617737	-166.724030	868.946472	-671.647217	80.358498	487.519226	-604.564575	-219.906555	515.942810	-722.664063	66.246407	88.566078	-672.479614	-227.433411	86.652206	-631.066467	135.347702	1336.710693	-577.896667	-206.205688	1353.770996	-554.302124	-26.565065	1333.061523	-552.781555	-2.316755	1624.302490	-743.506897	205.690903	1090.476440	-623.481445	-333.302246	1109.810059	-657.659912	217.051682	830.257751	-513.659485	-344.570831	851.801880	-558.249146	-49.831669	961.712158	617.938843	-10.543467	964.636658	605.219543	164.625565
-606.805542	50.877281	862.592041	-563.804810	-166.771057	869.044678	-672.139282	80.423965	487.612305	-604.861877	-219.889786	516.064209	-722.433350	66.218697	88.599548	-672.494263	-227.405014	86.708389	-630.860413	135.281845	1336.866943	-577.676636	-206.141663	1353.969238	-554.179688	-26.553383	1333.165649	-553.488586	-2.358383	1624.650513	-741.865967	205.736954	1090.079102	-621.694763	-332.942810	1109.617554	-653.370789	216.318848	830.797485	-509.456268	-342.054016	852.629395	-558.411011	-49.788204	961.787842	617.585693	-11.054908	964.540771	604.902893	164.465012
-606.981750	50.938862	862.738892	-563.961609	-166.759109	869.156372	-670.533813	79.679634	487.382111	-605.159912	-219.795181	516.173157	-721.854919	66.416679	88.412567	-672.317871	-227.356430	86.697792	-630.705078	135.213058	1337.101318	-577.659119	-206.100113	1354.081177	-554.099976	-26.577755	1333.342896	-554.182129	-2.453457	1625.020020	-740.159790	205.730606	1089.755737	-620.041504	-332.290405	1109.257935	-648.959229	215.639511	831.434937	-505.230682	-339.477814	853.465332	-558.541504	-49.759548	961.907715	616.688110	-11.890303	964.825439	604.425720	163.915863
-607.070435	50.940048	862.912109	-564.060486	-166.652863	869.246521	-671.005371	79.503761	487.605225	-605.504089	-219.694412	516.259460	-721.891968	66.383492	88.433968	-672.219116	-227.301971	86.713737	-630.613770	135.087112	1337.326782	-577.644958	-206.038223	1354.164429	-554.003845	-26.611305	1333.577637	-554.856018	-2.544844	1625.389526	-738.426392	205.657867	1089.426025	-618.323730	-331.852997	1108.945557	-644.439880	214.891373	832.201477	-500.949890	-336.773926	854.369324	-558.620728	-49.736946	962.037903	616.023376	-12.405500	964.960266	603.739990	163.414734
-607.126709	50.928879	863.059937	-564.158386	-166.587112	869.330566	-670.886780	79.176170	487.672852	-605.710327	-219.560684	516.306213	-722.122192	66.391510	88.471992	-672.066223	-227.224335	86.657486	-630.631714	134.957062	1337.518066	-577.644348	-206.006973	1354.242798	-553.965332	-26.650198	1333.789063	-555.520996	-2.640751	1625.706299	-736.686035	205.555481	1089.053467	-616.627441	-331.394165	1108.596558	-639.933594	214.218964	832.955200	-496.691681	-334.070648	855.343506	-558.696167	-49.739704	962.155945	615.114868	-12.963175	965.098328	602.871216	162.737427
-607.240601	50.946384	863.125427	-564.291382	-166.532867	869.362610	-670.313293	78.754242	487.621307	-606.088318	-219.517090	516.357178	-721.864624	66.438560	88.348694	-672.059692	-227.200806	86.595573	-630.678406	134.859467	1337.571655	-577.659302	-205.972580	1354.271484	-553.960266	-26.695694	1333.891113	-556.103271	-2.723793	1625.906616	-735.208252	205.627777	1088.445679	-614.858154	-331.115021	1108.245972	-635.421143	213.651352	833.660828	-492.455322	-331.425323	856.264709	-558.793701	-49.714657	962.198303	615.099304	-13.337391	964.658508	602.313354	162.568253
-607.293884	51.010399	863.105103	-564.371582	-166.464569	869.366760	-670.719360	78.744873	487.657440	-606.377930	-219.392349	516.348145	-721.892212	66.469673	88.317253	-672.118896	-227.188965	86.556389	-630.756104	134.823074	1337.529053	-577.618103	-205.934814	1354.212646	-553.943787	-26.626486	1333.875610	-556.660583	-2.744808	1625.990112	-733.684082	205.721573	1087.748779	-613.202820	-330.427856	1107.680908	-630.785156	213.059525	834.359802	-488.300507	-328.656677	857.071472	-558.836914	-49.636467	962.182617	612.945496	-13.938131	965.549316	600.916870	161.133698
-607.288086	51.150597	863.066528	-564.398621	-166.389160	869.371094	-671.311096	78.873528	487.705017	-606.646301	-219.293549	516.359558	-721.741760	66.389130	88.282776	-672.146423	-227.155731	86.535004	-630.846008	134.820511	1337.416382	-577.603088	-205.841843	1354.164429	-553.952820	-26.555740	1333.810913	-557.102417	-2.762678	1626.076538	-731.961792	205.792343	1087.139771	-611.431030	-330.225800	1107.345703	-626.341309	212.628952	835.083862	-484.137573	-325.826050	857.977295	-558.838440	-49.514542	962.161743	611.386475	-14.097271	966.045349	599.290894	160.243484
-607.273315	51.251144	863.073486	-564.399231	-166.326904	869.391968	-671.732727	78.926605	487.782990	-606.846069	-219.207352	516.434021	-721.825806	66.368347	88.319557	-672.245483	-227.124939	86.578568	-630.947083	134.805557	1337.377319	-577.562134	-205.812561	1354.166382	-553.965088	-26.501686	1333.819702	-557.480652	-2.772312	1626.130859	-730.429932	205.935181	1086.575195	-609.774719	-329.741943	1106.920776	-621.856873	212.207199	835.867310	-480.058563	-323.069916	858.950867	-558.832214	-49.430508	962.175720	611.477356	-15.118057	966.086487	599.280457	159.731140
-607.201538	51.344238	863.174316	-564.415588	-166.185394	869.433105	-671.423096	78.721558	487.852112	-606.623413	-218.865265	516.418396	-721.676880	66.418144	88.329414	-672.104126	-227.090942	86.613411	-631.079590	134.752808	1337.447754	-577.595764	-205.775543	1354.173584	-553.973022	-26.471321	1333.911499	-557.736450	-2.797304	1626.231689	-728.939148	205.943771	1086.122559	-608.150696	-329.072418	1106.410645	-617.390320	211.681839	836.796448	-476.011047	-320.264618	860.020325	-558.815674	-49.350662	962.252991	611.214111	-15.852378	966.402954	598.582092	159.369034
-607.081116	51.373863	863.289917	-564.354614	-166.034271	869.493713	-671.947876	78.745934	488.087036	-606.689453	-218.746155	516.494629	-722.116882	66.392563	88.458221	-672.069336	-227.040421	86.723152	-631.176819	134.641953	1337.588867	-577.767456	-205.696548	1354.139771	-553.972961	-26.510843	1334.083862	-557.881470	-2.831696	1626.373535	-727.386902	205.936783	1085.895996	-606.486572	-328.862579	1106.170776	-612.990723	211.099121	837.966003	-472.057159	-317.390228	861.189575	-558.753662	-49.292763	962.351868	610.641296	-16.453775	966.908264	598.231445	158.612091
-606.859924	51.478905	863.321350	-564.250671	-165.892288	869.570618	-671.917297	78.634636	488.231567	-606.737427	-218.648773	516.582458	-722.073608	66.362663	88.523247	-671.973022	-226.964401	86.779816	-631.330811	134.574326	1337.757446	-578.008362	-205.628662	1354.133179	-553.995056	-26.531940	1334.272949	-557.920654	-2.866154	1626.473145	-725.939392	206.054993	1085.741943	-604.945801	-328.377716	1105.849854	-608.716003	210.454437	839.207031	-468.292664	-314.651398	862.410645	-558.625000	-49.168739	962.415527	610.582703	-16.921150	967.057800	598.047241	158.297943
-606.812866	51.628372	863.364563	-564.224792	-165.802856	869.586487	-672.010010	78.646744	488.306732	-606.643372	-218.505249	516.578003	-722.082092	66.346001	88.504128	-671.818481	-226.877884	86.751877	-631.491516	134.537109	1337.836304	-578.252747	-205.564484	1354.135132	-554.100464	-26.515236	1334.353027	-557.849487	-2.882105	1626.475952	-724.769653	206.047165	1085.372559	-603.503906	-327.831055	1105.460571	-604.586731	210.038391	840.472778	-464.701599	-311.856506	863.577515	-558.600586	-49.068428	962.450073	610.593018	-17.320614	967.198792	597.910217	158.074844
-606.803589	51.780460	863.284912	-564.223999	-165.746765	869.550720	-672.051147	78.710060	488.226410	-605.971497	-217.982574	516.398438	-722.080444	66.375961	88.456886	-671.559021	-226.852219	86.615692	-631.681641	134.520554	1337.818481	-578.529968	-205.530060	1354.091553	-554.280518	-26.429489	1334.352295	-557.667297	-2.868212	1626.381226	-723.625732	206.193604	1084.953491	-602.165527	-327.187012	1105.111084	-600.574158	209.645355	841.625488	-461.298248	-309.151947	864.690369	-558.577454	-48.946190	962.385742	610.230469	-17.678259	967.427612	597.683533	157.802048
-606.779236	51.897034	863.128906	-564.171631	-165.724930	869.461426	-672.068359	78.809212	488.153351	-606.349182	-218.242599	516.433044	-721.745361	66.394081	88.354065	-671.718323	-226.811539	86.623146	-631.895630	134.556747	1337.786011	-578.801575	-205.462997	1354.042236	-554.462097	-26.362621	1334.306030	-557.356079	-2.840647	1626.241211	-722.617310	206.396957	1084.629150	-600.783203	-326.955902	1104.808350	-596.736389	209.344162	842.828552	-457.970673	-306.438324	865.783508	-558.501831	-48.840698	962.249573	609.884888	-18.002287	967.557068	597.572327	157.546982
-606.702209	52.040295	863.064209	-564.094543	-165.668564	869.403198	-672.102478	78.845940	488.109344	-606.189331	-218.070389	516.232910	-721.746521	66.394119	88.306976	-671.623108	-226.796585	86.547432	-632.121582	134.558228	1337.825928	-579.096375	-205.398880	1354.005371	-554.672302	-26.347136	1334.336914	-556.885620	-2.834328	1626.110596	-721.615173	206.503326	1084.435303	-599.505920	-326.373718	1104.506470	-593.088928	208.999634	844.164551	-454.845001	-303.777527	866.907959	-558.413574	-48.739155	962.184814	608.917236	-18.453400	967.875793	597.320618	156.999191
-606.537598	52.115532	863.069702	-563.963745	-165.576492	869.366028	-671.839172	78.739029	488.153595	-605.932556	-217.774307	515.982300	-721.699402	66.390602	88.303154	-671.515625	-226.805740	86.517921	-632.358459	134.483795	1337.973511	-579.657898	-205.181198	1353.883667	-554.873413	-26.377962	1334.458740	-556.245667	-2.885841	1626.029175	-720.654480	206.538559	1084.280640	-598.341919	-325.957306	1104.159790	-589.428345	208.552948	845.619385	-451.785919	-301.134644	868.082642	-558.264954	-48.677639	962.170593	608.936584	-18.631006	967.770447	597.430786	156.879318
-606.271790	52.171566	863.140564	-563.788452	-165.460358	869.390076	-671.883240	78.680298	488.276489	-605.856873	-217.544434	515.992981	-721.986450	66.417053	88.417885	-671.534058	-226.767075	86.584671	-632.603638	134.420273	1338.231445	-579.666809	-205.331116	1354.114380	-555.089905	-26.416435	1334.675415	-555.433716	-2.916388	1625.976929	-719.701355	206.478271	1084.176025	-597.038147	-325.392517	1104.045410	-585.991638	208.107330	847.133118	-448.825897	-298.588318	869.430359	-558.070862	-48.626091	962.228333	609.237488	-18.536024	967.767273	597.613708	156.830704
-606.041931	52.266315	863.233765	-563.593140	-165.321487	869.475769	-672.069397	78.703087	488.475647	-606.047974	-217.627060	516.320068	-721.995911	66.380699	88.510780	-671.585571	-226.750076	86.713791	-632.857605	134.369370	1338.490356	-580.006042	-205.271759	1354.265869	-555.295166	-26.437836	1334.894287	-554.517334	-2.996340	1625.865723	-719.112671	206.465332	1083.912598	-595.960327	-324.858704	1103.887817	-582.661133	207.669479	848.607849	-446.009308	-296.010834	870.732910	-557.904846	-48.523933	962.332092	609.343323	-18.604181	967.749878	597.816833	156.726959
-606.164795	51.845081	862.906067	-563.552734	-165.469299	869.596375	-672.165344	78.776428	488.411621	-606.176086	-217.673660	516.512268	-721.672424	66.374832	88.468193	-671.545593	-226.714371	86.812836	-633.164124	134.353714	1338.697388	-580.424377	-205.186951	1354.406250	-555.649536	-26.382559	1335.067505	-553.460083	-2.911018	1625.700195	-718.364746	206.653992	1083.828125	-595.015625	-324.102081	1103.730591	-579.612061	207.383759	850.049500	-443.458344	-293.547821	872.002014	-557.922546	-48.576351	962.202332	609.278625	-18.819122	967.895813	597.966064	156.470734
-605.657349	52.417309	863.102173	-563.330811	-165.197708	869.673096	-672.088135	78.773811	488.401459	-606.130005	-217.553314	516.589844	-721.615723	66.391418	88.452629	-671.511780	-226.654129	86.824547	-633.526733	134.348221	1338.835205	-580.838135	-205.172150	1354.542603	-555.996094	-26.290169	1335.182251	-552.398682	-2.909700	1625.484741	-717.671997	206.897522	1083.691528	-594.065979	-323.888245	1103.798462	-576.729736	207.180252	851.358276	-441.176971	-291.221191	873.215149	-557.667480	-48.273880	962.379639	609.160950	-19.075888	967.988037	598.065002	156.265579
-605.160339	52.990311	863.328308	-563.143372	-164.852768	869.661316	-672.007751	78.776741	488.434753	-606.086792	-217.437546	516.577026	-721.842712	66.468201	88.473190	-671.472046	-226.593994	86.814980	-633.865295	134.416214	1338.924927	-581.237976	-205.114182	1354.626099	-556.264282	-26.200449	1335.280396	-551.414490	-2.886707	1625.163818	-717.011047	207.142197	1083.604858	-593.250549	-323.394928	1103.688599	-574.054321	207.020172	852.611145	-438.961273	-288.919342	874.398438	-557.440125	-47.987164	962.533203	609.074463	-19.344099	967.939270	598.178528	156.106339
-605.427734	52.628754	863.319336	-563.139038	-164.976288	869.725403	-672.144165	78.819901	488.423401	-606.043640	-217.392944	516.464050	-721.903198	66.424706	88.454483	-671.325195	-226.567856	86.770317	-634.121155	134.447083	1339.027344	-581.689270	-205.077423	1354.644287	-556.467651	-26.141855	1335.352661	-550.524902	-2.936380	1624.855225	-716.408203	207.357559	1083.551270	-592.459534	-322.981201	1103.576660	-571.584473	206.817825	853.838501	-436.915466	-286.737457	875.501465	-557.593262	-48.159630	962.560974	609.097473	-19.566885	967.998840	598.312805	155.840134
-605.315308	52.609272	863.358032	-563.116882	-164.908493	869.729797	-672.085449	78.776146	488.481049	-606.186646	-217.291794	516.494568	-721.627441	66.310623	88.430191	-671.337952	-226.521896	86.729362	-634.246582	134.445770	1339.136108	-581.999573	-205.022110	1354.620239	-556.562561	-26.147617	1335.420532	-549.823975	-3.032682	1624.616333	-715.816162	207.564545	1083.592163	-591.769836	-322.508240	1103.392578	-569.244385	206.615448	855.086060	-435.043488	-284.652039	876.549377	-557.562500	-48.165192	962.595154	609.034790	-19.832169	967.863831	598.444336	155.637039
-605.180725	52.590000	863.423096	-563.060730	-164.830582	869.744019	-672.002808	78.709328	488.581726	-606.177979	-217.176315	516.440918	-721.920898	66.257858	88.482727	-671.337891	-226.502548	86.667015	-634.252075	134.494247	1339.239868	-582.145508	-204.962082	1354.602173	-556.521118	-26.139540	1335.490356	-549.340149	-3.110874	1624.424072	-715.269653	207.764923	1083.621460	-591.136597	-322.065460	1103.223877	-567.065979	206.370392	856.235596	-433.215332	-282.628479	877.589233	-557.493652	-48.169201	962.644897	609.043091	-20.102942	967.847168	598.558838	155.366119
-605.097778	52.658230	863.455383	-563.049072	-164.740646	869.771729	-671.897156	78.702858	488.590881	-606.159119	-217.084427	516.458313	-721.971252	66.219002	88.470200	-671.347290	-226.448837	86.677330	-634.110840	134.544220	1339.272217	-582.183472	-204.868546	1354.543457	-556.408691	-26.075424	1335.460815	-549.024048	-3.183470	1624.333374	-714.702148	208.022034	1083.591309	-590.478027	-321.624969	1103.107056	-565.114990	206.222733	857.270020	-431.509460	-280.654907	878.599670	-557.446838	-48.100143	962.675842	609.051758	-20.335276	967.868591	598.644165	155.113785
-605.095703	52.694454	863.395020	-563.072144	-164.746887	869.815430	-671.813599	78.843475	488.513275	-606.176147	-216.982132	516.521362	-721.575684	66.251511	88.369400	-671.311707	-226.405014	86.695732	-633.843872	134.713150	1339.241089	-582.050964	-204.775238	1354.546021	-556.245361	-25.956038	1335.352051	-548.913635	-3.202711	1624.301270	-714.163208	208.357712	1083.552002	-589.944458	-321.016663	1102.913452	-563.463684	206.261032	858.210327	-430.092926	-278.893097	879.434570	-557.417969	-48.036671	962.652588	609.038269	-20.622841	967.910706	598.709045	154.858383
-605.102295	52.843109	863.333679	-563.126343	-164.703125	869.834656	-671.757874	78.987633	488.353363	-606.178955	-216.881058	516.604553	-721.899292	66.334785	88.382339	-671.389160	-226.368362	86.736397	-633.449707	134.863434	1339.154663	-581.792236	-204.675354	1354.570068	-555.979614	-25.830072	1335.222046	-548.948792	-3.211300	1624.349731	-713.732056	208.737656	1083.434448	-589.347473	-320.985291	1102.957642	-562.037537	206.306305	858.862000	-428.879364	-277.227692	880.259277	-557.418640	-47.909149	962.620667	608.994873	-20.894186	967.974426	598.722534	154.630264
-605.110962	52.957161	863.276123	-563.137024	-164.679108	869.807556	-671.646912	79.105766	488.211700	-606.051880	-216.708878	516.517578	-721.580994	66.340714	88.318283	-671.329163	-226.337952	86.733704	-632.940674	134.995209	1339.106323	-581.479553	-204.588623	1354.574463	-555.674072	-25.734066	1335.074585	-549.118896	-3.229084	1624.485352	-713.276428	209.222839	1083.433105	-588.947144	-320.530701	1102.793823	-560.755737	206.278839	859.507080	-427.754456	-275.640442	880.986267	-557.378113	-47.821011	962.562805	608.952148	-21.181629	968.052673	598.742249	154.378281
-605.131775	53.052963	863.245789	-563.228943	-164.592575	869.727051	-671.460449	79.124306	488.143341	-606.188904	-216.807983	516.610474	-721.599365	66.385918	88.286819	-671.385986	-226.352661	86.729256	-632.444092	135.042923	1339.109619	-581.197571	-204.517151	1354.500488	-555.333130	-25.704647	1334.953857	-549.373413	-3.286497	1624.719971	-712.787292	209.621552	1083.528564	-588.566467	-320.328461	1102.678711	-559.743713	206.305252	860.064575	-426.870575	-274.171478	881.515076	-557.364624	-47.748146	962.489380	608.871460	-21.425497	968.106934	598.700134	154.121307
-605.153992	53.072491	863.219971	-563.298767	-164.538177	869.656738	-671.410889	79.166481	488.174133	-606.038330	-216.639938	516.372742	-721.861145	66.460327	88.327888	-671.276428	-226.412369	86.629944	-631.906921	135.054703	1339.179077	-580.899475	-204.441895	1354.422729	-555.024902	-25.713095	1334.881592	-549.728088	-3.358507	1624.965088	-712.298767	209.905731	1083.728394	-588.199707	-320.209656	1102.561768	-558.895142	206.261856	860.578613	-426.235779	-272.897125	881.967468	-557.357300	-47.725540	962.427551	608.703979	-21.647125	968.188477	598.607300	153.815308
-605.150208	53.138535	863.213867	-563.354370	-164.467407	869.568665	-671.439453	79.204216	488.295013	-606.232605	-216.765686	516.383484	-721.619446	66.426056	88.272316	-671.340149	-226.468552	86.587090	-631.407349	135.062881	1339.281250	-580.817017	-204.181320	1354.228149	-554.682861	-25.738045	1334.827148	-550.143677	-3.406172	1625.227417	-711.809204	210.262680	1083.955811	-587.848694	-320.056091	1102.376953	-558.205627	206.144150	860.970093	-425.695679	-271.655151	882.326965	-557.322571	-47.689232	962.366150	608.535156	-21.818161	968.287292	598.529053	153.538956
-605.129272	53.188873	863.176147	-563.425476	-164.406540	869.496216	-671.406128	79.260925	488.325623	-606.285278	-216.784775	516.322571	-721.646851	66.430901	88.286728	-671.351318	-226.506424	86.552406	-630.931213	135.092239	1339.323975	-580.553467	-204.070099	1354.122559	-554.332275	-25.756777	1334.746216	-550.559937	-3.422986	1625.447510	-711.295715	210.696243	1084.130615	-587.386719	-320.133820	1102.363770	-557.807922	206.227448	861.095459	-425.347473	-270.549713	882.516785	-557.261230	-47.644093	962.287720	608.346924	-22.020063	968.422424	598.447327	153.337677
-605.160583	53.268005	863.128845	-563.537964	-164.372757	869.458740	-671.490540	79.425713	488.282043	-606.372498	-216.785507	516.316406	-721.677612	66.450066	88.300598	-671.396057	-226.545654	86.548836	-630.477295	135.164291	1339.380493	-580.253723	-203.932526	1354.071167	-554.031128	-25.760452	1334.647095	-550.968811	-3.406420	1625.640015	-710.740906	211.135986	1084.238403	-587.036743	-320.023132	1102.362305	-557.588623	206.482727	861.027222	-425.166138	-269.619354	882.539185	-557.242310	-47.578396	962.218872	608.096252	-22.250601	968.608276	598.339417	153.168945
-605.105347	53.365486	863.080688	-563.573730	-164.342255	869.471375	-671.527344	79.569710	488.238586	-606.424927	-216.647369	516.337341	-721.687988	66.528343	88.325348	-671.414063	-226.539474	86.550034	-630.019470	135.252075	1339.434448	-579.750000	-203.995544	1354.246582	-553.749268	-25.680101	1334.578857	-551.354980	-3.371994	1625.815186	-710.176086	211.542679	1084.333130	-586.694641	-319.862549	1102.455811	-557.528259	206.781494	860.751831	-425.189758	-268.846069	882.427246	-557.162415	-47.488693	962.179138	607.915588	-22.417818	968.831970	598.314209	153.029663
-605.049622	53.468853	863.086792	-563.677856	-164.258713	869.506775	-671.555725	79.669167	488.208221	-606.577576	-216.644989	516.420105	-721.663269	66.577408	88.347931	-671.417236	-226.496475	86.600624	-629.596069	135.327576	1339.540649	-579.461243	-203.895615	1354.346069	-553.499512	-25.638868	1334.590576	-551.704529	-3.373728	1626.024658	-709.649658	211.892578	1084.479858	-586.350769	-319.757080	1102.539063	-557.642334	207.112198	860.410278	-425.313171	-268.211334	882.276855	-557.123047	-47.391479	962.181519	607.760010	-22.534676	969.041077	598.284424	152.910645
-604.925415	53.562611	863.189331	-563.683411	-164.203629	869.600037	-671.753601	79.787766	488.303528	-606.700195	-216.631577	516.524170	-721.740234	66.585831	88.420532	-671.417969	-226.481186	86.644844	-629.206055	135.381348	1339.729980	-579.262512	-203.860962	1354.445801	-553.270630	-25.616972	1334.694946	-552.041443	-3.387669	1626.243164	-709.077087	212.255386	1084.704102	-586.022400	-319.607452	1102.584961	-557.880798	207.422729	860.048889	-425.516907	-267.624298	882.070251	-557.060730	-47.338192	962.280396	607.584412	-22.676510	969.257080	598.234802	152.770172
-604.767029	53.627914	863.333984	-563.668152	-164.123199	869.698242	-671.626221	79.696083	488.395721	-606.788879	-216.501602	516.537964	-721.685425	66.604523	88.443268	-671.357361	-226.480179	86.663322	-628.850586	135.371780	1339.940430	-579.079895	-203.823456	1354.544678	-553.063965	-25.615631	1334.840698	-552.338318	-3.331135	1626.426270	-708.537720	212.570160	1084.977661	-585.732056	-319.466705	1102.627441	-558.280273	207.710571	859.593811	-425.884033	-267.280945	881.718445	-556.991150	-47.306122	962.410095	607.399658	-22.775909	969.430786	598.192871	152.580444
-604.611816	53.685364	863.442261	-563.658203	-164.056061	869.767334	-671.771240	79.706955	488.560242	-606.934692	-216.490265	516.578796	-721.721680	66.556877	88.477173	-671.342651	-226.457367	86.667259	-628.545715	135.373199	1340.120972	-578.966187	-203.740112	1354.611694	-552.840332	-25.659975	1334.976563	-552.677917	-3.439106	1626.677124	-708.065491	212.864883	1085.228882	-585.495544	-319.350677	1102.672485	-558.804749	208.066025	859.054321	-426.378113	-267.080231	881.281555	-556.918396	-47.280590	962.504578	607.133362	-22.956398	969.586060	598.069214	152.407761
-604.420959	53.736160	863.496948	-563.632202	-163.969955	869.807251	-671.765015	79.646500	488.630798	-607.047180	-216.317856	516.595398	-721.721069	66.519363	88.487495	-671.294739	-226.442535	86.629837	-628.242065	135.408539	1340.207153	-578.867615	-203.680954	1354.637573	-552.663391	-25.660601	1335.057373	-552.959595	-3.461641	1626.798096	-707.603149	213.144516	1085.418579	-585.312866	-319.279144	1102.734863	-559.523987	208.550400	858.399414	-427.022919	-267.010193	880.666565	-556.811584	-47.238201	962.554504	606.458008	-23.646631	969.761108	597.816467	152.096451
-604.281128	53.812336	863.463135	-563.595215	-163.881317	869.825989	-671.806152	79.666832	488.621948	-607.148926	-216.162781	516.588440	-721.729736	66.531906	88.477585	-671.256165	-226.402145	86.588264	-627.981628	135.486176	1340.222778	-578.734070	-203.604156	1354.678833	-552.487610	-25.609777	1335.075439	-553.135986	-3.483418	1626.891724	-707.192749	213.470657	1085.519043	-585.138855	-319.188904	1102.779907	-560.358276	209.084091	857.474182	-427.713837	-267.009521	879.957153	-556.707275	-47.142242	962.541321	606.494568	-23.395462	969.771973	597.744568	152.087738
-604.128418	53.949821	863.392639	-563.526978	-163.782394	869.800781	-671.822205	79.666916	488.571014	-607.307678	-216.029831	516.596191	-721.716187	66.531990	88.438103	-671.301575	-226.333282	86.567612	-627.719238	135.578613	1340.196289	-578.796143	-203.375687	1354.604492	-552.377747	-25.561754	1335.044678	-553.290100	-3.453537	1626.932861	-706.808533	213.739136	1085.543701	-584.992737	-319.121857	1102.775024	-561.451965	209.784897	856.494080	-428.498901	-267.218292	879.169861	-556.564819	-47.010384	962.483276	605.832947	-24.060678	969.876221	597.500671	151.816528
-603.930603	54.123665	863.357544	-563.444885	-163.697708	869.785583	-671.889893	79.679810	488.563599	-607.469788	-215.885117	516.659363	-721.744568	66.532677	88.448044	-671.309570	-226.307922	86.513901	-627.504272	135.690399	1340.232788	-578.651794	-203.310059	1354.665039	-552.253479	-25.475168	1335.051758	-553.380554	-3.423292	1626.989502	-706.477539	213.968063	1085.580566	-584.836914	-319.210144	1102.928223	-562.581909	210.426147	855.486633	-429.373627	-267.489929	878.386597	-556.410522	-46.887554	962.454590	605.521362	-24.260349	969.899658	597.361389	151.637558
-603.662354	54.289886	863.372620	-563.276855	-163.595566	869.767761	-671.983032	79.668610	488.684753	-607.690369	-215.769073	516.678772	-721.735046	66.516556	88.440979	-671.505432	-226.245422	86.561340	-627.272278	135.777451	1340.324585	-578.323669	-203.379852	1354.845581	-552.104858	-25.430471	1335.107422	-553.409241	-3.408716	1627.051880	-706.174988	214.165787	1085.637573	-584.765381	-319.126190	1102.987549	-563.861389	211.193436	854.513794	-430.246063	-267.793213	877.603821	-556.208801	-46.785522	962.460510	605.268066	-24.455959	969.846863	597.255981	151.448181
-603.417297	54.490360	863.418091	-563.168274	-163.508469	869.723328	-672.134705	79.624344	488.818115	-607.863525	-215.651352	516.719238	-721.751953	66.483063	88.484924	-671.271362	-226.231552	86.533051	-627.080078	135.844116	1340.437500	-578.217041	-203.349030	1354.881348	-551.998718	-25.382128	1335.186401	-553.396179	-3.399630	1627.128296	-705.945923	214.352646	1085.775513	-584.788086	-319.056824	1103.001587	-565.275513	211.935654	853.431641	-431.238678	-268.254089	876.759888	-556.028625	-46.701717	962.464966	605.030640	-24.584953	969.780273	597.172485	151.232971
-603.117310	54.719044	863.456299	-563.024109	-163.393982	869.683838	-672.241760	79.603752	488.959961	-608.028198	-215.554382	516.755859	-721.798584	66.449883	88.476372	-671.057495	-226.248795	86.496742	-626.911316	135.938370	1340.517456	-578.335938	-203.170593	1354.793091	-551.875793	-25.365793	1335.245239	-553.338806	-3.407578	1627.160645	-705.781189	214.461411	1085.826904	-584.864563	-319.090027	1102.946045	-566.727478	212.686829	852.406677	-432.268860	-268.811493	875.916199	-555.815063	-46.589199	962.471558	604.725464	-24.807882	969.705811	597.049561	151.007568
-602.840942	54.904690	863.458191	-562.859192	-163.313049	869.626282	-672.362854	79.567055	489.060486	-608.179749	-215.417450	516.790771	-721.803711	66.447601	88.478081	-671.179443	-226.207016	86.498055	-626.743286	135.995819	1340.524780	-578.248718	-203.149719	1354.823486	-551.765259	-25.336689	1335.278442	-553.260193	-3.416170	1627.144531	-705.693176	214.591858	1085.837158	-584.980286	-319.101044	1102.975830	-568.343750	213.527893	851.251953	-433.425232	-269.547272	874.933472	-555.581970	-46.497410	962.443481	604.417175	-24.977531	969.648804	596.888123	150.819397
-602.569458	55.057819	863.409058	-562.709106	-163.222992	869.544006	-672.396301	79.530228	489.054993	-608.315186	-215.298233	516.813354	-721.833984	66.464142	88.449608	-671.253052	-226.199371	86.481827	-626.571838	136.114075	1340.455444	-578.206421	-203.127151	1354.825073	-551.670166	-25.258299	1335.231567	-553.170410	-3.381720	1627.098145	-705.417236	214.810776	1085.964355	-585.086243	-319.146698	1102.997559	-570.026428	214.413513	850.067871	-434.607941	-270.342804	873.961365	-555.337524	-46.401814	962.370300	604.074463	-25.114986	969.639282	596.698303	150.692795
-602.312439	55.181492	863.317200	-562.541443	-163.119324	869.432251	-672.452942	79.535858	489.040894	-608.058044	-214.966827	516.557495	-721.862122	66.481071	88.467812	-671.146179	-226.163727	86.424873	-626.383728	136.227783	1340.341919	-578.120911	-203.082138	1354.786865	-551.549133	-25.203867	1335.160156	-553.069885	-3.330769	1627.009766	-705.395996	214.949280	1085.885620	-585.245300	-319.127808	1102.976440	-571.856812	215.377914	848.843445	-435.842957	-271.304443	872.880920	-555.073792	-46.299809	962.254822	603.647278	-25.207216	969.616760	596.419678	150.633606
-602.053894	55.277214	863.246399	-562.359253	-163.014847	869.352234	-672.382385	79.513657	489.043121	-608.044739	-214.871826	516.515747	-722.153259	66.576508	88.490196	-671.138794	-226.157242	86.368591	-626.186157	136.386734	1340.236084	-578.027771	-202.993744	1354.778687	-551.422546	-25.143295	1335.106445	-552.963928	-3.267241	1626.931152	-705.449890	215.074524	1085.830200	-585.447388	-319.162628	1102.956543	-573.695374	216.361923	847.636841	-437.188141	-272.340515	871.789246	-554.815857	-46.206467	962.169189	603.137451	-25.114382	969.593201	595.896362	150.790741
-601.733582	55.338985	863.228027	-562.115845	-162.907944	869.295349	-672.131775	79.436264	489.055084	-608.010071	-214.812164	516.458374	-721.810425	66.545456	88.406311	-671.090759	-226.139145	86.340149	-625.983337	136.524170	1340.203125	-577.952759	-202.975998	1354.762939	-551.320557	-25.071178	1335.087280	-552.869141	-3.170340	1626.868530	-705.537537	215.171127	1085.838623	-585.754395	-318.948730	1102.815918	-575.671204	217.351913	846.494324	-438.499969	-273.344696	870.762329	-554.541565	-46.148357	962.135864	602.846375	-25.011187	969.575134	595.725220	150.636551
-601.377563	55.431644	863.270630	-561.827698	-162.787338	869.287842	-672.309204	79.498863	489.175201	-607.984680	-214.779327	516.472778	-721.838745	66.513466	88.433167	-671.018433	-226.126740	86.326164	-625.763794	136.642868	1340.214600	-577.879333	-202.949219	1354.788452	-551.210022	-25.008755	1335.109619	-552.741089	-3.080542	1626.845093	-705.658081	215.262161	1085.904419	-586.153625	-318.669189	1102.714111	-577.727417	218.344925	845.418152	-439.955475	-274.378021	869.686218	-554.260071	-46.078243	962.167908	602.541565	-24.748158	969.569153	595.186584	150.887497
-601.051147	55.488194	863.286621	-561.536560	-162.717224	869.297791	-672.244507	79.546501	489.285522	-607.943542	-214.803909	516.508972	-721.884216	66.497971	88.466515	-670.967529	-226.149368	86.358749	-625.525818	136.816101	1340.280518	-577.716370	-202.917938	1354.869751	-551.108459	-24.981756	1335.112671	-552.598816	-2.993019	1626.840820	-705.816711	215.397781	1086.039185	-586.470215	-318.669678	1102.769043	-579.837158	219.339951	844.408264	-441.370056	-275.552307	868.722290	-553.985962	-46.027500	962.191711	602.295410	-24.602888	969.606689	594.830505	151.039398
-600.689087	55.583580	863.299011	-561.203247	-162.666748	869.316711	-672.057922	79.557350	489.288849	-607.827820	-214.811508	516.595642	-721.862732	66.523811	88.468208	-670.940552	-226.169647	86.384850	-625.268799	136.949722	1340.329346	-577.598755	-202.894257	1354.982910	-551.012268	-24.932730	1335.111572	-552.477051	-2.943989	1626.815308	-705.968140	215.500946	1086.154175	-586.675232	-319.219055	1103.119141	-582.014465	220.455490	843.367859	-442.928619	-276.849762	867.847046	-553.685364	-45.964970	962.221619	602.022400	-24.405579	969.574280	594.356812	151.272720
-600.315613	55.663956	863.272156	-560.872742	-162.609619	869.330933	-671.881287	79.597733	489.237885	-607.778809	-214.834076	516.756348	-721.852417	66.523880	88.490669	-671.002930	-226.165009	86.449280	-624.984802	137.125549	1340.407593	-577.442627	-202.871368	1355.119751	-550.901184	-24.869707	1335.085205	-552.314697	-2.800440	1626.748047	-706.143921	215.645584	1086.261475	-587.068848	-319.198334	1103.257446	-584.242676	221.520248	842.379333	-444.482849	-278.170593	866.929260	-553.370972	-45.890862	962.225525	601.736084	-24.250769	969.523682	593.924988	151.249207
-599.939209	55.701199	863.225708	-560.531311	-162.577927	869.359863	-671.690979	79.645744	489.176819	-607.707153	-214.827148	516.880615	-721.811462	66.586769	88.491684	-671.012024	-226.110779	86.484856	-624.694275	137.301086	1340.457275	-577.276978	-202.816849	1355.257446	-550.798035	-24.791304	1335.047485	-552.127625	-2.570860	1626.677490	-706.330933	215.804520	1086.416992	-587.578064	-318.995758	1103.311646	-586.500610	222.689453	841.428833	-446.016602	-279.557037	866.008606	-553.042664	-45.833134	962.223633	601.593994	-24.091753	969.433411	593.735718	151.130005
-599.637146	55.637127	863.173035	-560.197998	-162.555710	869.373535	-671.542969	79.670822	489.155640	-607.610901	-214.773956	516.932739	-721.820618	66.596474	88.521751	-671.009827	-226.094177	86.505722	-624.425354	137.467270	1340.554932	-577.184143	-202.766708	1355.375366	-550.686096	-24.704988	1335.018799	-551.966675	-2.409410	1626.597412	-706.494934	216.067169	1086.724487	-588.018860	-318.996643	1103.483398	-588.815735	223.832977	840.554749	-447.615631	-281.152557	865.147522	-552.733398	-45.819538	962.203735	601.422424	-23.836939	969.237244	593.422058	151.152878
-599.339417	55.579311	863.147644	-559.905640	-162.522034	869.356079	-671.450684	79.683563	489.166138	-607.575073	-214.723724	516.990173	-721.760132	66.592888	88.516586	-671.031189	-226.099487	86.508812	-624.158142	137.592621	1340.715820	-577.079590	-202.730362	1355.526123	-550.598328	-24.657578	1335.035767	-551.845947	-2.240686	1626.532959	-706.809082	216.201630	1086.933594	-588.494324	-319.062683	1103.665527	-591.113464	224.866730	839.727051	-449.248230	-282.543579	864.325012	-552.446167	-45.826935	962.184143	601.227234	-23.724962	968.989624	593.050598	151.142761
-599.021301	55.571671	863.185181	-559.576294	-162.472565	869.361145	-670.874817	79.480965	489.126343	-607.542542	-214.701630	517.000000	-721.589417	66.623322	88.468613	-670.920898	-226.088959	86.488205	-623.891846	137.730743	1340.926270	-576.997192	-202.646164	1355.667114	-550.508789	-24.631735	1335.065552	-551.736816	-2.088959	1626.542480	-707.087463	216.375244	1087.254150	-589.093079	-318.805511	1103.697021	-593.439270	226.004807	839.061279	-450.861633	-284.077026	863.554932	-552.144043	-45.820633	962.212708	600.966675	-23.611050	968.637390	592.495850	151.207932
-598.689331	55.614529	863.207275	-559.285889	-162.389420	869.373474	-671.418152	79.666092	489.351135	-607.546204	-214.703690	516.994812	-721.762939	66.511826	88.525414	-670.837952	-226.073578	86.502220	-623.629395	137.833588	1341.125488	-576.897583	-202.596390	1355.804688	-550.392151	-24.589706	1335.117798	-551.689392	-1.909824	1626.531616	-707.275757	216.697205	1087.678467	-589.482300	-319.196869	1104.031372	-595.747925	227.129227	838.420227	-452.495544	-285.656525	862.863403	-551.858887	-45.770164	962.238342	600.714844	-23.551270	968.117065	591.966614	151.277603
-598.356934	55.646519	863.215759	-558.956482	-162.378601	869.403748	-671.269958	79.637070	489.349823	-607.519226	-214.697433	517.006897	-721.774170	66.478493	88.526169	-670.799927	-226.085297	86.491035	-623.339966	137.948044	1341.315552	-576.750000	-202.576859	1356.009399	-550.256775	-24.544533	1335.151489	-551.709961	-1.737045	1626.535156	-707.457092	217.121780	1088.049561	-589.863403	-319.559662	1104.415283	-598.236877	228.498703	837.802124	-454.097900	-287.240479	862.220886	-551.552246	-45.744450	962.264221	600.541626	-23.540274	967.477905	591.489868	151.331528
-598.072083	55.792656	863.179871	-558.685059	-162.357040	869.404724	-670.961060	79.552155	489.274780	-607.478271	-214.691666	517.034729	-721.725159	66.458176	88.507019	-670.787415	-226.086075	86.481239	-622.990967	138.115829	1341.531860	-576.287781	-202.699097	1356.371338	-550.102295	-24.467085	1335.180298	-551.844543	-1.569725	1626.490356	-707.698792	217.743835	1088.425659	-590.296326	-319.644379	1104.736816	-600.496399	229.692535	837.295959	-455.693573	-288.888702	861.540710	-551.287537	-45.652756	962.249939	600.406006	-23.506344	966.704956	590.942200	151.365189
-597.776367	55.906796	863.140869	-558.397583	-162.312714	869.417358	-670.497437	79.470047	489.160706	-607.385742	-214.616592	517.065002	-721.636475	66.492744	88.467491	-670.853760	-226.087402	86.488022	-622.561340	138.261429	1341.773926	-576.012756	-202.689804	1356.656982	-549.911682	-24.380720	1335.191162	-552.005676	-1.451794	1626.505371	-707.850403	218.351852	1088.814941	-590.694153	-319.682709	1105.016968	-602.665710	230.832336	836.788269	-457.215607	-290.532623	860.948120	-551.002991	-45.555519	962.237305	600.319397	-23.542217	965.840210	590.552551	151.335297
-597.510803	55.918427	863.106506	-558.138916	-162.311447	869.446655	-670.380005	79.480965	489.165070	-607.322327	-214.596710	517.095642	-721.592163	66.524849	88.489624	-670.892029	-226.058136	86.493927	-622.076660	138.449615	1342.025391	-575.626770	-202.647522	1356.957764	-549.698853	-24.310272	1335.217773	-552.126099	-1.170801	1626.678833	-707.871765	218.886368	1089.316528	-591.020691	-319.833099	1105.396118	-604.738953	231.943146	836.353699	-458.690979	-292.205414	860.390869	-550.733765	-45.521160	962.230530	600.238770	-23.600416	964.938782	590.036926	151.316437
-597.285706	55.824917	863.090332	-557.880066	-162.331314	869.461975	-670.587219	79.593483	489.242920	-607.254395	-214.605621	517.134216	-721.678162	66.515259	88.546829	-670.938293	-226.057739	86.542854	-621.589417	138.587006	1342.280884	-575.240173	-202.642029	1357.289917	-549.486267	-24.253567	1335.278687	-552.411072	-1.008528	1626.806030	-707.646118	219.332962	1090.069702	-591.310242	-319.978455	1105.807983	-606.854431	233.041107	836.063171	-460.232361	-293.970581	859.866394	-550.464539	-45.552551	962.220398	600.080627	-23.564943	964.013062	589.553589	151.285538
-597.073669	55.749401	863.127808	-557.667236	-162.346405	869.483093	-670.465759	79.514153	489.237305	-607.103638	-214.539246	517.118530	-721.669250	66.525192	88.526596	-670.883057	-226.098480	86.548973	-621.015869	138.723007	1342.639404	-574.948364	-202.581024	1357.561768	-549.251892	-24.242651	1335.364746	-552.819824	-0.844606	1626.960815	-707.655701	219.925735	1090.716187	-591.607544	-320.166992	1106.185669	-608.854858	234.098404	835.896545	-461.681305	-295.704437	859.443237	-550.233215	-45.599579	962.244507	600.025024	-23.594738	963.099731	589.132813	151.155853
-596.849670	55.665752	863.171692	-557.472229	-162.390228	869.494751	-670.072693	79.437469	489.219391	-606.756287	-214.348770	517.061890	-721.578796	66.556953	88.501671	-670.667969	-226.090378	86.506409	-620.373169	138.859528	1343.029053	-574.622131	-202.464050	1357.837402	-548.994080	-24.214924	1335.460815	-553.253357	-0.707985	1627.212158	-707.592834	220.480103	1091.347778	-591.855774	-320.368652	1106.603271	-610.755371	235.240189	835.820068	-463.067139	-297.448883	859.125671	-549.994080	-45.674576	962.264771	599.979248	-23.687925	962.314392	588.682861	151.039444
-596.663574	55.574467	863.183105	-557.312012	-162.464386	869.532776	-670.045471	79.459656	489.226440	-606.595581	-214.241776	517.058411	-721.600830	66.537155	88.508087	-670.530029	-226.102768	86.482277	-619.500549	138.928314	1343.454468	-574.342529	-202.371140	1358.066406	-548.718994	-24.172804	1335.532959	-553.869568	-0.607130	1627.403076	-707.511841	221.118698	1091.995850	-592.146667	-320.460114	1106.950439	-612.578186	236.415283	835.802124	-464.407715	-299.176544	858.760864	-549.790100	-45.742947	962.279602	600.051697	-23.895508	961.661499	588.346069	150.938690
-596.488647	55.540737	863.164063	-557.180176	-162.514328	869.562744	-670.086609	79.533470	489.189087	-607.177063	-214.639511	517.218994	-721.933594	66.566124	88.560799	-670.761719	-226.093185	86.525917	-618.793274	139.079819	1343.792114	-574.241577	-202.116348	1358.228516	-548.398499	-24.089333	1335.577637	-554.492737	-0.400803	1627.663086	-707.392029	221.870834	1092.695557	-592.405823	-320.834351	1107.427124	-614.309021	237.546188	835.827271	-465.954193	-301.137024	858.316772	-549.597656	-45.762466	962.272217	600.148499	-24.164520	961.177307	588.093689	150.766876
-596.356873	55.507229	863.166077	-557.077576	-162.549881	869.607178	-670.017883	79.550446	489.115417	-607.277893	-214.755005	517.308167	-721.663269	66.546890	88.493385	-670.786499	-226.119965	86.538185	-618.033569	139.233841	1344.161255	-573.714905	-202.008041	1358.601563	-548.050842	-24.018744	1335.613525	-555.183167	-0.306496	1627.961182	-707.214539	222.657837	1093.442627	-592.614807	-320.823975	1107.870117	-615.882996	238.699341	835.908142	-467.031403	-302.743683	858.107178	-549.435486	-45.774410	962.280823	600.277039	-24.522081	960.842346	587.872070	150.610779
-596.225159	55.413990	863.150085	-556.965820	-162.586670	869.663330	-669.954529	79.574181	489.112427	-607.219971	-214.728149	517.318420	-721.606323	66.563377	88.476631	-670.779236	-226.107697	86.551567	-617.200623	139.389465	1344.560059	-572.803528	-202.039673	1359.081909	-547.647705	-23.923698	1335.656494	-556.010559	-0.187380	1628.238647	-706.924438	223.273788	1094.143066	-592.571350	-320.914764	1108.388428	-617.260437	239.805359	836.043579	-467.906586	-304.342804	858.083252	-549.268738	-45.800571	962.284912	600.446899	-24.880264	960.699036	587.663635	150.339188
-596.141235	55.278564	863.174255	-556.870850	-162.605331	869.694336	-669.875244	79.487587	489.102386	-607.139587	-214.680298	517.291992	-721.605103	66.574440	88.485466	-670.743408	-226.141830	86.565239	-616.356140	139.621231	1345.083984	-572.201599	-201.886917	1359.369751	-547.188049	-23.836042	1335.686401	-556.856079	-0.145466	1628.591064	-706.582825	224.049728	1094.892090	-592.348938	-321.687683	1109.113892	-618.554810	240.839569	836.287292	-468.987213	-306.185913	858.049988	-549.132019	-45.860958	962.297668	600.554932	-25.281406	960.727844	587.429321	149.966965
-596.083557	55.192867	863.232849	-556.819458	-162.621780	869.732788	-669.847229	79.396988	489.130707	-606.905823	-214.597885	517.222107	-721.596619	66.574150	88.493057	-670.689148	-226.184738	86.578133	-615.422241	139.745422	1345.522949	-571.538818	-201.711700	1359.685913	-546.658508	-23.792400	1335.700073	-557.792419	-0.135311	1628.939941	-706.137146	224.763351	1095.703979	-592.371521	-321.480469	1109.399292	-619.570068	241.794861	836.585999	-469.854309	-307.956055	857.954956	-549.025269	-45.910221	962.331116	600.647522	-25.695602	960.937744	587.207092	149.571259
-596.074402	55.108215	863.301941	-556.785645	-162.659882	869.779785	-669.860229	79.318214	489.161438	-607.744141	-215.296707	517.446594	-721.636169	66.562019	88.488518	-671.081299	-226.172318	86.726143	-614.450928	139.939682	1345.996826	-570.865295	-201.526581	1359.953491	-546.185425	-23.741360	1335.728271	-558.751465	-0.173971	1629.289429	-705.689331	225.380066	1096.451050	-592.155457	-322.095276	1110.069214	-620.491028	242.736023	836.895630	-470.639160	-309.669861	857.987305	-548.957397	-45.968597	962.375671	600.666626	-26.067453	961.224548	586.963379	149.141281
-596.144104	55.036045	863.342957	-556.837402	-162.689056	869.834839	-669.934021	79.295952	489.163177	-608.049011	-215.618500	517.562500	-721.624817	66.577904	88.502487	-671.226196	-226.179260	86.816887	-613.368164	140.141541	1346.481934	-570.118652	-201.394104	1360.277588	-545.664246	-23.661276	1335.723877	-559.740601	-0.185797	1629.609497	-705.146423	226.214386	1097.187622	-592.021423	-322.400635	1110.620605	-621.187988	243.649734	837.240845	-471.416595	-311.342041	858.030640	-548.948181	-45.997299	962.401794	600.674377	-26.436163	961.575317	586.770325	148.728149
-596.250977	54.975670	863.376648	-556.922791	-162.726654	869.906982	-670.256836	79.357735	489.159241	-607.832458	-215.556000	517.533447	-721.675781	66.543564	88.514458	-671.157898	-226.200623	86.840218	-612.277405	140.341278	1346.860962	-569.203552	-201.220627	1360.687256	-545.112000	-23.568481	1335.716553	-560.718689	-0.232342	1629.901733	-704.549011	226.957489	1097.923340	-591.721008	-322.880920	1111.340454	-621.706665	244.552124	837.592285	-472.157318	-312.962341	858.140564	-548.982056	-46.015171	962.434265	600.672241	-26.818655	961.961548	586.645386	148.300354
-596.466919	54.921307	863.431030	-557.080261	-162.777069	869.970337	-670.443481	79.411392	489.152252	-607.632385	-215.507019	517.513977	-721.719177	66.486313	88.504036	-671.058655	-226.181290	86.796684	-611.110291	140.551682	1347.297852	-568.275513	-200.999832	1361.032471	-544.608337	-23.447418	1335.695557	-561.747253	-0.333591	1630.134521	-703.869873	227.759140	1098.666748	-591.510864	-322.979340	1111.917114	-622.139954	245.429581	837.995178	-472.828552	-314.571564	858.290222	-549.090881	-46.042717	962.468567	600.609741	-27.188486	962.385010	586.545105	147.908279
-596.702515	54.862274	863.485657	-557.271240	-162.778198	870.013000	-670.562378	79.414482	489.160248	-607.452332	-215.500244	517.468079	-721.705200	66.492157	88.483696	-670.991760	-226.161880	86.804970	-609.908203	140.756256	1347.754028	-567.418457	-200.755096	1361.364746	-543.990540	-23.350126	1335.697510	-562.687500	-0.413733	1630.407349	-703.306396	228.290802	1099.184082	-591.147461	-323.458954	1112.596313	-622.312561	246.284927	838.446289	-473.346527	-316.096710	858.470886	-549.214844	-46.054935	962.489929	600.509583	-27.461977	962.775146	586.487183	147.542221
-596.904419	54.790146	863.592346	-557.429993	-162.824738	870.099487	-670.604736	79.309120	489.180573	-607.361450	-215.536255	517.451172	-721.704102	66.474998	88.465187	-670.939453	-226.164459	86.799728	-608.673767	140.861206	1348.139038	-566.342957	-200.537384	1361.796875	-543.307617	-23.328686	1335.720215	-563.543457	-0.347372	1630.602539	-702.470093	229.053284	1099.903931	-590.679993	-323.832581	1113.239624	-622.276184	247.023682	838.919495	-473.798035	-317.570740	858.704163	-549.309448	-46.101940	962.560547	600.330200	-27.756847	963.112000	586.475830	147.183243
-597.162292	54.690975	863.694153	-557.617981	-162.897995	870.186523	-670.775513	79.272911	489.268524	-607.278809	-215.579605	517.414368	-721.737610	66.451096	88.484261	-670.960693	-226.203384	86.832275	-607.518372	140.894485	1348.490967	-565.275085	-200.300842	1362.207153	-542.638123	-23.283115	1335.719849	-564.421631	-0.556143	1630.914185	-701.594238	229.816040	1100.664429	-590.107239	-324.190948	1113.945190	-622.098816	247.732239	839.404724	-474.125275	-318.996429	858.991821	-549.428101	-46.166767	962.622803	600.099182	-28.030369	963.383240	586.474609	146.876480
-597.443237	54.665756	863.793762	-557.860840	-162.954010	870.286804	-670.689819	79.133461	489.255524	-607.293640	-215.688492	517.377319	-721.684937	66.476799	88.479645	-671.002380	-226.225784	86.868149	-606.413330	140.900375	1348.873901	-564.259094	-200.088058	1362.590332	-541.943787	-23.232090	1335.694580	-565.208069	-0.663570	1631.084717	-700.597595	230.686554	1101.321899	-589.593567	-324.219025	1114.458008	-621.688171	248.485687	839.871582	-474.283844	-320.415802	859.292114	-549.572754	-46.183067	962.686340	599.823792	-28.333639	963.579102	586.498779	146.608002
-598.086487	54.214924	863.559082	-558.276123	-163.231644	870.386475	-671.197632	79.199707	489.236603	-607.406067	-215.875137	517.446045	-722.070374	66.472298	88.600624	-671.081543	-226.221161	86.937462	-605.384644	140.921661	1349.143921	-563.244446	-199.823257	1362.886597	-541.228027	-23.179865	1335.690552	-565.950073	-0.841129	1631.223511	-699.571899	231.491348	1101.835693	-588.814514	-324.892548	1115.269531	-621.041809	249.158691	840.275024	-474.405457	-321.801941	859.606812	-549.870422	-46.324791	962.531738	599.532776	-28.551786	963.642212	586.548401	146.402512
-598.218018	54.467228	863.664612	-558.575134	-163.231140	870.445190	-671.343872	79.175262	489.232788	-607.470215	-215.942673	517.424744	-721.836792	66.460510	88.526237	-671.140320	-226.266266	86.941765	-604.419373	140.958817	1349.377319	-562.119263	-199.599457	1363.339844	-540.562622	-23.172686	1335.634766	-566.489685	-0.944971	1631.356689	-698.417358	232.272583	1102.284912	-588.049927	-325.138306	1115.893066	-620.232544	249.844406	840.651062	-474.377838	-323.054779	859.952026	-549.948364	-46.226376	962.575500	599.271973	-28.830667	963.640625	586.671570	146.192505
-598.400513	54.767231	864.002991	-558.933655	-163.045349	870.482361	-671.276733	79.028374	489.193420	-607.530945	-215.934402	517.357422	-721.778687	66.487450	88.447960	-671.129333	-226.322128	86.948616	-603.515259	140.976013	1349.642090	-561.236694	-199.366928	1363.627441	-539.944031	-23.122330	1335.613403	-567.036255	-1.200422	1631.387207	-697.249756	233.091934	1102.696533	-587.361816	-325.424072	1116.476685	-619.182129	250.431961	840.977600	-474.259796	-324.291565	860.303223	-550.109131	-46.123592	962.742371	598.939819	-29.138008	963.584229	586.811218	145.922668
-598.903564	54.637032	864.224609	-559.381409	-163.077728	870.553467	-671.881714	79.091118	489.242584	-607.701538	-216.000671	517.341858	-721.881165	66.471024	88.463554	-671.089172	-226.324341	86.917206	-602.637939	140.991959	1349.927002	-560.325806	-199.107346	1363.944214	-539.346985	-23.063587	1335.571777	-567.346802	-1.282820	1631.492432	-695.973816	233.791183	1103.023804	-586.443604	-326.065369	1117.244263	-617.919495	251.017334	841.349670	-474.048279	-325.540405	860.717346	-550.428101	-46.232944	962.844177	598.595642	-29.455912	963.456116	587.036377	145.698105
-599.262573	54.590744	864.353088	-559.837891	-163.079681	870.625488	-672.124084	79.066383	489.282776	-607.876221	-216.035889	517.343018	-721.900024	66.468361	88.427299	-671.122498	-226.381134	86.889450	-601.837830	140.983154	1350.205688	-559.421570	-198.942398	1364.290649	-538.783813	-23.085094	1335.547485	-567.528992	-1.436749	1631.542480	-694.665283	234.479675	1103.346924	-585.432678	-326.720032	1117.927002	-616.514099	251.557510	841.695251	-473.638214	-326.547180	861.182861	-550.683533	-46.266750	962.899292	598.254333	-29.699987	963.276001	587.191467	145.433319
-599.648499	54.460312	864.470581	-560.285767	-163.104538	870.690125	-671.906494	78.872086	489.206085	-608.132751	-216.040085	517.298035	-722.076843	66.562790	88.422852	-671.137024	-226.429871	86.833046	-600.998657	140.943390	1350.443237	-558.545593	-198.780853	1364.633057	-538.194580	-23.097704	1335.505493	-567.553528	-1.492678	1631.496338	-693.277893	235.101685	1103.604370	-584.496704	-326.949799	1118.448853	-614.862549	252.036499	842.036804	-473.120026	-327.618927	861.563049	-550.936768	-46.343742	962.940613	597.831665	-29.854254	963.069763	587.142883	145.416809
-600.023376	54.375488	864.579346	-560.796448	-163.153992	870.760681	-671.904724	78.785591	489.167328	-608.422913	-216.035248	517.234985	-721.746826	66.575043	88.312431	-671.145935	-226.474731	86.790398	-600.230408	140.927124	1350.637451	-557.803284	-198.612457	1364.911133	-537.650635	-23.082848	1335.478882	-567.384766	-1.623117	1631.520142	-691.871582	235.657196	1103.770386	-583.542480	-327.205048	1118.846313	-613.121155	252.473297	842.360596	-472.452148	-328.556824	861.953125	-551.221497	-46.417324	962.982605	597.605347	-30.206179	962.829773	587.495850	145.010574
-600.373413	54.356224	864.666199	-561.285583	-163.203003	870.790710	-672.171509	78.775383	489.157837	-608.741760	-216.067719	517.194031	-721.786316	66.594833	88.305199	-671.202881	-226.549271	86.776405	-599.442993	140.930161	1350.835205	-557.010986	-198.471802	1365.139771	-537.151062	-23.086889	1335.411987	-567.168213	-1.941996	1631.528076	-690.416931	236.063339	1103.864990	-582.558899	-327.336517	1119.178345	-611.134949	252.829437	842.578735	-471.640533	-329.507538	862.299500	-551.476868	-46.467983	962.991943	597.154602	-30.376196	962.590759	587.370728	145.123825
-600.607666	54.433762	864.763428	-561.747986	-163.189926	870.808472	-672.554016	78.788582	489.183411	-609.024963	-216.025909	517.143127	-721.860962	66.601357	88.291924	-671.309082	-226.641098	86.745125	-598.720886	140.895615	1351.000122	-556.264587	-198.332260	1365.340942	-536.607056	-23.085552	1335.284912	-566.682190	-1.982738	1631.408569	-688.884460	236.422134	1103.884033	-581.378845	-328.100311	1119.773560	-608.996216	253.065704	842.831482	-470.736755	-330.203674	862.688354	-551.679504	-46.465714	963.008057	596.855347	-30.643337	962.331848	587.439209	144.915787
-600.789001	54.593929	864.895569	-562.242065	-163.148178	870.801331	-672.917908	78.794945	489.244781	-609.312195	-215.983490	517.090149	-721.922791	66.614655	88.267036	-671.423340	-226.756531	86.730827	-598.003235	140.828827	1351.160400	-555.546814	-198.215363	1365.550415	-536.039795	-23.118370	1335.201172	-566.117310	-2.177067	1631.334717	-687.332947	236.687561	1103.875610	-580.418213	-327.988098	1119.929932	-606.617615	253.191849	843.109985	-469.638275	-330.987396	863.015442	-551.883057	-46.449547	963.035889	596.601624	-30.909332	962.104980	587.518372	144.689545
-600.927734	54.807030	865.088928	-562.702759	-163.018341	870.786926	-673.285522	78.778343	489.354797	-609.484375	-215.904373	517.027466	-721.986450	66.651314	88.266197	-671.512390	-226.852295	86.691391	-597.322021	140.780701	1351.315308	-554.873779	-198.151550	1365.733154	-535.477234	-23.200060	1335.145752	-565.450623	-2.470764	1631.315552	-685.765442	236.883072	1103.856812	-579.203796	-328.776306	1120.478638	-604.228149	253.249420	843.409851	-468.535492	-331.520630	863.396851	-552.055786	-46.394161	963.095215	596.434509	-31.187042	961.923584	587.643677	144.399139
-601.072571	55.001568	865.274353	-563.208252	-162.900940	870.811829	-673.546204	78.755829	489.439636	-609.595337	-215.768524	516.955994	-722.052429	66.687180	88.232124	-671.556702	-226.971344	86.666702	-596.627869	140.685928	1351.549072	-554.231934	-198.089035	1365.871094	-534.931580	-23.247232	1335.102051	-564.682007	-2.731791	1631.207275	-683.952576	237.184937	1104.041260	-578.141907	-328.910065	1120.572144	-601.576965	253.163742	843.815979	-467.310120	-332.151978	863.737427	-552.263794	-46.340626	963.171875	596.309753	-31.414663	961.749146	587.773743	144.093567
-601.404907	54.987526	865.440308	-563.770935	-162.879807	870.869873	-673.775940	78.743347	489.450623	-609.752197	-215.661575	516.894226	-722.098938	66.706352	88.211769	-671.594971	-227.056671	86.655029	-595.955322	140.630295	1351.778198	-553.630310	-198.055252	1365.991577	-534.430969	-23.283396	1335.031494	-563.742310	-2.865116	1631.071045	-682.240356	237.225433	1103.997925	-577.097839	-329.166962	1120.759277	-598.867859	253.039505	844.136658	-465.978271	-332.566528	864.081177	-552.592041	-46.394772	963.250977	596.235046	-31.660133	961.659790	587.882874	143.789932
-602.091187	54.676613	865.474792	-564.464233	-163.077438	870.962830	-674.083008	78.809357	489.395020	-609.956604	-215.600769	516.888245	-722.197937	66.715279	88.210014	-671.687073	-227.109543	86.631630	-595.237549	140.520386	1351.971191	-553.101563	-198.054703	1366.087646	-533.919861	-23.372612	1334.963135	-562.728699	-3.158688	1631.022705	-680.668213	237.253937	1103.917969	-575.947144	-329.579468	1121.019653	-596.111694	252.877945	844.531433	-464.564789	-332.858459	864.421997	-553.111633	-46.592621	963.256348	596.193604	-31.921263	961.629578	587.951355	143.495834
-602.798645	54.363346	865.465759	-565.205933	-163.236969	870.956116	-674.234680	78.812439	489.288300	-610.154297	-215.530243	516.843933	-722.222717	66.732811	88.177704	-671.735657	-227.109421	86.602058	-594.516296	140.400375	1352.133667	-552.553284	-198.064224	1366.120239	-533.393921	-23.509865	1334.858276	-561.593384	-3.301626	1630.836914	-679.036804	237.325012	1103.847900	-574.974731	-329.377197	1120.912964	-593.151733	252.552399	844.889832	-463.073029	-333.092560	864.636841	-553.641907	-46.795460	963.183838	596.250122	-32.209011	961.662292	588.047729	143.174469
-603.250122	54.290257	865.496521	-565.877563	-163.254410	870.929199	-674.632385	78.909660	489.287994	-610.296814	-215.478821	516.753601	-722.339172	66.729187	88.164162	-671.749634	-227.125092	86.580208	-593.741089	140.258179	1352.227417	-552.041687	-198.064972	1366.136719	-532.855957	-23.631035	1334.733276	-560.379456	-3.533333	1630.689209	-677.418701	237.355316	1103.823730	-573.880188	-329.624115	1120.923828	-590.178040	252.103485	845.254272	-461.504364	-333.233002	864.905457	-554.029724	-46.866146	963.132080	596.375366	-32.542439	961.731445	588.139954	142.822739
-603.705261	54.214928	865.511353	-566.577332	-163.344116	870.904480	-674.843445	78.917313	489.229309	-610.541565	-215.523224	516.698914	-722.702820	66.795593	88.187073	-671.819885	-227.128784	86.533791	-592.991272	140.108383	1352.318970	-551.539612	-198.105087	1366.114136	-532.320251	-23.776876	1334.567505	-559.073303	-3.778990	1630.529053	-675.734314	237.338654	1103.752319	-572.784241	-329.755920	1120.884155	-587.093689	251.598953	845.637207	-459.815582	-333.226563	865.125122	-554.431458	-46.972111	963.072327	596.551392	-32.918064	961.832031	588.262878	142.402130
-604.344971	54.284267	865.563721	-567.797119	-162.960144	870.632446	-675.046814	78.937531	489.230530	-610.867554	-215.595535	516.502136	-722.468994	66.774139	88.100243	-671.858765	-227.141876	86.523117	-592.173035	139.920227	1352.438843	-550.965576	-198.217087	1366.050537	-531.709045	-23.996443	1334.419312	-557.710327	-4.149907	1630.391968	-674.002197	237.245178	1103.665771	-571.781494	-329.446289	1120.571899	-583.908447	250.847260	846.072327	-458.091583	-333.114044	865.337341	-555.069092	-46.910912	962.880554	596.786865	-33.292931	961.937378	588.363770	141.992523
-604.836975	54.187153	865.614807	-568.496399	-163.036240	870.614014	-675.196899	78.941620	489.193359	-611.136169	-215.601608	516.461060	-722.483276	66.808784	88.048874	-671.882813	-227.155991	86.495399	-591.346436	139.695724	1352.582153	-550.407043	-198.321213	1366.048462	-531.155212	-24.184891	1334.279663	-556.234985	-4.429710	1630.224121	-672.326904	237.182632	1103.583740	-570.632751	-329.810913	1120.548950	-580.731750	250.090637	846.497620	-456.298004	-332.945709	865.509277	-555.485107	-47.027958	962.840332	597.077393	-33.742180	962.087952	588.507141	141.504715
-605.245911	54.047462	865.673218	-568.966309	-163.342758	870.739563	-675.473206	79.018059	489.136505	-611.439636	-215.587662	516.479797	-722.575623	66.837006	88.044708	-671.906677	-227.156464	86.484459	-590.515259	139.465073	1352.720825	-549.936035	-198.450897	1365.967896	-530.539856	-24.436068	1334.119995	-554.720276	-4.696797	1630.025879	-670.566406	237.062042	1103.455933	-569.565430	-329.842834	1120.397339	-577.513062	249.220337	846.901611	-454.515930	-332.607727	865.715210	-555.789673	-47.214806	962.884949	597.442566	-34.189644	962.261780	588.706482	141.003723
-605.705566	53.809074	865.694824	-569.365906	-163.634262	870.871826	-675.722778	79.094261	489.038177	-611.737427	-215.573166	516.528076	-722.631104	66.875008	88.024086	-671.923645	-227.201218	86.468269	-589.585938	139.230499	1352.841187	-549.313904	-198.658127	1365.927002	-529.913574	-24.649445	1333.921875	-553.159790	-4.923437	1629.731201	-668.801331	237.044769	1103.397339	-568.517639	-329.790985	1120.165039	-574.286438	248.256775	847.316650	-452.675720	-332.236542	865.913147	-556.088562	-47.404079	962.912598	597.858032	-34.671680	962.436462	588.919250	140.623398
-606.248413	53.572136	865.725464	-569.957275	-163.878448	870.960876	-676.024048	79.200882	488.969757	-612.056030	-215.516190	516.547058	-722.711426	66.902435	88.018730	-671.913147	-227.209198	86.453583	-588.674011	139.016708	1352.945068	-548.698242	-198.823669	1365.862427	-529.302246	-24.933434	1333.744141	-551.539612	-5.221322	1629.523193	-667.015686	237.030685	1103.314087	-567.596436	-329.366486	1119.787964	-571.041626	247.188065	847.751892	-450.824463	-331.701050	865.993103	-556.497131	-47.601406	962.916138	598.337463	-35.182713	962.609009	589.239075	140.089554
-606.903748	53.538151	865.815430	-570.908264	-164.028183	870.959290	-675.994629	79.150795	488.861084	-612.484253	-215.501129	516.548889	-722.690308	66.974091	87.939980	-671.929688	-227.245987	86.461945	-587.737610	138.745636	1353.020264	-548.135132	-199.002884	1365.708618	-528.585205	-25.224737	1333.533203	-549.812988	-5.513903	1629.351807	-665.198242	236.955673	1103.266479	-566.415100	-329.812195	1119.722900	-567.740967	246.000565	848.141724	-449.019440	-331.142181	866.157776	-557.082458	-47.745625	962.891479	598.794067	-35.701572	962.730591	589.643555	139.451126
[truncated: 167 more rows]
[truncated: 40 more columns]
