# Supplementary material for: A dyadic stimulus set of audiovisual affective displays for the study of multisensory, emotional, social interactions
Source: Behav Res Methods. 2015 Nov 5;48(4):1285–95. doi: 10.3758/s13428-015-0654-4 (PMC5101291; doi:10.3758/s13428-015-0654-4)
Supplement: Supplementary file 1 — (ZIP 270 MB) [file 13428_2015_654_MOESM1_ESM.zip › supplementary_material_2_stimuli_set_files/H/H06.txt]

-589.966125	59.663704	865.883179	-557.174927	-158.731766	868.850952	-653.696045	94.037575	488.349945	-604.340088	-208.881165	515.894897	-675.540283	109.589310	83.883461	-634.322083	-229.171402	81.900711	-618.147888	129.273880	1350.536499	-584.920349	-213.300003	1357.343262	-543.357483	-34.515968	1344.559570	-590.328308	-28.957006	1638.825195	-709.742249	202.782837	1097.200684	-620.970337	-319.035370	1103.277466	-590.602661	205.721603	851.557800	-494.584991	-300.709503	854.282715	-546.325378	-44.137856	963.432556	591.043762	-12.376285	959.024658	580.176514	163.638718
-589.872375	59.663010	865.878418	-557.081238	-158.737122	868.845398	-653.670532	94.053268	488.364136	-604.290894	-208.836746	515.894104	-675.529663	109.585106	83.872429	-634.315369	-229.166229	81.884109	-618.106812	129.234314	1350.563721	-584.888367	-213.326019	1357.315186	-543.367676	-34.552998	1344.526245	-590.120605	-28.976080	1638.847046	-709.441772	202.710739	1097.191040	-620.595520	-318.911865	1103.179443	-590.018250	204.948013	851.630066	-494.018768	-300.047913	854.243713	-546.225647	-44.140465	963.425720	591.197144	-12.393861	959.050293	580.213928	163.619873
-589.762268	59.682346	865.866577	-556.976929	-158.765533	868.835327	-653.639526	94.018341	488.358398	-604.329224	-208.864487	515.921692	-675.532532	109.584427	83.867989	-634.302063	-229.167419	81.886391	-618.087219	129.196838	1350.563477	-584.844788	-213.344315	1357.246216	-543.366638	-34.585953	1344.500244	-589.914246	-28.974112	1638.877441	-709.160095	202.600922	1097.124634	-620.213806	-318.819336	1103.079834	-589.552124	204.357910	851.707092	-493.596100	-299.481476	854.189514	-546.105713	-44.144264	963.411072	591.357056	-12.403482	959.068176	580.273376	163.608414
-589.640259	59.712330	865.851563	-556.866760	-158.761841	868.830994	-653.620789	94.033607	488.375854	-604.358154	-208.860168	515.911865	-675.534302	109.581161	83.887604	-634.312622	-229.165131	81.884987	-618.061157	129.152359	1350.580078	-584.785095	-213.363327	1357.201538	-543.382263	-34.610268	1344.468872	-589.758545	-29.005077	1638.897217	-708.890503	202.477737	1097.062622	-619.827026	-318.728607	1102.947510	-589.119568	203.798676	851.732971	-493.163971	-298.987305	854.156921	-545.979004	-44.123337	963.398193	591.523804	-12.408448	959.073792	580.307861	163.615967
-589.533386	59.738312	865.843628	-556.782837	-158.765594	868.790466	-653.628418	94.034203	488.393097	-604.372009	-208.826355	515.920654	-675.543396	109.564156	83.896553	-634.276794	-229.168732	81.898849	-618.041321	129.121918	1350.602905	-584.707458	-213.403183	1357.155884	-543.362000	-34.648483	1344.461060	-589.642212	-29.039948	1638.916260	-708.633484	202.397583	1097.028442	-619.449707	-318.598938	1102.791138	-588.768921	203.259766	851.726807	-492.696716	-298.545654	854.128540	-545.864807	-44.127377	963.369446	591.726624	-12.385724	959.080383	580.378052	163.623779
-589.378967	59.760033	865.839539	-556.626892	-158.800156	868.799866	-653.551270	94.005180	488.402130	-604.391479	-208.793198	515.923401	-675.524597	109.566902	83.903885	-634.321960	-229.182144	81.902260	-618.013489	129.083237	1350.614014	-584.659729	-213.434631	1357.104614	-543.341309	-34.671844	1344.434326	-589.539429	-29.054188	1638.942871	-708.369446	202.364136	1096.999634	-619.092651	-318.548767	1102.664917	-588.513184	202.910797	851.720581	-492.180389	-298.126862	854.082214	-545.713196	-44.129574	963.372864	591.900391	-12.382170	959.096558	580.434631	163.631973
-589.233826	59.780670	865.849548	-556.488037	-158.812225	868.798889	-653.558655	94.026894	488.425171	-604.460083	-208.755753	515.938721	-675.513855	109.569664	83.906441	-634.311218	-229.181732	81.911552	-617.954956	129.030823	1350.640503	-584.573792	-213.483597	1357.057007	-543.320251	-34.722168	1344.427612	-589.470093	-29.068336	1638.968750	-708.172119	202.370346	1096.983765	-618.752197	-318.535370	1102.601929	-588.296387	202.563980	851.678589	-491.791962	-297.839050	854.044067	-545.570740	-44.131645	963.377625	592.091614	-12.369481	959.123413	580.468689	163.653427
-589.112183	59.788071	865.844788	-556.370361	-158.809494	868.782104	-653.556274	94.020096	488.426636	-604.440125	-208.732941	515.957703	-675.516663	109.572502	83.919472	-634.292236	-229.155579	81.861275	-617.923462	129.028046	1350.658325	-584.462402	-213.506973	1357.040894	-543.269836	-34.749565	1344.408081	-589.446472	-29.088947	1638.990234	-707.986206	202.377838	1096.964233	-618.432678	-318.496765	1102.507324	-588.153137	202.297714	851.611328	-491.438599	-297.607513	854.002136	-545.446167	-44.131744	963.365723	592.320984	-12.361699	959.140320	580.549622	163.637878
-589.003357	59.797951	865.855103	-556.262878	-158.819504	868.760010	-653.509888	94.020821	488.424438	-604.494507	-208.731842	515.976196	-675.546936	109.556618	83.915184	-634.289246	-229.144760	81.906517	-617.846069	129.007706	1350.644531	-584.379333	-213.547729	1356.992798	-543.221924	-34.766434	1344.395142	-589.442810	-29.123678	1639.013062	-707.824036	202.359879	1096.942749	-618.101990	-318.594421	1102.482666	-588.058594	202.109634	851.533936	-491.058289	-297.415894	853.990601	-545.330383	-44.145603	963.358459	592.515869	-12.321047	959.152039	580.619568	163.649506
-588.876526	59.785385	865.851685	-556.121277	-158.819122	868.749329	-653.395813	94.023415	488.428589	-604.441711	-208.688843	515.993530	-675.488770	109.572456	83.912903	-634.220642	-229.130295	81.902206	-617.742188	128.990677	1350.633789	-584.259766	-213.582001	1356.946655	-543.144714	-34.787617	1344.355225	-589.485901	-29.161121	1639.026245	-707.660950	202.333145	1096.910522	-617.806519	-318.546570	1102.403076	-588.046448	201.983582	851.407715	-490.715820	-297.306641	853.970215	-545.190186	-44.151844	963.349731	592.703003	-12.378716	959.195435	580.701660	163.641083
-588.777954	59.800877	865.829651	-556.026001	-158.816330	868.740967	-653.390625	94.050163	488.435608	-604.471069	-208.675446	515.987061	-675.526917	109.560738	83.917130	-634.240417	-229.137360	81.906349	-617.631958	128.974503	1350.617554	-584.139160	-213.622040	1356.888550	-543.055359	-34.818691	1344.318970	-589.564270	-29.196033	1639.045776	-707.505249	202.261887	1096.874390	-617.543091	-318.578735	1102.331177	-588.070618	201.976166	851.271667	-490.401794	-297.237091	853.950562	-545.076721	-44.134998	963.329407	592.924438	-12.382351	959.198547	580.763916	163.659760
-588.651855	59.782227	865.825928	-555.894592	-158.793579	868.709778	-653.306335	94.050827	488.448517	-604.382019	-208.651169	515.968079	-675.521790	109.560524	83.936867	-634.219482	-229.120560	81.920502	-617.512451	128.942245	1350.587158	-583.979858	-213.619812	1356.855469	-542.933777	-34.853474	1344.269897	-589.672058	-29.217424	1639.072388	-707.355835	202.243240	1096.864990	-617.298157	-318.507111	1102.265381	-588.133789	202.007202	851.151672	-490.074127	-297.197052	853.929016	-544.930969	-44.140846	963.307556	593.116943	-12.395830	959.225708	580.829834	163.651413
-588.529236	59.778126	865.816162	-555.738098	-158.818924	868.714172	-653.227173	94.039078	488.444275	-604.318115	-208.626587	515.983643	-675.508179	109.569733	83.936401	-634.227722	-229.122604	81.912621	-617.375916	128.913116	1350.553223	-583.807434	-213.645813	1356.840210	-542.800293	-34.870117	1344.235229	-589.848877	-29.273827	1639.075195	-707.215149	202.189499	1096.843750	-617.048035	-318.474030	1102.233032	-588.278503	202.129379	851.031677	-489.797455	-297.246521	853.907593	-544.792297	-44.145786	963.304565	593.324951	-12.392162	959.231689	580.909790	163.624466
-588.432129	59.742390	865.806763	-555.613403	-158.814865	868.682617	-653.113220	94.025070	488.433502	-604.284058	-208.572632	515.964783	-675.489563	109.583298	83.938667	-634.228088	-229.120270	81.923759	-617.245667	128.896683	1350.524902	-583.648193	-213.651367	1356.824097	-542.662598	-34.902084	1344.203491	-590.005432	-29.277121	1639.136841	-707.109558	202.181122	1096.847900	-616.842773	-318.495911	1102.210693	-588.454895	202.323212	850.879639	-489.531067	-297.340515	853.890747	-544.669678	-44.165203	963.280945	593.534241	-12.385296	959.263977	581.012817	163.592316
-588.333923	59.760246	865.797119	-555.492188	-158.819077	868.661255	-653.037537	94.016724	488.415436	-604.185303	-208.569916	515.964050	-675.486938	109.569344	83.955139	-634.209595	-229.099991	81.916931	-617.075073	128.856232	1350.498413	-583.455994	-213.667252	1356.808105	-542.523438	-34.946457	1344.180176	-590.219482	-29.337206	1639.143677	-706.992371	202.174011	1096.842041	-616.653076	-318.410583	1102.152344	-588.709595	202.612457	850.708923	-489.280029	-297.516632	853.898743	-544.550598	-44.159836	963.262817	593.716797	-12.392398	959.295776	581.079285	163.555908
-588.225769	59.731647	865.787048	-555.369751	-158.816437	868.646545	-653.002197	94.027451	488.426788	-604.093689	-208.587082	515.959167	-675.505554	109.561951	83.956787	-634.179016	-229.074509	81.909073	-616.887329	128.827545	1350.458496	-583.031860	-213.805557	1356.889893	-542.401306	-34.962234	1344.117554	-590.391724	-29.350574	1639.199341	-706.902771	202.200790	1096.830200	-616.400635	-318.453278	1102.203003	-589.009338	202.984299	850.508850	-489.100006	-297.778748	853.901672	-544.429810	-44.171444	963.248779	593.878052	-12.407741	959.352600	581.154419	163.520203
-588.137451	59.773891	865.777588	-555.266602	-158.800079	868.605347	-652.911926	94.038345	488.435394	-604.024414	-208.609100	515.948669	-675.440002	109.569229	83.948563	-634.152100	-229.083557	81.924301	-616.690247	128.789383	1350.402832	-582.799805	-213.834152	1356.917725	-542.226379	-35.014469	1344.095215	-590.619629	-29.377827	1639.201294	-706.821228	202.219070	1096.822632	-616.207764	-318.518829	1102.251343	-589.305969	203.355957	850.295105	-488.925415	-298.055573	853.882813	-544.318054	-44.152546	963.219482	594.016174	-12.430174	959.401978	581.261536	163.478363
-588.047607	59.765709	865.754883	-555.159790	-158.799835	868.588196	-652.868774	94.056168	488.431061	-603.898865	-208.676865	515.969727	-675.451172	109.568436	83.931030	-634.119629	-229.048859	81.954659	-616.523315	128.778763	1350.362915	-582.580139	-213.860870	1356.922363	-542.080750	-35.028633	1344.047974	-590.817078	-29.409040	1639.211914	-706.705078	202.129318	1096.771606	-615.993286	-318.623566	1102.280396	-589.677551	203.854095	850.067749	-488.808167	-298.407166	853.860474	-544.210083	-44.150322	963.196472	594.218689	-12.449434	959.434448	581.381470	163.442505
-587.929199	59.752846	865.736206	-555.020508	-158.816483	868.585754	-652.782227	94.026985	488.414276	-603.763000	-208.645462	515.972778	-675.422729	109.549713	83.965065	-634.131104	-229.047272	81.951050	-616.352661	128.786880	1350.314941	-582.600586	-213.732712	1356.865723	-541.931335	-35.053627	1344.019897	-590.994446	-29.428577	1639.234497	-706.625793	202.210205	1096.763062	-615.819397	-318.783569	1102.323364	-590.082947	204.449112	849.833862	-488.692749	-298.759460	853.852356	-544.079590	-44.155186	963.184937	594.537720	-12.353411	959.386292	581.533203	163.522858
-587.832275	59.811806	865.742065	-554.911011	-158.798309	868.558899	-652.751343	94.053535	488.437958	-603.624084	-208.676880	515.955322	-675.431946	109.572601	83.974960	-634.072510	-229.039658	81.946770	-616.180115	128.755844	1350.281372	-582.372253	-213.769806	1356.881470	-541.797119	-35.067085	1343.981445	-591.151611	-29.414444	1639.260376	-706.562439	202.318680	1096.751221	-615.608276	-318.875214	1102.370117	-590.525696	204.987198	849.549133	-488.601379	-299.153473	853.837524	-543.964905	-44.128723	963.171814	595.085632	-12.083007	959.263245	581.766296	163.699966
-587.721619	59.796455	865.743958	-554.756653	-158.832092	868.550476	-652.682800	94.027031	488.438049	-603.491211	-208.728149	515.968750	-675.433289	109.537941	83.961700	-634.099976	-229.037323	81.952454	-616.035828	128.748810	1350.240967	-582.115356	-213.815964	1356.895142	-541.659180	-35.100868	1343.948364	-591.286255	-29.417099	1639.279297	-706.481995	202.414017	1096.731934	-615.427551	-319.005402	1102.449341	-590.994995	205.642960	849.259766	-488.545807	-299.600098	853.813049	-543.832092	-44.152752	963.168396	595.292969	-12.053703	959.285156	581.879395	163.702072
-587.639832	59.791122	865.726685	-554.625183	-158.854935	868.547058	-652.621643	94.025658	488.432800	-603.344666	-208.726730	515.958923	-675.420166	109.555061	83.992805	-634.059875	-229.030746	81.983696	-615.890137	128.746796	1350.230225	-581.899536	-213.830688	1356.936035	-541.537231	-35.089607	1343.910400	-591.412354	-29.445276	1639.263184	-706.416443	202.516754	1096.738403	-615.205811	-319.213562	1102.551270	-591.517151	206.374405	849.002991	-488.499817	-300.067261	853.788391	-543.714844	-44.153397	963.154297	595.470093	-12.038301	959.312927	581.994995	163.699814
-587.553589	59.750057	865.701355	-554.499329	-158.881409	868.527954	-652.623291	94.058342	488.460052	-603.197754	-208.765717	515.951660	-675.417297	109.539917	84.001007	-634.072449	-229.028152	81.956619	-615.753967	128.734924	1350.202759	-581.657898	-213.825012	1356.970581	-541.423462	-35.087360	1343.850464	-591.474976	-29.445786	1639.260376	-706.361816	202.642044	1096.734009	-615.008789	-319.388702	1102.639648	-592.118530	207.092331	848.682068	-488.475250	-300.582550	853.765076	-543.591431	-44.176537	963.126526	595.648926	-12.004839	959.339478	582.087463	163.735962
-587.428040	59.775581	865.685242	-554.322632	-158.901962	868.500122	-652.535583	94.007477	488.446014	-603.054565	-208.797729	515.965881	-675.414307	109.541374	83.992500	-634.065613	-229.004333	81.973465	-615.611633	128.719894	1350.161499	-581.506409	-213.849182	1356.984741	-541.341125	-35.087196	1343.797119	-591.499451	-29.440042	1639.260742	-706.273621	202.752686	1096.731689	-614.812195	-319.610992	1102.743164	-592.674316	207.941925	848.415100	-488.504364	-301.180389	853.701782	-543.441162	-44.174065	963.104797	595.837830	-11.968949	959.356567	582.186340	163.791428
-587.320313	59.781353	865.661438	-554.186646	-158.919907	868.466187	-652.475220	93.984032	488.446503	-602.909485	-208.814087	515.954285	-675.396484	109.546715	83.987869	-634.062866	-228.979187	81.988441	-615.471191	128.698120	1350.142944	-581.334595	-213.831390	1356.990112	-541.229431	-35.092907	1343.753174	-591.450562	-29.400246	1639.258667	-706.227295	202.874634	1096.746826	-614.614685	-319.821411	1102.798584	-593.228210	208.687073	848.112305	-488.546570	-301.788666	853.654663	-543.300110	-44.178810	963.070374	596.002747	-11.899502	959.376892	582.243347	163.881638
-587.220154	59.742947	865.647766	-553.995483	-158.938293	868.444702	-652.413330	93.978378	488.430817	-602.769836	-208.807053	515.954895	-675.369690	109.555275	84.013733	-634.006348	-229.198471	82.002609	-615.345093	128.682266	1350.119873	-581.175903	-213.844345	1356.993408	-541.145447	-35.118656	1343.688477	-591.388794	-29.386347	1639.239014	-706.163330	203.023956	1096.765015	-614.487732	-319.873566	1102.823975	-593.918030	209.608353	847.817139	-488.595123	-302.355927	853.599548	-543.144348	-44.197197	963.049316	596.160400	-11.806006	959.414856	582.285034	163.952393
-587.077209	59.762505	865.622375	-553.768860	-158.932144	868.432983	-652.372986	93.969681	488.447388	-602.619324	-208.776672	515.921936	-675.376343	109.549866	84.011002	-633.970581	-229.206421	82.023224	-615.224243	128.663696	1350.077881	-581.000549	-213.853409	1357.022095	-541.065125	-35.118668	1343.630737	-591.316223	-29.376804	1639.195679	-706.102112	203.161438	1096.798096	-614.345947	-320.062714	1102.885864	-594.524353	210.456192	847.514771	-488.642609	-302.949860	853.548218	-542.968445	-44.169529	963.032471	596.316162	-11.739829	959.424927	582.306213	164.066650
-586.988525	59.736599	865.700562	-553.573914	-158.923904	868.412415	-652.319763	93.905815	488.441864	-602.474304	-208.797501	515.891296	-675.335754	109.537613	84.023712	-633.982239	-229.192291	82.023293	-615.118713	128.665512	1350.063354	-580.588867	-213.975540	1357.081299	-541.010376	-35.128689	1343.563110	-591.144592	-29.310057	1639.178955	-706.037781	203.273071	1096.822754	-614.177185	-320.214874	1102.974487	-595.223083	211.446075	847.246643	-488.717499	-303.618011	853.478088	-542.833435	-44.208508	963.064941	596.463013	-11.664973	959.453735	582.341248	164.169876
-586.856995	59.710709	865.663513	-553.362488	-158.883926	868.387390	-652.298706	93.889526	488.440765	-602.359680	-208.788010	515.878967	-675.356140	109.492195	84.012871	-633.996399	-229.194122	82.018898	-615.014587	128.649078	1350.017456	-580.390198	-214.014557	1357.137695	-540.937927	-35.145618	1343.496216	-590.951965	-29.266705	1639.143311	-706.025696	203.446533	1096.854492	-614.018677	-320.546051	1103.133667	-595.890015	212.317688	846.940552	-488.844055	-304.265869	853.398071	-542.666809	-44.185242	963.034363	596.651184	-11.563835	959.479919	582.385193	164.340225
-586.737915	59.740147	865.649475	-553.168335	-158.876694	868.364685	-652.200684	93.861893	488.452576	-602.231995	-208.790176	515.869507	-675.323608	109.476585	84.028244	-634.046509	-229.185745	82.050194	-614.945923	128.642853	1349.962280	-580.186401	-214.008469	1357.179810	-540.897278	-35.139473	1343.450195	-590.744019	-29.230606	1639.093750	-706.016602	203.625763	1096.879272	-613.941284	-320.561005	1103.155396	-596.618408	213.310059	846.690735	-488.929443	-304.973145	853.322327	-542.504761	-44.161060	963.014099	596.789673	-11.480020	959.477600	582.429565	164.425003
-586.623413	59.728851	865.625549	-552.988403	-158.844284	868.349365	-652.146362	93.819801	488.436707	-602.130554	-208.811218	515.879517	-675.297913	109.484840	84.021385	-634.037231	-229.195541	82.057976	-614.875854	128.638824	1349.935913	-580.064270	-214.053986	1357.192993	-540.850708	-35.137402	1343.392334	-590.460510	-29.150932	1639.083496	-706.038818	203.796722	1096.906250	-613.825073	-320.850525	1103.292969	-597.402649	214.359955	846.404175	-489.061768	-305.646057	853.309448	-542.358276	-44.137543	962.993958	596.971252	-11.425805	959.500549	582.548950	164.477036
-586.522095	59.723888	865.607727	-552.817444	-158.827286	868.322327	-652.104919	93.816406	488.438629	-602.006042	-208.842270	515.864258	-675.302002	109.483826	84.019875	-634.007446	-229.165894	82.056313	-614.852234	128.625076	1349.901733	-579.922791	-214.058136	1357.216431	-540.820496	-35.128620	1343.342896	-590.146240	-29.001043	1639.006836	-706.101318	203.980301	1096.933105	-613.768250	-320.972961	1103.373779	-598.212341	215.402664	846.147888	-489.174622	-306.301147	853.280945	-542.209473	-44.124367	962.967468	597.132568	-11.381721	959.520447	582.676819	164.505890
-586.375244	59.711857	865.598450	-552.601746	-158.836929	868.334290	-652.006958	93.776062	488.434875	-601.966003	-208.887497	515.908447	-675.283447	109.472404	84.011795	-634.016174	-229.169540	82.071541	-614.806458	128.624786	1349.876465	-580.111572	-213.938828	1357.133789	-540.777588	-35.131184	1343.300537	-589.860229	-29.062897	1639.009399	-706.169495	204.166443	1096.974121	-613.788025	-321.172394	1103.380371	-598.908386	216.404587	845.953979	-489.343628	-307.036682	853.183289	-542.039856	-44.118942	962.971252	597.289307	-11.371030	959.550110	582.870911	164.460968
-586.270020	59.708733	865.576477	-552.441467	-158.843430	868.311340	-651.975281	93.761261	488.463898	-601.887512	-208.931412	515.921448	-675.304932	109.468857	84.032860	-634.015198	-229.184494	82.094246	-614.758240	128.619446	1349.822998	-580.002319	-213.951385	1357.138794	-540.773315	-35.128620	1343.269043	-589.513977	-28.911160	1638.898926	-706.289673	204.389587	1096.995117	-613.787781	-321.299103	1103.448975	-599.563538	217.289536	845.735657	-489.499176	-307.704742	853.119080	-541.902283	-44.116623	962.947021	597.456482	-11.338118	959.568176	583.080322	164.414108
-586.135620	59.749531	865.557556	-552.245667	-158.801636	868.283630	-651.901917	93.753372	488.465240	-601.804749	-208.952087	515.926147	-675.264893	109.476700	84.038322	-634.041626	-229.199173	82.104362	-614.728027	128.624847	1349.805786	-579.883301	-213.961288	1357.114380	-540.712097	-35.141182	1343.208740	-589.187256	-28.837105	1638.839355	-706.442871	204.648392	1097.025024	-613.800781	-321.422394	1103.484619	-600.263672	218.248322	845.534668	-489.661224	-308.378052	853.054504	-541.736450	-44.071350	962.923279	597.616760	-11.359867	959.578613	583.304260	164.368332
-585.976379	59.753407	865.557678	-552.033997	-158.803558	868.270264	-651.793579	93.717697	488.486298	-601.715515	-208.992874	515.950439	-675.243225	109.483757	84.030502	-634.073486	-228.949249	82.093445	-614.697693	128.620972	1349.745972	-579.776123	-213.990448	1357.081665	-540.641907	-35.127445	1343.165161	-588.892822	-28.869505	1638.827271	-706.627014	204.903214	1097.060303	-613.801514	-321.569275	1103.493652	-600.902161	219.126770	845.397705	-489.840759	-309.095673	852.944397	-541.553223	-44.070187	962.917236	597.672668	-11.277743	959.603882	583.262085	164.501083
-585.792480	59.784542	865.545532	-551.828857	-158.810684	868.250916	-651.706970	93.681572	488.484985	-601.586121	-208.978745	515.944702	-675.228821	109.479836	84.047188	-634.059204	-228.960815	82.108292	-614.655518	128.632065	1349.694946	-579.653625	-213.993576	1357.034058	-540.584839	-35.105476	1343.124390	-588.551147	-28.776981	1638.801025	-706.797913	205.133835	1097.125488	-613.838562	-321.694244	1103.517578	-601.580994	220.012436	845.238708	-490.027740	-309.757233	852.852966	-541.362061	-44.060158	962.902588	597.695862	-11.167156	959.622925	583.225281	164.633224
-585.622803	59.784809	865.517517	-551.619385	-158.790466	868.216003	-651.615784	93.649315	488.473083	-601.856262	-209.206924	516.020203	-675.220642	109.470703	84.042374	-634.175781	-228.921204	82.135681	-614.615295	128.639267	1349.644653	-579.293579	-214.094452	1357.028076	-540.515381	-35.095943	1343.085571	-588.216064	-28.604326	1638.721191	-707.009644	205.394775	1097.202759	-613.847473	-321.752777	1103.563965	-602.307434	220.944885	845.080566	-490.184235	-310.370300	852.784790	-541.162720	-44.045963	962.868103	597.825439	-11.188472	959.637390	583.452515	164.534119
-585.466370	59.766815	865.491821	-551.402466	-158.789612	868.213684	-651.526672	93.623985	488.476868	-601.700684	-209.205673	516.014343	-675.184998	109.470627	84.023788	-634.159180	-228.940567	82.119431	-614.577820	128.637680	1349.588989	-579.113159	-214.123459	1357.018433	-540.447327	-35.069431	1343.050049	-587.928772	-28.506218	1638.687256	-707.172913	205.609711	1097.310913	-613.876892	-321.885437	1103.586060	-602.958435	221.730743	844.916016	-490.400848	-311.016327	852.677124	-540.977783	-44.036461	962.853577	597.901001	-11.153130	959.659119	583.513977	164.592422
-585.320984	59.749718	865.483459	-551.210876	-158.801331	868.193298	-651.471558	93.570572	488.472290	-601.582031	-209.217407	516.030823	-674.897888	109.204353	83.762703	-634.157349	-228.923904	82.122299	-614.512085	128.648911	1349.561157	-579.194397	-213.985855	1356.923950	-540.342529	-35.041557	1343.011719	-587.715698	-28.553007	1638.668823	-707.320435	205.748749	1097.396362	-613.945862	-322.066895	1103.604126	-603.684204	222.621750	844.823853	-490.625732	-311.605927	852.591309	-540.800049	-44.048801	962.836426	597.917419	-11.092776	959.678101	583.541199	164.639618
-585.181946	59.719673	865.460510	-551.029419	-158.841553	868.185364	-651.407959	93.606812	488.496735	-601.425415	-209.210754	516.044922	-674.891418	109.197952	83.774918	-634.155457	-228.926544	82.138214	-614.452026	128.667587	1349.536377	-579.015381	-213.989243	1356.888794	-540.239807	-35.024555	1342.981079	-587.474121	-28.471249	1638.626709	-707.372986	205.785690	1097.526855	-613.995728	-322.157257	1103.630371	-604.310547	223.308487	844.707703	-490.845917	-312.154572	852.490112	-540.627686	-44.070412	962.816772	597.952393	-11.035684	959.684204	583.563660	164.720947
-585.044128	59.685867	865.433472	-550.857056	-158.866974	868.197937	-651.556824	93.667488	488.541840	-601.274414	-209.192108	516.030945	-674.940857	109.170593	83.783638	-634.053894	-229.167603	82.177521	-614.371033	128.684555	1349.503052	-578.872314	-213.970428	1356.841675	-540.136536	-34.986229	1342.952148	-587.248901	-28.360241	1638.608276	-707.454102	205.793259	1097.618896	-614.066162	-322.250519	1103.638916	-605.022644	224.149719	844.650146	-491.080383	-312.767273	852.398315	-540.470581	-44.077797	962.807678	597.972473	-10.982202	959.705383	583.597412	164.780441
-584.896179	59.667133	865.412170	-550.701538	-158.885162	868.184814	-651.650085	93.702057	488.544128	-601.194580	-209.229889	516.043213	-675.289795	109.405975	84.081329	-634.043640	-229.166794	82.170418	-614.280701	128.705399	1349.470215	-578.708801	-213.965057	1356.811157	-540.007019	-34.968536	1342.907104	-587.045776	-28.282562	1638.568970	-707.678772	205.930740	1097.704224	-614.103210	-322.346954	1103.682129	-605.634155	224.790344	844.582336	-491.318024	-313.254822	852.317383	-540.298279	-44.088554	962.784119	597.985474	-10.902454	959.706421	583.606201	164.866409
-584.763916	59.602512	865.397949	-550.542603	-158.904587	868.176697	-651.642395	93.739754	488.565735	-601.199402	-209.305679	516.065979	-675.315613	109.411003	84.084236	-634.158325	-228.920334	82.180603	-614.176392	128.699371	1349.430298	-578.543579	-213.940323	1356.773804	-539.877747	-34.928818	1342.875854	-586.865356	-28.214672	1638.508667	-707.916199	206.037186	1097.785156	-614.164429	-322.381531	1103.703735	-606.310974	225.493774	844.544556	-491.565582	-313.710968	852.249207	-540.144226	-44.122112	962.770020	597.972900	-10.863894	959.709595	583.616455	164.921417
-584.627441	59.576611	865.380249	-550.367004	-158.925888	868.169983	-651.509216	93.693192	488.559784	-601.139832	-209.372101	516.088684	-675.308289	109.395943	84.112473	-634.116272	-229.157135	82.203613	-614.065125	128.696106	1349.426880	-578.346497	-213.930725	1356.769409	-539.725830	-34.916008	1342.837891	-586.683411	-28.147942	1638.472290	-708.144226	206.168503	1097.902344	-614.192200	-322.456421	1103.740723	-606.889648	226.020493	844.481323	-491.796326	-314.188263	852.170044	-539.984924	-44.135365	962.756348	597.983093	-10.777685	959.715881	583.624878	164.983902
-584.479126	59.581486	865.365723	-550.235657	-158.910583	868.158691	-651.417053	93.692451	488.561768	-601.013184	-209.399246	516.086975	-675.302185	109.397736	84.109688	-634.122925	-229.168716	82.191116	-613.928345	128.736115	1349.395386	-578.109497	-213.915222	1356.775757	-539.573792	-34.874798	1342.809937	-586.519531	-28.094101	1638.414795	-708.371887	206.358002	1098.033936	-614.212585	-322.571716	1103.799805	-607.569702	226.651215	844.457458	-492.150177	-314.703491	852.041504	-539.835205	-44.124218	962.740479	597.958557	-10.749048	959.738342	583.636353	165.002518
-584.349121	59.577080	865.352722	-550.090027	-158.916489	868.147034	-651.332153	93.677513	488.572113	-600.814941	-209.372238	516.052307	-675.283264	109.409950	84.101921	-634.043762	-229.180267	82.190285	-613.812378	128.776169	1349.364746	-577.911377	-213.870255	1356.772827	-539.402771	-34.834675	1342.774170	-586.345398	-28.055859	1638.388306	-708.605408	206.504761	1098.123047	-614.230469	-322.613861	1103.827393	-608.160583	227.112823	844.387512	-492.455872	-315.099335	851.917847	-539.684021	-44.124821	962.724060	597.938354	-10.709488	959.752686	583.646118	165.035492
-584.201599	59.552238	865.317932	-549.914429	-158.925110	868.149292	-651.216003	93.669922	488.568420	-600.664368	-209.376160	516.041260	-675.249084	109.418556	84.112549	-634.026184	-229.173004	82.200127	-613.675598	128.798111	1349.331909	-577.686829	-213.833572	1356.777100	-539.258301	-34.783012	1342.732300	-586.186523	-28.013847	1638.349365	-708.840332	206.562256	1098.140869	-614.277405	-322.568909	1103.848267	-608.723022	227.562180	844.329041	-492.692841	-315.426636	851.830322	-539.524658	-44.121655	962.707275	597.907288	-10.669401	959.754944	583.639404	165.078903
-584.079956	59.546303	865.291748	-549.775818	-158.929825	868.139893	-651.074402	93.649727	488.545105	-600.561340	-209.379196	516.046753	-675.251221	109.418228	84.106346	-634.056091	-229.154587	82.195251	-613.524719	128.829086	1349.300415	-577.436523	-213.781372	1356.761475	-539.091125	-34.745472	1342.698853	-586.031433	-27.927795	1638.320801	-709.016113	206.623901	1098.171509	-614.243958	-322.618622	1103.879639	-609.342529	227.987701	844.260559	-492.979584	-315.786957	851.747498	-539.385376	-44.116066	962.686218	597.889160	-10.637600	959.778870	583.645264	165.134415
-583.954895	59.572708	865.269226	-549.643066	-158.926285	868.134888	-650.978943	93.670021	488.516785	-600.430420	-209.384277	516.026855	-675.232727	109.424698	84.130997	-634.046204	-229.140915	82.194420	-613.395264	128.869888	1349.271484	-577.218933	-213.753601	1356.756714	-538.923035	-34.685246	1342.679565	-585.908752	-27.903898	1638.315674	-709.164612	206.692139	1098.217407	-614.240173	-322.698273	1103.933228	-609.818420	228.289795	844.183533	-493.264832	-316.127441	851.622681	-539.247620	-44.091644	962.669373	597.830261	-10.631438	959.817505	583.609497	165.155945
-583.837280	59.605877	865.270874	-549.505066	-158.906570	868.126038	-650.874512	93.649757	488.541687	-600.300964	-209.368927	516.018188	-675.217834	109.430664	84.118675	-633.987183	-229.136093	82.230865	-613.240173	128.914871	1349.263550	-576.999756	-213.712601	1356.763794	-538.759888	-34.621902	1342.653320	-585.765503	-27.901058	1638.313232	-709.280884	206.755234	1098.264160	-614.208557	-322.748322	1103.996826	-610.323242	228.558121	844.105591	-493.520569	-316.450287	851.562866	-539.113342	-44.066586	962.664001	597.776062	-10.578855	959.831970	583.587280	165.205322
-583.715027	59.592686	865.262634	-549.337708	-158.920792	868.139709	-650.765442	93.656219	488.527100	-600.054382	-209.335083	516.006714	-675.196960	109.418915	84.122330	-633.926880	-229.139267	82.219208	-613.105591	128.951492	1349.252808	-576.799988	-213.662170	1356.745361	-538.615356	-34.574017	1342.643799	-585.617249	-27.878714	1638.304688	-709.366394	206.819901	1098.319580	-614.183594	-322.802948	1104.045288	-610.842712	228.816437	844.052673	-493.754089	-316.685822	851.484253	-538.962952	-44.064171	962.664185	597.720337	-10.513147	959.830078	583.562927	165.232697
-583.602478	59.616470	865.251099	-549.243774	-158.860733	868.115845	-650.690979	93.652657	488.502563	-600.040771	-209.379807	516.023926	-675.190674	109.416496	84.120239	-633.987488	-229.132889	82.227684	-612.985474	128.994324	1349.222046	-576.618652	-213.586685	1356.718628	-538.438049	-34.519703	1342.661621	-585.457825	-27.839972	1638.279785	-709.454712	206.872253	1098.369263	-614.136902	-322.846405	1104.105713	-611.323608	229.052979	843.984802	-493.955292	-316.870636	851.421753	-538.850159	-44.027626	962.644104	597.646667	-10.471305	959.845642	583.537903	165.267166
-583.487000	59.623497	865.226685	-549.107483	-158.846786	868.096436	-650.581177	93.675591	488.516022	-599.911377	-209.375778	516.002441	-675.172974	109.434006	84.134262	-633.957764	-229.082901	82.215530	-612.860168	129.034058	1349.183350	-576.436523	-213.536652	1356.683350	-538.288269	-34.468498	1342.633667	-585.297485	-27.790169	1638.270630	-709.496460	206.929810	1098.398682	-614.087585	-322.875183	1104.120483	-611.730286	229.209885	843.895325	-494.152710	-317.004059	851.313354	-538.711792	-44.010239	962.618164	597.587830	-10.460839	959.845520	583.537170	165.274734
-583.388977	59.660072	865.227661	-548.961487	-158.840881	868.101318	-650.452454	93.699226	488.495605	-599.725586	-209.330276	515.961853	-675.148254	109.415543	84.141418	-633.903687	-229.105072	82.229965	-612.706970	129.085693	1349.149048	-576.232361	-213.507904	1356.683960	-538.143127	-34.404053	1342.622559	-585.134583	-27.754166	1638.216553	-709.535339	207.005112	1098.447388	-614.109070	-322.981506	1104.190308	-612.066162	229.327164	843.809204	-494.981567	-317.498199	851.089478	-538.586792	-43.981537	962.619751	597.521423	-10.446880	959.862732	583.495483	165.300385
-583.267517	59.681587	865.215637	-548.813782	-158.837250	868.106812	-650.338562	93.712021	488.503754	-599.568787	-209.317749	515.929382	-675.132141	109.422134	84.132805	-633.915283	-229.095947	82.223389	-612.584229	129.116272	1349.119385	-575.832947	-213.578934	1356.711914	-537.972839	-34.373585	1342.606689	-584.926514	-27.743523	1638.216797	-709.577759	207.054367	1098.452881	-614.038391	-322.980316	1104.261230	-612.325439	229.328720	843.721802	-495.227417	-317.658234	850.970337	-538.455872	-43.958969	962.617004	597.435486	-10.436919	959.875732	583.447632	165.312393
-583.152649	59.687553	865.218689	-548.668091	-158.813156	868.082153	-650.276978	93.724396	488.510254	-599.450867	-209.311234	515.936096	-675.130188	109.427223	84.158653	-633.903137	-229.063858	82.243744	-612.456360	129.155640	1349.109253	-575.852417	-213.406265	1356.682861	-537.824463	-34.313713	1342.607910	-584.743835	-27.691807	1638.166382	-709.597351	207.064377	1098.511475	-614.021973	-323.053070	1104.287231	-612.631714	229.365173	843.691833	-495.454010	-317.777618	850.864502	-538.325989	-43.951820	962.606750	597.382385	-10.405238	959.878296	583.430847	165.281982
-583.044556	59.719658	865.200134	-548.483215	-158.782669	868.061829	-650.184937	93.743477	488.500427	-599.212280	-209.271057	515.932800	-675.066589	109.453163	84.157784	-633.831543	-229.094040	82.246788	-612.303406	129.191254	1349.096313	-575.692566	-213.386124	1356.660034	-537.667786	-34.262318	1342.589111	-584.527100	-27.680027	1638.146118	-709.609009	207.078812	1098.534058	-613.977478	-323.030609	1104.317749	-612.873413	229.334351	843.637878	-495.643250	-317.887573	850.791199	-538.178467	-43.911495	962.586487	597.304993	-10.419650	959.891846	583.392151	165.268921
-582.907104	59.762009	865.211853	-548.315308	-158.772583	868.075073	-650.075989	93.748032	488.512909	-599.062988	-209.243835	515.936462	-675.033752	109.461273	84.156631	-633.865479	-229.089096	82.261551	-612.173767	129.246704	1349.079468	-575.308899	-213.454376	1356.723267	-537.519653	-34.227249	1342.594116	-584.317566	-27.640129	1638.137207	-709.623413	207.055374	1098.556396	-613.934937	-322.935852	1104.363892	-613.048462	229.279663	843.577454	-495.782562	-317.920288	850.714600	-538.034180	-43.882874	962.601257	597.217224	-10.421143	959.908081	583.338684	165.270233
-582.829834	59.776970	865.183228	-548.188782	-158.732712	868.045288	-650.064209	93.744331	488.500488	-598.886658	-209.209396	515.915771	-675.060791	109.452873	84.157196	-633.820251	-229.080780	82.274963	-612.054382	129.265518	1349.046143	-575.137390	-213.431274	1356.731445	-537.367493	-34.182976	1342.585693	-584.098816	-27.586601	1638.120850	-709.607849	207.053101	1098.558228	-613.897583	-322.931366	1104.391968	-613.193848	229.188126	843.506104	-495.941681	-317.953064	850.640076	-537.911438	-43.845917	962.565491	597.139954	-10.450784	959.928040	583.303345	165.263580
-582.701111	59.798325	865.163330	-548.047119	-158.734039	868.032654	-650.002380	93.753548	488.470184	-598.756958	-209.212860	515.931335	-675.055420	109.466591	84.143478	-633.770325	-229.081268	82.268478	-611.945007	129.323441	1348.990234	-574.949829	-213.394455	1356.746582	-537.226685	-34.117069	1342.545654	-583.880249	-27.523148	1638.111816	-709.591614	207.039642	1098.546021	-613.797485	-322.776886	1104.329834	-613.251221	229.028885	843.435547	-495.472351	-317.660095	850.723694	-537.770264	-43.830719	962.547180	597.023438	-10.437805	959.914795	583.252563	165.275787
-582.582825	59.824169	865.141907	-547.910522	-158.667267	868.030090	-649.920532	93.771347	488.466187	-598.604492	-209.193497	515.909546	-675.064636	109.459702	84.152275	-633.794739	-229.088516	82.253876	-611.822021	129.358719	1348.925293	-575.029114	-213.234894	1356.697632	-537.084534	-34.074493	1342.517578	-583.642456	-27.467033	1638.073975	-709.572815	206.985641	1098.516968	-613.788757	-322.770569	1104.290771	-613.276367	228.816971	843.363586	-495.538666	-317.618469	850.653320	-537.636597	-43.771835	962.532654	596.916138	-10.475042	959.923950	583.199158	165.254623
-582.458618	59.857140	865.126099	-547.761230	-158.621674	868.011414	-649.865540	93.785927	488.470154	-598.469910	-209.200638	515.904663	-675.060120	109.457993	84.170471	-633.802307	-229.070648	82.260185	-611.715698	129.409073	1348.888794	-574.845642	-213.205093	1356.653198	-536.915710	-34.039291	1342.482788	-583.416504	-27.408924	1638.042480	-709.518677	206.915726	1098.500488	-613.791260	-322.813568	1104.324341	-613.236755	228.591934	843.297913	-496.114380	-317.826813	850.432556	-537.491089	-43.728954	962.512695	596.783386	-10.506804	959.924622	583.130249	165.210526
-582.340637	59.861694	865.107300	-547.623169	-158.590790	868.012207	-649.800720	93.802284	488.462463	-598.314697	-209.143250	515.848145	-675.044250	109.456238	84.159683	-633.785522	-229.042999	82.269333	-611.580261	129.443039	1348.852539	-574.704041	-213.160034	1356.646973	-536.774597	-33.998169	1342.457031	-583.198364	-27.346708	1638.018188	-709.460815	206.814606	1098.479248	-613.738220	-322.774689	1104.276001	-613.175232	228.313751	843.251831	-496.110626	-317.715637	850.365234	-537.347534	-43.697002	962.498352	596.660889	-10.526056	959.928833	583.067627	165.187134
-582.229492	59.877308	865.100098	-547.490540	-158.564560	868.008667	-649.727783	93.822548	488.479340	-598.162048	-209.134949	515.836609	-675.015259	109.470268	84.169418	-633.749146	-229.031036	82.266197	-611.458862	129.463760	1348.816040	-574.540649	-213.123566	1356.639893	-536.652527	-33.939541	1342.446777	-582.951538	-27.287342	1638.016357	-709.410828	206.751160	1098.442749	-613.678101	-322.674591	1104.264282	-613.066406	228.009796	843.213806	-496.078217	-317.575378	850.329285	-537.217407	-43.670208	962.490295	596.527466	-10.573857	959.924133	582.996948	165.172729
-582.088867	59.906933	865.112000	-547.328186	-158.483841	867.997559	-649.644104	93.835670	488.464966	-598.018005	-209.078690	515.842468	-675.012939	109.489029	84.177933	-633.736267	-229.025497	82.304497	-611.374329	129.508957	1348.786011	-574.372986	-213.094879	1356.641602	-536.504700	-33.898846	1342.446289	-582.736816	-27.210896	1637.982422	-709.342163	206.656616	1098.443481	-613.612244	-322.632111	1104.258179	-612.951416	227.714874	843.159790	-496.006317	-317.386230	850.319153	-537.063232	-43.620663	962.490234	596.392090	-10.623258	959.936462	582.930542	165.138336
-581.991394	59.934685	865.107788	-547.167358	-158.446564	867.997620	-649.574280	93.877220	488.492096	-597.840149	-209.038239	515.850647	-675.022888	109.492874	84.190590	-633.714294	-229.026413	82.288055	-611.270386	129.560425	1348.767944	-574.250977	-213.055664	1356.632813	-536.368408	-33.869083	1342.445190	-582.517639	-27.141235	1637.964111	-709.271729	206.546036	1098.416016	-613.544922	-322.592560	1104.242432	-612.706909	227.307800	843.094360	-495.968872	-317.220642	850.302734	-536.937683	-43.578545	962.488647	596.249390	-10.649888	959.925903	582.829346	165.142532
-581.870605	59.974598	865.103638	-547.018311	-158.383591	867.983765	-649.479858	93.896599	488.472809	-597.715454	-209.047928	515.828979	-674.999207	109.500465	84.176407	-633.707520	-229.001724	82.309280	-611.171936	129.595367	1348.741821	-574.092102	-213.030396	1356.607422	-536.238098	-33.826355	1342.434570	-582.285278	-27.084326	1637.950928	-709.194641	206.464218	1098.378784	-613.435730	-322.458008	1104.205566	-612.427490	226.867401	843.052856	-495.489807	-316.834106	850.422607	-536.798462	-43.526546	962.478333	596.090942	-10.710851	959.941772	582.734863	165.121017
-581.770752	59.998947	865.098938	-546.867920	-158.343903	867.988159	-649.420715	93.901009	488.473328	-597.588684	-209.018951	515.805603	-675.013794	109.491730	84.184685	-633.646973	-228.978271	82.300735	-611.054932	129.619537	1348.707275	-573.961060	-213.001419	1356.599854	-536.087830	-33.809231	1342.425415	-582.050171	-27.005703	1637.946533	-709.106873	206.320984	1098.325317	-613.344055	-322.418427	1104.196655	-612.216003	226.530350	843.037354	-495.411774	-316.611450	850.407654	-536.678894	-43.484608	962.479248	595.929871	-10.730399	959.942017	582.619263	165.117554
-581.642395	59.995274	865.083984	-546.707825	-158.307251	867.972351	-649.376526	93.921844	488.463104	-597.494263	-209.030197	515.811035	-675.000732	109.503845	84.179199	-633.657288	-228.984390	82.320038	-610.943726	129.660767	1348.672241	-573.807800	-212.981186	1356.584351	-535.960571	-33.768906	1342.421753	-581.821594	-26.942129	1637.920654	-708.994751	206.228226	1098.257080	-613.255798	-322.351685	1104.177368	-611.938477	226.110077	843.009216	-495.300140	-316.357025	850.395325	-536.531677	-43.462959	962.462708	595.811523	-10.752113	959.913757	582.529602	165.106644
-581.513733	60.058819	865.081970	-546.533447	-158.235367	867.945251	-649.317627	93.935059	488.464020	-597.407349	-209.002319	515.796204	-674.981628	109.506142	84.180099	-633.677368	-228.983398	82.318047	-610.821106	129.702087	1348.639893	-573.680603	-212.913544	1356.556030	-535.803223	-33.717064	1342.416382	-581.608154	-26.882347	1637.905518	-708.873840	206.098862	1098.204346	-613.152710	-322.304749	1104.137939	-611.574829	225.638763	842.984070	-495.206787	-316.131348	850.368958	-536.382507	-43.400600	962.449097	595.635315	-10.815747	959.914368	582.430481	165.052307
-581.385559	60.086872	865.065369	-546.373230	-158.171936	867.926331	-649.274780	93.948891	488.477997	-597.371033	-209.023911	515.791321	-674.962830	109.510292	84.198830	-633.656189	-228.983780	82.338379	-610.726563	129.737015	1348.600586	-573.546875	-212.889664	1356.563110	-535.664551	-33.669106	1342.399414	-581.388306	-26.829624	1637.903687	-708.760437	206.024475	1098.158569	-613.041382	-322.283600	1104.151001	-611.171021	225.149857	842.958069	-495.263580	-315.956299	850.299438	-536.240112	-43.351212	962.431641	595.510376	-10.853627	959.920776	582.338074	165.018188
-581.243347	60.126381	865.068542	-546.210571	-158.130936	867.914185	-649.240417	93.956123	488.487640	-597.327087	-209.059570	515.806763	-674.985413	109.495232	84.205589	-633.691223	-228.975052	82.373718	-610.599915	129.766632	1348.593628	-573.408203	-212.855453	1356.551270	-535.535522	-33.603550	1342.394165	-581.166870	-26.772308	1637.905762	-708.612305	205.893890	1098.073975	-612.893494	-322.225830	1104.139404	-610.775391	224.731400	842.965698	-495.013641	-315.665649	850.320374	-536.089600	-43.315357	962.427979	595.356873	-10.899533	959.921326	582.202332	164.993057
-581.112793	60.165524	865.046021	-546.019958	-158.135941	867.922974	-649.185242	93.981316	488.504791	-597.282043	-209.094757	515.842773	-674.972229	109.482620	84.245392	-633.757019	-228.969604	82.384148	-610.484192	129.817459	1348.575928	-573.252014	-212.828293	1356.576782	-535.397400	-33.570057	1342.391113	-580.989929	-26.737127	1637.883179	-708.467529	205.807999	1098.017700	-612.738342	-322.137451	1104.154419	-610.357300	224.228958	842.994568	-494.731598	-315.363525	850.375183	-535.934753	-43.278969	962.421631	595.222595	-10.909089	959.916321	582.101746	164.919403
-580.969910	60.210510	865.042114	-545.860962	-158.127151	867.911438	-649.139954	93.993973	488.496063	-597.250549	-209.107681	515.856018	-674.965576	109.461853	84.222641	-633.787720	-228.961700	82.398705	-610.389832	129.838165	1348.551880	-573.132690	-212.781265	1356.551270	-535.255981	-33.521431	1342.387573	-580.781189	-26.672592	1637.895264	-708.341675	205.704712	1097.931641	-612.578979	-322.090881	1104.126099	-609.871338	223.704758	843.014954	-494.440094	-315.008942	850.443359	-535.782471	-43.254120	962.413635	595.081665	-10.946467	959.909607	581.972351	164.906509
-580.828674	60.246983	865.031006	-545.690735	-158.097412	867.901367	-649.128357	94.000969	488.512604	-597.199463	-209.123520	515.870422	-674.969177	109.455902	84.213638	-633.812012	-228.961166	82.391640	-610.280273	129.853363	1348.516357	-573.015686	-212.745316	1356.533569	-535.116150	-33.484425	1342.397339	-580.612488	-26.611494	1637.893066	-708.199463	205.594406	1097.832886	-612.418884	-321.990509	1104.099121	-609.335266	223.207855	843.037842	-494.138306	-314.677155	850.475708	-535.629089	-43.217461	962.403503	594.931091	-10.986659	959.907471	581.870483	164.847458
-580.684448	60.239441	865.005371	-545.536560	-158.083038	867.887939	-649.088074	94.024460	488.513794	-597.204224	-209.169785	515.877869	-674.977905	109.456680	84.215179	-633.823730	-228.963287	82.393372	-610.178528	129.901947	1348.501831	-572.859924	-212.740448	1356.560059	-534.985962	-33.431149	1342.388062	-580.475525	-26.564646	1637.906006	-708.014893	205.511154	1097.783691	-612.232727	-321.908752	1104.107544	-608.870178	222.740005	843.066650	-493.855896	-314.337036	850.507324	-535.474487	-43.206017	962.381958	594.786865	-11.026637	959.891846	581.751465	164.776291
-580.551270	60.256271	864.989624	-545.369019	-158.058945	867.867249	-649.092651	94.041367	488.547180	-597.170166	-209.193512	515.880310	-675.005615	109.437790	84.217209	-633.835083	-228.972870	82.391205	-610.083313	129.925293	1348.491943	-572.752747	-212.703156	1356.524170	-534.833252	-33.393871	1342.416870	-580.350830	-26.513123	1637.931641	-707.846069	205.386017	1097.702515	-612.064392	-321.840851	1104.080444	-608.302246	222.179871	843.093689	-493.530579	-313.995483	850.542786	-535.314392	-43.181656	962.360657	594.632385	-11.053580	959.877502	581.630249	164.743393
-580.386230	60.252674	864.976196	-545.182190	-158.029373	867.876465	-649.112915	94.083229	488.587311	-597.142639	-209.252808	515.897461	-675.013977	109.444931	84.245163	-633.898132	-228.961975	82.419388	-609.984802	129.954727	1348.476074	-572.615784	-212.656204	1356.557007	-534.668640	-33.379196	1342.439209	-580.235229	-26.459797	1637.991333	-707.670410	205.265671	1097.606689	-611.845764	-321.701904	1104.038940	-607.773621	221.731476	843.142761	-492.873108	-313.501465	850.679382	-535.140869	-43.155472	962.358521	594.492371	-11.118313	959.872620	581.530640	164.660751
-580.236267	60.293777	864.977417	-545.032166	-157.989716	867.858032	-649.104736	94.112144	488.602142	-597.111206	-209.318253	515.907715	-675.019653	109.439354	84.250877	-633.929932	-228.740662	82.425949	-609.871643	129.958160	1348.487549	-572.474792	-212.635117	1356.575806	-534.541321	-33.340832	1342.449097	-580.165161	-26.406433	1638.057129	-707.476624	205.187164	1097.524536	-611.626343	-321.601318	1104.008301	-607.181152	221.216354	843.224731	-492.454712	-313.142090	850.785645	-534.977417	-43.121624	962.346375	594.323853	-11.195380	959.858032	581.418213	164.602829
-580.098755	60.281208	864.971680	-544.858398	-157.971756	867.873291	-649.048462	94.113785	488.613586	-597.035095	-209.337860	515.917175	-675.015747	109.434090	84.239639	-633.887939	-228.972794	82.451897	-609.768372	130.005066	1348.469971	-572.068298	-212.739548	1356.684814	-534.375000	-33.305176	1342.473145	-580.070679	-26.318527	1638.172852	-707.278870	205.042328	1097.441772	-611.354126	-321.472534	1104.023560	-606.593262	220.719681	843.267944	-492.008148	-312.740601	850.912476	-534.819702	-43.103989	962.349670	594.213196	-11.280428	959.846985	581.348328	164.539017
-579.953979	60.322861	864.977539	-544.682922	-157.916504	867.874207	-648.774353	94.029121	488.557617	-596.957092	-209.340515	515.919373	-674.915894	109.466194	84.257202	-633.886292	-228.966812	82.480553	-609.670654	130.006073	1348.481445	-571.866882	-212.726807	1356.764526	-534.219238	-33.248001	1342.516724	-580.015686	-26.245762	1638.289795	-707.055725	204.940475	1097.348022	-611.081543	-321.493561	1104.051025	-605.998352	220.313934	843.335083	-491.627197	-312.412964	851.001587	-534.657959	-43.053215	962.352478	594.066101	-11.369675	959.852844	581.246033	164.478043
-579.788635	60.356945	864.985229	-544.489746	-157.894531	867.893433	-648.522705	93.906853	488.533112	-596.937561	-209.392029	515.976013	-674.838562	109.482666	84.242622	-633.919373	-228.949890	82.502579	-609.592041	130.048233	1348.505737	-571.952881	-212.564667	1356.756348	-534.050049	-33.217522	1342.564209	-579.972717	-26.183285	1638.418823	-706.819519	204.828888	1097.252197	-610.918762	-321.562683	1104.065918	-605.342957	219.816986	843.379944	-491.605194	-312.227203	850.969727	-534.485229	-43.017960	962.367371	593.933838	-11.427311	959.848694	581.153198	164.440231
-579.618774	60.353821	865.004883	-544.299255	-157.845688	867.894592	-648.557861	93.926208	488.594025	-596.817200	-209.405518	515.973755	-674.848938	109.473122	84.239403	-633.919861	-228.945129	82.480385	-609.481201	130.054840	1348.540649	-571.528992	-212.730164	1356.956055	-533.920898	-33.196423	1342.609619	-579.938721	-26.128605	1638.541260	-706.591064	204.708633	1097.200806	-610.623657	-321.365021	1104.091797	-604.762329	219.350372	843.451355	-490.898926	-311.659790	851.187988	-534.308777	-42.999809	962.379089	593.748230	-11.448370	959.848145	580.920959	164.473358
-579.469788	60.352600	865.011047	-544.134888	-157.825409	867.894836	-648.537964	93.876480	488.612793	-596.648926	-209.350449	515.954407	-674.867432	109.463440	84.251747	-633.843201	-228.965622	82.486053	-609.406067	130.066483	1348.566650	-571.321106	-212.752182	1357.064331	-533.802979	-33.183815	1342.659180	-579.922974	-26.058666	1638.651367	-706.511597	204.656418	1096.991943	-610.392883	-321.277985	1104.108154	-604.116699	218.890503	843.539001	-490.437042	-311.280029	851.315369	-534.145813	-42.989361	962.380493	593.633362	-11.528617	959.848511	580.877991	164.406189
-579.305359	60.342422	865.017395	-543.930969	-157.802383	867.895264	-648.566101	93.833862	488.609131	-596.484070	-209.305969	515.974915	-674.841064	109.447144	84.257904	-633.838196	-228.995346	82.499191	-609.311157	130.067078	1348.600830	-571.189575	-212.761658	1357.148193	-533.659180	-33.184177	1342.699951	-579.920410	-26.010410	1638.723633	-706.348389	204.603516	1096.869873	-610.247864	-321.228638	1104.148560	-603.445496	218.432724	843.603027	-490.457642	-311.163666	851.333862	-533.952454	-42.978218	962.380920	593.525269	-11.592766	959.833496	580.778259	164.324646
-579.128906	60.327827	865.024658	-543.760742	-157.726654	867.884277	-648.532654	93.790115	488.600067	-596.398438	-209.298431	515.959778	-674.832458	109.452705	84.245308	-633.807983	-229.001312	82.475670	-609.228577	130.063568	1348.616211	-571.027527	-212.756226	1357.215332	-533.476379	-33.142166	1342.782471	-579.942139	-25.934942	1638.802002	-706.126038	204.554443	1096.744873	-610.100830	-321.024261	1104.133057	-602.807983	218.026199	843.660950	-490.129700	-310.829681	851.432922	-533.752441	-42.949863	962.371521	593.418152	-11.612940	959.839783	580.639099	164.300003
-578.946655	60.281136	865.003906	-543.564209	-157.694031	867.869446	-648.484192	93.739754	488.584839	-596.278442	-209.272598	515.936157	-674.811523	109.463203	84.234650	-633.881409	-229.005432	82.472862	-609.138489	130.070984	1348.645874	-570.846252	-212.764923	1357.321655	-533.321716	-33.103329	1342.872437	-579.976868	-25.838055	1638.907837	-705.874573	204.489273	1096.603149	-609.885559	-321.029388	1104.177368	-602.141296	217.606323	843.695129	-489.447266	-310.233124	851.687927	-533.546021	-42.947708	962.348206	593.269348	-11.654688	959.832153	580.435608	164.334869
-578.767700	60.255749	864.987366	-543.399109	-157.641968	867.871033	-648.464905	93.738373	488.600433	-595.419373	-208.854233	515.728394	-674.827576	109.453804	84.204643	-633.588074	-229.043610	82.382584	-609.059753	130.063980	1348.710205	-570.613281	-212.757599	1357.453003	-533.114990	-33.060871	1343.027588	-580.071350	-25.727280	1639.009766	-705.538574	204.489426	1096.533203	-609.819702	-321.015930	1104.275024	-601.486816	217.217438	843.716187	-489.440887	-309.902863	851.740051	-533.348633	-42.922085	962.332642	593.168213	-11.680249	959.829285	580.272644	164.342865
-578.615845	60.197594	864.999451	-543.209900	-157.620529	867.893433	-648.356384	93.667755	488.585419	-595.147827	-208.778366	515.698669	-674.784241	109.461388	84.198105	-633.539856	-229.078323	82.353661	-609.027222	130.058533	1348.780396	-570.306396	-212.768356	1357.629028	-532.896606	-33.032524	1343.221924	-580.201172	-25.585350	1639.104248	-705.160217	204.508102	1096.468628	-609.736450	-320.945190	1104.363525	-600.892456	216.879944	843.783325	-489.169342	-309.455536	851.928650	-533.159546	-42.926090	962.343689	593.075317	-11.715003	959.845093	580.154419	164.301163
-578.460693	60.153046	865.028137	-543.014465	-157.577988	867.933533	-648.296448	93.665520	488.578033	-594.956848	-208.800797	515.672302	-674.783020	109.476410	84.208267	-633.617676	-228.809875	82.293343	-608.982300	130.095215	1348.922729	-569.884216	-212.799591	1357.870483	-532.676392	-32.976879	1343.494751	-580.320557	-25.403389	1639.179688	-704.776245	204.522614	1096.438965	-609.749451	-320.773834	1104.445190	-600.199036	216.497437	843.852234	-489.040741	-309.069000	852.108215	-532.968872	-42.912189	962.372742	592.994446	-11.739828	959.850830	580.046082	164.262390
-578.290588	60.120884	865.072571	-542.830505	-157.524170	867.988403	-648.163330	93.598579	488.557892	-594.792847	-208.874557	515.665222	-674.757629	109.474030	84.211555	-633.614014	-229.084610	82.334465	-608.956238	130.166809	1349.065674	-569.415894	-212.861298	1358.154541	-532.493225	-32.923115	1343.804077	-580.433105	-25.202831	1639.294800	-704.364685	204.580139	1096.415039	-609.765808	-320.863861	1104.653076	-599.557495	216.135483	843.964539	-488.907623	-308.489532	852.435059	-532.774048	-42.889912	962.416504	592.938171	-11.772384	959.848328	579.963745	164.210281
-578.137939	60.025742	865.122498	-542.577942	-157.484299	868.056702	-647.969604	93.556190	488.516144	-594.610229	-208.928757	515.664490	-674.703308	109.498039	84.199181	-633.603821	-229.119034	82.364738	-608.921875	130.222839	1349.258667	-568.913330	-212.881622	1358.431396	-532.313965	-32.825909	1344.167480	-580.548706	-24.920700	1639.444824	-703.920105	204.653137	1096.445801	-609.912048	-320.833130	1104.873657	-598.842651	215.795090	844.032410	-488.685944	-307.671082	852.862000	-532.553040	-42.890156	962.468628	592.857605	-11.815922	959.846863	579.899292	164.124619
-577.977356	59.973248	865.186890	-542.328430	-157.447739	868.139343	-647.875183	93.535828	488.531189	-594.345581	-208.947876	515.655518	-674.692383	109.517822	84.197449	-633.605042	-229.136780	82.349487	-608.896484	130.291245	1349.465210	-568.283264	-212.933838	1358.777344	-532.127930	-32.715000	1344.568237	-580.598694	-24.655846	1639.595215	-703.442627	204.759857	1096.495361	-610.177551	-320.872559	1105.154541	-598.029053	215.424301	844.199219	-488.592773	-306.894012	853.339417	-532.326111	-42.872803	962.534241	592.799011	-11.856796	959.842163	579.851868	164.049103
-577.821045	59.928246	865.265991	-542.054504	-157.376816	868.226807	-647.739563	93.507156	488.519531	-594.094910	-208.984085	515.654602	-674.623047	109.540756	84.186554	-633.664673	-228.894348	82.326065	-608.844849	130.400314	1349.690552	-567.858093	-212.807663	1359.057983	-531.938354	-32.599785	1345.031006	-580.419067	-24.169609	1639.697388	-702.960388	204.995819	1096.609253	-610.556396	-320.947357	1105.442749	-597.154968	215.070435	844.466675	-488.435516	-305.860901	854.015320	-532.082886	-42.833504	962.607788	592.756897	-11.947420	959.836609	579.823669	163.957794
-577.642578	59.894424	865.345520	-541.756165	-157.323792	868.318542	-647.627563	93.489174	488.488220	-593.782288	-208.988495	515.623108	-674.617554	109.532257	84.214622	-633.668884	-228.901825	82.358330	-608.779724	130.502899	1349.976196	-566.944153	-212.962234	1359.570190	-531.843994	-32.456139	1345.506592	-580.175293	-23.775560	1639.810303	-702.529297	205.346359	1096.739258	-611.007019	-320.824310	1105.861572	-596.049988	214.594055	844.849792	-488.166656	-304.599884	854.958130	-531.822021	-42.797165	962.685242	592.682068	-12.044730	959.829041	579.784729	163.832611
-577.450195	59.796764	865.433716	-541.365662	-157.306946	868.453125	-647.516296	93.483154	488.504852	-593.425293	-209.056000	515.618713	-674.593872	109.550140	84.219208	-633.573059	-229.194550	82.389389	-608.688477	130.654739	1350.370117	-566.156555	-212.907532	1360.144287	-531.784912	-32.309288	1345.995728	-579.709656	-23.407223	1639.933960	-702.088684	205.987839	1097.043091	-611.614685	-320.931122	1106.478394	-594.717712	213.933456	845.433044	-487.763824	-303.084229	856.197815	-531.533813	-42.789101	962.794556	592.648438	-12.118708	959.839050	579.780334	163.717453
-577.194641	59.780857	865.531372	-540.990356	-157.238312	868.594727	-647.434814	93.451836	488.511505	-593.043335	-209.064468	515.555176	-674.588074	109.559036	84.195015	-633.498657	-229.194336	82.395454	-608.632751	130.715469	1350.866699	-565.351318	-212.769608	1360.828491	-531.827026	-32.181576	1346.446533	-578.836853	-22.716988	1639.982666	-701.669739	206.873032	1097.459229	-612.471313	-321.006592	1107.293701	-593.212769	213.153229	846.242432	-487.128143	-301.200165	858.011230	-531.226746	-42.727009	962.914368	592.587219	-12.229112	959.845276	579.771790	163.582367
-576.947754	59.762035	865.635681	-540.596313	-157.173431	868.742004	-647.315369	93.439980	488.515076	-592.601440	-209.119690	515.548950	-674.531799	109.569801	84.209694	-633.486206	-229.173737	82.396393	-608.638062	130.718155	1351.367920	-564.572998	-212.666840	1361.551880	-531.897888	-32.056019	1346.854736	-577.737671	-22.248817	1640.075073	-701.263184	208.064529	1098.064819	-613.493713	-321.239746	1108.319458	-591.475098	212.309814	847.330444	-486.079163	-299.028564	860.457092	-530.926208	-42.667088	963.043640	592.575562	-12.279433	959.839661	579.783325	163.479980
-576.702332	59.769310	865.745850	-540.209229	-157.067963	868.870422	-647.264221	93.451698	488.537537	-592.174133	-209.217957	515.519409	-674.588684	109.559540	84.218010	-633.499023	-229.159088	82.431786	-608.740234	130.596527	1351.920532	-563.841003	-212.471375	1362.326294	-532.006775	-31.974770	1347.196777	-576.268555	-21.496956	1640.081787	-700.859009	209.666916	1098.831055	-614.826599	-321.398560	1109.526001	-589.548706	211.384995	848.690430	-484.993378	-296.735718	863.405334	-530.622253	-42.583748	963.164856	592.531799	-12.384941	959.842407	579.783936	163.386658
-576.280029	59.785484	865.752747	-539.698425	-156.960693	869.030396	-647.031982	93.451309	488.555328	-591.492615	-209.169754	515.448914	-674.540344	109.575073	84.210663	-633.410706	-229.173233	82.445641	-608.955139	130.346039	1352.475952	-563.070679	-212.282440	1363.158936	-532.175598	-31.915449	1347.494507	-574.476746	-20.943302	1640.100586	-700.468750	211.852234	1099.763062	-616.356079	-321.698914	1110.850952	-587.374146	210.347427	850.348755	-483.168884	-293.899780	867.197693	-530.200134	-42.447807	963.256409	592.531433	-12.462412	959.843323	579.795959	163.283005
-575.984741	59.752361	865.867188	-539.231506	-156.796478	869.185974	-646.770264	93.451111	488.522827	-590.984863	-209.302338	515.442200	-674.499329	109.557617	84.247551	-633.434875	-229.159378	82.492332	-609.267639	130.064041	1352.978760	-562.451660	-212.079727	1363.890625	-532.391602	-31.870897	1347.713867	-572.298889	-20.211451	1640.020142	-700.065308	214.499924	1100.947144	-618.054871	-322.196381	1112.314819	-584.971130	209.391479	852.333496	-480.758698	-290.651550	871.938599	-529.857788	-42.342873	963.400146	592.481873	-12.565769	959.850586	579.759888	163.173203
-575.751770	59.668884	866.002441	-538.787476	-156.653809	869.333923	-646.553223	93.532295	488.522156	-589.954346	-209.264694	515.345093	-674.488464	109.574799	84.266098	-633.235718	-229.191895	82.503105	-609.753235	129.676773	1353.438477	-561.775024	-211.914276	1364.607178	-532.627014	-31.841312	1347.900024	-569.753540	-19.368908	1639.797119	-699.695679	217.275223	1101.799561	-619.948059	-322.972595	1113.915405	-582.221130	208.377274	854.617920	-478.642670	-287.450104	877.060486	-529.554321	-42.279987	963.549744	592.433105	-12.616865	959.851746	579.748962	163.099564
-575.527649	59.531979	866.147034	-538.297302	-156.573868	869.527710	-645.981873	93.521927	488.458496	-589.413208	-209.592560	515.383240	-674.394287	109.590729	84.272820	-633.417908	-228.897263	82.567474	-610.327637	129.252823	1353.780273	-561.344666	-211.733505	1365.103027	-532.892029	-31.837450	1348.025146	-567.025024	-18.675625	1639.489258	-699.270813	220.235397	1102.664795	-621.632141	-324.045959	1115.424683	-579.079651	207.383652	857.315430	-475.617004	-283.815826	883.017151	-529.255310	-42.256062	963.732300	592.382690	-12.694848	959.844666	579.707092	163.061081
-575.422302	59.438507	866.336304	-538.028076	-156.400452	869.659790	-645.995300	93.736465	488.542084	-588.564636	-209.770599	515.301880	-674.451355	109.560478	84.341850	-633.440857	-228.926056	82.644539	-610.997070	128.886215	1354.011475	-561.065430	-211.617096	1365.476807	-533.159241	-31.901844	1348.086792	-564.032349	-17.915939	1639.095215	-698.753296	223.973892	1103.985596	-623.119873	-325.592224	1116.987793	-575.857300	206.402496	860.282166	-472.550659	-280.242065	889.324951	-529.094727	-42.217270	963.900757	592.357117	-12.765426	959.849731	579.695618	162.964874
-575.262207	59.280617	866.528870	-537.593140	-156.291534	869.909607	-645.695313	93.914429	488.553192	-587.675476	-210.009338	515.322632	-674.456055	109.551445	84.440361	-633.390137	-229.163712	82.728653	-611.724731	128.479126	1354.087158	-560.894592	-211.532410	1365.776367	-533.468323	-31.927570	1348.079712	-560.994202	-17.223644	1638.442017	-698.078247	227.632309	1105.093506	-624.306763	-327.542969	1118.375977	-572.071838	205.598343	863.562317	-469.028625	-276.818542	895.982788	-528.883057	-42.187981	964.143066	592.326721	-12.831622	959.848816	579.673767	162.903732
-575.218323	59.118004	866.717163	-537.224121	-156.228561	870.179016	-645.227356	94.035019	488.569763	-586.633423	-210.261856	515.311218	-674.436584	109.576256	84.470451	-633.470886	-228.947815	82.815117	-612.325562	128.040680	1353.957642	-561.019165	-211.471985	1365.930298	-533.759949	-31.977005	1348.003296	-557.826904	-16.459694	1637.771729	-697.148682	231.247879	1105.974976	-624.877563	-329.670349	1119.497803	-567.896973	205.083618	867.089539	-464.798645	-273.405457	902.772827	-528.742493	-42.164856	964.385986	592.301697	-12.850668	959.855957	579.625671	162.881714
-575.193787	58.978844	866.869568	-536.900330	-156.192688	870.419373	-644.793457	94.177856	488.560364	-585.609863	-210.498978	515.252686	-674.400391	109.581757	84.563896	-633.541809	-228.931808	82.907509	-612.893738	127.681732	1353.682739	-561.417786	-211.403641	1366.034424	-534.143921	-32.055710	1347.815430	-554.745117	-15.819046	1636.928223	-695.975220	234.768280	1106.755493	-624.375732	-331.340515	1120.225220	-563.298401	204.936111	870.706909	-459.769012	-271.267670	909.165283	-528.659424	-42.149738	964.603943	592.273743	-12.909497	959.848755	579.629089	162.812302
-575.232239	58.884090	866.995239	-536.686340	-156.183884	870.601379	-644.322754	94.335304	488.526764	-584.583008	-210.810516	515.235352	-674.333618	109.625755	84.597923	-633.533875	-228.962082	83.018250	-613.290161	127.355583	1353.208496	-562.012329	-211.310959	1366.128174	-534.555481	-32.105213	1347.595337	-551.794739	-15.181834	1635.987305	-694.291748	238.185928	1107.250732	-622.784668	-332.596832	1120.612671	-558.425537	205.554886	874.214050	-453.803650	-269.515472	914.855896	-528.654236	-42.146751	964.778198	592.279175	-12.934450	959.856384	579.622070	162.808456
-575.320435	58.835232	867.072510	-536.525024	-156.164917	870.705017	-643.901550	94.506470	488.480988	-583.586792	-211.099976	515.168396	-674.239929	109.694954	84.631477	-633.491455	-228.963745	83.076126	-613.826477	127.196129	1352.755005	-562.954346	-211.167786	1366.110596	-535.133667	-32.205395	1347.360962	-549.077881	-14.682976	1634.912354	-692.047546	241.211288	1107.353760	-619.934204	-333.011261	1120.448486	-553.026855	206.567215	877.398926	-446.864777	-268.290955	919.548218	-528.712036	-42.132824	964.893494	592.245361	-12.979548	959.861816	579.586243	162.803665
-575.449097	58.792759	867.101257	-536.434937	-156.206726	870.750244	-643.560303	94.612701	488.455109	-582.665283	-211.409637	515.114807	-674.176392	109.742706	84.700287	-633.489258	-229.000183	83.195145	-614.127686	126.932304	1352.231323	-564.019409	-210.958710	1366.068848	-535.870056	-32.341400	1347.090942	-546.483032	-14.169736	1633.896240	-689.114136	243.363373	1107.276001	-615.866699	-332.643982	1119.756714	-546.794800	207.222366	879.887024	-438.786713	-267.387146	922.956299	-528.828674	-42.157085	964.956787	592.202087	-12.989005	959.866394	579.547668	162.766647
-575.622681	58.746914	867.081482	-536.461121	-156.235535	870.708923	-643.286621	94.657440	488.414001	-581.887024	-211.735199	515.035583	-674.115051	109.764252	84.742973	-633.330261	-229.267426	83.279640	-614.699768	126.757614	1351.568970	-565.119202	-210.742218	1365.936401	-536.662476	-32.376389	1346.783936	-544.235901	-13.785805	1632.784790	-685.250366	244.645584	1106.792480	-610.557617	-331.459930	1118.445435	-539.958435	208.218262	881.658569	-429.673370	-266.728058	925.143555	-529.036011	-42.203987	964.957214	592.151062	-12.958340	959.848022	579.474060	162.778748
-575.570435	58.590565	866.996216	-536.149902	-156.210510	870.864624	-642.991760	94.624962	488.364288	-581.113403	-211.953003	514.973755	-674.034119	109.774612	84.762878	-633.253540	-229.276871	83.333969	-615.134216	126.436104	1350.770630	-566.577209	-210.302490	1365.485107	-537.567932	-32.346832	1346.372192	-542.286072	-13.465694	1631.709106	-680.555359	245.125076	1105.687500	-604.274414	-329.724731	1116.534302	-532.188354	209.098190	882.678467	-419.601013	-266.291779	926.204712	-529.114929	-42.170467	965.058533	592.102356	-12.986135	959.838867	579.416870	162.738541
-575.148010	59.144855	867.075989	-536.164978	-156.009155	870.663025	-642.723450	94.584984	488.407532	-580.552856	-212.142990	514.828369	-673.969055	109.779495	84.772240	-633.207458	-229.318481	83.390656	-615.535156	126.086601	1349.814819	-567.863586	-209.972443	1364.744263	-538.376221	-32.339321	1345.892944	-540.703308	-13.235965	1630.578369	-675.117371	244.916168	1104.017456	-597.122864	-327.597137	1114.096802	-523.552612	210.163940	883.075195	-408.907043	-265.981689	926.137085	-529.152405	-42.025940	965.080200	592.087219	-12.989010	959.836670	579.389587	162.761719
-575.886902	58.993591	866.806396	-536.993347	-155.913345	870.022949	-642.847961	94.626114	488.303101	-580.372620	-212.473999	514.693848	-674.015930	109.745132	84.758385	-633.226990	-229.302002	83.446518	-615.902405	125.837196	1348.584839	-568.881958	-209.707794	1363.746338	-539.129456	-32.256580	1345.294189	-539.518921	-12.982044	1629.462402	-669.103149	244.240112	1101.779297	-589.247253	-325.322388	1111.420898	-513.956299	210.955093	883.039185	-397.949677	-265.708527	925.543640	-529.924683	-42.221050	964.633240	592.067749	-12.991792	959.821594	579.352173	162.740692
-575.648499	58.360352	866.441101	-536.083679	-156.334610	870.428162	-642.614868	94.524498	488.116394	-579.927551	-212.400681	514.698608	-673.947021	109.752129	84.715439	-633.125671	-229.285583	83.415215	-616.203247	125.628578	1347.151978	-569.726013	-209.545959	1362.353882	-539.728394	-32.091892	1344.608643	-538.674011	-12.810453	1628.311157	-662.645203	243.013092	1099.057373	-580.745300	-322.785828	1108.611450	-503.349731	212.195496	882.835693	-386.433594	-264.870697	924.798157	-529.858459	-42.405338	964.768860	592.054749	-13.035527	959.818298	579.350769	162.711227
-576.214966	58.605659	866.135254	-537.330811	-156.802765	869.808472	-642.822266	94.548119	488.062775	-580.187317	-212.765717	514.567139	-674.041931	109.708916	84.654633	-633.219055	-229.321045	83.418076	-616.644836	125.615959	1345.484375	-570.400269	-209.479858	1360.621460	-540.175903	-31.902079	1343.884521	-538.114380	-12.701233	1627.227295	-656.034485	241.506027	1096.003174	-571.943359	-320.251801	1105.759766	-491.405121	212.908524	882.931274	-374.560211	-263.422913	924.529358	-530.765137	-42.760796	964.322449	592.057861	-13.025935	959.812073	579.327026	162.700226
-576.420227	58.516769	865.772705	-537.698730	-157.149887	869.521973	-642.819580	94.496086	487.930206	-580.450012	-212.585770	514.526855	-674.071411	109.730995	84.563545	-633.326660	-229.272369	83.356438	-616.999084	125.737457	1343.640991	-570.688171	-209.500687	1358.703125	-540.419067	-31.733715	1343.056641	-537.840271	-12.605300	1626.143799	-649.213013	239.504471	1092.553589	-563.150696	-317.443085	1103.053833	-478.821411	213.841064	883.913574	-362.326965	-261.451111	925.630005	-531.227844	-43.002792	964.046875	592.037354	-13.021483	959.821777	579.298584	162.690979
-576.613770	58.472145	865.414490	-538.027893	-157.412750	869.211914	-642.804321	94.489815	487.772400	-580.613037	-212.599045	514.450439	-674.095886	109.724419	84.457291	-633.294128	-229.286453	83.270943	-617.273499	125.997292	1341.712769	-570.481934	-209.587219	1356.790649	-540.427979	-31.549456	1342.258057	-537.714783	-12.547557	1625.159668	-642.528320	237.344284	1088.992188	-555.162354	-314.931061	1100.631226	-465.215454	214.372589	885.738708	-350.197723	-258.940521	928.836548	-531.667664	-43.188690	963.762451	592.030823	-12.998786	959.818909	579.268250	162.692871
-576.562866	58.199657	865.000427	-537.816650	-157.179352	869.139404	-642.525208	94.468575	487.527222	-580.553894	-212.455948	514.276489	-674.058838	109.738365	84.326836	-633.237000	-229.272629	83.171791	-617.394226	126.369438	1339.860352	-569.856201	-209.629242	1355.020752	-540.068176	-31.366041	1341.337158	-537.660522	-12.516472	1624.261353	-636.574707	235.423218	1085.725098	-548.696655	-312.696442	1098.863647	-451.358551	214.567032	889.554626	-338.515015	-255.920349	934.865845	-531.807861	-43.069000	963.581726	592.018677	-12.965682	959.821838	579.238403	162.716797
-576.900757	58.233311	864.599121	-538.316223	-157.572739	868.554688	-642.458313	94.605560	487.359619	-580.766968	-212.496429	514.192749	-674.131836	109.784386	84.219788	-633.327942	-229.253082	83.105034	-617.252563	126.808601	1338.142212	-568.921265	-209.571472	1353.380249	-539.430054	-31.111193	1340.385620	-537.554810	-12.488476	1623.527466	-631.579224	233.369827	1082.711792	-544.135193	-310.998962	1097.845581	-437.686096	214.778351	895.775391	-328.508636	-252.512894	943.649658	-532.204590	-43.358654	963.090149	592.006775	-12.971579	959.826111	579.217834	162.727783
-577.372559	57.930202	863.982422	-538.684204	-157.838531	868.199219	-642.255981	94.825485	487.040375	-580.800049	-212.468719	514.072693	-674.214355	109.801552	84.143860	-633.434814	-229.226471	83.034096	-616.763916	127.240776	1336.722046	-567.599487	-209.413422	1352.106567	-538.480591	-30.826303	1339.413818	-537.336182	-12.413071	1623.004028	-628.075439	231.675507	1080.399780	-541.007629	-309.879669	1096.965942	-424.794586	213.095612	904.566956	-319.653168	-248.602509	954.974731	-532.569336	-43.503532	962.580322	592.036743	-12.954051	959.833313	579.218689	162.763321
-578.310730	57.238155	863.529968	-539.067932	-158.168274	867.817566	-642.051208	95.150055	486.730011	-580.683960	-213.086380	514.051697	-674.262939	109.866112	84.085548	-633.479492	-229.214203	83.082222	-616.036865	127.658203	1335.741943	-566.191711	-209.133743	1351.252075	-537.415588	-30.495670	1338.361694	-536.978149	-12.397983	1622.706543	-625.821960	230.535034	1078.681641	-538.975037	-309.492645	1096.264771	-413.175964	211.016281	915.693970	-312.556702	-244.065567	967.541687	-533.121643	-43.887268	962.125977	592.059448	-12.956641	959.816711	579.242798	162.779129
-578.843018	58.098022	863.420593	-540.184570	-158.463486	867.100891	-641.826355	95.485748	486.705933	-580.775818	-212.907944	513.937012	-674.318665	109.857132	84.053017	-633.737915	-229.176132	83.072624	-615.086792	128.006470	1335.156128	-564.695740	-208.881195	1350.824585	-536.127869	-30.198410	1337.484009	-536.347046	-12.218723	1622.819458	-624.394165	229.597046	1077.600098	-537.521790	-309.045532	1095.568970	-402.703918	207.604446	928.954651	-306.020050	-238.775879	981.689697	-533.500244	-43.901608	961.613403	592.066284	-12.904535	959.808899	579.230835	162.796021
-579.664307	57.949646	863.458984	-540.527222	-158.295334	866.836243	-641.515015	95.851425	486.504944	-580.330200	-212.875443	513.750732	-674.326721	109.910065	84.104591	-633.805664	-229.138657	83.119942	-614.028992	128.338470	1334.945923	-563.301086	-208.625168	1350.838501	-534.745605	-29.924728	1336.890137	-535.658081	-12.037375	1623.159912	-623.385864	228.865051	1077.072266	-536.428894	-309.165039	1095.352905	-393.573975	203.823776	943.378906	-300.911591	-233.655777	996.017090	-533.831604	-43.915646	961.433838	592.104675	-12.886475	959.795227	579.247437	162.811920
-580.683044	58.332375	863.448914	-540.846069	-158.207306	866.570190	-641.381775	96.232430	486.504852	-579.801941	-212.891251	513.631836	-674.420959	109.904854	84.226471	-633.850159	-229.159653	83.192749	-613.015991	128.588303	1335.162476	-562.137451	-208.546295	1351.391846	-533.426575	-29.779793	1336.597534	-534.851746	-11.900679	1623.784546	-622.424683	228.495636	1077.005737	-535.113342	-309.046051	1095.930176	-385.972687	199.886337	958.089233	-296.691223	-229.335907	1009.441956	-534.154297	-43.655453	961.199097	592.118225	-12.866499	959.788452	579.242004	162.818481
-581.284607	58.381653	863.528503	-541.074829	-157.971466	866.408447	-641.189758	96.545982	486.548004	-579.131042	-212.829468	513.491882	-674.379272	109.914207	84.410736	-633.767029	-229.172592	83.293480	-611.974182	128.657654	1335.688477	-561.318542	-208.216568	1352.140259	-532.393494	-29.628567	1336.594727	-534.029541	-11.736120	1624.459473	-621.368652	228.236359	1077.552368	-533.046570	-308.511963	1097.341919	-379.636475	196.058960	972.305237	-292.744629	-225.739487	1022.016663	-534.224487	-43.506104	961.061462	592.153870	-12.841676	959.799377	579.243469	162.831802
-581.741699	58.429859	863.830017	-541.244507	-157.654083	866.421082	-641.077209	96.748093	486.640472	-578.589905	-212.860153	513.408875	-674.294983	109.965668	84.608994	-633.592834	-229.157257	83.399109	-611.124573	128.289581	1336.517700	-560.872620	-207.732376	1353.157715	-531.542725	-29.616646	1336.908569	-533.198425	-11.619464	1625.148804	-619.568115	228.094818	1078.600220	-530.067322	-307.719482	1099.295288	-373.989655	192.390823	985.709045	-288.587708	-223.020462	1033.256470	-534.193115	-43.344585	961.122559	592.151062	-12.830664	959.821106	579.250854	162.846939
-582.022827	58.604519	864.122864	-541.384033	-157.426559	866.598022	-641.174805	96.821213	486.829712	-578.328979	-212.941742	513.461975	-673.943359	109.769485	84.537483	-633.492554	-229.145737	83.546532	-610.541626	127.582451	1337.391357	-560.947815	-207.079102	1354.232544	-530.876648	-29.649641	1337.458130	-532.445801	-11.559031	1625.770386	-616.641968	228.222275	1080.120239	-525.988953	-306.940216	1101.509644	-368.570068	189.035706	998.057556	-283.730774	-221.320770	1042.585449	-534.089233	-43.117516	961.265869	592.167175	-12.795313	959.825745	579.255615	162.882568
-582.253479	58.834450	864.654846	-541.661804	-157.060913	866.838989	-641.482910	96.810471	487.113892	-578.422241	-213.086807	513.550903	-674.202026	110.005615	84.999916	-633.394653	-229.165588	83.686211	-610.190063	126.703079	1338.320190	-561.060730	-206.352814	1355.393555	-530.537720	-29.716072	1338.147949	-531.825256	-11.612394	1626.261963	-612.258972	228.514099	1081.918213	-520.796631	-306.102325	1104.014526	-362.890533	186.471161	1008.950500	-277.839142	-220.353867	1049.791748	-534.082092	-42.902664	961.582092	592.212524	-12.760098	959.831238	579.280762	162.914444
-582.556946	58.985065	865.190186	-542.264282	-157.189148	867.075989	-642.080261	96.694267	487.401398	-579.065430	-213.405899	513.816589	-674.244812	109.940231	85.175407	-633.496948	-229.164291	83.886543	-610.073364	125.648499	1339.107300	-561.597839	-205.444046	1356.360107	-530.425232	-29.810171	1338.886108	-531.319946	-11.660220	1626.618652	-606.561584	228.979065	1083.882080	-514.576965	-305.437073	1106.524902	-356.606995	185.038879	1017.861816	-270.854126	-220.083374	1054.740112	-534.253113	-43.018406	961.893982	592.245605	-12.709715	959.838806	579.317383	162.935989
-582.236755	58.567429	865.612366	-541.616211	-157.245544	867.897034	-642.332825	96.471077	487.538452	-579.481140	-213.452652	514.134766	-674.182495	109.885490	85.271149	-633.460999	-229.028519	83.977661	-610.096619	124.634453	1339.807007	-562.163818	-204.488846	1357.095581	-530.428589	-29.875273	1339.596680	-530.847839	-11.745366	1626.954102	-599.709900	229.430420	1086.009399	-507.524536	-304.936646	1109.249512	-349.340393	184.924515	1024.727173	-262.927246	-220.159790	1057.799316	-533.873901	-43.045021	962.532776	592.303711	-12.710257	959.882629	579.373291	162.967957
-582.016602	58.420399	865.996521	-541.563721	-157.263214	868.480347	-642.752319	96.262573	487.741089	-580.241516	-213.609482	514.420837	-674.226746	109.823616	85.359390	-633.479065	-229.036911	84.077805	-610.200012	123.747276	1340.166992	-562.762085	-203.530411	1357.536499	-530.490417	-29.848034	1340.186157	-530.591553	-11.875787	1627.088135	-592.061279	229.902420	1088.295776	-499.692169	-304.358551	1112.028076	-341.231506	185.810455	1029.942017	-254.390869	-220.201096	1059.815674	-533.791870	-43.067005	963.028381	592.398865	-12.633272	959.889587	579.422974	163.029327
-581.754944	58.203938	866.291321	-541.569519	-157.391006	869.077576	-643.147766	96.104668	487.923492	-581.039001	-213.663605	514.669617	-674.256287	109.783165	85.412865	-633.466309	-228.996597	84.094704	-610.308350	123.037621	1340.270508	-563.301575	-202.617096	1357.743896	-530.642822	-29.702158	1340.604614	-530.430176	-11.988553	1627.116455	-583.993042	230.650620	1090.656494	-491.445251	-303.577057	1114.841675	-332.485016	187.261810	1034.144409	-245.696640	-219.836533	1061.625244	-533.781250	-43.158394	963.503235	592.476807	-12.610044	959.915222	579.479858	163.062149
-581.514832	58.097511	866.473938	-541.719360	-157.509018	869.424011	-643.405823	95.981125	487.991516	-581.873230	-213.644135	514.886719	-674.292053	109.781281	85.389633	-633.499878	-228.981567	84.104477	-610.401184	122.576630	1340.149292	-563.504883	-201.927032	1357.761963	-530.740173	-29.501032	1340.890015	-530.355713	-12.081879	1627.063965	-575.791565	231.560349	1092.915649	-483.349579	-302.476410	1117.413696	-323.480469	188.650787	1038.464600	-237.232224	-219.276566	1063.926270	-533.840881	-43.267506	963.797974	592.537598	-12.551878	959.928223	579.548584	163.104752
-581.240295	57.919746	866.498962	-541.784973	-157.799728	869.710327	-643.461304	95.946777	487.996185	-582.563721	-213.554489	515.065002	-674.324280	109.827454	85.345497	-633.506226	-228.883652	84.020546	-610.348022	122.357758	1339.874878	-563.452454	-201.515900	1357.664551	-530.662415	-29.277576	1341.036987	-530.273376	-12.130710	1626.954834	-567.927856	232.435760	1094.791382	-475.867340	-301.347321	1119.384399	-314.836121	189.615646	1043.386963	-229.188858	-218.777359	1067.760254	-533.874634	-43.457569	963.990601	592.616943	-12.526294	959.931091	579.589355	163.157318
-581.125732	57.779682	866.364624	-542.025696	-158.285782	869.515503	-643.466553	95.997208	487.920105	-583.162476	-213.423065	515.100525	-674.426941	109.880295	85.283035	-633.675171	-228.807678	83.947205	-610.070435	122.435158	1339.560547	-562.961792	-201.449997	1357.455078	-530.307800	-29.103004	1341.037109	-530.164490	-12.168747	1626.805176	-560.862000	233.449356	1096.101929	-469.606934	-300.212860	1120.544067	-307.031555	190.329468	1049.514404	-222.100632	-218.494141	1073.372314	-533.944519	-43.854401	963.833618	592.661926	-12.471380	959.911865	579.645264	163.190552
-581.343811	57.489941	865.947937	-542.013611	-158.760040	869.712219	-643.475952	96.171906	487.756042	-583.356873	-213.201416	515.038879	-674.565125	109.948349	85.179138	-633.722168	-228.689072	83.811111	-609.392517	122.821220	1339.322754	-561.961792	-201.631561	1357.214722	-529.614075	-28.940594	1340.844116	-529.819153	-12.037620	1626.747803	-555.104431	234.500870	1096.765625	-465.063965	-299.096375	1121.210083	-300.856537	191.112137	1057.238525	-216.928024	-218.016907	1081.692261	-534.155701	-43.959896	963.735901	592.686890	-12.448794	959.896912	579.631165	163.222839
-581.383850	57.435684	865.631287	-542.267151	-158.705139	869.230347	-643.074402	96.408241	487.538239	-583.272034	-212.937088	514.735962	-674.625183	110.033165	85.082626	-633.774719	-228.598709	83.711411	-608.296204	123.448807	1339.218140	-560.513916	-201.941696	1357.003418	-528.344360	-28.862970	1340.542358	-529.389221	-12.018412	1626.614990	-551.115784	235.524673	1097.196289	-462.177124	-298.266388	1121.340332	-296.711029	191.832169	1066.608643	-213.734146	-217.100311	1092.621338	-534.195862	-44.037815	963.311401	592.751465	-12.387298	959.861267	579.667664	163.278305
-581.378723	57.241463	865.322937	-542.290588	-159.066925	869.021484	-642.499268	96.664658	487.245178	-582.948914	-212.690643	514.474915	-674.622498	110.140709	85.024467	-633.767395	-228.513428	83.596565	-606.683044	124.053108	1339.278564	-558.905823	-202.151657	1356.640503	-526.774536	-28.753286	1340.027344	-528.548584	-11.768739	1626.779175	-548.979858	236.347839	1097.320190	-460.688477	-297.413696	1120.941650	-294.514374	192.225067	1077.417969	-212.494492	-215.821884	1104.813721	-534.158630	-44.272396	963.036377	592.807190	-12.366542	959.832336	579.719055	163.308517
-581.624084	57.113605	865.030823	-542.454651	-159.295288	868.539307	-641.909546	96.977501	487.013336	-582.508362	-212.632095	514.253235	-674.609802	110.207039	85.051224	-633.742859	-228.435852	83.606567	-604.695557	124.565430	1339.513916	-557.169434	-202.199478	1356.230835	-524.851807	-28.693806	1339.345215	-527.628967	-11.530142	1626.969482	-548.338257	237.017349	1097.045044	-460.099701	-296.690460	1120.214355	-294.013580	192.167145	1089.252930	-212.818710	-214.032166	1117.974609	-534.099182	-44.480789	962.574707	592.886230	-12.348672	959.806458	579.768921	163.381683
-581.989319	57.181320	864.680603	-542.744995	-159.884735	868.100708	-641.206238	97.304771	486.833099	-582.126160	-212.772308	514.180969	-674.562012	110.234154	85.161659	-633.804138	-228.355255	83.689117	-602.403625	124.795227	1339.918823	-555.495422	-202.090378	1355.819702	-522.707947	-28.641882	1338.612061	-526.706116	-11.328203	1627.234619	-548.499756	237.422989	1096.614014	-459.810120	-296.289978	1119.700195	-294.910583	191.700439	1101.329346	-214.191116	-211.867783	1131.323242	-533.996887	-44.715279	962.052002	592.960022	-12.317749	959.815796	579.807129	163.433792
-582.413147	57.033905	864.615967	-543.115173	-159.911240	867.717712	-640.590637	97.604462	486.804657	-581.325378	-212.837769	514.035950	-674.458313	110.283951	85.319382	-633.656250	-228.342819	83.823425	-599.888916	124.873093	1340.297852	-553.922546	-201.887634	1355.416016	-520.462158	-28.594925	1337.924072	-525.725159	-11.134271	1627.556885	-549.179382	237.961548	1096.323486	-459.286591	-296.113403	1119.684937	-296.658966	190.732147	1111.692749	-215.581924	-209.865631	1143.852539	-533.900146	-44.844513	961.683228	593.048401	-12.285959	959.822876	579.872803	163.504440
-582.963806	57.020100	864.611023	-543.570068	-159.856857	867.375854	-640.146118	97.886894	486.886383	-580.501038	-213.017166	513.939514	-674.329956	110.276466	85.520294	-633.590698	-228.365631	83.985275	-597.434998	124.888145	1340.752441	-552.576172	-201.627258	1355.044922	-518.370239	-28.673735	1337.241333	-524.734497	-10.957566	1627.853271	-549.041931	238.204803	1096.810181	-457.773254	-295.516357	1120.483154	-297.414032	191.331924	1121.662109	-216.296387	-208.295563	1155.403809	-533.825867	-44.855236	961.335693	593.107849	-12.239219	959.852966	579.911255	163.520630
-583.416321	57.126774	864.650635	-544.131531	-159.761215	867.198547	-639.756409	98.082008	486.976410	-579.681396	-213.291595	513.808167	-674.248352	110.243736	85.710327	-633.540710	-228.439865	84.090599	-595.286926	124.760551	1341.036987	-551.564880	-201.189514	1354.800293	-516.682983	-28.775967	1336.636719	-523.830139	-10.970592	1627.976685	-548.078796	238.217865	1098.013672	-455.019867	-294.800812	1121.949097	-297.397827	191.642548	1130.087402	-215.560303	-207.240982	1164.997070	-533.750671	-44.761204	961.085632	593.181213	-12.210794	959.854187	579.989685	163.561783
-583.793762	57.125492	864.751526	-544.813965	-159.545471	867.109192	-639.470276	98.215309	487.011200	-578.890747	-213.678391	513.626892	-674.175171	110.244156	85.852913	-633.455383	-228.542435	84.233498	-593.617188	124.369789	1341.279785	-550.831421	-200.549103	1354.670288	-515.471497	-28.898914	1336.209106	-522.955322	-11.060224	1627.981934	-545.722534	238.324051	1099.931030	-450.766785	-294.085510	1124.176514	-295.846161	191.955200	1136.616943	-212.753052	-206.476120	1172.650391	-533.729980	-44.676079	960.917419	593.205017	-12.193586	959.870178	580.010437	163.581329
-584.148865	57.379707	864.811401	-545.502502	-159.400864	867.214111	-639.362610	98.437317	487.045166	-578.278870	-214.091751	513.449036	-674.194031	110.253342	85.980713	-633.453247	-228.652481	84.315224	-592.496704	123.755219	1341.587036	-550.570984	-199.720856	1354.788086	-514.652832	-29.101892	1336.115112	-522.071472	-11.277353	1627.954346	-541.682495	238.625992	1102.284302	-445.227356	-293.512299	1127.252563	-292.137939	192.580765	1140.959106	-207.403793	-206.008972	1177.992798	-533.809814	-44.430073	960.853210	593.268860	-12.211666	959.872620	580.078247	163.612305
-584.259033	57.204891	864.981140	-546.147522	-159.245102	867.422119	-639.085999	98.652802	486.904755	-577.806396	-214.511749	513.310059	-674.212952	110.273643	86.042297	-633.453857	-228.783066	84.369186	-592.012512	122.988457	1341.891602	-550.690552	-198.735062	1355.026733	-514.322693	-29.241919	1336.242554	-521.212402	-11.597637	1627.823975	-536.168457	239.400513	1105.095947	-438.489044	-293.058044	1131.125244	-286.059998	193.959198	1143.111084	-199.488586	-205.768997	1181.056274	-533.943726	-44.447418	960.962585	593.335876	-12.208444	959.886353	580.158936	163.653412
-584.298462	56.997562	865.153931	-546.780273	-159.110687	867.713135	-638.728027	98.981613	486.773895	-577.520142	-214.884933	513.257996	-674.270752	110.325790	86.083359	-633.468506	-228.920471	84.439766	-591.949280	122.071831	1342.271240	-551.178467	-197.650986	1355.253174	-514.408081	-29.219973	1336.474976	-520.297302	-11.972569	1627.737671	-529.344360	240.229507	1108.442017	-430.532379	-292.223907	1135.980225	-277.972321	195.853485	1143.681763	-189.814468	-205.300964	1182.497192	-534.207703	-44.495232	961.171448	593.397339	-12.269257	959.917664	580.273621	163.699570
-584.258057	56.702606	865.325195	-547.372437	-159.038925	868.067322	-638.183960	99.312363	486.608765	-577.381470	-215.230637	513.234314	-674.268372	110.393333	86.101501	-633.507019	-228.995728	84.467087	-592.132202	121.063843	1342.499878	-551.853760	-196.490402	1355.447510	-514.754333	-29.186815	1336.785889	-519.544739	-12.443764	1627.497070	-521.502075	241.168488	1112.194824	-422.060699	-291.500916	1141.436035	-268.589294	197.851913	1143.396606	-178.960800	-204.191956	1182.583740	-534.596130	-44.625973	961.472656	593.470154	-12.253925	959.944824	580.359192	163.707642
-584.290344	56.462166	865.479736	-547.918579	-159.121811	868.381226	-637.502136	99.747238	486.445465	-577.275940	-215.463165	513.252319	-674.236511	110.523033	86.133156	-633.529541	-229.012573	84.514099	-592.435242	120.288185	1342.735840	-552.651367	-195.294296	1355.473389	-515.148438	-29.149635	1337.130371	-518.760010	-12.897773	1627.312988	-512.882080	241.763519	1116.253784	-413.132019	-290.237152	1147.416748	-258.709991	199.902298	1143.616577	-167.703400	-202.192703	1182.379883	-535.090027	-44.820789	961.776306	593.542053	-12.251019	959.989075	580.465820	163.710953
-584.363525	56.222515	865.596741	-548.439514	-158.786011	868.578613	-636.670654	100.251495	486.253632	-577.054626	-215.522858	513.134521	-673.909058	110.370956	85.880661	-633.506714	-229.000793	84.534698	-592.666016	119.908829	1342.986694	-553.365479	-194.235031	1355.472778	-515.394287	-29.094221	1337.517090	-518.086914	-13.403716	1626.990479	-504.179260	241.729568	1120.091797	-404.139496	-288.164673	1153.645630	-249.213028	201.851395	1144.911377	-156.922882	-199.583466	1182.975464	-535.679565	-44.831905	962.032715	593.606018	-12.208663	960.030090	580.540100	163.716385
-584.532104	56.115234	865.619507	-549.082458	-158.855637	868.750122	-635.932739	100.763390	486.111206	-576.746704	-215.513107	513.023193	-674.246033	110.745537	86.177567	-633.518494	-228.939972	84.492706	-592.379028	119.650398	1343.062988	-553.762146	-193.361923	1355.504639	-515.239868	-28.972420	1337.872559	-517.309082	-13.878423	1626.700562	-496.223236	241.493835	1122.985352	-395.674194	-285.266174	1159.208374	-241.077209	203.843903	1147.976196	-147.181793	-196.915222	1185.782227	-536.376465	-44.967937	962.226807	593.647095	-12.211123	960.021423	580.620056	163.718506
-584.781494	56.103504	865.543701	-549.494812	-159.101913	868.739258	-635.113403	101.362633	485.874146	-576.393555	-215.433060	512.853394	-674.224609	110.896088	86.162933	-633.597595	-228.880417	84.438499	-591.411804	119.562836	1342.970947	-553.726013	-192.851120	1355.668335	-514.442993	-28.794487	1338.170288	-516.414001	-14.290422	1626.430176	-489.797852	241.450592	1124.280762	-388.868378	-282.685852	1162.993774	-235.146729	204.741577	1153.065430	-139.997009	-194.741211	1190.517700	-536.988770	-45.143044	962.276184	593.676941	-12.209440	959.983887	580.678894	163.724350
-585.041199	56.129890	865.367249	-549.657349	-159.612778	868.626648	-634.305969	101.947975	485.567749	-575.749146	-215.244537	512.619385	-674.232239	110.997658	86.173584	-633.571533	-228.808487	84.389793	-589.867188	120.095818	1342.902466	-553.015503	-192.584946	1355.902954	-513.081360	-28.496471	1338.393188	-515.215271	-14.607483	1626.223145	-485.335297	241.372711	1124.408691	-383.992279	-280.325653	1164.981934	-232.047394	205.164764	1159.456177	-135.880997	-192.918350	1197.664063	-537.414734	-45.393585	962.200073	593.703552	-12.238615	959.933899	580.718506	163.767380
-585.395630	56.212299	865.171326	-549.937744	-160.388779	868.491333	-633.563904	102.541138	485.303497	-575.255371	-215.196411	512.460754	-674.184021	111.091026	86.230324	-633.559753	-228.707993	84.415634	-587.788208	120.782982	1342.678833	-551.503540	-192.407425	1356.263062	-511.176270	-28.282841	1338.376099	-513.590271	-14.735647	1626.122559	-482.966187	241.109787	1123.622437	-381.484589	-278.499054	1165.168945	-231.586609	204.506027	1167.082764	-135.491211	-190.726944	1207.054688	-537.778809	-45.736080	962.048767	593.725830	-12.257358	959.888489	580.760986	163.788162
-585.824890	56.289097	865.027710	-550.267090	-160.964355	868.392883	-632.833313	102.984673	485.096375	-574.594971	-215.175659	512.297180	-674.121216	111.138069	86.369347	-633.564026	-228.630585	84.501900	-585.388855	121.380615	1342.521362	-549.229736	-192.111526	1356.332886	-508.961365	-27.942904	1338.077515	-511.525696	-14.799714	1626.003540	-482.353943	240.739395	1122.226440	-380.633667	-277.251953	1164.178711	-233.776154	202.890564	1175.404297	-138.491211	-188.343216	1217.846802	-538.025513	-45.949978	961.883667	593.741516	-12.276236	959.886169	580.778442	163.793945
-586.261597	56.484779	864.960205	-550.720337	-160.941620	868.081238	-632.129944	103.457787	485.113373	-573.832031	-215.170120	512.140198	-673.954163	111.149345	86.629990	-633.435425	-228.595184	84.645760	-582.936218	121.964638	1342.497803	-546.694641	-191.598770	1356.070801	-506.595215	-27.519150	1337.460327	-509.148682	-14.719609	1625.787842	-483.117584	240.261963	1120.602295	-380.832031	-276.608826	1162.548462	-237.930313	200.506378	1184.374756	-144.369904	-185.749893	1229.155762	-538.117737	-45.898891	961.585999	593.764954	-12.249968	959.905273	580.776489	163.805847
-586.624451	56.631622	864.899170	-550.964172	-161.189346	867.792969	-631.416626	103.760117	485.145935	-573.211670	-215.168991	512.106995	-673.782898	111.161385	86.936920	-633.336426	-228.557709	84.756866	-580.530334	122.371933	1342.597778	-543.954773	-191.017746	1355.597412	-504.114075	-27.059361	1336.544922	-506.448395	-14.471454	1625.596191	-484.559692	239.629745	1118.829468	-381.488800	-276.285736	1160.639893	-243.673904	197.629883	1193.444336	-152.322968	-182.784210	1240.640991	-537.943054	-45.967148	961.258484	593.802490	-12.256983	959.963989	580.833679	163.762024
-586.919067	56.803909	864.767090	-551.165283	-161.263428	867.420959	-630.856140	103.986862	485.177338	-572.788330	-215.371719	512.109497	-673.666077	111.164307	87.157524	-633.202271	-228.577393	84.928986	-578.285828	122.820908	1342.796143	-541.316101	-190.590454	1355.146362	-501.871643	-26.566622	1335.534912	-503.790894	-14.175454	1625.243408	-486.399628	239.162872	1116.812012	-382.589844	-276.882263	1158.293213	-250.377792	195.145889	1200.789551	-161.729630	-179.631775	1251.632324	-537.617432	-45.924633	960.818542	593.838440	-12.268814	960.011780	580.840454	163.751648
-587.079651	57.084457	864.618835	-551.334045	-161.289398	867.102478	-630.476013	104.184380	485.212097	-572.526062	-215.673111	512.090637	-673.614502	111.158195	87.331978	-633.200867	-228.632614	85.082466	-576.204407	123.326355	1342.897827	-538.869751	-190.287598	1354.628540	-499.659027	-26.086542	1334.556396	-501.165070	-13.844673	1624.900879	-488.600372	239.156555	1114.473022	-383.523071	-278.211121	1155.598999	-257.772705	191.242371	1208.901001	-171.567032	-176.557678	1261.624878	-537.146973	-45.779713	960.370911	593.899475	-12.243194	959.983521	580.873413	163.734802
-587.232605	57.348686	864.648438	-551.210083	-160.624130	866.555420	-630.244202	104.421677	485.188049	-572.167969	-215.902740	511.967743	-673.593689	111.160149	87.427597	-633.159241	-228.748474	85.155228	-574.060974	123.705116	1342.770142	-536.560669	-190.257324	1354.134277	-497.612610	-25.683685	1333.580444	-498.695038	-13.479078	1624.640015	-490.990082	239.558182	1112.052124	-384.126221	-280.073883	1152.857178	-265.170410	187.539612	1215.134033	-181.016602	-174.240967	1269.706421	-536.501099	-45.405418	959.891602	593.927307	-12.283222	959.950134	580.845825	163.724457
-586.773926	57.054695	864.098633	-551.315125	-160.391647	866.408936	-629.777161	104.549072	485.009003	-572.139709	-216.248779	511.914185	-673.562378	111.169052	87.444199	-633.257935	-228.897812	85.225761	-571.986267	124.202225	1342.599487	-534.427979	-190.333694	1353.735229	-495.700500	-25.433546	1332.668457	-496.535461	-13.175776	1624.393555	-493.391937	240.198227	1109.913696	-384.801178	-281.985382	1150.379272	-271.781830	184.509552	1219.082886	-189.714279	-172.572968	1275.886841	-535.700562	-45.231773	959.310913	593.944214	-12.354733	959.911621	580.829468	163.682236
-586.608643	57.343369	864.193054	-551.202209	-159.989273	866.322388	-629.474548	104.728737	484.955383	-571.988464	-216.508163	511.851135	-673.580994	111.184837	87.490875	-633.257324	-229.094742	85.284126	-570.166077	124.695259	1342.543457	-532.464111	-190.422699	1353.716797	-494.016785	-25.175409	1331.961792	-494.600311	-12.877179	1624.321899	-495.696442	240.937683	1108.359985	-385.603180	-283.718536	1148.363647	-277.503174	182.381531	1221.024292	-197.150818	-171.660568	1279.837891	-535.119812	-44.898827	959.158020	593.943359	-12.424397	959.898804	580.770447	163.640152
-586.212036	57.406937	864.152588	-550.994751	-159.416977	866.270508	-628.998474	104.983170	484.896515	-571.759949	-216.668991	511.776642	-673.500488	111.242249	87.549339	-633.295349	-229.241226	85.412804	-568.516907	125.087959	1342.567139	-530.685303	-190.470093	1353.858398	-492.518829	-24.976921	1331.549683	-493.002502	-12.523067	1624.366699	-498.059479	241.729858	1107.219116	-386.790253	-285.573273	1146.806030	-281.796600	181.253555	1220.813843	-203.043823	-171.330154	1281.254517	-534.436218	-44.539646	958.970886	593.975037	-12.470318	959.913757	580.714905	163.582520
-585.664612	57.396103	864.185181	-550.692078	-158.809921	866.317078	-628.318237	105.210922	484.805725	-571.416504	-216.712555	511.749023	-673.354492	111.334808	87.634972	-633.260864	-229.365341	85.550278	-567.188904	125.422371	1342.603882	-529.336060	-190.198898	1354.138672	-491.190338	-24.688383	1331.397217	-491.672974	-12.179749	1624.553345	-500.720673	242.789108	1106.441162	-388.604706	-287.879883	1145.497314	-284.597839	181.057846	1218.468628	-207.404633	-171.356583	1279.945190	-533.768311	-44.217274	958.919861	593.972534	-12.512037	959.976929	580.641907	163.533676
-585.172913	57.434853	864.239136	-550.329834	-158.174927	866.391602	-627.714417	105.472443	484.761902	-570.977783	-216.620590	511.772552	-673.223877	111.413147	87.748276	-633.107422	-229.428055	85.680496	-566.181274	125.593605	1342.685181	-528.230164	-189.884567	1354.423828	-490.036407	-24.389482	1331.472778	-490.636597	-11.817452	1624.827637	-503.704437	244.116745	1105.874512	-391.253601	-290.617889	1144.424561	-286.008087	181.720840	1213.858765	-210.160324	-171.683014	1275.911743	-533.200867	-43.852028	958.930420	594.006592	-12.551390	960.035034	580.585388	163.488174
-584.512451	57.593140	864.304749	-549.881226	-157.606964	866.517273	-627.147949	105.709892	484.837433	-570.574890	-216.473267	511.861084	-673.104736	111.498985	87.881958	-632.985657	-229.440964	85.820427	-565.232117	126.079338	1342.831299	-527.318237	-189.656860	1354.740845	-489.062897	-24.030592	1331.679810	-489.853180	-11.389387	1625.158447	-506.977478	245.728607	1105.321899	-394.647583	-293.633820	1143.377563	-286.173462	183.128464	1206.886108	-211.193344	-172.095642	1269.097046	-532.606689	-43.478149	959.010681	594.049500	-12.599294	960.075867	580.520142	163.463745
-583.928589	57.996754	864.525085	-549.335388	-157.172104	866.692688	-626.831299	105.992905	484.992737	-570.317688	-216.304764	511.944244	-673.010803	111.612076	88.050491	-632.884399	-229.376175	85.934456	-564.511230	126.564758	1342.870361	-526.582947	-189.544617	1355.019287	-488.157257	-23.643314	1331.986084	-489.303192	-11.034348	1625.477539	-510.496826	247.596313	1104.751953	-398.600250	-296.901886	1142.265991	-285.490021	185.063522	1197.937866	-210.790817	-172.639160	1259.686523	-532.086365	-43.090576	959.227173	594.113953	-12.652302	960.080444	580.502380	163.450211
-583.322021	58.323208	864.706238	-548.664551	-156.747116	866.823669	-626.744263	106.275200	485.223267	-570.204895	-216.129745	512.045532	-672.994812	111.678284	88.190338	-632.814514	-229.301361	86.040932	-563.871033	127.021645	1342.821899	-525.940491	-189.550217	1355.200806	-487.386536	-23.350796	1332.316284	-488.907684	-10.616143	1625.768921	-514.246643	249.620728	1104.179199	-402.812958	-300.488403	1141.018188	-284.298218	187.361679	1186.938721	-209.353714	-173.555145	1247.796753	-531.516846	-42.734295	959.410095	594.181030	-12.671213	960.047058	580.497437	163.410400
-582.671021	58.368217	865.102905	-547.977905	-156.735626	867.086487	-626.806519	106.509613	485.442474	-570.341675	-216.000824	512.221680	-672.985779	111.742302	88.380753	-632.767029	-229.193375	86.104706	-563.431946	127.743553	1342.799316	-525.502991	-189.599884	1355.274536	-486.836212	-22.980148	1332.620850	-488.692322	-10.258650	1625.985962	-518.128052	251.795349	1103.633179	-407.169861	-304.053528	1139.678955	-283.123962	189.939224	1174.336792	-207.335480	-174.662338	1233.906372	-530.991272	-42.782166	959.797668	594.208252	-12.742183	960.030945	580.446045	163.386780
-581.947266	58.971687	865.259216	-547.058228	-156.511444	867.281677	-627.029175	106.610611	485.750977	-570.462769	-215.697815	512.404724	-673.031250	111.807884	88.498634	-632.725525	-229.049133	86.157066	-562.949524	128.384125	1342.774292	-525.062866	-189.671814	1355.220825	-486.238312	-22.589231	1332.938232	-488.444214	-9.845098	1626.317749	-522.056946	253.985168	1103.121826	-411.519562	-307.431732	1138.400635	-282.310699	192.552109	1160.708740	-205.548203	-176.020905	1218.217896	-530.273010	-42.347897	960.009888	594.234070	-12.813298	960.009216	580.424561	163.363571
-581.151672	59.501640	865.446106	-546.124084	-156.199066	867.500977	-627.280701	106.674889	486.070862	-570.614502	-215.332672	512.596802	-673.058777	111.830803	88.643974	-632.687622	-228.865677	86.263596	-562.499451	129.093307	1342.738525	-524.658752	-189.745255	1355.103760	-485.758728	-22.240204	1333.225464	-488.225281	-9.370950	1626.629639	-525.938049	256.082794	1102.608154	-415.745239	-310.489166	1137.148438	-281.869110	195.550934	1145.763184	-203.908142	-177.790436	1201.320190	-529.512512	-41.913742	960.250183	594.274048	-12.852381	960.034790	580.443726	163.326141
-580.231628	59.941025	865.573059	-544.955933	-156.335648	867.837219	-627.439392	106.624207	486.339355	-570.735352	-214.943588	512.921082	-672.975952	111.870987	88.740768	-632.607483	-228.639038	86.393913	-562.124512	129.912445	1342.783203	-524.404846	-189.677414	1354.900269	-485.369049	-21.807486	1333.550415	-488.037018	-8.933595	1626.902954	-529.638306	257.992554	1102.130737	-419.907745	-313.232544	1135.860596	-282.109711	198.811218	1130.150391	-202.886948	-179.953949	1183.295410	-528.621765	-41.674061	960.531311	594.273010	-12.917282	960.098938	580.451416	163.259796
-579.446777	60.548981	865.523682	-543.946533	-156.017410	867.949768	-627.652710	106.575760	486.577942	-570.817566	-214.536057	513.174194	-672.968445	111.905823	88.850349	-632.495789	-228.477402	86.537910	-561.668274	130.766876	1342.792236	-524.130371	-189.558258	1354.639038	-484.946716	-21.331875	1333.863037	-487.835815	-8.498033	1627.135742	-533.104614	259.435852	1101.684204	-423.974548	-315.535187	1134.478149	-283.040680	202.445816	1114.443237	-202.475510	-182.458633	1164.407104	-527.749939	-41.118443	960.565552	594.280334	-12.916541	960.160706	580.447632	163.259506
-578.775391	61.092533	865.799255	-543.046021	-155.794724	868.098755	-627.836609	106.525314	486.824066	-570.878723	-214.221344	513.424316	-673.019348	111.854446	88.967438	-632.363098	-228.306091	86.632149	-561.211487	131.553650	1342.762695	-523.814026	-189.473755	1354.345947	-484.517731	-20.809700	1334.077271	-487.547546	-7.986996	1627.327637	-536.494995	260.487762	1101.134033	-427.999512	-317.436676	1132.915039	-284.868195	206.129410	1098.350952	-203.053879	-185.469589	1145.646118	-527.036743	-40.775692	960.807007	594.316711	-12.923498	960.197754	580.495178	163.272476
-577.894531	61.568893	865.850098	-542.185425	-155.270981	868.170593	-627.874695	106.510223	487.030121	-570.794739	-213.886658	513.565002	-672.993225	111.775986	89.027634	-632.290161	-228.186142	86.723557	-560.716064	132.429794	1342.617554	-523.402832	-189.472137	1354.131470	-484.034912	-20.327803	1334.165649	-487.213135	-7.489793	1627.416016	-539.939880	261.320557	1100.539917	-432.238892	-319.446259	1131.269287	-287.626770	210.066818	1082.541992	-204.915588	-188.885010	1126.848877	-526.200073	-40.273769	960.880493	594.300171	-12.871140	960.207886	580.510925	163.339493
-577.209717	62.036247	865.841492	-541.661438	-155.271698	868.070557	-627.805542	106.546043	487.202332	-570.850159	-213.707077	513.686462	-672.991150	111.665642	89.083145	-632.318970	-228.076767	86.777603	-560.212158	133.182007	1342.346802	-522.924194	-189.504440	1353.748413	-483.462860	-19.906673	1334.159058	-486.776550	-6.980335	1627.491577	-543.499573	262.088898	1099.771362	-436.606964	-321.286957	1129.336548	-291.269104	214.050354	1066.901367	-207.748474	-192.985168	1108.660034	-525.532593	-40.109005	960.808167	594.292969	-12.869538	960.174866	580.531799	163.407364
-576.221741	62.440022	865.840820	-540.779236	-154.949448	868.052734	-627.442444	106.598183	487.296600	-570.586243	-213.466751	513.726501	-672.906189	111.639862	89.120422	-632.263794	-228.047348	86.804672	-559.577209	133.946899	1342.038086	-522.272095	-189.504578	1353.314941	-482.779907	-19.510647	1334.019775	-486.227783	-6.392557	1627.492310	-547.347046	262.712708	1098.976685	-441.170868	-322.834229	1127.321655	-295.920227	217.584457	1052.087769	-211.526810	-197.608383	1090.943237	-524.635498	-39.778351	960.814880	594.232300	-12.779134	960.133118	580.513855	163.494293
-575.174133	62.807014	865.829163	-540.059753	-154.660858	867.836365	-626.947510	106.724678	487.290314	-570.190735	-213.309937	513.742798	-672.827087	111.638268	89.109055	-632.301941	-228.015182	86.889893	-558.910339	134.680511	1341.726685	-521.480713	-189.528503	1352.830688	-481.951660	-19.116108	1333.814209	-485.497589	-5.812332	1627.461182	-551.394165	263.283386	1098.157227	-445.913300	-324.141937	1125.326172	-301.559235	220.646042	1037.824341	-216.138229	-202.736633	1073.557861	-523.732178	-39.589146	960.703186	594.159973	-12.761500	960.111511	580.602295	163.480377
-574.381958	63.092762	865.651489	-539.428833	-154.061447	867.741516	-626.288330	106.926605	487.197937	-569.452759	-213.059311	513.655151	-672.687927	111.710052	89.130356	-632.193542	-227.978973	86.929184	-558.180847	135.391846	1341.389893	-520.596191	-189.483459	1352.371582	-481.038422	-18.794939	1333.559204	-484.680695	-5.189203	1627.297119	-555.619141	263.722900	1097.341553	-450.701843	-325.038605	1123.398193	-307.941650	223.119308	1024.387573	-221.533813	-207.960022	1057.139893	-522.987671	-39.121620	960.553345	594.102356	-12.723077	960.118164	580.706970	163.478973
-573.766968	63.284931	865.449219	-539.020325	-153.670090	867.536743	-625.690918	107.336388	487.076111	-568.747864	-212.926926	513.585388	-672.620422	111.796661	89.192841	-632.139099	-227.965546	87.057953	-557.319153	136.170639	1341.064697	-519.686218	-189.391434	1351.881226	-480.069855	-18.375301	1333.282349	-483.687347	-4.544828	1627.095337	-559.859619	263.995392	1096.463501	-455.602448	-325.679932	1121.528687	-315.112793	225.044250	1011.830566	-227.701523	-213.039154	1041.631104	-522.370728	-38.840893	960.312439	594.044434	-12.685882	960.151794	580.821228	163.567902
-573.093811	63.343220	865.477722	-538.375610	-153.531082	867.648071	-625.002930	107.753860	486.946442	-567.957336	-212.870590	513.584412	-672.591370	111.954102	89.275757	-632.092651	-227.936127	87.196686	-556.389282	136.944199	1340.772949	-518.713074	-189.238525	1351.277588	-479.090790	-17.966841	1332.977539	-482.556305	-3.828205	1626.865845	-564.317810	264.186981	1095.572388	-460.655304	-326.110199	1119.634033	-322.951630	226.442871	1000.058838	-234.622879	-217.617523	1027.391235	-521.764709	-38.716816	960.399841	593.997437	-12.569010	960.184082	580.870483	163.725281
-572.673340	63.584221	865.320984	-538.038574	-153.115341	867.323669	-624.282227	108.322289	486.821198	-567.207703	-212.914307	513.467712	-672.493652	112.133759	89.352982	-632.063965	-227.943985	87.291176	-555.322632	137.719620	1340.396484	-517.725098	-189.068451	1350.622192	-477.965607	-17.489294	1332.642090	-481.306976	-3.101841	1626.558960	-569.085632	264.207397	1094.651123	-465.846924	-326.489288	1117.644531	-331.254913	227.391693	989.365356	-242.327927	-221.665131	1014.301514	-521.310242	-38.457077	960.136475	593.902283	-12.427210	960.214050	580.866760	163.890991
-572.389832	63.779816	864.982849	-537.755310	-153.033142	867.269592	-623.609375	108.832359	486.682098	-566.473145	-212.943405	513.353760	-672.536865	112.258156	89.457100	-632.058105	-227.961609	87.393723	-554.141602	138.526199	1339.972778	-516.665527	-188.929932	1349.891357	-476.866638	-16.997414	1332.250977	-479.964569	-2.396496	1626.224243	-574.068848	264.044617	1093.718872	-471.238220	-326.861938	1115.491943	-339.999969	228.076965	979.689331	-250.387344	-225.068863	1002.561707	-520.865967	-38.173634	959.871948	593.817139	-12.343675	960.237854	580.859619	164.013260
-571.348694	63.280846	865.063232	-537.287903	-152.426163	867.000916	-622.507263	109.257401	486.387909	-565.561035	-212.955841	513.076416	-672.424866	112.436707	89.442223	-632.025879	-228.026001	87.420906	-552.885925	139.460312	1339.442627	-515.569458	-188.843582	1349.116943	-475.647339	-16.557163	1331.785400	-478.505005	-1.644815	1625.847412	-579.259521	263.706757	1092.825195	-476.925598	-327.356964	1113.350952	-348.688171	227.992386	971.133728	-259.013153	-227.923798	992.111694	-520.075562	-38.323494	959.778442	593.722656	-12.268010	960.243225	580.850403	164.086029
-571.251343	63.762665	864.708618	-537.015747	-152.155609	866.775330	-621.820313	109.797760	486.229156	-564.750549	-213.060013	512.909729	-672.378418	112.570847	89.472809	-632.080078	-228.067810	87.463310	-551.529358	140.445679	1338.880127	-514.408630	-188.837387	1348.287109	-474.393799	-16.036921	1331.227661	-476.983551	-0.949976	1625.389648	-584.560242	263.239410	1091.981323	-482.904663	-327.961670	1111.360718	-357.383545	227.829910	963.598450	-267.923523	-230.202194	982.668274	-519.729858	-37.844826	959.422485	593.643127	-12.133010	960.216553	580.818298	164.174103
-570.762451	64.429321	864.746399	-536.682922	-151.574432	866.497986	-621.089844	110.347702	486.148438	-563.763489	-212.993210	512.635437	-672.346313	112.655960	89.458031	-632.039307	-228.068298	87.473190	-550.152588	141.450516	1338.191528	-513.226868	-188.852448	1347.455078	-473.122314	-15.553370	1330.576660	-475.420502	-0.258736	1624.834595	-589.768860	262.637177	1091.243042	-488.977631	-328.603027	1109.733398	-365.889801	227.509781	956.928955	-276.895752	-231.844040	974.428894	-519.232300	-37.371422	959.280945	593.537781	-12.088022	960.222107	580.758179	164.237457
-570.873657	64.694153	864.165161	-537.121826	-151.374969	866.121277	-620.459900	110.846039	485.876221	-563.088135	-213.100693	512.427917	-672.322083	112.724365	89.472794	-632.083618	-228.089569	87.574142	-548.675110	142.429123	1337.531250	-511.986267	-188.952759	1346.766846	-471.843170	-15.058291	1329.877930	-473.735840	0.407595	1624.337402	-595.002747	261.929840	1090.620850	-495.011871	-329.068542	1108.396973	-374.349152	226.865387	950.841431	-286.102203	-233.325012	966.802612	-519.170349	-37.053333	958.671448	593.400757	-12.022089	960.232544	580.659607	164.276031
-570.324402	64.590523	863.835388	-535.834839	-150.456406	866.197327	-619.335693	111.144318	485.492523	-561.723938	-212.824356	512.210754	-672.142944	112.810242	89.438553	-631.837158	-228.048172	87.586525	-547.236450	143.460815	1336.982300	-510.758545	-188.951706	1346.209595	-470.532379	-14.540637	1329.164307	-472.026917	1.112713	1623.830811	-600.219666	261.150055	1090.128906	-500.847473	-329.368256	1107.334717	-382.528870	226.111359	945.401123	-294.894836	-234.496521	960.159851	-518.319092	-36.330700	958.547729	593.311157	-11.999601	960.285278	580.559631	164.295319
-570.249084	64.965385	863.585144	-535.643494	-150.035843	865.915161	-618.585205	111.620857	485.270630	-560.854248	-212.742416	512.036194	-672.076843	112.862389	89.446533	-631.769531	-228.026031	87.675659	-545.845337	144.429199	1336.442261	-509.572693	-188.911148	1345.683838	-469.196411	-14.130240	1328.494751	-470.279327	1.775000	1623.354614	-605.292908	260.236542	1089.760986	-506.526642	-329.461487	1106.525024	-390.506409	225.292343	940.540466	-303.704773	-235.831329	954.002441	-518.029541	-35.902225	958.221130	593.293396	-11.940866	960.329712	580.493958	164.325928
-570.327332	65.365929	863.364624	-535.954407	-149.575760	865.616821	-617.895447	112.044991	485.060181	-560.144714	-212.726364	511.763672	-672.031616	112.867966	89.447906	-631.729004	-228.012894	87.788170	-544.510498	145.338821	1336.032227	-508.457855	-188.895004	1345.327515	-467.899109	-13.705052	1327.892944	-468.591980	2.420163	1622.869385	-610.172607	258.969635	1089.564209	-511.960419	-329.234467	1105.869995	-398.203705	224.413788	936.079773	-311.971558	-237.059616	948.543030	-518.024841	-35.510597	957.889771	593.341736	-11.907300	960.403198	580.468140	164.293777
-570.386902	65.588173	863.242798	-535.607361	-149.523743	865.373840	-617.061890	112.484200	484.775146	-559.343689	-212.640533	511.608551	-671.888062	112.868034	89.469200	-631.629028	-227.996368	87.836121	-543.224976	146.216888	1335.664551	-507.406647	-188.819672	1344.999878	-466.729034	-13.242991	1327.314575	-466.885193	3.092049	1622.442383	-614.972534	257.776581	1089.580322	-517.237061	-328.765930	1105.304932	-405.574188	223.405365	932.127136	-319.746460	-238.267822	943.634094	-517.791809	-35.350819	957.672119	593.470459	-11.872292	960.447449	580.525330	164.334259
-570.570557	66.152977	862.957947	-535.714783	-149.400146	865.125671	-616.418701	112.907417	484.624176	-558.778015	-212.652618	511.449829	-671.921509	112.901405	89.511795	-631.577759	-228.016937	87.899071	-542.007751	146.967804	1335.322144	-506.420959	-188.745926	1344.824097	-465.593384	-12.816834	1326.798828	-465.271362	3.744248	1622.038086	-619.479431	256.350922	1089.639771	-522.263306	-328.071136	1104.864502	-412.539398	222.443024	928.471436	-326.925751	-239.558716	939.160950	-517.771362	-34.965637	957.339966	593.513245	-11.963592	960.434387	580.626526	164.322891
-570.581421	66.568726	862.761963	-535.798279	-149.199203	864.897034	-615.554688	113.327766	484.507172	-558.322449	-212.659500	511.311462	-671.844543	112.940453	89.568542	-631.591187	-228.018814	87.983147	-540.868591	147.681458	1335.004150	-505.522858	-188.607086	1344.611328	-464.488251	-12.429278	1326.378174	-463.717590	4.410405	1621.673096	-623.664124	254.799393	1089.871460	-527.006897	-327.177979	1104.435425	-419.142456	221.442932	925.138184	-333.643616	-240.808533	935.084900	-517.685181	-34.668953	957.077759	593.543945	-12.136627	960.703918	580.720581	164.175598
-570.657898	66.441528	862.383301	-535.689270	-148.823425	865.020508	-614.851013	113.704384	484.267975	-557.764893	-212.550690	511.195038	-671.781616	113.034348	89.630318	-631.534546	-228.051605	88.054207	-539.748962	148.318420	1334.759766	-504.658722	-188.444382	1344.559814	-463.413086	-12.080968	1326.052368	-462.259705	5.050550	1621.296265	-627.436340	253.136719	1090.093994	-531.423157	-326.168518	1104.092285	-425.357544	220.564774	922.072571	-339.848083	-241.954041	931.477234	-517.610718	-34.272091	956.908203	593.828125	-12.073599	960.878479	580.938110	164.195999
-571.289368	66.174568	861.869019	-536.387024	-149.275970	864.895874	-614.395447	114.185463	484.035156	-557.716370	-212.656540	511.225098	-671.748901	113.099915	89.715652	-631.701538	-228.074097	88.206314	-538.715027	148.934860	1334.527466	-503.771698	-188.192688	1344.506836	-462.563629	-11.686781	1325.795654	-460.938049	5.666432	1620.946289	-630.903442	251.410751	1090.359497	-535.543701	-325.066010	1103.940674	-431.203278	219.739853	919.229187	-345.694855	-243.065414	928.121582	-517.963196	-34.431511	956.453979	594.172424	-11.984488	961.104980	581.223328	164.254898
-570.446411	67.811348	862.281372	-536.576233	-148.792984	864.618835	-613.707581	114.556892	484.119629	-557.260925	-212.556549	511.133850	-671.665649	113.199753	89.745201	-631.650635	-228.085098	88.341537	-537.754700	149.576996	1334.393188	-502.975769	-187.912338	1344.478516	-461.698395	-11.254618	1325.558350	-459.699646	6.316306	1620.648682	-633.998047	249.648193	1090.681152	-539.340332	-323.955963	1103.919189	-436.663544	218.993301	916.592224	-351.216370	-243.725937	925.267395	-517.603271	-33.871281	956.545715	594.530090	-11.911533	961.387695	581.510681	164.326981
-570.151123	68.468933	862.607666	-536.696289	-148.402649	864.568420	-613.141968	114.955795	484.069458	-556.841492	-212.493134	511.076294	-671.637451	113.295082	89.808388	-631.598938	-228.125931	88.460793	-536.813965	150.180511	1334.278809	-502.189941	-187.667282	1344.506592	-460.946167	-10.866108	1325.406494	-458.539307	6.901989	1620.356445	-636.687805	247.959396	1091.151611	-542.753662	-322.818024	1103.957153	-441.908966	218.206161	914.109436	-356.214600	-244.751770	922.424805	-517.511963	-33.585255	956.698853	594.986694	-11.854502	961.648804	581.781738	164.648392
-570.045837	68.783913	862.570251	-536.835571	-148.207947	864.544739	-612.754456	115.356972	483.994080	-556.495911	-212.524826	511.041779	-671.625305	113.324341	89.859840	-631.562744	-228.154663	88.603226	-535.944580	150.773376	1334.251953	-501.409058	-187.393326	1344.553101	-460.277374	-10.514904	1325.249756	-457.462158	7.474994	1620.171631	-639.083923	246.296143	1091.638428	-545.851929	-321.733276	1104.160522	-446.741547	217.436401	911.846130	-361.013000	-245.253723	920.037292	-517.489136	-33.362568	956.655151	595.719482	-11.998102	961.906250	582.800415	164.393646
-570.190857	68.895844	862.402893	-537.148804	-148.135147	864.576172	-612.468750	115.788483	483.898987	-556.217163	-212.553558	511.028015	-671.612976	113.379158	89.918655	-631.601196	-228.173035	88.735435	-535.154785	151.329727	1334.252808	-500.656799	-187.118469	1344.644897	-459.647034	-10.151863	1325.165161	-456.551361	8.017352	1619.961304	-641.179016	244.759201	1092.132446	-548.517700	-320.677795	1104.370239	-451.245483	216.741882	909.624573	-365.370911	-245.942291	917.715942	-517.624146	-33.200001	956.545959	596.431152	-12.010830	962.149902	583.441345	164.426270
-570.202454	69.068977	862.385803	-537.378235	-147.933105	864.610840	-612.199341	116.085670	483.848541	-555.894470	-212.544388	511.015900	-671.280334	113.167282	89.694977	-631.581238	-228.210983	88.839104	-534.413574	151.835083	1334.273193	-500.038086	-186.830124	1344.786133	-459.137787	-9.758345	1325.097412	-455.734955	8.484955	1619.779419	-642.983459	243.274216	1092.635376	-550.890991	-319.579376	1104.643188	-455.429718	215.939575	907.653076	-369.461761	-246.200363	915.672241	-517.704041	-33.019562	956.539490	597.011719	-12.070836	962.345703	583.939514	164.424591
-570.297852	69.194191	862.415710	-537.831604	-147.624710	864.681396	-612.030273	116.327271	483.794098	-555.691650	-212.591797	511.014984	-671.580200	113.452576	90.055008	-631.579102	-228.220840	88.976692	-533.750488	152.338943	1334.276001	-499.359528	-186.480331	1344.898682	-458.642273	-9.413974	1325.020508	-454.993835	8.968463	1619.642822	-644.605042	241.952164	1093.091064	-552.924805	-318.617950	1104.956055	-459.235046	215.214783	905.769165	-373.184570	-246.565247	913.706665	-517.912598	-32.829857	956.566040	597.586487	-12.110923	962.432495	584.464661	164.435822
-570.262024	69.253235	862.434692	-537.824524	-147.598557	864.767090	-611.765991	116.519691	483.722595	-555.405396	-212.551788	511.081055	-671.507751	113.488686	90.092613	-631.603394	-228.225189	89.079857	-533.142944	152.759491	1334.265991	-498.789734	-186.157669	1345.067627	-458.234680	-9.089693	1324.924316	-454.309509	9.401232	1619.526733	-646.011597	240.722687	1093.508057	-554.618103	-317.736328	1105.281982	-462.791748	214.460129	903.917236	-376.609772	-246.753525	911.870972	-517.877441	-32.762436	956.611328	598.041626	-12.166565	962.495544	584.810608	164.397003
-570.377319	69.413033	862.466553	-538.242432	-147.206558	864.845032	-611.657898	116.725494	483.702118	-555.317322	-212.485596	511.069244	-671.488525	113.537666	90.155052	-631.635254	-228.216125	89.193329	-532.630310	153.197098	1334.263062	-498.326416	-185.807510	1345.188843	-457.903809	-8.755217	1324.840454	-453.760559	9.770735	1619.354492	-647.257324	239.715149	1093.904297	-556.029785	-316.853668	1105.590210	-466.108795	213.699570	902.184021	-379.741241	-246.830353	910.182312	-518.090210	-32.502659	956.646423	598.408813	-12.234872	962.457397	585.024292	164.330795
-570.520203	69.539169	862.493774	-538.489014	-147.027222	864.914307	-611.634766	116.911674	483.684296	-555.239990	-212.413635	511.116760	-671.486633	113.560402	90.153946	-631.577148	-228.231934	89.265259	-532.148254	153.599854	1334.270752	-498.114227	-185.333923	1345.006226	-457.616180	-8.421477	1324.766846	-453.196503	10.236293	1619.243408	-648.330627	238.814789	1094.168945	-557.258423	-316.193909	1105.927368	-469.062042	212.939835	900.532593	-382.614441	-246.870361	908.574951	-518.239258	-32.341064	956.676208	598.792908	-12.376055	962.347534	585.300537	164.100266
-570.642639	69.732368	862.486206	-538.735901	-146.859085	864.971008	-611.645325	117.049423	483.655304	-555.277710	-212.318985	511.144104	-671.501587	113.568176	90.133606	-631.557922	-228.172394	89.291336	-531.719849	154.007950	1334.270752	-497.823273	-184.984848	1345.166138	-457.398621	-8.093055	1324.682861	-452.687988	10.641792	1619.143555	-649.230103	238.039703	1094.420776	-558.211121	-315.508728	1106.217529	-471.797607	212.215240	898.980713	-385.250732	-246.919128	907.097412	-518.389771	-32.149513	956.686707	598.954956	-12.491871	962.216370	585.209473	164.120361
-570.664612	69.814682	862.454285	-538.553955	-146.410156	865.037231	-611.720947	117.161362	483.605530	-555.219604	-212.099304	511.101624	-671.528870	113.545273	90.094887	-631.420593	-228.163879	89.259361	-531.348083	154.373154	1334.302734	-497.423553	-184.826675	1345.711182	-457.245850	-7.800489	1324.613525	-452.324524	10.981833	1618.988281	-650.095276	237.378906	1094.693237	-559.040527	-314.898285	1106.543701	-474.350098	211.528931	897.496826	-387.669006	-247.017151	905.698853	-518.356323	-31.803341	956.716431	599.267334	-12.843460	962.033386	585.549744	163.625854
-570.824524	70.013168	862.414612	-538.745911	-146.417877	865.007507	-611.832581	117.196510	483.604645	-555.491943	-211.977325	511.146790	-671.555115	113.534454	90.023720	-631.430054	-228.121262	89.212898	-531.036194	154.684341	1334.275757	-497.308807	-184.626907	1345.897461	-457.129761	-7.564934	1324.547485	-451.981232	11.326059	1618.870605	-650.798523	236.887924	1094.887085	-559.784851	-314.393677	1106.864380	-476.724152	210.829681	896.100708	-389.886658	-247.083893	904.418579	-518.484558	-31.708406	956.663147	599.161560	-12.863560	961.862000	585.089661	163.904083
-571.020996	70.373512	862.380310	-539.188538	-146.243240	864.885681	-612.093933	117.174797	483.571777	-555.885559	-211.826202	511.109741	-671.650635	113.504021	89.921913	-631.521423	-228.076233	89.106827	-530.749268	155.017944	1334.282471	-497.231415	-184.413269	1346.076538	-457.042328	-7.375057	1324.501831	-451.662781	11.706975	1618.744873	-651.370789	236.365067	1095.040283	-560.362976	-313.856689	1107.111572	-478.922974	210.154236	894.740845	-391.844940	-247.106827	903.199463	-518.707947	-31.511536	956.552368	599.129944	-13.004953	961.723450	584.982666	163.825348
-571.215393	70.766396	862.321777	-539.675476	-146.087097	864.737915	-612.367188	117.197662	483.581085	-556.361816	-211.702362	511.044098	-671.709167	113.467010	89.816612	-631.597839	-227.977036	89.013199	-530.516846	155.315323	1334.241455	-497.219635	-184.158981	1346.253784	-456.977112	-7.170128	1324.453613	-451.394806	12.024928	1618.618042	-651.901184	236.028214	1095.190552	-560.821716	-313.329041	1107.269287	-481.048065	209.509842	893.392639	-393.669708	-247.523987	902.141846	-518.928345	-31.314356	956.407349	599.079041	-13.026423	961.515198	584.995972	163.773346
-571.424500	71.177437	862.285217	-540.233154	-145.714020	864.520142	-612.692688	117.116722	483.577789	-556.810425	-211.544647	510.910522	-671.745422	113.455803	89.680595	-631.693848	-227.898956	88.902115	-530.367188	155.565033	1334.193726	-497.247742	-183.907974	1346.407227	-456.941132	-6.950412	1324.415283	-451.237671	12.314240	1618.440430	-652.365845	235.771057	1095.251831	-561.269653	-312.806396	1107.396973	-483.099152	208.972855	892.115051	-395.272003	-247.747391	901.059021	-519.178650	-31.041006	956.235779	598.788696	-12.973949	961.489258	584.942871	163.631149
-571.581116	71.526680	862.244141	-540.667847	-145.421097	864.338379	-613.009033	117.057350	483.549103	-557.288879	-211.305389	510.803986	-671.807068	113.403664	89.617851	-631.768494	-227.780777	88.710106	-530.251221	155.786865	1334.135132	-497.479553	-183.524902	1346.216553	-456.949097	-6.757072	1324.412720	-451.094421	12.624699	1618.268311	-652.782288	235.573395	1095.330444	-561.727478	-312.307007	1107.469604	-485.026489	208.425964	890.801758	-396.726929	-247.797638	900.103271	-519.364746	-30.813463	956.087280	598.475525	-12.859059	961.516418	584.975647	163.525146
-571.751648	71.808151	862.236328	-541.031433	-145.155106	864.187561	-613.370300	116.999939	483.512878	-557.796936	-211.097336	510.691071	-671.864136	113.351967	89.526558	-631.856079	-227.672272	88.521454	-530.185791	156.040039	1334.099854	-497.568573	-183.361923	1346.404175	-457.016815	-6.583319	1324.422607	-451.011414	12.944707	1618.127930	-653.098145	235.402649	1095.398682	-562.199219	-311.809204	1107.596558	-486.909485	207.939087	889.563049	-398.031433	-247.884216	899.176025	-519.558228	-30.623854	955.984253	598.561829	-12.881384	961.430359	585.145691	163.760559
-571.946777	72.078468	862.236755	-541.474976	-144.789124	864.026367	-613.793457	117.007164	483.511597	-558.379578	-210.984833	510.551880	-671.923035	113.312096	89.425560	-631.849487	-227.595428	88.299095	-530.186340	156.305756	1334.069824	-497.575592	-183.340195	1346.875000	-457.149170	-6.396028	1324.421265	-450.963348	13.268402	1618.004883	-653.443665	235.345047	1095.460571	-562.636536	-311.360107	1107.736694	-488.680969	207.458405	888.391479	-399.240265	-247.905548	898.403564	-519.800476	-30.403730	955.879639	598.735962	-12.909467	961.562561	585.517578	163.623886
-572.094849	72.218002	862.225952	-541.675781	-144.592697	863.975647	-614.092896	116.962677	483.491180	-558.908997	-210.842072	510.481537	-671.642883	112.984978	88.979843	-631.823669	-227.520554	88.124542	-530.197083	156.536697	1334.019897	-497.741699	-183.233780	1347.063721	-457.297943	-6.236660	1324.461182	-450.965973	13.567105	1617.886719	-653.792236	235.321350	1095.510864	-563.137085	-310.961517	1107.856689	-490.288086	206.913773	887.375671	-400.398956	-247.902512	897.647400	-519.963562	-30.258671	955.845825	598.873047	-12.848926	961.763733	585.913391	163.626495
-572.219604	72.284386	862.255676	-541.803711	-144.476685	864.025452	-614.362183	116.916946	483.477112	-559.397095	-210.671906	510.392212	-672.023193	113.228745	89.146049	-631.819519	-227.476578	87.954361	-530.261536	156.719360	1333.947876	-497.866211	-183.127472	1347.208862	-457.455841	-6.083667	1324.475830	-450.996918	13.853185	1617.763306	-654.147644	235.318802	1095.528564	-563.595093	-310.595947	1107.951416	-492.004974	206.636642	886.393372	-401.386017	-247.933868	897.005920	-520.110413	-30.160885	955.893311	599.071106	-12.835582	961.975769	586.364929	163.593491
-571.861938	71.768120	862.145264	-540.630615	-145.176971	864.663391	-614.389526	116.837852	483.375275	-559.501160	-210.338074	510.510956	-671.990479	113.241165	89.038795	-631.816895	-227.428452	87.745911	-530.363098	156.874878	1333.831543	-497.977081	-183.013687	1347.324219	-457.591644	-5.971243	1324.496948	-451.006989	14.068103	1617.676636	-654.482727	235.334335	1095.532104	-564.015137	-310.294281	1108.010864	-493.484192	206.204514	885.585876	-402.319763	-247.764938	896.499146	-519.690247	-30.363962	956.266907	599.326599	-12.853644	962.157227	586.811401	163.574265
-571.971069	71.769028	862.127136	-540.807251	-145.118988	864.668213	-614.610168	116.789986	483.388611	-559.831665	-210.185699	510.513397	-672.033447	113.244118	88.970505	-631.876282	-227.377594	87.623817	-530.495422	156.978851	1333.666992	-498.073608	-182.876648	1347.411133	-457.722565	-5.866519	1324.520142	-451.082428	14.283463	1617.557983	-654.873169	235.357269	1095.501221	-564.360229	-309.979492	1108.040527	-494.768250	205.742218	884.809021	-403.066498	-247.658646	896.106262	-519.832520	-30.334309	956.259949	599.643555	-12.957065	962.331055	587.213074	163.447876
-571.491821	72.165665	862.321777	-540.593506	-145.034622	864.689514	-614.579712	116.654106	483.425079	-559.949219	-209.944351	510.488342	-671.993530	113.274414	88.904503	-631.879639	-227.354691	87.500046	-530.663269	157.085052	1333.505981	-498.195862	-182.755753	1347.510376	-457.857544	-5.743521	1324.514038	-451.176575	14.564816	1617.450195	-655.294495	235.424164	1095.401611	-564.728455	-309.621399	1108.088501	-495.950928	205.307693	884.231506	-403.785522	-247.392105	895.796936	-519.611328	-30.238899	956.426941	600.016968	-13.103504	962.496216	587.732605	163.319321
-572.205811	71.715675	862.167603	-540.959534	-145.252869	864.766785	-614.921143	116.714272	483.341949	-560.350647	-209.914368	510.538300	-672.057373	113.247299	88.855568	-631.964417	-227.349777	87.449127	-530.882813	157.193192	1333.348145	-498.351440	-182.638107	1347.579346	-458.019806	-5.617785	1324.513550	-451.288910	14.760849	1617.354980	-655.766663	235.530975	1095.300903	-565.118408	-309.335358	1108.156006	-497.053223	204.901459	883.612244	-404.492065	-247.125214	895.580322	-520.085388	-30.399828	956.350952	600.592102	-13.006124	962.638794	588.246948	163.260086
-571.953735	72.155182	862.358887	-541.126282	-145.007645	864.767090	-614.904907	116.607475	483.336090	-560.521179	-209.850357	510.541138	-672.058533	113.208694	88.795189	-631.996521	-227.334045	87.365746	-531.089111	157.317078	1333.237915	-498.590454	-182.544907	1347.591431	-458.202576	-5.499133	1324.504395	-451.442993	15.000500	1617.260254	-656.209595	235.614059	1095.204956	-565.513977	-309.109375	1108.207397	-498.052032	204.557495	883.156250	-405.164581	-246.824982	895.375488	-520.108154	-30.224096	956.483643	600.892212	-13.319013	962.663330	588.635925	163.134918
-572.246948	72.086281	862.395935	-541.442505	-145.086807	864.794434	-615.039307	116.620461	483.327728	-560.781555	-209.819855	510.544708	-672.042236	113.163528	88.756210	-631.956909	-227.359619	87.308281	-531.346497	157.444946	1333.110229	-498.830078	-182.448151	1347.627441	-458.399475	-5.383691	1324.478149	-451.625427	15.213417	1617.172119	-656.680908	235.694717	1095.157349	-565.914978	-309.004791	1108.231567	-498.942780	204.178574	882.737915	-405.766113	-246.516083	895.235474	-520.417419	-30.307047	956.518250	601.358276	-13.597771	962.722778	589.038086	162.915848
-573.028564	71.581802	862.257202	-541.917175	-145.376709	864.859375	-615.246277	116.666283	483.232666	-561.135742	-209.933517	510.584412	-672.082031	113.141968	88.736839	-632.013916	-227.349442	87.218063	-531.601990	157.523651	1332.983398	-499.067993	-182.352325	1347.663818	-458.562988	-5.310780	1324.440063	-451.792389	15.474046	1617.115356	-657.144714	235.750992	1095.143677	-566.285339	-308.876526	1108.252563	-499.765564	203.830963	882.440002	-406.314514	-246.134399	895.120361	-520.984497	-30.551020	956.447021	601.677917	-13.689857	962.659668	589.142212	162.660431
-573.018738	71.950897	862.410461	-542.473389	-144.990509	864.801025	-615.220154	116.563408	483.301117	-561.295654	-209.983124	510.490509	-672.040039	113.116859	88.689827	-631.999878	-227.383698	87.134308	-531.843750	157.606705	1332.914185	-499.327179	-182.263153	1347.667603	-458.755524	-5.245001	1324.392090	-452.019897	15.663489	1617.021729	-657.573914	235.751968	1095.171875	-566.591309	-308.747162	1108.221924	-500.494385	203.478134	882.240723	-406.752716	-245.732132	895.013428	-521.271362	-30.360401	956.512451	602.224182	-13.751764	962.605713	589.568298	162.620712
-573.315491	71.880966	862.382568	-542.839355	-145.075729	864.807068	-615.312561	116.546577	483.282318	-561.474792	-210.007889	510.440094	-672.028687	113.108376	88.644020	-631.996033	-227.385849	87.041992	-532.084290	157.635010	1332.782471	-499.540344	-182.191910	1347.656982	-458.961060	-5.173823	1324.358887	-452.210571	15.918114	1616.962769	-658.012512	235.738708	1095.176758	-566.840881	-308.590942	1108.187134	-501.136108	203.119186	882.065918	-407.128662	-245.250412	894.962219	-521.590515	-30.433825	956.496460	602.464355	-13.933037	962.451538	589.813232	162.476013
-573.644714	71.733551	862.311340	-543.145996	-145.166428	864.789429	-615.410400	116.504097	483.205597	-561.615967	-210.082367	510.421478	-672.031250	113.119225	88.576614	-632.027832	-227.405243	86.973801	-532.370178	157.644791	1332.624023	-499.963348	-181.974213	1347.292725	-459.194153	-5.102111	1324.277344	-452.467468	16.124046	1616.864746	-658.504639	235.735504	1095.115356	-567.081482	-308.394043	1108.065063	-501.744019	202.740906	881.964844	-407.438843	-244.826584	894.942444	-521.902588	-30.523771	956.447815	602.598755	-14.116100	962.253967	589.988220	162.377350
-573.897583	71.545883	862.197266	-543.145752	-145.515915	864.795349	-615.461243	116.469467	483.106049	-561.660889	-210.135132	510.430603	-672.027283	113.122833	88.536903	-632.084229	-227.443832	86.940369	-532.673645	157.661301	1332.429810	-500.010040	-182.031662	1347.496338	-459.433838	-5.047334	1324.167114	-452.729523	16.283567	1616.767334	-658.930054	235.727356	1095.043701	-567.231934	-308.174622	1108.001465	-502.299225	202.470230	881.885437	-407.664185	-244.418121	894.918335	-522.061035	-30.707523	956.400635	602.630188	-14.241132	962.080383	590.067444	162.282791
-574.212341	71.462463	862.080933	-543.492432	-145.637573	864.687256	-615.636597	116.486938	483.040619	-561.760193	-210.262344	510.340515	-672.045654	113.105598	88.483139	-632.101135	-227.483307	86.904213	-532.992188	157.626663	1332.218872	-500.239471	-182.017258	1347.380615	-459.686951	-4.989586	1324.038696	-453.028076	16.475662	1616.641846	-659.386902	235.746628	1094.926392	-567.382690	-307.961517	1107.880737	-502.763153	202.193497	881.826416	-407.875641	-244.001846	894.900391	-522.379822	-30.811384	956.283875	602.826233	-14.254205	961.847595	590.188782	162.309540
-574.817993	71.087051	861.890320	-543.866577	-145.927734	864.624939	-615.790466	116.454636	482.894531	-561.961792	-210.427414	510.346527	-672.121155	113.099396	88.440666	-632.150146	-227.517548	86.840401	-533.341003	157.597534	1332.057373	-500.542267	-181.981201	1347.218262	-459.958710	-4.965087	1323.916138	-453.350861	16.625715	1616.533569	-659.841675	235.718689	1094.814087	-567.584961	-307.873688	1107.707397	-503.142090	201.913467	881.805115	-408.068481	-243.546402	894.859680	-522.825989	-31.041895	956.133240	602.693542	-14.384037	961.889038	590.314209	162.198868
-574.863708	71.314133	861.897339	-544.143738	-145.869827	864.490234	-615.841064	116.395477	482.904816	-562.058655	-210.577026	510.251190	-672.111450	113.102478	88.372391	-632.163940	-227.571823	86.791550	-533.756348	157.569290	1331.921875	-501.006439	-181.849014	1346.770508	-460.199524	-4.978718	1323.800781	-453.680542	16.727753	1616.417969	-660.323486	235.710266	1094.704590	-567.806396	-307.810272	1107.485229	-503.498779	201.595383	881.817200	-408.245575	-243.150330	894.816589	-523.037598	-31.010681	956.096680	602.560852	-14.661857	961.890869	590.485291	162.129898
-575.255249	71.279785	861.848450	-544.566467	-145.976425	864.363586	-615.953430	116.310463	482.865845	-562.229187	-210.737701	510.176971	-672.141174	113.051041	88.313507	-632.134338	-227.631287	86.721031	-534.204773	157.506531	1331.836914	-501.319824	-181.847946	1346.648560	-460.524597	-4.971510	1323.723999	-453.988739	16.832130	1616.370850	-660.789795	235.688400	1094.619629	-567.982727	-307.713776	1107.282593	-503.830414	201.340256	881.863708	-408.311157	-242.679626	894.820557	-523.440186	-31.121084	956.009766	603.153137	-14.466627	961.778931	590.844604	162.367050
-575.687256	71.198578	861.784363	-545.021057	-146.113174	864.286377	-616.121643	116.244843	482.816711	-562.437378	-210.859192	510.120880	-672.150879	113.050110	88.261940	-632.179932	-227.672577	86.606056	-534.663391	157.466614	1331.697998	-501.482513	-181.999451	1346.874390	-460.890533	-4.950187	1323.611206	-454.312408	16.961796	1616.332886	-661.208069	235.657028	1094.511230	-568.115601	-307.568329	1107.130859	-504.110718	201.080902	881.891174	-408.387024	-242.221817	894.822144	-523.875061	-31.239893	955.936523	602.958252	-14.707683	961.965149	590.959534	162.184677
-576.141785	71.111916	861.697998	-545.510315	-146.232315	864.195679	-616.353149	116.199593	482.761108	-562.710327	-211.018997	510.066498	-672.163391	113.030876	88.190079	-632.225525	-227.684860	86.525955	-535.118286	157.407898	1331.490845	-501.797791	-182.004288	1346.795044	-461.272491	-4.941106	1323.508789	-454.606232	17.090734	1616.306519	-661.654480	235.599045	1094.353271	-568.299622	-307.455719	1106.943359	-504.410980	200.861801	881.875122	-408.453339	-241.649857	894.878235	-524.315308	-31.347092	955.835815	602.957153	-14.723568	962.239014	591.071533	162.039429
-576.549438	70.999428	861.615479	-545.887146	-146.345383	864.132202	-616.580872	116.113754	482.705902	-562.938477	-211.133301	510.010773	-671.884521	112.751343	87.825500	-632.219482	-227.744476	86.447212	-535.604675	157.368286	1331.289063	-502.154114	-182.027939	1346.696533	-461.663452	-4.951848	1323.377930	-454.936554	17.251713	1616.260742	-662.138184	235.537674	1094.137451	-568.452454	-307.297852	1106.763916	-504.693085	200.649109	881.846741	-408.522217	-241.211487	894.842102	-524.714600	-31.447536	955.764771	603.044983	-14.776812	962.476685	591.178345	161.872803
-576.963806	70.874931	861.521423	-546.259277	-146.456009	864.050415	-616.855225	116.009888	482.634613	-563.124512	-211.215973	509.952576	-671.921753	112.656044	87.721596	-632.269836	-227.774078	86.401505	-536.135925	157.289032	1331.074463	-502.709503	-181.930420	1346.229858	-462.081268	-4.961970	1323.251709	-455.312775	17.314003	1616.172974	-662.568237	235.449112	1093.939209	-568.612915	-307.161316	1106.511230	-504.959015	200.445526	881.847351	-408.590546	-240.743408	894.845032	-525.090088	-31.549965	955.668823	603.196228	-14.839027	962.697693	591.283142	161.768509
-577.206116	70.610664	861.413757	-546.130493	-146.697495	864.096497	-616.995178	115.836159	482.563446	-563.192139	-211.222473	509.899261	-672.244690	112.901314	87.971107	-632.235535	-227.837158	86.337463	-536.602661	157.207397	1330.942749	-503.087158	-181.970627	1346.128540	-462.512207	-4.978887	1323.150635	-455.661499	17.435669	1616.163452	-662.998291	235.356720	1093.765381	-568.742371	-307.051270	1106.312744	-505.157410	200.180344	881.888855	-408.584137	-240.241257	894.900146	-525.248352	-31.688202	955.670105	603.358887	-14.651820	963.161743	591.306702	161.556015
-577.448853	70.365707	861.366333	-546.111572	-146.851089	864.148743	-617.106140	115.626694	482.534637	-563.253784	-211.173508	509.845581	-672.265808	112.872604	87.908501	-632.221497	-227.865372	86.248421	-537.099426	157.122925	1330.859741	-503.300507	-182.169693	1346.339478	-462.923889	-5.056380	1323.091064	-456.061188	17.525574	1616.144043	-663.401794	235.190445	1093.617554	-568.864990	-306.823883	1106.140625	-505.366150	199.919449	881.946289	-408.564362	-239.814484	894.957031	-525.462585	-31.812632	955.707458	603.605103	-15.055868	963.186157	591.457520	161.558792
-577.758484	70.159966	861.369385	-546.243835	-146.955582	864.167847	-617.217529	115.448402	482.509186	-563.379333	-211.161118	509.833435	-672.246155	112.802643	87.842598	-632.194153	-227.915695	86.153664	-537.602661	157.028046	1330.791870	-503.645966	-182.247177	1346.283813	-463.362701	-5.132713	1323.065430	-456.534241	17.573933	1616.105591	-663.840881	235.017761	1093.478760	-569.011414	-306.707184	1105.967041	-505.563629	199.668427	882.001404	-408.493317	-239.415955	895.066040	-525.749512	-31.937449	955.742188	603.475159	-14.908817	963.591125	591.357361	161.236176
-578.088379	69.903854	861.364197	-546.386719	-147.074844	864.184143	-617.396484	115.295067	482.473602	-563.572510	-211.101120	509.819977	-672.258545	112.755852	87.788155	-632.221191	-227.917908	86.069984	-538.201782	156.924515	1330.674927	-504.058472	-182.334839	1346.218994	-463.769104	-5.213307	1323.012329	-457.057312	17.593082	1616.093994	-664.282410	234.853714	1093.288452	-569.163757	-306.526398	1105.817261	-505.754761	199.481522	882.019470	-408.464966	-239.031219	895.187134	-526.048096	-32.089439	955.769470	603.467651	-15.162148	963.618835	591.381897	161.128006
-578.721191	69.443527	861.257996	-546.690796	-147.314194	864.176880	-617.676270	115.181999	482.375153	-563.888000	-211.147629	509.840698	-672.263489	112.744019	87.720398	-632.323914	-227.935669	86.012589	-538.755615	156.855377	1330.505249	-504.471771	-182.407516	1346.177002	-464.213654	-5.233350	1322.938965	-457.546997	17.729090	1616.148804	-664.714905	234.679871	1093.083740	-569.399841	-306.494293	1105.671875	-505.976196	199.334763	881.991699	-408.568329	-238.656616	895.288574	-526.512146	-32.334785	955.703674	603.928772	-15.258554	963.444336	591.457642	161.267838
-579.412659	69.569832	861.277344	-547.891174	-147.047058	863.997375	-618.142151	115.127411	482.378387	-564.466003	-211.351059	509.744659	-672.360474	112.697884	87.672806	-632.491150	-227.929733	85.992455	-539.324524	156.770172	1330.314575	-504.888702	-182.512146	1346.145996	-464.699615	-5.284400	1322.849854	-458.107880	17.805325	1616.174927	-665.179199	234.532990	1092.835938	-569.595520	-306.413574	1105.567871	-506.231781	199.232590	881.936096	-408.582214	-238.321594	895.405884	-527.323181	-32.285076	955.581299	604.452698	-15.022048	963.207642	591.492920	161.418289
-579.560730	69.663376	861.381714	-548.124023	-147.034088	863.980408	-618.392395	114.962883	482.409821	-564.773071	-211.355209	509.740814	-672.365356	112.697098	87.600899	-632.513245	-227.957596	85.931694	-539.838074	156.661224	1330.172852	-505.411377	-182.503586	1345.793091	-465.206665	-5.347094	1322.756104	-458.721436	17.923229	1616.254150	-665.616150	234.326614	1092.675537	-569.801819	-306.443878	1105.430664	-506.462250	199.089233	881.913330	-408.578430	-237.932678	895.592407	-527.569702	-32.308273	955.652161	604.487366	-15.113903	963.018311	591.377930	161.401840
-580.276306	69.206841	861.333496	-548.436462	-147.349625	864.029663	-618.859131	114.851082	482.394714	-565.150940	-211.414322	509.761353	-672.453369	112.676384	87.548889	-632.546997	-228.014694	85.845779	-540.352356	156.558273	1330.123047	-505.604980	-182.711838	1346.056885	-465.654602	-5.449443	1322.688477	-459.417755	17.961666	1616.312988	-666.077698	234.118591	1092.549072	-569.964661	-306.398438	1105.360229	-506.652252	198.946533	881.974182	-408.552612	-237.573639	895.784607	-528.072021	-32.579243	955.640137	604.428711	-15.229093	962.777405	591.192078	161.314316
-580.282410	69.096695	861.443176	-548.103271	-147.732117	864.086243	-619.016235	114.576591	482.435516	-565.254761	-211.320160	509.784607	-672.422180	112.654236	87.457977	-632.548340	-228.078049	85.722466	-540.856873	156.401932	1330.079956	-505.941223	-182.798279	1346.023804	-466.115112	-5.576888	1322.649536	-460.063354	18.031715	1616.447144	-666.529297	233.845566	1092.476074	-570.162720	-306.511383	1105.261108	-506.848511	198.771896	882.082764	-408.529358	-237.258514	896.039856	-528.045349	-32.819336	955.776184	604.335266	-15.340012	962.490295	590.961609	161.277390
-580.651733	68.932259	861.456787	-548.286560	-147.930313	864.137024	-619.385254	114.335686	482.495941	-565.580505	-211.345001	509.798187	-672.481995	112.592064	87.386642	-632.548218	-228.139465	85.635498	-541.331726	156.282944	1330.070923	-506.228119	-182.914261	1346.005859	-466.594940	-5.661885	1322.622314	-460.771912	18.013996	1616.556885	-666.927612	233.570663	1092.395752	-570.321960	-306.558014	1105.200439	-507.059174	198.597977	882.171570	-408.532684	-237.011093	896.280762	-528.368286	-32.961525	955.823730	604.230408	-15.445862	962.190491	590.709106	161.252625
-581.206604	68.985153	861.515320	-549.087646	-148.272690	864.090881	-619.889709	114.098305	482.483643	-566.135864	-211.489349	509.807861	-672.562256	112.525330	87.312645	-632.730713	-228.197128	85.532875	-541.809937	156.172256	1330.024170	-506.517792	-183.019241	1345.992065	-467.062988	-5.751704	1322.578491	-461.540466	18.020138	1616.657715	-667.374756	233.347778	1092.261353	-570.504639	-306.688477	1105.137573	-507.306549	198.468521	882.221130	-408.549194	-236.763458	896.525146	-528.983154	-33.194736	955.811584	603.964417	-15.553033	961.900330	590.340576	161.208679
-581.483032	68.682251	861.458374	-548.875000	-148.335175	864.191162	-620.168762	113.856712	482.350586	-566.274536	-211.427811	509.825073	-672.569763	112.506798	87.194794	-632.734741	-228.266357	85.457901	-542.297852	156.107529	1329.949341	-506.871063	-183.147263	1345.999390	-467.524017	-5.829696	1322.464478	-462.320282	18.036800	1616.775024	-667.811340	233.196640	1092.156982	-570.683533	-306.854431	1105.083496	-507.576630	198.341583	882.265076	-408.560181	-236.612915	896.736633	-529.102539	-33.234291	955.857178	603.403137	-15.679436	961.883057	589.909241	161.056961
-581.939575	68.629852	861.432373	-549.282654	-148.564041	864.165405	-620.531433	113.661514	482.282684	-566.637024	-211.484299	509.828979	-672.621155	112.488617	87.105194	-632.802734	-228.299103	85.401070	-542.779602	156.014496	1329.891235	-507.397034	-183.143188	1345.660767	-467.992096	-5.905895	1322.386353	-463.143311	17.977783	1616.867554	-668.276001	233.051987	1091.997803	-570.860596	-307.028015	1105.042480	-507.842468	198.205856	882.301025	-408.569305	-236.426056	896.962280	-529.525879	-33.370750	955.827637	602.638245	-15.890429	961.878113	589.486389	160.835846
-582.559692	68.690178	861.453186	-550.137390	-148.796036	864.022461	-621.070251	113.488075	482.303711	-567.147766	-211.577759	509.844940	-672.672668	112.477837	87.039322	-632.879700	-228.326523	85.335800	-543.267761	155.907623	1329.820435	-507.598785	-183.387039	1345.984497	-468.477295	-5.988638	1322.342041	-463.905762	17.947199	1617.017090	-668.699158	232.911148	1091.892090	-570.999512	-307.184052	1105.066284	-508.095673	198.008698	882.351868	-408.569092	-236.215195	897.225891	-530.157593	-33.559090	955.732666	602.393982	-15.834655	961.894104	589.232544	160.813370
-583.021362	68.588043	861.486145	-550.573059	-148.919037	863.967163	-621.507080	113.251190	482.350952	-567.470581	-211.607208	509.811493	-672.705627	112.455963	86.987854	-632.927673	-228.357697	85.280228	-543.752991	155.745377	1329.825928	-507.963776	-183.492981	1345.936768	-468.966766	-6.104861	1322.322266	-464.683258	17.903128	1617.157837	-669.120483	232.748520	1091.858887	-571.151123	-307.327789	1105.032715	-508.375854	197.806976	882.463623	-408.534882	-236.035797	897.487976	-530.580200	-33.701889	955.713440	602.245422	-15.709164	961.970825	588.993286	160.821808
-583.409607	68.504204	861.520752	-550.937134	-149.014618	863.918640	-621.833679	113.002808	482.423523	-567.767944	-211.625809	509.754486	-672.719849	112.449371	86.971443	-632.972717	-228.377457	85.195236	-544.254944	155.629944	1329.841431	-508.326263	-183.596802	1345.948120	-469.460266	-6.211791	1322.307739	-465.449463	17.791313	1617.281128	-669.586853	232.531525	1091.851074	-571.264038	-307.494995	1105.005981	-508.605286	197.553345	882.596680	-408.485260	-235.862442	897.745789	-530.956421	-33.823429	955.708740	602.222351	-15.631340	962.166504	588.806702	160.895203
-584.171692	68.225372	861.486877	-551.807983	-148.937714	863.920593	-622.362244	112.878487	482.521393	-568.201416	-211.738510	509.670715	-672.827820	112.404564	86.939903	-633.082764	-228.416809	85.141716	-544.730835	155.488861	1329.864624	-508.646576	-183.708603	1345.993652	-469.941772	-6.316354	1322.335815	-466.171936	17.672218	1617.460449	-670.011047	232.380783	1091.892212	-571.376404	-307.617218	1104.982666	-508.868591	197.361557	882.706299	-408.451569	-235.743744	897.987976	-531.700012	-33.906124	955.663086	602.463318	-15.429784	962.458862	588.762268	160.920166
-584.426575	67.962532	861.480530	-551.667358	-149.421127	863.985535	-622.679993	112.735130	482.542389	-568.352722	-211.710938	509.708679	-672.854614	112.385300	86.889946	-633.042664	-228.452545	85.052383	-545.224609	155.433105	1329.939209	-509.006775	-183.836975	1346.056152	-470.433258	-6.440176	1322.382202	-466.947083	17.487736	1617.573242	-670.394775	232.265717	1091.880493	-571.509888	-307.774933	1104.973999	-509.129120	197.204575	882.819946	-408.448944	-235.588806	898.217896	-531.835999	-34.200874	955.717712	602.613647	-15.388361	962.752319	588.766357	160.903595
-584.803284	67.841614	861.532654	-551.960144	-149.579178	864.055603	-623.087891	112.625603	482.572723	-568.682251	-211.734955	509.737183	-672.927734	112.362305	86.864563	-633.046021	-228.456192	84.993195	-545.736633	155.352615	1329.955322	-509.553009	-183.800720	1345.832886	-470.961731	-6.519886	1322.403442	-467.618561	17.356752	1617.730469	-670.800049	232.162659	1091.821777	-571.698853	-308.011383	1104.986450	-509.398560	197.050583	882.932434	-408.475342	-235.501862	898.437866	-532.224121	-34.327667	955.798645	602.831421	-15.554358	962.943604	588.801270	160.952972
-585.189941	67.609604	861.552551	-552.246216	-149.676498	864.106018	-623.405151	112.515511	482.528381	-569.057373	-211.758804	509.775116	-672.940002	112.351959	86.812271	-633.059631	-228.450485	84.963768	-546.265442	155.231659	1329.990845	-509.925293	-183.936966	1345.967896	-471.499359	-6.582198	1322.438110	-468.300232	17.169811	1617.883423	-671.209778	232.102097	1091.759766	-571.831116	-308.164490	1105.053467	-509.671631	196.924637	883.050903	-408.507080	-235.445145	898.641907	-532.606812	-34.465298	955.849915	603.031860	-15.503179	963.231750	588.775208	160.919998
-585.692200	67.626709	861.634033	-553.138367	-149.409561	864.119446	-623.810059	112.362068	482.561371	-569.532288	-211.863617	509.752533	-673.001282	112.335197	86.752861	-633.091980	-228.428101	84.947395	-546.830139	155.118362	1330.083984	-510.138153	-184.228012	1346.420166	-472.061432	-6.688368	1322.512817	-469.026550	16.944511	1618.035767	-671.566650	232.049210	1091.772461	-571.893982	-308.224213	1105.159912	-509.885925	196.706558	883.196899	-408.539093	-235.371063	898.849487	-533.273315	-34.405224	955.891174	603.097961	-15.514037	963.553528	588.740723	160.782700
-585.622681	67.636124	861.776855	-552.887634	-149.753860	864.162537	-623.997803	112.085091	482.602295	-569.739563	-211.742020	509.835602	-672.978271	112.315102	86.689064	-633.009094	-228.470749	84.897575	-547.377563	154.973724	1330.256714	-510.573456	-184.333618	1346.517578	-472.635468	-6.818446	1322.636719	-469.655640	16.732401	1618.233887	-671.909180	231.960526	1091.799438	-572.015564	-308.366791	1105.199707	-510.132050	196.475616	883.325684	-408.561676	-235.313629	899.050476	-533.256531	-34.616714	956.042786	603.523499	-15.348382	963.757751	588.823914	160.732666
-586.236877	67.192085	861.700623	-553.107239	-150.138611	864.268982	-624.403076	111.849716	482.604950	-570.124939	-211.745880	509.920746	-673.058228	112.272079	86.646408	-633.076233	-228.465515	84.822502	-547.951172	154.776611	1330.386597	-511.032806	-184.443481	1346.577881	-473.201660	-6.928720	1322.795410	-470.331787	16.487854	1618.369263	-672.260437	231.882126	1091.791748	-572.081604	-308.508789	1105.226074	-510.364807	196.208633	883.468445	-408.590820	-235.294418	899.185303	-533.696594	-34.889309	956.056885	603.851196	-15.382488	963.792480	588.875916	160.650940
-586.585510	67.049767	861.748718	-553.376770	-150.252136	864.322632	-624.722839	111.651169	482.638336	-570.515259	-211.706436	509.933411	-673.058105	112.231773	86.585953	-633.104248	-228.477112	84.751228	-548.586365	154.638992	1330.489136	-511.466278	-184.551025	1346.654785	-473.743927	-7.052049	1322.900269	-471.026703	16.215023	1618.465576	-672.567871	231.827667	1091.799072	-572.157654	-308.599640	1105.221313	-510.587189	195.986099	883.578369	-408.612976	-235.270706	899.298950	-534.057922	-35.008629	956.127319	604.589172	-15.341519	963.526672	589.050598	160.845245
-586.969727	66.970024	861.765686	-553.630188	-150.436935	864.368225	-625.099060	111.504829	482.649750	-570.931458	-211.656738	509.950378	-673.112915	112.186188	86.533463	-633.171021	-228.483307	84.655647	-549.229919	154.508591	1330.563599	-511.915649	-184.692673	1346.787598	-474.301758	-7.181630	1322.980957	-471.709351	15.996068	1618.573975	-672.865662	231.855225	1091.783691	-572.178955	-308.610474	1105.207886	-510.830109	195.781006	883.662903	-408.656097	-235.266418	899.360840	-534.412048	-35.115490	956.170471	605.016235	-15.406897	963.303894	589.133423	160.889206
-587.311523	66.867577	861.774719	-553.894836	-150.567245	864.422302	-625.525818	111.346184	482.681427	-571.358643	-211.628632	509.986603	-672.857117	111.907211	86.201881	-633.195374	-228.501511	84.595001	-549.882874	154.386261	1330.638672	-512.517822	-184.700851	1346.571655	-474.899384	-7.306946	1323.081299	-472.404419	15.712891	1618.698975	-673.172852	231.917114	1091.748657	-572.205444	-308.584290	1105.182983	-511.077606	195.597229	883.740601	-408.688721	-235.260941	899.400635	-534.748047	-35.205585	956.212769	605.211365	-15.454045	963.118286	589.131653	160.829773
-587.662964	66.793526	861.817261	-554.206360	-150.689346	864.473389	-625.921631	111.161758	482.686768	-571.804871	-211.602478	510.051422	-673.223755	112.119720	86.470428	-633.257690	-228.532349	84.568306	-550.491150	154.261871	1330.752686	-512.759460	-184.971527	1346.999634	-475.499084	-7.392705	1323.201294	-473.091125	15.482932	1618.852417	-673.462891	231.955856	1091.745972	-572.316467	-308.760468	1105.245483	-511.294006	195.383545	883.815430	-408.743774	-235.343903	899.427734	-535.106873	-35.298973	956.269775	605.337158	-15.548067	962.879211	589.155090	160.776230
-587.610046	67.030983	862.101990	-554.408325	-150.566849	864.506958	-626.118225	110.886162	482.811676	-572.110046	-211.540512	510.079956	-673.172729	112.108315	86.401489	-633.197449	-228.530258	84.500267	-551.072693	154.149063	1330.953735	-513.239319	-185.126663	1347.108643	-476.080811	-7.489947	1323.329590	-473.750153	15.295223	1619.076538	-673.748230	231.910965	1091.756470	-572.388062	-308.825531	1105.241821	-511.464539	195.109772	883.945496	-408.774170	-235.296356	899.528564	-535.276672	-35.286003	956.477295	605.454712	-15.619561	962.617065	589.189148	160.794067
-588.434692	67.490128	862.310791	-556.158997	-149.745743	863.865601	-626.717651	110.743233	482.964081	-572.840454	-211.761398	509.908875	-673.292908	112.061302	86.390251	-633.336365	-228.540359	84.517822	-551.663330	153.992447	1331.165771	-513.756836	-185.309586	1347.194824	-476.680786	-7.663839	1323.498413	-474.478424	14.953180	1619.240234	-674.014343	231.891647	1091.773315	-572.554688	-309.057312	1105.215332	-511.617065	194.826340	884.117737	-408.843842	-235.304840	899.638428	-536.250366	-35.106003	956.170898	605.489197	-15.686886	962.377380	589.174805	160.780304
-588.770996	67.380402	862.417603	-556.407471	-149.830399	863.923157	-627.089539	110.542015	483.033508	-573.195801	-211.786133	509.926788	-673.339905	112.005966	86.355469	-633.347839	-228.563278	84.500931	-552.235291	153.850784	1331.346313	-514.222351	-185.487381	1347.225952	-477.266174	-7.836341	1323.612183	-475.165619	14.700097	1619.437134	-674.267883	231.837616	1091.789429	-572.742920	-309.309570	1105.182861	-511.767273	194.548904	884.227661	-408.916199	-235.309555	899.694336	-536.582153	-35.214794	956.269104	605.122253	-15.803929	962.343994	589.053467	160.589874
-589.088013	67.284523	862.452515	-556.565491	-149.965744	863.984619	-627.490906	110.364189	483.065247	-573.507568	-211.789230	509.968597	-673.418091	111.972252	86.322266	-633.316833	-228.586960	84.453049	-552.809143	153.723175	1331.488281	-514.716003	-185.666687	1347.270020	-477.875488	-7.988818	1323.619751	-475.858948	14.473459	1619.621460	-674.523743	231.815536	1091.780151	-572.896484	-309.473419	1105.097290	-511.956329	194.316086	884.289490	-408.989105	-235.316116	899.675354	-536.864014	-35.300323	956.332458	604.624329	-15.726731	962.338928	588.608826	160.233093
-589.357727	67.235054	862.481201	-556.717468	-150.058716	864.009399	-627.809448	110.220169	483.051056	-573.813477	-211.782944	509.982605	-673.443298	111.941002	86.286484	-633.339172	-228.612274	84.413383	-553.358459	153.629669	1331.591309	-515.351929	-185.721741	1346.978760	-478.614441	-8.147700	1323.628662	-476.511414	14.283634	1619.826904	-674.747864	231.813080	1091.755859	-573.061035	-309.628723	1104.966064	-512.134216	194.129578	884.304626	-409.106171	-235.335556	899.653381	-537.107910	-35.359798	956.371216	604.525513	-16.007889	962.214905	588.810120	160.305359
-589.645996	67.194344	862.500488	-556.969788	-150.074951	864.013611	-628.051819	110.062050	483.048706	-574.123840	-211.809769	509.988556	-673.461060	111.939461	86.249260	-633.385620	-228.620483	84.359688	-553.887634	153.565323	1331.697388	-515.638428	-186.091003	1347.404053	-479.332306	-8.263032	1323.622681	-477.242767	13.986493	1619.991699	-674.987183	231.780273	1091.740479	-573.141052	-309.505951	1104.933960	-512.298279	193.922104	884.346802	-409.209106	-235.379501	899.595154	-537.393311	-35.390362	956.388916	604.673950	-15.899107	962.272705	589.079224	160.429199
-589.974365	67.101379	862.573242	-557.173767	-150.170959	864.049438	-628.399414	109.895599	483.070526	-574.444092	-211.838699	510.038788	-673.502441	111.906898	86.222206	-633.470642	-228.655197	84.349213	-554.440369	153.505569	1331.888672	-516.157654	-186.312775	1347.490112	-480.026886	-8.436278	1323.647949	-477.897797	13.769176	1620.220459	-675.226990	231.700531	1091.775635	-573.308289	-309.620636	1104.874756	-512.445679	193.675888	884.430481	-409.325531	-235.387070	899.558533	-537.676392	-35.482674	956.449585	604.695007	-15.860453	962.361572	589.317932	160.501877
-590.230042	66.959496	862.675781	-557.306458	-150.272308	864.100769	-628.647217	109.688034	483.100464	-574.802551	-211.857727	510.093719	-673.528931	111.913506	86.166283	-633.507996	-228.667603	84.295547	-554.919373	153.406876	1332.126465	-516.662903	-186.512985	1347.608154	-480.747375	-8.625631	1323.711670	-478.594147	13.473050	1620.423950	-675.430908	231.576889	1091.881348	-573.479370	-309.776886	1104.841187	-512.599365	193.357025	884.583191	-409.483093	-235.358673	899.626648	-537.911743	-35.610935	956.542786	604.724976	-15.816005	962.528259	589.544556	160.528595
-590.517151	66.824669	862.783813	-557.528809	-150.317612	864.147217	-628.967712	109.497910	483.187683	-575.102051	-211.863235	510.163330	-673.527100	111.906715	86.145531	-633.506714	-228.710068	84.266510	-555.399963	153.315155	1332.406006	-517.230652	-186.729462	1347.749390	-481.441376	-8.855411	1323.792725	-479.242218	13.283456	1620.611206	-675.635803	231.469803	1091.993042	-573.663452	-309.871399	1104.820313	-512.721741	193.006134	884.771423	-409.620422	-235.433655	899.602478	-538.190002	-35.717743	956.630188	604.611206	-15.953630	962.705505	589.735474	160.486481
-591.252075	66.177063	862.640564	-557.771667	-150.720795	864.284546	-629.336853	109.418671	483.145599	-575.512634	-211.902939	510.245941	-673.572388	111.870964	86.122124	-633.539612	-228.727219	84.237564	-555.830078	153.230087	1332.671509	-517.957581	-186.849442	1347.543335	-482.088409	-9.032460	1323.846924	-479.877777	12.965387	1620.897217	-675.813110	231.342621	1092.101440	-573.907654	-309.919067	1104.729492	-512.865295	192.718460	884.908386	-409.801636	-235.371887	899.645630	-538.649841	-36.030254	956.602051	604.718262	-15.865472	962.955933	590.004150	160.487152
-591.546021	65.988503	862.657471	-557.897461	-150.898773	864.357971	-629.559875	109.375458	483.092896	-575.790833	-211.879456	510.306366	-673.614136	111.881371	86.081131	-633.584351	-228.718491	84.215462	-556.271912	153.121201	1332.862427	-518.284729	-187.191605	1347.964355	-482.702576	-9.176243	1323.900757	-480.570343	12.689794	1621.041504	-676.008972	231.232483	1092.161011	-574.091003	-309.892883	1104.733643	-513.020874	192.455673	885.015747	-409.978424	-235.330582	899.603638	-538.884521	-36.164955	956.653442	604.831055	-15.853103	963.174255	590.254761	160.496994
-591.353760	66.385071	862.872314	-558.066223	-150.671280	864.315002	-629.665100	109.317680	483.127502	-575.887451	-211.799759	510.257111	-673.596313	111.898796	86.050446	-633.583679	-228.750504	84.142403	-556.720642	153.047607	1333.003052	-518.797180	-187.363327	1348.050415	-483.319153	-9.348527	1323.911743	-481.147827	12.736163	1621.139282	-676.192688	231.154694	1092.191772	-574.323914	-309.882446	1104.660522	-513.195618	192.181442	885.078003	-410.166626	-235.329788	899.513245	-538.945190	-36.038887	956.779602	604.930359	-15.879504	963.356323	590.508179	160.488739
-591.591614	66.268028	862.838379	-558.203003	-150.798035	864.334229	-629.835999	109.259605	483.054688	-576.070007	-211.752655	510.239716	-673.594971	111.914833	86.005074	-633.644470	-228.768463	84.108627	-557.126282	152.953949	1333.162231	-519.293396	-187.540726	1348.132935	-483.907288	-9.519343	1323.935913	-481.860535	12.230201	1621.314697	-676.339294	231.035080	1092.230103	-574.570557	-309.780151	1104.538452	-513.351379	191.937546	885.165710	-410.351959	-235.325684	899.421570	-539.161865	-36.126041	956.781189	605.027771	-15.895564	963.501343	590.736755	160.450531
-591.901917	66.214912	862.865356	-558.548096	-150.802277	864.281372	-630.099426	109.149467	483.067963	-576.265869	-211.732224	510.228271	-673.631897	111.914635	85.982742	-633.678589	-228.769577	84.063080	-557.537231	152.814850	1333.349731	-519.804443	-187.702408	1348.181152	-484.463226	-9.733037	1323.975220	-482.489258	11.982291	1621.482178	-676.487000	230.898682	1092.291626	-574.735718	-309.859741	1104.472900	-513.470459	191.600021	885.244080	-410.530334	-235.313873	899.336304	-539.482788	-36.192280	956.768127	605.148193	-15.936756	963.600342	590.974243	160.371750
-592.198242	65.173134	862.604309	-557.511597	-151.888367	864.975647	-630.169800	108.979095	482.945648	-576.184875	-211.495132	510.437653	-673.603638	111.933090	85.939491	-633.660828	-228.763779	84.014854	-557.959412	152.663193	1333.560791	-520.283752	-187.904327	1348.196167	-485.048309	-9.930388	1324.090576	-483.214539	11.815097	1621.580566	-676.610535	230.794601	1092.402588	-574.934937	-309.858093	1104.365723	-513.596863	191.210648	885.403992	-410.700226	-235.284042	899.291443	-539.409546	-36.674484	957.058228	605.452026	-15.827878	963.695740	591.220215	160.297028
-591.986450	65.546310	862.877563	-557.605835	-151.721909	864.967712	-630.239624	108.794891	483.067871	-576.337219	-211.452240	510.412598	-673.621338	111.922684	85.933472	-633.654297	-228.761383	83.970001	-558.423523	152.494858	1333.798706	-520.759949	-188.081146	1348.210327	-485.606781	-10.123447	1324.212402	-483.875885	11.587402	1621.770996	-676.726074	230.666214	1092.499146	-575.101807	-309.842499	1104.263184	-513.745178	190.869583	885.552917	-410.847321	-235.243118	899.204529	-539.465698	-36.599289	957.248169	605.578674	-15.920503	963.680969	591.408569	160.190491
-592.719177	65.105980	862.720093	-557.996094	-152.061356	865.047729	-630.572571	108.758789	483.025543	-576.598633	-211.474930	510.480652	-673.662903	111.922462	85.930580	-633.648193	-228.737228	83.936478	-558.866394	152.332535	1333.986206	-521.237549	-188.305634	1348.327759	-486.159454	-10.316392	1324.302734	-484.578033	11.342019	1621.930420	-676.860046	230.604080	1092.610229	-575.296448	-309.870422	1104.185669	-513.881531	190.551041	885.652649	-411.063965	-235.114380	899.156494	-539.997437	-36.823891	957.186523	605.698608	-16.006712	963.631470	591.537415	160.075607
-592.498413	65.473900	862.899963	-558.120178	-151.918182	865.072571	-630.637756	108.661865	483.086914	-576.715088	-211.438675	510.455414	-673.675842	111.861488	85.890602	-633.621765	-228.734131	83.908096	-559.318665	152.205856	1334.166504	-521.724243	-188.489624	1348.441895	-486.736664	-10.458624	1324.428467	-485.291748	11.102878	1622.066284	-676.988647	230.560074	1092.648560	-575.480530	-309.854889	1104.070801	-514.031616	190.233231	885.739685	-411.273712	-235.053101	899.057556	-540.064392	-36.715530	957.342896	605.868164	-16.165430	963.530701	591.768433	159.932220
-592.721558	65.485847	862.876953	-558.366455	-151.998627	865.139038	-630.809082	108.593155	483.058228	-576.920654	-211.464935	510.487183	-673.688110	111.867592	85.876320	-633.564819	-228.737900	83.869804	-559.769409	152.072235	1334.343506	-522.237000	-188.660995	1348.474609	-487.303619	-10.627930	1324.557617	-486.028198	10.915941	1622.092285	-677.098511	230.516022	1092.708374	-575.678040	-309.890167	1104.006836	-514.141174	189.979889	885.839783	-411.481476	-234.961975	898.924744	-540.354919	-36.726494	957.384094	605.926208	-16.305676	963.351807	591.953613	159.866394
-592.941223	65.423782	862.857056	-558.648743	-152.105484	865.213562	-631.024658	108.542191	483.059631	-577.125244	-211.500458	510.485687	-673.704285	111.867874	85.823135	-633.566956	-228.733902	83.852303	-560.270874	151.943192	1334.500244	-522.714050	-188.879059	1348.516968	-487.845581	-10.791806	1324.652100	-486.739471	10.572491	1622.268311	-677.229553	230.485947	1092.739868	-575.893433	-309.911255	1103.898560	-514.231873	189.658798	885.969360	-411.707703	-234.883102	898.806335	-540.661194	-36.790421	957.430725	605.854553	-16.365646	963.130432	592.044067	159.815125
-593.582581	64.989082	862.657410	-558.990967	-152.390930	865.263977	-631.269836	108.498817	482.988007	-577.376770	-211.552994	510.531830	-673.741028	111.835197	85.800720	-633.611084	-228.724915	83.822998	-560.745911	151.813873	1334.661621	-523.169128	-189.061127	1348.527832	-488.390991	-10.940469	1324.760620	-487.491547	10.249865	1622.354492	-677.350342	230.391586	1092.823853	-576.062256	-309.930237	1103.785889	-514.315002	189.313416	886.113953	-411.894196	-234.835358	898.721619	-541.127625	-36.986446	957.334961	605.901489	-16.351406	962.786499	592.108704	159.860123
-593.350769	65.280106	862.806519	-559.078735	-152.187790	865.238342	-631.286682	108.409676	483.057861	-577.447815	-211.485138	510.483124	-673.721924	111.840378	85.730972	-633.620239	-228.723648	83.796059	-561.277832	151.698578	1334.875977	-523.609741	-189.250641	1348.552612	-488.954895	-11.137876	1324.864746	-488.165283	9.990042	1622.485352	-677.502625	230.317459	1092.895264	-576.233765	-309.938843	1103.673950	-514.391602	188.970352	886.284790	-412.064270	-234.726440	898.635376	-541.166016	-36.885574	957.448547	605.486511	-16.408049	962.570251	591.997620	159.714371
-593.963867	64.872696	862.640503	-559.447388	-152.425064	865.253601	-631.518127	108.396942	483.010040	-577.697205	-211.546509	510.481384	-673.755676	111.818237	85.733063	-633.659668	-228.740402	83.789871	-561.753845	151.510788	1335.016235	-524.018799	-189.433792	1348.568359	-489.511017	-11.324310	1324.959595	-488.904053	9.665790	1622.579346	-677.688171	230.237808	1092.973389	-576.410217	-309.979126	1103.593750	-514.479431	188.636047	886.448303	-412.267700	-234.612823	898.545532	-541.617432	-37.079433	957.349243	605.062500	-16.666431	962.253357	591.984009	159.591904
-594.154602	64.877266	862.635376	-559.689758	-152.488297	865.255737	-631.651550	108.342331	483.007111	-577.895752	-211.566330	510.490906	-673.758789	111.823578	85.700912	-633.645386	-228.744461	83.774963	-562.231567	151.344360	1335.107544	-524.484741	-189.580170	1348.579834	-490.064972	-11.511950	1324.983398	-489.605652	9.373265	1622.674316	-677.874146	230.179153	1093.006226	-576.590637	-309.961151	1103.444214	-514.612183	188.384186	886.558228	-412.424927	-234.653763	898.334778	-541.861572	-37.120308	957.358948	605.050354	-16.517107	962.117737	592.077881	159.627319
-594.380249	64.873947	862.594543	-559.969604	-152.482788	865.238220	-631.802429	108.335258	482.985107	-578.094299	-211.578796	510.468750	-673.775330	111.822235	85.687691	-633.724060	-228.733124	83.751404	-562.732544	151.159164	1335.176758	-524.962646	-189.774902	1348.592529	-490.594208	-11.668048	1325.031006	-490.304474	9.013057	1622.756592	-678.099915	230.139526	1092.981934	-576.779236	-310.016724	1103.307983	-514.706848	188.070770	886.671143	-412.622833	-234.530212	898.238159	-542.128418	-37.119820	957.335083	605.031372	-16.660004	962.026978	592.505554	159.783768
-594.283936	65.162613	862.707458	-560.152466	-152.369217	865.206055	-631.837585	108.300240	483.003021	-578.189392	-211.565933	510.430145	-673.789063	111.815704	85.651993	-633.689209	-228.693344	83.716263	-563.175354	150.913223	1335.197876	-525.420898	-189.918900	1348.565308	-491.131744	-11.838420	1325.063599	-490.987488	8.701347	1622.808838	-678.329834	230.099045	1092.967896	-576.998535	-310.070313	1103.178223	-514.809509	187.795334	886.788330	-412.844757	-234.166397	898.242310	-542.233398	-37.040695	957.407288	604.816162	-16.857489	961.990601	592.632324	159.755066
-594.740723	64.884560	862.582153	-560.439575	-152.550018	865.202148	-632.010803	108.296654	482.978851	-578.311279	-211.557938	510.445313	-673.840210	111.802444	85.626083	-633.698425	-228.691650	83.726799	-563.628113	150.753067	1335.280884	-525.906738	-190.123032	1348.524780	-491.650635	-11.993931	1325.113159	-491.616180	8.407475	1622.896240	-678.543335	230.024048	1092.940308	-577.198303	-310.138214	1103.023926	-514.863831	187.517395	886.900879	-413.030609	-233.992737	898.163147	-542.582458	-37.184246	957.328003	604.798035	-16.788374	962.072998	592.668213	159.689209
-594.854309	64.855721	862.585999	-560.617798	-152.546753	865.156006	-632.096130	108.278084	482.987732	-578.344788	-211.536148	510.405487	-673.837769	111.802177	85.625771	-633.706238	-228.726593	83.702194	-564.099976	150.618210	1335.361328	-526.363220	-190.268799	1348.441406	-492.124084	-12.177827	1325.118652	-492.190674	8.161296	1623.020508	-678.749390	229.905090	1092.956543	-577.417542	-310.189545	1102.851685	-514.901489	187.227158	887.063171	-413.211456	-233.842224	898.109314	-542.759521	-37.232700	957.321045	604.906921	-16.767664	962.261169	592.911987	159.673615
-594.988220	64.845825	862.608521	-560.816528	-152.575027	865.124695	-632.117065	108.240913	482.998322	-578.367493	-211.491821	510.394257	-673.843933	111.792809	85.615089	-633.703979	-228.695343	83.674103	-564.571838	150.453278	1335.454102	-526.814087	-190.412476	1348.392090	-492.598663	-12.344019	1325.169434	-492.789673	7.875658	1623.102539	-678.952820	229.780838	1092.977417	-577.622559	-310.234955	1102.715210	-514.979797	186.942749	887.220642	-413.384064	-233.676987	898.056458	-542.965271	-37.291893	957.334229	605.293457	-16.616743	962.553589	593.249451	159.642044
-595.126831	64.799652	862.615234	-561.004456	-152.589066	865.105469	-632.147522	108.254494	483.001099	-578.417847	-211.472076	510.383972	-673.865967	111.791359	85.613647	-633.719360	-228.698273	83.662979	-564.981750	150.291779	1335.538086	-527.217468	-190.608749	1348.355591	-493.104004	-12.512388	1325.240479	-493.350403	7.590483	1623.196411	-679.138489	229.651596	1092.993164	-577.851440	-310.286133	1102.575073	-515.087158	186.736282	887.344543	-413.574036	-233.504425	898.024780	-543.171875	-37.346695	957.345886	605.391968	-16.874224	962.809814	593.538635	159.547852
-595.246094	64.788200	862.610046	-561.134583	-152.684937	865.140564	-632.180908	108.311462	482.970398	-578.417236	-211.448151	510.380615	-673.875488	111.779266	85.615837	-633.728699	-228.698303	83.661865	-565.437500	150.151398	1335.613281	-527.676514	-190.794342	1348.315674	-493.581024	-12.673919	1325.318115	-493.886353	7.401455	1623.229858	-679.326965	229.535019	1092.987671	-578.103394	-310.290771	1102.434937	-515.216064	186.546402	887.415405	-413.792694	-233.343246	897.984070	-543.361389	-37.397236	957.384766	605.714722	-17.013725	963.086365	593.853638	159.480911
-595.378540	64.769447	862.582458	-561.297363	-152.723343	865.155701	-632.171814	108.338356	482.913910	-578.425964	-211.416489	510.391846	-673.910522	111.781685	85.609718	-633.721130	-228.678345	83.649635	-565.918762	150.031006	1335.712158	-528.147583	-190.973511	1348.319946	-494.012543	-12.827440	1325.383545	-494.510986	6.988878	1623.296631	-679.511902	229.411209	1092.955444	-578.382446	-310.325348	1102.345459	-515.389526	186.398651	887.437927	-414.003174	-233.191406	897.963989	-543.566711	-37.421680	957.399780	606.034607	-17.156235	963.301575	594.128174	159.389862
-595.201111	65.001747	862.712097	-561.356079	-152.628204	865.141907	-632.097168	108.309029	482.923523	-578.378967	-211.348404	510.365326	-673.876465	111.802521	85.575386	-633.681885	-228.670425	83.612541	-566.356262	149.887360	1335.821411	-528.601990	-191.174576	1348.341187	-494.485901	-12.999565	1325.455444	-495.040100	6.708541	1623.349365	-679.732361	229.247345	1092.969849	-578.671753	-310.338379	1102.229858	-515.546936	186.216644	887.484802	-414.241425	-233.011520	897.965576	-543.626404	-37.379383	957.510315	606.294556	-17.302021	963.440369	594.379517	159.243881
-595.597534	64.726898	862.613770	-561.558105	-152.824478	865.183838	-632.171326	108.312393	482.864410	-578.455078	-211.391663	510.373047	-673.924133	111.761086	85.552521	-633.703918	-228.654327	83.599159	-566.779480	149.691986	1335.913452	-529.048157	-191.381027	1348.354858	-494.962646	-13.186524	1325.536255	-495.557526	6.447405	1623.432129	-679.949158	229.082870	1092.990234	-578.957886	-310.400452	1102.121216	-515.704956	186.062149	887.501343	-414.489532	-232.869949	897.965698	-543.964539	-37.527332	957.490417	606.494080	-17.499788	963.475342	594.591370	159.124435
-595.708191	64.657150	862.623718	-561.613159	-152.886612	865.185364	-632.158630	108.269699	482.858093	-578.395935	-211.334930	510.325012	-673.894409	111.754982	85.526161	-633.703491	-228.668442	83.572960	-567.115234	149.359970	1335.909180	-529.535400	-191.578262	1348.291992	-495.394562	-13.375914	1325.624390	-496.119537	6.134887	1623.477051	-680.172974	228.865097	1092.986206	-579.303589	-310.398560	1101.961060	-515.858948	185.867477	887.525146	-414.761047	-232.690369	897.948486	-544.125793	-37.599758	957.525574	606.636597	-17.631680	963.374023	594.721497	159.037155
-595.814941	64.582924	862.604492	-561.694580	-152.920700	865.166748	-632.163086	108.245369	482.853638	-578.304077	-211.317627	510.260895	-673.893250	111.748138	85.522133	-633.703125	-228.646347	83.565826	-567.630554	149.290314	1336.058105	-529.953186	-191.788452	1348.230469	-495.812225	-13.564444	1325.658325	-496.595062	5.967969	1623.464600	-680.379089	228.671219	1092.994629	-579.639038	-310.440247	1101.818970	-516.050049	185.711288	887.482544	-415.040222	-232.503754	897.902466	-544.291260	-37.659309	957.533325	606.682861	-17.749691	963.186340	594.783020	158.931427
-595.554504	64.873291	862.703857	-561.657654	-152.810669	865.104248	-632.082397	108.209625	482.896271	-578.185181	-211.270111	510.199829	-673.890198	111.727119	85.487450	-633.658447	-228.657455	83.537285	-568.036194	149.160355	1336.074463	-530.346680	-191.984085	1348.158936	-496.238098	-13.760491	1325.677002	-497.102112	5.705886	1623.503662	-680.553711	228.484222	1092.958130	-579.981567	-310.470612	1101.636475	-516.251953	185.582947	887.396301	-415.302460	-232.315781	897.852844	-544.247070	-37.585274	957.598877	606.681702	-17.869734	962.937988	594.811523	158.867386
-595.608337	64.853546	862.697998	-561.700134	-152.841522	865.092041	-632.108582	108.214264	482.865112	-578.080627	-211.230331	510.164825	-673.861206	111.722359	85.480209	-633.594727	-228.641571	83.512878	-568.425171	149.022537	1336.086304	-530.724304	-192.164307	1348.104980	-496.678955	-13.922189	1325.676025	-497.583740	5.412764	1623.630615	-680.752991	228.297897	1092.878784	-580.314453	-310.455994	1101.502686	-516.473328	185.465073	887.265686	-415.588623	-232.342606	897.698120	-544.356323	-37.621117	957.612915	606.660278	-17.992056	962.681274	594.786987	158.803284
-595.699097	64.849358	862.695435	-561.803711	-152.899719	865.049377	-632.161072	108.185265	482.829041	-578.060425	-211.216217	510.155823	-673.866821	111.727417	85.467857	-633.659729	-228.606094	83.503761	-568.834717	148.888077	1336.112305	-531.154907	-192.386383	1348.099976	-497.095917	-14.114093	1325.674316	-498.049072	5.172493	1623.700439	-680.954956	228.102936	1092.784912	-580.673462	-310.482544	1101.373535	-516.692993	185.353745	887.133789	-415.906128	-232.210556	897.614197	-544.500793	-37.680313	957.609497	606.631409	-18.102678	962.426880	594.766602	158.710724
-596.242432	64.447937	862.548828	-562.024902	-153.190491	865.065063	-632.343872	108.189697	482.755493	-578.135071	-211.243835	510.211029	-673.880005	111.693420	85.449234	-633.703613	-228.590179	83.500565	-569.238953	148.786331	1336.174927	-531.569702	-192.600128	1348.089355	-497.574463	-14.286768	1325.679199	-498.520691	4.927013	1623.755127	-681.157349	227.909286	1092.720947	-581.057800	-310.438599	1101.196411	-516.957703	185.248245	886.962769	-416.227661	-232.130341	897.495544	-544.857544	-37.898796	957.525940	606.639038	-18.232309	962.229614	594.743164	158.590866
-596.392517	64.412048	862.603210	-562.162964	-153.212250	865.042725	-632.389893	108.153442	482.770477	-578.253052	-211.348328	510.215424	-673.888672	111.673569	85.440369	-633.740479	-228.592957	83.506042	-569.598938	148.678818	1336.283325	-531.994568	-192.849258	1348.101685	-498.038483	-14.506197	1325.667236	-498.943787	4.693900	1623.823975	-681.353577	227.672470	1092.686157	-581.455933	-310.462830	1101.068726	-517.285217	185.174118	886.727417	-416.658447	-231.863129	897.443604	-545.030273	-37.962704	957.554871	606.669434	-18.342272	962.133972	594.753296	158.407471
-596.508789	64.360031	862.630371	-562.269348	-153.247009	865.033142	-632.389099	108.115265	482.786560	-578.289001	-211.371643	510.199982	-673.889893	111.672974	85.398102	-633.788269	-228.601639	83.493462	-569.942749	148.585739	1336.361816	-532.386414	-193.093323	1348.068237	-498.487549	-14.690328	1325.621338	-499.313843	4.506113	1623.908203	-681.517273	227.382599	1092.616089	-581.844055	-310.451508	1100.916870	-517.644531	185.129303	886.463684	-417.080109	-231.794296	897.290161	-545.183472	-38.026260	957.580322	606.800781	-18.492865	962.142822	594.795959	158.209625
-596.099976	64.699097	862.819153	-562.175720	-153.029175	865.006104	-632.223511	108.028648	482.842926	-578.058838	-211.243393	510.139374	-673.833923	111.674423	85.347984	-633.715027	-228.618362	83.421326	-570.128540	148.427628	1336.384766	-532.777100	-193.369934	1348.023560	-498.897858	-14.886944	1325.536743	-499.720856	4.246943	1623.874146	-681.655579	227.128891	1092.585693	-582.273254	-310.372925	1100.681763	-517.967957	185.035095	886.159241	-417.524567	-231.779953	897.045959	-545.050232	-37.911636	957.715210	607.010986	-18.629196	962.239014	594.854370	158.054459
-596.699219	64.176407	862.670166	-562.364807	-153.332947	865.054993	-632.327271	108.066170	482.692963	-578.106384	-211.318314	510.153778	-673.857544	111.628685	85.349098	-633.802429	-228.663895	83.458588	-570.391174	148.385178	1336.431519	-533.157776	-193.686676	1347.971313	-499.246643	-15.069398	1325.454712	-500.050049	4.026799	1623.809937	-681.775085	226.902222	1092.512085	-582.705872	-310.343414	1100.436890	-518.325867	184.869553	885.815125	-418.032654	-231.695404	896.741272	-545.423706	-38.165909	957.646973	607.255676	-18.820534	962.390076	594.907532	157.894196
-596.856689	64.059380	862.684265	-562.415161	-153.408264	865.103638	-632.283813	108.079514	482.618561	-577.987793	-211.329605	510.129059	-673.864807	111.606560	85.342400	-633.833252	-228.661774	83.460228	-570.642212	148.338364	1336.469482	-533.524475	-193.956421	1347.850952	-499.595703	-15.249180	1325.371216	-500.308350	3.843219	1623.726318	-681.882813	226.702881	1092.462524	-583.119324	-310.349426	1100.206421	-518.792297	184.768051	885.375793	-418.528320	-231.694046	896.380310	-545.573608	-38.236279	957.693237	607.538391	-18.992336	962.573364	594.956055	157.676239
-596.548828	64.361847	862.939270	-562.353149	-153.191086	865.116516	-632.088196	108.030258	482.637909	-577.681519	-211.329468	510.083527	-673.816101	111.618935	85.318230	-633.820740	-228.656235	83.457008	-570.975769	148.359619	1336.559814	-534.086731	-194.037369	1347.358276	-499.841888	-15.396813	1325.314941	-500.564819	3.584228	1623.557617	-681.938660	226.446976	1092.433472	-583.568726	-310.312103	1099.901001	-519.335144	184.615250	884.799133	-419.131470	-231.685959	895.883728	-545.515808	-38.141277	957.884460	607.830078	-19.142458	962.738770	594.995972	157.478806
-596.772705	64.172058	863.029785	-562.490723	-153.242218	865.204956	-631.957153	108.017502	482.579193	-577.499084	-211.449875	510.102539	-673.772522	111.550972	85.342995	-633.897034	-228.632050	83.520477	-571.162537	148.206757	1336.599854	-534.204041	-194.377335	1347.484009	-500.044403	-15.553236	1325.245117	-500.685974	3.343079	1623.415283	-681.941650	226.182480	1092.377319	-584.016235	-310.047455	1099.591309	-519.876465	184.330719	884.240601	-419.755219	-231.746094	895.316345	-545.768738	-38.256290	957.999573	608.076965	-19.291502	962.902954	594.952087	157.258957
-597.078125	64.009369	863.098511	-562.690796	-153.313507	865.299927	-631.816956	108.025055	482.572906	-577.222717	-211.557907	510.125122	-673.786865	111.500465	85.358864	-633.933594	-228.614746	83.566231	-571.391113	148.050232	1336.612427	-534.528748	-194.604446	1347.222900	-500.227051	-15.737343	1325.172607	-500.791687	3.151841	1623.118164	-681.908508	225.989090	1092.297119	-584.424561	-309.960358	1099.244141	-520.450012	183.946198	883.611694	-420.411133	-231.759766	894.667114	-546.099915	-38.355007	958.108521	608.283691	-19.409649	963.009583	594.908569	157.073853
-597.437927	63.906834	863.133545	-562.999573	-153.294312	865.370667	-631.538818	108.072861	482.492065	-576.865845	-211.742294	510.103668	-673.751465	111.436874	85.335358	-633.995361	-228.643188	83.623672	-571.600464	147.932175	1336.567383	-534.760620	-194.831848	1346.908569	-500.365967	-15.915533	1325.050903	-500.819427	2.918865	1622.825684	-681.831299	225.876602	1092.194824	-584.827454	-309.804291	1098.783447	-521.126892	183.517746	882.805298	-421.067169	-231.803772	893.874207	-546.521790	-38.383373	958.191956	608.442078	-19.502275	963.007141	594.842834	156.947998
-597.880737	63.780571	863.103394	-563.372131	-153.303802	865.405762	-631.265564	108.261917	482.391174	-576.317200	-211.923126	510.076599	-673.767761	111.360794	85.319588	-634.077026	-228.671082	83.661736	-571.760132	147.813141	1336.423828	-534.918457	-195.099564	1346.537598	-500.485138	-16.083408	1324.855347	-500.877167	2.536967	1622.460693	-681.700989	225.842789	1091.963989	-585.193542	-309.632355	1098.247070	-521.906128	183.072021	881.851196	-421.872498	-231.841171	892.823303	-547.010254	-38.421261	958.221313	608.495789	-19.577539	962.953857	594.700439	156.915390
-598.773376	63.254288	862.802856	-563.805237	-153.601974	865.412598	-630.937195	108.478622	482.156250	-575.637878	-212.061752	509.942505	-673.740906	111.319862	85.280006	-634.165833	-228.718063	83.701225	-571.868713	147.725281	1336.182251	-534.963318	-195.324310	1346.099731	-500.590515	-16.255798	1324.593262	-500.805481	2.322888	1622.047241	-681.524292	225.873917	1091.666260	-585.448547	-309.501740	1097.600220	-522.679871	182.426285	880.694519	-422.727417	-231.903564	891.625671	-547.705505	-38.627644	958.071960	608.504028	-19.669315	962.858215	594.597229	156.908279
-598.997070	63.458057	862.788147	-564.132141	-153.497528	865.263733	-630.351135	108.654938	481.980011	-574.783386	-212.279144	509.750183	-673.669922	111.332878	85.233124	-634.133606	-228.759842	83.724884	-571.780945	147.510956	1335.821533	-534.943115	-195.532837	1345.505615	-500.644775	-16.394438	1324.241455	-500.757782	2.100182	1621.562500	-681.131226	225.902664	1091.218872	-585.701721	-309.326508	1096.899658	-523.588806	181.856567	879.311890	-423.617615	-231.942963	890.231506	-548.095520	-38.568504	958.037659	608.529419	-19.868629	962.726929	594.557312	156.740265
-599.905762	63.177715	862.455872	-564.724182	-153.697144	865.015320	-629.993774	108.992691	481.729980	-573.966797	-212.620575	509.578339	-673.705872	111.357742	85.215897	-634.193054	-228.837708	83.779243	-571.756287	147.403046	1335.460693	-534.874512	-195.704147	1344.875732	-500.667725	-16.548393	1323.833862	-500.686401	1.857187	1621.046753	-680.697693	226.037674	1090.701416	-585.847351	-309.150818	1096.204834	-524.558289	181.164505	877.764343	-424.612061	-232.084122	888.637390	-548.823853	-38.717445	957.733154	608.442017	-19.989012	962.628601	594.436035	156.660797
-600.426758	62.951225	862.164551	-564.909424	-153.641861	864.916626	-629.407166	109.363991	481.479370	-572.918701	-212.858276	509.327423	-673.682739	111.426147	85.173798	-634.096741	-228.930023	83.856644	-571.832642	147.408295	1335.135986	-534.621216	-195.920517	1344.247314	-500.657166	-16.698505	1323.364014	-500.567780	1.707567	1620.487915	-680.091248	226.024765	1090.152954	-585.877319	-308.915619	1095.400513	-525.521301	180.286194	876.032654	-425.709961	-232.168869	886.882751	-549.285034	-38.676384	957.567688	608.267883	-20.078999	962.573853	594.278992	156.585022
-601.074036	62.922050	861.909180	-565.589661	-153.912186	864.692200	-628.893799	109.724083	481.258545	-572.145264	-213.276535	509.148285	-673.653564	111.512222	85.141975	-634.113037	-228.986282	83.937050	-571.694824	147.268219	1334.697754	-534.342407	-196.077469	1343.523193	-500.597931	-16.846443	1322.847534	-500.490417	1.375309	1619.996826	-679.340088	226.074081	1089.505005	-585.891968	-308.640411	1094.521851	-526.575500	179.424454	874.077759	-426.811737	-232.230499	884.914429	-549.989685	-38.831676	957.342712	608.102173	-20.106745	962.560425	594.135925	156.519852
-601.851013	63.027287	861.632629	-566.514465	-154.161194	864.256226	-628.427612	110.112358	480.977478	-571.473694	-213.743439	508.912018	-673.646606	111.606285	85.071312	-634.257019	-229.089951	84.062370	-571.390198	147.045532	1334.171631	-533.959045	-196.227036	1342.693604	-500.559937	-16.962418	1322.255005	-500.416504	1.137983	1619.407104	-678.492249	226.057617	1088.780151	-585.766907	-308.214020	1093.555908	-527.718994	178.419678	871.934143	-428.031891	-232.237000	882.684875	-550.804565	-39.000378	956.980469	607.909729	-20.141685	962.582764	593.999939	156.489075
-602.818909	63.117489	861.317749	-567.646484	-154.278656	863.616699	-628.053528	110.602623	480.742432	-570.846436	-214.198761	508.601868	-673.631592	111.678398	85.037201	-634.358459	-229.172806	84.114647	-571.379517	147.108627	1333.669678	-533.523926	-196.408783	1341.811523	-500.483337	-17.042595	1321.518311	-500.201508	1.071371	1618.793823	-677.603760	226.071701	1087.980225	-585.609009	-307.791962	1092.481445	-528.951599	177.360977	869.570679	-429.274261	-232.185532	880.201721	-551.704895	-39.162148	956.460266	607.687439	-20.195728	962.646057	593.890991	156.437958
-603.799133	63.281685	861.012451	-568.750061	-154.304428	862.843262	-627.795898	111.167236	480.480957	-570.157776	-214.605606	508.242004	-673.761536	111.755043	85.026207	-634.381897	-229.224182	84.159813	-570.978394	146.917755	1333.012451	-532.991882	-196.580505	1340.888062	-500.382019	-17.110006	1320.749023	-500.042114	0.782919	1618.211304	-676.542358	225.960876	1087.055054	-585.368164	-307.351776	1091.295166	-530.294250	176.158707	867.017395	-430.630768	-232.116623	877.464600	-552.594421	-39.295612	955.880066	607.346924	-20.032703	962.863892	593.686157	156.378387
-604.709595	63.440735	860.686401	-569.750854	-154.370590	862.066833	-627.445496	111.655960	480.239532	-569.452454	-215.012421	507.875000	-673.843384	111.795311	85.022133	-634.474304	-229.329941	84.209526	-570.906433	146.973434	1332.395874	-532.461792	-196.760025	1339.850708	-500.230743	-17.184704	1319.885376	-499.817444	0.612888	1617.468384	-675.362732	225.717651	1086.047485	-585.022888	-306.832703	1089.976196	-531.733765	174.858795	864.086853	-432.104614	-231.958679	874.465393	-553.402771	-39.440430	955.288330	607.480286	-20.213755	962.749512	593.650818	156.572281
-605.417603	63.407108	860.398560	-570.385376	-154.496506	861.567993	-626.880554	112.045860	479.919342	-568.607788	-215.345978	507.556000	-673.869080	111.863976	84.992676	-634.637329	-229.397842	84.241180	-570.622009	146.914200	1331.725220	-531.832581	-196.967896	1338.829224	-500.087402	-17.297543	1318.986572	-499.595276	0.319016	1616.841797	-673.864380	225.127625	1084.750000	-584.566345	-306.370422	1088.595459	-533.441711	173.401978	860.837219	-433.741272	-231.669571	871.207764	-554.054688	-39.599190	954.893066	607.171753	-20.244352	962.719849	593.496277	156.603928
-606.184753	63.115990	860.059570	-571.000977	-154.539963	861.126160	-626.321289	112.476570	479.582794	-567.763794	-215.602005	507.249481	-673.867798	111.921265	84.986847	-634.712891	-229.499893	84.326591	-570.266174	146.828278	1331.033691	-531.186157	-197.177612	1337.758667	-499.861572	-17.454920	1318.116577	-499.320343	0.197729	1616.119019	-672.277954	224.432541	1083.555542	-584.080505	-305.717957	1087.166138	-535.150208	171.746872	857.581299	-435.750519	-231.322052	867.522400	-554.734741	-39.778709	954.499329	606.731873	-20.188154	962.689819	593.249207	156.613159
-607.102173	62.891956	859.745544	-572.009216	-154.669617	860.588257	-625.698181	112.953293	479.283752	-567.051392	-215.933914	506.953247	-673.851379	111.966537	84.986298	-634.822144	-229.555176	84.422783	-569.898193	146.784317	1330.350098	-530.503296	-197.375961	1336.674805	-499.558960	-17.596375	1317.243408	-499.128998	-0.099459	1615.456177	-670.587097	223.570374	1082.350098	-583.384949	-305.044189	1085.696289	-536.973145	170.486862	854.213501	-437.422821	-230.965271	864.327637	-555.635925	-40.053848	954.057251	606.252319	-20.144983	962.684753	592.987000	156.638474
-607.921570	62.630180	859.540344	-572.770142	-154.748138	860.269287	-625.051453	113.356987	478.978394	-566.281250	-216.211136	506.684174	-673.845337	112.004974	85.026642	-634.853394	-229.616623	84.547272	-569.233582	146.593384	1329.595825	-529.715332	-197.581070	1335.656250	-499.294556	-17.728838	1316.420654	-498.960327	-0.319717	1614.724854	-668.548706	222.198730	1081.025635	-582.595947	-304.490692	1084.266846	-538.772095	168.980820	850.700134	-440.226105	-231.005814	860.174927	-556.463501	-40.265125	953.811279	605.859070	-20.205349	962.646545	593.038391	156.347366
-608.594055	62.345978	859.316040	-573.109741	-154.945816	860.100220	-624.158447	113.755165	478.613159	-565.316345	-216.302383	506.514557	-673.754272	112.051910	85.025703	-634.854736	-229.658493	84.608871	-568.919678	146.697601	1328.894165	-528.955139	-197.770355	1334.559937	-498.944458	-17.841215	1315.586060	-498.753540	-0.355062	1613.959229	-666.714661	221.044968	1079.854736	-581.891357	-303.793640	1082.870361	-540.557190	167.151337	847.172913	-443.055603	-229.836609	856.316589	-557.114319	-40.451412	953.663269	605.215759	-20.045300	962.569824	592.467041	156.694305
-609.410583	62.080070	859.088013	-573.808960	-155.106232	859.801086	-623.534180	114.254578	478.275574	-564.486023	-216.454376	506.321991	-673.781250	112.045456	85.075378	-634.832214	-229.668991	84.692200	-568.382690	146.645065	1328.105103	-528.096497	-197.912674	1333.467529	-498.552612	-17.996033	1314.712891	-498.637756	-0.527117	1613.121582	-664.715637	219.712082	1078.537476	-581.002869	-303.107544	1081.458740	-542.622375	165.595352	843.472900	-446.156067	-229.197372	852.196167	-557.969849	-40.690163	953.436279	604.686279	-19.979261	962.445435	592.122070	156.825348
-610.180359	62.029991	858.902954	-574.622986	-155.251099	859.477234	-622.877930	114.733246	477.998688	-563.708130	-216.662704	506.103851	-673.720825	112.091896	85.087318	-634.827942	-229.639404	84.766846	-567.758423	146.547440	1327.182739	-527.210388	-197.994690	1332.306641	-498.192902	-18.102282	1313.838013	-498.566162	-0.854092	1612.223877	-662.726563	218.352036	1077.173340	-580.101563	-302.361877	1080.002930	-544.723389	163.596848	839.848328	-449.592346	-228.021439	848.106140	-558.860962	-40.873199	953.222595	604.415649	-19.492676	962.085938	591.819214	157.184586
-611.060913	62.039253	858.728577	-575.552856	-155.361053	859.181030	-622.208374	115.093002	477.704376	-563.144165	-216.904449	505.914581	-673.685059	112.077103	85.110580	-634.854614	-229.630508	84.855888	-567.177246	146.457077	1326.255249	-526.381287	-198.014572	1331.121704	-497.807709	-18.223782	1312.844360	-498.392029	-0.915615	1611.219238	-660.779480	216.903870	1075.900391	-579.165710	-301.588409	1078.609619	-546.601501	161.016632	836.250488	-453.290222	-226.783920	844.034485	-559.851807	-41.000893	953.022461	603.711182	-19.469826	962.108765	591.348938	157.113678
-611.792358	61.970196	858.520142	-576.143982	-155.446609	858.928711	-621.522461	115.357506	477.402893	-562.534180	-216.960327	505.655853	-673.649353	112.102249	85.130035	-634.845886	-229.629791	84.881149	-566.544617	146.305695	1325.262085	-525.640259	-198.053833	1329.991577	-497.474670	-18.392363	1311.864624	-498.217682	-1.168137	1610.327148	-658.782898	215.311111	1074.518188	-578.248474	-300.716248	1077.199951	-548.725891	158.576523	832.828552	-457.108978	-225.521988	839.908752	-560.655823	-41.099358	952.843994	603.078918	-19.393253	961.959717	590.934814	157.204941
-612.582520	62.035381	858.296387	-577.021667	-155.589005	858.544006	-620.954651	115.601372	477.150940	-562.122437	-217.176529	505.405457	-673.607178	112.120483	85.138474	-634.920715	-229.619812	84.903999	-565.894958	146.138306	1324.276978	-524.961304	-198.109802	1328.871948	-497.144165	-18.535053	1310.825928	-497.874603	-1.288805	1609.418945	-656.823364	213.516235	1073.165527	-577.513611	-299.561493	1075.729370	-550.936707	155.877441	829.595581	-461.093384	-224.143082	835.971741	-561.517334	-41.230797	952.554993	602.466919	-19.304317	961.792480	590.503662	157.336060
-613.320862	62.015892	857.973938	-577.583862	-155.870895	858.250061	-620.393738	115.889816	476.877472	-561.647217	-217.249756	505.172394	-673.537842	112.160965	85.122429	-634.902283	-229.608994	84.913841	-565.176147	145.941284	1323.173340	-524.314209	-198.183990	1327.784302	-496.832581	-18.718021	1309.793213	-497.488434	-1.303747	1608.487915	-655.273804	212.098190	1071.723755	-576.704468	-298.756104	1074.465820	-553.219360	152.916916	826.544556	-465.229248	-222.722733	832.269531	-562.211731	-41.356174	952.260925	601.758240	-19.099863	961.608582	589.819458	157.635635
-613.975342	61.966301	857.578491	-578.041870	-156.078751	857.936462	-620.083008	116.185669	476.657288	-561.166443	-217.281525	504.930542	-673.571106	112.196419	85.121536	-634.904785	-229.593658	84.930862	-564.608765	145.936020	1322.126587	-523.737915	-198.294327	1326.648315	-496.530243	-18.846338	1308.728271	-497.059631	-1.500492	1607.727051	-653.933838	210.707397	1070.225586	-576.025879	-297.925903	1073.170776	-555.463989	149.841827	823.769775	-469.494843	-221.241577	828.677307	-562.806641	-41.430012	951.916809	601.033875	-18.949530	961.474609	589.130981	157.831909
-614.467468	61.932659	857.170044	-578.279663	-156.184525	857.588501	-619.746948	116.437653	476.363586	-560.681885	-217.241562	504.689636	-673.195251	111.970490	84.793312	-634.922058	-229.607986	84.913193	-563.884583	145.898697	1321.060425	-523.155457	-198.449539	1325.666016	-496.173676	-19.020258	1307.709717	-496.522064	-1.564165	1606.946411	-652.910583	209.294800	1068.822266	-575.702942	-296.927887	1071.769897	-557.339722	146.934723	821.581421	-473.900391	-219.691284	825.312683	-563.206360	-41.442505	951.547424	600.512390	-19.106531	961.366333	588.934937	157.625595
-614.951782	61.954594	856.809692	-578.679138	-156.310349	857.242798	-619.346680	116.635864	476.091431	-560.315002	-217.269806	504.517975	-673.422607	112.284523	85.004181	-634.942383	-229.614120	84.942520	-563.126648	145.821762	1320.073853	-522.599182	-198.616577	1324.683105	-495.807678	-19.194002	1306.794800	-495.884155	-1.494534	1606.265259	-652.263672	207.674316	1067.653687	-575.422607	-296.466248	1070.715088	-558.501892	144.538406	820.031128	-478.550720	-218.063507	822.254028	-563.626160	-41.475441	951.185425	599.900635	-19.131556	961.264221	588.467834	157.608170
-615.483948	61.951954	856.426941	-579.269409	-156.460129	856.898499	-619.242188	116.893471	475.951630	-559.886047	-217.248322	504.325714	-673.101990	112.044304	84.673210	-634.884216	-229.660751	84.972382	-562.422974	145.818054	1319.188232	-522.082275	-198.812683	1323.852661	-495.429932	-19.301901	1305.973755	-495.341187	-1.689783	1605.680298	-652.064270	205.980957	1066.674438	-575.569946	-296.036255	1069.707642	-558.938965	142.846817	819.220337	-483.420685	-216.501999	819.510803	-564.107849	-41.534603	950.792847	598.891724	-19.379940	961.374634	587.776428	157.381851
-616.125916	61.874954	856.050171	-580.081848	-156.663010	856.598450	-619.747864	117.285278	475.862854	-559.996765	-217.528992	504.214081	-673.592224	112.280861	84.987358	-634.981079	-229.679306	85.021370	-561.815674	145.867142	1318.465942	-521.523193	-199.041458	1323.122437	-494.951385	-19.456900	1305.221069	-494.691162	-1.657978	1605.037476	-652.416016	204.415634	1066.136963	-576.130981	-295.403107	1068.742920	-558.858948	141.983063	818.921570	-488.269958	-214.614349	817.191223	-564.688660	-41.646759	950.400818	598.655457	-19.128803	961.251587	587.288513	157.541245
-616.688660	61.784473	855.909302	-580.911133	-156.832840	856.390320	-620.323547	117.547806	475.800476	-560.073853	-217.909561	504.119995	-673.804077	112.295235	85.066841	-635.079529	-229.705627	85.079086	-561.181396	145.823944	1317.834717	-521.001770	-199.260529	1322.506592	-494.482117	-19.638010	1304.540649	-494.039917	-1.714130	1604.459717	-653.078857	203.010071	1065.913696	-576.798889	-295.658203	1068.188965	-558.344299	141.665573	818.944031	-493.489716	-212.944733	815.154175	-565.262085	-41.828682	950.185852	598.138794	-19.069893	961.236206	586.763184	157.602829
-617.296204	61.906555	856.006531	-582.381531	-156.334137	856.114624	-620.808411	117.708221	475.811890	-560.041138	-218.202316	503.916046	-673.965088	112.350021	85.095604	-635.179321	-229.715546	85.130905	-560.655090	145.750763	1317.302490	-520.388550	-199.447998	1321.885132	-493.999908	-19.759857	1303.860840	-493.403961	-1.815121	1603.801636	-653.816589	201.878647	1065.881226	-577.713318	-295.899567	1067.649048	-557.640015	141.810608	819.242493	-498.579163	-211.028275	813.495911	-566.129944	-41.774384	950.050598	597.620544	-19.040094	961.232727	586.208984	157.655060
-617.647522	61.738857	856.173767	-583.000549	-156.655563	855.991699	-620.856079	117.751457	475.859802	-559.791870	-218.386124	503.852661	-674.047424	112.353752	85.138336	-635.185791	-229.688507	85.144905	-560.191956	145.653259	1316.872559	-519.718750	-199.602539	1321.342651	-493.483002	-19.838408	1303.211426	-492.697479	-1.891033	1603.142334	-654.665833	201.392761	1066.043823	-578.959900	-295.906342	1067.090698	-556.916870	142.241241	819.685669	-502.734436	-209.115952	812.419006	-566.547058	-42.178181	950.057434	597.150024	-18.954849	961.235596	585.643738	157.739929
-618.037048	61.581406	856.402344	-583.887268	-156.465683	855.891541	-620.623474	117.726440	475.857330	-559.325623	-218.438782	503.637787	-673.696716	112.113960	84.871048	-635.036438	-229.683319	85.127701	-559.870483	145.611435	1316.695679	-518.948242	-199.728119	1320.860352	-492.973083	-19.924484	1302.609741	-491.960388	-2.073608	1602.545898	-655.386536	201.335983	1066.305176	-580.135193	-295.906738	1066.686523	-556.399902	142.781540	820.301025	-505.299255	-207.845825	812.050598	-567.098206	-42.358589	950.101135	596.660950	-18.801065	961.252808	585.047119	158.030289
-618.469910	61.360226	856.638550	-584.754395	-156.380844	855.936584	-620.245117	117.688087	475.881287	-559.159424	-218.636566	503.570313	-673.673645	112.082779	84.875229	-634.994385	-229.638245	85.133118	-559.601013	145.528351	1316.632446	-518.095764	-199.851059	1320.410278	-492.511536	-19.957180	1302.089722	-491.103882	-2.163496	1601.935059	-656.225830	201.941895	1066.698608	-581.154785	-296.127350	1066.717529	-556.278748	143.294617	820.959595	-506.177063	-207.722122	812.209900	-567.693787	-42.561150	950.229309	596.276184	-18.713776	961.255615	584.614624	158.075867
-618.965820	61.111885	856.867126	-585.548828	-156.392532	856.066040	-619.916321	117.594223	475.848450	-559.599548	-219.082092	503.662933	-674.030884	112.289146	85.170570	-635.116699	-229.664764	85.158852	-559.402954	145.398300	1316.749878	-517.381775	-199.969498	1320.132202	-492.036621	-20.007614	1301.656250	-490.164551	-2.102598	1601.365601	-657.243225	203.006454	1067.073120	-582.359436	-296.153412	1066.845581	-556.508545	143.662689	821.645081	-506.207642	-208.083847	812.877441	-568.302185	-42.769470	950.399109	595.697021	-18.796791	961.231445	584.125854	158.058228
-619.378662	60.922985	857.094482	-586.150696	-156.547577	856.283997	-619.737061	117.416405	475.875305	-560.416382	-219.428711	503.848145	-673.957153	112.235916	85.177811	-635.213379	-229.672867	85.221680	-559.125061	145.142654	1316.948486	-516.695557	-200.049423	1319.931274	-491.650055	-20.093191	1301.301758	-489.280518	-2.293354	1600.882935	-658.074219	204.086945	1067.524658	-582.991577	-296.861938	1067.347412	-557.022766	143.872513	822.252686	-505.957458	-208.580673	813.797119	-568.821655	-42.976158	950.627930	595.269165	-19.167873	961.487061	583.565369	158.080246
-619.934692	60.765816	857.285522	-586.945129	-156.542130	856.499329	-619.791870	117.307732	475.903809	-561.294128	-219.568314	503.976105	-673.904419	112.247696	85.178261	-635.292969	-229.745544	85.235794	-559.068787	145.117111	1317.265259	-516.225281	-200.125320	1319.873901	-491.287567	-20.212826	1301.011841	-488.298676	-2.366705	1600.448242	-658.865234	205.181976	1067.971680	-583.333862	-297.671448	1067.854614	-557.811523	143.999863	822.753418	-505.322784	-209.270370	814.672424	-569.467896	-43.070686	950.821594	595.092957	-18.781651	961.434326	583.223022	158.167480
-620.376648	60.546692	857.375305	-587.136658	-157.082489	856.704468	-620.004028	117.138611	475.957245	-561.908936	-219.454956	504.223969	-673.832764	112.243225	85.146729	-635.393494	-229.797318	85.189545	-558.762085	144.857544	1317.350952	-516.175903	-200.094238	1319.564697	-491.057739	-20.324018	1300.760986	-487.287750	-2.427107	1600.048706	-659.457458	206.098816	1068.436401	-583.265198	-298.597443	1068.236450	-558.891724	144.172531	823.192688	-504.393524	-209.920456	815.470032	-569.797974	-43.370701	950.969788	594.635803	-18.711123	961.383179	582.690063	158.369995
-620.914917	60.527393	857.408447	-587.760437	-157.110428	856.758118	-620.455078	116.991241	476.021454	-562.354980	-219.376923	504.280182	-673.811279	112.218437	85.143578	-635.353882	-229.840042	85.097191	-558.628479	144.840576	1317.504639	-515.863037	-200.327637	1319.951782	-490.905548	-20.470064	1300.560059	-486.179199	-2.362629	1599.654053	-659.917908	206.801697	1068.817871	-582.982849	-299.619232	1068.610962	-560.073120	144.251144	823.467896	-504.448090	-210.735657	816.066223	-570.266479	-43.381741	950.971741	594.431641	-18.334164	961.288574	582.267822	158.573196
-621.403503	60.518284	857.366150	-588.183350	-157.327301	856.726501	-620.814514	116.869179	476.031952	-562.711548	-219.287704	504.293610	-673.770935	112.209358	85.085411	-635.402161	-229.868362	84.979195	-558.348572	144.721222	1317.518921	-515.923828	-200.455688	1320.078125	-490.794312	-20.663359	1300.399170	-485.131897	-2.521294	1599.429932	-660.252502	207.313629	1069.170532	-582.676086	-300.582306	1068.881226	-561.295044	144.416290	823.638733	-504.709076	-211.263321	816.387695	-570.561890	-43.459911	950.874634	594.165527	-18.010406	961.138672	581.920288	158.750854
-621.864624	60.536037	857.372620	-588.599670	-157.557877	856.667053	-621.355225	116.809723	476.073425	-563.071350	-219.202667	504.233948	-673.464478	111.927055	84.777802	-635.404053	-229.918930	84.892143	-558.074280	144.636124	1317.506958	-516.158569	-200.547012	1320.275391	-490.744659	-20.836945	1300.312622	-484.002655	-2.542959	1599.242798	-660.464355	207.496170	1069.477173	-582.236938	-301.789307	1069.295898	-562.496338	144.453995	823.653992	-505.846100	-212.134140	816.622864	-570.813904	-43.564590	950.779724	593.896362	-17.787764	961.062073	581.469116	159.088913
-622.306274	60.541626	857.399170	-589.007080	-157.731461	856.664734	-621.890808	116.756210	476.127625	-563.527161	-219.086105	504.206360	-673.809021	112.172195	85.018509	-635.478271	-229.939072	84.792038	-557.721069	144.572815	1317.541260	-516.404602	-200.685532	1320.533936	-490.746490	-21.017643	1300.349487	-482.956177	-2.618813	1599.103882	-660.574768	207.437012	1069.779663	-582.102234	-302.298370	1069.440674	-563.761597	144.673431	823.579041	-506.654449	-212.545197	816.730347	-571.058533	-43.631966	950.724731	593.709290	-17.644472	961.023682	581.073608	159.192200
-622.756104	60.601437	857.484741	-589.422913	-157.803741	856.650879	-622.275696	116.576622	476.164032	-564.057739	-219.008194	504.263763	-673.471924	111.972244	84.694077	-635.478699	-229.973068	84.755531	-557.398376	144.477921	1317.585815	-516.596924	-200.808167	1320.857056	-490.734894	-21.169922	1300.401733	-481.862579	-2.663301	1599.078857	-660.602417	207.180435	1070.043579	-581.887573	-303.398743	1069.978760	-564.877014	144.742737	823.423584	-508.442108	-213.244156	816.730774	-571.321716	-43.652336	950.698547	593.564697	-17.490568	961.009949	580.734863	159.317200
-623.240662	60.638981	857.579346	-589.852905	-157.872177	856.691895	-622.754150	116.504494	476.220093	-564.554504	-218.900574	504.374084	-673.515930	111.985298	84.657585	-635.467957	-229.960358	84.718750	-557.131836	144.434586	1317.633789	-516.733093	-200.909058	1321.143311	-490.725281	-21.281958	1300.531006	-480.870117	-2.655165	1598.983643	-660.619751	206.809387	1070.264160	-582.021057	-303.769928	1070.326416	-565.752625	144.762421	823.269531	-509.636261	-213.655289	816.690918	-571.631470	-43.661694	950.711121	593.456116	-17.388128	961.024170	580.419067	159.441986
-623.669006	60.610718	857.685669	-590.205139	-157.876312	856.750244	-623.231384	116.408913	476.286316	-564.996155	-218.873764	504.540649	-673.600769	112.015823	84.641968	-635.455872	-229.950745	84.742287	-556.888611	144.417282	1317.721680	-516.738647	-200.991714	1321.416138	-490.656342	-21.397955	1300.682129	-479.962891	-2.784929	1599.026611	-660.604492	206.353165	1070.438477	-582.632813	-303.420349	1070.509033	-566.549561	144.739197	823.129700	-511.095398	-214.501373	816.463257	-571.897278	-43.666477	950.746277	593.427185	-17.262199	961.081726	580.183044	159.566391
-624.004395	60.504395	857.788452	-590.290344	-158.134232	856.888489	-623.699890	116.273865	476.333405	-565.265381	-218.802780	504.739746	-673.680786	112.025627	84.658920	-635.360352	-229.940903	84.697166	-556.701355	144.402145	1317.852051	-516.623596	-201.057663	1321.639893	-490.667114	-21.411808	1300.824097	-479.132324	-2.772493	1599.035278	-660.628662	205.887985	1070.593384	-583.082886	-303.404999	1070.981689	-567.172974	144.616959	823.000793	-512.327332	-214.730453	816.364502	-572.051025	-43.787956	950.842346	593.465027	-17.153507	961.138123	580.000366	159.683929
-624.528931	60.513969	857.990417	-590.896301	-157.829971	856.993713	-624.235107	116.143982	476.472504	-565.639465	-218.822601	504.754425	-674.073853	112.268280	84.948105	-635.269043	-229.890915	84.674683	-556.618652	144.429474	1318.036865	-516.457764	-201.095490	1321.825317	-490.581238	-21.492767	1300.960327	-478.371063	-2.732664	1599.052979	-660.630920	205.401550	1070.762939	-583.770874	-302.902435	1071.174072	-567.642456	144.409180	822.909363	-513.258240	-215.167908	816.223633	-572.494446	-43.659782	950.951660	593.539856	-17.012077	961.218201	579.841125	159.734894
-624.869385	60.363678	858.173279	-591.065918	-157.960526	857.143738	-624.832642	116.018257	476.624908	-565.965759	-218.768051	504.840332	-674.148987	112.278542	84.985435	-635.187683	-229.862549	84.614868	-556.573486	144.420410	1318.225220	-516.216553	-201.126419	1321.950928	-490.601990	-21.484060	1301.084595	-477.727478	-2.683054	1599.049683	-660.772522	205.205185	1070.914307	-584.539917	-302.374939	1071.437622	-567.948608	144.081543	822.928894	-514.410767	-215.642242	816.023254	-572.689331	-43.776852	951.094177	593.670105	-16.891457	961.286499	579.748352	159.772842
-625.455566	60.358006	858.398499	-591.450012	-157.914139	857.280212	-625.564941	115.844330	476.754974	-566.388794	-218.700729	504.837708	-674.216858	112.231102	84.958443	-635.144836	-229.836960	84.509773	-556.606018	144.444016	1318.453857	-516.000122	-201.179276	1322.041382	-490.583740	-21.487417	1301.187134	-477.220428	-2.658768	1599.032837	-660.885193	205.084183	1071.070801	-585.137634	-302.203064	1071.811401	-568.162842	143.683731	823.048645	-515.199646	-215.770020	815.972717	-573.102539	-43.749256	951.247437	593.825745	-16.789618	961.319580	579.680359	159.803513
-625.757996	60.213470	858.552734	-591.754944	-157.893677	857.385559	-626.161926	115.664322	476.870300	-566.855286	-218.543243	504.841370	-673.930725	111.948189	84.664307	-635.121704	-229.845795	84.475693	-556.638733	144.449890	1318.654663	-515.785522	-201.218643	1322.050293	-490.567780	-21.508984	1301.268188	-476.769531	-2.592438	1599.042114	-660.985596	204.997269	1071.210327	-586.071350	-301.352509	1071.781860	-568.328979	143.295029	823.188416	-515.533447	-215.699738	815.997803	-573.331909	-43.817074	951.349365	594.060547	-16.702389	961.362427	579.692017	159.830856
-625.760498	59.996754	858.627136	-591.984802	-157.810013	857.493225	-626.663330	115.407379	476.966125	-567.351257	-218.424255	504.867096	-674.013733	111.897209	84.591461	-635.131104	-229.858826	84.433784	-556.674072	144.443085	1318.833130	-515.618225	-201.313400	1322.031372	-490.562988	-21.529560	1301.346558	-476.327301	-2.496906	1599.077637	-661.130310	205.025116	1071.286621	-586.565063	-301.424377	1072.078369	-568.434998	142.880920	823.358459	-516.165222	-216.011139	815.958679	-573.389160	-43.890194	951.418396	594.372375	-16.647341	961.405823	579.738464	159.885132
-625.876770	59.959690	858.763367	-592.088440	-157.864838	857.649231	-627.236511	115.228600	477.090271	-567.842957	-218.293686	504.960938	-674.088867	111.855133	84.565384	-635.169495	-229.832428	84.363533	-556.657288	144.440750	1319.016357	-515.533813	-201.408142	1322.069580	-490.559509	-21.576664	1301.418091	-476.025330	-2.436527	1599.128174	-661.250183	205.085587	1071.409180	-587.151855	-301.126404	1072.098145	-568.561462	142.496704	823.580200	-516.344238	-216.048813	816.075867	-573.477234	-43.922543	951.555481	594.794189	-16.602520	961.460938	579.899719	159.960342
-625.920776	59.872536	858.904175	-592.104919	-157.960968	857.852844	-627.670349	115.082138	477.254669	-568.338013	-218.191391	505.092712	-674.107788	111.802689	84.580925	-635.199219	-229.831085	84.368698	-556.676819	144.436005	1319.213135	-515.510620	-201.504486	1322.215942	-490.555420	-21.616571	1301.538208	-475.738068	-2.364901	1599.227295	-661.355652	205.154678	1071.560059	-587.438538	-301.154510	1072.191284	-568.697815	142.201462	823.826782	-516.408997	-215.981232	816.319031	-573.502625	-43.982220	951.724121	595.324280	-16.547401	961.509827	580.138062	160.028305
-626.270569	59.935314	859.125916	-592.208008	-158.116653	858.074341	-628.277100	114.958534	477.419739	-568.854126	-218.159302	505.272003	-674.204224	111.737755	84.627777	-635.256104	-229.823944	84.342804	-556.676636	144.440125	1319.417725	-515.576111	-201.606720	1322.418701	-490.583466	-21.640379	1301.700073	-475.491394	-2.311693	1599.350464	-661.500916	205.208466	1071.741943	-587.562134	-301.322998	1072.342163	-568.866394	141.866226	824.080566	-516.356201	-216.084579	816.568542	-573.704102	-43.989708	951.934082	595.909729	-16.452957	961.572449	580.457153	160.039780
-626.385681	59.835236	859.307495	-592.267639	-158.219986	858.257202	-628.607300	114.755188	477.555054	-569.254822	-218.086319	505.443848	-674.528198	111.964645	84.904106	-635.169373	-229.825165	84.320518	-556.690918	144.442520	1319.668457	-515.690063	-201.679306	1322.663696	-490.645172	-21.663979	1301.872437	-475.298157	-2.273111	1599.487061	-661.638611	205.202789	1071.969604	-587.635620	-301.352753	1072.366699	-569.098511	141.658661	824.297241	-516.363098	-216.111588	816.741089	-573.759338	-44.076801	952.103271	596.542603	-16.411209	961.676453	580.796936	160.003372
-626.468140	59.797340	859.445313	-592.388489	-158.193726	858.386169	-628.885010	114.587387	477.691833	-569.581970	-218.051956	505.548004	-674.259033	111.668503	84.634827	-635.238220	-229.828751	84.301590	-556.689453	144.425446	1319.853027	-515.866516	-201.696289	1322.862061	-490.700500	-21.684431	1302.019043	-475.137329	-2.246315	1599.621826	-661.739746	205.152100	1072.211426	-587.452148	-301.709625	1072.536011	-569.345825	141.472153	824.474243	-516.426147	-216.162537	816.913330	-573.813416	-44.083675	952.218567	597.172729	-16.397165	961.754822	581.205566	159.925369
-626.585266	59.768013	859.570557	-592.533447	-158.196198	858.477844	-629.143799	114.453285	477.783875	-569.953613	-218.026001	505.604401	-674.263550	111.673683	84.595497	-635.273865	-229.860718	84.254944	-556.703003	144.437531	1320.018066	-515.996155	-201.660767	1323.057983	-490.779175	-21.702259	1302.127197	-475.032135	-2.222969	1599.725098	-661.810425	205.048691	1072.441406	-587.159241	-302.111664	1072.705566	-569.681702	141.392883	824.600403	-516.520447	-216.230927	817.031555	-573.873352	-44.106590	952.300232	597.981079	-16.338219	961.836670	581.712769	159.967422
-626.658386	59.760960	859.624023	-592.639038	-158.266296	858.572937	-629.405029	114.395149	477.854309	-570.299011	-218.063629	505.687408	-674.564758	111.935806	84.888161	-635.353943	-229.873810	84.214378	-556.745605	144.403778	1320.123291	-516.134094	-201.627182	1323.223267	-490.833740	-21.712490	1302.245361	-474.947845	-2.219292	1599.829468	-661.842651	204.990524	1072.640259	-586.912598	-302.344360	1072.880859	-569.990723	141.441803	824.672058	-516.644897	-216.276642	817.112915	-573.899963	-44.124260	952.349365	598.865356	-16.281769	961.953491	582.324890	160.015106
-626.772217	59.770390	859.682495	-592.777771	-158.334290	858.679565	-629.631531	114.343018	477.907196	-570.611328	-218.123688	505.769287	-674.267883	111.666603	84.584335	-635.368103	-229.890427	84.223770	-556.782776	144.399323	1320.246704	-516.267456	-201.578949	1323.397827	-490.919006	-21.705273	1302.354126	-474.910706	-2.220865	1599.911621	-661.905884	204.981400	1072.799805	-586.668152	-302.402344	1072.990356	-570.245300	141.458893	824.721863	-516.515076	-216.115860	817.337402	-573.980652	-44.131645	952.413208	599.743469	-16.254580	962.114746	583.040039	160.013885
-626.673523	59.758263	859.728577	-592.998474	-158.157806	858.758911	-629.793762	114.265274	477.931519	-570.895264	-218.223694	505.827454	-674.251099	111.700768	84.572601	-635.372864	-229.900986	84.207565	-556.865295	144.390686	1320.401123	-516.368774	-201.538315	1323.649170	-491.001068	-21.693449	1302.471680	-474.844421	-2.093761	1599.983643	-661.947876	204.993668	1072.939819	-586.375854	-302.661163	1073.251221	-570.490295	141.520538	824.731018	-516.687073	-216.091095	817.480530	-574.007446	-44.077934	952.464355	600.839478	-16.108782	962.274902	583.932617	160.097931
-626.880066	59.834984	859.834412	-592.896973	-158.492493	858.912598	-630.068848	114.230301	477.995758	-571.108032	-218.317444	505.973572	-674.609924	111.974525	84.903549	-635.332886	-229.919830	84.229210	-556.943054	144.349121	1320.541748	-516.474670	-201.499313	1323.861816	-491.108063	-21.686813	1302.599121	-474.936371	-2.215542	1600.106567	-662.024292	205.087173	1073.033325	-586.096130	-302.915863	1073.487305	-570.676270	141.598312	824.767395	-516.874573	-216.078217	817.608948	-574.095215	-44.151089	952.604614	602.018311	-16.003649	962.486938	584.886230	160.172073
-626.684021	59.816368	859.912354	-592.895325	-158.458069	858.971802	-630.168335	114.090904	478.038330	-571.286682	-218.339233	506.035767	-674.548584	112.000221	84.865402	-635.325867	-229.910355	84.243042	-557.039185	144.339767	1320.694214	-516.552185	-201.486862	1324.048584	-491.157654	-21.676348	1302.730957	-474.987549	-2.223347	1600.211914	-661.994629	205.115891	1073.116699	-586.069824	-302.627808	1073.484863	-570.836243	141.722229	824.793030	-517.011841	-215.979721	817.682373	-574.027893	-44.186745	952.687683	603.188293	-15.850909	962.752197	585.978271	160.140976
-626.706726	59.817497	859.975891	-592.933228	-158.426453	859.016785	-630.345764	113.999275	478.088867	-571.442566	-218.355072	506.080444	-674.551453	112.003944	84.824295	-635.324646	-229.921768	84.258896	-557.109558	144.309937	1320.827271	-516.602661	-201.455154	1324.179077	-491.219208	-21.688841	1302.850098	-475.047485	-2.214367	1600.285400	-661.919922	205.131927	1073.188843	-585.833374	-302.762024	1073.719360	-570.936951	141.785416	824.821899	-517.120667	-215.905228	817.737793	-574.075623	-44.182816	952.749268	604.520264	-15.677189	963.018372	587.115845	160.302078
-626.806763	59.880772	860.012756	-593.202515	-158.176651	858.971924	-630.587219	113.929977	478.136780	-571.540222	-218.369598	506.009430	-674.569824	111.978798	84.805504	-635.356995	-229.888901	84.283363	-557.195557	144.299011	1320.919189	-516.683594	-201.452377	1324.253418	-491.282379	-21.685484	1302.932983	-475.119629	-2.188286	1600.330200	-661.864014	205.205673	1073.168213	-585.862915	-302.373077	1073.614380	-570.944763	141.853592	824.782288	-517.179871	-215.825638	817.674316	-574.229309	-44.079784	952.736267	605.942444	-15.564490	963.292480	588.465393	160.379501
-626.815369	59.794609	859.968445	-593.038208	-158.388412	858.950012	-630.770081	113.856728	478.136597	-571.585815	-218.291214	505.994110	-674.597534	111.948929	84.762993	-635.399292	-229.866837	84.245209	-557.274170	144.298279	1320.959351	-516.743469	-201.441010	1324.299683	-491.372162	-21.678284	1302.961914	-475.213745	-2.154484	1600.338745	-661.773071	205.313782	1073.152954	-585.783386	-302.212463	1073.639282	-571.002258	141.939865	824.702759	-517.227661	-215.724869	817.581787	-574.173096	-44.197102	952.709778	607.464539	-15.398325	963.597351	589.767090	160.561127
-626.925659	59.773521	859.911438	-593.083313	-158.430237	858.895569	-630.999451	113.832146	478.115601	-571.587219	-218.243073	505.948914	-674.618652	111.936508	84.769127	-635.338013	-229.873535	84.225777	-557.375061	144.344620	1320.942505	-516.838928	-201.446259	1324.301758	-491.482910	-21.666214	1302.952759	-475.298279	-2.086794	1600.325562	-661.720093	205.460571	1073.095093	-585.726440	-302.108459	1073.641113	-571.031494	142.010590	824.582764	-517.529358	-215.825638	817.368347	-574.229858	-44.213974	952.645203	609.319946	-15.143021	963.960449	591.323914	160.721207
-627.046509	59.751198	859.870544	-593.143738	-158.369736	858.816895	-631.164490	113.827454	478.113586	-571.575684	-218.113083	505.856628	-674.615051	111.912132	84.750092	-635.299316	-229.831787	84.132225	-557.473755	144.350220	1320.908325	-516.956238	-201.449310	1324.313232	-491.607727	-21.666075	1302.942993	-475.401978	-2.027168	1600.330322	-661.650269	205.519089	1073.018311	-585.691284	-301.948273	1073.586792	-571.070068	142.121811	824.478149	-517.632629	-215.623154	817.268250	-574.296936	-44.195484	952.576416	610.895386	-15.114998	964.157410	592.846558	160.969513
-627.194824	59.707592	859.877136	-593.215088	-158.350342	858.765564	-631.328308	113.813721	478.122772	-571.627930	-218.052444	505.830566	-674.654480	111.863586	84.729050	-635.381104	-229.799438	84.117615	-557.629822	144.196793	1320.668823	-517.094971	-201.462250	1324.346436	-491.655457	-21.726601	1302.989136	-475.496399	-1.974180	1600.342163	-661.591614	205.572800	1072.975464	-585.778809	-301.608917	1073.414795	-571.080872	142.088516	824.417603	-517.636780	-215.550415	817.178406	-574.384216	-44.214695	952.545776	612.746643	-14.719962	964.437744	594.433472	161.233093
-627.253296	59.692688	859.903564	-593.226318	-158.326477	858.766602	-631.367188	113.807983	478.135010	-571.567200	-217.971741	505.828796	-674.640625	111.853188	84.737465	-635.332214	-229.756012	84.113060	-557.629883	144.371048	1320.973022	-517.234192	-201.479050	1324.379761	-491.741943	-21.764044	1303.040283	-475.557007	-1.900301	1600.388062	-661.486755	205.481934	1073.012573	-585.768982	-301.551941	1073.403564	-571.130554	142.018875	824.382202	-517.659058	-215.494232	817.145142	-574.433289	-44.214653	952.565247	614.619507	-14.535280	964.779419	596.156677	161.361908
-627.312195	59.687473	859.952576	-593.267273	-158.272629	858.783752	-631.324463	113.779083	478.143677	-571.570679	-217.934998	505.841400	-674.625122	111.847618	84.743027	-635.281494	-229.742065	84.139374	-557.666321	144.366531	1321.019165	-517.368713	-201.488953	1324.455078	-491.846863	-21.764956	1303.107910	-475.681335	-1.909317	1600.396240	-661.423096	205.414902	1072.985840	-585.723999	-301.511139	1073.392578	-571.198730	141.931656	824.350891	-517.406982	-215.271423	817.238770	-574.489685	-44.200653	952.601379	616.320923	-14.372746	964.975952	597.833252	161.598145
-627.327576	59.646263	859.967346	-593.237122	-158.274963	858.802124	-631.319580	113.791901	478.120911	-571.601501	-217.927216	505.860138	-674.615356	111.854881	84.742111	-635.269104	-229.705093	84.189781	-557.708313	144.363602	1321.072021	-517.470459	-201.475647	1324.514771	-491.930054	-21.769442	1303.145020	-475.786804	-1.891628	1600.423706	-661.433105	205.401306	1072.964844	-585.668518	-301.564667	1073.423096	-571.291016	141.852539	824.318359	-517.642151	-215.378983	817.163025	-574.498291	-44.215015	952.623657	618.499512	-14.013207	965.272583	599.632507	161.873367
-627.391174	59.683632	859.969055	-593.285522	-158.243576	858.811584	-631.272888	113.833153	478.074707	-571.639587	-217.909286	505.899689	-674.634277	111.867638	84.730736	-635.252136	-229.666626	84.185417	-557.752991	144.395782	1321.099365	-517.569519	-201.456375	1324.577637	-492.021057	-21.745607	1303.175415	-475.864441	-1.797071	1600.386353	-661.383850	205.364410	1072.937866	-585.464844	-301.828644	1073.539185	-571.344299	141.801270	824.261658	-517.440002	-215.178314	817.288879	-574.550598	-44.174374	952.627441	620.542419	-13.751959	965.642578	601.349854	161.995285
-627.460205	59.722485	859.939209	-593.359680	-158.211639	858.809143	-631.246521	113.941559	478.047394	-571.718445	-217.936493	505.911011	-674.617126	111.901634	84.725601	-635.275330	-229.676254	84.210953	-557.815430	144.438553	1321.105713	-517.682068	-201.428375	1324.593384	-492.092194	-21.728445	1303.190430	-475.987762	-1.811914	1600.390381	-661.378662	205.297623	1072.902588	-585.403687	-301.879700	1073.524658	-571.450317	141.767456	824.197754	-517.508118	-215.155731	817.257629	-574.622681	-44.128349	952.610962	622.272400	-13.726585	965.825500	603.010681	162.222610
-627.519836	59.719032	859.889587	-593.399780	-158.237396	858.796875	-631.182861	113.963982	478.006592	-571.754272	-217.921890	505.891205	-674.646118	111.894165	84.729263	-635.255920	-229.687622	84.176056	-557.893066	144.476608	1321.105469	-517.958862	-201.276611	1324.302124	-492.187134	-21.684906	1303.208130	-476.077393	-1.798914	1600.427734	-661.358643	205.196365	1072.909668	-585.361694	-302.015930	1073.514648	-571.497742	141.683975	824.145752	-517.836792	-215.266708	817.134827	-574.662170	-44.122643	952.574951	623.997742	-13.692731	965.985840	604.688538	162.263779
-627.592834	59.712376	859.858765	-593.449097	-158.232132	858.797729	-631.155579	113.998688	478.014771	-571.751892	-217.938492	505.834747	-674.621704	111.898033	84.723434	-635.222595	-229.686829	84.154869	-557.954224	144.480865	1321.134033	-517.857056	-201.371811	1324.608521	-492.286316	-21.655630	1303.225586	-476.198608	-1.845182	1600.462646	-661.329712	205.079941	1072.935181	-585.236450	-302.063782	1073.520996	-571.564270	141.582932	824.104736	-517.922119	-215.232162	817.108154	-574.722046	-44.105415	952.558472	625.496521	-13.728530	966.105896	606.207947	162.393585
-627.631042	59.714565	859.863892	-593.477295	-158.243362	858.765686	-631.105835	113.997429	478.023926	-571.755005	-217.971207	505.810852	-674.630981	111.906013	84.729561	-635.228088	-229.687897	84.102982	-558.042908	144.506836	1321.190552	-517.902649	-201.338593	1324.605225	-492.352295	-21.661411	1303.273315	-476.307251	-1.892990	1600.514038	-661.249451	204.873871	1072.957397	-585.134399	-302.101379	1073.516846	-571.595520	141.479614	824.093628	-517.983887	-215.182632	817.073608	-574.760925	-44.125408	952.548035	627.315613	-13.511360	966.095337	607.813538	162.663101
-627.670349	59.715565	859.835510	-593.525208	-158.250687	858.747498	-631.124878	114.005005	478.025604	-571.787231	-218.018967	505.800659	-674.656555	111.902603	84.728828	-635.256714	-229.729019	84.087631	-558.108826	144.503220	1321.253784	-517.949829	-201.297165	1324.650879	-492.444672	-21.628870	1303.299805	-476.416992	-2.042936	1600.630737	-661.174194	204.721985	1072.971191	-584.994507	-302.100494	1073.508545	-571.572815	141.368698	824.085205	-517.815735	-214.978790	817.140930	-574.803162	-44.125607	952.524048	628.723083	-13.623345	966.235413	609.361450	162.593155
-627.728210	59.860313	859.848022	-593.823669	-157.961212	858.714722	-631.161743	114.015251	478.031433	-571.822266	-218.089523	505.756836	-674.672180	111.908218	84.740723	-635.284241	-229.734772	84.116249	-558.179382	144.561249	1321.314575	-517.960022	-201.264252	1324.677612	-492.501709	-21.579214	1303.346313	-476.486267	-2.073786	1600.678955	-661.139526	204.630692	1072.968994	-584.870544	-302.112854	1073.530029	-571.540588	141.297775	824.103149	-518.106873	-215.112381	817.049744	-574.956055	-43.960037	952.507019	630.091309	-13.493404	966.272095	610.762146	162.715210
-627.714355	59.905647	859.809082	-593.832886	-157.997467	858.735535	-631.183105	114.074326	477.999359	-571.835815	-218.091202	505.786560	-674.665405	111.901405	84.736320	-635.288391	-229.758545	84.127464	-558.232056	144.598831	1321.351196	-517.949280	-201.228729	1324.745850	-492.547974	-21.505053	1303.383423	-476.544067	-2.080877	1600.725342	-661.129395	204.652008	1072.946045	-584.734497	-302.111969	1073.554932	-571.530029	141.298050	824.116516	-518.162964	-215.058105	817.037537	-574.961121	-43.936790	952.499756	631.436096	-13.659747	966.389526	612.289490	162.559006
-627.704651	59.955029	859.806763	-593.844910	-158.016373	858.782471	-631.234802	114.097923	477.988525	-571.859131	-218.147507	505.788910	-674.652405	111.916954	84.742188	-635.353027	-229.744354	84.146797	-558.309998	144.642059	1321.385742	-518.013733	-201.162064	1324.761108	-492.588440	-21.435862	1303.399780	-476.648254	-2.111320	1600.717529	-661.123535	204.688492	1072.906982	-584.584351	-302.084290	1073.580200	-571.520203	141.317123	824.113953	-518.207886	-214.995773	817.032898	-574.971863	-43.907166	952.524963	632.578064	-13.624208	966.468567	613.528870	162.668167
-627.691345	59.984459	859.817322	-593.857361	-158.034698	858.773804	-631.300354	114.085976	478.009827	-571.926270	-218.183960	505.814972	-674.668701	111.896370	84.754936	-635.343567	-229.736465	84.134140	-558.378052	144.675766	1321.423584	-518.036804	-201.116486	1324.791016	-492.610931	-21.377798	1303.436157	-476.699432	-2.078548	1600.746582	-661.090759	204.638428	1072.917725	-584.427246	-302.099945	1073.609497	-571.506897	141.330261	824.142090	-518.277405	-214.965088	817.016174	-574.962158	-43.913704	952.523010	633.656616	-13.476622	966.432373	614.762939	162.755173
-627.735168	59.948799	859.875732	-593.904663	-158.061478	858.783447	-631.302856	114.040497	478.037445	-572.051392	-218.219360	505.800964	-674.655701	111.896835	84.747154	-635.349182	-229.767517	84.140564	-558.426697	144.682404	1321.498413	-518.082214	-201.074829	1324.814819	-492.635284	-21.386932	1303.466675	-476.822784	-2.093296	1600.728271	-661.021423	204.513626	1073.000610	-584.306580	-302.042816	1073.629639	-571.506958	141.297485	824.174561	-518.349304	-214.930313	816.975952	-574.999207	-43.964821	952.554871	634.670471	-13.487636	966.405212	615.989929	162.714081
-627.812744	59.862331	859.906799	-593.999451	-158.058853	858.790161	-631.317444	113.989456	478.073700	-572.157776	-218.251099	505.791687	-674.641785	111.856094	84.779007	-635.319702	-229.782318	84.127121	-558.432861	144.651413	1321.602661	-518.115234	-201.054916	1324.852661	-492.656250	-21.367220	1303.516724	-476.907837	-2.051985	1600.750610	-660.967346	204.422668	1073.107422	-584.200134	-302.047546	1073.655640	-571.543762	141.270279	824.202332	-518.437927	-214.902527	816.962097	-575.062866	-44.014397	952.565491	635.665161	-13.423080	966.375122	617.067993	162.779800
-627.852417	59.840420	859.962219	-594.074890	-158.023849	858.822937	-631.326538	113.987335	478.095764	-572.237976	-218.298264	505.805603	-674.616455	111.863663	84.780960	-635.299561	-229.757797	84.097343	-558.441162	144.665512	1321.651733	-518.172668	-201.028107	1324.895996	-492.669373	-21.377169	1303.551392	-476.987579	-2.003056	1600.761597	-660.974854	204.424301	1073.165405	-584.137634	-302.028290	1073.703979	-571.587463	141.236847	824.226501	-518.523621	-214.906860	816.961975	-575.118835	-44.021832	952.609741	636.636047	-13.277424	966.278137	618.250183	162.848541
-627.965149	59.791332	859.971008	-594.133179	-158.047089	858.858521	-631.293884	113.989189	478.068481	-572.345459	-218.298477	505.831116	-674.623047	111.866409	84.766876	-635.278564	-229.743317	84.099182	-558.431885	144.699249	1321.651733	-518.205444	-201.020096	1324.960815	-492.678741	-21.347818	1303.546021	-477.068817	-1.911364	1600.752930	-660.988159	204.472656	1073.209595	-584.081055	-302.070862	1073.765991	-571.663818	141.220230	824.212585	-518.589966	-214.861557	816.988770	-575.200073	-44.036297	952.629150	637.397278	-13.289686	966.194092	619.165833	162.952942
-628.032532	59.796005	859.957214	-594.187500	-158.039597	858.863464	-631.272949	114.014008	478.013489	-572.406006	-218.307129	505.846130	-674.661987	111.850937	84.736000	-635.238647	-229.732803	84.095871	-558.401428	144.735626	1321.624146	-518.231812	-200.986786	1325.002808	-492.695557	-21.300730	1303.523804	-477.097717	-1.771778	1600.767700	-661.102417	204.667480	1073.159912	-584.048401	-302.057861	1073.802612	-571.788513	141.253006	824.167969	-518.639465	-214.836472	817.037659	-575.256592	-44.019272	952.622437	638.173828	-13.125324	966.026733	620.001404	163.164337
-628.095947	59.844044	859.916565	-594.258179	-158.014801	858.867554	-631.260620	114.112823	477.973053	-572.381226	-218.274750	505.839661	-674.678467	111.839066	84.753044	-635.238647	-229.670532	84.112808	-558.348755	144.781082	1321.591431	-518.237122	-200.977829	1325.019409	-492.688080	-21.280415	1303.513550	-477.184357	-1.701292	1600.733887	-661.163086	204.807129	1073.123291	-584.018982	-302.044281	1073.815186	-571.913086	141.267288	824.107605	-518.467590	-214.643845	817.139587	-575.315979	-43.964268	952.600220	638.544128	-13.063147	965.917664	620.743103	163.199570
-628.121948	59.861244	859.886536	-594.261353	-158.023270	858.856018	-631.222412	114.151123	477.949982	-572.316345	-218.223633	505.833923	-674.638733	111.878624	84.741966	-635.213745	-229.670197	84.089783	-558.296692	144.820374	1321.571533	-518.243530	-200.966019	1325.051514	-492.688660	-21.271315	1303.479126	-477.172272	-1.517164	1600.677856	-661.110535	204.807892	1073.118164	-584.020386	-302.048218	1073.814331	-572.028320	141.240570	824.084167	-518.468872	-214.606140	817.161377	-575.336548	-43.949757	952.581177	638.666626	-13.276769	965.757507	621.554138	162.975311
-628.132751	59.789963	859.861755	-594.251709	-158.021225	858.839783	-631.218201	114.198540	477.981689	-572.242065	-218.196243	505.794525	-674.624512	111.905670	84.733109	-635.179932	-229.668594	84.107330	-558.208008	144.839310	1321.540039	-518.236633	-200.952209	1325.058472	-492.689453	-21.283476	1303.478394	-477.248535	-1.584414	1600.679199	-661.043701	204.753922	1073.095093	-584.023682	-302.019196	1073.773315	-572.121704	141.157867	824.063782	-518.424194	-214.688431	817.137634	-575.333252	-43.975018	952.558655	639.670349	-13.548242	965.543396	622.698547	162.988266
-628.177185	59.773281	859.829041	-594.292725	-158.027756	858.803833	-631.191101	114.173592	477.995697	-572.107544	-218.150681	505.765259	-674.614807	111.896164	84.738632	-635.196655	-229.674927	84.084969	-558.119507	144.858185	1321.515381	-518.249023	-200.946503	1325.046875	-492.668091	-21.303629	1303.450195	-477.205383	-1.453497	1600.698975	-660.908936	204.608139	1073.065552	-584.022339	-302.038574	1073.752930	-572.165527	141.092606	824.035889	-518.440002	-214.691742	817.115906	-575.354980	-43.983894	952.516113	640.270325	-13.438161	965.413818	623.402832	163.031113
-628.421753	59.862312	859.810425	-594.343933	-158.074249	858.757568	-631.320251	114.239769	477.991241	-572.006348	-218.150436	505.755219	-674.661133	111.890114	84.723946	-635.294861	-229.733871	84.132095	-558.057251	144.890213	1321.442993	-518.273376	-200.910812	1325.017212	-492.672699	-21.313812	1303.406860	-477.191620	-1.395704	1600.661621	-660.830383	204.625702	1073.011108	-584.031311	-302.068848	1073.742188	-572.242126	141.082855	823.952698	-518.473206	-214.681381	817.077698	-575.484863	-43.942947	952.475647	640.860413	-13.472303	965.319275	624.257385	162.954529
-628.311096	59.800629	859.677002	-594.382263	-158.039200	858.696777	-631.247803	114.242393	477.901703	-571.905945	-218.122391	505.719727	-674.635376	111.942688	84.711548	-635.327576	-229.717712	84.132858	-557.969910	144.928436	1321.317383	-518.305237	-200.886353	1324.986694	-492.686218	-21.286011	1303.354370	-477.163177	-1.311962	1600.602417	-660.763367	204.703171	1072.929688	-584.020813	-302.088928	1073.725342	-572.282227	141.061646	823.829285	-518.510376	-214.660858	817.061462	-575.418518	-43.942730	952.366150	641.318237	-13.526196	965.225525	624.839844	163.044006
-628.359680	59.844955	859.604675	-594.458313	-158.024689	858.643127	-631.272644	114.324409	477.823425	-571.885437	-218.097351	505.700073	-674.641968	111.956032	84.693916	-635.367615	-229.722717	84.141380	-557.920898	144.995911	1321.230103	-518.339111	-200.867950	1324.962769	-492.703217	-21.262691	1303.265259	-477.131439	-1.231131	1600.545654	-660.679504	204.765717	1072.833252	-584.045654	-302.090576	1073.715942	-572.287903	141.125000	823.710632	-518.552734	-214.629684	817.026672	-575.464233	-43.907932	952.296448	641.879761	-13.617700	965.158081	625.594055	163.078278
-628.480652	59.871254	859.564697	-594.549805	-158.063919	858.645020	-631.360596	114.404419	477.784760	-571.847717	-218.112595	505.677856	-674.621948	111.949875	84.671333	-635.270630	-229.741653	84.109612	-557.901672	145.059937	1321.167969	-518.402527	-200.842087	1324.961670	-492.731750	-21.216944	1303.235596	-477.045380	-1.123869	1600.512695	-660.622375	204.856216	1072.773804	-584.080750	-302.069366	1073.683838	-572.288757	141.180161	823.616882	-518.618896	-214.630127	817.028992	-575.554504	-43.890671	952.269897	642.260864	-13.558261	965.185242	626.221375	162.976852
-628.446533	59.789799	859.542542	-594.315002	-158.356842	858.673279	-631.299072	114.390732	477.806488	-571.835144	-218.049149	505.747772	-674.609436	111.913857	84.655571	-635.242554	-229.725662	84.114479	-557.833496	145.056046	1321.176758	-518.421021	-200.823685	1324.967407	-492.740082	-21.205145	1303.233032	-476.968353	-1.064314	1600.477783	-660.571777	204.899551	1072.737183	-584.074524	-302.075348	1073.706909	-572.242126	141.172852	823.562317	-518.667664	-214.599152	817.041504	-575.454041	-44.033661	952.283569	642.549866	-13.446093	965.323608	626.837097	162.819290
-628.717712	59.924881	859.646179	-594.650085	-158.082687	858.643250	-631.477417	114.406929	477.825653	-571.938232	-218.098541	505.665039	-674.647400	111.909805	84.665779	-635.213013	-229.719437	84.104767	-557.787537	145.087189	1321.205566	-518.439575	-200.819290	1324.984863	-492.753265	-21.214348	1303.243286	-476.870331	-1.011005	1600.462036	-660.468506	204.859695	1072.756836	-584.050415	-302.049072	1073.684082	-572.237549	141.155533	823.554932	-518.718872	-214.577377	817.048157	-575.724548	-43.888214	952.311157	643.919128	-13.406189	965.270081	627.840271	163.060562
-628.670105	59.846317	859.662415	-594.435120	-158.367538	858.689270	-631.390564	114.330963	477.877625	-571.964294	-218.062790	505.726196	-674.671448	111.875504	84.679764	-635.212891	-229.718155	84.091408	-557.715881	145.104019	1321.222534	-518.418945	-200.799393	1324.986694	-492.748260	-21.234501	1303.267944	-476.752991	-0.956678	1600.442627	-660.384888	204.869583	1072.785400	-584.020325	-302.032867	1073.690063	-572.238098	141.109009	823.541870	-518.777832	-214.567413	817.022461	-575.632507	-44.040768	952.355774	643.957153	-13.374503	965.451660	628.428589	162.771149
-628.519775	59.729160	859.620117	-594.423706	-158.357635	858.675537	-631.284119	114.273712	477.866516	-572.034485	-218.069748	505.718903	-674.617188	111.898285	84.660263	-635.190613	-229.691162	84.087181	-557.655762	145.101196	1321.205078	-518.405457	-200.778687	1324.993042	-492.725037	-21.202871	1303.269531	-476.625122	-0.908606	1600.421143	-660.307922	204.888321	1072.784302	-583.977661	-301.995209	1073.684814	-572.234253	141.072418	823.499451	-518.839905	-214.550507	816.996277	-575.549194	-44.101631	952.327209	644.039063	-13.127954	965.576904	628.986755	162.626434
-628.567688	59.708298	859.577698	-594.488953	-158.395416	858.674622	-631.296509	114.265640	477.830505	-572.150818	-218.085327	505.728180	-674.629456	111.896774	84.651718	-635.278625	-229.694077	84.088623	-557.602905	145.130646	1321.168579	-518.374451	-200.739975	1324.959106	-492.702454	-21.183426	1303.220093	-476.482666	-0.836523	1600.392822	-660.299377	204.885254	1072.740356	-583.944946	-301.947845	1073.671387	-572.302429	141.071457	823.426453	-518.906494	-214.526779	816.961792	-575.582397	-44.112766	952.295471	644.263306	-13.040487	965.711426	629.706665	162.555145
-628.636536	59.740643	859.528198	-594.596802	-158.372177	858.659241	-631.325500	114.320198	477.745422	-572.249573	-218.133636	505.765991	-674.643494	111.906883	84.648529	-635.339233	-229.689575	84.097221	-557.532837	145.169357	1321.103271	-518.338013	-200.712418	1324.942383	-492.686249	-21.165863	1303.176636	-476.379608	-0.801914	1600.325684	-660.290344	204.966568	1072.696167	-583.940613	-301.923798	1073.709717	-572.365845	141.111526	823.366272	-518.971069	-214.534653	816.961243	-575.632690	-44.071064	952.247559	644.711243	-13.052423	965.785706	630.368652	162.645050
-628.679321	59.774818	859.510803	-594.660583	-158.393982	858.675598	-631.328979	114.294861	477.699890	-572.343506	-218.155609	505.779480	-674.649658	111.905479	84.646507	-635.343628	-229.673004	84.110420	-557.482361	145.224792	1321.101929	-518.322998	-200.675125	1324.965698	-492.658508	-21.118233	1303.169800	-476.219513	-0.738779	1600.296509	-660.339355	205.050186	1072.670898	-583.946228	-301.894287	1073.742554	-572.450256	141.133179	823.329224	-519.058289	-214.527618	816.963928	-575.670471	-44.052837	952.240417	645.381470	-13.323415	965.890869	631.045471	162.789261
-628.706604	59.786629	859.536499	-594.734680	-158.406281	858.694580	-631.329468	114.266953	477.730347	-572.428955	-218.132629	505.797211	-674.641418	111.913177	84.655266	-635.293274	-229.679886	84.100616	-557.419067	145.267120	1321.146606	-518.323120	-200.642883	1324.975220	-492.642334	-21.100996	1303.196777	-476.061646	-0.681824	1600.291626	-660.397766	205.049576	1072.706543	-583.973694	-301.888062	1073.789673	-572.526978	141.050797	823.363281	-519.165771	-214.519897	816.985352	-575.705811	-44.061832	952.257324	645.759705	-13.311029	966.045166	631.712769	162.834869
-628.722046	59.736168	859.600342	-594.832825	-158.391678	858.730225	-631.331055	114.244720	477.783203	-572.503601	-218.144104	505.804352	-674.649048	111.901268	84.649979	-635.237671	-229.667557	84.076042	-557.346069	145.277466	1321.244873	-518.338074	-200.613510	1324.987793	-492.591095	-21.111143	1303.236816	-475.920197	-0.626076	1600.288452	-660.347534	204.913666	1072.831299	-584.018860	-301.895416	1073.806396	-572.594360	140.934158	823.452271	-519.300354	-214.544022	817.007751	-575.751099	-44.102081	952.303894	646.083984	-13.301657	966.210571	632.242554	162.855362
-628.736389	59.688931	859.651733	-594.880615	-158.442780	858.768860	-631.323853	114.186325	477.837524	-572.515564	-218.117935	505.805145	-674.626282	111.883842	84.683037	-635.203674	-229.664993	84.067322	-557.270447	145.256149	1321.295288	-518.319824	-200.581863	1324.997314	-492.488190	-21.129709	1303.289063	-475.735413	-0.559650	1600.298584	-660.311096	204.725098	1072.932861	-584.073364	-301.857635	1073.827515	-572.595520	140.780106	823.536438	-519.373047	-214.556808	817.022339	-575.763916	-44.159447	952.342285	646.303528	-13.292020	966.345337	632.721558	162.895538
-628.905945	59.764210	859.715637	-594.995728	-158.435684	858.765198	-631.401550	114.199615	477.864075	-572.571960	-218.178055	505.794098	-674.681763	111.856468	84.707207	-635.221313	-229.672623	84.049591	-557.177917	145.270828	1321.324341	-518.325195	-200.587601	1325.020630	-492.392761	-21.114029	1303.256958	-475.560333	-0.419373	1600.183472	-660.343506	204.623962	1072.970215	-584.092468	-301.901459	1073.880981	-572.647705	140.659637	823.593628	-519.449890	-214.564514	817.051331	-575.877991	-44.135323	952.362427	646.406738	-13.271614	966.440247	633.014221	162.946030
-628.832153	59.746552	859.665222	-595.335876	-158.121353	858.729187	-631.305420	114.223434	477.823486	-572.551758	-218.182343	505.728729	-674.663940	111.856796	84.672638	-635.267944	-229.682068	84.015770	-557.058899	145.300995	1321.235474	-518.323242	-200.569351	1324.990479	-492.263550	-21.094620	1303.184204	-475.416840	-0.345749	1600.069336	-660.341919	204.569748	1072.962402	-584.145630	-301.922516	1073.890381	-572.649536	140.592667	823.614868	-519.535950	-214.626129	817.029175	-575.948792	-44.031754	952.297485	646.332825	-13.182775	966.487122	632.970703	163.054611
-628.893982	59.758125	859.624451	-595.450195	-158.143234	858.718994	-631.339478	114.326607	477.785980	-572.532288	-218.242020	505.729645	-674.675232	111.899689	84.674828	-635.332886	-229.718887	84.063271	-556.944275	145.351059	1321.151611	-518.246277	-200.552032	1324.964233	-492.158600	-21.083523	1303.077759	-475.274597	-0.262478	1599.923218	-660.379578	204.591934	1072.950439	-584.204224	-302.035583	1073.930176	-572.684021	140.568863	823.587341	-519.809937	-214.781021	816.977417	-576.011597	-44.029408	952.261841	646.388184	-13.318913	966.573792	633.485718	162.924728
-629.126282	59.865883	859.634338	-595.542786	-158.259369	858.737793	-631.375183	114.393196	477.732941	-572.499573	-218.278519	505.743835	-674.715515	111.900566	84.669357	-635.384583	-229.724945	84.088814	-556.801819	145.377426	1321.079834	-518.196777	-200.532837	1324.918945	-492.038727	-21.032286	1302.982178	-475.155273	-0.267241	1599.845581	-660.391724	204.548172	1072.916260	-584.244934	-302.104462	1073.943604	-572.725464	140.551163	823.576538	-519.879700	-214.836472	816.992981	-576.149658	-44.008171	952.265259	646.382629	-13.461552	966.679321	634.002625	162.512741
-628.897034	59.696491	859.591797	-595.289429	-158.554901	858.796875	-631.188843	114.391716	477.711395	-572.410583	-218.223969	505.789154	-674.665894	111.916290	84.669922	-635.357849	-229.730865	84.094185	-556.646606	145.397446	1321.044189	-518.093262	-200.533203	1324.848633	-491.936157	-21.027431	1302.902832	-474.983276	-0.205070	1599.733154	-660.395325	204.550552	1072.948120	-584.316223	-302.149109	1073.944702	-572.771790	140.487335	823.623474	-519.974792	-214.883331	817.007263	-575.953735	-44.203323	952.289063	646.150146	-13.401261	966.815430	633.715698	162.671646
-628.903381	59.657646	859.626282	-595.350525	-158.574951	858.830811	-631.130798	114.415176	477.732971	-572.367310	-218.237793	505.805267	-674.697266	111.890144	84.666458	-635.299011	-229.729065	84.118660	-556.513367	145.420715	1321.039551	-518.017639	-200.503571	1324.831909	-491.811310	-21.009233	1302.830322	-474.825226	-0.172943	1599.636475	-660.394958	204.457077	1072.957031	-584.405640	-302.190887	1073.937866	-572.785767	140.353912	823.643433	-520.086548	-214.901672	817.023865	-575.993713	-44.242561	952.326233	645.962646	-13.470187	966.964172	633.622131	162.646820
-629.141846	59.695313	859.691589	-595.473083	-158.633392	858.841064	-631.146667	114.469238	477.747253	-572.376770	-218.296265	505.825867	-674.644592	111.931206	84.671249	-635.297058	-229.720886	84.122353	-556.316040	145.438705	1321.022949	-517.928345	-200.506149	1324.786743	-491.690826	-21.018148	1302.730591	-474.568604	-0.013979	1599.506836	-660.386780	204.359879	1072.981201	-584.450317	-302.270355	1073.931274	-572.833191	140.214569	823.650757	-520.188782	-214.891296	817.046753	-576.160461	-44.257397	952.358948	645.751099	-13.593175	967.096741	633.537476	162.573502
-629.068054	59.580105	859.621826	-595.561768	-158.617416	858.795837	-631.017883	114.469795	477.671448	-572.351013	-218.307953	505.769073	-674.633545	111.939964	84.637314	-635.254883	-229.696106	84.107841	-556.138245	145.448257	1320.953857	-517.832825	-200.491898	1324.712769	-491.569397	-21.016420	1302.625000	-474.354248	-0.050125	1599.457886	-660.457153	204.458252	1072.914795	-584.505798	-302.242950	1073.862549	-572.919250	140.149323	823.564575	-520.057068	-214.789429	817.092773	-576.141418	-44.316231	952.291626	645.486755	-13.772274	967.217407	633.381592	162.437149
-629.162842	59.584480	859.537231	-595.661987	-158.624176	858.721558	-630.989807	114.562050	477.583923	-572.351685	-218.356491	505.738831	-674.628052	111.935158	84.633232	-635.251892	-229.677765	84.094307	-555.962036	145.479752	1320.829468	-517.920959	-200.354202	1324.320313	-491.451294	-21.028067	1302.438477	-474.098938	0.034508	1599.316406	-660.351318	204.338699	1072.857666	-584.536682	-302.300812	1073.782715	-573.015747	140.160583	823.407349	-520.144104	-214.807358	817.024414	-576.203613	-44.308735	952.197998	645.166199	-13.982841	967.322571	633.162170	162.251221
-629.229858	59.548141	859.410645	-595.713806	-158.701721	858.641602	-630.955139	114.662140	477.497284	-572.332581	-218.379410	505.677917	-674.650024	111.964401	84.619713	-635.252747	-229.681564	84.085701	-555.793884	145.506042	1320.663818	-517.839478	-200.366730	1324.203369	-491.324280	-21.023443	1302.237793	-473.783997	0.162697	1599.180054	-660.277832	204.387680	1072.775635	-584.510803	-302.304871	1073.691162	-573.136353	140.211761	823.259827	-520.212524	-214.832336	816.909973	-576.220093	-44.337582	952.076416	644.813843	-14.095996	967.385986	632.886536	162.093887
-629.270020	59.508347	859.295898	-595.727478	-158.767456	858.553345	-630.879944	114.695259	477.426086	-572.303162	-218.367844	505.621338	-674.630005	111.958778	84.632607	-635.253723	-229.689026	84.035469	-555.625732	145.512192	1320.555298	-517.764771	-200.371918	1324.095947	-491.233887	-21.030827	1302.046509	-473.512695	0.222895	1599.025635	-660.314697	204.621948	1072.668701	-584.472046	-302.286072	1073.605225	-573.215271	140.235931	823.179749	-520.243103	-214.871429	816.785828	-576.207214	-44.369118	951.958252	644.418945	-14.251330	967.458801	632.594543	161.912170
-629.275818	59.425095	859.230469	-595.740967	-158.832886	858.476624	-630.767029	114.706947	477.395386	-572.315918	-218.401581	505.548248	-674.606750	111.964714	84.628227	-635.281677	-229.718369	84.055817	-555.469421	145.509277	1320.475342	-517.513672	-200.496017	1324.345947	-491.109863	-21.065012	1301.956665	-473.278992	0.237757	1598.857910	-660.064270	204.397095	1072.677612	-584.398621	-302.239258	1073.544922	-573.282349	140.214828	823.115234	-520.248474	-214.861404	816.709778	-576.183838	-44.443974	951.874329	643.961365	-14.377072	967.529602	632.242249	161.734085
-629.515869	59.415676	859.237793	-595.803406	-158.901321	858.454956	-630.750977	114.730148	477.403748	-572.326782	-218.461639	505.528564	-674.602844	111.990730	84.640038	-635.294800	-229.723969	84.062386	-555.322449	145.467850	1320.464966	-517.416748	-200.484619	1324.294434	-491.009033	-21.089249	1301.929810	-472.978271	0.315119	1598.780762	-659.945374	204.386230	1072.694702	-584.334717	-302.233643	1073.504761	-573.348572	140.166794	823.112000	-520.234741	-214.859940	816.661926	-576.293640	-44.460678	951.849670	643.555420	-14.544264	967.613098	631.887634	161.630035
-629.569580	59.344517	859.231995	-595.780151	-158.973068	858.456482	-630.639099	114.717201	477.388977	-572.309509	-218.449173	505.524811	-674.594482	111.997269	84.660255	-635.280823	-229.717896	84.075592	-555.159546	145.456100	1320.482178	-517.308411	-200.493713	1324.278687	-490.894135	-21.120647	1301.912354	-472.767944	0.338003	1598.687012	-659.855652	204.345901	1072.708740	-584.265320	-302.198029	1073.489258	-573.383423	140.099182	823.075073	-520.273804	-214.879837	816.635742	-576.291565	-44.513523	951.839722	643.147034	-14.666348	967.677551	631.466370	161.543396
-629.463257	59.275852	859.192871	-595.844055	-158.906891	858.453064	-630.504333	114.716026	477.322357	-572.267151	-218.451614	505.565948	-674.560852	111.975166	84.639236	-635.259521	-229.723175	84.072533	-555.019897	145.463242	1320.490601	-517.232910	-200.484253	1324.282959	-490.796692	-21.105175	1301.891724	-472.536194	0.393442	1598.591553	-659.813416	204.428436	1072.708252	-584.326294	-301.996155	1073.392944	-573.411926	140.087585	823.058105	-520.306824	-214.922577	816.618652	-576.245605	-44.520802	951.809143	642.644348	-14.888906	967.765137	630.994019	161.363449
-629.743347	59.359970	859.187988	-595.941772	-158.995300	858.466125	-630.519714	114.853371	477.259766	-572.305786	-218.516464	505.605835	-674.562378	112.003960	84.658669	-635.260010	-229.731857	84.120422	-554.865173	145.490829	1320.462280	-517.101624	-200.486938	1324.293091	-490.693451	-21.066126	1301.831543	-472.268768	0.494314	1598.516846	-659.820618	204.553970	1072.703369	-584.267029	-302.003021	1073.441406	-573.425232	140.095001	823.009644	-520.376038	-214.925247	816.607910	-576.392700	-44.482544	951.794495	642.089783	-14.988933	967.817993	630.444641	161.198868
-629.884399	59.370651	859.112793	-596.035767	-159.036179	858.456543	-630.492065	114.928299	477.174957	-572.271851	-218.563644	505.604401	-674.554077	112.012344	84.645905	-635.242493	-229.713531	84.086998	-554.735352	145.529541	1320.423584	-517.157654	-200.360764	1323.974731	-490.593445	-21.041166	1301.760376	-472.043701	0.571899	1598.401855	-659.844238	204.714600	1072.678589	-584.092834	-302.320129	1073.568359	-573.474487	140.136658	822.935669	-520.479736	-214.965347	816.589355	-576.473633	-44.457390	951.735474	641.488586	-15.093527	967.862732	629.813354	161.040176
-629.978516	59.339733	859.041077	-596.114929	-159.040146	858.410217	-630.448914	115.038498	477.102661	-572.194580	-218.604630	505.560547	-674.591492	112.005234	84.665085	-635.229126	-229.761276	84.075645	-554.618042	145.574402	1320.377808	-517.045227	-200.322311	1323.880981	-490.460205	-21.038734	1301.681519	-471.838623	0.592838	1598.266846	-659.771484	204.663452	1072.653687	-584.117371	-302.160583	1073.404785	-573.506042	140.119019	822.909973	-520.753906	-215.080521	816.421509	-576.522400	-44.454937	951.660400	640.891418	-15.233679	967.918579	629.185242	160.937668
-629.844055	59.197479	858.968628	-596.110535	-159.048843	858.359436	-630.289246	115.028000	477.101318	-572.115173	-218.646286	505.507050	-674.562378	112.052673	84.675636	-635.236267	-229.800858	84.066216	-554.474731	145.597504	1320.347900	-516.693787	-200.424744	1324.071289	-490.318909	-21.043699	1301.618286	-471.546783	0.667734	1598.192749	-659.673767	204.503723	1072.688110	-583.983643	-302.125031	1073.365601	-573.562927	140.002716	822.912415	-520.801086	-215.065491	816.336304	-576.435425	-44.536938	951.592224	640.274719	-15.437888	967.996887	628.458191	160.754623
-629.999329	59.186996	859.001526	-596.139832	-159.062897	858.330322	-630.261047	115.050598	477.120789	-572.011658	-218.641876	505.454987	-674.608032	112.050034	84.676163	-635.244690	-229.820068	84.047935	-554.328674	145.588516	1320.311035	-516.498779	-200.405090	1323.980103	-490.158051	-21.062395	1301.581909	-471.339142	0.666826	1598.082886	-659.488831	204.184113	1072.742554	-583.843811	-302.138245	1073.297852	-573.592590	139.849930	822.943115	-520.837463	-215.024963	816.279175	-576.515381	-44.552685	951.589478	639.644409	-15.626192	968.087341	627.746277	160.488693
-630.016113	59.138111	859.004944	-596.207458	-159.046112	858.308105	-630.156189	115.083405	477.125824	-571.941711	-218.676544	505.431824	-674.602600	112.068253	84.676300	-635.265686	-229.810577	84.083138	-554.153137	145.615646	1320.287109	-516.279785	-200.372437	1323.902832	-490.027374	-21.039431	1301.545654	-471.087585	0.696106	1598.012573	-659.459045	204.063751	1072.736206	-583.706360	-302.150055	1073.293213	-573.642273	139.706863	822.971069	-520.898376	-214.972778	816.222656	-576.532104	-44.582550	951.570862	638.937378	-15.815386	968.160645	627.006226	160.259003
-629.886719	59.070549	858.949646	-596.221558	-159.015045	858.315369	-630.022522	115.117393	477.076965	-571.888000	-218.669189	505.428314	-674.586121	112.096214	84.674187	-635.291260	-229.795639	84.122307	-554.018433	145.667236	1320.233765	-516.090210	-200.341187	1323.846924	-489.886017	-20.998119	1301.489624	-470.865814	0.770048	1597.913574	-659.419556	203.949753	1072.720215	-583.474365	-302.318146	1073.309448	-573.682251	139.612091	822.922791	-520.855347	-214.637283	816.298462	-576.453918	-44.592602	951.538269	638.154297	-15.996392	968.190613	626.154419	160.043152
-630.114990	59.149811	858.919434	-596.277832	-159.081177	858.315002	-630.075073	115.293633	476.991394	-571.858459	-218.673767	505.468414	-674.601685	112.107796	84.722466	-635.303162	-229.783920	84.154625	-553.870789	145.734009	1320.128906	-515.877563	-200.289642	1323.792358	-489.780457	-20.905437	1301.398438	-470.635986	0.865648	1597.807495	-659.437073	203.902344	1072.611938	-583.366333	-302.313843	1073.356689	-573.726257	139.544998	822.813171	-520.950745	-214.613846	816.270874	-576.560303	-44.542446	951.506287	637.393005	-16.234529	968.228943	625.327454	159.838699
-630.246338	59.151077	858.860535	-596.393921	-159.084167	858.283691	-630.032104	115.402695	476.886841	-571.862793	-218.695435	505.462402	-674.621216	112.114349	84.699295	-635.280518	-229.745163	84.176895	-553.748352	145.801605	1320.040405	-515.853821	-200.121445	1323.437744	-489.671448	-20.836327	1301.280151	-470.370697	0.992470	1597.687012	-659.458435	203.934860	1072.511841	-583.279297	-302.326874	1073.323486	-573.782288	139.503723	822.699524	-521.041809	-214.589996	816.210205	-576.635315	-44.521503	951.440735	636.171265	-16.091192	968.340332	624.290649	159.567978
-630.317871	59.115009	858.805969	-596.429504	-159.138367	858.251282	-629.958313	115.456161	476.850677	-571.792603	-218.645554	505.427094	-674.584167	112.132477	84.693253	-635.220215	-229.714996	84.135284	-553.609497	145.845093	1319.988892	-515.493408	-200.147507	1323.615112	-489.552979	-20.812502	1301.169312	-470.117065	1.172298	1597.494385	-659.359741	203.755264	1072.481812	-583.141418	-302.267334	1073.282593	-573.856323	139.410339	822.612488	-521.122681	-214.562698	816.123352	-576.652344	-44.545887	951.381531	635.459351	-16.521746	968.323608	623.428040	159.488312
-630.247620	58.970882	858.763916	-596.434448	-159.147232	858.182495	-629.829407	115.428825	476.859283	-571.767639	-218.657211	505.363556	-674.561218	112.159645	84.690727	-635.208984	-229.712997	84.119545	-553.478149	145.848679	1319.943115	-515.299805	-200.099838	1323.517334	-489.415222	-20.796507	1301.067261	-469.928406	1.190041	1597.320313	-659.325623	203.672226	1072.508301	-582.990051	-302.273071	1073.213379	-573.925232	139.277359	822.587830	-521.124023	-214.528793	816.020630	-576.598267	-44.639729	951.318726	634.744080	-16.913340	968.256470	622.491333	159.441757
-630.319214	58.896225	858.756531	-596.497314	-159.084091	858.110229	-629.760193	115.421219	476.875702	-571.706726	-218.635864	505.260590	-674.559448	112.162621	84.712234	-635.192932	-229.749268	84.115753	-553.329224	145.829178	1319.918457	-515.096619	-200.024460	1323.346191	-489.274414	-20.783108	1300.976440	-469.635010	1.308502	1597.300537	-659.168701	203.403549	1072.522217	-582.833618	-302.247101	1073.141846	-573.986694	139.122986	822.550720	-521.167297	-214.517548	815.917847	-576.634644	-44.663353	951.267700	633.561096	-17.092678	968.203064	621.456238	159.337814
-630.478455	59.024899	858.735779	-596.836975	-158.782532	858.003174	-629.728394	115.508598	476.892151	-571.667358	-218.646317	505.134399	-674.541260	112.146080	84.738762	-635.205261	-229.739456	84.100197	-553.167175	145.855591	1319.857422	-514.873779	-199.983810	1323.272217	-489.172180	-20.719650	1300.874268	-469.446564	1.363321	1597.146729	-659.093262	203.310242	1072.534180	-582.669128	-302.238373	1073.103760	-574.055420	139.080597	822.511169	-521.187622	-214.515274	815.832947	-576.814880	-44.500412	951.179382	632.428894	-17.134441	968.108582	620.370850	159.306747
-630.595825	59.032719	858.682556	-596.886414	-158.820892	857.996582	-629.605713	115.571175	476.816467	-571.624817	-218.665878	505.118011	-674.533936	112.151215	84.758133	-635.244019	-229.725632	84.139610	-552.995117	145.944870	1319.801147	-514.713867	-199.915344	1323.208374	-489.011444	-20.644159	1300.770996	-469.207550	1.471369	1597.012939	-659.004089	203.252991	1072.520996	-582.326294	-302.518402	1073.249756	-574.130371	139.051636	822.432800	-521.165771	-214.422577	815.863770	-576.868591	-44.480873	951.135681	631.448608	-17.150814	967.867676	619.319519	159.383591
-630.626953	59.007332	858.600525	-596.606995	-159.194305	858.062866	-629.473083	115.674843	476.759033	-571.530151	-218.629837	505.232056	-674.499207	112.194496	84.795280	-635.180481	-229.705627	84.189461	-552.839478	146.035690	1319.765381	-514.662048	-199.752670	1322.927246	-488.883545	-20.507883	1300.661743	-468.979858	1.626619	1596.890747	-658.915222	203.250061	1072.467529	-582.174133	-302.552155	1073.257813	-574.219666	139.118820	822.328491	-521.231506	-214.393982	815.840576	-576.756958	-44.575256	951.126526	629.693726	-17.365107	967.813477	617.987427	159.171387
-630.741638	59.036911	858.589233	-596.634827	-159.216736	858.075684	-629.363281	115.799454	476.711517	-571.482056	-218.669189	505.276825	-674.471680	112.239670	84.828491	-635.204102	-229.706467	84.228302	-552.685669	146.112793	1319.749512	-514.354309	-199.763229	1323.190308	-488.695038	-20.456610	1300.571533	-468.726196	1.826761	1596.796997	-658.941650	203.451553	1072.468750	-582.029968	-302.516449	1073.271484	-574.325500	139.112564	822.285400	-521.292114	-214.342590	815.813171	-576.812683	-44.545647	951.119629	628.379761	-17.192728	967.675293	616.751343	159.210785
-630.851624	59.046375	858.571960	-596.668335	-159.232910	858.033630	-629.216003	115.882607	476.704529	-571.435608	-218.681534	505.276520	-674.459045	112.260010	84.884277	-635.168884	-229.691284	84.227142	-552.549072	146.166824	1319.772827	-514.188782	-199.726791	1323.177246	-488.632294	-20.349064	1300.498901	-468.528809	1.971432	1596.717285	-658.841736	203.313034	1072.487793	-581.910278	-302.468292	1073.254883	-574.444397	139.062256	822.214172	-521.452393	-214.357971	815.742493	-576.862183	-44.543762	951.080811	627.008789	-17.302486	967.498352	615.455566	159.225800
-630.919495	58.998966	858.557373	-596.707947	-159.233963	857.962463	-628.992188	115.898315	476.709351	-571.382385	-218.722443	505.211182	-674.403870	112.307205	84.865211	-635.091675	-229.691391	84.224655	-552.425537	146.201355	1319.804443	-514.037170	-199.659363	1323.112915	-488.508057	-20.313131	1300.405273	-468.339539	2.110084	1596.618896	-658.682373	203.119049	1072.586548	-581.783203	-302.421753	1073.211182	-574.583923	138.981049	822.188049	-521.487488	-214.304321	815.653259	-576.889465	-44.581921	951.028198	625.496033	-17.222042	967.367920	614.168030	159.081207
-630.994934	58.980633	858.488464	-596.745483	-159.230209	857.873962	-628.817383	115.935844	476.678741	-571.344177	-218.717484	505.132050	-674.392578	112.305725	84.893242	-635.103577	-229.705444	84.159981	-552.313538	146.254211	1319.848877	-513.941650	-199.573059	1322.952637	-488.389709	-20.277891	1300.317871	-468.159943	2.215813	1596.515381	-658.573425	202.966248	1072.613892	-581.635742	-302.401581	1073.101074	-574.686218	138.895477	822.131897	-521.520508	-214.268158	815.554810	-576.917969	-44.586147	950.938232	623.837708	-17.504585	967.138855	612.923645	158.850876
-631.099487	58.953609	858.368042	-596.811462	-159.204117	857.775085	-628.627014	116.022964	476.601685	-571.328369	-218.765213	505.039124	-674.360535	112.340988	84.892220	-635.145264	-229.699524	84.123444	-552.203857	146.320053	1319.827026	-513.799927	-199.491425	1322.838745	-488.272125	-20.211634	1300.178955	-468.026550	2.303174	1596.349976	-658.486328	202.908768	1072.606812	-581.550781	-302.325714	1072.994995	-574.799133	138.890747	822.054932	-521.545898	-214.214066	815.448303	-576.955872	-44.562035	950.808167	622.799805	-17.381552	966.799255	611.404053	158.813446
-631.174988	58.983414	858.210632	-596.811401	-159.223251	857.723999	-628.475525	116.142639	476.529175	-571.269409	-218.759399	504.966614	-674.324341	112.373428	84.914436	-635.192993	-229.738586	84.102966	-552.081848	146.429138	1319.756104	-513.661621	-199.382111	1322.673950	-488.175415	-20.106611	1300.021118	-467.871490	2.445472	1596.210327	-658.378418	202.855789	1072.562378	-581.414307	-302.271790	1072.939331	-574.895935	138.935532	821.934143	-521.560852	-214.167847	815.344116	-576.960022	-44.494652	950.686829	621.127991	-17.430239	966.490234	609.663574	159.327393
-631.241089	59.014462	858.074951	-596.851257	-159.188095	857.696655	-628.349365	116.307831	476.423309	-571.178345	-218.731781	504.966370	-674.354980	112.388535	84.919281	-635.181458	-229.738342	84.147881	-551.969788	146.547348	1319.697876	-513.513489	-199.270630	1322.613403	-488.089874	-19.999859	1299.885864	-467.725281	2.592443	1596.077271	-658.271545	202.792191	1072.487427	-581.291199	-302.158356	1072.883911	-574.973145	138.987717	821.807678	-521.567017	-214.096786	815.260681	-576.969849	-44.404129	950.584534	619.542847	-17.637020	966.230347	608.234314	159.261505
-631.281250	59.054317	858.003540	-596.893616	-159.101288	857.679749	-628.234375	116.389313	476.342590	-571.130371	-218.702988	504.956024	-674.296997	112.463989	84.927208	-635.243896	-229.722382	84.156395	-551.838501	146.653687	1319.681763	-513.366882	-199.163925	1322.588379	-488.029877	-19.873257	1299.812378	-467.604767	2.731161	1595.978638	-658.129028	202.729019	1072.460327	-581.154114	-302.062195	1072.886353	-575.035522	139.007736	821.701233	-521.588196	-214.024292	815.207092	-576.978577	-44.311600	950.525574	618.040894	-17.666462	966.067688	606.755310	159.123291
-631.298157	59.074543	857.995789	-596.906616	-159.039032	857.682678	-628.129211	116.479797	476.343323	-571.023071	-218.658325	504.973358	-674.259827	112.475479	84.948929	-635.178650	-229.716293	84.216324	-551.753845	146.788116	1319.741699	-513.359802	-198.921066	1322.321289	-487.998047	-19.757360	1299.793213	-467.485352	2.887166	1595.937988	-657.953125	202.658752	1072.438965	-581.203674	-301.626251	1072.698853	-575.073792	138.997284	821.656067	-521.576965	-213.918198	815.126709	-576.986450	-44.262959	950.519836	616.462524	-17.780045	965.877563	605.139221	159.070541
-631.364807	59.036816	857.985840	-596.919922	-159.012390	857.699768	-628.041382	116.502190	476.343201	-570.968567	-218.646133	505.001221	-674.248230	112.504204	84.946465	-635.047424	-229.687775	84.242203	-551.684204	146.907043	1319.831055	-513.125427	-198.902603	1322.603516	-487.970337	-19.662481	1299.806519	-467.463318	2.976425	1595.894287	-657.775513	202.550461	1072.463013	-581.037292	-301.473969	1072.728882	-575.088806	138.908600	821.617249	-521.619141	-213.838608	815.096191	-577.017883	-44.244888	950.518555	614.965149	-17.873888	965.700256	603.604004	158.948898
-631.421509	59.037449	857.976196	-596.950989	-159.000183	857.708984	-627.974854	116.552254	476.356934	-570.941223	-218.607803	504.969116	-674.240601	112.524597	84.984314	-635.044128	-229.681839	84.247978	-551.626343	147.010086	1319.919922	-513.066101	-198.773682	1322.627686	-487.978516	-19.578876	1299.843872	-467.448608	3.107052	1595.879272	-657.548035	202.494034	1072.491211	-580.855774	-301.390625	1072.743164	-575.098877	138.821121	821.584656	-521.673035	-213.765762	815.056030	-577.052673	-44.224342	950.513794	613.705078	-17.736914	965.617126	602.104431	158.822449
-631.504517	59.041817	857.923035	-597.006104	-159.016708	857.697449	-627.984192	116.643219	476.330109	-570.954285	-218.612106	504.989929	-674.258728	112.539650	84.982101	-635.017334	-229.688873	84.257996	-551.601013	147.109589	1319.979614	-513.011169	-198.658096	1322.600952	-488.029388	-19.475967	1299.877075	-467.496216	3.237746	1595.874878	-657.308350	202.528046	1072.494019	-580.664246	-301.294617	1072.748779	-575.095032	138.741272	821.490845	-521.692200	-213.698715	814.987000	-577.100525	-44.205143	950.471375	612.214478	-18.003853	965.381165	600.621460	158.776947
-631.600586	59.077435	857.810364	-597.128052	-159.006332	857.667908	-628.008362	116.733009	476.281097	-571.040649	-218.607697	504.971344	-674.247742	112.576805	84.994316	-635.032593	-229.659882	84.241455	-551.588867	147.230682	1320.017090	-512.983032	-198.527206	1322.576294	-488.116760	-19.387812	1299.900635	-467.587921	3.370646	1595.870605	-657.062256	202.586868	1072.454956	-580.455933	-301.234924	1072.771606	-575.095520	138.719894	821.330750	-521.721802	-213.620331	814.914307	-577.160278	-44.144115	950.378174	610.946167	-18.058645	965.196655	599.230164	158.626541
-631.821838	59.204865	857.766052	-597.197754	-159.009766	857.644653	-628.115967	116.806419	476.261139	-571.164063	-218.622650	504.980530	-673.985352	112.321800	84.713745	-635.090881	-229.659073	84.232277	-551.608948	147.347275	1320.083984	-512.967224	-198.422943	1322.590088	-488.235535	-19.282801	1299.921387	-467.721741	3.507670	1595.904053	-656.761414	202.636215	1072.434204	-580.225830	-301.101776	1072.766724	-575.036499	138.669632	821.189880	-521.694153	-213.506256	814.832031	-577.256348	-44.042969	950.322021	609.730469	-18.056417	965.024536	597.788635	158.658112
-631.809570	59.277626	857.717651	-597.168945	-159.017776	857.661072	-628.196533	116.860710	476.247772	-571.266724	-218.532791	504.971344	-673.974121	112.334984	84.690880	-635.114563	-229.637466	84.258064	-551.639832	147.460510	1320.172852	-512.962097	-198.308517	1322.623657	-488.376678	-19.156319	1300.017822	-467.922333	3.618539	1595.995850	-656.355408	202.634460	1072.415649	-579.781006	-301.305969	1072.929565	-574.944458	138.656281	821.071838	-521.654907	-213.376999	814.774780	-577.214111	-43.978996	950.295349	608.966980	-17.658834	964.725891	596.498352	158.790527
-631.741211	59.295197	857.724976	-597.114685	-158.993362	857.676331	-628.197815	116.842537	476.299408	-571.382568	-218.486984	504.999603	-674.281189	112.634499	85.027275	-635.023682	-229.634277	84.259354	-551.670593	147.536453	1320.356445	-512.948608	-198.224045	1322.694458	-488.517212	-19.083645	1300.172852	-468.154236	3.762908	1596.185181	-655.872864	202.604797	1072.429932	-579.695496	-300.763885	1072.726563	-574.795837	138.647125	821.024719	-521.582642	-213.239288	814.674561	-577.131531	-43.953491	950.297729	607.919617	-17.755354	964.785706	595.279297	158.519257
-631.459778	59.252022	857.726746	-596.963196	-158.924301	857.722351	-628.214478	116.816086	476.388855	-571.495239	-218.450928	505.044800	-674.275513	112.652412	85.043198	-635.035217	-229.619492	84.267647	-551.767761	147.630371	1320.538574	-512.969543	-198.112579	1322.817017	-488.672852	-19.018772	1300.395020	-468.499939	3.846328	1596.403931	-655.414307	202.632889	1072.480591	-579.397583	-300.589417	1072.667969	-574.643311	138.672699	820.982239	-521.477722	-213.085037	814.637451	-576.927490	-43.942898	950.326782	607.007751	-17.791121	964.751892	594.048340	158.405365
-631.480225	59.431065	857.779480	-596.860229	-158.909607	857.780212	-628.354004	116.850212	476.451080	-571.640869	-218.421738	505.101257	-674.300049	112.630821	85.058029	-634.988525	-229.594360	84.256683	-551.903809	147.737091	1320.745117	-513.024902	-198.007767	1322.959961	-488.878998	-18.972658	1300.664795	-468.979004	3.886403	1596.642090	-654.916931	202.684341	1072.498535	-579.060120	-300.491211	1072.702271	-574.383911	138.731735	820.907410	-521.376587	-212.928635	814.602539	-576.877930	-43.825905	950.377441	606.116211	-17.809650	964.648865	592.855469	158.329697
-631.161865	59.515274	857.711853	-596.690308	-158.862305	857.816711	-628.403137	116.801590	476.457245	-571.845459	-218.410004	505.150085	-674.308289	112.672455	85.052307	-635.033264	-229.616592	84.280479	-552.082214	147.802902	1320.933228	-513.151611	-197.921982	1323.156372	-489.149994	-18.879116	1300.918091	-469.525848	3.977158	1596.941895	-654.335388	202.831177	1072.468262	-578.693481	-300.384827	1072.746582	-574.048828	138.955383	820.787659	-521.232788	-212.773773	814.567505	-576.635925	-43.742683	950.361633	605.222778	-17.949614	964.587952	591.708191	158.128464
-631.002502	59.671101	857.690857	-596.555969	-158.791107	857.851013	-628.570313	116.853157	476.431061	-572.045410	-218.372269	505.201996	-674.289063	112.684082	85.058983	-635.065063	-229.599228	84.254868	-552.305542	147.885559	1321.144165	-513.344971	-197.826965	1323.319092	-489.398987	-18.827026	1301.227661	-470.107178	4.198146	1597.243042	-653.729736	203.000473	1072.420898	-578.126587	-300.557983	1072.994629	-573.689514	139.125977	820.618896	-521.072083	-212.615280	814.564331	-576.471130	-43.609455	950.359802	604.450012	-18.084066	964.503967	590.679138	157.987473
-630.803589	59.853924	857.691345	-596.400940	-158.716583	857.904419	-628.800842	116.889145	476.468781	-572.265747	-218.368469	505.252350	-674.314880	112.686882	85.048454	-635.115417	-229.621811	84.253517	-552.638916	147.955627	1321.448608	-513.531189	-197.741501	1323.546875	-489.748566	-18.772015	1301.564819	-470.904510	4.185643	1597.706787	-653.015625	203.195908	1072.382080	-577.902954	-300.024658	1072.880859	-573.212036	139.339478	820.450623	-520.828125	-212.464188	814.501038	-576.291626	-43.468437	950.384949	603.631470	-18.019693	964.389099	589.369934	158.151245
-630.559570	59.942810	857.748291	-596.181213	-158.622986	858.013184	-629.008484	116.866264	476.538116	-572.471191	-218.272034	505.329163	-673.997681	112.440445	84.732918	-635.110046	-229.621277	84.266098	-552.928284	147.796356	1321.677246	-513.949524	-197.559830	1323.559692	-490.175690	-18.702749	1302.035522	-471.823364	4.186114	1598.120483	-652.230469	203.430634	1072.450195	-577.346313	-300.130371	1073.103027	-572.550049	139.373230	820.378052	-520.581238	-212.279587	814.531189	-576.073242	-43.361385	950.472168	602.828979	-18.147453	964.347473	588.228149	158.130142
-630.274841	60.012165	857.847534	-595.893555	-158.532837	858.141663	-629.250122	116.796471	476.681396	-572.726563	-218.157074	505.398590	-674.357239	112.707001	85.061638	-635.171082	-229.605484	84.269150	-553.441528	147.935211	1322.317139	-514.239685	-197.570328	1324.203369	-490.632568	-18.665007	1302.525879	-472.778442	4.136940	1598.778442	-651.315979	203.601486	1072.585815	-576.846191	-299.862427	1073.277222	-571.872009	139.647522	820.364807	-520.293274	-212.079102	814.571045	-575.831177	-43.275070	950.603394	602.002319	-18.284933	964.262268	587.165344	158.065002
-629.946167	60.110756	857.995972	-595.534485	-158.428741	858.311646	-629.528381	116.743912	476.860413	-572.986877	-218.039856	505.502533	-674.412476	112.695374	85.105881	-635.094360	-229.607498	84.268425	-553.942322	147.914612	1322.877808	-514.615540	-197.528473	1324.676147	-491.126160	-18.670151	1303.204590	-473.882355	4.144888	1599.452759	-650.354248	203.818680	1072.763306	-576.346802	-299.618805	1073.456299	-571.241516	139.981247	820.446960	-519.912903	-211.881104	814.660339	-575.545044	-43.168339	950.785461	601.179504	-18.500097	964.260620	586.349304	157.624008
-629.594543	60.214291	858.122986	-595.108521	-158.342972	858.512939	-629.801392	116.711319	476.978882	-573.298767	-217.846161	505.636597	-674.111572	112.425720	84.846008	-635.046875	-229.560043	84.246338	-554.464050	147.885620	1323.504272	-515.081177	-197.513672	1325.208252	-491.680847	-18.646519	1303.829102	-475.166992	4.099661	1600.125488	-649.284668	204.014069	1072.875000	-576.024170	-298.977203	1073.489990	-570.323181	140.050735	820.448120	-519.454895	-211.699081	814.737549	-575.236755	-43.042698	950.979858	600.290466	-18.827063	964.343567	585.538147	157.244217
-629.152222	60.389118	858.226013	-594.611511	-158.283752	858.713196	-630.102539	116.685852	477.081482	-573.637939	-217.636230	505.789398	-674.189758	112.419701	84.843437	-635.019165	-229.521637	84.264160	-555.061218	147.853271	1324.081421	-515.605835	-197.472382	1325.824463	-492.280670	-18.642773	1304.506836	-476.570862	4.059130	1600.880249	-648.200256	204.255829	1073.001343	-575.281250	-298.960510	1073.923096	-569.364563	140.306580	820.412048	-518.904663	-211.519089	814.918884	-574.842041	-42.890152	951.159180	599.843506	-18.800634	964.244202	584.809204	157.201904
-628.658691	60.695518	858.346741	-594.137268	-158.096283	858.904053	-630.424438	116.671265	477.166138	-573.977905	-217.440491	505.946075	-674.208557	112.403641	84.860664	-634.965271	-229.504517	84.258034	-555.554199	147.722519	1324.663208	-516.248657	-197.448013	1326.450439	-492.900299	-18.609058	1305.263184	-478.110779	4.022396	1601.727173	-646.989075	204.372772	1073.075439	-574.657043	-298.613983	1074.160889	-568.295471	140.486786	820.384705	-518.154663	-211.564255	815.093750	-574.420776	-42.629868	951.339111	599.312622	-18.734327	964.143066	584.002686	157.194916
-628.330444	61.106789	858.525513	-593.732910	-157.884872	859.062195	-630.890076	116.637093	477.325226	-574.447571	-217.285751	506.115631	-674.262024	112.408699	84.852318	-634.998474	-229.450195	84.279846	-556.369690	147.793396	1325.416504	-516.974548	-197.431732	1327.127319	-493.601379	-18.633957	1306.065186	-479.902802	3.894009	1602.646606	-645.702271	204.761139	1073.289063	-573.971436	-298.299927	1074.522461	-567.105774	140.673874	820.416565	-517.439514	-211.359833	815.251770	-574.091003	-42.325703	951.522644	598.534546	-18.812862	964.063049	583.158875	157.151169
-627.812866	61.320435	858.725281	-593.280212	-157.637070	859.231323	-631.306091	116.478760	477.521820	-574.913513	-217.084747	506.264252	-674.324280	112.412254	84.841339	-635.068970	-229.412109	84.272629	-556.938843	147.575226	1326.151611	-517.765930	-197.417114	1327.815308	-494.341187	-18.683256	1306.950806	-481.790527	3.803663	1603.645996	-644.381775	204.843979	1073.479370	-573.244385	-297.844788	1074.794678	-565.867432	140.771194	820.548401	-516.754944	-210.987411	815.395569	-573.649109	-42.124725	951.726196	597.699951	-18.876589	964.001709	582.217651	157.094223
-626.927429	61.255116	858.873047	-592.409058	-157.397842	859.509399	-631.569885	116.220909	477.732391	-575.298462	-216.789291	506.391663	-674.288147	112.409485	84.841194	-635.033936	-229.367416	84.229286	-557.837402	147.560333	1327.006958	-518.602539	-197.424850	1328.620239	-495.093506	-18.715048	1307.938843	-483.942780	3.497642	1604.817871	-643.086365	204.976318	1073.716309	-572.473694	-297.443665	1075.133911	-564.579468	140.893051	820.715027	-515.862610	-210.760315	815.598145	-572.883606	-41.994190	951.981079	596.862244	-18.811512	963.946716	581.312683	157.041443
-626.146973	61.321205	859.084351	-591.542542	-157.184219	859.772400	-632.015625	116.019119	478.020447	-575.723328	-216.458267	506.574615	-674.372925	112.376213	84.879028	-635.072693	-229.316666	84.170448	-558.545654	147.389114	1327.855591	-519.461426	-197.472244	1329.464355	-495.881409	-18.807699	1308.933228	-486.242401	3.236428	1606.001465	-641.717590	204.906906	1074.009277	-571.678833	-296.963379	1075.452759	-563.166199	141.051651	820.937317	-514.839478	-210.719955	815.807373	-572.176941	-41.832142	952.263000	595.973511	-18.782562	963.846130	580.439148	156.964539
-625.611450	61.827248	859.333130	-591.586487	-156.827576	859.833740	-632.577759	115.859337	478.246552	-576.339417	-216.322067	506.663666	-674.476440	112.319695	84.894501	-635.130859	-229.285034	84.190903	-559.377930	147.310471	1328.736572	-520.412537	-197.516190	1330.233032	-496.668549	-18.871828	1309.994141	-488.739197	2.947512	1607.214111	-640.334656	204.977173	1074.204834	-570.959290	-296.468384	1075.837280	-561.654663	141.183884	821.163940	-513.829712	-210.537598	816.031189	-571.884216	-41.574448	952.410767	595.044983	-18.897812	963.754395	579.547363	156.895126
-624.513916	61.825619	859.511963	-589.937439	-156.679260	860.328369	-632.828369	115.570488	478.435974	-576.455811	-215.877655	506.951965	-674.462097	112.322418	84.888985	-634.991638	-229.283386	84.123566	-560.225952	147.243988	1329.559570	-521.357544	-197.572464	1331.169067	-497.519135	-18.915154	1311.026855	-491.369537	2.681823	1608.440552	-638.970154	205.132385	1074.546997	-570.141907	-296.159271	1076.292847	-560.069641	141.327240	821.499023	-512.864441	-210.062149	816.461487	-570.798401	-41.315323	952.848694	594.097290	-18.887375	963.661804	578.680115	156.895355
-623.705261	62.098518	859.809753	-589.164429	-156.353729	860.611450	-633.272583	115.401917	478.680115	-576.877747	-215.648865	507.172424	-674.846130	112.545654	85.253342	-634.941833	-229.232391	84.126717	-561.151855	147.179810	1330.454590	-522.344849	-197.617905	1332.084473	-498.474396	-18.971144	1312.118164	-494.116302	2.439625	1609.636475	-637.583313	205.255463	1074.818481	-569.349976	-295.658295	1076.687622	-558.465393	141.538635	821.799500	-511.673431	-209.804459	816.795593	-570.129883	-41.045998	953.188904	593.082153	-18.940765	963.519775	577.803467	156.918686
-622.778259	62.386383	860.139954	-588.278564	-156.042770	860.962952	-633.707397	115.214554	478.944092	-577.379517	-215.409805	507.423462	-674.881042	112.512833	85.249329	-634.957825	-229.199570	84.133064	-562.098694	147.100403	1331.368530	-523.370789	-197.646423	1332.937744	-499.474640	-19.017658	1313.239502	-497.036316	1.967615	1610.944580	-636.213501	205.462860	1075.179443	-568.600159	-295.308563	1077.128784	-556.753967	141.622894	822.157104	-510.488007	-209.673553	817.201782	-569.398621	-40.771084	953.599548	592.065918	-18.794491	963.238770	576.866211	157.114273
-622.171875	62.846390	860.509644	-588.471436	-155.227371	861.126587	-634.265686	115.044868	479.271973	-578.051697	-215.308334	507.501862	-674.947144	112.507866	85.319427	-635.048401	-229.143967	84.170128	-563.089111	146.951584	1332.322632	-524.447876	-197.690933	1333.841064	-500.457764	-19.123501	1314.412354	-500.007202	1.630703	1612.177734	-634.874451	205.500626	1075.594604	-567.725525	-294.906158	1077.637085	-555.065979	141.705734	822.621033	-509.288116	-209.563416	817.716064	-569.202393	-40.345463	953.883850	590.968323	-18.914030	963.179016	576.043579	156.883835
-620.841919	62.598049	860.694824	-586.465454	-155.423004	861.603027	-634.401306	114.731728	479.554626	-578.150269	-214.906372	507.899811	-674.871460	112.475754	85.342468	-634.898560	-229.091278	84.136032	-564.162231	146.768570	1333.248535	-525.512207	-197.727982	1334.719116	-501.503540	-19.240929	1315.603638	-503.056274	1.166361	1613.477295	-633.462952	205.580597	1075.938721	-566.905823	-294.567932	1078.116333	-553.298035	141.754135	823.121887	-508.114929	-208.958603	818.092712	-567.865356	-40.381390	954.330566	589.726318	-18.916857	963.072571	574.986816	156.914566
-619.629761	62.793587	861.025574	-585.330261	-155.073837	861.940857	-634.690613	114.431953	479.853180	-578.528381	-214.645355	508.117340	-674.925842	112.465134	85.353722	-634.866638	-229.032120	84.131325	-565.259399	146.587234	1334.166870	-526.701599	-197.730347	1335.567261	-502.607300	-19.352398	1316.754639	-506.184204	0.694250	1614.766357	-632.132202	205.709213	1076.379150	-566.079895	-294.309906	1078.564697	-551.479614	141.761322	823.626709	-506.778870	-208.696594	818.587952	-566.934875	-40.152298	954.760681	588.564209	-18.945698	962.880981	574.100952	156.893036
-618.422485	63.022881	861.297852	-584.298462	-154.695709	862.221436	-634.856934	114.141541	480.106781	-578.980652	-214.398499	508.339935	-674.909485	112.437729	85.352837	-634.868347	-228.978943	84.101494	-566.415405	146.425156	1335.008179	-527.890930	-197.782730	1336.384766	-503.801971	-19.438072	1317.866455	-509.383575	0.281399	1615.981689	-630.831970	205.736801	1076.685059	-565.204895	-293.988739	1079.038940	-549.712280	141.895142	824.087341	-505.402771	-208.488052	819.114319	-566.038635	-39.904186	955.125488	587.327637	-18.923000	962.743225	573.100891	156.849091
-617.524048	63.235748	861.517029	-583.587769	-154.540283	862.427490	-635.161743	113.967133	480.311859	-579.479675	-214.217606	508.568604	-674.986389	112.435432	85.395424	-634.938660	-228.937775	84.109055	-567.628784	146.307266	1335.808350	-529.210510	-197.852051	1337.204590	-505.016815	-19.565796	1318.966431	-512.598694	-0.105507	1617.130127	-629.513489	206.048782	1077.062134	-564.376526	-293.731903	1079.455688	-547.909241	142.023071	824.521484	-504.049896	-208.143021	819.641174	-565.387024	-39.781281	955.399658	586.051331	-18.988920	962.632141	572.176331	156.826645
-616.334961	63.370525	861.764709	-582.444519	-154.246719	862.717957	-635.413818	113.764671	480.533813	-579.863953	-213.952164	508.727386	-674.957642	112.445091	85.398300	-634.875488	-228.862366	84.065132	-568.867310	146.166656	1336.607300	-530.494629	-197.950897	1338.010254	-506.335175	-19.648014	1320.008911	-515.836792	-0.506824	1618.254639	-628.319214	206.125427	1077.372925	-563.541931	-293.515625	1079.873657	-546.141418	142.177292	825.010864	-502.476196	-208.240982	820.106262	-564.493530	-39.593845	955.772644	584.583130	-19.302052	962.500427	571.150818	156.765930
-614.967285	63.558384	862.044250	-581.149292	-153.991455	863.072693	-635.563538	113.566841	480.790253	-580.217834	-213.704300	508.966248	-674.952881	112.406685	85.425095	-634.834839	-228.813507	84.029884	-570.107483	145.992889	1337.426270	-531.860901	-197.996323	1338.770874	-507.703064	-19.808681	1321.079346	-519.010193	-0.902006	1619.354248	-627.180420	206.158234	1077.736816	-562.723877	-293.291931	1080.319702	-544.345093	142.286087	825.512451	-500.889954	-208.093521	820.623230	-563.495483	-39.401039	956.215271	583.440918	-19.257669	962.372498	570.341614	156.749878
-613.897156	63.652340	862.314453	-579.918274	-153.785248	863.397888	-635.733154	113.336525	481.064545	-580.570251	-213.484009	509.160736	-674.954651	112.375046	85.479797	-634.820496	-228.756271	84.019791	-571.410645	145.777679	1338.200073	-533.279846	-198.088501	1339.527466	-509.115143	-19.968534	1322.117310	-522.253174	-1.355194	1620.386108	-626.082703	206.179031	1078.133911	-561.968872	-293.069183	1080.752563	-542.576843	142.260178	826.133606	-499.564789	-207.653336	821.223816	-562.648804	-39.245598	956.624207	582.327759	-19.241251	962.257507	569.507385	156.750000
-612.226807	64.190704	862.101624	-578.495605	-153.549408	863.635803	-635.615479	113.002701	481.399658	-580.835693	-213.191956	509.366882	-674.858398	112.357376	85.479156	-634.777832	-228.730942	83.986443	-572.769897	145.533844	1338.948608	-534.689148	-198.152023	1340.224487	-510.589752	-20.138189	1323.103271	-525.364197	-1.774948	1621.424194	-625.151428	205.863876	1078.486938	-561.301453	-292.906311	1081.131958	-540.879211	142.444443	826.695923	-497.957764	-207.451660	821.782471	-561.400452	-38.756916	956.738770	581.161011	-19.260376	962.218445	568.624268	156.684738
-610.941345	64.419136	862.244568	-577.185547	-153.426147	863.950806	-635.618347	112.775566	481.650421	-581.133484	-212.968079	509.597992	-674.777649	112.315483	85.508957	-634.726379	-228.667068	83.952209	-574.194763	145.323517	1339.621338	-536.190125	-198.233185	1340.907837	-512.085327	-20.352091	1324.045166	-528.475037	-2.236246	1622.373047	-624.224243	205.880585	1078.828735	-560.777832	-292.451569	1081.371582	-539.092041	142.441452	827.283203	-496.306580	-207.423294	822.325256	-560.435974	-38.556694	957.086121	580.007751	-19.287554	962.156738	567.825745	156.626389
-609.535095	64.593086	862.418762	-575.711243	-153.223953	864.271973	-635.603577	112.495880	481.861694	-581.430298	-212.716736	509.844666	-674.719299	112.281342	85.531723	-634.715271	-228.612289	83.974419	-575.797424	145.274796	1340.392456	-537.749084	-198.316727	1341.560303	-513.641296	-20.509521	1324.914795	-531.577881	-2.771078	1623.243164	-623.330872	206.129425	1079.124023	-560.020203	-292.743652	1081.964844	-537.409729	142.598099	827.780457	-494.812042	-207.396851	822.910889	-559.383911	-38.353020	957.470825	578.917542	-19.275087	962.138855	566.974609	156.717407
-608.167480	64.711266	862.609009	-574.328369	-153.052109	864.506714	-635.604248	112.284592	482.048065	-581.647766	-212.485062	510.089905	-674.692139	112.235443	85.551735	-634.681152	-228.551102	83.948288	-577.334351	145.039246	1340.930420	-539.340637	-198.380371	1342.214600	-515.223083	-20.708696	1325.762817	-534.623840	-2.983158	1624.082520	-622.574158	206.137680	1079.375488	-559.454895	-292.727783	1082.405884	-535.633850	142.885178	828.356323	-493.287415	-207.233429	823.502258	-558.385254	-38.242329	957.817627	577.861938	-19.407104	962.169617	566.291931	156.625214
-606.811340	65.012924	862.673828	-572.857178	-152.933456	864.853455	-635.602051	112.048836	482.294952	-581.914124	-212.277496	510.355835	-674.659912	112.169586	85.574249	-634.675842	-228.491150	83.934464	-578.883789	144.713806	1341.439453	-541.024231	-198.506348	1342.790771	-516.897217	-20.842216	1326.561646	-537.678894	-3.380375	1624.856934	-622.015869	206.091980	1079.591064	-559.181946	-292.358459	1082.575806	-533.968079	143.090271	828.882324	-491.601715	-206.894211	824.191650	-557.384521	-37.960815	958.161865	576.859680	-19.502016	962.204651	565.602905	156.573349
-605.439148	65.196259	862.920227	-571.377747	-152.781662	865.203857	-635.615784	111.762779	482.542236	-582.169128	-212.099991	510.650909	-674.642639	112.110260	85.592606	-634.609863	-228.444229	83.928467	-580.555420	144.437836	1341.974731	-542.800781	-198.595047	1343.378784	-518.580139	-21.007957	1327.376343	-540.624512	-3.723230	1625.603394	-621.399536	206.328156	1079.910767	-558.557373	-292.710297	1083.144531	-532.301331	143.323929	829.465942	-489.827789	-206.951584	824.912659	-556.420105	-37.803589	958.618225	575.876831	-19.660927	962.270935	564.945923	156.433121
-603.782166	65.314461	863.003601	-569.892700	-152.598801	865.515747	-635.423706	111.429703	482.871246	-582.457458	-211.972748	510.943268	-674.588562	112.041275	85.634300	-634.565186	-228.404770	83.919861	-582.258545	144.123795	1342.466431	-544.598633	-198.708237	1343.922485	-520.310242	-21.210983	1328.186035	-543.585510	-4.141439	1626.313721	-620.994812	206.348816	1080.161255	-558.205872	-292.847778	1083.525513	-530.701721	143.467346	830.021423	-488.395233	-206.651489	825.619995	-555.299377	-37.645630	958.966553	574.969421	-19.739487	962.348145	564.309204	156.356812
-602.174561	65.591499	863.132202	-568.194641	-152.463425	865.866150	-635.364502	111.095383	483.201447	-582.602112	-211.789108	511.226929	-674.600098	111.984894	85.725395	-634.478760	-228.349304	83.895386	-583.982971	143.799545	1342.932739	-546.454468	-198.829865	1344.448853	-521.973206	-21.400314	1328.988892	-546.577209	-4.505917	1626.935791	-620.620728	206.469940	1080.406616	-557.856384	-292.957367	1083.916748	-529.120483	143.773300	830.644409	-486.733429	-206.724182	826.368835	-554.170593	-37.413429	959.377319	574.041321	-19.792747	962.459717	563.647217	156.358185
-600.554443	65.777321	863.248718	-566.333679	-152.340363	866.260620	-635.283325	110.824554	483.468628	-582.686890	-211.587753	511.522278	-674.548950	111.918205	85.813065	-634.411743	-228.307098	83.898956	-585.747437	143.572998	1343.356934	-548.330078	-198.974640	1344.949219	-523.705872	-21.547356	1329.714355	-549.471863	-4.840202	1627.525757	-620.352478	206.500946	1080.637085	-557.602478	-293.077576	1084.281250	-527.450623	143.939545	831.288086	-485.015137	-206.434647	827.120544	-552.992004	-37.191257	959.810364	573.220642	-19.923019	962.578857	563.077148	156.177841
-599.002014	65.991211	863.487366	-564.952515	-152.219696	866.472412	-635.124451	110.520088	483.679352	-582.988159	-211.509827	511.794525	-674.486633	111.833061	85.811966	-634.519714	-228.248962	83.937103	-587.542542	143.307648	1343.678345	-550.204407	-199.085175	1345.405640	-525.409668	-21.740124	1330.384644	-552.393372	-5.210670	1628.011108	-620.276489	206.376923	1080.729126	-557.440613	-293.188385	1084.607300	-525.883179	144.376892	831.804993	-483.288727	-206.599548	827.866150	-552.025574	-37.138016	960.201660	572.329956	-20.005821	962.713257	562.449646	156.185135
-597.366882	66.058136	863.614319	-563.094666	-152.061218	866.758240	-635.003235	110.276077	483.896973	-582.899048	-211.272919	512.076050	-674.476624	111.746468	85.846046	-634.443176	-228.194321	83.941277	-589.302185	143.044205	1343.940552	-552.128662	-199.240479	1345.770264	-527.128601	-21.897055	1330.992310	-555.372314	-5.472545	1628.413818	-620.169556	206.626999	1080.858765	-557.317749	-293.334229	1084.930908	-524.358582	144.883118	832.355835	-481.462799	-206.554138	828.628113	-550.830200	-37.006981	960.578430	571.502197	-20.060188	962.870728	561.833679	156.067459
-595.834351	66.205040	863.625610	-561.437744	-152.032211	867.025635	-634.845825	109.980476	484.177338	-582.930725	-211.068497	512.370667	-674.432129	111.674431	85.883575	-634.404114	-228.143433	83.959702	-591.133118	142.808090	1344.197266	-553.967041	-199.376617	1346.166870	-528.822632	-22.131178	1331.560669	-558.239014	-5.723165	1628.811401	-620.266479	206.587021	1080.988525	-557.280762	-293.529633	1085.257690	-522.889038	145.267059	832.885986	-479.916687	-206.380615	829.382324	-549.777893	-36.876522	960.880615	570.684692	-20.142467	963.073914	561.191895	155.952240
-594.165771	66.490723	863.853699	-559.758240	-151.879745	867.304321	-634.578979	109.593117	484.466553	-582.793152	-210.850113	512.588989	-674.352417	111.611931	85.894531	-634.328857	-228.241013	83.958710	-592.869690	142.567093	1344.482910	-555.753357	-199.617859	1346.523438	-530.562378	-22.243073	1332.108765	-561.178162	-5.996959	1629.145752	-620.546814	206.373566	1081.086182	-557.335266	-293.656494	1085.497070	-521.579834	145.602203	833.363098	-478.088501	-206.555313	830.165588	-548.693420	-36.727577	961.314514	569.883423	-20.231417	963.296204	560.548889	155.881760
-592.694641	66.577309	863.971680	-558.416199	-151.729156	867.437561	-634.334412	109.272987	484.719116	-582.618835	-210.673279	512.786560	-674.340271	111.481674	85.942406	-634.277222	-228.162216	84.002686	-594.632080	142.337036	1344.712280	-557.730042	-199.689499	1346.789307	-532.215027	-22.493496	1332.671875	-563.960083	-6.275865	1629.476929	-620.754761	206.567764	1081.253174	-557.612488	-293.534882	1085.565186	-520.345276	146.014755	833.923462	-476.555450	-206.520737	830.931702	-547.774841	-36.691570	961.587952	569.071472	-20.237225	963.545105	559.913513	155.861359
-591.135559	66.647095	863.975464	-556.814758	-151.697632	867.749634	-633.930176	108.960030	484.956177	-582.323181	-210.488968	512.993408	-674.259033	111.424835	85.967384	-634.167969	-228.117523	84.008263	-596.364807	142.091354	1344.894775	-559.427979	-199.952209	1347.180786	-533.878906	-22.684002	1333.195923	-566.795532	-6.556149	1629.727295	-621.159607	206.509811	1081.311279	-557.601868	-293.958099	1086.001465	-519.254822	146.471375	834.369385	-474.910980	-206.644669	831.829712	-546.764648	-36.587997	961.905945	568.276794	-20.260666	963.822449	559.274658	155.755798
-589.621094	66.568230	864.189087	-555.305359	-151.591202	867.945984	-633.523376	108.759560	485.128906	-581.856018	-210.236786	513.172058	-674.216736	111.311111	86.006386	-634.066833	-228.012894	84.027382	-598.115112	141.890350	1345.029541	-561.405579	-200.048904	1347.337158	-535.579163	-22.828951	1333.659912	-569.517395	-6.686516	1629.932373	-621.647034	206.524338	1081.289429	-557.773438	-294.227753	1086.256592	-518.314636	146.930115	834.789673	-473.587494	-206.599930	832.555969	-545.814148	-36.662922	962.273682	567.573792	-20.544901	964.251953	558.551086	155.612320
-588.340576	66.801880	864.209900	-554.170166	-151.518631	868.022095	-633.313782	108.674599	485.331085	-581.498962	-210.099121	513.359497	-674.234375	111.241074	86.019890	-634.040771	-227.960663	84.081261	-599.776917	141.703064	1345.053955	-563.055115	-200.271729	1347.617188	-537.233154	-22.951643	1334.032959	-572.296509	-6.854691	1630.055908	-622.302551	206.449478	1081.198975	-557.958252	-294.423950	1086.507080	-517.431946	147.392944	835.053772	-472.101349	-206.692673	833.365723	-545.079041	-36.579147	962.455994	566.882751	-20.609858	964.565613	557.899780	155.600006
-587.121643	66.764053	864.068237	-552.794922	-151.560944	868.186157	-632.872437	108.458290	485.418488	-581.029907	-209.959015	513.546936	-674.247437	111.157555	86.039215	-633.990051	-227.915115	84.099045	-601.439270	141.561264	1344.993286	-564.999207	-200.330261	1347.697876	-538.780701	-23.135515	1334.323853	-574.974060	-6.769148	1630.113770	-622.892761	206.589111	1081.077271	-558.382690	-294.383301	1086.493774	-516.761963	147.839935	835.237122	-471.055054	-206.857819	833.844177	-544.273621	-36.540604	962.594727	566.172302	-20.695477	964.891235	557.242798	155.525375
-585.824646	66.679039	863.911621	-551.362549	-151.573639	868.250671	-632.302307	108.317551	485.410706	-580.469360	-209.857147	513.678833	-674.160095	111.125542	86.015984	-633.912598	-227.844223	84.138298	-603.060730	141.422363	1344.923218	-566.683533	-200.488174	1347.750122	-540.367859	-23.258734	1334.525146	-577.576294	-6.869428	1630.094238	-623.541931	206.562439	1080.871338	-558.369568	-294.811401	1086.753540	-516.105652	148.219711	835.403320	-469.595673	-206.600922	834.610718	-543.398499	-36.548615	962.675232	565.383911	-20.804583	965.225098	556.483154	155.398422
-584.716614	66.813187	863.784302	-550.268066	-151.572571	868.183472	-631.784668	108.224686	485.488281	-579.903870	-209.775543	513.745667	-674.149963	111.099808	86.003632	-633.844177	-227.801590	84.134796	-604.647949	141.312698	1344.844238	-568.286072	-200.671310	1347.765747	-541.814514	-23.443935	1334.725464	-580.037537	-7.049920	1630.050415	-624.122437	206.595108	1080.683228	-558.679260	-294.634033	1086.598145	-515.520447	148.511536	835.610168	-468.296295	-206.800476	835.086548	-542.710571	-36.522579	962.687378	564.656372	-20.859333	965.512024	555.705139	155.339828
-583.537537	66.872627	863.685974	-549.094116	-151.581329	868.143005	-631.267456	108.112076	485.566223	-579.232788	-209.674332	513.717651	-674.138306	111.038437	85.980904	-633.745972	-227.778030	84.146927	-606.177490	141.180435	1344.715820	-569.601990	-200.929153	1347.903442	-543.310486	-23.611406	1334.849731	-582.402954	-7.285428	1629.969360	-624.743469	206.806641	1080.526245	-558.670166	-295.052673	1086.847656	-515.005432	148.731903	835.782837	-467.159607	-206.747070	835.682556	-541.979248	-36.541878	962.733643	563.980225	-20.951456	965.783081	555.004883	155.276108
-582.462952	66.866318	863.578552	-547.949890	-151.606705	868.164734	-630.657715	108.039513	485.580383	-578.580322	-209.749756	513.778137	-674.083130	110.998108	85.981575	-633.698730	-227.784943	84.155540	-607.675659	141.053162	1344.538696	-571.295776	-200.988388	1347.762695	-544.693298	-23.765299	1334.985229	-584.789917	-7.420199	1629.849121	-625.445862	206.722839	1080.258789	-558.828430	-295.221375	1086.822021	-514.463501	148.949188	835.911865	-466.070404	-206.784409	836.147827	-541.328186	-36.563225	962.805176	563.289551	-21.003826	966.056519	554.267517	155.184647
-581.431152	66.908844	863.473328	-546.983704	-151.596786	868.146423	-629.931580	107.996002	485.541229	-577.944641	-209.854874	513.829834	-673.979736	110.962234	85.939079	-633.639648	-227.788849	84.163788	-609.103638	140.978348	1344.330200	-572.335205	-201.257858	1347.894043	-546.095276	-23.876253	1335.049561	-586.995361	-7.473784	1629.720337	-626.089478	206.641037	1079.899048	-559.006836	-295.178497	1086.851563	-513.956970	149.134048	835.978271	-464.816559	-207.257095	836.550659	-540.742554	-36.569443	962.846252	562.523193	-20.815441	966.180359	553.479004	155.196075
-580.448730	67.053268	863.300903	-546.083618	-151.603928	868.123962	-629.346558	108.042007	485.555817	-577.354858	-209.915390	513.870605	-674.016785	110.937416	85.954590	-633.679504	-227.812363	84.153580	-610.492554	140.934372	1344.114380	-573.980530	-201.269043	1347.742310	-547.461182	-23.941910	1335.061646	-589.125000	-7.565914	1629.542114	-626.854187	206.432053	1079.502808	-559.387817	-295.092163	1086.607056	-513.521851	149.370560	835.966919	-463.949738	-207.308731	836.907471	-540.201294	-36.507839	962.845093	561.879639	-20.848568	966.453613	552.785767	155.152496
-579.619385	67.084831	863.092957	-545.312927	-151.618820	868.020935	-628.737976	108.083405	485.512695	-576.694702	-210.040070	513.900574	-674.053772	110.898903	85.916542	-633.653137	-227.825943	84.163895	-611.851807	140.865555	1343.738159	-574.954834	-201.474625	1347.655762	-548.783813	-23.988688	1335.007446	-591.170410	-7.627221	1629.335571	-627.542053	206.403625	1079.107544	-559.406006	-295.499664	1086.772705	-513.076843	149.615189	835.966675	-463.276917	-207.051300	837.230774	-539.769653	-36.516106	962.777283	561.492859	-20.624460	966.721436	552.189819	155.196686
-578.854553	67.066414	862.865112	-544.599609	-151.696777	867.920898	-628.002258	108.121918	485.425446	-576.080017	-210.181335	513.856567	-674.028809	110.867355	85.911079	-633.612488	-227.855576	84.164772	-613.135193	140.841583	1343.440186	-576.415466	-201.401276	1347.426147	-550.030945	-24.038843	1334.954590	-593.112549	-7.675182	1629.134399	-628.155273	206.383743	1078.694580	-559.574036	-295.670776	1086.611816	-512.665283	149.811844	835.965881	-462.525940	-207.182968	837.470886	-539.347107	-36.562279	962.686584	560.841248	-20.557775	966.947510	551.493164	155.233215
-578.120972	67.003212	862.668030	-543.914673	-151.742096	867.831787	-627.274048	108.112633	485.370331	-575.544617	-210.325134	513.852295	-673.970154	110.852180	85.891319	-633.635132	-227.891556	84.175751	-614.380859	140.799316	1343.133057	-577.222656	-201.577789	1347.336426	-551.145874	-24.093401	1334.891235	-594.904358	-7.734259	1628.912842	-628.694031	206.383194	1078.350830	-559.733582	-295.694336	1086.531128	-512.153320	149.962250	836.027893	-461.877197	-207.303482	837.648926	-538.955688	-36.621044	962.616333	560.233826	-20.508936	967.143494	550.758972	155.295563
-577.423157	66.907478	862.497559	-543.240662	-151.852631	867.798828	-626.567322	108.123016	485.287811	-575.047791	-210.431641	513.818359	-673.913513	110.834312	85.880722	-633.656982	-227.912903	84.162125	-615.594727	140.741562	1342.828613	-578.309387	-201.585846	1347.177612	-552.284180	-24.128843	1334.808105	-596.576660	-7.719304	1628.707764	-629.203857	206.377914	1077.990601	-560.056641	-295.511475	1086.236206	-511.736603	150.068726	836.103333	-461.321075	-207.281097	837.745911	-538.604614	-36.716244	962.589417	559.726990	-20.491014	967.336670	550.153625	155.348129
-576.785217	66.831062	862.343506	-542.608582	-152.000427	867.799255	-625.927734	108.223228	485.207520	-574.549133	-210.561966	513.876892	-673.897461	110.801048	85.878242	-633.594849	-227.950531	84.169472	-616.793701	140.712891	1342.525757	-579.416016	-201.630539	1346.986328	-553.391235	-24.177731	1334.789185	-598.173706	-7.771049	1628.499878	-629.810425	206.237305	1077.591064	-560.200012	-295.630829	1086.148438	-511.373383	150.158920	836.099792	-460.782104	-207.417480	837.935425	-538.293396	-36.810844	962.583191	559.309448	-20.457140	967.557495	549.631226	155.372955
-576.229858	66.819023	862.183777	-542.067810	-152.116806	867.793823	-625.308838	108.233788	485.156494	-574.060730	-210.728516	513.936890	-673.851074	110.782150	85.904274	-633.615417	-227.937012	84.204758	-617.959900	140.695801	1342.329468	-580.462585	-201.612762	1346.897949	-554.501343	-24.163477	1334.711548	-599.601318	-7.702537	1628.332520	-630.343079	206.181061	1077.227539	-560.357849	-295.787994	1086.172241	-511.088409	150.229523	836.054138	-460.324677	-207.536896	838.160400	-538.056213	-36.857292	962.567261	558.893738	-20.417631	967.794128	549.114868	155.418472
-575.710632	66.813278	862.054871	-541.559814	-152.290894	867.808960	-624.638245	108.318726	485.064728	-573.545471	-210.867462	514.010742	-673.766846	110.774277	85.906250	-633.524963	-227.960999	84.255730	-619.073853	140.663864	1342.088257	-581.588318	-201.674286	1346.773071	-555.578369	-24.154192	1334.649780	-601.006287	-7.673907	1628.135742	-630.806335	206.151962	1076.863770	-560.533264	-295.997101	1086.193115	-510.814117	150.275925	836.046448	-459.988068	-207.571854	838.422241	-537.836426	-36.932747	962.572571	558.492859	-20.370724	968.039795	548.588684	155.565643
-575.234070	66.796638	861.970276	-541.105408	-152.389893	867.839233	-624.070923	108.359772	484.979187	-573.021729	-210.977356	514.032898	-673.709900	110.781639	85.924942	-633.537598	-227.962997	84.308136	-620.201050	140.671158	1341.822266	-582.670776	-201.682083	1346.710083	-556.586121	-24.179806	1334.573486	-602.336670	-7.650644	1627.920410	-631.320740	205.823120	1076.445557	-560.527283	-296.445282	1086.396606	-510.472900	150.308289	836.010681	-459.356659	-208.157776	838.654907	-537.641296	-36.984276	962.602295	558.202576	-20.266146	968.232788	548.187500	155.718185
-574.752747	66.774178	861.876770	-540.653259	-152.466949	867.804077	-623.617004	108.401886	484.979553	-572.502686	-211.061691	514.023987	-673.701782	110.722557	85.938225	-633.511108	-227.982559	84.341644	-621.283997	140.663605	1341.583984	-583.686462	-201.705139	1346.642578	-557.603333	-24.154530	1334.535645	-603.638245	-7.425847	1627.739258	-631.680908	205.903229	1076.178345	-560.741638	-296.619873	1086.405518	-510.153809	150.327271	836.081848	-459.072754	-208.178986	838.854614	-537.421692	-37.049221	962.590393	557.956726	-20.102018	968.397034	547.825562	155.899841
-574.338501	66.619240	861.760132	-540.198853	-152.594391	867.766907	-623.087158	108.414162	484.916138	-572.041321	-211.121292	513.986694	-673.680725	110.714630	85.935303	-633.487732	-228.012619	84.292221	-622.343567	140.600937	1341.364380	-584.749146	-201.797104	1346.528442	-558.449463	-24.223364	1334.497314	-604.784424	-7.508149	1627.550903	-631.897705	206.309891	1076.048950	-560.942810	-296.803802	1086.385376	-509.853363	150.280945	836.179321	-458.614624	-208.425522	839.053406	-537.201172	-37.182625	962.557129	557.685669	-19.878174	968.535828	547.373291	156.164093
-573.989868	66.484215	861.657837	-539.744446	-152.694504	867.711975	-622.724670	108.420265	484.889343	-571.590637	-211.147720	513.876404	-673.649597	110.665581	85.926842	-633.528503	-228.017685	84.267410	-623.323914	140.579346	1341.141602	-585.686279	-201.835236	1346.448486	-559.395142	-24.284599	1334.403687	-605.906799	-7.372433	1627.372559	-632.231812	206.281677	1075.828003	-561.167053	-296.918640	1086.405762	-509.513947	150.247223	836.254761	-458.161224	-208.730209	839.279114	-537.016724	-37.301144	962.522888	557.526428	-19.696802	968.701416	547.054871	156.414642
-573.591125	66.418755	861.529968	-539.310852	-152.767883	867.669067	-622.340332	108.411095	484.839630	-571.163025	-211.208328	513.813782	-673.621155	110.613068	85.912849	-633.507080	-228.050049	84.232994	-624.216614	140.525452	1340.904907	-586.559204	-201.882309	1346.436279	-560.252136	-24.287657	1334.339478	-607.046265	-7.268038	1627.179688	-632.516357	206.201263	1075.539551	-561.403381	-297.006744	1086.433594	-509.165558	150.219940	836.339844	-457.702087	-208.973740	839.548645	-536.804504	-37.360455	962.478088	557.344482	-19.779947	968.935242	547.079224	156.158600
-573.263672	66.362587	861.466003	-538.882751	-152.856796	867.670837	-622.025818	108.407417	484.757294	-570.801147	-211.257782	513.781921	-673.615417	110.606422	85.907089	-633.581787	-228.049728	84.234337	-625.055481	140.507248	1340.673584	-587.446533	-201.902573	1346.416626	-561.026794	-24.346189	1334.277222	-608.162231	-7.227109	1626.997803	-632.780518	206.291351	1075.328613	-561.611389	-297.088837	1086.488159	-509.067749	150.223099	836.310303	-457.125397	-209.473007	839.825500	-536.617188	-37.424305	962.484497	557.527710	-19.482883	969.023315	547.020203	156.504089
-572.843262	66.438278	861.361572	-538.538757	-152.880768	867.660950	-621.758667	108.417557	484.690247	-570.466125	-211.352814	513.782288	-673.634399	110.587891	85.872223	-633.620483	-228.085724	84.267960	-625.841309	140.459854	1340.482300	-588.252930	-201.914917	1346.483032	-561.770020	-24.368887	1334.207031	-609.219360	-7.069228	1626.847290	-632.987793	206.313980	1075.121948	-561.823730	-297.270081	1086.659180	-508.762329	150.218628	836.382751	-456.956360	-209.334076	840.103455	-536.406372	-37.391499	962.460815	557.740234	-19.115986	969.156189	546.999634	156.858948
-572.835938	66.037651	861.403381	-538.300842	-152.948929	867.675781	-621.586060	108.514656	484.587830	-570.138855	-211.436874	513.825134	-673.663574	110.584686	85.868088	-633.689453	-228.081009	84.321762	-626.555603	140.431381	1340.363281	-589.105896	-201.877136	1346.501099	-562.528625	-24.380280	1334.187378	-610.263062	-6.983901	1626.712769	-633.168457	206.300873	1074.965576	-562.169006	-297.062225	1086.600098	-508.441437	150.176956	836.461060	-456.433136	-209.830780	840.469604	-536.458008	-37.635307	962.523865	557.795532	-18.845566	969.394348	547.024414	157.069687
-572.566528	65.998024	861.353210	-538.051208	-152.961136	867.681763	-621.342041	108.508049	484.555389	-569.778564	-211.454803	513.841064	-673.686462	110.572388	85.848694	-633.820984	-227.903534	84.393303	-627.231873	140.377548	1340.303467	-589.762268	-201.918472	1346.624268	-563.281982	-24.361315	1334.174805	-611.301880	-6.912543	1626.611694	-633.316528	206.227127	1074.841187	-562.363098	-297.103088	1086.794067	-508.145691	150.106308	836.567871	-455.982147	-210.241135	840.846375	-536.370483	-37.663219	962.535278	557.846191	-18.549614	969.604248	547.042542	157.315292
-572.142334	66.181030	861.288574	-537.764893	-152.947205	867.700806	-621.036865	108.490974	484.565094	-569.401489	-211.489670	513.829102	-673.710510	110.562416	85.832169	-633.717529	-228.116379	84.394012	-627.847900	140.341690	1340.256592	-590.504822	-201.812363	1346.708252	-563.904419	-24.430300	1334.168091	-612.307922	-6.828886	1626.538208	-633.445435	206.195267	1074.767700	-562.556335	-297.218201	1086.973389	-507.865753	150.012558	836.702820	-455.722412	-210.436508	841.197754	-536.195190	-37.570961	962.547424	557.927063	-18.267626	969.807617	547.141235	157.612091
-571.844666	66.352219	861.176758	-537.617554	-152.924484	867.692566	-620.784607	108.513077	484.572235	-569.019104	-211.567368	513.773926	-673.723083	110.547676	85.823586	-633.702332	-228.166779	84.375328	-628.447937	140.330917	1340.171753	-591.198242	-201.855255	1346.779663	-564.451538	-24.463160	1334.204224	-613.288452	-6.775302	1626.432739	-633.546143	206.158279	1074.673584	-562.582520	-297.659149	1087.329956	-507.459045	149.962082	836.872742	-455.678589	-210.405579	841.504700	-536.097351	-37.463230	962.510559	558.004395	-17.958807	970.002502	547.246582	157.900986
-571.692932	66.395493	861.076782	-537.501099	-152.947876	867.650940	-620.532471	108.557518	484.515503	-568.654724	-211.643173	513.661560	-673.753113	110.524338	85.807030	-633.665527	-228.181396	84.370598	-628.983154	140.316711	1340.057617	-591.681946	-201.885117	1346.838257	-565.025330	-24.476181	1334.183105	-614.245544	-6.716574	1626.310425	-633.678101	206.187119	1074.577026	-562.731079	-297.720551	1087.488159	-507.442078	149.924255	836.826477	-455.588623	-210.453568	841.748901	-536.066406	-37.447491	962.458923	558.028137	-17.702675	970.215088	547.354370	158.289841
-571.605286	66.398148	860.971863	-537.471985	-152.958282	867.599792	-620.382568	108.668175	484.434296	-568.278015	-211.687714	513.549866	-673.749634	110.529449	85.779602	-633.759766	-228.195007	84.330421	-629.445557	140.321487	1339.927490	-592.358276	-201.870300	1346.827026	-565.552795	-24.452942	1334.120728	-615.163513	-6.637391	1626.161133	-633.786865	206.118317	1074.434326	-562.837585	-297.781281	1087.584106	-507.321594	149.923935	836.838623	-455.433197	-210.603577	841.938599	-536.091248	-37.445110	962.396240	558.055908	-17.349852	970.388062	547.455505	158.714035
-571.536926	66.407845	860.880615	-537.446594	-152.928787	867.556763	-620.166626	108.749283	484.391022	-567.890564	-211.739670	513.449036	-673.760742	110.531921	85.774452	-633.748840	-228.185059	84.349350	-629.867676	140.317581	1339.796265	-592.828979	-201.808121	1346.857788	-565.979980	-24.468195	1334.083618	-616.023743	-6.583060	1626.035156	-633.866638	206.141403	1074.319458	-563.059631	-297.481323	1087.490112	-507.178375	149.842270	836.877075	-455.167664	-210.872574	842.114807	-536.127808	-37.419521	962.344360	557.929504	-16.941051	970.557800	547.340454	159.211807
-571.464233	66.366318	860.817078	-537.426086	-152.929337	867.536255	-619.957825	108.834801	484.353973	-567.485413	-211.807480	513.393677	-673.745789	110.556122	85.774704	-633.737000	-228.191055	84.385544	-630.186279	140.305206	1339.719727	-593.235535	-201.762711	1346.918213	-566.338501	-24.495663	1334.069214	-616.815063	-6.526061	1625.943237	-633.911926	206.179916	1074.246338	-563.151062	-297.451141	1087.595337	-507.031647	149.751038	836.935303	-455.028656	-210.958649	842.318237	-536.173828	-37.438419	962.319519	557.790466	-16.452986	970.726318	547.189636	159.883881
-571.400513	66.366859	860.811096	-537.434692	-152.897629	867.528137	-619.746216	108.888657	484.303192	-567.153076	-211.845306	513.343933	-673.776489	110.543900	85.777878	-633.781250	-228.137451	84.430931	-630.485474	140.261032	1339.696533	-593.600159	-201.739365	1346.948730	-566.677429	-24.510305	1334.082520	-617.541626	-6.509381	1625.875000	-633.973877	206.102768	1074.176025	-563.058105	-297.728424	1087.901123	-506.872437	149.626312	837.030151	-454.966614	-211.028091	842.517273	-536.243164	-37.442898	962.331665	557.826599	-16.131878	970.863953	547.624512	160.037140
-571.370544	66.313614	860.774109	-537.490601	-152.905411	867.518616	-619.549011	108.943695	484.257263	-566.832520	-211.927734	513.303650	-673.772522	110.512596	85.757767	-633.722168	-228.164612	84.440170	-630.755371	140.238632	1339.659790	-593.807251	-201.694519	1347.027954	-566.984131	-24.525347	1334.094971	-618.191406	-6.466032	1625.805786	-634.005249	206.067947	1074.125854	-563.134949	-297.706573	1088.001099	-506.755585	149.489273	837.102600	-455.049164	-210.865601	842.659058	-536.352173	-37.481289	962.326599	557.838135	-15.791924	970.971924	548.018677	160.287506
-571.341064	66.283516	860.696411	-537.545044	-152.941040	867.494751	-619.385986	109.016022	484.194031	-566.587524	-211.979782	513.247131	-673.762512	110.528008	85.712799	-633.728577	-228.135437	84.469467	-630.980591	140.243195	1339.573242	-593.994995	-201.636612	1347.045166	-567.243591	-24.524220	1334.073120	-618.810791	-6.456940	1625.708252	-634.139954	205.720322	1073.946655	-563.372437	-297.332489	1087.815063	-506.645538	149.426544	837.072937	-455.069977	-210.854416	842.647766	-536.443665	-37.508850	962.290039	557.770935	-15.395213	971.055115	548.187012	160.719742
-571.391357	66.277641	860.575317	-537.673401	-152.991455	867.431274	-619.218689	109.070976	484.067627	-566.418152	-212.088394	513.162659	-673.763794	110.500023	85.707802	-633.777100	-228.131027	84.463181	-631.179871	140.263153	1339.470215	-594.311646	-201.617615	1346.915161	-567.466980	-24.522564	1333.981201	-619.301819	-6.364785	1625.613647	-634.084473	206.016327	1073.885742	-563.460876	-297.340149	1087.754272	-506.577545	149.357819	837.063477	-455.165405	-210.813309	842.607971	-536.572205	-37.524616	962.204224	557.721069	-15.031784	971.068604	548.421570	161.108521
-571.450562	66.259109	860.445740	-537.804504	-153.077316	867.356506	-619.071655	109.164810	483.940216	-566.308533	-212.216400	513.082947	-673.773071	110.508492	85.671013	-633.822449	-228.126175	84.427284	-631.365234	140.265686	1339.334229	-594.563232	-201.609009	1346.786621	-567.661316	-24.510017	1333.902222	-619.728821	-6.308457	1625.509766	-634.115784	206.058624	1073.769287	-563.389404	-297.662842	1087.880127	-506.529663	149.344269	836.991699	-455.340271	-210.744614	842.558716	-536.691345	-37.563503	962.105652	557.663452	-14.729502	971.066528	548.707581	161.442551
-571.508301	66.265747	860.344849	-537.973267	-153.120987	867.279419	-618.901001	109.192390	483.841644	-566.243835	-212.304550	513.014954	-673.795715	110.493790	85.648033	-633.927124	-228.079117	84.413101	-631.512817	140.270050	1339.226685	-594.754211	-201.593918	1346.647339	-567.814819	-24.492943	1333.815063	-620.055420	-6.269463	1625.406128	-634.112793	206.067749	1073.679688	-563.488708	-297.649231	1087.781006	-506.492188	149.258102	836.922424	-455.404419	-210.906326	842.469360	-536.820313	-37.584095	962.019653	557.721863	-14.279890	970.921875	549.027222	161.941284
-571.424500	66.465469	860.333374	-538.085388	-153.066147	867.196045	-618.706177	109.197670	483.850922	-566.157837	-212.327240	512.943848	-673.779114	110.494003	85.641388	-633.883789	-228.109604	84.423698	-631.642761	140.267792	1339.137695	-594.893677	-201.608627	1346.550781	-567.964355	-24.524303	1333.762451	-620.329712	-6.282751	1625.303345	-634.222290	205.679428	1073.510498	-563.630676	-297.678802	1087.674561	-506.433563	149.180023	836.861084	-455.649292	-210.855042	842.365662	-536.864990	-37.513191	961.981079	557.542053	-14.039753	970.994568	549.194885	162.246765
-571.688538	66.173241	860.237671	-538.288452	-153.231461	867.174255	-618.559753	109.256142	483.768188	-566.221924	-212.406982	512.965393	-673.763489	110.457916	85.610153	-633.896423	-228.082932	84.419052	-631.778259	140.243881	1339.093384	-595.067383	-201.599319	1346.453003	-568.066528	-24.530170	1333.723022	-620.491577	-6.257994	1625.257568	-634.155823	206.024445	1073.556274	-563.822632	-297.678345	1087.558716	-506.451691	149.086502	836.880005	-455.949799	-210.789413	842.278320	-537.099426	-37.700771	961.920044	557.440063	-13.793179	970.804077	549.517639	162.581284
-571.590637	66.458954	860.313110	-538.403564	-153.119751	867.117004	-618.366699	109.306496	483.761047	-566.189209	-212.420135	512.934143	-673.762146	110.431557	85.624039	-633.893250	-228.102966	84.409019	-631.869141	140.234863	1339.075439	-595.184753	-201.594391	1346.390137	-568.176331	-24.529833	1333.680420	-620.552795	-6.198250	1625.269043	-634.195862	206.038467	1073.542114	-564.033325	-297.653351	1087.438232	-506.475525	148.974030	836.858765	-456.125000	-210.912308	842.198608	-537.133118	-37.586861	961.938721	557.193848	-13.750336	970.803894	549.758728	162.764267
-571.687988	66.435349	860.281311	-538.551514	-153.157486	867.080139	-618.236450	109.417427	483.679626	-566.229431	-212.426239	512.935913	-673.746033	110.447556	85.606667	-633.897888	-228.138580	84.413727	-631.932129	140.249817	1339.067505	-595.292908	-201.587036	1346.351685	-568.239197	-24.514513	1333.632935	-620.574890	-6.158816	1625.237427	-634.255493	206.010132	1073.504150	-564.271179	-297.632446	1087.347656	-506.503754	148.930695	836.835022	-456.392273	-210.860718	842.110535	-537.259827	-37.624866	961.905579	557.149353	-13.402463	970.650391	550.022766	163.060852
-571.775818	66.487999	860.275208	-538.665100	-153.200378	867.067200	-618.138000	109.530739	483.593781	-566.268433	-212.407639	512.969299	-673.729553	110.429016	85.585022	-633.908386	-228.148285	84.429413	-631.954895	140.281082	1339.036743	-595.375305	-201.602509	1346.304321	-568.260254	-24.514986	1333.583618	-620.526001	-6.120806	1625.193848	-634.292053	206.051270	1073.469604	-564.507019	-297.641693	1087.288574	-506.567413	148.880676	836.818115	-456.644012	-210.821014	842.036743	-537.351196	-37.626240	961.894714	556.942505	-13.083744	970.487976	550.303711	163.227951
-571.864014	66.501945	860.233032	-538.785461	-153.229340	867.032715	-618.067566	109.604988	483.504456	-566.344849	-212.425797	512.977966	-673.759521	110.425117	85.590195	-633.957336	-228.158981	84.404068	-631.961609	140.301926	1338.976685	-595.492065	-201.624924	1346.230713	-568.255188	-24.507141	1333.497314	-620.431702	-6.109793	1625.149414	-634.346069	206.078339	1073.396118	-564.741272	-297.753265	1087.219604	-506.627686	148.863876	836.761536	-457.052948	-210.561935	841.901855	-537.413025	-37.627922	961.848328	556.963928	-12.909994	970.152893	550.661743	163.477997
-571.951843	66.529015	860.228699	-538.913269	-153.169983	866.988281	-617.970764	109.696854	483.442780	-566.394653	-212.432983	512.959717	-673.772400	110.444359	85.582397	-633.987122	-228.155380	84.409103	-631.910706	140.318573	1338.960327	-595.550415	-201.635788	1346.169556	-568.220276	-24.537630	1333.426025	-620.310974	-6.071128	1625.115723	-634.399719	206.038589	1073.351685	-564.950012	-297.787109	1087.144531	-506.714081	148.866455	836.715271	-457.243347	-210.649384	841.821228	-537.470703	-37.597755	961.815552	557.096985	-12.691070	969.709534	550.772339	163.814972
-572.266724	66.221306	860.079163	-539.168213	-153.222992	866.957458	-617.941467	109.774910	483.360504	-566.494141	-212.402496	512.926331	-673.784119	110.479912	85.574242	-634.007935	-228.205292	84.384102	-631.807007	140.328522	1338.923218	-595.590454	-201.643555	1346.088013	-568.197815	-24.551327	1333.365967	-620.167847	-6.048616	1625.078247	-634.434143	206.067230	1073.357178	-565.172363	-297.812622	1087.073242	-506.812531	148.868546	836.679749	-457.424408	-210.720764	841.720276	-537.664429	-37.700375	961.704041	557.239075	-12.495763	969.264771	551.136536	163.957001
-572.223022	66.483238	860.177246	-539.264282	-153.057434	866.913879	-617.849854	109.842239	483.397400	-566.543396	-212.358078	512.865295	-673.787537	110.498596	85.563744	-633.997009	-228.207550	84.370514	-631.688538	140.312469	1338.899780	-595.612732	-201.627350	1346.030762	-568.146118	-24.571009	1333.308350	-619.988159	-6.016932	1625.066772	-634.471252	206.032318	1073.352905	-565.375427	-297.876526	1086.990967	-506.959473	148.893356	836.664368	-457.708527	-210.703537	841.625977	-537.660339	-37.559521	961.730042	557.292053	-12.246616	968.812134	551.368652	164.134766
-572.379578	66.443718	860.153076	-539.425476	-153.038483	866.916565	-617.823669	109.923882	483.369843	-566.590088	-212.336121	512.836304	-673.786499	110.510094	85.559601	-634.037537	-228.198517	84.345940	-631.537598	140.337280	1338.928955	-595.572449	-201.626541	1346.024902	-568.082764	-24.586199	1333.261353	-619.839172	-6.114727	1625.090088	-634.496948	206.061172	1073.400146	-565.601746	-297.857391	1086.945190	-507.096649	148.932877	836.636414	-457.869385	-210.791885	841.554626	-537.771484	-37.549793	961.709290	557.166748	-11.944833	968.374939	551.395996	164.196854
-572.500244	66.498886	860.161194	-539.575928	-153.031754	866.926453	-617.834167	110.050903	483.326691	-566.636353	-212.320526	512.832397	-673.814270	110.550446	85.582443	-634.034973	-228.234818	84.340515	-631.406250	140.353226	1338.946045	-595.591919	-201.630981	1346.006104	-567.986389	-24.585129	1333.256226	-619.593933	-5.991816	1625.054321	-634.533020	206.123993	1073.431519	-565.810181	-297.874390	1086.922852	-507.247406	148.963623	836.627747	-458.052399	-210.897461	841.488770	-537.867920	-37.516155	961.710938	557.262512	-11.740337	967.824829	551.744751	164.288818
-572.619263	66.567047	860.156311	-539.702454	-152.996841	866.943176	-617.840576	110.152557	483.241058	-566.695435	-212.293900	512.813965	-673.807617	110.582123	85.576218	-634.030090	-228.254944	84.324287	-631.207214	140.382004	1338.986206	-595.514832	-201.635574	1346.052612	-567.924194	-24.562361	1333.226685	-619.310791	-5.910501	1625.079102	-634.547058	206.188721	1073.473511	-566.011902	-297.880859	1086.907715	-507.373077	149.073074	836.593384	-458.241455	-210.969025	841.422668	-537.961670	-37.452271	961.710754	557.767273	-11.729403	967.099548	552.098999	164.476334
-572.739075	66.628525	860.161255	-539.855164	-152.962967	866.939697	-617.851196	110.260170	483.196716	-566.712219	-212.246719	512.811157	-673.795349	110.598480	85.577515	-634.008240	-228.264496	84.334259	-631.047913	140.421509	1339.036743	-595.445496	-201.633240	1346.094727	-567.826233	-24.572973	1333.250122	-619.045105	-5.884574	1625.106201	-634.646851	205.921082	1073.458740	-566.177612	-297.861572	1086.923950	-507.491699	149.135086	836.546387	-458.434875	-211.071426	841.369873	-538.069397	-37.407700	961.706360	558.268311	-11.610510	966.345398	552.168579	164.472031
-572.828674	66.787842	860.217896	-539.979858	-152.920349	866.943848	-617.936340	110.325851	483.231262	-566.797058	-212.217529	512.812805	-673.828674	110.612007	85.589767	-633.998535	-228.268967	84.316902	-630.865295	140.452118	1339.128418	-595.330566	-201.627045	1346.152100	-567.738220	-24.540678	1333.280273	-618.755920	-5.860125	1625.173218	-634.530457	206.322708	1073.600586	-566.328613	-297.786102	1086.931030	-507.629700	149.246536	836.566895	-458.549133	-211.300156	841.323914	-538.153076	-37.332741	961.733948	558.849243	-11.756163	965.634033	552.879822	164.486435
-572.960266	66.869934	860.259338	-540.145508	-152.888763	866.923157	-617.977234	110.377281	483.245056	-566.877136	-212.211868	512.814209	-673.856018	110.644753	85.601707	-634.000488	-228.272751	84.348320	-630.679504	140.481842	1339.212524	-595.251465	-201.587204	1346.193359	-567.645447	-24.517027	1333.328125	-618.458740	-5.846938	1625.247803	-634.490784	206.405701	1073.705688	-566.399658	-297.719879	1086.939941	-507.746307	149.310867	836.583862	-458.605255	-211.645752	841.272827	-538.255554	-37.301113	961.737183	559.359375	-11.721951	964.831787	553.280151	164.492691
-573.001648	66.968994	860.292603	-540.264648	-152.842346	866.914124	-618.037720	110.407364	483.282837	-566.942749	-212.155502	512.807190	-673.860962	110.699158	85.610924	-633.962463	-228.263672	84.341682	-630.487732	140.516312	1339.285645	-595.080261	-201.576660	1346.253540	-567.515076	-24.516373	1333.372314	-618.153687	-5.826932	1625.321167	-634.454407	206.425873	1073.788208	-566.491821	-297.720215	1086.976685	-507.831024	149.361404	836.601135	-459.067352	-211.355118	841.197632	-538.292419	-37.248833	961.742371	560.031372	-11.509277	963.893372	553.492859	164.569565
-573.273682	66.776733	860.248901	-540.438538	-152.879501	866.927490	-618.174622	110.460472	483.261139	-567.117065	-212.126907	512.803040	-673.892273	110.741676	85.634636	-633.963379	-228.216354	84.325798	-630.316772	140.542801	1339.369141	-594.900818	-201.536667	1346.301514	-567.408997	-24.474411	1333.400879	-617.872925	-5.850492	1625.376099	-634.377014	206.494232	1073.869995	-566.550171	-297.648438	1086.989136	-507.885529	149.455750	836.630005	-459.199982	-211.534744	841.098877	-538.446045	-37.315941	961.711426	560.141541	-11.207776	963.057617	553.382690	164.395111
-573.353699	66.871300	860.268127	-540.555420	-152.855133	866.900085	-618.335999	110.494286	483.300537	-567.263367	-212.051102	512.819946	-673.932007	110.742126	85.637581	-633.979248	-228.163727	84.287201	-630.136353	140.593750	1339.420532	-594.690430	-201.494949	1346.361816	-567.278381	-24.431057	1333.419800	-617.515076	-5.802656	1625.425781	-634.346924	206.575439	1073.927368	-566.773254	-297.238983	1086.811890	-507.925049	149.542648	836.626099	-459.479736	-211.411041	840.974670	-538.489136	-37.274242	961.697998	560.406494	-10.748002	962.091919	553.380432	164.404160
-573.408447	66.957664	860.284546	-540.666443	-152.787277	866.877625	-618.475159	110.549255	483.310791	-567.369934	-211.962677	512.806030	-673.981689	110.731766	85.631760	-633.879272	-228.090164	84.254814	-629.942078	140.669189	1339.454590	-594.476990	-201.430542	1346.395142	-567.126160	-24.374271	1333.431274	-617.162659	-5.791099	1625.452759	-634.278625	206.633453	1073.993774	-566.644470	-297.428009	1086.990112	-507.918304	149.630325	836.625610	-459.459900	-211.793182	840.895630	-538.520264	-37.212254	961.686096	560.644958	-10.435452	961.214233	553.437134	164.344299
-573.458252	67.036148	860.298828	-540.793945	-152.753632	866.864258	-618.607361	110.588058	483.304840	-567.499207	-211.889954	512.788269	-674.008606	110.761574	85.636803	-633.870056	-228.070663	84.256485	-629.734375	140.736130	1339.487427	-594.230164	-201.400803	1346.438477	-566.966187	-24.314280	1333.418823	-616.824829	-5.816711	1625.462891	-634.204956	206.735565	1074.028564	-566.672974	-297.367340	1086.971680	-507.930206	149.703262	836.623901	-459.620453	-211.772675	840.801086	-538.554138	-37.168396	961.676880	560.819092	-10.283487	960.574219	553.490051	164.249176
-573.477844	67.123955	860.339111	-540.885010	-152.667816	866.851990	-618.722229	110.622047	483.362885	-567.571777	-211.819611	512.763855	-673.995667	110.771248	85.633591	-633.833557	-228.007339	84.201912	-629.467407	140.787384	1339.558350	-594.052429	-201.349777	1346.429321	-566.771484	-24.261097	1333.438110	-616.393372	-5.759041	1625.507935	-634.097839	206.804672	1074.091797	-566.667114	-297.314362	1086.928223	-507.925446	149.734772	836.658875	-459.746887	-211.735703	840.734680	-538.572693	-37.105850	961.685364	561.464417	-10.567766	960.113647	553.666382	164.367462
-573.482666	67.197922	860.375244	-540.966797	-152.570114	866.851563	-618.787903	110.646965	483.403717	-567.683838	-211.782837	512.730103	-674.031921	110.801163	85.656197	-633.801697	-227.962234	84.223389	-629.218689	140.860703	1339.599487	-593.874573	-201.275711	1346.390869	-566.542847	-24.215853	1333.434448	-615.993958	-5.835734	1625.567139	-633.997864	206.860794	1074.147461	-566.641602	-297.292664	1086.908569	-507.896912	149.771927	836.691406	-459.872009	-211.696747	840.668579	-538.576782	-37.036617	961.696716	561.825745	-10.624633	960.287964	553.789246	164.149048
-573.477173	67.243904	860.392639	-540.998352	-152.495209	866.829529	-618.817200	110.719582	483.437042	-567.672241	-211.656128	512.699768	-674.009766	110.816177	85.709343	-633.883972	-227.841431	84.228340	-628.957825	140.923294	1339.644287	-593.697632	-201.240097	1346.375854	-566.287048	-24.168858	1333.423706	-615.534058	-5.734059	1625.545166	-633.851624	206.885574	1074.166626	-566.600830	-297.261536	1086.886841	-507.643250	149.761902	836.811340	-460.070892	-211.499619	840.602905	-538.556763	-36.991470	961.689026	562.398315	-10.731905	960.768066	554.157349	164.001694
-573.495178	67.312874	860.390686	-541.064575	-152.394608	866.797607	-618.782776	110.798508	483.484650	-567.679932	-211.586639	512.671936	-673.975220	110.845039	85.761002	-633.796082	-227.811966	84.245285	-628.665710	140.990250	1339.676880	-593.454956	-201.162521	1346.366699	-566.057129	-24.097193	1333.399902	-615.043396	-5.700658	1625.564087	-633.702026	207.057114	1074.200317	-566.554321	-297.220856	1086.873535	-507.625519	149.782333	836.797791	-460.164642	-211.465576	840.501526	-538.554443	-36.917007	961.664185	562.740845	-10.468490	961.686279	554.511230	163.647720
-573.513916	67.353516	860.361572	-541.100525	-152.348495	866.779053	-618.750427	110.919518	483.487457	-567.710022	-211.568680	512.713013	-673.945557	110.916000	85.807220	-633.801636	-227.811447	84.295120	-628.384460	141.051224	1339.648071	-593.237610	-201.106888	1346.348267	-565.803833	-24.050119	1333.368896	-614.585083	-5.695927	1625.547119	-633.566589	207.181839	1074.185059	-566.687256	-296.897583	1086.668945	-507.637573	149.832397	836.745850	-460.382050	-211.180099	840.359985	-538.543274	-36.864811	961.632507	564.168213	-10.975230	962.181091	555.377808	163.787903
-573.533569	67.457062	860.366089	-541.112488	-152.284912	866.764771	-618.719177	111.044655	483.520172	-567.652527	-211.495850	512.745789	-673.936462	110.941063	85.842453	-633.856689	-227.791519	84.318939	-628.120667	141.093826	1339.599854	-593.005554	-201.067642	1346.345581	-565.574219	-23.988194	1333.317505	-614.037415	-5.611591	1625.557007	-633.389282	207.370712	1074.207764	-566.625549	-296.835388	1086.617676	-507.638977	149.918747	836.704163	-460.477295	-211.132980	840.274780	-538.534058	-36.786427	961.623108	565.331177	-11.157145	962.886536	556.267761	163.806656
-573.554810	67.544205	860.372253	-541.145447	-152.220306	866.746948	-618.659241	111.121475	483.491211	-567.638855	-211.488052	512.759583	-673.922485	110.980911	85.870720	-633.918396	-227.792648	84.353722	-627.871704	141.142410	1339.590698	-592.717346	-201.026489	1346.408691	-565.301086	-23.971725	1333.322021	-613.494873	-5.553620	1625.545410	-633.227112	207.478821	1074.231445	-566.575500	-296.788086	1086.630005	-507.621979	149.942810	836.678406	-460.539093	-211.102142	840.207520	-538.528015	-36.718128	961.611328	565.983154	-10.889983	963.794250	557.050232	163.517914
-573.587463	67.660538	860.402283	-541.172668	-152.186966	866.727112	-618.645813	111.231094	483.474579	-567.581543	-211.420547	512.780945	-673.929932	111.009094	85.865295	-633.962830	-227.792404	84.373795	-627.603333	141.187515	1339.626465	-592.441284	-200.991791	1346.456055	-565.041016	-23.951782	1333.303711	-612.926514	-5.477682	1625.555420	-633.047241	207.628326	1074.312988	-566.520325	-296.762634	1086.621094	-507.613831	150.012421	836.702026	-460.636658	-211.017548	840.165771	-538.525635	-36.662571	961.611328	567.212524	-11.108437	964.476379	558.158020	163.535660
-573.584534	67.845375	860.456543	-541.172363	-152.119141	866.742188	-618.650574	111.331726	483.517212	-567.607544	-211.392715	512.786011	-673.944824	111.064575	85.877533	-633.905945	-227.797012	84.392410	-627.379089	141.233353	1339.687256	-592.195435	-200.986069	1346.512207	-564.795288	-23.926859	1333.299072	-612.327271	-5.393103	1625.557495	-632.965149	207.558609	1074.358276	-566.494934	-296.686157	1086.611572	-507.564056	150.116531	836.707886	-460.545624	-211.212250	840.167542	-538.497070	-36.553036	961.641785	568.728027	-11.551650	964.869324	559.343994	163.749542
-573.604065	67.958229	860.494934	-541.171997	-152.084274	866.760742	-618.670532	111.486168	483.524506	-567.627319	-211.362366	512.780151	-673.892151	111.104683	85.921127	-633.735168	-227.944016	84.400284	-627.158142	141.289139	1339.763184	-592.015198	-201.003357	1346.537598	-564.606689	-23.870266	1333.295166	-611.773743	-5.417725	1625.593750	-632.780212	207.827209	1074.493042	-566.445801	-296.674500	1086.626953	-507.521149	150.272202	836.742188	-460.602875	-211.131409	840.165649	-538.469849	-36.483055	961.663391	569.586548	-11.394668	965.521423	560.222412	163.621506
-573.463562	68.349785	860.627136	-541.140198	-151.930084	866.772949	-618.679504	111.605698	483.617035	-567.644287	-211.252686	512.808655	-673.868591	111.105721	85.971878	-633.668762	-227.766785	84.422050	-626.911316	141.362854	1339.853638	-591.895996	-200.980881	1346.538452	-564.380798	-23.806034	1333.309326	-611.165405	-5.015291	1625.563477	-632.653625	207.950470	1074.570313	-566.403931	-296.670563	1086.635620	-507.468567	150.382019	836.775940	-460.631073	-211.070526	840.159485	-538.351868	-36.274342	961.733032	570.658752	-11.465372	965.819885	561.063049	163.689484
-573.631836	68.154625	860.598816	-541.176086	-151.930695	866.813599	-618.736206	111.627747	483.620209	-567.759277	-211.195023	512.829834	-673.488037	110.906380	85.728958	-633.607483	-227.721085	84.445679	-626.661987	141.395050	1339.944458	-591.659485	-200.951752	1346.604126	-564.157532	-23.771524	1333.334839	-610.556519	-4.894979	1625.583740	-632.609375	207.791321	1074.606201	-566.347656	-296.658997	1086.678345	-507.418274	150.464523	836.785645	-460.796204	-210.782715	840.144531	-538.381348	-36.315025	961.721924	571.547729	-11.556733	965.915527	561.754517	163.768799
-573.617981	68.112328	860.605591	-541.148804	-151.832321	866.791687	-618.800049	111.584557	483.651855	-567.824280	-211.125519	512.840332	-673.777100	111.135910	85.966583	-633.611755	-227.652878	84.437599	-626.445190	141.391678	1339.974609	-591.423767	-200.909454	1346.612549	-563.946106	-23.737539	1333.337646	-609.945129	-4.851690	1625.588379	-632.500122	207.769882	1074.639771	-566.256836	-296.567200	1086.673950	-507.379089	150.468155	836.793701	-460.668884	-210.938843	840.135559	-538.313477	-36.288322	961.705261	572.478577	-11.690007	965.775330	562.414368	163.906464
-573.557312	68.165276	860.633057	-541.115845	-151.735367	866.722351	-618.776550	111.481369	483.658966	-567.883789	-211.021606	512.751953	-673.765076	111.152557	85.939476	-633.671143	-227.583374	84.418716	-626.227844	141.384003	1339.990479	-591.134155	-200.864822	1346.624023	-563.682861	-23.717560	1333.324707	-609.328613	-4.904924	1625.583374	-632.451660	207.427643	1074.587402	-566.013428	-296.829315	1086.820679	-507.349731	150.459137	836.767029	-460.804993	-210.667267	840.062439	-538.213440	-36.250172	961.676025	573.269104	-11.691273	965.445496	562.888184	164.020126
-573.505066	68.164963	860.562866	-541.097168	-151.680939	866.651245	-618.818481	111.443710	483.656342	-567.954590	-210.939362	512.688660	-673.794373	111.163078	85.899933	-633.758057	-227.525635	84.352005	-626.002319	141.408203	1339.968994	-590.789307	-200.825775	1346.643921	-563.413330	-23.707258	1333.267944	-608.762939	-4.791920	1625.551392	-632.220703	207.838745	1074.663208	-565.878296	-296.734161	1086.743042	-507.364746	150.552246	836.771362	-460.652344	-210.824585	839.960754	-538.116455	-36.216351	961.592957	573.962219	-11.754210	965.010315	563.291687	164.120102
-573.499268	68.255348	860.493164	-541.114563	-151.629868	866.585327	-618.864685	111.503174	483.614990	-568.026245	-210.845215	512.637634	-673.815125	111.147888	85.920502	-633.849731	-227.496246	84.348480	-625.784668	141.478836	1339.894531	-590.454407	-200.805130	1346.666382	-563.179016	-23.619705	1333.201294	-608.242126	-4.665339	1625.508789	-632.166199	208.018219	1074.683716	-565.754089	-296.672852	1086.727295	-507.604523	150.696335	836.599915	-460.620514	-210.760742	839.863464	-538.050110	-36.136703	961.510498	574.683777	-11.813606	964.436523	563.651733	164.267090
-573.506714	68.357834	860.474365	-541.137634	-151.610931	866.587219	-618.959656	111.645615	483.568451	-568.088623	-210.780716	512.660339	-673.830017	111.183868	85.968063	-633.803223	-227.441849	84.366768	-625.546143	141.557358	1339.895874	-590.128906	-200.783875	1346.740356	-562.955994	-23.521566	1333.147949	-607.715271	-4.519247	1625.502441	-632.142822	207.696823	1074.568970	-565.639893	-296.601807	1086.763794	-507.345825	150.850189	836.641235	-460.629486	-210.748215	839.792297	-538.006042	-36.061878	961.489563	575.312988	-11.918703	963.910461	563.945740	164.412643
-573.530396	68.405075	860.527771	-541.155212	-151.590744	866.674744	-618.965515	111.787178	483.580627	-568.173584	-210.727905	512.779907	-673.779053	111.180099	86.032372	-633.667419	-227.436005	84.442177	-625.289001	141.618301	1339.962280	-589.800720	-200.745422	1346.892700	-562.737854	-23.430973	1333.194458	-607.288391	-4.337919	1625.542969	-631.950439	208.114563	1074.732788	-565.516663	-296.554077	1086.877930	-507.359314	150.933899	836.689758	-460.792542	-210.483292	839.815430	-537.983276	-36.006996	961.550293	575.885498	-11.983774	963.456116	564.255920	164.450623
-573.562378	68.443687	860.696167	-541.162964	-151.509811	866.776245	-618.978516	111.823029	483.693176	-568.247314	-210.685577	512.882385	-673.701965	111.221107	86.103165	-633.542480	-227.399826	84.486687	-625.023682	141.663467	1340.174072	-589.589233	-200.670731	1346.988892	-562.508972	-23.373909	1333.336670	-606.806519	-4.200832	1625.680542	-631.845886	208.271683	1074.926147	-565.384888	-296.545074	1087.040527	-507.352112	150.920990	836.790100	-460.827209	-210.476410	839.904663	-537.964722	-35.968365	961.678833	576.399719	-11.928800	962.991882	564.490906	164.529984
-573.531677	68.470619	860.869263	-541.161560	-151.408493	866.885986	-618.914734	111.755051	483.784607	-568.260071	-210.603882	512.979126	-673.690002	111.259758	86.139099	-633.384094	-227.370728	84.526138	-624.756470	141.664978	1340.379761	-589.347107	-200.631927	1347.086426	-562.311462	-23.331577	1333.486816	-606.283386	-4.148922	1625.840820	-631.790222	208.135773	1075.088501	-565.222046	-296.515259	1087.205078	-507.361176	150.853271	836.882690	-460.874695	-210.465805	840.030457	-537.934021	-35.931019	961.818848	576.676331	-11.629851	962.516479	564.164856	164.536194
-573.381226	68.679527	861.035400	-541.119446	-151.251373	866.919678	-618.878662	111.681427	483.892639	-568.268738	-210.555267	512.988037	-673.650635	111.265182	86.118950	-633.394043	-227.360611	84.510284	-624.531433	141.679428	1340.525146	-589.119141	-200.535400	1347.139282	-562.046448	-23.318792	1333.604858	-605.781494	-4.239790	1625.939941	-631.733459	208.066284	1075.191772	-565.089050	-296.453156	1087.297974	-507.342590	150.717834	836.954285	-460.900879	-210.450073	840.086548	-537.835144	-35.817375	961.922119	577.332336	-11.710258	962.043823	564.505493	164.491562
-573.410522	68.688690	861.036438	-541.150818	-151.210953	866.901367	-618.911804	111.696495	483.871735	-568.322388	-210.543274	512.944031	-673.697266	111.240768	86.089111	-633.454163	-227.390533	84.488632	-624.309143	141.717972	1340.506592	-588.765259	-200.491776	1347.176392	-561.790710	-23.277658	1333.602539	-605.353943	-4.180294	1625.918335	-631.626648	208.142151	1075.239868	-564.915588	-296.419464	1087.332153	-507.359985	150.713211	836.939087	-460.820221	-210.648026	840.036194	-537.823730	-35.794701	961.905334	578.175415	-11.900408	961.549316	565.229004	164.458450
-573.488525	68.712097	860.907593	-541.176086	-151.233276	866.828125	-619.003479	111.785751	483.779449	-568.328125	-210.600388	512.840088	-673.736023	111.243477	86.065582	-633.496826	-227.426315	84.436523	-624.128357	141.811615	1340.411011	-588.320679	-200.448746	1347.220825	-561.534851	-23.202700	1333.512451	-604.981812	-4.144299	1625.839600	-631.655579	207.765427	1075.060303	-564.736816	-296.424194	1087.321167	-507.345093	150.806076	836.801270	-460.970367	-210.350052	839.879883	-537.807739	-35.756367	961.788696	578.991516	-11.950684	961.199707	565.560181	164.304535
-573.484863	68.820328	860.785217	-541.183838	-151.237701	866.749451	-619.070801	111.907669	483.682739	-568.286743	-210.627716	512.759155	-673.788269	111.242882	86.050964	-633.551086	-227.445374	84.384361	-623.891418	141.875397	1340.263428	-587.880310	-200.381104	1347.236084	-561.266785	-23.124130	1333.394653	-604.534058	-4.040607	1625.773926	-631.373108	208.449402	1075.081421	-564.531921	-296.352142	1087.263428	-507.363556	150.926910	836.749329	-460.854675	-210.516159	839.722473	-537.745789	-35.679836	961.674011	578.813232	-11.956571	961.312683	565.475281	163.781799
-573.504150	68.893677	860.703064	-541.186340	-151.219376	866.690674	-619.120850	111.953651	483.647369	-568.260559	-210.639435	512.694275	-673.786865	111.250290	86.083824	-633.620667	-227.458862	84.413902	-623.598694	141.920349	1340.200073	-587.605225	-200.297867	1347.191650	-560.990601	-23.062416	1333.323364	-604.175293	-3.849735	1625.747314	-631.214050	208.585083	1075.062378	-564.495239	-296.071045	1087.052612	-507.346344	150.963226	836.695740	-460.939209	-210.225189	839.583557	-537.687439	-35.613743	961.588501	580.246643	-12.071128	960.752991	565.907654	164.116119
-573.445190	68.916931	860.765320	-541.145325	-151.141754	866.694946	-619.100586	111.937073	483.731079	-568.209839	-210.614975	512.724915	-673.775269	111.289322	86.092224	-633.577393	-227.437286	84.466408	-623.295471	141.954132	1340.277100	-587.328308	-200.240952	1347.195313	-560.722961	-23.018950	1333.342407	-603.767578	-3.815153	1625.800415	-631.061096	208.516159	1075.097656	-564.124329	-296.315308	1087.257568	-507.328583	150.914459	836.696838	-460.822449	-210.281082	839.578003	-537.588806	-35.582401	961.613098	581.281860	-12.155049	960.441772	566.237549	164.117691
-573.405579	68.890007	860.861633	-541.077881	-151.099472	866.723267	-619.062134	111.836487	483.825684	-568.174744	-210.577164	512.829163	-673.708618	111.307579	86.113464	-633.490479	-227.378006	84.550209	-622.992737	141.958282	1340.416992	-587.045776	-200.131516	1347.210571	-560.410767	-23.002367	1333.455811	-603.341614	-3.839058	1625.899292	-630.934265	208.253860	1075.147217	-563.933716	-296.178833	1087.275024	-507.259766	150.786209	836.735352	-460.617401	-210.504486	839.614563	-537.502258	-35.596066	961.669983	582.045654	-12.113249	960.296326	566.534912	163.959290
-573.376587	68.876678	860.944153	-541.055725	-150.997726	866.771484	-619.053894	111.753349	483.883392	-568.145386	-210.504608	512.870850	-673.674500	111.314163	86.107132	-633.476074	-227.313751	84.578674	-622.726990	141.944748	1340.524048	-586.817871	-200.065842	1347.194580	-560.104248	-22.944450	1333.555908	-602.909607	-3.944645	1625.983398	-630.778503	208.325699	1075.251465	-563.727661	-296.123383	1087.307373	-507.414063	150.719604	836.678040	-460.574219	-210.442963	839.627014	-537.449219	-35.560936	961.730286	582.729919	-12.153320	960.222168	566.941101	163.687469
-573.400940	68.862198	860.926636	-541.033997	-150.989395	866.757263	-619.060852	111.751511	483.857727	-568.222229	-210.544342	512.892578	-673.657776	111.328430	86.081024	-633.424500	-227.286148	84.575523	-622.496826	141.947235	1340.514038	-586.549744	-200.018372	1347.175171	-559.894104	-22.866814	1333.525757	-602.550171	-3.938622	1625.951904	-630.653625	208.391724	1075.253662	-563.537048	-296.105927	1087.304199	-507.374390	150.721603	836.621216	-460.716248	-210.131744	839.525024	-537.411682	-35.552315	961.705933	583.509827	-12.324101	960.101746	567.394897	163.522842
-573.466736	68.931427	860.843750	-541.024414	-151.034683	866.695862	-619.114136	111.861038	483.746643	-568.276794	-210.523026	512.812317	-673.691711	111.283348	86.071678	-633.414124	-227.309875	84.503952	-622.340576	142.035736	1340.414795	-586.173767	-199.958801	1347.202026	-559.695007	-22.776745	1333.418823	-602.147705	-3.855145	1625.868652	-630.516174	208.565659	1075.231323	-563.365234	-296.012329	1087.241455	-507.326721	150.844040	836.512512	-460.578949	-210.331863	839.403992	-537.395630	-35.520630	961.623718	584.287964	-12.566886	959.973145	567.860107	163.476715
-573.516235	68.999962	860.684509	-541.017151	-151.089310	866.635986	-619.144104	111.944344	483.630524	-568.365967	-210.588516	512.742554	-673.745117	111.255295	86.064247	-633.495850	-227.328506	84.427086	-622.157288	142.089935	1340.292725	-585.834351	-199.952011	1347.201294	-559.518127	-22.703180	1333.268066	-601.816406	-3.646763	1625.778809	-630.343506	208.725388	1075.174438	-563.230896	-295.994110	1087.169067	-507.111511	150.982407	836.514954	-460.563446	-210.276321	839.265381	-537.375000	-35.461636	961.502686	585.037415	-12.701106	959.883240	568.354980	163.411270
-573.556030	69.038368	860.626160	-541.007629	-151.112000	866.560730	-619.162109	111.959030	483.600586	-568.405457	-210.607407	512.667358	-673.778320	111.218803	86.028580	-633.553772	-227.362350	84.376259	-621.989380	142.112549	1340.229248	-585.542297	-199.925781	1347.186035	-559.312561	-22.696930	1333.186401	-601.440186	-3.587849	1625.735596	-630.213318	208.796951	1075.170166	-563.237122	-295.636292	1086.917603	-507.078705	151.043869	836.451111	-460.536865	-210.228180	839.123840	-537.350525	-35.452732	961.427795	585.853394	-12.951337	959.980042	569.034241	163.189667
-573.511597	69.000153	860.683289	-540.919922	-151.092651	866.566406	-619.103455	111.874916	483.665527	-568.403503	-210.606155	512.662903	-673.730591	111.224037	86.065567	-633.531006	-227.389069	84.398682	-621.826477	142.100235	1340.295532	-585.392029	-199.904999	1347.143921	-559.029663	-22.717220	1333.227539	-600.927246	-3.683163	1625.789063	-630.052368	208.739319	1075.239746	-563.048767	-295.640228	1086.886963	-507.049957	151.008026	836.499634	-460.472931	-210.233337	839.098938	-537.259705	-35.476116	961.454956	586.572815	-13.158185	960.166016	569.699768	162.949509
-573.467834	68.940239	860.789612	-540.832153	-151.049652	866.584167	-619.085693	111.777054	483.795868	-568.339661	-210.579010	512.748230	-673.721497	111.235832	86.088936	-633.552917	-227.383728	84.461754	-621.645386	142.062912	1340.464966	-585.205017	-199.870483	1347.157715	-558.783630	-22.744469	1333.297607	-600.501343	-3.683081	1625.899292	-629.961731	208.423447	1075.290527	-562.856079	-295.626282	1086.932861	-506.991821	150.900848	836.545105	-460.361816	-210.203705	839.147156	-537.160034	-35.512463	961.511658	587.405457	-13.243191	960.489563	570.399292	162.807175
-573.487122	68.729401	860.846130	-540.747925	-151.006378	866.651367	-619.015930	111.661888	483.815460	-568.286865	-210.547089	512.867126	-673.630676	111.233948	86.117401	-633.509094	-227.355392	84.580925	-621.456177	142.039368	1340.572754	-585.018555	-199.816071	1347.216797	-558.557556	-22.749372	1333.374878	-600.080261	-3.652243	1626.002075	-629.826416	208.334671	1075.358887	-562.645691	-295.617737	1087.030640	-506.896027	150.816544	836.604431	-460.351898	-210.056595	839.225830	-537.098755	-35.571548	961.566223	588.303467	-13.247519	960.887695	571.355469	162.658920
-573.410461	68.756218	860.848145	-540.625000	-150.977310	866.702820	-618.991821	111.715492	483.807220	-568.253052	-210.508301	512.955261	-673.611694	111.268372	86.131210	-633.478333	-227.369843	84.655418	-621.303650	142.100876	1340.586182	-584.750122	-199.765152	1347.311157	-558.376099	-22.661184	1333.371338	-599.670532	-3.588951	1626.022949	-629.697937	208.357208	1075.338745	-562.303772	-295.917023	1087.291626	-506.789246	150.849701	836.585266	-460.400909	-209.756805	839.253784	-536.982727	-35.515041	961.588013	589.233093	-13.275599	961.323608	572.429565	162.636734
-573.393677	68.817146	860.772461	-540.567444	-150.983215	866.707275	-619.063965	111.817711	483.697021	-568.200806	-210.488541	512.965515	-673.637695	111.271828	86.128738	-633.426025	-227.363327	84.640068	-621.178833	142.176239	1340.500488	-584.899414	-199.643448	1347.218262	-558.238037	-22.585155	1333.285156	-599.334839	-3.349958	1625.949585	-629.616516	208.504761	1075.251709	-562.119873	-296.031982	1087.273438	-506.714264	151.008194	836.506104	-460.345490	-209.698517	839.190613	-536.917847	-35.445934	961.544312	590.253296	-13.332206	961.787292	573.649963	162.683929
-573.362427	68.878822	860.702637	-540.502686	-151.007690	866.655457	-619.091675	111.891235	483.621826	-568.224976	-210.507309	512.877014	-673.641113	111.244743	86.078392	-633.452759	-227.373581	84.572014	-621.053833	142.226181	1340.391602	-584.466797	-199.778381	1347.235474	-558.109497	-22.531603	1333.160522	-599.004822	-3.227531	1625.850830	-629.525879	208.691116	1075.223267	-561.988586	-295.979828	1087.274414	-506.727631	151.161194	836.394043	-460.143555	-209.904831	839.127563	-536.831726	-35.413025	961.474854	591.421875	-13.150619	962.178040	574.980408	162.972229
-573.332397	68.862556	860.636963	-540.444275	-151.022446	866.630676	-619.155640	111.894089	483.632477	-568.226501	-210.527786	512.757263	-673.680786	111.230110	86.066971	-633.434998	-227.386154	84.449181	-620.915344	142.212189	1340.374634	-584.251099	-199.792969	1347.189453	-557.930786	-22.545851	1333.112183	-598.690979	-3.216667	1625.772827	-629.419739	208.745255	1075.220825	-561.854919	-296.019897	1087.219971	-506.664093	151.227478	836.382263	-460.048248	-209.905823	839.072266	-536.764587	-35.404446	961.423523	592.351563	-12.980529	962.656006	575.981201	163.344635
-573.289307	68.725136	860.686157	-540.344482	-151.024780	866.605469	-619.136475	111.795517	483.724640	-568.197266	-210.516129	512.662842	-673.703430	111.200584	86.069618	-633.494202	-227.376434	84.373993	-620.767395	142.172821	1340.417725	-584.139648	-199.797028	1347.134888	-557.740356	-22.608627	1333.132690	-598.300049	-3.205133	1625.767822	-629.288940	208.699692	1075.319946	-561.682800	-296.094208	1087.181763	-506.581177	151.139145	836.468872	-459.948914	-209.919113	839.063843	-536.680359	-35.496883	961.434204	593.289795	-12.798672	963.103821	577.257874	163.556366
-573.145630	68.674309	860.773071	-540.223145	-150.948700	866.604248	-619.127197	111.646889	483.869415	-568.146667	-210.465256	512.621704	-673.675171	111.188591	86.084045	-633.503296	-227.377853	84.370979	-620.569031	142.068542	1340.493774	-583.973511	-199.765274	1347.130249	-557.506470	-22.682636	1333.205933	-597.926270	-3.314625	1625.812256	-629.149231	208.622772	1075.440552	-561.501709	-296.079163	1087.190308	-506.626587	150.995316	836.538208	-459.839478	-209.820496	839.065308	-536.537048	-35.520687	961.476929	594.330627	-12.632743	963.613037	578.725769	163.589981
-573.058838	68.631660	860.818176	-540.127747	-150.905029	866.643677	-619.058228	111.561104	483.900269	-568.116028	-210.409912	512.702881	-673.610779	111.215195	86.082832	-633.500549	-227.353058	84.424957	-620.354919	142.014832	1340.594482	-583.724609	-199.743729	1347.213257	-557.320496	-22.679750	1333.248657	-597.577576	-3.298883	1625.847656	-628.996094	208.545456	1075.501343	-561.281921	-296.074524	1087.273560	-506.440308	150.992447	836.572083	-459.651581	-209.902161	839.137634	-536.423828	-35.516483	961.514404	595.219055	-12.553034	964.127747	580.178711	163.658829
-573.001587	68.673080	860.796570	-540.024658	-150.889374	866.675476	-619.081726	111.647301	483.878235	-568.056030	-210.339722	512.822815	-673.588074	111.248039	86.111862	-633.488770	-227.313110	84.533592	-620.188721	142.046997	1340.586304	-583.487854	-199.714523	1347.300293	-557.183289	-22.606066	1333.237183	-597.299500	-3.251539	1625.842529	-628.872742	208.554901	1075.458984	-561.073975	-296.022278	1087.348755	-506.370880	151.036942	836.511292	-459.519989	-209.868164	839.177307	-536.319458	-35.457165	961.512695	596.085510	-12.405713	964.534241	581.549500	163.817001
-572.940735	68.804497	860.761108	-539.941956	-150.879257	866.674866	-619.115540	111.744133	483.740601	-568.043945	-210.329163	512.926147	-673.607727	111.275871	86.145859	-633.429016	-227.307480	84.626328	-620.020264	142.103485	1340.555786	-583.213196	-199.708832	1347.400635	-557.066895	-22.512402	1333.195923	-597.048767	-3.016582	1625.831543	-628.769104	208.640320	1075.398682	-560.875000	-296.050781	1087.454468	-506.280579	151.142105	836.441650	-459.548431	-209.589661	839.136841	-536.238708	-35.370724	961.491943	596.654663	-12.531199	964.970581	582.800476	163.888046
-572.909241	68.919762	860.759155	-539.875671	-150.924866	866.690430	-619.119080	111.782524	483.674805	-568.037476	-210.300201	512.967773	-673.592896	111.280235	86.111794	-633.412842	-227.314133	84.635292	-619.901428	142.167603	1340.589966	-582.972717	-199.732666	1347.481934	-556.915161	-22.486244	1333.206177	-596.771057	-2.935867	1625.818848	-628.682251	208.698318	1075.415161	-560.724487	-296.012268	1087.490356	-506.225922	151.194153	836.407776	-459.460419	-209.516403	839.164978	-536.177063	-35.327213	961.495605	597.102356	-12.576648	965.351196	583.946228	163.967194
-572.880676	68.930923	860.779663	-539.836365	-150.931625	866.648621	-619.178223	111.746872	483.734344	-568.092957	-210.310257	512.919983	-673.643311	111.250511	86.117149	-633.420227	-227.306885	84.585419	-619.783081	142.156250	1340.667725	-582.804260	-199.797928	1347.484497	-556.786865	-22.524675	1333.215942	-596.507568	-2.943188	1625.834229	-628.557312	208.748199	1075.493896	-560.588562	-296.047943	1087.477905	-506.306885	151.161194	836.459656	-459.413483	-209.520599	839.145020	-536.139099	-35.351574	961.485657	597.904297	-12.297058	965.466187	585.035889	164.193619
-572.858459	68.869568	860.886230	-539.755005	-150.974716	866.639282	-619.238342	111.631691	483.899414	-568.137329	-210.300262	512.862854	-673.636047	111.237167	86.115242	-633.407471	-227.318283	84.493927	-619.669495	142.087677	1340.799683	-582.584412	-199.834869	1347.475220	-556.633301	-22.599400	1333.279297	-596.236084	-3.014042	1625.870605	-628.413940	208.678223	1075.650757	-560.432983	-296.044830	1087.436646	-506.160339	151.087585	836.569092	-459.367737	-209.539658	839.114807	-536.085449	-35.449116	961.536499	598.755737	-11.798548	965.581238	586.065125	164.485855
-572.822144	68.748672	860.954041	-539.689819	-150.950684	866.617615	-619.217102	111.498886	484.056641	-568.160828	-210.269989	512.804565	-673.622375	111.169907	86.144791	-633.444763	-227.329956	84.437622	-619.504517	141.991211	1340.902222	-582.387756	-199.873779	1347.462891	-556.420715	-22.708015	1333.370361	-595.906555	-3.113134	1625.932129	-628.272949	208.616684	1075.793945	-560.440613	-295.697998	1087.205688	-506.104736	150.956802	836.677917	-459.305359	-209.507355	839.067871	-535.997681	-35.525570	961.553528	598.957520	-11.932609	965.637451	586.887146	164.607040
-572.809814	68.691345	860.958252	-539.603333	-150.922348	866.628418	-619.239868	111.461296	484.072662	-568.184387	-210.241852	512.780945	-673.599365	111.176987	86.166786	-633.427795	-227.332336	84.420555	-619.365479	141.935852	1340.931396	-582.180054	-199.850372	1347.425049	-556.234375	-22.731754	1333.394165	-595.641541	-3.097160	1625.948242	-628.063416	208.750107	1075.882080	-560.260742	-295.635620	1087.180298	-506.058411	150.942490	836.702148	-459.212372	-209.491074	838.999878	-535.893372	-35.520145	961.548462	599.253662	-11.837711	965.684814	587.655273	164.717743
-572.806702	68.721039	860.888672	-539.564270	-150.877625	866.604187	-619.289978	111.504448	484.010742	-568.207092	-210.173340	512.844788	-673.566467	111.197815	86.165901	-633.408569	-227.294785	84.428185	-619.169556	141.918762	1340.833252	-581.996277	-199.806961	1347.397583	-556.064514	-22.683393	1333.324097	-595.389587	-3.057034	1625.921143	-627.921814	208.765839	1075.821411	-559.888733	-295.880524	1087.381714	-505.968689	151.006516	836.582703	-459.122559	-209.475891	838.933533	-535.802856	-35.448956	961.485168	599.546509	-11.711575	965.708069	588.467041	164.926819
-572.792358	68.783066	860.765625	-539.499268	-150.844482	866.562927	-619.310974	111.583916	483.861847	-568.227966	-210.139725	512.883179	-673.564392	111.221954	86.155762	-633.347717	-227.255356	84.484131	-618.969360	141.956787	1340.726929	-581.691711	-199.763733	1347.397217	-555.888245	-22.592754	1333.223755	-595.210876	-2.839445	1625.870361	-627.785706	208.829163	1075.737793	-559.670776	-295.799561	1087.362427	-505.905151	151.119247	836.477234	-458.944458	-209.503586	838.816833	-535.692749	-35.350796	961.385376	599.900879	-11.135248	965.711182	588.885986	165.680969
-572.722290	68.909683	860.742310	-539.444275	-150.797241	866.511780	-619.324890	111.650803	483.817047	-568.201721	-210.111328	512.884583	-673.563171	111.235756	86.146996	-633.312744	-227.250671	84.528908	-618.796570	141.967468	1340.676147	-581.444519	-199.762283	1347.384888	-555.722412	-22.566103	1333.179321	-594.976440	-2.782270	1625.843506	-627.666321	208.799576	1075.672852	-559.635742	-295.468201	1087.183228	-505.802155	151.171448	836.432983	-458.818970	-209.429382	838.739441	-535.595215	-35.274597	961.341431	600.157532	-11.014490	965.678406	589.783325	165.751556
-572.634460	68.964851	860.780396	-539.350952	-150.781525	866.487976	-619.335266	111.631516	483.882965	-568.202820	-210.138870	512.868652	-673.560669	111.245880	86.147652	-633.282776	-227.280045	84.548622	-618.605957	141.948898	1340.742310	-581.215393	-199.777191	1347.364502	-555.564514	-22.560188	1333.173584	-594.729919	-2.815056	1625.867432	-627.534180	208.738327	1075.722412	-559.480896	-295.475891	1087.124390	-505.735199	151.137741	836.498535	-458.739014	-209.410736	838.695190	-535.504272	-35.267056	961.350098	600.312317	-10.747437	965.600159	590.395874	165.971420
-572.554077	68.940887	860.888672	-539.286377	-150.740524	866.476013	-619.347168	111.528465	483.996490	-568.192444	-210.168777	512.807373	-673.557556	111.234512	86.144547	-633.294556	-227.296951	84.516922	-618.457092	141.893707	1340.872803	-581.034180	-199.822449	1347.316772	-555.366882	-22.648962	1333.226685	-594.518799	-2.921463	1625.900879	-627.453979	208.575867	1075.841553	-559.176147	-295.802856	1087.233643	-505.690216	151.069824	836.597229	-458.707489	-209.377640	838.713867	-535.442932	-35.313381	961.403748	600.215332	-10.665192	965.460327	590.932617	166.186874
-572.546509	68.887482	860.978882	-539.254272	-150.730499	866.471680	-619.290100	111.469704	484.106659	-568.151672	-210.182953	512.759766	-673.573364	111.205330	86.200104	-633.295898	-227.342438	84.477875	-618.286926	141.814468	1340.986084	-580.835754	-199.866989	1347.282959	-555.164978	-22.733435	1333.290771	-594.243774	-3.124599	1625.962280	-627.345459	208.530777	1075.979370	-559.046997	-295.829926	1087.205444	-505.695160	150.966751	836.685852	-458.664276	-209.391357	838.700867	-535.412964	-35.371719	961.446655	599.851624	-10.721267	965.425415	591.319580	166.402542
-572.581299	68.832077	860.966064	-539.252258	-150.754135	866.470459	-619.274353	111.475266	484.148621	-568.163330	-210.169434	512.781555	-673.593140	111.197487	86.210381	-633.394653	-227.345840	84.459167	-618.161377	141.794846	1341.005615	-580.634949	-199.840210	1347.272095	-554.952087	-22.776453	1333.336792	-594.029114	-3.165602	1625.997314	-627.275024	208.504761	1076.030762	-558.899658	-295.835449	1087.204712	-505.689850	150.953171	836.678955	-458.656708	-209.387863	838.670410	-535.390381	-35.396130	961.430603	600.069153	-10.057460	965.324646	591.820557	166.843277
-572.631287	68.843781	860.916931	-539.246643	-150.743408	866.475159	-619.280762	111.548843	484.046570	-568.173157	-210.175934	512.839355	-673.586487	111.234138	86.227364	-633.397156	-227.323181	84.465073	-618.006897	141.785141	1340.940796	-580.383423	-199.790207	1347.305298	-554.803406	-22.738697	1333.297974	-593.794312	-3.171381	1626.003052	-627.222656	208.566483	1076.009888	-558.753540	-295.832489	1087.229736	-505.658295	151.018539	836.568359	-458.657684	-209.348862	838.587036	-535.355896	-35.347542	961.394287	600.046692	-9.716255	965.216125	592.313049	167.259949
-572.687378	68.882759	860.814697	-539.242981	-150.767090	866.492554	-619.312012	111.681816	483.951202	-568.132507	-210.143173	512.898132	-673.568481	111.293129	86.209023	-633.359741	-227.279602	84.479263	-617.816406	141.789322	1340.856079	-580.145325	-199.771484	1347.337524	-554.703979	-22.658833	1333.213013	-593.572449	-3.145111	1625.987549	-627.177063	208.594131	1075.945313	-558.593262	-295.777924	1087.273315	-505.656586	151.059570	836.469666	-458.643250	-209.328125	838.520813	-535.335938	-35.275997	961.338501	600.041931	-9.273991	965.085449	592.733887	167.722458
-572.677979	68.944687	860.804932	-539.224609	-150.753815	866.448303	-619.310791	111.701241	483.881653	-568.088806	-210.125504	512.887512	-673.587097	111.303505	86.211479	-633.316467	-227.261887	84.512512	-617.654114	141.805573	1340.856689	-579.922485	-199.744293	1347.324707	-554.539368	-22.619535	1333.164551	-593.397583	-2.996626	1625.975464	-627.109985	208.657562	1075.909790	-558.456177	-295.768005	1087.273804	-505.644806	151.140579	836.397888	-458.607086	-209.286438	838.468994	-535.286682	-35.248947	961.304565	599.993042	-8.818872	964.928162	593.104065	168.213928
-572.609009	69.000420	860.838074	-539.161865	-150.746719	866.423767	-619.288269	111.673447	483.917816	-568.036011	-210.141327	512.874023	-673.572632	111.314499	86.202248	-633.213745	-227.286804	84.521370	-617.465942	141.793259	1340.903687	-579.710571	-199.745468	1347.347168	-554.342285	-22.648882	1333.173096	-593.166870	-3.013021	1625.977295	-627.022705	208.612259	1075.947754	-558.325867	-295.734558	1087.255371	-505.623352	151.116623	836.434082	-458.572998	-209.259857	838.438782	-535.217590	-35.244473	961.309753	599.973999	-8.265494	964.699402	593.496338	168.702255
-572.520508	69.017838	860.892334	-539.092957	-150.742264	866.372314	-619.302307	111.620689	484.016022	-567.963623	-210.167099	512.820190	-673.578857	111.274841	86.216209	-633.256836	-227.297302	84.530426	-617.315613	141.742661	1341.008179	-579.567932	-199.777328	1347.300171	-554.155579	-22.697275	1333.203857	-592.889099	-3.043600	1625.994995	-626.946899	208.524689	1076.032593	-558.192139	-295.780243	1087.207520	-505.597137	151.064911	836.503479	-458.506042	-209.262115	838.435120	-535.142334	-35.283138	961.314758	599.973328	-8.072392	964.642273	593.818542	169.079910
-572.416931	69.039001	860.937439	-539.010498	-150.755875	866.368713	-619.313660	111.550011	484.099579	-567.852966	-210.158386	512.739563	-673.557678	111.232918	86.211685	-633.242432	-227.312881	84.535278	-617.182922	141.709091	1341.087402	-579.360107	-199.806564	1347.310547	-553.962524	-22.751917	1333.215332	-592.661682	-3.178263	1626.011963	-626.837708	208.484421	1076.105347	-558.060730	-295.785461	1087.180542	-505.558838	151.015091	836.555725	-458.454102	-209.279175	838.393005	-535.055847	-35.304802	961.338318	599.908447	-7.629995	964.407837	594.097168	169.554169
-572.364868	69.000198	860.900085	-538.961365	-150.724792	866.324829	-619.286621	111.507454	484.082397	-567.792603	-210.173828	512.715759	-673.552856	111.244263	86.208229	-633.332886	-227.295990	84.529480	-617.034241	141.663147	1341.071045	-579.128174	-199.821899	1347.318726	-553.807251	-22.764408	1333.196289	-592.355774	-3.275854	1626.018799	-626.714294	208.491516	1076.100098	-557.916382	-295.705963	1087.151855	-505.512939	151.019135	836.545654	-458.218231	-209.567139	838.363953	-534.976013	-35.305782	961.291382	599.728882	-7.350474	964.112183	594.304260	169.999832
-572.351257	68.989670	860.832825	-538.885742	-150.756302	866.292053	-619.285095	111.535957	484.047455	-567.654785	-210.181961	512.739380	-673.520996	111.270599	86.219383	-633.432007	-227.238739	84.535408	-616.898987	141.642014	1340.974365	-579.271912	-199.619629	1347.170410	-553.638733	-22.765087	1333.153076	-592.117676	-3.296982	1625.989258	-626.586487	208.516205	1076.066284	-557.927795	-295.473663	1086.907471	-505.468903	151.054199	836.457703	-458.285217	-209.309891	838.230591	-534.881958	-35.298935	961.229309	599.830444	-6.687689	963.844177	594.573120	170.535309
-572.363403	68.935646	860.728149	-538.842590	-150.770996	866.253906	-619.325623	111.540062	483.949402	-567.599731	-210.198318	512.765625	-673.496521	111.328331	86.204590	-633.396301	-227.211288	84.568413	-616.768799	141.611984	1340.883789	-579.098633	-199.580994	1347.144165	-553.510315	-22.746080	1333.098267	-591.867310	-3.291988	1625.960693	-626.481873	208.517502	1076.007324	-557.619690	-295.729187	1087.069946	-505.415283	151.084335	836.355164	-458.158386	-209.452637	838.176453	-534.807312	-35.288876	961.142761	599.829651	-6.194710	963.508118	594.859497	171.072662
-572.340698	68.879486	860.708496	-538.777771	-150.723373	866.239807	-619.319946	111.577660	483.934448	-567.517578	-210.165543	512.722961	-673.526306	111.348366	86.214027	-633.355286	-227.222198	84.537476	-616.658691	141.577957	1340.853516	-578.714844	-199.730606	1347.203247	-553.409485	-22.750055	1333.052002	-591.638672	-3.289001	1625.942261	-626.376038	208.536652	1075.986694	-557.509033	-295.609009	1087.096924	-505.383698	151.099442	836.315491	-457.993286	-209.625961	838.097473	-534.735779	-35.279930	961.119202	599.895569	-5.633810	963.153503	595.148560	171.603333
-572.330811	68.851135	860.722229	-538.756836	-150.744995	866.224060	-619.294067	111.576035	483.970367	-567.526794	-210.230988	512.716797	-673.511047	111.339699	86.214912	-633.324524	-227.232635	84.544312	-616.568542	141.556656	1340.911743	-578.649231	-199.749252	1347.148682	-553.295288	-22.777441	1333.058105	-591.510315	-3.188251	1625.933960	-626.285767	208.524704	1076.059326	-557.453979	-295.606201	1087.037964	-505.335938	151.091095	836.329346	-457.945404	-209.639511	838.073303	-534.708435	-35.315022	961.116211	600.042725	-5.101394	962.809265	595.436157	172.073410
-572.285706	68.867981	860.808594	-538.723267	-150.745956	866.210876	-619.259949	111.575729	484.051086	-567.505310	-210.226944	512.662048	-673.519958	111.305008	86.237358	-633.201538	-227.266434	84.486618	-616.476013	141.570923	1341.033569	-578.648682	-199.763443	1347.081787	-553.168762	-22.815460	1333.090820	-591.248718	-3.351604	1625.962891	-626.223694	208.483017	1076.152710	-557.399902	-295.649506	1086.990723	-505.309784	151.061539	836.396484	-457.918427	-209.631409	838.102295	-534.679199	-35.354328	961.157654	600.222473	-4.664832	962.505615	595.686707	172.505417
-572.228455	68.893692	860.853149	-538.647217	-150.789001	866.226196	-619.211609	111.614662	484.106232	-567.477539	-210.284012	512.642029	-673.519897	111.271622	86.250618	-633.144775	-227.301163	84.507767	-616.383911	141.551163	1341.123657	-578.544006	-199.818115	1347.102661	-553.080627	-22.836597	1333.122070	-591.023865	-3.391508	1625.975830	-626.159424	208.435074	1076.215576	-557.347900	-295.711853	1086.971191	-505.266022	151.039764	836.444031	-457.886475	-209.650833	838.108704	-534.638611	-35.379795	961.194153	600.462097	-4.306952	962.200500	595.953247	172.904037
-572.167908	68.914833	860.859253	-538.600708	-150.817886	866.250122	-619.150330	111.630760	484.082977	-567.436096	-210.326462	512.679016	-673.539246	111.278152	86.257851	-633.150024	-227.320496	84.535439	-616.289185	141.536667	1341.163940	-578.471619	-199.858597	1347.112305	-552.975769	-22.837111	1333.147095	-590.866577	-3.281214	1625.975708	-626.099792	208.506836	1076.247314	-557.276184	-295.752777	1086.977661	-505.414856	150.970520	836.471008	-457.864288	-209.655838	838.097656	-534.589355	-35.378956	961.209778	600.741577	-3.983318	961.934814	596.274048	173.264511
-572.125366	68.912987	860.834045	-538.525452	-150.848373	866.245728	-619.099487	111.666138	484.009766	-567.361023	-210.331528	512.752625	-673.467896	111.339005	86.248962	-633.222778	-227.296524	84.566750	-616.182983	141.539734	1341.114380	-578.245850	-199.841721	1347.180786	-552.908508	-22.830673	1333.131836	-590.662720	-3.324463	1625.973145	-626.061279	208.447235	1076.203247	-557.202820	-295.749298	1087.025879	-505.387085	150.942627	836.420715	-457.809998	-209.685486	838.071533	-534.510193	-35.380539	961.189819	601.030273	-3.710436	961.727722	596.529358	173.553864
-572.099792	68.868248	860.790161	-538.457397	-150.823761	866.239685	-619.053772	111.663521	483.927155	-567.335388	-210.357574	512.811523	-673.469604	111.377907	86.248688	-633.323059	-227.270645	84.616180	-616.086365	141.508514	1341.065918	-578.023376	-199.838837	1347.198608	-552.816223	-22.785181	1333.115723	-590.456421	-3.352200	1625.982788	-626.016846	208.389740	1076.126587	-557.097107	-295.685455	1087.043457	-505.323273	150.919434	836.360779	-457.740601	-209.697571	838.037292	-534.445374	-35.365360	961.159546	601.421875	-3.454550	961.528259	596.801941	173.795532
-572.035400	68.817444	860.780090	-538.379395	-150.814468	866.234741	-619.040649	111.633018	483.919159	-567.252991	-210.347076	512.829102	-673.473145	111.401543	86.244118	-633.311157	-227.268936	84.633881	-615.973572	141.460632	1341.042603	-577.806396	-199.834625	1347.234741	-552.713867	-22.767279	1333.112793	-590.285828	-3.367941	1625.999512	-625.950500	208.319885	1076.108765	-557.005981	-295.638062	1087.031250	-505.262512	150.875229	836.352539	-457.650177	-209.729370	838.004150	-534.349548	-35.377369	961.146301	601.914734	-3.209106	961.379700	597.099365	173.972916
-572.005310	68.789711	860.779297	-538.322388	-150.814972	866.183167	-619.033508	111.590675	483.975098	-567.185364	-210.346695	512.803528	-673.468872	111.386238	86.267517	-633.278625	-227.267120	84.621437	-615.922729	141.450821	1341.049927	-577.671753	-199.813095	1347.189819	-552.598328	-22.776104	1333.120605	-590.078369	-3.515831	1626.005859	-625.965332	208.078766	1076.063477	-556.907410	-295.668793	1087.013672	-505.234741	150.792999	836.345459	-457.605621	-209.760727	837.956299	-534.283813	-35.407532	961.116333	602.350708	-3.066185	961.254089	597.310547	174.060257
-571.975769	68.715607	860.789856	-538.257568	-150.847305	866.159119	-619.016907	111.530983	484.025513	-567.150757	-210.351395	512.705078	-673.453552	111.338280	86.265923	-633.273010	-227.253265	84.573631	-615.861633	141.431488	1341.067749	-577.648438	-199.844131	1347.103638	-552.499329	-22.813086	1333.103271	-589.974426	-3.672741	1626.054688	-625.932861	207.977020	1076.100464	-556.860046	-295.717499	1086.942383	-505.192993	150.765701	836.353638	-457.571289	-209.796356	837.904358	-534.236206	-35.471626	961.110107	602.981689	-2.941259	961.181580	597.607483	174.100220
-571.971191	68.707993	860.762573	-538.248657	-150.885239	866.130432	-619.052124	111.499458	484.068634	-567.112000	-210.376236	512.618103	-673.460876	111.303123	86.261292	-633.197693	-227.274506	84.520927	-615.783997	141.423431	1341.055542	-577.608582	-199.875488	1347.031250	-552.400574	-22.834452	1333.077271	-589.844116	-3.701639	1626.029053	-625.904419	207.908585	1076.087891	-556.979187	-295.455566	1086.671997	-505.197449	150.790833	836.335510	-457.573395	-209.797256	837.819763	-534.221863	-35.494255	961.080505	603.732849	-2.881726	961.166138	597.927551	174.118439
-571.932495	68.743820	860.707397	-538.209045	-150.954178	866.089905	-619.067871	111.456039	484.072449	-567.108521	-210.448654	512.561768	-673.478516	111.253372	86.215790	-633.189026	-227.293243	84.487434	-615.697388	141.422043	1341.019531	-577.518188	-199.912003	1346.981812	-552.298706	-22.849703	1333.033813	-589.752014	-3.599075	1625.995361	-625.859131	207.869827	1076.064331	-556.945557	-295.511292	1086.650757	-505.192474	150.828049	836.284668	-457.554291	-209.833710	837.770996	-534.174255	-35.505657	961.030518	604.507507	-2.976817	961.228943	598.219238	174.075424
-571.916443	68.734550	860.658630	-538.178955	-151.001572	866.062012	-619.111450	111.450516	484.002869	-567.026917	-210.434906	512.569275	-673.484680	111.213852	86.194901	-633.243164	-227.275589	84.494949	-615.582214	141.384964	1340.951416	-577.339539	-199.926559	1347.014404	-552.185486	-22.857878	1332.997192	-589.630493	-3.612921	1625.970093	-625.803406	207.872971	1076.023682	-556.868896	-295.513611	1086.638916	-505.170044	150.892029	836.204773	-457.522430	-209.848663	837.716797	-534.129089	-35.521084	960.986694	605.293945	-3.078349	961.314880	598.500610	173.981186
-571.846619	68.724915	860.622131	-538.091614	-150.995697	866.050049	-619.113770	111.418625	483.977295	-566.956665	-210.460663	512.599426	-673.445251	111.266182	86.184494	-633.248535	-227.231705	84.528366	-615.476990	141.362961	1340.921997	-577.163025	-199.907150	1347.049072	-552.081299	-22.835796	1332.986816	-589.463745	-3.594463	1625.962769	-625.742676	207.822067	1075.974365	-556.584534	-295.809265	1086.869507	-505.151917	150.942062	836.134888	-457.481049	-209.908707	837.705444	-534.031250	-35.507160	960.957397	606.133179	-3.227206	961.528809	598.757935	173.770432
-571.774292	68.681099	860.617859	-537.968018	-151.004166	866.076965	-619.093018	111.321075	483.979950	-566.842346	-210.402710	512.636108	-673.434631	111.303696	86.188583	-633.300720	-227.219696	84.557159	-615.370850	141.316269	1340.933472	-576.889832	-199.872696	1347.155396	-551.974060	-22.826366	1332.986328	-589.290039	-3.487114	1625.939209	-625.708130	207.770035	1075.961304	-556.475586	-295.760529	1086.920654	-505.145020	150.915298	836.093628	-457.411987	-209.934982	837.709412	-533.934570	-35.513855	960.967896	607.085083	-3.325389	961.787231	598.992432	173.594711
-571.775818	68.621735	860.633118	-537.939331	-151.004547	866.058105	-619.134827	111.253685	484.020325	-566.780640	-210.405350	512.645630	-673.437134	111.304092	86.209694	-633.259216	-227.222824	84.592003	-615.282837	141.272827	1340.955078	-576.747192	-199.852905	1347.173096	-551.863708	-22.832842	1333.012451	-589.160400	-3.495396	1625.955078	-625.616028	207.930527	1076.023682	-556.372620	-295.746552	1086.919189	-505.164886	150.948486	836.107178	-457.353851	-209.980957	837.710449	-533.901917	-35.551670	960.962524	607.934692	-3.705703	962.068970	599.226685	173.242874
-571.732056	68.602768	860.673218	-537.866455	-151.021530	866.066833	-619.109131	111.235901	484.037170	-566.727539	-210.422333	512.631775	-673.441895	111.283669	86.218025	-633.181091	-227.236481	84.620903	-615.220886	141.250793	1341.014526	-576.658569	-199.877213	1347.177002	-551.767639	-22.875311	1333.026733	-589.067383	-3.550846	1625.951904	-625.608215	207.870392	1076.052368	-556.289978	-295.805328	1086.953125	-505.192993	150.930176	836.103760	-457.333740	-210.011002	837.703308	-533.854553	-35.582367	960.989990	608.975525	-3.623287	962.271851	599.521912	172.877426
-571.774536	68.611572	860.677429	-537.890381	-151.069824	866.058838	-619.164856	111.243690	484.080261	-566.751526	-210.493057	512.619873	-673.492554	111.251076	86.223648	-633.135376	-227.246414	84.615379	-615.148315	141.255890	1341.056152	-576.682434	-199.942093	1347.121704	-551.670166	-22.926390	1333.045166	-588.918457	-3.490595	1625.991211	-625.587524	207.834167	1076.096680	-556.259827	-295.889160	1086.919800	-505.226837	150.920166	836.108887	-457.313080	-210.081940	837.672119	-533.882324	-35.606419	960.987183	610.022400	-3.989604	962.582336	599.780762	172.475327
-571.767761	68.579865	860.677307	-537.875183	-151.143967	866.071289	-619.133118	111.252350	484.070953	-566.706604	-210.510742	512.614075	-673.467468	111.208519	86.231712	-633.180969	-227.250290	84.559509	-615.072510	141.234375	1341.064087	-576.658875	-199.966507	1347.086182	-551.618774	-22.945370	1333.051514	-588.784363	-3.478247	1625.973999	-625.571655	207.823868	1076.095947	-556.200806	-295.960541	1086.938232	-505.268372	150.920181	836.077271	-457.343597	-210.103348	837.661438	-533.875488	-35.654640	960.993958	611.004211	-4.441803	962.926880	600.028503	171.999298
-571.796936	68.588753	860.658081	-537.872070	-151.208282	866.048706	-619.180908	111.294250	484.048950	-566.717773	-210.535706	512.626343	-673.455627	111.184563	86.208336	-633.162231	-227.244965	84.535774	-614.992859	141.222168	1341.061279	-576.610229	-199.979080	1347.084595	-551.506775	-22.968699	1333.044067	-588.644897	-3.453072	1625.952881	-625.523682	207.804199	1076.078369	-556.128784	-296.019073	1086.911987	-505.256989	150.917343	836.056885	-457.341797	-210.142654	837.615723	-533.866943	-35.679470	960.968262	612.032349	-4.992094	963.273621	600.284058	171.472931
-571.790894	68.511055	860.629272	-537.833191	-151.230637	866.044128	-619.144897	111.290207	484.007904	-566.635864	-210.517731	512.603821	-673.425476	111.207001	86.182632	-633.173767	-227.248016	84.516541	-614.901367	141.181473	1341.035278	-576.474365	-199.978195	1347.089111	-551.403137	-22.999989	1333.031250	-588.493286	-3.447208	1625.935791	-625.491821	207.710190	1076.063843	-556.002441	-296.041016	1086.931885	-505.227325	150.893402	836.000916	-457.321472	-210.153564	837.573669	-533.825500	-35.711349	960.946411	613.128052	-5.343100	963.565125	600.487244	170.963989
-571.788696	68.456245	860.620605	-537.788452	-151.212204	866.012085	-619.136536	111.225677	483.989044	-566.535278	-210.484833	512.569702	-673.430664	111.233429	86.188835	-633.206787	-227.221176	84.532791	-614.803284	141.123291	1340.987427	-576.257690	-199.979019	1347.089600	-551.263611	-23.026102	1333.015625	-588.326965	-3.438379	1625.912109	-625.451965	207.614471	1076.058838	-555.881531	-295.958130	1086.919556	-505.174255	150.825378	835.993591	-457.251099	-210.176468	837.525452	-533.771606	-35.729443	960.919556	614.105286	-5.853497	963.843933	600.671631	170.276764
-571.743835	68.426804	860.594727	-537.711731	-151.207306	865.970764	-619.121887	111.201355	484.010254	-566.414795	-210.494461	512.540466	-673.433899	111.241241	86.182610	-633.235840	-227.250244	84.536293	-614.737061	141.055374	1340.987061	-576.018494	-199.962982	1347.104736	-551.152893	-23.044195	1332.964478	-588.204224	-3.546463	1625.943604	-625.393860	207.588699	1076.058472	-555.721558	-295.936279	1086.917358	-505.168213	150.767136	835.988525	-457.185394	-210.210205	837.489929	-533.689575	-35.741455	960.881348	614.986389	-6.456831	964.076965	600.790161	169.677933
-571.717590	68.356766	860.562500	-537.628113	-151.216217	865.946045	-619.134277	111.153992	483.990448	-566.301758	-210.479797	512.472351	-673.461426	111.222046	86.198563	-633.246582	-227.276962	84.570824	-614.668091	141.012497	1340.951782	-575.824158	-200.004181	1347.104858	-551.030518	-23.082264	1332.934448	-588.056641	-3.475485	1625.863892	-625.326721	207.559769	1076.071655	-555.605469	-295.991394	1086.916016	-505.147491	150.707336	835.994873	-457.276764	-209.955856	837.430420	-533.621704	-35.768593	960.849365	615.777405	-7.133508	964.310303	600.891174	168.999557
-571.681274	68.373604	860.531128	-537.586243	-151.274628	865.914917	-619.169556	111.135002	484.004486	-566.200623	-210.541779	512.431458	-673.460205	111.213058	86.200294	-633.300232	-227.277695	84.565163	-614.605408	140.976761	1340.942383	-575.687683	-200.053665	1347.075073	-550.940857	-23.122740	1332.901733	-587.952698	-3.570488	1625.882080	-625.289429	207.518433	1076.051758	-555.502380	-296.023438	1086.891846	-505.141144	150.715210	835.992859	-457.212555	-209.940948	837.384460	-533.563538	-35.787807	960.813904	616.533203	-7.828302	964.530823	600.999573	168.351013
-571.658630	68.401711	860.514404	-537.544800	-151.366501	865.909607	-619.197571	111.166916	484.012573	-566.228760	-210.586273	512.430359	-673.450623	111.199646	86.208092	-633.277405	-227.284271	84.566566	-614.497986	140.962204	1340.979004	-575.613037	-200.118073	1347.064697	-550.842102	-23.177042	1332.878540	-587.817993	-3.576319	1625.859985	-625.244507	207.509674	1076.066650	-555.425049	-296.061096	1086.859985	-505.149689	150.680573	835.977051	-457.179260	-209.935776	837.350281	-533.530090	-35.815720	960.802307	617.242310	-8.520833	964.702148	601.148071	167.596100
-571.651428	68.384453	860.528931	-537.513428	-151.377396	865.892761	-619.217407	111.127747	484.003479	-566.211182	-210.657272	512.437988	-673.467834	111.190872	86.189407	-633.295532	-227.287384	84.565308	-614.438049	140.917786	1341.011597	-575.527954	-200.180466	1347.047974	-550.767090	-23.208942	1332.886108	-587.660889	-3.606215	1625.867310	-625.195007	207.457718	1076.066040	-555.377197	-296.102264	1086.852539	-504.998505	150.711899	835.945679	-457.175690	-209.945343	837.333435	-533.504395	-35.840248	960.800415	617.927856	-9.258158	964.895142	601.266479	166.948257
-571.630493	68.368378	860.544189	-537.487671	-151.366150	865.911194	-619.211060	111.097008	484.009705	-566.273560	-210.688126	512.516846	-673.473328	111.193443	86.177338	-633.285950	-227.271423	84.545013	-614.372070	140.891891	1341.038208	-575.424622	-200.204269	1347.079224	-550.697021	-23.219793	1332.910278	-587.485779	-3.539789	1625.833984	-625.148132	207.455307	1076.111450	-555.326782	-296.113159	1086.891113	-505.004425	150.697845	835.921692	-457.265900	-209.824661	837.355957	-533.479309	-35.839851	960.816711	618.463745	-9.904847	965.066284	601.388977	166.261047
-571.646545	68.320358	860.588074	-537.460815	-151.373047	865.915955	-619.196289	111.050735	484.006439	-566.306335	-210.665604	512.551147	-673.438721	111.201981	86.179062	-633.227844	-227.268234	84.539108	-614.303711	140.829620	1341.090454	-575.330139	-200.221146	1347.116943	-550.617615	-23.229536	1332.931396	-587.320679	-3.595638	1625.872070	-625.123474	207.492065	1076.180908	-555.215210	-296.105865	1086.925171	-505.018585	150.684402	835.913757	-457.039337	-210.218460	837.355835	-533.454468	-35.876602	960.837402	619.024902	-10.502451	965.213013	601.524414	165.607529
-571.640320	68.234497	860.621887	-537.386292	-151.419373	865.964844	-619.186829	111.019402	484.019348	-566.295410	-210.647018	512.558655	-673.448853	111.217285	86.170624	-633.179504	-227.268494	84.544792	-614.227234	140.781158	1341.116699	-575.227234	-200.229294	1347.145752	-550.549744	-23.258852	1332.951538	-587.165527	-3.696194	1625.888672	-625.166504	207.291595	1076.178101	-555.150391	-296.148743	1086.959106	-505.079041	150.721802	836.037109	-457.154419	-209.987610	837.357239	-533.411926	-35.928097	960.877380	619.531799	-11.096520	965.290039	601.687927	164.970245
-571.620239	68.188042	860.643372	-537.321594	-151.445572	865.970886	-619.190308	111.034424	484.013794	-566.317688	-210.658859	512.580750	-673.442200	111.226776	86.217072	-633.172974	-227.275879	84.532188	-614.149231	140.750961	1341.147339	-575.145447	-200.260132	1347.156738	-550.494873	-23.291893	1332.938477	-587.018921	-3.718967	1625.895264	-625.141418	207.248428	1076.201172	-555.044556	-296.180420	1086.951538	-505.059784	150.693100	836.062195	-457.114471	-210.023148	837.349548	-533.370300	-35.966595	960.891479	619.971924	-11.685582	965.371277	601.813599	164.403381
-571.580688	68.213318	860.627197	-537.305847	-151.471176	865.956116	-619.182556	111.063225	484.028778	-566.351929	-210.681870	512.548889	-673.447998	111.233902	86.241257	-633.149780	-227.291656	84.542686	-614.059998	140.727692	1341.159424	-575.070679	-200.313812	1347.136841	-550.407410	-23.324007	1332.931641	-586.950623	-3.699209	1625.933716	-625.105469	207.232239	1076.208496	-554.961060	-296.249634	1086.936401	-505.017059	150.694275	836.040039	-457.160156	-209.919037	837.326904	-533.321533	-35.966534	960.871399	620.282227	-12.231441	965.445862	601.910217	163.851761
-571.492188	68.249062	860.654785	-537.213806	-151.488388	865.952209	-619.151978	111.068779	484.037201	-566.318298	-210.680618	512.515869	-673.475159	111.179451	86.244278	-633.170898	-227.296127	84.532318	-613.949585	140.681015	1341.162354	-574.970764	-200.373489	1347.132080	-550.317749	-23.364168	1332.908569	-586.816101	-3.732349	1625.922607	-625.046326	207.290787	1076.221924	-554.874390	-296.255798	1086.935669	-504.946960	150.687683	836.027832	-456.931152	-210.161423	837.354919	-533.233154	-35.972572	960.884583	620.514771	-12.898920	965.503540	602.044739	163.325363
-571.485474	68.174942	860.603271	-537.190430	-151.528885	865.941711	-619.123169	111.091805	484.038391	-566.283875	-210.690475	512.494995	-673.468140	111.190102	86.267319	-633.190491	-227.306091	84.543137	-613.845215	140.671188	1341.190552	-574.914063	-200.414993	1347.101440	-550.199463	-23.405771	1332.916748	-586.628784	-3.737978	1625.929688	-624.933105	207.418655	1076.266479	-554.765930	-296.280273	1086.906860	-504.880402	150.630341	836.023376	-456.865936	-210.155548	837.335327	-533.197083	-36.006042	960.847595	620.842346	-13.385737	965.495300	602.273499	162.876831
-571.433777	68.179497	860.631409	-537.145508	-151.535980	865.922119	-619.065979	111.076622	484.044891	-566.239075	-210.692108	512.507813	-673.435791	111.196220	86.245384	-633.197754	-227.289566	84.552124	-613.755005	140.608963	1341.212402	-574.848999	-200.445480	1347.102783	-550.055420	-23.452490	1332.925293	-586.497986	-3.771511	1625.939819	-624.902710	207.181641	1076.245239	-554.847046	-296.053894	1086.746216	-504.805634	150.615555	836.003845	-456.927460	-209.937851	837.290100	-533.132813	-36.027031	960.849609	621.639221	-13.509761	965.336853	602.673767	162.652588
-571.415771	68.142273	860.631836	-537.107178	-151.532639	865.921875	-619.035156	111.026550	484.046692	-566.152039	-210.663834	512.517761	-673.371338	111.236153	86.224495	-633.180298	-227.278549	84.564835	-613.643860	140.573074	1341.234741	-574.734985	-200.442474	1347.114624	-549.963745	-23.478786	1332.955078	-586.370422	-3.828148	1625.950073	-624.810791	207.168365	1076.298462	-554.595398	-296.296143	1086.913940	-504.763550	150.585739	835.990540	-456.817596	-210.059082	837.324524	-533.085144	-36.038319	960.845093	621.974304	-13.841187	965.382446	602.936646	162.261948
-571.425354	68.024033	860.635742	-537.083801	-151.548981	865.936035	-619.041382	111.030846	483.998932	-566.129639	-210.654114	512.548950	-673.395325	111.246521	86.218773	-633.226501	-227.259476	84.545876	-613.561035	140.527649	1341.240479	-574.687317	-200.468826	1347.116821	-549.871643	-23.503359	1332.980957	-586.221741	-3.766233	1625.912109	-624.739624	207.092239	1076.297119	-554.496826	-296.352539	1086.940674	-504.786255	150.722656	836.035828	-456.784882	-210.088837	837.308350	-533.057800	-36.092201	960.848938	622.250916	-14.146103	965.448059	603.200012	161.939499
-571.447571	67.952065	860.614380	-537.058838	-151.588364	865.947693	-619.036011	111.029114	483.998901	-566.076599	-210.639191	512.542358	-673.364136	111.253136	86.201782	-633.178772	-227.268768	84.536865	-613.463440	140.486496	1341.242798	-574.512268	-200.495819	1347.174805	-549.798950	-23.519287	1332.975586	-586.121338	-3.784332	1625.917969	-624.673706	207.105911	1076.355591	-554.431702	-296.317932	1086.934937	-504.757172	150.627151	836.022156	-456.627136	-210.307266	837.315308	-533.043518	-36.125843	960.839966	622.600037	-14.420974	965.481873	603.536011	161.552475
-571.428589	67.948112	860.611572	-537.044861	-151.612671	865.948486	-619.041443	111.046494	483.972687	-566.009766	-210.662857	512.496643	-673.399902	111.238022	86.217171	-633.172974	-227.277100	84.530876	-613.350464	140.477798	1341.265869	-574.421326	-200.542404	1347.151367	-549.725464	-23.542002	1332.932617	-586.005371	-3.843431	1625.907349	-624.577820	207.103378	1076.386353	-554.364136	-296.362946	1086.911255	-504.732178	150.610138	836.003174	-456.598450	-210.297836	837.287720	-533.015747	-36.137703	960.836426	623.011353	-14.649650	965.496399	603.887634	161.290344
-571.433533	67.987907	860.609131	-537.052979	-151.634933	865.929932	-619.052734	111.051193	483.972321	-565.971985	-210.721771	512.457886	-673.403015	111.224060	86.218170	-633.184387	-227.287811	84.517937	-613.229736	140.470459	1341.293335	-574.316772	-200.597397	1347.144775	-549.597839	-23.593023	1332.907349	-585.870789	-3.896320	1625.893311	-624.494995	207.093765	1076.421997	-554.302429	-296.432190	1086.913452	-504.746155	150.737366	836.042603	-456.744812	-210.044479	837.247559	-533.006714	-36.135620	960.822876	623.484131	-14.870521	965.520630	604.267761	161.120667
-571.412415	68.018768	860.596497	-537.019165	-151.662384	865.901794	-618.994080	111.016014	483.982513	-565.950989	-210.763504	512.414917	-673.396606	111.220367	86.222702	-633.213562	-227.325500	84.524734	-613.063843	140.440598	1341.343994	-574.143005	-200.646744	1347.141235	-549.486938	-23.626171	1332.888062	-585.720337	-3.931343	1625.888184	-624.342041	207.268143	1076.530640	-554.400635	-296.138580	1086.696899	-504.790192	150.963684	836.109070	-456.732819	-210.003998	837.183594	-532.977112	-36.140774	960.802429	623.956970	-15.079349	965.544556	604.720398	160.962952
-571.409546	68.039085	860.619934	-537.011475	-151.648529	865.887756	-618.985229	111.006859	484.011169	-565.891357	-210.764908	512.389771	-673.402588	111.206665	86.258377	-633.210083	-227.331436	84.541451	-612.937622	140.398636	1341.378418	-573.981506	-200.680222	1347.170410	-549.372742	-23.649855	1332.890503	-585.555115	-3.994497	1625.901978	-624.244507	207.301071	1076.567017	-554.310303	-296.119934	1086.681274	-504.782776	151.075104	836.115906	-456.730225	-209.983994	837.171082	-532.960266	-36.138260	960.805420	624.430176	-15.244905	965.592407	605.149109	160.763153
-571.403015	68.003090	860.645996	-536.996338	-151.656616	865.890076	-618.989197	110.999062	484.030304	-565.846558	-210.813675	512.418701	-673.400024	111.211472	86.248802	-633.199585	-227.325302	84.536270	-612.771606	140.375717	1341.439697	-574.139160	-200.530167	1347.079346	-549.215027	-23.702595	1332.892090	-585.377686	-4.044483	1625.923096	-624.163635	207.273254	1076.626709	-554.062012	-296.498169	1086.831787	-504.776947	151.054108	836.085266	-456.730255	-210.000443	837.196838	-532.936096	-36.167259	960.817139	624.905579	-15.429410	965.645935	605.553711	160.509659
-571.451782	67.971352	860.642944	-537.002441	-151.670410	865.898254	-619.054688	110.970612	484.010315	-565.803589	-210.800751	512.470947	-673.396484	111.230637	86.233711	-633.159668	-227.327393	84.567253	-612.673950	140.355011	1341.464966	-574.034546	-200.538162	1347.121826	-549.128845	-23.718142	1332.893921	-585.209595	-4.104416	1625.946777	-624.208740	207.033447	1076.589111	-553.985291	-296.509094	1086.869141	-504.769531	151.020599	836.033020	-456.737793	-210.014633	837.193726	-532.942505	-36.177269	960.814392	625.341980	-15.561489	965.697144	605.865417	160.306686
-571.450806	67.955894	860.647217	-536.982971	-151.677689	865.893921	-619.085205	110.974762	483.969330	-565.813965	-210.763657	512.499023	-673.392090	111.238289	86.223404	-633.190369	-227.284271	84.581947	-612.551880	140.349197	1341.449585	-573.625244	-200.701996	1347.241577	-549.035583	-23.736568	1332.889648	-585.030884	-4.114801	1625.954834	-624.161926	207.051636	1076.553345	-553.928345	-296.426758	1086.937744	-504.815613	151.057419	835.989502	-456.730408	-210.062561	837.164368	-532.919189	-36.188496	960.811523	625.729431	-15.665732	965.737000	605.985535	160.315521
-571.504700	67.929314	860.614807	-537.013550	-151.726196	865.886047	-619.127441	110.955521	483.940399	-565.894043	-210.807877	512.503662	-673.409424	111.246269	86.223984	-633.150696	-227.261917	84.597359	-612.454834	140.327362	1341.437500	-573.544373	-200.742142	1347.251343	-548.962708	-23.749006	1332.854370	-584.853760	-4.126867	1625.946411	-624.114258	207.009338	1076.545776	-553.868774	-296.432983	1086.915039	-504.838898	151.049179	835.907104	-456.711060	-210.107925	837.108887	-532.923706	-36.207752	960.782043	626.241638	-16.018684	965.775330	606.583618	159.707230
-571.495361	67.936104	860.573425	-537.016296	-151.740585	865.847351	-619.192261	110.967751	483.944611	-565.872314	-210.786667	512.471802	-673.459961	111.236938	86.231110	-633.134216	-227.263214	84.576157	-612.344360	140.335266	1341.415161	-573.484558	-200.769272	1347.193604	-548.877075	-23.798824	1332.813965	-584.674988	-4.190998	1625.923584	-624.066467	206.989639	1076.507568	-553.808044	-296.481384	1086.873169	-504.842438	151.062256	835.856995	-456.677338	-210.130356	837.038635	-532.885620	-36.206802	960.734131	626.653687	-16.211166	965.755371	606.823669	159.524979
-571.453796	67.972954	860.561035	-537.015015	-151.719864	865.794739	-619.191345	110.920647	483.968597	-565.921509	-210.772614	512.401611	-673.434387	111.241013	86.209793	-633.184509	-227.262527	84.545601	-612.224121	140.297379	1341.402222	-573.386780	-200.781830	1347.139282	-548.763672	-23.853558	1332.785767	-584.450562	-4.210468	1625.912109	-623.994019	206.951981	1076.508911	-553.735535	-296.476410	1086.803345	-504.820374	151.052979	835.820679	-456.621033	-210.151764	836.959778	-532.834656	-36.195694	960.696167	627.062439	-16.433750	965.680603	607.061646	159.259186
-571.424683	67.941780	860.546997	-536.966980	-151.724442	865.746094	-619.186829	110.844170	483.998657	-565.948608	-210.782135	512.341797	-673.409668	111.241035	86.207130	-633.173950	-227.278137	84.513908	-612.108948	140.269958	1341.411621	-573.576477	-200.637558	1346.975098	-548.672546	-23.881342	1332.775391	-584.199951	-4.247757	1625.893555	-623.908325	206.954742	1076.557861	-553.650635	-296.562836	1086.709839	-504.788116	150.978943	835.793030	-456.549408	-210.177399	836.900574	-532.772339	-36.222782	960.660095	627.313721	-16.614172	965.634644	607.007507	159.156647
-571.351685	67.930412	860.577576	-536.904053	-151.729752	865.768921	-619.207092	110.802330	484.036102	-565.966492	-210.722351	512.315796	-673.396973	111.234627	86.206467	-633.173767	-227.274979	84.497009	-611.977783	140.239548	1341.456665	-573.158325	-200.826035	1347.105713	-548.577148	-23.909912	1332.773560	-583.956238	-4.254097	1625.892334	-623.843567	206.917053	1076.567627	-553.570801	-296.488373	1086.725220	-504.751251	150.933762	835.807007	-456.489288	-210.200729	836.883911	-532.689453	-36.233139	960.683716	627.614380	-16.783800	965.562927	606.938049	159.109329
-571.358521	67.844215	860.609009	-536.863647	-151.756302	865.792419	-619.217957	110.776657	484.042023	-566.009033	-210.721191	512.366760	-673.377014	111.255836	86.214394	-633.152527	-227.267731	84.494072	-611.850464	140.207321	1341.500488	-573.028076	-200.868622	1347.155762	-548.475220	-23.929531	1332.790039	-583.727234	-4.263384	1625.913330	-623.784912	206.892212	1076.629150	-553.513000	-296.452148	1086.735107	-504.765594	150.960968	835.826416	-456.287720	-210.495575	836.917480	-532.650269	-36.283470	960.705872	627.938660	-17.168262	965.530701	607.337341	158.469742
-571.352295	67.870171	860.667114	-536.879272	-151.730331	865.834839	-619.273926	110.770218	484.042969	-566.054138	-210.686676	512.423889	-673.353333	111.268463	86.221375	-633.162659	-227.252701	84.516182	-611.751099	140.177734	1341.538330	-572.970825	-200.882355	1347.188965	-548.373840	-23.965733	1332.824707	-583.521606	-4.259378	1625.951294	-623.729187	206.900208	1076.671875	-553.492493	-296.517731	1086.796997	-504.768555	150.955368	835.850769	-456.455811	-210.258530	836.931458	-532.637878	-36.264027	960.752747	627.945862	-17.457327	965.551697	607.487244	157.934723
-571.355042	67.829834	860.704285	-536.885742	-151.812836	865.898865	-619.367859	110.774948	484.041687	-566.156494	-210.720139	512.536377	-673.403625	111.256767	86.231308	-633.150635	-227.265793	84.567574	-611.615112	140.176926	1341.641479	-573.168396	-200.794006	1347.172729	-548.279663	-23.992794	1332.840454	-583.300537	-4.245275	1625.995239	-623.680298	206.921021	1076.719727	-553.481201	-296.629974	1086.822632	-504.799438	150.970566	835.891968	-456.476166	-210.215591	836.994446	-532.626221	-36.312500	960.799011	627.709900	-17.644869	965.616760	607.430969	157.471939
-571.362854	67.852676	860.769409	-536.925415	-151.807114	865.929993	-619.453857	110.744484	484.027191	-566.294495	-210.733383	512.592957	-673.425049	111.245399	86.206009	-633.156677	-227.260056	84.602188	-611.460083	140.186783	1341.726929	-573.129517	-200.862991	1347.223145	-548.207886	-24.023861	1332.858398	-583.073975	-4.268555	1626.051636	-623.611084	206.943359	1076.790283	-553.480774	-296.697113	1086.870361	-504.814026	150.983307	835.912842	-456.517975	-210.195679	837.039124	-532.628845	-36.313679	960.843384	628.374512	-17.964828	965.285339	607.640381	157.513138
-571.364929	67.865402	860.821777	-536.926514	-151.852081	865.956848	-619.499023	110.682320	484.073212	-566.369629	-210.718063	512.612915	-673.399231	111.237816	86.213295	-633.157715	-227.276154	84.586853	-611.306946	140.162689	1341.810791	-573.051331	-200.930313	1347.297485	-548.110413	-24.066502	1332.881592	-582.834351	-4.300472	1626.104980	-623.517761	206.974426	1076.890869	-553.475342	-296.733948	1086.882935	-504.830078	150.976181	835.970581	-456.570313	-210.188965	837.089355	-532.606018	-36.338776	960.878113	627.945679	-17.965473	965.401306	607.490723	156.984924
-571.369019	67.864708	860.870239	-536.975830	-151.838562	865.951294	-619.593567	110.573097	484.099823	-566.520752	-210.726761	512.599121	-673.411621	111.203476	86.211670	-633.139404	-227.271713	84.571396	-611.103333	140.138641	1341.919800	-572.918213	-200.980347	1347.347046	-548.026794	-24.123201	1332.892700	-582.559998	-4.262609	1626.166626	-623.397644	206.989670	1077.020996	-553.474121	-296.755890	1086.910645	-504.835327	150.909760	836.006531	-456.605621	-210.153427	837.108887	-532.595886	-36.354805	960.892700	628.773987	-18.405138	965.108032	607.650879	157.025497
-571.363220	67.812469	860.903442	-536.987183	-151.840988	865.976318	-619.686584	110.479980	484.146942	-566.645935	-210.670395	512.592896	-673.398682	111.237335	86.187584	-633.166260	-227.289444	84.525887	-610.909790	140.122177	1342.012573	-572.778259	-201.024307	1347.405518	-547.919800	-24.148411	1332.923096	-582.286011	-4.296862	1626.236328	-623.239197	207.019196	1077.099365	-553.413940	-296.765717	1086.935059	-504.833832	150.870041	836.038879	-456.634033	-210.129471	837.122253	-532.560669	-36.380428	960.913330	629.059998	-18.559210	964.814026	607.680298	156.923019
-571.343567	67.761810	860.945068	-536.984863	-151.829712	866.017700	-619.863464	110.382492	484.179047	-566.844849	-210.636047	512.613770	-673.407166	111.246178	86.193504	-633.153076	-227.273209	84.510170	-610.724426	140.068176	1342.078247	-572.639099	-201.066650	1347.510620	-547.746521	-24.202240	1332.954102	-582.009766	-4.309923	1626.299927	-623.077637	207.056305	1077.165039	-553.339294	-296.800201	1086.985229	-504.838196	150.830170	836.048218	-456.688538	-210.114151	837.126404	-532.501221	-36.393028	960.943665	628.708069	-18.838585	964.895630	607.384949	156.544739
-571.348389	67.699135	860.966125	-537.003723	-151.877823	866.039368	-620.099731	110.264015	484.261871	-566.991272	-210.574432	512.650208	-673.410645	111.262779	86.178352	-633.089844	-227.245422	84.478943	-610.513428	140.022385	1342.161743	-572.500793	-201.093918	1347.567261	-547.515564	-24.244478	1333.024170	-581.753540	-4.293663	1626.380371	-622.909241	207.073257	1077.240845	-553.284424	-296.814606	1087.055054	-504.873474	150.811890	836.027588	-456.723969	-210.143051	837.135742	-532.452148	-36.439968	960.950989	628.459412	-18.947510	964.921143	607.159912	156.225632
-571.383850	67.648323	861.014404	-537.052246	-151.892914	866.096252	-620.390869	110.153137	484.309937	-567.247559	-210.571869	512.694336	-673.441650	111.239075	86.169647	-633.108765	-227.226379	84.510078	-610.299316	139.996399	1342.233765	-572.403076	-201.113312	1347.672852	-547.322083	-24.293518	1333.089233	-581.505127	-4.260347	1626.467896	-622.728638	207.080872	1077.297974	-553.374451	-296.553497	1086.954468	-504.885956	150.774475	836.028198	-456.762726	-210.146942	837.144226	-532.428284	-36.459503	960.988098	628.275635	-18.997591	964.951416	606.934021	155.999817
-571.388428	67.627365	861.094360	-537.139465	-151.918747	866.149109	-620.638977	110.024727	484.395111	-567.489258	-210.538055	512.728943	-673.492493	111.207565	86.173576	-633.092712	-227.228134	84.508133	-610.042786	139.953537	1342.333374	-571.957275	-201.344559	1347.912598	-547.097107	-24.376827	1333.150146	-581.277466	-4.335024	1626.559692	-622.638550	206.691788	1077.314209	-553.157532	-296.790436	1087.287720	-504.881287	150.732391	836.016113	-456.844727	-210.172195	837.215210	-532.403931	-36.492641	961.039307	627.995972	-18.979879	965.018372	606.746277	155.712219
-571.470947	67.612793	861.161804	-537.289307	-151.966034	866.191467	-620.905151	109.957108	484.487122	-567.756714	-210.518112	512.740540	-673.502869	111.192162	86.169197	-633.055359	-227.240433	84.506584	-609.774109	139.923584	1342.480957	-571.878967	-201.410889	1348.005005	-546.892700	-24.446306	1333.249756	-581.033203	-4.323320	1626.679688	-622.346252	207.044968	1077.550049	-553.116394	-296.854065	1087.377441	-504.919464	150.628265	836.080383	-456.919434	-210.206100	837.273560	-532.437195	-36.529785	961.075928	627.720337	-18.981876	965.106567	606.559937	155.452087
-571.516479	67.574615	861.267761	-537.419922	-152.015091	866.259888	-621.156067	109.785789	484.586090	-568.077637	-210.484802	512.790466	-673.479004	111.170044	86.158600	-633.100830	-227.244598	84.507027	-609.495850	139.863266	1342.616943	-571.676025	-201.465027	1348.138306	-546.657593	-24.518923	1333.348022	-580.776550	-4.355646	1626.800415	-622.110046	207.171417	1077.736694	-553.063538	-296.865875	1087.458252	-504.944214	150.569077	836.147095	-457.005371	-210.241623	837.311340	-532.459229	-36.588879	961.149109	627.452942	-19.062735	965.176392	606.419373	155.247513
-571.603577	67.519760	861.372925	-537.546997	-152.008011	866.331848	-621.483398	109.644119	484.696289	-568.345764	-210.409393	512.810608	-673.541626	111.174797	86.155037	-633.075378	-227.242996	84.477798	-609.212463	139.817276	1342.730835	-571.497681	-201.520477	1348.231934	-546.420349	-24.581638	1333.451538	-580.523132	-4.400640	1626.924072	-621.915710	207.137039	1077.906250	-552.998901	-296.847137	1087.553345	-504.976379	150.493103	836.183411	-456.971191	-210.539734	837.394226	-532.482544	-36.617348	961.218933	627.237793	-19.184130	965.257568	606.285217	155.092896
-571.728821	67.464104	861.459656	-537.732910	-152.051758	866.396362	-621.755310	109.535828	484.760803	-568.651794	-210.376877	512.877930	-673.542419	111.171211	86.144608	-633.075317	-227.230682	84.458290	-608.917175	139.766205	1342.853516	-571.253479	-201.581787	1348.396851	-546.168518	-24.605806	1333.531006	-580.267578	-4.419830	1627.050781	-621.726501	207.100266	1078.048706	-552.956238	-296.872681	1087.677490	-505.004883	150.390823	836.242920	-457.231140	-210.331055	837.408875	-532.538818	-36.667812	961.272034	627.191956	-19.457830	965.298950	606.255493	155.015488
-571.884033	67.379303	861.547241	-537.913391	-152.101868	866.495056	-622.034668	109.401909	484.789673	-568.924072	-210.357407	512.965759	-673.604248	111.146149	86.144005	-633.019714	-227.221512	84.440666	-608.572632	139.709930	1342.989502	-571.393005	-201.434265	1348.347534	-545.865845	-24.651003	1333.608154	-580.016479	-4.439997	1627.161499	-621.540894	207.072739	1078.202026	-552.919006	-297.014862	1087.788452	-505.075104	150.344467	836.267944	-457.453217	-210.255722	837.467590	-532.622437	-36.719425	961.345032	627.208191	-19.793324	965.320923	606.224854	155.038635
-572.073242	67.267731	861.651184	-538.176758	-152.137650	866.579712	-622.359314	109.338684	484.842072	-569.242981	-210.306671	513.031311	-673.644897	111.156380	86.170616	-632.989807	-227.214554	84.476555	-608.133667	139.680939	1343.153198	-571.084167	-201.504166	1348.520996	-545.561707	-24.680365	1333.676025	-579.755066	-4.487017	1627.271606	-621.294800	207.090103	1078.365112	-552.880371	-297.052704	1087.941162	-505.168091	150.299728	836.327759	-457.625397	-210.280548	837.512512	-532.748657	-36.792286	961.416321	626.914124	-19.833555	965.444946	605.948303	155.016235
-572.279663	67.170929	861.761047	-538.441101	-152.209351	866.686707	-622.605713	109.243073	484.867340	-569.515015	-210.275711	513.094177	-673.650757	111.140450	86.179291	-632.926575	-227.219788	84.488594	-607.675903	139.690613	1343.342407	-570.785706	-201.572540	1348.676392	-545.181458	-24.754534	1333.756348	-579.516846	-4.668819	1627.421387	-621.039429	207.146149	1078.563232	-552.840820	-297.086792	1088.083374	-505.266815	150.148193	836.392273	-457.737823	-210.489441	837.545227	-532.896973	-36.870125	961.504333	626.710144	-19.929317	965.586609	606.013367	155.023727
[truncated: 118 more rows]
[truncated: 40 more columns]
