# Supplementary material for: A dyadic stimulus set of audiovisual affective displays for the study of multisensory, emotional, social interactions
Source: Behav Res Methods. 2015 Nov 5;48(4):1285–95. doi: 10.3758/s13428-015-0654-4 (PMC5101291; doi:10.3758/s13428-015-0654-4)
Supplement: Supplementary file 1 — (ZIP 270 MB) [file 13428_2015_654_MOESM1_ESM.zip › supplementary_material_2_stimuli_set_files/H/H07.txt]

-588.235962	73.134514	872.123718	-566.655334	-143.428299	874.903625	-663.422302	95.299828	491.241974	-629.213318	-178.033035	517.769043	-677.004211	97.295731	84.982773	-674.191650	-174.812454	83.629234	-609.696106	145.523285	1365.089600	-580.580933	-199.146530	1368.616333	-542.186707	-21.366629	1357.643188	-594.709961	-47.422382	1633.823364	-663.764038	240.824005	1107.025879	-597.600342	-311.170563	1112.280762	-549.050537	227.160446	857.489380	-473.967133	-287.679291	861.413879	-549.487183	-31.129438	969.441711	620.050232	-68.109825	960.827332	604.770264	108.105225
-588.274048	73.192482	872.107605	-566.708496	-143.418091	874.847351	-663.470764	95.333832	491.239594	-629.339722	-178.001129	517.776978	-677.016174	97.282280	84.970543	-674.155579	-174.829498	83.612091	-609.829651	145.459427	1365.053833	-580.664978	-199.227722	1368.520996	-542.311462	-21.442854	1357.554932	-594.775146	-47.549007	1633.809814	-663.955566	240.765076	1106.983032	-597.758911	-311.186127	1112.151123	-549.357178	227.263107	857.402039	-474.210480	-287.679291	861.240845	-549.530029	-31.115685	969.405518	620.160278	-68.158318	960.914917	604.800354	108.029579
-588.280396	73.221321	872.084839	-566.714417	-143.377228	874.777344	-663.498413	95.353577	491.244080	-629.503845	-177.976257	517.759277	-677.070984	97.273911	84.980453	-674.229187	-174.823364	83.594719	-609.968506	145.419113	1365.003784	-580.808960	-199.323318	1368.417480	-542.472839	-21.497744	1357.505371	-594.843689	-47.661549	1633.792725	-664.178894	240.672379	1106.939697	-597.866028	-311.421631	1112.101196	-549.630371	227.222610	857.332764	-474.467529	-287.678345	861.115051	-549.532959	-31.101151	969.359070	620.261963	-68.248360	961.056396	604.871704	107.940536
-588.286560	73.251122	872.077820	-566.718506	-143.360764	874.752686	-663.482239	95.342239	491.252502	-629.693665	-177.962051	517.773376	-677.020752	97.283653	84.979515	-674.221375	-174.827942	83.602989	-610.078918	145.390640	1364.986450	-580.933228	-199.376144	1368.311890	-542.588257	-21.543032	1357.435547	-594.907593	-47.741318	1633.796387	-664.397583	240.596756	1106.926392	-598.130127	-311.211487	1111.905396	-549.945068	227.239929	857.269104	-474.702606	-287.682617	860.936279	-549.546570	-31.086632	969.346069	620.393311	-68.322563	961.224365	604.994324	107.877731
-588.294006	73.300438	872.068054	-566.722717	-143.332901	874.708740	-663.501892	95.328102	491.249115	-629.857910	-177.930283	517.782532	-677.002991	97.293739	84.950119	-674.245300	-174.843307	83.599236	-610.244263	145.336258	1364.933105	-581.036926	-199.424393	1368.239502	-542.733704	-21.597668	1357.384766	-594.969482	-47.921459	1633.786377	-664.641724	240.539276	1106.919800	-598.344543	-311.207153	1111.805908	-550.224609	227.124924	857.210449	-474.995911	-287.746246	860.790955	-549.556580	-31.063524	969.321045	620.496887	-68.367538	961.425781	605.112793	107.841118
-588.306946	73.346260	872.052734	-566.763245	-143.301910	874.659729	-663.537964	95.314651	491.285461	-630.035339	-177.919189	517.813721	-677.009827	97.298515	84.959946	-674.255127	-174.838455	83.579582	-610.402222	145.255341	1364.902710	-581.172729	-199.513641	1368.161865	-542.870300	-21.636974	1357.347046	-595.019165	-48.056255	1633.785767	-664.923401	240.456161	1106.888916	-598.506958	-311.441040	1111.790405	-550.542236	227.151123	857.163879	-475.290283	-287.820465	860.688782	-549.579163	-31.043491	969.288391	620.609009	-68.392365	961.625305	605.320862	107.801147
-588.303284	73.347778	872.048889	-566.738159	-143.303894	874.645020	-663.566528	95.327080	491.242218	-630.227783	-177.836960	517.842651	-676.986694	97.320351	84.967407	-674.299500	-174.811951	83.578720	-610.576233	145.196915	1364.881104	-581.298889	-199.555496	1368.102539	-542.992859	-21.701525	1357.310303	-595.092224	-48.209644	1633.791626	-665.178894	240.407669	1106.876099	-598.724670	-311.426086	1111.699097	-550.798950	227.126129	857.144409	-475.588928	-287.893372	860.574158	-549.569336	-31.046236	969.280579	620.703125	-68.430031	961.813965	605.484192	107.779495
-588.323975	73.358452	872.025818	-566.750000	-143.295990	874.609436	-663.604492	95.321785	491.263519	-630.389832	-177.799957	517.849121	-677.041931	97.313591	84.960686	-674.246399	-174.824112	83.555466	-610.706482	145.137421	1364.862183	-581.410339	-199.618668	1368.042969	-543.113953	-21.752960	1357.269043	-595.160950	-48.346344	1633.783569	-665.395325	240.373749	1106.873779	-598.933960	-311.483185	1111.649536	-551.061951	227.054520	857.111816	-475.887421	-287.974091	860.455811	-549.584167	-31.041286	969.251038	620.812378	-68.474838	962.000183	605.743286	107.721848
-588.328796	73.383293	872.045959	-566.752991	-143.273315	874.591980	-663.646667	95.323929	491.278137	-630.513550	-177.723267	517.880615	-677.034058	97.315887	84.961937	-674.268494	-174.834457	83.523674	-610.850037	145.097992	1364.864380	-581.548462	-199.678207	1367.973389	-543.242065	-21.792774	1357.267334	-595.221863	-48.478287	1633.778809	-665.616699	240.313828	1106.887817	-599.168030	-311.501038	1111.564941	-551.318115	227.071289	857.108643	-476.181519	-288.060242	860.353943	-549.592590	-31.034399	969.254395	620.903503	-68.497665	962.186035	605.967102	107.699211
-588.328796	73.393250	872.040710	-566.765259	-143.256638	874.572693	-663.685730	95.298615	491.297516	-630.742004	-177.678986	517.901123	-677.034973	97.311531	84.969872	-674.230042	-174.852432	83.530884	-611.002380	145.043915	1364.885132	-581.642395	-199.746994	1367.936890	-543.371521	-21.855471	1357.255615	-595.296875	-48.566620	1633.791748	-665.853333	240.259018	1106.898560	-599.361694	-311.585938	1111.543945	-551.554565	227.012573	857.116699	-476.477264	-288.136749	860.283813	-549.601440	-31.029013	969.243164	620.929993	-68.522003	962.380310	606.120361	107.711662
-588.331177	73.428627	872.050415	-566.753113	-143.249481	874.545532	-663.734558	95.287804	491.319916	-630.903137	-177.611313	517.916443	-677.024109	97.304192	84.973480	-674.245972	-174.863617	83.508980	-611.128113	144.988632	1364.895630	-581.758850	-199.809921	1367.906738	-543.490356	-21.905167	1357.239136	-595.366577	-48.746468	1633.790405	-666.109863	240.178467	1106.914551	-599.576050	-311.633362	1111.520386	-551.832886	227.042999	857.110413	-476.781769	-288.186951	860.205322	-549.595398	-31.022581	969.234741	620.972900	-68.542068	962.549377	606.274963	107.706688
-588.329041	73.428482	872.049316	-566.737671	-143.267731	874.535950	-663.748779	95.263214	491.312012	-631.126465	-177.529678	517.935791	-676.998413	97.309235	84.988785	-674.278992	-174.852585	83.485695	-611.286926	144.918945	1364.885376	-581.860596	-199.850464	1367.868896	-543.619934	-21.972418	1357.251221	-595.455688	-48.880939	1633.796875	-666.367188	240.142746	1106.947876	-599.792358	-311.689697	1111.465820	-552.094360	227.016525	857.116882	-477.091064	-288.299408	860.134644	-549.585938	-31.034075	969.229309	621.002441	-68.573532	962.696472	606.442017	107.680901
-588.348267	73.432648	872.041016	-566.737488	-143.242706	874.492798	-663.801270	95.251755	491.296783	-631.326782	-177.431992	517.958679	-676.986389	97.316467	84.971008	-674.266418	-174.854660	83.479218	-611.461731	144.867996	1364.875610	-581.963623	-199.908752	1367.841309	-543.745728	-22.026535	1357.243408	-595.548096	-49.017525	1633.811401	-666.608337	240.119949	1106.972168	-600.002380	-311.787598	1111.453247	-552.332397	226.979248	857.120544	-477.385864	-288.397156	860.070129	-549.591187	-31.031639	969.202820	621.011353	-68.584801	962.792725	606.565796	107.701134
-588.323730	73.441208	872.035645	-566.709351	-143.238037	874.467285	-663.831177	95.232071	491.299896	-631.542236	-177.388077	517.982483	-677.010803	97.310555	84.939476	-674.260803	-174.852737	83.446655	-611.623718	144.810944	1364.842163	-582.080078	-199.967773	1367.786011	-543.864990	-22.076967	1357.249512	-595.656250	-49.100170	1633.829834	-666.808411	240.068680	1106.951538	-600.281128	-311.623566	1111.341431	-552.612610	227.187653	857.112061	-477.656250	-288.513458	859.959900	-549.569153	-31.033930	969.189026	620.958191	-68.585274	962.854797	606.645569	107.723663
-588.336487	73.443199	872.019409	-566.701904	-143.257706	874.424927	-663.865112	95.187805	491.294067	-631.790405	-177.292068	518.020691	-677.015808	97.322975	84.947266	-674.275940	-174.853607	83.448189	-611.789001	144.752304	1364.838623	-582.174316	-200.003311	1367.771729	-543.971802	-22.144646	1357.226318	-595.768982	-49.217091	1633.840332	-667.017822	240.037018	1106.929077	-600.491150	-311.718872	1111.287476	-552.827698	227.200638	857.090942	-477.936188	-288.657135	859.875366	-549.562500	-31.051222	969.157349	620.923828	-68.619522	962.875610	606.745361	107.743591
-588.332458	73.465103	871.995667	-566.725769	-143.263367	874.378906	-663.892517	95.180611	491.285156	-632.004395	-177.236420	518.048279	-677.021545	97.313095	84.954414	-674.211914	-174.888519	83.436287	-611.918396	144.682281	1364.813110	-582.292114	-200.077057	1367.738525	-544.094299	-22.195799	1357.221313	-595.885498	-49.349136	1633.861572	-667.212341	239.962784	1106.930542	-600.696838	-311.809631	1111.270508	-553.033081	227.248123	857.075317	-478.174957	-288.794128	859.798279	-549.566711	-31.056517	969.121338	620.881409	-68.587074	962.846069	606.787720	107.818481
-588.352417	73.456619	871.979614	-566.727234	-143.273224	874.331848	-663.939453	95.170784	491.307526	-632.246216	-177.182587	518.088501	-676.990356	97.311722	84.940903	-674.197449	-174.904755	83.427551	-612.086609	144.620148	1364.812622	-582.421326	-200.144073	1367.684692	-544.204895	-22.265753	1357.209717	-596.003235	-49.437206	1633.872925	-667.400085	239.899170	1106.922363	-600.885986	-311.922333	1111.243408	-553.234924	227.201218	857.065979	-478.449402	-288.962769	859.717224	-549.561768	-31.075504	969.085632	620.781921	-68.591583	962.780457	606.832642	107.867447
-588.345947	73.466011	871.967224	-566.724915	-143.277573	874.301575	-663.979675	95.143196	491.320984	-632.479797	-177.094925	518.111084	-676.699768	97.065887	84.658768	-674.205261	-174.908676	83.400124	-612.193481	144.544937	1364.800903	-582.503723	-200.205704	1367.644043	-544.324280	-22.328339	1357.180176	-596.132080	-49.601219	1633.865845	-667.585388	239.828979	1106.920288	-601.065674	-311.991760	1111.189575	-553.437134	227.284424	857.057983	-478.687439	-289.108795	859.647156	-549.566406	-31.082552	969.067322	620.672241	-68.574783	962.692383	606.797302	107.925484
-588.358093	73.484070	871.958313	-566.731384	-143.294693	874.272400	-664.015381	95.091400	491.338684	-632.707275	-177.001038	518.108948	-676.997009	97.323792	84.920937	-674.177307	-174.897476	83.385094	-612.316223	144.496109	1364.781128	-582.602539	-200.251404	1367.601929	-544.390564	-22.371811	1357.166504	-596.263184	-49.698380	1633.884277	-667.742615	239.774338	1106.930420	-601.233887	-312.060547	1111.161987	-553.633545	227.273254	857.050781	-478.927338	-289.248627	859.575195	-549.568848	-31.090273	969.046570	620.548096	-68.706139	962.623230	606.981689	107.686394
-588.369324	73.507645	871.953125	-566.750916	-143.297134	874.215393	-664.108093	95.081856	491.337189	-632.961243	-176.944519	518.120178	-677.003174	97.329399	84.928658	-674.188599	-174.910645	83.374702	-612.414063	144.410324	1364.769287	-582.661194	-200.331375	1367.575073	-544.492188	-22.432814	1357.125122	-596.402222	-49.785137	1633.896118	-667.910339	239.729355	1106.927002	-601.302002	-312.415100	1111.228760	-553.804199	227.234482	857.044128	-479.177429	-289.420746	859.527649	-549.574585	-31.103220	969.013611	620.430664	-68.531204	962.440491	606.685974	108.011421
-588.094543	73.818779	872.023682	-566.716858	-143.142349	874.172607	-664.104004	95.044365	491.396851	-633.153992	-176.822937	518.097473	-677.018250	97.329193	84.916252	-674.153076	-174.927368	83.339592	-612.522217	144.362213	1364.735352	-582.756775	-200.390030	1367.514648	-544.577393	-22.493029	1357.087036	-596.549500	-49.879326	1633.899170	-668.062927	239.718079	1106.921997	-601.458984	-312.465149	1111.198608	-553.976990	227.263611	857.014648	-479.375031	-289.596771	859.448364	-549.447998	-30.956778	969.038940	620.287598	-68.468124	962.252197	606.555603	108.123192
-588.066711	73.855713	872.011780	-566.726563	-143.127304	874.125122	-664.146484	94.997971	491.354919	-633.411743	-176.747955	518.097900	-677.007141	97.330780	84.912407	-674.176392	-174.938278	83.334930	-612.621826	144.294159	1364.693848	-582.870239	-200.468048	1367.460083	-544.678833	-22.529503	1357.050781	-596.706238	-49.985992	1633.920288	-668.208801	239.634644	1106.902344	-601.598877	-312.576721	1111.163086	-554.136597	227.289337	856.977478	-479.582581	-289.770325	859.368103	-549.429016	-30.950792	969.007141	620.078186	-68.486824	962.068604	606.411377	108.184700
-588.426941	73.553627	871.883484	-566.830444	-143.331879	874.107361	-664.296326	94.993393	491.313568	-633.457703	-175.933289	517.831360	-677.010986	97.323509	84.909691	-674.133423	-174.932480	83.250923	-612.706299	144.233551	1364.666016	-582.949951	-200.530731	1367.374390	-544.743164	-22.587229	1357.020752	-596.861816	-50.087898	1633.943970	-668.319580	239.587830	1106.889404	-601.741089	-312.666473	1111.104858	-554.260254	227.338409	856.967041	-479.760071	-289.954468	859.279724	-549.611023	-31.115705	968.916077	619.855286	-68.486565	961.864014	606.272949	108.211823
-588.085693	73.931274	871.990112	-566.801086	-143.166519	874.032959	-664.293274	94.929878	491.407043	-633.592957	-175.804260	517.799500	-676.706238	97.086601	84.587135	-674.161621	-174.941010	83.200432	-612.786194	144.179092	1364.647827	-583.034851	-200.591385	1367.294556	-544.814331	-22.646646	1356.977051	-597.017700	-50.187729	1633.959106	-668.453613	239.539398	1106.881836	-601.881409	-312.721893	1111.005127	-554.413696	227.355667	856.942932	-479.927704	-290.138947	859.186279	-549.455994	-30.970963	968.945923	619.692871	-68.440262	961.619873	606.141113	108.246239
-588.519226	73.529419	871.834412	-566.949219	-143.340622	874.005737	-664.470947	94.947487	491.335754	-633.924438	-175.859299	517.865295	-677.044739	97.312500	84.858490	-674.128418	-174.973114	83.229622	-612.852844	144.109726	1364.624390	-583.108093	-200.664597	1367.237427	-544.874146	-22.709206	1356.942871	-597.169678	-50.237640	1633.996094	-668.551697	239.489090	1106.883667	-602.013855	-312.783295	1110.934448	-554.533752	227.413239	856.922119	-480.106415	-290.327423	859.078918	-549.685364	-31.155569	968.832520	619.555908	-68.486160	961.393127	606.018066	108.234879
-588.537720	73.539337	871.812195	-567.016113	-143.340866	873.984619	-664.569336	94.913620	491.379669	-634.152649	-175.829178	517.874695	-677.029907	97.323456	84.863174	-674.153320	-174.963669	83.195938	-612.933716	144.058304	1364.614014	-583.162781	-200.742584	1367.164673	-544.938721	-22.758646	1356.899780	-597.307983	-50.328850	1634.013550	-668.654724	239.453323	1106.884033	-602.158081	-312.788483	1110.855469	-554.623657	227.425385	856.903809	-480.267792	-290.509552	858.975708	-549.716187	-31.155550	968.807556	619.399597	-68.491348	961.138428	605.870605	108.230980
-588.550049	73.568314	871.813416	-567.063110	-143.341812	873.950989	-664.621094	94.878647	491.354431	-634.301086	-175.722519	517.889465	-677.016113	97.332840	84.854416	-674.184937	-174.981857	83.171799	-612.982971	144.017242	1364.600098	-583.212952	-200.807816	1367.104370	-544.981140	-22.822010	1356.873535	-597.445251	-50.464539	1634.022583	-668.727539	239.408173	1106.868896	-602.254089	-312.845276	1110.782837	-554.722961	227.429016	856.879761	-480.398529	-290.688141	858.876648	-549.736816	-31.161064	968.789490	619.236450	-68.496567	960.887085	605.733521	108.234276
-588.628052	73.568275	871.778076	-567.156067	-143.359207	873.940063	-664.793152	94.874733	491.385712	-634.668884	-176.491180	518.170715	-677.079102	97.322128	84.862968	-674.216980	-174.971405	83.254631	-613.014099	143.953598	1364.580933	-583.251465	-200.852020	1367.042969	-545.020508	-22.870798	1356.826172	-597.589661	-50.569790	1634.039551	-668.807434	239.376770	1106.877686	-602.377197	-312.863220	1110.680664	-554.831482	227.473679	856.848999	-480.536011	-290.855957	858.773071	-549.804932	-31.159554	968.760864	619.134705	-68.508263	960.653503	605.587219	108.189835
-588.702026	73.548248	871.767700	-567.252625	-143.320786	873.898315	-664.922668	94.880211	491.402069	-634.826721	-176.485214	518.181824	-677.078796	97.325310	84.849586	-674.211975	-174.978088	83.236794	-613.023132	143.911835	1364.563599	-583.256714	-200.911438	1367.004272	-545.057678	-22.904562	1356.768188	-597.720032	-50.632599	1634.063477	-668.855652	239.338181	1106.881470	-602.464417	-312.868683	1110.612793	-554.920471	227.500732	856.834045	-480.664215	-291.028046	858.675354	-549.875061	-31.164675	968.730896	619.052734	-68.517952	960.423218	605.452515	108.184837
-588.771606	73.531364	871.757080	-567.331238	-143.365952	873.884094	-665.035889	94.846306	491.410400	-634.956116	-176.471100	518.160278	-677.103455	97.324310	84.838112	-674.223816	-174.993927	83.223129	-613.045593	143.862015	1364.539063	-583.295532	-200.956970	1366.913818	-545.079163	-22.972340	1356.722656	-597.848999	-50.746902	1634.082275	-668.903259	239.322952	1106.874268	-602.558105	-312.883301	1110.528076	-555.011108	227.497955	856.823547	-480.779785	-291.162567	858.579041	-549.929138	-31.197029	968.712708	618.989868	-68.529144	960.204285	605.352966	108.139740
-588.830627	73.507736	871.729248	-567.436401	-143.372009	873.862549	-665.175903	94.857300	491.413544	-635.059448	-176.473709	518.160156	-677.138855	97.297112	84.849411	-674.222168	-175.030075	83.229622	-613.033020	143.813919	1364.534058	-583.321350	-201.025192	1366.838745	-545.092224	-23.046013	1356.684814	-597.975769	-50.869678	1634.075195	-668.942688	239.279907	1106.895996	-602.647156	-312.908966	1110.424561	-555.078491	227.484375	856.792908	-480.881348	-291.328491	858.469177	-549.995728	-31.213303	968.683533	618.955688	-68.532288	960.011841	605.291321	108.067528
-588.918701	73.512810	871.706116	-567.581360	-143.394211	873.828125	-665.254211	94.782890	491.416779	-635.132690	-176.491318	518.170105	-677.134583	97.310272	84.796600	-674.243896	-175.029083	83.215637	-613.014832	143.755692	1364.523315	-583.309937	-201.081207	1366.798218	-545.118896	-23.106356	1356.616577	-598.097534	-50.998596	1634.094482	-668.951782	239.250458	1106.912720	-602.742249	-312.909698	1110.343384	-555.153198	227.520889	856.778931	-481.012085	-291.467560	858.349243	-550.083557	-31.231932	968.646729	618.928040	-68.549179	959.839844	605.239441	107.989166
-588.985168	73.490005	871.698364	-567.662781	-143.443909	873.815796	-665.373596	94.763885	491.419220	-635.203613	-176.539047	518.153015	-677.048035	97.247986	84.760773	-674.283508	-175.020157	83.197395	-612.988159	143.725098	1364.498047	-583.360840	-201.123108	1366.701782	-545.112854	-23.161556	1356.565674	-598.194458	-51.120102	1634.099609	-668.969543	239.231445	1106.909912	-602.803467	-312.953552	1110.289063	-555.186096	227.482193	856.764160	-481.112854	-291.613159	858.255981	-550.151550	-31.272055	968.635071	618.877319	-68.613197	959.748352	605.187805	107.901169
-589.083618	73.480774	871.680481	-567.818481	-143.416916	873.790833	-665.445435	94.745026	491.393555	-635.254395	-176.529724	518.135193	-677.140442	97.325714	84.791359	-674.257507	-175.025772	83.199409	-612.932739	143.677734	1364.476440	-583.373230	-201.160522	1366.627197	-545.104980	-23.230396	1356.507446	-598.296143	-51.244110	1634.100586	-668.969849	239.197708	1106.917725	-602.862549	-312.986389	1110.207642	-555.230469	227.453201	856.753052	-481.228790	-291.742188	858.147827	-550.258057	-31.271141	968.607910	618.959473	-68.627449	959.677246	605.215088	107.885712
-589.158813	73.467468	871.658142	-567.907410	-143.471176	873.775574	-665.568909	94.713394	491.370667	-635.273071	-176.569885	518.149048	-677.147888	97.315826	84.779274	-674.278076	-175.018433	83.202995	-612.873413	143.648132	1364.471313	-583.378662	-201.232620	1366.535645	-545.096680	-23.262463	1356.443237	-598.373413	-51.363483	1634.095947	-668.928345	239.169586	1106.897827	-602.916870	-313.056976	1110.151123	-555.293274	227.566742	856.728455	-481.330505	-291.823120	858.056641	-550.323364	-31.302687	968.584106	619.027466	-68.653839	959.662903	605.270142	107.840797
-589.271790	73.444580	871.613342	-568.041809	-143.517532	873.755554	-665.617493	94.673691	491.381042	-635.311584	-176.613449	518.139343	-677.136353	97.337944	84.771118	-674.255737	-175.037766	83.189987	-612.813965	143.611496	1364.451904	-583.395996	-201.271957	1366.450073	-545.073669	-23.342607	1356.362427	-598.435303	-51.493740	1634.103271	-668.918152	239.152786	1106.882324	-602.987305	-313.038300	1110.050049	-555.331970	227.576187	856.708740	-481.439423	-291.885437	857.945129	-550.429016	-31.327835	968.546021	619.104065	-68.687721	959.698608	605.335388	107.819145
-589.380615	73.449593	871.605530	-568.176208	-143.547211	873.719116	-665.736328	94.662094	491.398926	-635.337158	-176.648544	518.122620	-677.144043	97.321480	84.784599	-674.290222	-175.038284	83.196594	-612.747253	143.562195	1364.435425	-583.383179	-201.314621	1366.362915	-545.054810	-23.394590	1356.300903	-598.489014	-51.637039	1634.113281	-668.890625	239.137589	1106.894653	-603.038086	-313.057220	1109.946533	-555.351929	227.498520	856.695435	-481.543762	-291.926758	857.832153	-550.537292	-31.355457	968.520569	619.213501	-68.660805	959.774719	605.445496	107.823143
-589.170532	73.748001	871.665710	-568.237610	-143.436691	873.666504	-665.726257	94.602196	491.460022	-635.279724	-176.631424	518.083191	-677.122986	97.317436	84.774864	-674.274109	-175.036743	83.190849	-612.675171	143.523346	1364.411743	-583.399963	-201.360733	1366.271118	-545.057861	-23.461374	1356.214111	-598.528259	-51.778645	1634.096680	-668.850647	239.112579	1106.894897	-603.113708	-313.083771	1109.841675	-555.362793	227.392395	856.678223	-481.651154	-291.956085	857.722656	-550.480225	-31.240892	968.532837	619.289490	-68.616409	959.904968	605.537354	107.837822
-589.560974	73.429131	871.549805	-568.433167	-143.590057	873.645142	-665.843872	94.556023	491.391083	-635.350159	-176.728149	518.090759	-677.170410	97.297829	84.764977	-674.285095	-175.030991	83.204292	-612.585510	143.465973	1364.390747	-583.431030	-201.410507	1366.149048	-545.036560	-23.531845	1356.115845	-598.552002	-51.961906	1634.068115	-668.797852	239.112335	1106.901611	-603.250854	-312.923950	1109.668823	-555.346191	227.285767	856.647217	-481.751465	-291.978668	857.599304	-550.729919	-31.403072	968.448608	619.384216	-68.582474	960.071899	605.698792	107.867607
-589.427185	73.689346	871.580322	-568.491272	-143.562393	873.578430	-665.824585	94.476891	491.396881	-635.310303	-176.706024	518.072632	-677.141296	97.313713	84.758514	-674.295898	-175.038803	83.178520	-612.506409	143.427246	1364.346680	-583.436584	-201.454910	1366.042358	-545.025940	-23.599094	1356.028564	-598.557373	-52.105396	1634.052856	-668.744446	239.097870	1106.854248	-603.287476	-313.083038	1109.584961	-555.378052	227.232803	856.609131	-481.863007	-292.009949	857.481812	-550.692749	-31.330986	968.433472	619.470947	-68.517731	960.260559	605.871216	107.956764
-589.635315	73.573822	871.509338	-568.660156	-143.654434	873.550720	-665.906921	94.455200	491.374298	-635.366638	-176.788605	518.083862	-677.122437	97.334747	84.737457	-674.334595	-175.035065	83.166077	-612.417664	143.378830	1364.295410	-583.443665	-201.527435	1365.914307	-545.007202	-23.637190	1355.933838	-598.551453	-52.236732	1634.034302	-668.700012	239.085388	1106.857056	-603.378845	-313.121002	1109.465820	-555.349854	227.035446	856.545105	-481.995728	-291.990662	857.343445	-550.841797	-31.406483	968.371399	619.593567	-68.401237	960.451355	606.115845	108.058304
-589.856934	73.425591	871.439758	-568.809143	-143.756134	873.522217	-666.300415	94.572044	491.403748	-635.421326	-176.812836	518.084473	-677.252380	97.288734	84.761505	-674.331665	-175.017197	83.179649	-612.319702	143.338623	1364.253052	-583.488953	-201.550507	1365.790405	-544.993958	-23.712299	1355.830444	-598.548401	-52.311573	1634.019043	-668.629700	239.111588	1106.828857	-603.484863	-313.113342	1109.326904	-555.341553	226.974152	856.492249	-482.123047	-291.990234	857.184448	-550.993103	-31.499865	968.311096	619.682739	-68.307320	960.696411	606.335571	108.175720
-589.919250	73.417900	871.399292	-568.891785	-143.809830	873.475281	-666.378845	94.540024	491.400970	-635.435791	-176.812775	518.081299	-677.127441	97.200974	84.711075	-674.334106	-175.031784	83.192924	-612.242981	143.303024	1364.204956	-583.489014	-201.601593	1365.666382	-544.993408	-23.774769	1355.735474	-598.498413	-52.443806	1633.986816	-668.557129	239.090332	1106.788940	-603.531677	-313.156494	1109.228149	-555.331787	226.899200	856.445190	-482.245148	-291.942078	857.053894	-551.048340	-31.535248	968.262512	619.777161	-68.189713	960.942078	606.571960	108.315117
-590.014771	73.404823	871.371460	-568.994446	-143.843109	873.440491	-666.470825	94.537384	491.442017	-635.522583	-176.856674	518.089172	-677.295532	97.267944	84.779045	-674.349060	-175.033463	83.186592	-612.161011	143.246948	1364.156372	-583.492859	-201.654724	1365.543945	-544.978027	-23.816256	1355.622681	-598.441406	-52.571968	1633.964600	-668.479797	239.065216	1106.756104	-603.619202	-313.155212	1109.114502	-555.317505	226.797974	856.378174	-482.400360	-291.916412	856.886047	-551.123718	-31.560514	968.224243	619.824219	-68.093262	961.190002	606.757935	108.440994
-590.078857	73.393600	871.343567	-569.080444	-143.893188	873.398010	-666.222778	94.373581	491.363983	-635.509705	-176.878662	518.081726	-677.204346	97.306541	84.763184	-674.311035	-175.043854	83.193253	-612.116821	143.200272	1364.079712	-583.495972	-201.690155	1365.454346	-544.969910	-23.883081	1355.507202	-598.366638	-52.673756	1633.939941	-668.408813	239.065079	1106.728271	-603.694458	-313.177551	1108.971069	-555.294189	226.704941	856.337463	-482.536407	-291.863098	856.711060	-551.177734	-31.599148	968.183105	619.871155	-68.044899	961.432068	606.986511	108.551697
-590.120422	73.395370	871.319214	-569.147278	-143.936996	873.356506	-666.538940	94.486473	491.436523	-635.609985	-176.895035	518.061646	-677.284912	97.296249	84.787148	-674.355469	-175.050110	83.180862	-612.024597	143.130966	1364.009277	-583.479492	-201.760605	1365.310059	-544.989319	-23.931395	1355.386108	-598.302246	-52.743999	1633.901123	-668.345886	239.035156	1106.696533	-603.779358	-313.205811	1108.867065	-555.270447	226.628128	856.271729	-482.692383	-291.784424	856.538635	-551.216858	-31.630381	968.146118	619.882446	-67.955055	961.650635	607.225220	108.648163
-590.176025	73.358986	871.260132	-569.233521	-143.969803	873.300781	-666.597290	94.442871	491.444092	-635.436584	-176.103867	517.741577	-677.299561	97.263748	84.764053	-674.312012	-175.094940	83.093689	-611.993896	143.087799	1363.945313	-583.491821	-201.837234	1365.147339	-544.990479	-23.990499	1355.258179	-598.142090	-52.939388	1633.887451	-668.275574	239.010590	1106.633911	-603.859009	-313.221283	1108.720703	-555.263672	226.523163	856.172119	-482.875214	-291.706177	856.365540	-551.254333	-31.664318	968.078735	619.898804	-67.859917	961.860596	607.439026	108.783043
-590.228882	73.308617	871.222168	-569.292358	-144.036972	873.263184	-666.644531	94.413261	491.414001	-635.813538	-176.895218	518.083313	-677.294434	97.268402	84.748489	-674.312561	-175.090942	83.179680	-611.952942	143.048981	1363.851318	-583.505615	-201.898071	1365.031616	-544.989990	-24.043839	1355.107422	-598.034058	-53.019653	1633.829224	-668.220032	238.973907	1106.555176	-603.953369	-313.189758	1108.568237	-555.239502	226.443665	856.082458	-483.061218	-291.637695	856.179382	-551.300110	-31.723061	968.037964	619.904907	-67.800476	962.028625	607.623230	108.887230
-590.277649	73.282890	871.172058	-569.346191	-144.066162	873.215942	-666.673706	94.412613	491.411194	-635.878845	-176.897644	518.064514	-677.285645	97.278656	84.759064	-674.359192	-175.071991	83.129265	-611.928223	142.993927	1363.755859	-583.486450	-201.969421	1364.903931	-544.994202	-24.092407	1354.971924	-597.901672	-53.130695	1633.791748	-668.158997	238.927063	1106.474243	-604.060303	-313.183594	1108.423340	-555.198547	226.340103	855.990662	-483.232849	-291.523315	856.006409	-551.328918	-31.747833	967.982544	619.902832	-67.725182	962.183777	607.764832	108.989426
-590.286499	73.269470	871.139038	-569.388062	-144.120377	873.147339	-666.688599	94.390236	491.413635	-635.979065	-176.874023	518.066101	-677.297791	97.271317	84.771637	-674.710754	-175.092392	83.138718	-611.918518	142.960754	1363.687744	-583.482117	-202.025131	1364.745483	-544.993225	-24.151016	1354.823120	-597.788086	-53.179722	1633.752563	-668.098633	238.882599	1106.374634	-604.170715	-313.162872	1108.243286	-555.162598	226.228317	855.899780	-483.421875	-291.392914	855.821167	-551.336853	-31.800730	967.927246	619.898804	-67.643654	962.299805	607.901428	109.076576
-590.308838	73.232635	871.090576	-569.430054	-144.167908	873.114807	-666.721130	94.356941	491.421600	-636.099426	-176.886520	518.058716	-677.290527	97.273682	84.769333	-674.371338	-175.094757	83.132683	-611.903748	142.936890	1363.600342	-583.428040	-202.070770	1364.610474	-545.010498	-24.192499	1354.697388	-597.582886	-53.353691	1633.725220	-668.060425	238.825867	1106.279541	-604.288635	-313.099182	1108.058228	-555.148193	226.105698	855.811646	-483.594147	-291.254639	855.624268	-551.356445	-31.837469	967.882813	619.882996	-67.599770	962.383728	608.020569	109.169411
-590.335144	73.217697	871.055908	-569.496704	-144.181183	873.050537	-666.749756	94.366417	491.434540	-636.163330	-176.849930	518.052063	-677.171082	97.189766	84.720734	-674.749390	-175.115570	83.108070	-611.882019	142.910355	1363.522461	-583.380615	-202.132050	1364.506836	-545.033508	-24.235653	1354.556396	-597.407898	-53.458885	1633.689819	-668.039978	238.729416	1106.180420	-604.391418	-313.113220	1107.900391	-555.110291	225.974823	855.711853	-483.836151	-291.124084	855.413635	-551.376770	-31.867451	967.826111	619.840088	-67.539330	962.439087	608.099243	109.250450
-590.328430	73.168137	871.003418	-569.513916	-144.239685	873.024292	-666.772522	94.360527	491.428619	-636.023315	-176.098328	517.750549	-677.332825	97.249329	84.767532	-674.319641	-175.103912	83.040016	-611.879578	142.896179	1363.428833	-583.334351	-202.184601	1364.370850	-545.041931	-24.278339	1354.422729	-597.190430	-53.600101	1633.661865	-667.998291	238.632645	1106.065918	-604.518188	-313.058533	1107.732178	-555.108704	226.022675	855.642700	-484.076538	-290.959076	855.178589	-551.373169	-31.912376	967.783813	619.776794	-67.476593	962.455017	608.163269	109.337189
-590.357727	73.130165	870.942383	-569.551208	-144.305786	872.967773	-666.760864	94.354576	491.418732	-636.351379	-176.841309	518.079956	-677.305969	97.268272	84.755562	-674.383423	-175.094772	83.107475	-611.874207	142.883026	1363.335205	-583.284119	-202.219269	1364.255249	-545.086182	-24.308867	1354.291870	-596.968323	-53.778625	1633.616943	-667.978577	238.554428	1105.959717	-604.638550	-313.054047	1107.581787	-555.096252	225.952255	855.546753	-484.367615	-290.787689	854.958252	-551.381104	-31.961592	967.717346	619.701294	-67.445450	962.447021	608.207397	109.397865
-590.344543	73.112686	870.894104	-569.568481	-144.341522	872.923828	-666.791199	94.361137	491.424622	-636.380127	-176.834549	518.081604	-677.318481	97.263527	84.757011	-674.343750	-175.108475	83.125351	-611.863770	142.857559	1363.217896	-583.216064	-202.256683	1364.139526	-545.115051	-24.323771	1354.166992	-596.765015	-53.795734	1633.581909	-667.976746	238.453278	1105.835938	-604.743774	-313.005981	1107.433228	-555.066895	225.852051	855.434326	-484.643524	-290.617554	854.727234	-551.373779	-31.989740	967.668518	619.587036	-67.404808	962.397644	608.184814	109.478081
-590.356018	73.101410	870.846436	-569.614258	-144.378677	872.875000	-666.801147	94.335068	491.409668	-636.490845	-176.819794	518.067566	-677.329468	97.253624	84.760498	-674.333618	-175.117538	83.117828	-611.881226	142.848755	1363.122437	-583.214417	-202.308151	1363.992798	-545.145691	-24.362619	1354.030640	-596.528870	-53.916630	1633.533691	-667.998535	238.362686	1105.686279	-604.863647	-313.035980	1107.293213	-555.047424	225.722229	855.331421	-484.955872	-290.417389	854.492188	-551.377625	-32.017105	967.612976	619.475952	-67.330963	962.309387	608.123108	109.577087
-590.361328	73.083061	870.793030	-569.649719	-144.426788	872.832886	-666.771545	94.330109	491.404907	-636.531189	-176.847198	518.071838	-677.318298	97.260773	84.745102	-674.280334	-175.131775	83.124977	-611.880005	142.812790	1363.010132	-583.181763	-202.346146	1363.845337	-545.213379	-24.404335	1353.871948	-596.268555	-54.108841	1633.480225	-668.031799	238.290894	1105.559326	-604.976563	-313.073120	1107.128052	-555.021240	225.569382	855.229248	-485.257446	-290.251434	854.227661	-551.376648	-32.047848	967.558716	619.303223	-67.288193	962.202820	608.000000	109.681938
-590.357117	73.037315	870.739807	-569.663269	-144.468781	872.788208	-666.793701	94.309799	491.410553	-636.581970	-176.826813	518.055664	-677.321777	97.242126	84.751518	-674.294617	-175.123962	83.121788	-611.917725	142.781891	1362.855103	-583.152649	-202.413574	1363.696533	-545.257874	-24.425825	1353.708618	-596.005127	-54.235184	1633.451172	-668.083679	238.248611	1105.439331	-605.093872	-312.884705	1106.896484	-554.958496	225.219055	855.115479	-485.519775	-290.062744	853.957397	-551.367920	-32.088997	967.505676	619.130249	-67.190971	962.039185	607.858154	109.820854
-590.339539	73.004196	870.675415	-569.686096	-144.510757	872.748657	-666.777344	94.293961	491.403900	-636.633667	-176.824188	518.079407	-677.335999	97.243835	84.785263	-674.301941	-175.127457	83.096184	-611.893555	142.857376	1362.763794	-583.128113	-202.444244	1363.521484	-545.313171	-24.446033	1353.541382	-595.727478	-54.381725	1633.424683	-668.096313	238.153564	1105.302368	-605.115662	-312.965576	1106.751465	-554.910095	224.969101	854.987122	-485.820007	-289.888672	853.693115	-551.348999	-32.119110	967.446960	618.885193	-67.145500	961.888428	607.671448	109.917816
-590.274109	73.028412	870.623657	-569.656494	-144.542923	872.706909	-666.772644	94.289520	491.408325	-636.662842	-176.864243	518.088989	-677.349243	97.244263	84.774002	-674.322205	-175.123169	83.115807	-611.935059	142.841385	1362.612549	-583.056580	-202.486664	1363.347778	-545.371704	-24.454086	1353.370117	-595.445862	-54.531311	1633.373169	-668.147400	238.090195	1105.130249	-605.120850	-313.050323	1106.624756	-554.906677	224.790237	854.851868	-486.179962	-289.692993	853.389221	-551.294617	-32.123703	967.398193	618.678650	-67.083145	961.713745	607.458740	109.978828
-590.017212	73.259323	870.622864	-569.595032	-144.471939	872.662842	-666.567139	94.210518	491.399078	-636.630615	-176.826584	518.045044	-677.163940	97.198135	84.714249	-674.266968	-175.134399	83.099472	-612.007935	142.834854	1362.441406	-582.997314	-202.506058	1363.193726	-545.416382	-24.467327	1353.189941	-595.167053	-54.667572	1633.321411	-668.220459	238.027481	1104.946289	-605.016541	-313.392395	1106.576172	-554.914673	224.612930	854.689087	-486.559998	-289.478119	853.118530	-551.152832	-32.021732	967.382813	618.443481	-67.098976	961.531433	607.215515	110.056824
-590.206360	73.024261	870.503967	-569.639404	-144.595490	872.625732	-666.568787	94.209862	491.354126	-636.713196	-176.895859	518.083801	-677.295471	97.255142	84.753021	-674.285950	-175.142578	83.120323	-612.114319	142.786102	1362.229492	-582.913696	-202.517502	1363.025757	-545.466858	-24.471872	1353.039917	-594.909546	-54.774952	1633.245850	-668.282227	237.955536	1104.747437	-605.026245	-313.327545	1106.333984	-554.892822	224.439102	854.550232	-486.904144	-289.218323	852.815125	-551.227661	-32.140362	967.289978	618.218079	-67.048317	961.293213	606.918274	110.141411
-590.172485	73.026268	870.478455	-569.639221	-144.592255	872.578308	-666.752502	94.294395	491.392944	-636.744934	-176.874191	518.052063	-677.353516	97.237808	84.769867	-674.346313	-175.127686	83.102608	-612.174500	142.786621	1362.055298	-582.897522	-202.544998	1362.821899	-545.511658	-24.474649	1352.898804	-594.635193	-54.848145	1633.200195	-668.350281	237.894684	1104.565796	-604.956116	-313.493683	1106.188354	-554.920959	224.241806	854.400452	-487.258362	-288.979797	852.501099	-551.204041	-32.151165	967.252014	617.943176	-66.986870	961.037781	606.587341	110.199722
-589.728088	73.357643	870.534973	-569.504700	-144.463181	872.521301	-666.665344	94.251862	491.449432	-636.666626	-176.828217	518.024719	-677.320251	97.242119	84.767151	-674.321289	-175.117813	83.080582	-612.227539	142.784897	1361.910400	-582.823853	-202.549240	1362.649170	-545.564026	-24.465353	1352.750732	-594.360779	-55.051151	1633.126221	-668.428711	237.796494	1104.363037	-604.915833	-313.694885	1106.059814	-554.932922	224.095734	854.245544	-487.696655	-288.729187	852.168457	-550.959900	-32.019115	967.269043	617.684753	-66.917732	960.786316	606.251953	110.226051
-589.630737	73.392754	870.507568	-569.452576	-144.495026	872.476746	-666.640137	94.223953	491.447388	-636.692566	-176.837555	518.045776	-677.323242	97.241096	84.763657	-674.314087	-175.119278	83.081398	-612.284363	142.804474	1361.754639	-582.719238	-202.566818	1362.457397	-545.619568	-24.454763	1352.607544	-594.087952	-55.101704	1633.078979	-668.518921	237.725708	1104.193359	-604.787415	-314.126892	1106.045654	-554.982788	223.913086	854.086975	-488.194611	-288.429321	851.841919	-550.887634	-32.032269	967.234375	617.493347	-66.865715	960.527039	605.958740	110.282188
-589.567871	73.421532	870.465210	-569.427124	-144.531662	872.434631	-666.592834	94.224335	491.446930	-636.714966	-176.847733	518.033997	-677.157043	97.160179	84.712761	-674.281128	-175.104416	83.085022	-612.342651	142.800293	1361.603149	-582.637390	-202.578537	1362.267944	-545.679749	-24.482540	1352.470093	-593.819214	-55.303326	1633.018188	-668.640869	237.631317	1104.013428	-604.825684	-314.109528	1105.833618	-555.052368	223.776596	853.900085	-488.582825	-288.164429	851.526489	-550.845703	-32.042236	967.192993	617.306274	-66.781631	960.292664	605.623840	110.374985
-589.492737	73.395012	870.420837	-569.385498	-144.553314	872.390259	-666.574036	94.208504	491.425385	-636.466370	-176.683777	517.964294	-677.155029	97.165924	84.704041	-674.170166	-175.151215	83.058311	-612.415649	142.805984	1361.439819	-582.547729	-202.608231	1362.083252	-545.707825	-24.479733	1352.348877	-593.532898	-55.441181	1632.978882	-668.731262	237.537247	1103.813599	-604.676636	-314.528656	1105.772827	-555.135376	223.653381	853.723328	-489.008301	-287.925720	851.197632	-550.787720	-32.070702	967.148865	617.102661	-66.700836	960.035461	605.236389	110.460182
-589.430847	73.397461	870.370056	-569.343018	-144.581009	872.304443	-666.581055	94.236504	491.421631	-636.416321	-176.659653	517.960938	-677.161560	97.162491	84.691078	-674.094482	-175.143158	83.057175	-612.496399	142.823151	1361.290283	-582.462158	-202.619370	1361.887695	-545.749817	-24.480282	1352.212158	-593.284790	-55.537701	1632.947388	-668.848267	237.448898	1103.653809	-604.728149	-314.468750	1105.520630	-555.221436	223.419342	853.542542	-489.475159	-287.644287	850.832764	-550.722107	-32.100555	967.077209	616.929077	-66.646873	959.777710	604.913940	110.492310
-589.320007	73.428734	870.334351	-569.265686	-144.625534	872.268066	-666.290344	94.116188	491.387848	-636.393799	-176.637009	517.967896	-677.066345	97.193840	84.687592	-674.108337	-175.136749	83.053398	-612.556946	142.803528	1361.128418	-582.335510	-202.641037	1361.700195	-545.792908	-24.462040	1352.078857	-593.057007	-55.591179	1632.906738	-668.951111	237.358719	1103.456055	-604.610291	-314.886932	1105.459717	-555.305115	223.243225	853.358276	-489.962219	-287.383972	850.517273	-550.640625	-32.114204	967.045227	616.786316	-66.592216	959.568604	604.619812	110.543152
-589.199463	73.445648	870.298767	-569.178894	-144.622528	872.214905	-666.229919	94.092705	491.394196	-636.358521	-176.601517	517.973633	-677.083191	97.191368	84.680183	-674.127258	-175.134552	83.041649	-612.605774	142.779434	1361.021118	-582.206787	-202.656143	1361.518555	-545.802673	-24.472321	1351.959229	-592.817017	-55.683651	1632.883301	-669.057922	237.276505	1103.308716	-604.585266	-315.014465	1105.280762	-555.435242	223.098419	853.187866	-490.345276	-287.073242	850.203369	-550.538452	-32.116753	967.001709	616.665466	-66.570045	959.398682	604.378296	110.531143
-589.108337	73.480637	870.277649	-569.094177	-144.685959	872.175659	-666.446289	94.226646	491.452087	-636.348389	-176.586624	517.994446	-677.159424	97.165726	84.702354	-674.113098	-175.146027	83.060204	-612.665894	142.800461	1360.898438	-582.116699	-202.688263	1361.323853	-545.824707	-24.463587	1351.847656	-592.577271	-55.762325	1632.858154	-669.172302	237.158188	1103.143433	-604.697205	-314.782257	1104.988159	-555.559570	222.968887	853.049683	-490.684387	-286.703644	849.891846	-550.447021	-32.141026	966.970886	616.603088	-66.579025	959.274475	604.164490	110.560753
-589.465637	72.993935	870.109192	-569.125732	-144.923706	872.159302	-666.468262	94.260963	491.377350	-636.406006	-176.622543	518.025269	-677.175842	97.160240	84.706757	-674.136292	-175.136658	83.078415	-612.690063	142.774963	1360.767578	-582.003052	-202.682297	1361.142700	-545.821594	-24.466455	1351.738037	-592.361816	-55.822868	1632.835083	-669.299927	237.048355	1103.018555	-604.730103	-314.831451	1104.852051	-555.671204	222.832245	852.893250	-491.080688	-286.416199	849.613281	-550.594788	-32.385437	966.860107	616.523254	-66.577873	959.231873	603.930054	110.555214
-588.923462	73.475693	870.203186	-568.935364	-144.744141	872.091370	-666.352661	94.239143	491.467102	-636.331299	-176.568405	517.998901	-677.121704	97.173141	84.710876	-674.054321	-175.145935	83.051918	-612.735779	142.767059	1360.654541	-581.936340	-202.726318	1360.943481	-545.832397	-24.481403	1351.611450	-592.151306	-55.810280	1632.808838	-669.419189	236.945847	1102.904419	-604.780151	-314.888519	1104.698120	-555.818787	222.730804	852.759766	-491.520508	-286.172943	849.274780	-550.290649	-32.182529	966.896484	616.455933	-66.609390	959.230408	603.772034	110.508812
-588.822449	73.516769	870.173828	-568.846497	-144.745834	872.029907	-666.292725	94.239624	491.478577	-636.382629	-176.565460	517.992371	-677.247559	97.248932	84.750946	-674.054626	-175.152390	83.043961	-612.799316	142.733826	1360.525513	-581.871460	-202.787674	1360.787720	-545.862610	-24.508053	1351.499512	-591.947998	-55.929565	1632.769165	-669.548462	236.837082	1102.796631	-604.893616	-314.861938	1104.547852	-555.994141	222.658386	852.638367	-491.835785	-285.887970	849.009521	-550.196411	-32.179283	966.851868	616.424133	-66.626801	959.282471	603.634277	110.461151
-588.766663	73.504829	870.128540	-568.791199	-144.760162	871.982422	-665.936829	94.068764	491.379150	-636.403687	-176.560547	517.990845	-677.137634	97.291466	84.717751	-674.088501	-175.139923	83.053665	-612.782166	142.701218	1360.417603	-581.801392	-202.830414	1360.624634	-545.825439	-24.529509	1351.397461	-591.813660	-55.840866	1632.747681	-669.694031	236.715012	1102.720581	-605.011353	-314.793518	1104.366699	-556.146118	222.530548	852.510742	-492.154755	-285.696716	848.736023	-550.130371	-32.192520	966.802368	616.408630	-66.640083	959.385803	603.567444	110.423187
-588.677429	73.499313	870.072327	-568.667114	-144.787460	871.946716	-666.144958	94.181252	491.426300	-636.377869	-176.535599	517.994751	-677.252502	97.241112	84.732941	-674.093140	-175.142563	83.047134	-612.808289	142.668518	1360.320801	-581.701477	-202.901962	1360.491333	-545.806458	-24.551231	1351.301514	-591.564209	-55.968754	1632.750122	-669.818787	236.607727	1102.625244	-605.115417	-314.701233	1104.189087	-556.313110	222.372406	852.397583	-492.396423	-285.414001	848.509399	-550.024719	-32.195812	966.756226	616.401062	-66.669777	959.547913	603.526672	110.373474
-588.600952	73.512512	870.028259	-568.583496	-144.778305	871.905273	-666.123718	94.196388	491.470062	-636.374878	-176.534607	517.978760	-677.210327	97.258423	84.747513	-674.120728	-175.139587	83.047539	-612.802551	142.639236	1360.239990	-581.575928	-202.933853	1360.368774	-545.779541	-24.589228	1351.217651	-591.438721	-55.952217	1632.740723	-669.957092	236.517181	1102.569946	-605.223877	-314.604156	1104.017700	-556.465881	222.220352	852.318542	-492.611877	-285.136597	848.306641	-549.943298	-32.182491	966.712952	616.406799	-66.688362	959.750000	603.554626	110.342758
-588.541321	73.513756	870.018738	-568.504761	-144.766800	871.867432	-665.730164	94.022942	491.392426	-636.134155	-175.764740	517.676758	-677.118591	97.271797	84.740822	-674.065247	-175.161957	82.960609	-612.776489	142.601669	1360.164917	-581.471680	-202.987991	1360.245117	-545.714233	-24.617311	1351.154907	-591.245667	-55.993206	1632.745605	-670.097107	236.413589	1102.519897	-605.270386	-314.696625	1103.952271	-556.638916	222.052780	852.239502	-492.803955	-284.886505	848.140503	-549.868958	-32.185387	966.688049	616.415527	-66.715416	959.973572	603.617981	110.320625
-588.613342	73.627388	869.984192	-568.850281	-144.291107	871.754456	-666.015137	94.139343	491.453430	-636.187378	-175.806442	517.583374	-677.197693	97.243141	84.769943	-674.128845	-175.130142	82.964371	-612.763794	142.567795	1360.111328	-581.386292	-203.067123	1360.134277	-545.654053	-24.668262	1351.072388	-591.083252	-56.096512	1632.738281	-670.243408	236.324112	1102.462769	-605.404541	-314.549866	1103.773193	-556.858765	221.987183	852.167053	-492.978302	-284.679504	847.946350	-550.013916	-31.949783	966.597290	616.414612	-66.721802	960.207336	603.726746	110.309669
-588.442627	73.475105	869.927551	-568.331909	-144.761627	871.798645	-665.624146	94.025558	491.361511	-636.075500	-175.739304	517.660156	-677.079102	97.290329	84.750244	-674.104248	-175.140213	82.988449	-612.722351	142.509415	1360.055908	-581.313660	-203.097672	1360.013794	-545.584656	-24.702969	1351.007446	-590.939819	-56.051491	1632.753906	-670.364563	236.235306	1102.433716	-605.543640	-314.377594	1103.601685	-557.065674	221.938232	852.085449	-493.117798	-284.449036	847.770142	-549.714844	-32.180225	966.601807	616.390808	-66.698273	960.445984	603.865723	110.291321
-588.414063	73.463280	869.900452	-568.271790	-144.762314	871.780029	-665.556580	93.978516	491.339142	-636.071594	-175.796326	517.697327	-677.087219	97.281769	84.753647	-674.033264	-175.161102	83.012718	-612.683716	142.497589	1360.025269	-581.269104	-203.145569	1359.878174	-545.528564	-24.740187	1350.936523	-590.788086	-56.072449	1632.761230	-670.483704	236.132874	1102.390137	-605.620300	-314.431244	1103.547729	-557.274475	221.836517	852.016479	-493.272308	-284.315948	847.612122	-549.659302	-32.177437	966.575256	616.379211	-66.705048	960.690674	604.007751	110.272392
-588.369202	73.482788	869.871094	-568.191650	-144.775024	871.745056	-665.490906	93.954453	491.358673	-635.991394	-175.824921	517.684692	-677.091125	97.266792	84.772415	-674.048950	-175.162033	83.011856	-612.619202	142.443344	1359.985229	-581.200684	-203.218796	1359.769287	-545.444641	-24.783134	1350.851318	-590.654175	-56.114315	1632.764160	-670.592468	236.083038	1102.402100	-605.797791	-314.149567	1103.352173	-557.512512	221.779495	851.985046	-493.318054	-284.104279	847.474731	-549.586975	-32.171505	966.540039	616.368164	-66.679024	960.937805	604.119446	110.307144
-588.339355	73.452682	869.838928	-568.111206	-144.780518	871.722351	-665.384644	93.909042	491.337067	-636.183105	-176.620667	518.002197	-677.031311	97.257103	84.754593	-674.476257	-175.151352	83.070709	-612.558533	142.410172	1359.939941	-581.148254	-203.267670	1359.645996	-545.373779	-24.831608	1350.787231	-590.525452	-56.134224	1632.763428	-670.687439	236.020264	1102.400391	-605.995117	-313.822754	1103.100830	-557.719299	221.735092	851.930542	-493.352783	-283.939911	847.322815	-549.526062	-32.177582	966.510437	616.350403	-66.646286	961.157776	604.239380	110.302505
-588.319885	73.439674	869.808167	-568.061279	-144.756851	871.665405	-665.331726	93.909019	491.319031	-636.097778	-176.681763	517.994995	-677.015564	97.252785	84.775803	-674.053284	-175.130920	83.113075	-612.475342	142.363815	1359.905273	-581.083008	-203.330505	1359.522217	-545.281982	-24.869083	1350.725708	-590.390991	-56.169582	1632.760498	-670.782715	235.973999	1102.396240	-606.103333	-313.659027	1102.949097	-557.945435	221.681900	851.885437	-493.346008	-283.778992	847.194458	-549.472473	-32.177456	966.461121	616.306580	-66.625786	961.363831	604.368042	110.351067
-588.295166	73.394493	869.764038	-567.993225	-144.778809	871.649475	-665.555725	94.009117	491.381653	-636.018005	-176.713669	517.981750	-677.123230	97.211899	84.790031	-674.065552	-175.113937	83.119415	-612.381165	142.294022	1359.860474	-581.018738	-203.382462	1359.403687	-545.193176	-24.905535	1350.657715	-590.247070	-56.207973	1632.744751	-670.872009	235.921570	1102.405151	-606.286987	-313.284821	1102.684692	-558.187073	221.696609	851.817017	-493.298004	-283.637329	847.063293	-549.411255	-32.191216	966.425964	616.235107	-66.649925	961.568298	604.465698	110.360695
-588.248596	73.355835	869.726013	-567.890076	-144.793518	871.629028	-665.444580	93.988594	491.358521	-635.953613	-176.770889	518.004028	-676.619995	96.774010	84.374100	-674.066956	-175.108871	83.144424	-612.304260	142.253159	1359.808960	-580.922363	-203.445099	1359.312378	-545.099731	-24.958633	1350.609741	-590.112183	-56.302509	1632.735229	-670.946045	235.900955	1102.397583	-606.335205	-313.110992	1102.521362	-558.384094	221.676559	851.741089	-493.226807	-283.531281	846.944153	-549.341064	-32.202785	966.397583	616.167542	-66.652588	961.725220	604.579285	110.405052
-588.229370	73.380478	869.702209	-567.848877	-144.793915	871.593018	-665.095215	93.862778	491.270660	-635.860901	-176.821960	518.010254	-676.539551	96.795891	84.358131	-674.169250	-175.055542	83.153969	-612.189331	142.222214	1359.764160	-580.836853	-203.490372	1359.203613	-545.007568	-25.003572	1350.537109	-589.987549	-56.333633	1632.726807	-670.994019	235.880905	1102.383057	-606.340515	-313.060028	1102.402100	-558.594116	221.698105	851.651123	-493.175140	-283.432434	846.844177	-549.300537	-32.192608	966.364624	616.064941	-66.644089	961.850708	604.699097	110.424042
-588.178589	73.369614	869.682922	-567.799927	-144.801804	871.563599	-664.970459	93.846977	491.237854	-635.749695	-176.901596	517.997681	-676.960999	97.235756	84.797539	-674.128967	-175.082214	83.201828	-612.036377	142.185303	1359.734741	-580.764832	-203.567261	1359.100830	-544.910522	-25.041248	1350.476318	-589.846069	-56.309708	1632.724976	-671.039490	235.874329	1102.392822	-606.353699	-312.955475	1102.260986	-558.786865	221.724213	851.584229	-493.030151	-283.333313	846.754089	-549.240845	-32.205746	966.337463	615.920105	-66.630943	961.910706	604.763000	110.448700
-588.156494	73.385948	869.669373	-567.737671	-144.814285	871.530334	-664.869141	93.806610	491.240234	-635.566162	-176.930420	517.988953	-676.930115	97.253609	84.801079	-674.096985	-175.085129	83.235954	-611.928162	142.126602	1359.680420	-580.663879	-203.599884	1359.013184	-544.820251	-25.104723	1350.408447	-589.720398	-56.423450	1632.704102	-671.055969	235.870651	1102.393311	-606.359802	-312.746552	1102.055054	-558.979919	221.763138	851.501099	-492.906219	-283.255859	846.659180	-549.198242	-32.207565	966.314087	615.782410	-66.607513	961.949524	604.776917	110.500504
-588.116272	73.375786	869.638855	-567.654358	-144.829498	871.507935	-664.684265	93.772400	491.220154	-635.431396	-176.975327	517.980286	-676.880981	97.272263	84.780762	-674.133484	-175.024567	83.210220	-611.788391	142.064835	1359.646118	-580.584351	-203.671295	1358.904419	-544.725159	-25.148764	1350.341431	-589.627380	-56.405033	1632.682739	-671.071838	235.879013	1102.393799	-606.328186	-312.637085	1101.886475	-559.189087	221.810928	851.421814	-492.751526	-283.214966	846.587341	-549.134399	-32.210941	966.286621	615.582581	-66.559128	961.942688	604.751709	110.546677
-588.119751	73.338928	869.612976	-567.607788	-144.879242	871.477173	-664.999207	93.946587	491.298523	-635.332214	-177.045105	517.989441	-676.987793	97.230217	84.821075	-674.124268	-175.028061	83.232079	-611.646545	142.033844	1359.610962	-580.497314	-203.714951	1358.782349	-544.655762	-25.206467	1350.260620	-589.487854	-56.398048	1632.677002	-671.062378	235.858521	1102.428345	-606.275513	-312.587341	1101.738647	-559.378235	221.881516	851.337585	-492.585541	-283.191406	846.504150	-549.105286	-32.249287	966.255798	615.335388	-66.515724	961.924500	604.652527	110.621445
-588.089111	73.338013	869.588501	-567.559875	-144.895248	871.430420	-664.484863	93.790588	491.197632	-635.186035	-177.085434	517.959351	-676.855103	97.260582	84.803902	-674.134644	-175.056412	83.231133	-611.502686	141.979568	1359.549194	-580.431396	-203.760757	1358.683838	-544.562439	-25.247461	1350.179199	-589.300964	-56.513908	1632.666626	-671.055542	235.888367	1102.434326	-606.152344	-312.664398	1101.690063	-559.583679	221.963058	851.247009	-492.421722	-283.184387	846.444641	-549.056580	-32.264603	966.217651	615.092712	-66.504486	961.861633	604.525940	110.650238
-588.081238	73.349007	869.541992	-567.533997	-144.903915	871.377808	-664.378113	93.778824	491.166229	-635.515015	-177.443695	518.039917	-676.834717	97.263382	84.794289	-674.365356	-174.983307	83.279243	-611.393860	141.960571	1359.507324	-580.317627	-203.815598	1358.593140	-544.476135	-25.299974	1350.089600	-589.147339	-56.568592	1632.646118	-671.043823	235.907867	1102.436523	-606.093445	-312.505615	1101.482666	-559.738708	222.053894	851.162537	-492.192719	-283.180634	846.365601	-549.023743	-32.262608	966.163269	614.791199	-66.501877	961.762939	604.352905	110.705681
-588.070435	73.373283	869.531189	-567.484253	-144.910995	871.356812	-664.292847	93.843330	491.171082	-634.930420	-177.260056	517.923828	-676.810974	97.249107	84.788124	-674.208496	-175.027481	83.258507	-611.274231	141.926697	1359.477539	-580.250488	-203.850327	1358.495850	-544.420044	-25.310806	1350.001587	-588.984314	-56.619205	1632.622192	-671.019653	235.921616	1102.424194	-605.956482	-312.474670	1101.362549	-559.907532	222.228470	851.092102	-491.956604	-283.215057	846.301147	-548.988586	-32.253410	966.145874	614.451172	-66.504097	961.627380	604.150330	110.751411
-588.022339	73.395050	869.523193	-567.414429	-144.934937	871.323547	-664.205078	93.851410	491.159058	-634.770630	-177.317078	517.922424	-676.788940	97.278175	84.797134	-674.239563	-175.005798	83.264236	-611.163025	141.886475	1359.444458	-580.164551	-203.891800	1358.385498	-544.347168	-25.366890	1349.922729	-588.822083	-56.673748	1632.598389	-670.983948	235.934448	1102.408813	-605.822693	-312.458801	1101.254028	-560.052429	222.368942	851.000671	-491.688416	-283.270660	846.240295	-548.934937	-32.263931	966.127197	614.127014	-66.541649	961.468994	603.947937	110.771301
-587.988770	73.404381	869.496887	-567.351624	-144.937225	871.302917	-665.128296	94.294060	491.374573	-634.589355	-177.335739	517.889893	-677.099792	97.188881	84.884537	-674.202942	-175.006927	83.275734	-611.073730	141.852737	1359.408081	-580.099304	-203.925247	1358.312012	-544.283325	-25.398781	1349.840698	-588.649353	-56.705822	1632.574829	-670.941162	235.950195	1102.400757	-605.646912	-312.441498	1101.135132	-560.139709	222.436661	850.934143	-491.394012	-283.390442	846.160339	-548.884766	-32.254066	966.102905	613.845276	-66.534599	961.278625	603.725098	110.743340
-587.968323	73.415817	869.475220	-567.301697	-144.954483	871.269714	-664.145569	93.926460	491.151123	-634.473999	-177.427643	517.888000	-676.817566	97.270630	84.832947	-674.255310	-174.984940	83.303070	-610.982239	141.810654	1359.372559	-580.064575	-203.964249	1358.214844	-544.230347	-25.439049	1349.763672	-588.517456	-56.682873	1632.548584	-670.927429	235.931747	1102.402466	-605.406738	-312.727020	1101.124023	-560.240112	222.509338	850.865173	-491.087921	-283.473724	846.134705	-548.845947	-32.258259	966.074402	613.548462	-66.574554	961.079834	603.485779	110.761101
-587.938110	73.419144	869.455994	-567.273987	-144.929855	871.237976	-664.035278	93.918526	491.169983	-634.305786	-177.485458	517.860107	-676.817993	97.274971	84.830811	-674.214050	-174.984818	83.325920	-610.901550	141.775223	1359.328125	-579.998779	-203.990585	1358.133179	-544.161438	-25.490894	1349.698486	-588.301758	-56.777237	1632.539795	-670.894836	235.960510	1102.405151	-605.221191	-312.727753	1101.046753	-560.302368	222.634598	850.815125	-490.768707	-283.526245	846.086670	-548.811401	-32.249252	966.047424	613.247375	-66.548058	960.840271	603.219421	110.762375
-587.885376	73.453606	869.455688	-567.216614	-144.927734	871.221313	-664.617737	94.249191	491.297150	-634.126221	-177.528198	517.828979	-677.013550	97.216354	84.896324	-674.194885	-174.979218	83.332153	-610.829895	141.732574	1359.292603	-579.975464	-204.040909	1358.039063	-544.124756	-25.524605	1349.615479	-588.136780	-56.819168	1632.514404	-670.867676	235.991669	1102.389648	-605.158081	-312.462006	1100.829590	-560.346741	222.755356	850.771179	-490.461853	-283.626190	845.980286	-548.759460	-32.238350	966.040161	612.919983	-66.566429	960.593506	602.856934	110.779747
-587.857178	73.452728	869.427124	-567.175049	-144.924911	871.202087	-664.682007	94.312592	491.325378	-633.958679	-177.588394	517.820190	-677.016235	97.223106	84.898827	-674.212158	-174.930496	83.299301	-610.803162	141.698135	1359.244263	-579.930054	-204.048584	1357.959473	-544.107727	-25.538149	1349.542847	-587.954163	-56.839905	1632.499634	-670.852051	235.997635	1102.373169	-604.877441	-312.695221	1100.789307	-560.376648	222.855881	850.701355	-490.160583	-283.748596	845.963196	-548.724182	-32.231400	966.015930	612.581604	-66.593018	960.320007	602.491516	110.761597
-587.814575	73.444244	869.383850	-567.130310	-144.909302	871.149048	-664.744812	94.382133	491.321472	-633.826416	-177.680862	517.825562	-677.044373	97.216927	84.908966	-674.214722	-174.963455	83.337479	-610.744080	141.644760	1359.212402	-579.895325	-204.090424	1357.855591	-544.081665	-25.578566	1349.469727	-587.770813	-56.925777	1632.469604	-670.820679	236.008728	1102.355347	-604.693054	-312.721680	1100.677734	-560.397827	223.008713	850.660889	-489.835205	-283.872955	845.920532	-548.670837	-32.230572	965.964966	612.228394	-66.638924	960.025208	602.144165	110.705399
-587.776306	73.428535	869.361755	-567.056702	-144.935226	871.132263	-664.741699	94.422699	491.327209	-633.672913	-177.707153	517.797424	-677.050720	97.214821	84.913094	-674.235046	-174.939728	83.341103	-610.718140	141.617371	1359.174805	-579.863098	-204.112869	1357.769409	-544.063904	-25.617706	1349.419800	-587.589355	-56.933796	1632.458984	-670.797363	236.009369	1102.352905	-604.491150	-312.714264	1100.565186	-560.393677	223.132736	850.624146	-489.504333	-284.050079	845.911377	-548.617371	-32.244778	965.946045	611.908447	-66.727470	959.764771	601.807678	110.660576
-587.705872	73.483276	869.344482	-566.990662	-144.924988	871.104858	-664.701843	94.410309	491.352417	-633.516357	-177.760391	517.775513	-677.062500	97.209053	84.916855	-674.232544	-174.921143	83.343315	-610.713806	141.594299	1359.159058	-579.834717	-204.125854	1357.697754	-544.069641	-25.652069	1349.369751	-587.421692	-56.929977	1632.465820	-670.780029	235.989182	1102.338989	-604.322083	-312.711090	1100.468994	-560.348083	223.271088	850.619873	-489.170471	-284.215424	845.898254	-548.552490	-32.218349	965.924927	611.590393	-66.787781	959.506958	601.432495	110.649185
-587.644531	73.488083	869.345276	-566.903870	-144.954254	871.102600	-664.280090	94.240753	491.247345	-633.371155	-177.812286	517.789001	-676.948792	97.235939	84.885918	-674.241455	-174.928864	83.366653	-610.708130	141.537704	1359.135986	-579.794861	-204.146240	1357.630249	-544.079834	-25.663157	1349.317017	-587.258118	-56.914074	1632.465942	-670.770264	236.025665	1102.335083	-604.164124	-312.674133	1100.377686	-560.322266	223.374283	850.628662	-488.789490	-284.338654	845.889465	-548.495728	-32.230705	965.929382	611.306885	-66.771362	959.252930	601.041931	110.615776
-587.586609	73.478821	869.344177	-566.825134	-144.944061	871.093689	-664.642883	94.417625	491.339508	-633.235168	-177.824524	517.786072	-676.744019	96.945930	84.656410	-674.235657	-174.918320	83.370964	-610.715088	141.514191	1359.123047	-579.760681	-204.178833	1357.581421	-544.095093	-25.697989	1349.269775	-587.097412	-56.905571	1632.476318	-670.753357	236.006409	1102.319702	-603.997498	-312.686279	1100.307251	-560.254639	223.488998	850.623474	-488.432861	-284.464539	845.873291	-548.428772	-32.230709	965.924805	611.020691	-66.782104	958.998413	600.646301	110.650574
-587.511780	73.501076	869.323120	-566.756836	-144.967926	871.064209	-664.607910	94.425529	491.333191	-633.141663	-177.883530	517.784668	-677.034363	97.167297	84.930794	-674.263611	-174.904358	83.388969	-610.754822	141.489258	1359.106323	-579.768311	-204.186325	1357.504883	-544.095703	-25.723207	1349.229492	-586.954468	-56.892078	1632.490967	-670.746033	236.018524	1102.295166	-603.836243	-312.743408	1100.253174	-560.168518	223.581741	850.626770	-488.092529	-284.622772	845.871094	-548.357971	-32.236893	965.899963	610.793335	-66.813164	958.747620	600.364441	110.630432
-587.471191	73.469429	869.281372	-566.668091	-144.970901	871.028320	-664.576355	94.412277	491.323486	-633.036499	-177.910889	517.759888	-677.028198	97.165955	84.914322	-674.258301	-174.887070	83.418411	-610.798035	141.444489	1359.078735	-579.798462	-204.211456	1357.416748	-544.136841	-25.739767	1349.189819	-586.808777	-56.871693	1632.507324	-670.739685	236.024445	1102.271606	-603.695496	-312.723816	1100.179199	-560.105408	223.705322	850.637146	-487.714050	-284.788544	845.868591	-548.302673	-32.245701	965.863647	610.568176	-66.878426	958.561584	600.085266	110.557953
-587.396545	73.499908	869.275513	-566.593567	-144.953064	871.002197	-664.023499	94.175034	491.206390	-632.921936	-177.961655	517.773987	-676.840515	97.239197	84.846603	-674.253357	-174.899902	83.423325	-610.850891	141.421997	1359.049683	-579.820618	-204.223419	1357.344727	-544.160217	-25.763678	1349.145386	-586.743164	-56.772423	1632.500000	-670.732971	236.037216	1102.238159	-603.525391	-312.758484	1100.097778	-559.998474	223.787613	850.643494	-487.355255	-284.970093	845.889709	-548.226807	-32.230534	965.847656	610.424255	-66.911392	958.407349	599.850159	110.498184
-587.321289	73.505104	869.246338	-566.483948	-144.956543	870.980286	-663.955750	94.156128	491.204041	-632.782227	-177.954666	517.759460	-676.841492	97.245880	84.871002	-674.264099	-174.888855	83.403824	-610.913635	141.373718	1359.009033	-579.837524	-204.268372	1357.273071	-544.208130	-25.772179	1349.084351	-586.583008	-56.803925	1632.519043	-670.740356	236.022415	1102.211670	-603.386414	-312.781433	1100.041260	-559.891052	223.866074	850.659241	-486.982452	-285.152649	845.905640	-548.151062	-32.223629	965.826843	610.239746	-66.988060	958.321411	599.617676	110.449623
-587.268860	73.529694	869.238098	-566.404541	-144.934586	870.935425	-663.901428	94.138687	491.230743	-632.728760	-177.984177	517.763855	-676.810730	97.229889	84.888756	-674.275391	-174.864883	83.408951	-610.998413	141.343552	1358.983521	-579.847656	-204.279877	1357.203857	-544.228455	-25.797180	1349.059814	-586.496948	-56.770596	1632.532471	-670.735474	236.044159	1102.184814	-603.229370	-312.794220	1099.983276	-559.742371	223.929108	850.682678	-486.635986	-285.315094	845.944092	-548.091980	-32.213551	965.802856	610.111389	-67.026863	958.277100	599.436707	110.364639
-587.178894	73.536537	869.226990	-566.245789	-144.962677	870.927307	-663.808472	94.077957	491.209900	-632.645020	-177.981247	517.767944	-676.781616	97.259232	84.881836	-674.283691	-174.861267	83.417015	-611.079712	141.347687	1358.961304	-579.876648	-204.288971	1357.120605	-544.265747	-25.801834	1349.018066	-586.421143	-56.726852	1632.536621	-670.723267	236.012253	1102.123657	-603.099548	-312.830322	1099.910645	-559.615417	224.013123	850.718506	-486.290649	-285.482971	845.976379	-547.992310	-32.216694	965.800354	609.999634	-67.119583	958.278076	599.343323	110.262047
-587.103394	73.568550	869.206787	-566.165161	-144.906967	870.895447	-664.142334	94.206360	491.298248	-632.538940	-177.980179	517.754578	-676.908997	97.211998	84.898277	-674.261475	-174.849213	83.398903	-611.168701	141.319077	1358.918701	-579.881287	-204.310532	1357.057861	-544.310608	-25.792986	1348.996704	-586.379211	-56.683403	1632.553223	-670.708496	236.009064	1102.068115	-603.042542	-312.651184	1099.773438	-559.468445	224.108215	850.735535	-485.998352	-285.586823	845.994202	-547.924133	-32.177784	965.777466	609.915344	-67.220741	958.324158	599.291565	110.148117
-587.033569	73.575974	869.191345	-566.044983	-144.901367	870.863403	-664.073486	94.194427	491.295776	-632.464417	-177.954193	517.744995	-676.876465	97.229912	84.901596	-674.235840	-174.864731	83.409676	-611.225952	141.297989	1358.893555	-579.946045	-204.335083	1356.989380	-544.357178	-25.810472	1348.972900	-586.354370	-56.617970	1632.566772	-670.718628	236.021072	1102.005737	-602.950623	-312.674072	1099.714111	-559.348022	224.288116	850.769226	-485.688843	-285.708923	846.020264	-547.846558	-32.173599	965.759094	609.872742	-67.346611	958.421936	599.360657	109.958321
-586.991455	73.623970	869.175476	-565.936890	-144.885086	870.838623	-663.607300	93.973724	491.189301	-632.342957	-177.951630	517.723816	-676.753906	97.266060	84.863312	-674.220032	-174.871399	83.403999	-611.313721	141.301697	1358.871460	-579.988525	-204.335999	1356.908813	-544.401062	-25.827169	1348.936646	-586.350586	-56.564220	1632.584229	-670.721924	236.008469	1101.979370	-602.820862	-312.695557	1099.659424	-559.207214	224.325104	850.784241	-485.374878	-285.864868	846.037903	-547.781311	-32.138126	965.741577	609.863281	-67.393166	958.548401	599.388123	109.884583
-586.916016	73.616135	869.154541	-565.822388	-144.863556	870.815552	-663.475708	93.951385	491.158722	-632.278198	-177.971161	517.736145	-676.665222	97.279144	84.853859	-674.249451	-174.863007	83.435181	-611.415527	141.275330	1358.820068	-579.996643	-204.357544	1356.869263	-544.430115	-25.816433	1348.917358	-586.367615	-56.508778	1632.620728	-670.709839	235.967178	1101.892456	-602.703674	-312.704010	1099.612793	-559.035950	224.384689	850.788330	-485.084656	-286.007355	846.056885	-547.697632	-32.127712	965.722778	609.819275	-67.433647	958.682800	599.422607	109.847443
-586.870850	73.649681	869.129517	-565.720337	-144.844177	870.782654	-663.883118	94.143822	491.266449	-632.216248	-177.961380	517.733398	-676.795593	97.234131	84.890869	-674.269043	-174.856491	83.419785	-611.492798	141.251129	1358.777588	-580.001953	-204.383774	1356.825073	-544.476685	-25.831238	1348.889526	-586.409729	-56.448742	1632.659424	-670.692749	235.932632	1101.832642	-602.589966	-312.731903	1099.552490	-558.872925	224.376175	850.791016	-484.772949	-286.156311	846.085815	-547.637024	-32.098671	965.697632	609.772522	-67.508430	958.852905	599.517883	109.774025
-586.795715	73.678085	869.108337	-565.603699	-144.836655	870.764526	-663.827209	94.127769	491.262390	-631.911499	-177.166794	517.426453	-676.812012	97.216171	84.896370	-674.235962	-174.875046	83.344116	-611.574219	141.216736	1358.742798	-580.054993	-204.382629	1356.735107	-544.518433	-25.838398	1348.859253	-586.495483	-56.394203	1632.693237	-670.688721	235.897583	1101.793335	-602.494995	-312.743011	1099.481323	-558.697815	224.390259	850.809998	-484.465393	-286.287811	846.093506	-547.556335	-32.075699	965.682373	609.737305	-67.491249	959.013733	599.605835	109.786423
-586.742432	73.730759	869.111572	-565.499451	-144.799698	870.748291	-663.761658	94.104843	491.263336	-632.050110	-177.893295	517.712219	-676.803894	97.211342	84.881424	-674.272644	-174.871796	83.421822	-611.660828	141.206650	1358.704468	-580.064758	-204.375320	1356.713623	-544.553223	-25.824196	1348.852783	-586.589233	-56.330013	1632.748779	-670.683350	235.847473	1101.730713	-602.301941	-313.034698	1099.530762	-558.516785	224.334579	850.809448	-484.242554	-286.404663	846.139587	-547.486450	-32.033859	965.678650	609.701233	-67.516937	959.188354	599.750244	109.730835
-586.665161	73.754364	869.101440	-565.351868	-144.785400	870.728760	-663.695374	94.091194	491.243225	-631.737183	-177.116714	517.413513	-676.797241	97.220787	84.887825	-674.225220	-174.851761	83.330612	-611.758362	141.178925	1358.661255	-580.074829	-204.379837	1356.680420	-544.568237	-25.808321	1348.847656	-586.706055	-56.264206	1632.795532	-670.680298	235.820251	1101.656616	-602.219116	-313.021271	1099.483276	-558.332764	224.256302	850.817078	-484.012970	-286.490082	846.151123	-547.398254	-32.012268	965.670959	609.646912	-67.501633	959.385376	599.884705	109.732376
-586.615906	73.790649	869.085938	-565.263245	-144.760696	870.718567	-663.679932	94.106224	491.257660	-631.661072	-177.085968	517.406982	-676.802063	97.219337	84.889160	-674.239807	-174.871399	83.329346	-611.872925	141.196136	1358.647461	-580.079712	-204.359589	1356.639893	-544.592224	-25.807583	1348.816284	-586.847961	-56.196152	1632.837646	-670.658386	235.757538	1101.579102	-602.133240	-313.127472	1099.479370	-558.197754	224.337509	850.811340	-483.796661	-286.591705	846.188721	-547.337952	-31.975286	965.660461	609.610962	-67.471619	959.543945	600.038269	109.768494
-586.549805	73.798843	869.080200	-565.113525	-144.764740	870.707214	-663.606201	94.097313	491.248505	-631.791138	-177.834549	517.711731	-676.794495	97.221886	84.885529	-674.248169	-174.869034	83.412720	-611.945251	141.216278	1358.611084	-580.101746	-204.354584	1356.610840	-544.630188	-25.794590	1348.803467	-586.997131	-56.055550	1632.889893	-670.651306	235.710602	1101.512451	-602.060059	-313.048645	1099.423828	-558.018921	224.210297	850.805664	-483.604523	-286.664825	846.208069	-547.257446	-31.967539	965.659851	609.594849	-67.443115	959.697998	600.195557	109.814041
-586.495544	73.831421	869.064331	-565.019043	-144.731979	870.679810	-663.610291	94.121765	491.247681	-631.676941	-177.831802	517.695068	-676.812134	97.216148	84.888634	-674.198242	-174.890991	83.393066	-612.047546	141.201187	1358.587158	-580.058960	-204.342010	1356.597290	-544.661255	-25.765966	1348.791992	-587.165405	-55.981236	1632.923462	-670.655029	235.633789	1101.470581	-601.954712	-313.061279	1099.403320	-557.832092	224.060699	850.818604	-483.425598	-286.732941	846.211365	-547.187561	-31.935110	965.639587	609.597595	-67.429367	959.867249	600.361877	109.862778
-586.462158	73.880585	869.047729	-564.965881	-144.697220	870.656250	-663.581360	94.131813	491.266571	-631.379517	-177.056229	517.355286	-676.793213	97.227165	84.885323	-674.202881	-174.875519	83.297775	-612.125366	141.202591	1358.562012	-580.059387	-204.328659	1356.579224	-544.676819	-25.766369	1348.782593	-587.331665	-55.912365	1632.963013	-670.632263	235.559311	1101.393066	-601.870483	-313.107391	1099.391113	-557.697937	224.018600	850.815796	-483.257629	-286.835114	846.229248	-547.147522	-31.894156	965.620544	609.583313	-67.430412	960.031189	600.540771	109.901535
-586.403015	73.880081	869.024475	-564.851563	-144.668854	870.636353	-663.588440	94.143997	491.271881	-631.531799	-177.837173	517.644287	-676.802063	97.216972	84.876656	-674.258911	-174.861984	83.381454	-612.192932	141.209763	1358.529053	-580.037964	-204.334961	1356.553345	-544.690308	-25.728004	1348.765381	-587.515930	-55.826477	1632.996948	-670.620056	235.506134	1101.333252	-601.768921	-313.113190	1099.362427	-557.551575	223.948486	850.814819	-483.122040	-286.893341	846.242676	-547.069641	-31.871908	965.601257	609.578003	-67.433044	960.166443	600.732483	109.921753
-586.348938	73.898918	869.006042	-564.772095	-144.657043	870.620972	-663.547607	94.166641	491.262604	-631.417969	-177.863068	517.632141	-676.802917	97.216530	84.877464	-674.269958	-174.852020	83.387856	-612.260193	141.217697	1358.481689	-580.014221	-204.306595	1356.533081	-544.710876	-25.719175	1348.755005	-587.714172	-55.753067	1633.040039	-670.617126	235.430222	1101.294189	-601.688721	-313.114746	1099.358276	-557.413452	223.877991	850.810669	-482.975006	-286.941589	846.245605	-547.010498	-31.852821	965.586487	609.579651	-67.435852	960.309692	600.878601	109.960121
-586.298279	73.927361	868.975708	-564.669006	-144.619720	870.600098	-663.562927	94.174088	491.273590	-631.297058	-177.852478	517.603699	-676.815186	97.212440	84.879158	-674.287598	-174.847900	83.381561	-612.322144	141.209167	1358.447144	-580.016846	-204.288666	1356.541870	-544.711975	-25.696180	1348.758423	-587.912598	-55.703121	1633.067383	-670.617981	235.380219	1101.208374	-601.592529	-313.068542	1099.345093	-557.271729	223.815582	850.809692	-482.837769	-286.969666	846.279785	-546.945313	-31.809895	965.563965	609.588745	-67.459686	960.422058	601.052612	109.944756
-586.282532	73.970238	868.953247	-564.627258	-144.607727	870.587219	-663.523010	94.183609	491.267883	-631.138733	-177.873138	517.602417	-676.831177	97.217171	84.886292	-674.248840	-174.834930	83.368904	-612.377319	141.237701	1358.428589	-579.980957	-204.254227	1356.530884	-544.737122	-25.665182	1348.741089	-588.104248	-55.634727	1633.115723	-670.616028	235.326324	1101.166870	-601.487549	-313.100037	1099.356201	-557.137878	223.711655	850.791870	-482.728271	-286.984802	846.285828	-546.925232	-31.776226	965.548645	609.573425	-67.480881	960.532410	601.168701	109.930138
-586.234680	73.998642	868.935913	-564.537415	-144.607574	870.569458	-663.557434	94.214012	491.271332	-630.986206	-177.933167	517.590942	-676.828369	97.223305	84.888168	-674.247375	-174.837723	83.402710	-612.406433	141.242523	1358.394165	-579.925964	-204.255127	1356.562866	-544.707947	-25.633728	1348.741699	-588.301758	-55.569836	1633.163330	-670.609680	235.283936	1101.080078	-601.398071	-313.111389	1099.392578	-557.019287	223.589966	850.796021	-482.626282	-287.007263	846.315369	-546.874146	-31.758837	965.536316	609.593384	-67.474709	960.586792	601.298035	109.974548
-586.214172	74.041687	868.933838	-564.522278	-144.564102	870.560303	-663.573242	94.209160	491.291260	-630.832947	-177.951385	517.569824	-676.834717	97.221779	84.887909	-674.241211	-174.834366	83.407684	-612.443359	141.259811	1358.361816	-579.892151	-204.231537	1356.565308	-544.719727	-25.609121	1348.727661	-588.492981	-55.532513	1633.194214	-670.606995	235.222855	1101.035522	-601.318848	-313.080750	1099.406250	-556.919617	223.501572	850.784668	-482.539825	-287.010712	846.341797	-546.862671	-31.719980	965.532715	609.552490	-67.469040	960.635010	601.393433	109.985031
-586.209839	74.066833	868.910400	-564.483154	-144.567123	870.550415	-663.581116	94.224808	491.297241	-630.630554	-177.979401	517.550781	-676.820251	97.216476	84.882278	-674.237427	-174.819992	83.400879	-612.472656	141.268906	1358.331543	-579.897339	-204.216095	1356.567261	-544.756592	-25.594694	1348.706665	-588.687683	-55.454124	1633.235474	-670.613525	235.220352	1101.002319	-601.248291	-313.099823	1099.416382	-556.839417	223.389694	850.794617	-482.466614	-286.980194	846.350159	-546.853210	-31.700119	965.519409	609.546936	-67.466164	960.653931	601.437073	110.037476
-586.203125	74.068031	868.897888	-564.480652	-144.557617	870.537842	-663.561096	94.229973	491.298615	-630.455994	-178.065247	517.495728	-676.821838	97.215279	84.882515	-674.246033	-174.817352	83.407913	-612.480835	141.294098	1358.319702	-579.848389	-204.191711	1356.590698	-544.742493	-25.585442	1348.707397	-588.861816	-55.385063	1633.284790	-670.600281	235.164383	1100.955566	-601.157166	-313.101227	1099.421997	-556.759949	223.296249	850.801453	-482.387756	-286.973846	846.363159	-546.850708	-31.695406	965.507507	609.498840	-67.448418	960.618591	601.475098	110.064644
-586.212769	74.110397	868.893677	-564.467102	-144.545334	870.528442	-663.571411	94.262184	491.312836	-630.238953	-178.113129	517.460449	-676.851990	97.205826	84.886604	-674.269775	-174.822586	83.403419	-612.508972	141.308929	1358.280640	-579.823364	-204.187729	1356.596436	-544.747009	-25.575838	1348.693848	-589.034851	-55.278351	1633.330078	-670.588623	235.106583	1100.917358	-601.094849	-313.063660	1099.428711	-556.698120	223.165314	850.793579	-482.321716	-286.953217	846.354797	-546.866150	-31.669531	965.505920	609.458557	-67.411217	960.557556	601.472534	110.131721
-586.218445	74.107956	868.879944	-564.453735	-144.543655	870.536499	-663.589600	94.284454	491.316498	-629.967407	-178.186157	517.423706	-676.856018	97.190628	84.884460	-674.243103	-174.833450	83.416351	-612.490295	141.311920	1358.243408	-579.762817	-204.182343	1356.601318	-544.735229	-25.554630	1348.669556	-589.188843	-55.209305	1633.360352	-670.584656	235.100327	1100.889771	-601.011841	-313.054230	1099.430786	-556.664429	223.051285	850.773315	-482.258392	-286.912994	846.340759	-546.864014	-31.657970	965.503174	609.403625	-67.419441	960.477539	601.490540	110.152809
-586.222290	74.145500	868.855225	-564.461853	-144.540283	870.527466	-663.570618	94.296700	491.297150	-629.561768	-177.498917	517.111877	-676.870300	97.199493	84.890450	-674.303223	-174.796875	83.334587	-612.509766	141.320847	1358.218262	-579.758606	-204.161133	1356.599487	-544.723572	-25.550669	1348.649414	-589.326660	-55.122475	1633.391357	-670.563660	235.030960	1100.819458	-600.953369	-313.022400	1099.422363	-556.605835	222.930740	850.738464	-482.214478	-286.855713	846.333069	-546.883606	-31.633059	965.490112	609.342407	-67.389641	960.393677	601.448792	110.203094
-586.244385	74.178223	868.845703	-564.475647	-144.535339	870.521851	-663.578857	94.297424	491.299835	-629.237000	-177.543671	517.049133	-676.853149	97.188797	84.891304	-674.281372	-174.795090	83.337494	-612.514771	141.348312	1358.200439	-579.706909	-204.136429	1356.595215	-544.726807	-25.528412	1348.619507	-589.469177	-55.073570	1633.418457	-670.568237	235.029007	1100.774414	-600.909790	-312.960815	1099.429688	-556.565613	222.821243	850.725220	-482.160583	-286.788300	846.317322	-546.908203	-31.612532	965.484497	609.306213	-67.358398	960.277954	601.394043	110.235161
-586.245544	74.220268	868.846069	-564.476685	-144.514816	870.510742	-663.564758	94.307800	491.292542	-628.933716	-177.651184	516.998840	-676.880615	97.182755	84.886200	-674.317749	-174.759354	83.336655	-612.495056	141.366028	1358.181396	-579.655823	-204.131897	1356.611450	-544.729187	-25.510723	1348.597290	-589.579346	-55.002361	1633.444336	-670.563721	234.996704	1100.747192	-600.886719	-312.892914	1099.412842	-556.542603	222.711441	850.711548	-482.115387	-286.721771	846.312378	-546.926697	-31.588301	965.484558	609.273987	-67.350067	960.167114	601.342285	110.278206
-586.296021	74.237038	868.834900	-564.516663	-144.508728	870.520691	-663.579163	94.341736	491.301300	-628.613464	-177.723862	516.945923	-676.877502	97.194031	84.880531	-674.259766	-174.775681	83.360558	-612.463989	141.401611	1358.165161	-579.642456	-204.122849	1356.584229	-544.719116	-25.504730	1348.566284	-589.675903	-54.922722	1633.465698	-670.562256	234.945541	1100.702026	-600.862610	-312.852386	1099.377686	-556.539551	222.598236	850.671265	-482.072144	-286.628754	846.315491	-546.978333	-31.567064	965.485474	609.219788	-67.338028	960.038757	601.255005	110.265556
-586.349365	74.244843	868.813354	-564.553467	-144.546890	870.509949	-663.602905	94.369896	491.309692	-628.298157	-177.823410	516.882080	-676.869873	97.193878	84.887138	-674.283936	-174.749039	83.374008	-612.444702	141.382553	1358.126831	-579.651978	-204.127640	1356.564697	-544.715820	-25.499090	1348.530273	-589.761353	-54.849731	1633.482422	-670.558716	234.910049	1100.667114	-600.832458	-312.822418	1099.345947	-556.537659	222.564285	850.634460	-482.050659	-286.554474	846.277283	-547.035522	-31.577299	965.472778	609.189758	-67.285110	959.924255	601.165649	110.309868
-586.377380	74.231102	868.779419	-564.594543	-144.556686	870.496460	-663.626038	94.375679	491.300995	-628.221558	-178.681625	517.143982	-676.907227	97.191261	84.892143	-674.355164	-174.757187	83.437523	-612.399292	141.403915	1358.076660	-579.590027	-204.095200	1356.551514	-544.694458	-25.479637	1348.487793	-589.809570	-54.788071	1633.514404	-670.559937	234.870316	1100.620117	-600.830505	-312.764282	1099.320068	-556.537598	222.393753	850.589722	-482.010559	-286.475647	846.257996	-547.068726	-31.581598	965.448364	609.138428	-67.273315	959.776978	601.043884	110.335793
-586.393372	74.258545	868.751282	-564.619141	-144.554153	870.489990	-663.633972	94.379074	491.305664	-627.878357	-178.790726	517.095459	-676.886719	97.199776	84.888329	-674.297729	-174.772354	83.463646	-612.375549	141.405640	1358.006836	-579.548279	-204.101944	1356.514893	-544.686523	-25.474277	1348.427856	-589.865540	-54.688759	1633.506104	-670.560974	234.839493	1100.560059	-600.830444	-312.700562	1099.271729	-556.563477	222.277283	850.508423	-482.012421	-286.372406	846.220215	-547.098206	-31.559546	965.433533	609.127625	-67.245247	959.636475	600.915894	110.369850
-586.423035	74.255150	868.718323	-564.638123	-144.572235	870.461792	-663.294495	94.209641	491.226929	-627.592590	-178.894165	517.035034	-676.763855	97.237793	84.862823	-674.311523	-174.764572	83.478500	-612.338623	141.423752	1357.930054	-579.543457	-204.082031	1356.474731	-544.688965	-25.456211	1348.381958	-589.890381	-54.600735	1633.509888	-670.546570	234.819153	1100.480835	-600.817078	-312.658661	1099.224976	-556.575867	222.183853	850.439819	-481.996918	-286.272125	846.180115	-547.130005	-31.567789	965.405029	609.087280	-67.200981	959.489502	600.766907	110.411278
-586.448425	74.273643	868.686401	-564.646851	-144.594498	870.458618	-663.303772	94.185905	491.218292	-627.287781	-178.969467	516.968933	-676.772461	97.234520	84.833290	-674.317078	-174.761520	83.495163	-612.310242	141.432114	1357.897705	-579.525940	-204.075287	1356.450073	-544.658630	-25.454218	1348.352539	-589.901611	-54.511505	1633.516602	-670.533264	234.771759	1100.438843	-600.827576	-312.581787	1099.186401	-556.620483	222.092804	850.371033	-481.988800	-286.119537	846.131836	-547.157532	-31.556625	965.390076	609.069824	-67.156059	959.354004	600.630066	110.434563
-586.433167	74.276077	868.680542	-564.629395	-144.593796	870.454407	-663.309204	94.185020	491.228424	-626.986755	-179.052002	516.951294	-676.810669	97.212677	84.851036	-674.291931	-174.743774	83.536087	-612.271606	141.447922	1357.851807	-579.486694	-204.057678	1356.434570	-544.670593	-25.445057	1348.295044	-589.888123	-54.440624	1633.521729	-670.541199	234.744675	1100.380371	-600.836975	-312.572144	1099.151245	-556.667725	222.035004	850.308838	-482.009247	-286.016571	846.118835	-547.157043	-31.555624	965.389832	609.092529	-67.093231	959.222168	600.503967	110.479675
-586.453796	74.285400	868.665405	-564.629822	-144.657288	870.470764	-663.290222	94.138733	491.210480	-626.765808	-179.177200	516.959412	-676.792358	97.215073	84.854225	-674.354553	-174.738251	83.561813	-612.258362	141.457458	1357.791138	-579.510376	-204.077179	1356.384033	-544.686951	-25.446262	1348.234863	-589.853149	-54.367989	1633.517334	-670.551025	234.709457	1100.346802	-600.842163	-312.551758	1099.118286	-556.711548	221.956223	850.228271	-482.033478	-285.874054	846.082397	-547.180176	-31.568733	965.393616	609.152161	-67.076317	959.136536	600.422363	110.450806
-586.450134	74.294922	868.652344	-564.612427	-144.698395	870.459656	-663.320679	94.159454	491.236542	-626.584717	-179.288391	516.942688	-676.786255	97.221329	84.848053	-674.286011	-174.730530	83.576897	-612.225708	141.469086	1357.741333	-579.503357	-204.080032	1356.386597	-544.700928	-25.443630	1348.192749	-589.819580	-54.280617	1633.516357	-670.560974	234.664017	1100.277344	-600.896545	-312.469543	1099.074951	-556.770935	221.879517	850.135559	-482.080780	-285.751190	846.050049	-547.185242	-31.584259	965.386108	609.194580	-67.064781	959.059448	600.342773	110.443291
-586.464783	74.297150	868.620117	-564.608704	-144.749130	870.458435	-663.684448	94.312515	491.279877	-626.452515	-179.343170	516.943665	-676.888367	97.165848	84.872437	-674.341064	-174.722351	83.608650	-612.233337	141.462631	1357.698120	-579.515808	-204.084244	1356.332153	-544.730408	-25.456419	1348.156372	-589.731689	-54.220600	1633.526367	-670.579529	234.629410	1100.227173	-600.932007	-312.421753	1099.029053	-556.853149	221.817642	850.053589	-482.135834	-285.635040	846.012329	-547.190857	-31.593435	965.368896	609.266663	-67.053207	958.985168	600.284363	110.442245
-586.442444	74.324417	868.610352	-564.588379	-144.759674	870.429443	-663.357361	94.128693	491.216034	-626.326965	-179.421173	516.925964	-676.773376	97.208817	84.830124	-674.320313	-174.734711	83.606430	-612.243042	141.460327	1357.623779	-579.562683	-204.091507	1356.298462	-544.759583	-25.468710	1348.090210	-589.676880	-54.134583	1633.512939	-670.589111	234.619049	1100.176147	-600.962830	-312.407135	1098.993652	-556.929993	221.775925	849.950256	-482.219696	-285.523895	845.949158	-547.176819	-31.595091	965.352051	609.327576	-67.052376	958.979248	600.226563	110.408096
-586.437561	74.308098	868.582397	-564.541992	-144.794128	870.426880	-663.339355	94.120193	491.210205	-626.223267	-179.476196	516.900146	-676.747009	97.220871	84.814705	-674.318298	-174.706604	83.604942	-612.254333	141.474335	1357.563965	-579.589172	-204.081497	1356.253174	-544.796082	-25.466234	1348.037109	-589.573364	-54.028797	1633.529053	-670.615906	234.557236	1100.092041	-601.106750	-312.091736	1098.846069	-557.006470	221.732162	849.843140	-482.287659	-285.377869	845.860718	-547.156677	-31.604837	965.337830	609.439270	-67.052002	958.985107	600.214417	110.407486
-586.427612	74.308403	868.552307	-564.510742	-144.832840	870.398621	-663.679321	94.232216	491.282227	-626.141602	-179.525909	516.908081	-676.852783	97.182076	84.858444	-674.359009	-174.717422	83.640137	-612.277222	141.482788	1357.499756	-579.607544	-204.099487	1356.209595	-544.849365	-25.460960	1347.976074	-589.466187	-53.985786	1633.527832	-670.641357	234.522766	1100.016357	-601.073242	-312.270660	1098.893311	-557.084106	221.678925	849.775330	-482.402618	-285.252228	845.812317	-547.136047	-31.621155	965.308533	609.531738	-67.068199	959.014343	600.208435	110.375191
-586.387268	74.240616	868.526855	-564.415283	-144.880890	870.411621	-663.307800	94.047935	491.185394	-626.083374	-179.531601	516.897217	-676.736877	97.216629	84.843491	-674.365845	-174.716858	83.641205	-612.318542	141.479614	1357.446045	-579.611694	-204.107910	1356.208618	-544.883057	-25.479322	1347.935425	-589.380615	-53.903160	1633.522217	-670.683289	234.463318	1099.936768	-601.210938	-311.989075	1098.747437	-557.175659	221.624725	849.674683	-482.487152	-285.107819	845.727173	-547.076660	-31.655621	965.303955	609.615051	-67.079102	959.076294	600.231750	110.345978
-586.392517	74.206657	868.504272	-564.370544	-144.908157	870.393188	-663.362671	94.036179	491.209290	-626.105286	-179.546753	516.905273	-676.783997	97.187592	84.854538	-674.369934	-174.710648	83.646271	-612.369385	141.497421	1357.396240	-579.652344	-204.121902	1356.171753	-544.928711	-25.490875	1347.894287	-589.287048	-53.826347	1633.520264	-670.739075	234.413391	1099.868286	-601.291992	-311.931519	1098.721802	-557.267761	221.584427	849.579590	-482.589294	-284.953491	845.675354	-547.059387	-31.678101	965.283813	609.739319	-67.064743	959.140625	600.313171	110.347580
-586.352417	74.186058	868.502136	-564.320313	-144.933319	870.383972	-663.323547	93.987396	491.206879	-626.165161	-179.531250	516.931519	-676.763794	97.187111	84.839935	-674.392883	-174.699203	83.629250	-612.432861	141.494019	1357.358643	-579.710144	-204.135178	1356.153442	-544.992004	-25.488667	1347.868774	-589.193909	-53.742622	1633.525391	-670.825623	234.356323	1099.802490	-601.323425	-312.142670	1098.766113	-557.359253	221.522705	849.496399	-482.712067	-284.814850	845.662415	-547.027527	-31.704142	965.282227	609.852112	-67.022263	959.204712	600.391541	110.349274
-586.338867	74.151169	868.488403	-564.249084	-144.959167	870.382019	-663.292542	93.940765	491.190948	-626.130310	-179.491852	516.947632	-676.760010	97.188461	84.834000	-674.348450	-174.726807	83.645462	-612.493469	141.488373	1357.301758	-579.752258	-204.166992	1356.116821	-545.058655	-25.496000	1347.836426	-589.086914	-53.628990	1633.548340	-670.890808	234.289017	1099.736694	-601.425964	-312.114380	1098.738281	-557.459229	221.494583	849.430908	-482.858185	-284.683990	845.612061	-546.985535	-31.721796	965.273987	609.964844	-66.985359	959.303955	600.489197	110.385185
-586.336548	74.115242	868.476013	-564.192444	-145.007202	870.356750	-663.565918	94.058884	491.245728	-626.251038	-179.438141	516.963745	-676.857117	97.142120	84.878654	-674.288940	-174.771500	83.645035	-612.576721	141.489975	1357.251099	-579.812866	-204.172745	1356.087524	-545.130493	-25.490612	1347.813354	-588.994263	-53.600868	1633.556396	-670.981750	234.224167	1099.641968	-601.548462	-312.051941	1098.689453	-557.530884	221.426468	849.343323	-482.997192	-284.592346	845.547363	-546.954346	-31.762413	965.254578	610.093384	-66.981407	959.421204	600.640869	110.391518
-586.320984	74.057083	868.443726	-564.130127	-145.041061	870.343384	-663.284363	93.900436	491.196838	-626.379883	-179.411575	517.001343	-676.743530	97.162453	84.861534	-674.339783	-174.761597	83.603714	-612.656555	141.469162	1357.186523	-579.883911	-204.191132	1356.063477	-545.207214	-25.494678	1347.778564	-588.888306	-53.534405	1633.567993	-671.100647	234.174576	1099.582397	-601.667236	-312.054657	1098.646484	-557.664917	221.379349	849.261658	-483.146240	-284.479584	845.495056	-546.908813	-31.793056	965.229248	610.222168	-66.942055	959.554321	600.799988	110.432137
-586.329224	73.980637	868.411560	-564.086914	-145.061050	870.336609	-663.326904	93.966812	491.225220	-626.543030	-179.372162	517.025818	-676.762573	97.146873	84.893318	-674.314636	-174.764648	83.633255	-612.758545	141.460297	1357.146606	-579.927795	-204.207825	1356.029785	-545.292664	-25.508018	1347.753540	-588.837341	-53.464359	1633.584717	-671.222778	234.107178	1099.487671	-601.782104	-312.012482	1098.616455	-557.768066	221.347733	849.198853	-483.294708	-284.384918	845.434570	-546.875854	-31.821051	965.204407	610.329407	-66.908783	959.656372	601.006897	110.492615
-586.288513	73.975876	868.406311	-564.041138	-145.061798	870.323730	-663.258728	93.913200	491.194489	-626.683960	-179.310730	517.044922	-676.747070	97.159393	84.893188	-674.252563	-174.756927	83.612930	-612.850769	141.456604	1357.092896	-579.966370	-204.211472	1356.020996	-545.338745	-25.513884	1347.729126	-588.750244	-53.379581	1633.612305	-671.352417	234.028000	1099.423096	-601.900269	-311.984222	1098.569336	-557.875671	221.309402	849.129028	-483.445496	-284.279541	845.385864	-546.830750	-31.826231	965.194885	610.455566	-66.893410	959.785583	601.197754	110.537369
-586.269165	73.937302	868.413391	-563.977478	-145.096771	870.312378	-663.365845	93.990746	491.242523	-626.891479	-179.260483	517.081726	-676.798767	97.128784	84.900551	-674.266174	-174.751373	83.591110	-612.919128	141.443451	1357.055542	-580.029480	-204.236679	1355.996338	-545.395386	-25.502975	1347.704224	-588.700806	-53.305969	1633.644287	-671.478516	233.962036	1099.360474	-602.034241	-311.964722	1098.537964	-557.985535	221.280212	849.080933	-483.610413	-284.176514	845.367004	-546.782654	-31.864628	965.190857	610.582092	-66.886833	959.903320	601.399292	110.554848
-586.325012	73.753731	868.358521	-563.940979	-145.215057	870.339905	-663.336731	93.995293	491.213318	-627.090881	-179.158325	517.117798	-676.785278	97.146317	84.890640	-674.218384	-174.759094	83.616081	-613.017944	141.431900	1357.033813	-580.047791	-204.247498	1356.003662	-545.436340	-25.515701	1347.698364	-588.664063	-53.245998	1633.663086	-671.613586	233.887421	1099.315796	-602.175232	-311.949127	1098.537842	-558.081421	221.242538	849.044128	-483.778778	-284.081940	845.340637	-546.787231	-31.965921	965.173767	610.685059	-66.878242	960.020142	601.575195	110.570747
-586.217102	73.906502	868.400146	-563.906799	-145.168549	870.316711	-663.288635	94.000687	491.243835	-627.298401	-179.089066	517.160828	-676.776306	97.132080	84.890053	-674.200439	-174.759933	83.606331	-613.118774	141.447342	1356.986694	-580.058838	-204.250809	1356.001831	-545.492676	-25.526611	1347.691650	-588.649048	-53.181915	1633.699829	-671.767883	233.806549	1099.268921	-602.309692	-311.900635	1098.489868	-558.162231	221.174088	849.005188	-483.947327	-284.008728	845.303162	-546.722168	-31.906582	965.186279	610.810059	-66.799355	960.109497	601.722778	110.618973
-586.171265	73.875046	868.397400	-563.864380	-145.211319	870.311707	-663.202209	93.991104	491.224548	-627.558289	-179.026489	517.188416	-676.774109	97.132568	84.886169	-674.219604	-174.759323	83.581482	-613.186646	141.410629	1356.946655	-580.072571	-204.292648	1355.969116	-545.532471	-25.521015	1347.677124	-588.637390	-53.125511	1633.736084	-671.924561	233.734116	1099.221191	-602.417175	-311.908447	1098.502563	-558.287537	221.139297	848.970215	-484.099213	-283.938293	845.299011	-546.675354	-31.945059	965.181702	610.901855	-66.755058	960.210693	601.870605	110.670517
-586.185181	73.797592	868.374268	-563.865601	-145.286011	870.313477	-663.208496	94.047287	491.217346	-627.841858	-178.986832	517.240540	-676.800781	97.121216	84.896103	-674.255981	-174.776306	83.569405	-613.264160	141.408569	1356.909912	-580.092346	-204.306503	1355.964111	-545.578308	-25.524454	1347.666138	-588.647888	-53.059696	1633.776855	-672.075684	233.657654	1099.171875	-602.533508	-311.923401	1098.483521	-558.410706	221.126587	848.909607	-484.273254	-283.930237	845.253784	-546.669800	-32.007244	965.166565	610.985657	-66.748375	960.286011	602.010803	110.691010
-586.184998	73.751472	868.334167	-563.903503	-145.313065	870.279053	-663.151611	94.040390	491.234924	-627.861633	-178.208496	516.959412	-676.791870	97.129013	84.904442	-674.210022	-174.791733	83.480652	-613.341797	141.383743	1356.866333	-580.127563	-204.306137	1355.933594	-545.615723	-25.531080	1347.635742	-588.663330	-52.996044	1633.808228	-672.230835	233.604721	1099.144531	-602.633545	-311.932220	1098.460938	-558.539978	221.109665	848.873718	-484.424042	-283.908600	845.198608	-546.667969	-32.043919	965.123230	611.043335	-66.704910	960.333374	602.098938	110.728065
-586.320068	73.524010	868.265808	-563.960083	-145.440002	870.263428	-663.158020	94.067024	491.178802	-628.386841	-178.922134	517.306580	-676.792664	97.153427	84.901756	-674.285522	-174.780914	83.558823	-613.405823	141.360123	1356.825562	-580.116943	-204.313354	1355.906616	-545.637207	-25.531361	1347.635742	-588.701477	-52.949368	1633.850098	-672.365051	233.528793	1099.100098	-602.726135	-311.925812	1098.439331	-558.649170	221.060577	848.834290	-484.574127	-283.892181	845.145630	-546.726624	-32.182465	965.068665	611.094482	-66.676750	960.371277	602.163574	110.767952
-586.294556	73.531303	868.253601	-563.987793	-145.454697	870.253357	-663.097839	94.027237	491.158905	-628.613708	-178.900055	517.368164	-676.789795	97.148026	84.920288	-674.262512	-174.809402	83.549118	-613.464050	141.351822	1356.779053	-580.115051	-204.324753	1355.885742	-545.672180	-25.541069	1347.597412	-588.775818	-52.890213	1633.877930	-672.482971	233.441483	1099.064331	-602.787537	-311.965546	1098.450073	-558.777710	221.019089	848.767883	-484.689972	-283.896851	845.101990	-546.715881	-32.191353	965.054260	611.178894	-66.639389	960.394165	602.261963	110.768387
-586.294250	73.480865	868.232910	-564.038208	-145.481934	870.238037	-663.084534	94.026085	491.191589	-628.803650	-178.828598	517.366638	-676.792297	97.147018	84.920135	-674.300903	-174.797577	83.527725	-613.507385	141.338165	1356.749512	-580.102600	-204.350784	1355.878052	-545.674927	-25.540661	1347.596802	-588.826355	-52.823799	1633.939453	-672.600525	233.389740	1099.034302	-602.837463	-311.960724	1098.428467	-558.907715	220.982529	848.746582	-484.828125	-283.892212	845.053894	-546.724670	-32.232410	965.031555	611.224670	-66.606842	960.399475	602.318359	110.819374
-586.285950	73.472816	868.238220	-564.073975	-145.523972	870.236694	-663.093872	94.033463	491.201202	-629.027283	-178.850006	517.421814	-676.822754	97.139580	84.918678	-674.291077	-174.805679	83.546196	-613.548218	141.327347	1356.726807	-580.136536	-204.347534	1355.848633	-545.683411	-25.564249	1347.588257	-588.919983	-52.786461	1633.984009	-672.721985	233.315277	1098.997192	-602.917175	-311.968628	1098.383545	-559.041016	220.949738	848.713074	-484.937561	-283.911743	844.993530	-546.734436	-32.266273	965.032654	611.277588	-66.572655	960.390747	602.363159	110.834106
-586.282776	73.445366	868.210999	-564.124207	-145.571213	870.234924	-663.102783	94.016716	491.168793	-628.980042	-178.018692	517.143555	-676.803589	97.141655	84.890213	-674.277771	-174.806747	83.448494	-613.574463	141.306183	1356.701660	-580.123352	-204.371964	1355.829956	-545.696350	-25.581823	1347.573975	-588.988770	-52.713081	1634.044312	-672.837280	233.262802	1098.980469	-602.962708	-311.989746	1098.368042	-559.170227	220.892380	848.660156	-485.064667	-283.966675	844.952393	-546.744446	-32.298435	965.013977	611.304077	-66.540833	960.358521	602.379639	110.838387
-586.306091	73.453560	868.210876	-564.189331	-145.611862	870.236877	-663.126465	94.009407	491.168457	-629.156189	-177.996246	517.145386	-676.817200	97.150383	84.895897	-674.246033	-174.826599	83.424423	-613.584106	141.286041	1356.677734	-580.158936	-204.392960	1355.811279	-545.702332	-25.588417	1347.562866	-589.066833	-52.661335	1634.095703	-672.936462	233.194748	1098.944702	-603.025635	-311.971161	1098.340820	-559.289063	220.866821	848.606079	-485.158661	-283.999756	844.907837	-546.774841	-32.318653	965.010864	611.385010	-66.505180	960.319702	602.388367	110.861946
-586.332886	73.415474	868.187683	-564.279114	-145.655472	870.204773	-663.212830	94.035324	491.183807	-629.376526	-178.045731	517.197571	-676.821655	97.150452	84.895844	-674.241943	-174.819305	83.428322	-613.591431	141.267502	1356.628296	-580.173035	-204.423553	1355.755737	-545.718811	-25.615580	1347.525024	-589.184570	-52.574604	1634.127563	-673.019348	233.143799	1098.928101	-603.039551	-312.030579	1098.339844	-559.436340	220.822495	848.551025	-485.243347	-284.049683	844.854187	-546.807800	-32.369213	964.976074	611.419189	-66.495277	960.271118	602.338684	110.875542
-586.369385	73.379433	868.180542	-564.355225	-145.711411	870.209229	-663.239258	94.005638	491.170197	-629.585876	-177.989410	517.189026	-676.838074	97.148666	84.887695	-674.274597	-174.818710	83.402901	-613.575256	141.242264	1356.605957	-580.170898	-204.449738	1355.728149	-545.717896	-25.629812	1347.498657	-589.257935	-52.552650	1634.184814	-673.080872	233.088791	1098.905029	-603.086304	-312.011108	1098.293579	-559.583984	220.776581	848.491211	-485.312622	-284.110321	844.797424	-546.847107	-32.413952	964.969666	611.454285	-66.488060	960.206177	602.279907	110.887848
-586.421082	73.325081	868.142944	-564.464294	-145.717331	870.180054	-663.726746	94.224434	491.282471	-629.768250	-177.973557	517.239014	-676.973328	97.107254	84.916092	-674.278259	-174.840012	83.419098	-613.539734	141.225922	1356.559204	-580.196777	-204.466888	1355.675049	-545.704773	-25.675806	1347.476318	-589.354919	-52.505093	1634.223511	-673.150391	233.029037	1098.888428	-603.124207	-312.019470	1098.242676	-559.723511	220.733276	848.419678	-485.379120	-284.186035	844.726563	-546.897095	-32.444084	964.927185	611.478394	-66.482651	960.142090	602.201843	110.898834
-586.456482	73.296059	868.113770	-564.566589	-145.776367	870.169373	-663.391968	93.996109	491.160889	-629.894958	-177.928177	517.226624	-676.861450	97.146950	84.875488	-674.251770	-174.838699	83.413239	-613.519470	141.204681	1356.536743	-580.216858	-204.487228	1355.618164	-545.685242	-25.714510	1347.442627	-589.437927	-52.442520	1634.255005	-673.185669	232.979462	1098.837158	-603.137939	-312.023041	1098.212402	-559.867737	220.703751	848.339966	-485.418518	-284.238770	844.690491	-546.951050	-32.487831	964.902832	611.494385	-66.463043	960.065430	602.018860	110.991318
-586.382996	73.485085	868.170898	-564.609558	-145.720993	870.132446	-663.443542	93.974632	491.210205	-630.177551	-178.641495	517.495300	-676.871887	97.135712	84.868126	-674.294739	-174.845764	83.474457	-613.473694	141.181122	1356.504883	-580.232666	-204.510361	1355.588989	-545.662964	-25.758451	1347.405518	-589.525513	-52.401974	1634.276367	-673.225525	232.917816	1098.815063	-603.196960	-311.984100	1098.151489	-559.933655	220.687469	848.307007	-485.470123	-284.343170	844.629028	-546.941711	-32.424721	964.916992	611.566650	-66.505035	959.977234	602.010437	110.890999
-586.437927	73.425148	868.158997	-564.693237	-145.780914	870.134399	-663.502625	93.958145	491.199005	-630.324158	-178.616470	517.525330	-676.884216	97.134529	84.864975	-674.299011	-174.839859	83.450394	-613.419312	141.166458	1356.487549	-580.252502	-204.525192	1355.548706	-545.654175	-25.790268	1347.376709	-589.591187	-52.357975	1634.295898	-673.236328	232.885010	1098.789917	-603.232483	-312.003967	1098.116943	-560.043518	220.643845	848.267944	-485.510406	-284.419861	844.591492	-547.002563	-32.481537	964.909424	611.613525	-66.546082	959.921326	601.947876	110.849258
-586.518799	73.384750	868.136169	-564.825928	-145.791962	870.128296	-663.648071	93.944473	491.184052	-630.475708	-178.631104	517.516663	-676.943909	97.120071	84.832947	-674.308228	-174.837082	83.442245	-613.359741	141.144852	1356.436157	-580.287109	-204.563736	1355.519775	-545.615234	-25.827629	1347.346924	-589.651428	-52.324554	1634.322998	-673.262268	232.845474	1098.766724	-603.261780	-312.032074	1098.096558	-560.194031	220.600128	848.181396	-485.530060	-284.521088	844.568237	-547.094788	-32.504799	964.890442	611.656128	-66.579025	959.844604	601.888306	110.795609
-586.595093	73.365685	868.128235	-564.935059	-145.817245	870.121521	-663.810547	93.981377	491.218628	-630.833313	-178.774307	517.581238	-676.951233	97.103622	84.836700	-674.370605	-174.836090	83.461433	-613.289368	141.131439	1356.405762	-580.338928	-204.599396	1355.465210	-545.605164	-25.887957	1347.304688	-589.693481	-52.292080	1634.342163	-673.272400	232.826721	1098.779053	-603.336609	-311.998016	1098.033569	-560.432495	220.567810	848.076416	-485.566833	-284.606934	844.530640	-547.180786	-32.530197	964.881287	611.708435	-66.594841	959.783142	601.814331	110.778244
-586.708130	73.316307	868.098572	-565.091980	-145.847244	870.089783	-663.933105	93.969650	491.216309	-630.981262	-178.798950	517.590454	-676.982788	97.112679	84.840546	-674.385620	-174.834824	83.433884	-613.203186	141.101395	1356.379395	-580.371338	-204.625763	1355.437378	-545.601318	-25.912109	1347.270508	-589.725708	-52.264542	1634.362305	-673.268372	232.785568	1098.761108	-603.369019	-312.003693	1098.003296	-560.463013	220.504013	848.031921	-485.601898	-284.726471	844.505371	-547.281433	-32.572903	964.840393	611.763916	-66.624031	959.705017	601.749451	110.759369
-586.789734	73.299110	868.097656	-565.209167	-145.885544	870.072205	-664.091370	93.980896	491.227753	-630.846680	-178.660400	517.537231	-676.989319	97.124054	84.835472	-674.325684	-174.852448	83.411293	-613.112671	141.083023	1356.325684	-580.416748	-204.650574	1355.389404	-545.582092	-25.960218	1347.229492	-589.733337	-52.241131	1634.375122	-673.265198	232.781677	1098.745117	-603.442261	-312.004364	1097.989258	-560.644714	220.469727	847.947754	-485.625214	-284.827789	844.480835	-547.367310	-32.611649	964.827515	611.777283	-66.679306	959.661255	601.683228	110.731186
-586.894958	73.257973	868.076233	-565.333130	-145.927902	870.064514	-664.144775	93.973663	491.241119	-630.935120	-178.645447	517.537720	-676.999939	97.125633	84.815704	-674.313416	-174.873230	83.414230	-613.005981	141.053299	1356.287476	-580.467957	-204.691635	1355.362305	-545.543030	-25.993229	1347.189575	-589.719849	-52.218834	1634.392090	-673.248169	232.768051	1098.745361	-603.516663	-311.975525	1097.941406	-560.796753	220.419266	847.864441	-485.647675	-284.906982	844.465820	-547.460938	-32.647850	964.806458	611.800598	-66.698509	959.619690	601.619812	110.654144
-586.961853	73.268242	868.076355	-565.446289	-145.945450	870.052979	-664.252258	93.972023	491.228058	-631.001282	-178.648621	517.523987	-676.741943	96.874825	84.556335	-674.303162	-174.870316	83.418404	-612.914001	141.029434	1356.278198	-580.501404	-204.716034	1355.338135	-545.530396	-26.063534	1347.142212	-589.698059	-52.219170	1634.399414	-673.229431	232.741684	1098.727173	-603.573120	-311.982697	1097.895020	-560.907593	220.351410	847.799072	-485.661316	-285.010590	844.448608	-547.541748	-32.662201	964.798401	611.815247	-66.756180	959.593811	601.570251	110.620682
-587.037476	73.249290	868.058533	-565.568237	-145.948654	870.041138	-664.341797	93.970856	491.247223	-631.074341	-178.638947	517.533630	-676.775818	96.870934	84.547447	-674.282898	-174.876846	83.419693	-612.802612	140.997330	1356.259399	-580.553101	-204.741989	1355.310791	-545.500244	-26.100691	1347.107910	-589.664795	-52.204453	1634.401978	-673.194031	232.751831	1098.721924	-603.664001	-311.973969	1097.863770	-561.014282	220.320923	847.749634	-485.678497	-285.086700	844.440063	-547.624573	-32.674969	964.778870	611.832214	-66.806572	959.554260	601.535522	110.541550
-587.137634	73.256653	868.071716	-565.686707	-145.995651	870.028687	-664.389771	93.947983	491.233734	-631.215881	-178.654816	517.552734	-677.070862	97.119110	84.815125	-674.392212	-174.853210	83.394028	-612.724548	140.999222	1356.235474	-580.627014	-204.783752	1355.289429	-545.505432	-26.150229	1347.065552	-589.586853	-52.201401	1634.418213	-673.167236	232.734543	1098.704468	-603.749451	-311.975555	1097.825073	-561.088257	220.258530	847.691406	-485.710663	-285.161072	844.450867	-547.727600	-32.708652	964.777893	611.841919	-66.804680	959.528564	601.502808	110.504333
-587.247375	73.274910	868.065796	-565.847473	-145.996078	870.002014	-664.486572	93.943489	491.241760	-631.295593	-178.664032	517.552002	-677.070251	97.124191	84.821457	-674.395996	-174.860764	83.371979	-612.602234	140.959763	1356.204590	-580.677917	-204.813889	1355.260986	-545.490173	-26.199303	1347.018799	-589.510315	-52.196526	1634.426270	-673.143250	232.705063	1098.715942	-603.914246	-311.766235	1097.712402	-561.176636	220.196106	847.627563	-485.755768	-285.251587	844.438782	-547.841187	-32.713730	964.755615	611.843811	-66.873512	959.539368	601.483215	110.456932
-587.359619	73.214111	868.063477	-565.985962	-146.048004	870.015686	-664.532349	93.912506	491.219299	-631.196838	-177.926331	517.255981	-677.054688	97.118881	84.806763	-674.328369	-174.898102	83.300224	-612.524231	140.944107	1356.179321	-580.748901	-204.842850	1355.222534	-545.481567	-26.243536	1346.960083	-589.392822	-52.187836	1634.424805	-673.089294	232.699951	1098.715088	-604.015320	-311.767670	1097.696533	-561.252625	220.118240	847.573364	-485.802979	-285.346649	844.429443	-547.953369	-32.765152	964.757202	611.831299	-66.910904	959.566956	601.470276	110.400589
-587.468506	73.201073	868.036499	-566.138489	-146.095581	869.993713	-664.665405	93.924438	491.231476	-631.305420	-177.891678	517.255920	-677.107971	97.124680	84.796165	-674.353821	-174.878281	83.276382	-612.418884	140.905090	1356.128662	-580.790955	-204.873962	1355.203491	-545.494568	-26.300694	1346.907715	-589.264771	-52.186890	1634.429077	-673.048706	232.683487	1098.687622	-604.123047	-311.811584	1097.675659	-561.312195	220.031952	847.514648	-485.894318	-285.444702	844.406616	-548.069519	-32.798195	964.728455	611.796204	-66.937958	959.605774	601.452209	110.385269
-587.644226	73.100395	867.988953	-566.311401	-146.157715	869.974060	-664.644775	93.882706	491.181580	-631.777771	-178.738602	517.609741	-677.064026	97.129745	84.770798	-674.424316	-174.886658	83.362396	-612.342896	140.874527	1356.082642	-580.888489	-204.910034	1355.128662	-545.484985	-26.352819	1346.839722	-589.114990	-52.158634	1634.422119	-672.986389	232.674454	1098.683960	-604.223389	-311.835632	1097.645020	-561.357056	219.954071	847.464844	-485.961182	-285.481384	844.384094	-548.209717	-32.863205	964.683960	611.788879	-66.963310	959.630432	601.452637	110.367477
-587.668152	73.225609	868.004150	-566.411560	-146.135757	869.937500	-664.704102	93.878448	491.201233	-631.912842	-178.751068	517.611023	-677.060791	97.142349	84.777245	-674.399719	-174.897797	83.365738	-612.276245	140.847153	1356.021851	-580.946106	-204.947067	1355.095337	-545.510010	-26.392389	1346.765625	-588.938599	-52.158710	1634.411865	-672.939514	232.621674	1098.645020	-604.317261	-311.855072	1097.590088	-561.379395	219.879807	847.390381	-486.020111	-285.534149	844.361145	-548.262634	-32.823036	964.671814	611.794678	-66.979774	959.669556	601.493347	110.337990
-587.815002	73.117943	867.962524	-566.555725	-146.208313	869.921143	-664.773132	93.837524	491.166412	-632.042175	-178.753098	517.631042	-677.068176	97.142586	84.772476	-674.476196	-174.873703	83.375771	-612.237610	140.833862	1355.984009	-580.989746	-204.988266	1355.054443	-545.501892	-26.452965	1346.698364	-588.762390	-52.156784	1634.399170	-672.769897	232.395172	1098.333252	-604.433167	-311.845215	1097.539429	-561.422241	219.801788	847.316711	-486.100006	-285.578827	844.310364	-548.383545	-32.898876	964.634888	611.758972	-67.061607	959.739990	601.505493	110.291405
-587.879944	73.130539	867.953491	-566.667053	-146.202515	869.884277	-664.741455	93.794670	491.157135	-632.183899	-178.750107	517.614746	-677.067017	97.130638	84.762306	-674.454041	-174.881256	83.379677	-612.184448	140.802414	1355.952148	-581.043274	-205.025879	1354.975952	-545.529785	-26.506998	1346.620117	-588.579102	-52.159805	1634.366211	-672.726318	232.332550	1098.290283	-604.473633	-312.131073	1097.575806	-561.420349	219.723206	847.246277	-486.219666	-285.603271	844.282715	-548.451477	-32.906113	964.606506	611.749939	-67.088570	959.813110	601.554321	110.234192
-587.973267	73.132668	867.940186	-566.791992	-146.248581	869.856262	-664.702942	93.683907	491.096405	-632.109192	-177.989380	517.312561	-677.045837	97.140144	84.727486	-674.454468	-174.895615	83.269249	-612.162903	140.799698	1355.912964	-581.090454	-205.075729	1354.934448	-545.558289	-26.535208	1346.551636	-588.341309	-52.147572	1634.345215	-672.677612	232.279129	1098.230469	-604.593506	-312.116547	1097.507080	-561.428894	219.645187	847.194519	-486.326355	-285.648193	844.225525	-548.546814	-32.938141	964.582031	611.749207	-67.116013	959.874146	601.599915	110.173004
-588.033264	73.128067	867.925293	-566.907410	-146.300308	869.855774	-664.759155	93.683975	491.112335	-632.274963	-177.994034	517.338013	-677.044189	97.147820	84.720169	-674.474915	-174.912811	83.282303	-612.135376	140.771729	1355.862671	-581.171204	-205.115768	1354.870483	-545.609375	-26.570993	1346.486206	-588.088684	-52.159355	1634.324463	-672.649109	232.213470	1098.186646	-604.745422	-312.116455	1097.443970	-561.432251	219.561188	847.150146	-486.466003	-285.691620	844.165527	-548.625854	-32.967293	964.571777	611.719604	-67.171722	959.957153	601.622620	110.122253
-588.093079	73.109467	867.905457	-566.992310	-146.308899	869.813965	-664.790039	93.620163	491.092712	-632.365112	-177.929871	517.325317	-677.021179	97.155609	84.714211	-674.435303	-174.941284	83.267410	-612.168335	140.764511	1355.826416	-581.248962	-205.149643	1354.805542	-545.675415	-26.610996	1346.416382	-587.813721	-52.203533	1634.309814	-672.627380	232.167252	1098.154053	-604.898010	-312.084625	1097.347412	-561.431946	219.429382	847.092712	-486.633270	-285.726257	844.085571	-548.677002	-32.991596	964.534973	611.658386	-67.209198	960.044739	601.635254	110.053032
-588.167664	73.074387	867.887939	-567.087219	-146.357117	869.807312	-664.865417	93.591118	491.108673	-632.537903	-177.926895	517.362854	-677.021118	97.170853	84.713615	-674.428406	-174.937454	83.235344	-612.158630	140.725479	1355.782104	-581.354126	-205.185608	1354.718872	-545.731689	-26.648623	1346.356323	-587.546753	-52.179386	1634.284668	-672.716492	232.321030	1098.371460	-605.041260	-312.149902	1097.298584	-561.420044	219.322250	847.069214	-486.815552	-285.752014	843.989624	-548.749512	-33.030254	964.519043	611.636353	-67.219971	960.119263	601.645264	110.039841
-588.157715	73.189034	867.880005	-567.159302	-146.330643	869.765198	-664.909058	93.570145	491.094849	-632.712036	-177.900604	517.362183	-676.725708	96.920212	84.404854	-674.440979	-174.950119	83.250748	-612.175476	140.713287	1355.739746	-581.396851	-205.214249	1354.649170	-545.788086	-26.672421	1346.289429	-587.266724	-52.173279	1634.263062	-672.697021	232.264771	1098.323975	-605.198730	-312.007385	1097.180176	-561.384094	219.224731	847.025391	-486.996429	-285.746033	843.892456	-548.772400	-32.986080	964.492554	611.571106	-67.289200	960.192017	601.646973	109.970787
-588.200684	73.192635	867.872803	-567.220825	-146.361343	869.734192	-664.943787	93.540100	491.125824	-633.027039	-178.592545	517.638794	-676.726379	96.925308	84.411453	-674.406677	-174.957565	83.313751	-612.183472	140.699188	1355.674561	-581.462036	-205.233383	1354.571289	-545.821472	-26.685966	1346.213867	-586.989197	-52.164921	1634.244141	-672.696960	232.193634	1098.266357	-605.361938	-311.989563	1097.095825	-561.338745	219.118835	846.992554	-487.184143	-285.763458	843.783508	-548.812744	-33.011871	964.470276	611.485474	-67.316582	960.263672	601.639526	109.921112
-588.226257	73.193314	867.870300	-567.282166	-146.367218	869.713684	-664.995911	93.480064	491.116211	-633.197449	-178.599670	517.681396	-676.723511	96.932373	84.404709	-674.424194	-174.951721	83.307587	-612.210938	140.715240	1355.627563	-581.514832	-205.273193	1354.488159	-545.884033	-26.738045	1346.153564	-586.715942	-52.154778	1634.223999	-672.692200	232.126587	1098.158936	-605.518433	-311.985870	1096.989746	-561.280273	218.994553	846.949768	-487.408691	-285.791443	843.661682	-548.848511	-33.026424	964.456909	611.444336	-67.346016	960.313171	601.638489	109.918465
-588.243286	73.192337	867.854126	-567.331299	-146.386612	869.697815	-665.018982	93.442513	491.092529	-633.345703	-178.522675	517.683289	-676.745056	96.916267	84.387901	-674.473633	-174.957474	83.297012	-612.245972	140.713593	1355.582031	-581.544250	-205.291702	1354.440063	-545.947632	-26.747797	1346.098877	-586.452820	-52.148129	1634.201660	-672.701172	232.047760	1098.106812	-605.682983	-312.099396	1096.968506	-561.239441	218.891312	846.912781	-487.644958	-285.782074	843.556824	-548.882385	-33.041073	964.441284	611.356262	-67.364952	960.362244	601.617493	109.880943
-588.263611	73.178810	867.838806	-567.390076	-146.402069	869.674316	-665.073120	93.434601	491.107422	-633.580750	-178.508530	517.718445	-676.717529	96.927856	84.386681	-674.465027	-174.965271	83.302498	-612.279907	140.673889	1355.540405	-581.604492	-205.318924	1354.370850	-546.027649	-26.791170	1346.047485	-586.196411	-52.127697	1634.194336	-672.712463	231.973343	1098.032227	-605.916443	-311.744995	1096.772827	-561.196350	218.752762	846.893555	-487.893341	-285.804840	843.401245	-548.919250	-33.063957	964.421448	611.293030	-67.402962	960.406128	601.594604	109.862183
-588.371887	73.037018	867.791260	-567.451172	-146.482086	869.676819	-665.115723	93.389320	491.068634	-633.770996	-178.463837	517.745850	-677.023621	97.174118	84.675499	-674.525330	-174.968979	83.268707	-612.366577	140.678787	1355.497437	-581.680237	-205.359421	1354.313232	-546.105408	-26.808563	1346.005493	-585.918640	-52.156425	1634.180542	-672.737183	231.913773	1097.968628	-606.088257	-311.756165	1096.702759	-561.144775	218.632416	846.878418	-488.182312	-285.804138	843.261536	-548.986389	-33.144222	964.392456	611.220154	-67.439331	960.439514	601.582397	109.854805
-588.407776	73.002792	867.770813	-567.481262	-146.533157	869.674255	-665.233215	93.384224	491.094910	-633.933960	-178.444077	517.760742	-677.016724	97.184891	84.669067	-674.487793	-174.980408	83.246552	-612.399353	140.663925	1355.437744	-581.747620	-205.370392	1354.212036	-546.174622	-26.830416	1345.938721	-585.678467	-52.105255	1634.182617	-672.758118	231.855789	1097.926514	-606.221008	-311.913269	1096.715088	-561.110413	218.522476	846.842041	-488.503265	-285.797546	843.131531	-549.009216	-33.177650	964.377502	611.122742	-67.479881	960.463318	601.541687	109.808899
-588.455200	73.006577	867.749695	-567.545959	-146.548874	869.640320	-665.298889	93.368561	491.106476	-634.135132	-178.389923	517.810852	-677.034180	97.186920	84.676910	-674.432861	-174.988083	83.266342	-612.455933	140.653915	1355.387329	-581.804626	-205.398026	1354.140991	-546.240479	-26.848190	1345.885742	-585.445862	-52.060566	1634.179688	-672.777588	231.790482	1097.865479	-606.384583	-311.943848	1096.653687	-561.070374	218.377335	846.825134	-488.810547	-285.784943	842.983093	-549.053833	-33.190750	964.346802	611.010681	-67.515762	960.480042	601.502441	109.776932
-588.448547	73.004799	867.735718	-567.575317	-146.558624	869.623474	-665.385132	93.353638	491.119354	-634.252747	-178.343414	517.798401	-677.047241	97.175545	84.684921	-674.426392	-175.000244	83.231224	-612.533508	140.614899	1355.342651	-581.872742	-205.401596	1354.019287	-546.306580	-26.859980	1345.824829	-585.228455	-52.038322	1634.186401	-672.793274	231.711426	1097.776855	-606.568420	-311.922577	1096.557983	-561.029663	218.283401	846.805298	-489.139709	-285.775543	842.832336	-549.061890	-33.202351	964.330627	610.923096	-67.569710	960.481689	601.443542	109.746498
-588.472290	73.010040	867.723145	-567.618408	-146.572830	869.611511	-665.464111	93.340271	491.136261	-634.455261	-178.334946	517.826599	-677.041931	97.169937	84.678459	-674.387329	-175.030334	83.241837	-612.582336	140.609116	1355.297363	-581.911011	-205.416046	1353.931396	-546.372986	-26.887512	1345.778931	-585.043396	-51.996269	1634.175049	-672.812317	231.644501	1097.713745	-606.794006	-311.717194	1096.421875	-560.980042	218.161163	846.781372	-489.448395	-285.734406	842.664795	-549.092651	-33.209171	964.317627	610.821167	-67.618622	960.471130	601.398010	109.729584
-588.472717	73.009346	867.695740	-567.619629	-146.620743	869.594360	-665.511780	93.310524	491.133301	-634.601563	-178.277145	517.821167	-677.062012	97.162910	84.658844	-674.415527	-175.005249	83.229309	-612.627441	140.595688	1355.246216	-581.923767	-205.431763	1353.860840	-546.428650	-26.897926	1345.717407	-584.882629	-51.941990	1634.186768	-672.842957	231.550842	1097.626343	-606.961487	-311.683655	1096.331543	-560.947754	218.084106	846.747192	-489.743011	-285.689911	842.551514	-549.090210	-33.229584	964.294189	610.684326	-67.657684	960.433838	601.322205	109.704773
-588.480652	72.998283	867.686890	-567.644226	-146.637634	869.574158	-665.578369	93.258995	491.169678	-634.482361	-177.457764	517.539001	-677.050476	97.163223	84.669113	-674.375122	-175.042297	83.140305	-612.705750	140.584915	1355.182739	-581.903625	-205.467682	1353.802856	-546.494446	-26.910419	1345.666626	-584.747864	-51.959415	1634.207275	-672.886292	231.449402	1097.532471	-607.147644	-311.673035	1096.247192	-560.911011	217.951660	846.728638	-490.044250	-285.645630	842.421448	-549.104736	-33.250648	964.279480	610.552490	-67.689140	960.403381	601.240479	109.661385
-588.487732	72.986053	867.666992	-567.673584	-146.678421	869.569885	-665.687805	93.252724	491.190277	-634.667053	-177.427460	517.545044	-677.088257	97.165092	84.668808	-674.414001	-175.049881	83.129601	-612.783875	140.562500	1355.118042	-581.944092	-205.461624	1353.712646	-546.548523	-26.942795	1345.609253	-584.636963	-51.891800	1634.207275	-672.937927	231.331635	1097.450317	-607.351135	-311.661072	1096.174194	-560.860229	217.857117	846.694824	-490.355408	-285.602356	842.294800	-549.117615	-33.273258	964.265564	610.446899	-67.728409	960.338867	601.143799	109.672226
-588.501831	72.985298	867.649353	-567.705688	-146.675064	869.541809	-665.756653	93.204254	491.183868	-635.046448	-178.199829	517.876221	-677.087891	97.163216	84.655693	-674.397949	-175.048065	83.223740	-612.843445	140.535156	1355.054321	-581.982666	-205.483643	1353.630005	-546.596436	-26.949764	1345.559082	-584.547485	-51.821819	1634.218262	-672.973877	231.228790	1097.365112	-607.463501	-311.871552	1096.174805	-560.870667	217.776093	846.643494	-490.720306	-285.596649	842.148193	-549.139160	-33.278633	964.242493	610.290344	-67.732391	960.276489	601.036377	109.652245
-588.514526	72.931953	867.615295	-567.732483	-146.718781	869.520447	-665.837952	93.204994	491.178436	-635.202087	-178.184052	517.887817	-677.097229	97.156448	84.642273	-674.393677	-175.052734	83.195457	-612.926208	140.522354	1354.989014	-582.010254	-205.519379	1353.549194	-546.644165	-26.937395	1345.519775	-584.472778	-51.700596	1634.220947	-673.038513	231.147675	1097.295288	-607.677185	-311.835144	1096.087158	-560.839661	217.666153	846.595886	-491.081787	-285.588715	841.966309	-549.144165	-33.322002	964.210144	610.151672	-67.779526	960.207581	600.914001	109.656128
-588.525208	72.907845	867.587463	-567.746216	-146.725494	869.513123	-665.939270	93.200340	491.207458	-635.124878	-177.340927	517.592224	-677.126343	97.130684	84.648186	-674.373352	-175.069839	83.112358	-612.975098	140.527603	1354.933472	-582.007996	-205.533539	1353.469971	-546.683411	-26.950487	1345.458862	-584.410889	-51.597332	1634.236816	-673.083679	231.031097	1097.186035	-607.882263	-311.751099	1096.001587	-560.799744	217.595734	846.543457	-491.394348	-285.521210	841.805786	-549.148926	-33.327923	964.189941	610.022644	-67.752853	960.116333	600.793945	109.659889
-588.512085	72.910896	867.557007	-567.719421	-146.753525	869.485168	-666.030945	93.194977	491.202850	-635.447266	-178.111740	517.910950	-677.164612	97.128174	84.662651	-674.400085	-175.063446	83.182884	-613.015564	140.509735	1354.866089	-582.011780	-205.540817	1353.403320	-546.718689	-26.972466	1345.413086	-584.381104	-51.523483	1634.250854	-673.139404	230.937973	1097.112549	-608.132751	-311.485107	1095.821411	-560.784851	217.555267	846.483337	-491.693817	-285.456604	841.645081	-549.127380	-33.337875	964.160217	609.722961	-67.918449	960.071167	600.625977	109.568993
-588.489319	72.920250	867.534485	-567.688232	-146.752716	869.454163	-666.080688	93.188705	491.214661	-635.535706	-178.094559	517.945496	-677.142151	97.131187	84.666771	-674.390869	-175.072723	83.194839	-613.054932	140.519440	1354.825684	-582.033447	-205.575241	1353.338501	-546.732910	-26.982571	1345.368652	-584.366760	-51.452827	1634.269897	-673.175903	230.805450	1096.985107	-608.261230	-311.646088	1095.825684	-560.748291	217.497131	846.453430	-491.994995	-285.332611	841.527954	-549.098999	-33.335396	964.133057	609.691956	-67.860001	959.948975	600.516357	109.605385
-588.462830	72.886421	867.515747	-567.676514	-146.774323	869.445801	-666.173279	93.141365	491.223114	-635.655518	-178.081406	517.958862	-677.175598	97.121361	84.661896	-674.434387	-175.055222	83.184067	-613.105774	140.495010	1354.765015	-582.003418	-205.596558	1353.293823	-546.744995	-26.987394	1345.333252	-584.367249	-51.381981	1634.297852	-673.212830	230.665359	1096.910767	-608.459106	-311.563141	1095.753418	-560.578491	217.442688	846.473328	-492.302216	-285.295380	841.407043	-549.072937	-33.359692	964.117249	609.589966	-67.845665	959.859070	600.386597	109.581345
-588.458557	72.887009	867.510925	-567.653931	-146.768555	869.423706	-666.199707	93.099648	491.215729	-635.818298	-178.111420	517.974426	-677.174255	97.138855	84.665543	-674.447754	-175.079239	83.205193	-613.149170	140.477722	1354.727783	-582.039978	-205.622833	1353.248779	-546.765259	-27.013390	1345.290283	-584.397156	-51.306877	1634.322510	-673.276184	230.542587	1096.840942	-608.616394	-311.555420	1095.708496	-560.572144	217.366440	846.434753	-492.589325	-285.237274	841.306580	-549.060181	-33.361584	964.104248	609.455444	-67.853462	959.784668	600.252563	109.594444
-588.473633	72.863914	867.480408	-567.660461	-146.788086	869.391907	-666.279663	93.070702	491.242981	-635.884766	-178.083496	517.991699	-677.172852	97.139030	84.668304	-674.450500	-175.077606	83.180946	-613.185913	140.446152	1354.650879	-582.002869	-205.623062	1353.186279	-546.803772	-27.029427	1345.238647	-584.431763	-51.232601	1634.344482	-673.327881	230.448868	1096.781738	-608.827881	-311.385376	1095.622192	-560.541748	217.334778	846.415588	-492.862030	-285.168823	841.190369	-549.055847	-33.380901	964.068420	609.349854	-67.870186	959.734741	600.144226	109.546127
-588.458801	72.856812	867.467712	-567.634338	-146.790924	869.375854	-666.327576	93.058372	491.242126	-635.956299	-178.078690	518.007629	-677.197205	97.129944	84.643616	-674.505066	-175.067780	83.177681	-613.213684	140.429062	1354.616943	-582.020874	-205.650925	1353.153320	-546.830078	-27.032379	1345.183594	-584.484253	-51.133305	1634.370239	-673.402832	230.431747	1096.752441	-608.975403	-311.335663	1095.540039	-560.671509	217.278763	846.339294	-493.084747	-285.096588	841.095093	-549.030090	-33.385284	964.052368	609.259766	-67.910774	959.696472	600.046143	109.513405
-588.492432	72.838806	867.436401	-567.624329	-146.801880	869.346558	-666.416992	93.039520	491.246307	-636.023804	-178.038773	518.023010	-677.207397	97.120186	84.637711	-674.482117	-175.065170	83.160667	-613.240417	140.407318	1354.552002	-582.030640	-205.684814	1353.078003	-546.830627	-27.047873	1345.143433	-584.558167	-51.041870	1634.391357	-673.447571	230.349472	1096.687988	-609.119019	-311.324219	1095.486328	-560.542664	217.218597	846.319519	-493.331848	-285.050781	840.981018	-549.020508	-33.391037	964.015259	609.183899	-67.927902	959.648499	599.955750	109.488579
-588.473022	72.825874	867.421753	-567.572815	-146.835037	869.331665	-666.440002	93.026764	491.236908	-636.016602	-178.041519	518.013306	-677.174011	97.132385	84.625954	-674.457153	-175.082336	83.160202	-613.245300	140.400589	1354.496460	-582.031067	-205.692032	1353.022827	-546.846191	-27.066549	1345.098877	-584.640259	-50.929810	1634.412354	-673.501099	230.301315	1096.624390	-609.260315	-311.275024	1095.423828	-560.528259	217.175491	846.281128	-493.533234	-284.946075	840.873047	-548.989807	-33.410728	964.001831	609.083252	-67.965897	959.645752	599.872681	109.429474
-588.452332	72.844627	867.399414	-567.513550	-146.841537	869.310791	-666.478149	93.021629	491.229797	-636.004028	-178.007843	518.002808	-677.169250	97.133995	84.626495	-674.445618	-175.077469	83.174461	-613.255737	140.381210	1354.437744	-582.038879	-205.711914	1352.942749	-546.846619	-27.078032	1345.055054	-584.700195	-50.832878	1634.447266	-673.543945	230.253235	1096.563599	-609.378357	-311.269226	1095.354370	-560.531311	217.112625	846.235046	-493.747162	-284.876007	840.759827	-548.943726	-33.398697	963.978149	609.001831	-68.037918	959.666870	599.829895	109.354065
-588.442078	72.866646	867.399658	-567.480835	-146.819595	869.291077	-666.520203	93.013840	491.273743	-636.003357	-178.008057	517.995422	-677.201172	97.116463	84.641312	-674.453979	-175.065445	83.171509	-613.272461	140.361603	1354.391846	-582.000610	-205.746979	1352.888306	-546.836060	-27.108311	1345.001587	-584.781067	-50.739883	1634.480713	-673.601990	230.214600	1096.496460	-609.481812	-311.226715	1095.291626	-560.531006	217.081360	846.202515	-493.927155	-284.789795	840.658752	-548.924988	-33.382679	963.969482	608.937927	-68.081619	959.701782	599.796326	109.276520
-588.431213	72.859756	867.390076	-567.436096	-146.833878	869.261475	-666.537048	92.971848	491.244995	-635.949158	-178.004837	517.996216	-677.177551	97.117424	84.667770	-674.429504	-175.078796	83.180527	-613.254578	140.341858	1354.333496	-581.945251	-205.748642	1352.830200	-546.834717	-27.113798	1344.970459	-584.882019	-50.646038	1634.514648	-673.654480	230.160583	1096.437500	-609.585388	-311.205292	1095.215332	-560.528137	217.047562	846.172729	-494.072052	-284.689606	840.574097	-548.891235	-33.397064	963.948242	608.894226	-68.139412	959.730408	599.818787	109.195602
-588.418884	72.836708	867.369629	-567.371765	-146.870895	869.267517	-666.556091	92.965698	491.246918	-635.883911	-178.007629	518.016418	-677.171143	97.122536	84.665817	-674.455933	-175.076721	83.167145	-613.251038	140.332260	1354.281372	-581.972961	-205.777176	1352.775635	-546.832886	-27.126148	1344.938843	-584.980957	-50.539452	1634.543091	-673.584473	229.943970	1096.200684	-609.664368	-311.202545	1095.161865	-560.544617	216.991699	846.119507	-494.233307	-284.614197	840.496155	-548.858948	-33.409515	963.942200	608.845581	-68.179863	959.775452	599.841064	109.128685
-588.427673	72.838089	867.363403	-567.351196	-146.860794	869.231506	-666.583740	92.939270	491.260803	-635.858337	-177.981934	517.999878	-677.207947	97.105057	84.652107	-674.483643	-175.082611	83.176689	-613.260315	140.293808	1354.198120	-581.947083	-205.790024	1352.723389	-546.823608	-27.147913	1344.879150	-585.064514	-50.428009	1634.567017	-673.638916	229.909134	1096.123779	-609.743347	-311.217194	1095.106079	-560.592285	216.968964	846.034607	-494.393646	-284.533386	840.383240	-548.844788	-33.411903	963.918884	608.786194	-68.200386	959.821533	599.857971	109.074203
-588.452271	72.830246	867.330017	-567.327820	-146.855713	869.199829	-666.603760	92.934181	491.262787	-635.786560	-178.005249	517.996338	-677.194397	97.113777	84.639008	-674.402710	-175.087540	83.177780	-613.255371	140.283417	1354.121704	-581.947449	-205.804886	1352.653809	-546.804749	-27.158781	1344.832031	-585.160339	-50.329166	1634.587646	-673.677124	229.883179	1096.067017	-609.788818	-311.202972	1095.035278	-560.614258	216.930618	845.965454	-494.501312	-284.486694	840.300171	-548.838196	-33.405350	963.883850	608.751038	-68.235146	959.879272	599.947998	109.032501
-588.437012	72.833015	867.319519	-567.279602	-146.833328	869.170044	-666.613770	92.925140	491.241882	-635.704041	-177.999802	517.987122	-677.178650	97.095314	84.649788	-674.394104	-175.089157	83.166847	-613.231995	140.242081	1354.040283	-581.941711	-205.812195	1352.575806	-546.809937	-27.164673	1344.765625	-585.237793	-50.213974	1634.601318	-673.715820	229.851196	1096.001709	-609.829041	-311.200958	1094.955078	-560.641602	216.891373	845.897827	-494.596344	-284.433167	840.201660	-548.799988	-33.395863	963.861816	608.692993	-68.260696	959.979248	600.031738	109.010109
-588.420593	72.808914	867.277100	-567.210327	-146.868729	869.146057	-666.585876	92.923004	491.258636	-635.680847	-178.021469	517.986450	-677.171204	97.093109	84.630859	-674.351013	-175.100204	83.198204	-613.209595	140.235413	1353.952148	-581.915100	-205.825699	1352.517578	-546.794128	-27.194553	1344.722778	-585.305908	-50.113850	1634.609863	-673.736450	229.837540	1095.935303	-609.853577	-311.166351	1094.895874	-560.682556	216.853836	845.804199	-494.641144	-284.364594	840.117310	-548.762024	-33.411255	963.829590	608.666565	-68.278786	960.073608	600.169617	109.000069
-588.399597	72.822319	867.267334	-567.154724	-146.895294	869.122498	-666.554138	92.901215	491.255585	-635.566833	-178.012268	517.963623	-677.156372	97.096825	84.631081	-674.322205	-175.103119	83.203651	-613.192993	140.203659	1353.881470	-581.881226	-205.846909	1352.440552	-546.778076	-27.194174	1344.666992	-585.370972	-50.001774	1634.632080	-673.745361	229.824677	1095.866821	-609.869385	-311.162567	1094.830078	-560.722900	216.853699	845.744080	-494.691132	-284.338623	840.042236	-548.727173	-33.420238	963.814087	608.634155	-68.286247	960.179138	600.318054	109.012222
-588.373657	72.845306	867.244446	-567.102783	-146.860138	869.096924	-666.494141	92.893501	491.235718	-635.522522	-178.047287	517.964233	-677.147156	97.106186	84.646286	-674.395020	-175.071655	83.208260	-613.188110	140.193207	1353.801147	-581.842712	-205.877686	1352.390869	-546.771545	-27.224968	1344.602295	-585.449097	-49.870358	1634.640869	-673.769470	229.772263	1095.786499	-609.869141	-311.120880	1094.757568	-560.768127	216.821045	845.668579	-494.711517	-284.272430	839.976440	-548.695129	-33.389359	963.791870	608.600891	-68.290375	960.264587	600.475891	109.003319
-588.335815	72.833420	867.222046	-567.044006	-146.861923	869.079224	-666.452148	92.843361	491.233704	-635.458252	-178.051392	517.974854	-677.123535	97.103798	84.647377	-674.375427	-175.069977	83.226105	-613.161194	140.145142	1353.720459	-581.818604	-205.876999	1352.318726	-546.759766	-27.229950	1344.550903	-585.507446	-49.758949	1634.655151	-673.783203	229.731522	1095.721436	-609.860901	-311.077484	1094.682129	-560.802002	216.786331	845.601746	-494.718323	-284.240051	839.899475	-548.650085	-33.391506	963.772644	608.544495	-68.271027	960.343079	600.592590	109.025902
-588.330688	72.814903	867.193665	-566.982422	-146.851059	869.045837	-666.424927	92.841644	491.211273	-635.391907	-178.016388	517.954102	-677.130859	97.102608	84.642426	-674.363098	-175.068130	83.206100	-613.176453	140.128403	1353.637695	-581.823181	-205.896332	1352.262329	-546.759827	-27.260956	1344.474121	-585.546448	-49.630356	1634.658569	-673.823303	229.729813	1095.650269	-609.858032	-311.053009	1094.601196	-560.889709	216.761826	845.507263	-494.703369	-284.206848	839.823547	-548.616333	-33.389557	963.741394	608.449524	-68.294991	960.419739	600.692444	109.009804
-588.283569	72.818588	867.170044	-566.898193	-146.886826	869.038635	-666.367371	92.852638	491.197632	-635.394958	-178.044937	517.975891	-677.093384	97.121300	84.654991	-674.412231	-175.064102	83.218307	-613.185852	140.096115	1353.542847	-581.790955	-205.906738	1352.207642	-546.769714	-27.270205	1344.407104	-585.578064	-49.484734	1634.660645	-673.852478	229.682571	1095.575928	-609.838074	-311.017548	1094.528931	-560.971863	216.727005	845.404297	-494.686249	-284.188019	839.752014	-548.560425	-33.395103	963.728516	608.337219	-68.304970	960.510254	600.753479	109.008003
-588.263489	72.856316	867.156128	-566.850769	-146.871262	868.983704	-666.341431	92.849564	491.203369	-635.349365	-178.050323	517.989319	-677.127563	97.104340	84.652809	-674.395691	-175.053131	83.219589	-613.202026	140.086609	1353.468628	-581.826782	-205.936401	1352.097412	-546.778259	-27.286600	1344.329346	-585.583069	-49.347450	1634.654053	-673.875122	229.665314	1095.527832	-609.819824	-311.002441	1094.450928	-561.039001	216.713791	845.295654	-494.662476	-284.189209	839.668457	-548.524109	-33.382828	963.693909	608.278625	-68.275352	960.528381	600.838745	109.048981
-588.235596	72.853905	867.116333	-566.771057	-146.881226	868.946838	-666.308044	92.857391	491.211792	-635.274597	-178.033035	517.977295	-677.111023	97.114983	84.649643	-674.359558	-175.054108	83.225418	-613.206970	140.058533	1353.376099	-581.814026	-205.945374	1352.012939	-546.774902	-27.307741	1344.254883	-585.543579	-49.223213	1634.644409	-673.897095	229.606674	1095.457764	-609.708679	-311.179108	1094.414917	-561.110291	216.702911	845.189392	-494.586273	-284.128418	839.611450	-548.467834	-33.380787	963.654480	608.251038	-68.247665	960.529541	600.923767	109.054985
-588.177307	72.879837	867.103821	-566.684204	-146.880539	868.925720	-666.256104	92.840416	491.207367	-635.274963	-178.023239	517.994629	-677.080139	97.123215	84.648766	-674.356018	-175.044632	83.217979	-613.202026	140.050201	1353.311157	-581.810120	-205.945862	1351.891357	-546.771851	-27.326431	1344.185669	-585.510071	-49.067215	1634.631958	-673.918640	229.551605	1095.350830	-609.638977	-311.150543	1094.306396	-561.197998	216.655167	845.076233	-494.500641	-284.108246	839.533569	-548.405151	-33.368797	963.640747	608.102173	-68.320114	960.546692	600.978333	109.046402
-588.106934	72.883972	867.078918	-566.594971	-146.883209	868.890747	-666.170959	92.801826	491.207123	-635.047607	-177.260712	517.684021	-677.089111	97.120628	84.646698	-674.304626	-175.072632	83.148033	-613.188721	140.001038	1353.236816	-581.800293	-205.977417	1351.786621	-546.787781	-27.348612	1344.139404	-585.489258	-48.881294	1634.608398	-673.947693	229.497421	1095.282837	-609.603394	-311.123871	1094.181274	-561.272827	216.629303	844.980835	-494.393280	-284.068634	839.449768	-548.331848	-33.370697	963.612915	607.971680	-68.370674	960.540649	601.019592	109.043327
-588.040283	72.902367	867.072449	-566.497803	-146.848007	868.858765	-666.122681	92.816673	491.223022	-635.189758	-178.002930	517.998474	-677.089172	97.108315	84.637756	-674.364380	-175.053772	83.222290	-613.209290	139.970825	1353.145264	-581.758789	-205.990875	1351.678711	-546.786438	-27.366846	1344.058594	-585.405884	-48.704479	1634.597900	-673.998657	229.435806	1095.204712	-609.535095	-311.123688	1094.072510	-561.367676	216.604828	844.875549	-494.287476	-284.057831	839.370117	-548.263489	-33.351967	963.598083	607.950745	-68.344788	960.486877	601.070374	109.048805
-587.983948	72.911865	867.047241	-566.420105	-146.846176	868.833984	-666.067444	92.810944	491.229370	-635.262512	-178.073807	518.009094	-677.069031	97.119423	84.678398	-674.437195	-175.038956	83.228004	-613.228333	139.952652	1353.042847	-581.755249	-206.016510	1351.576904	-546.797852	-27.401917	1344.000488	-585.373840	-48.470070	1634.577393	-674.058044	229.391144	1095.101563	-609.472595	-311.105682	1093.950195	-561.597229	216.588501	844.690918	-494.137665	-284.015198	839.280334	-548.200806	-33.343872	963.574280	607.971558	-68.275826	960.370544	601.114502	109.133911
-587.951477	72.916634	867.010925	-566.350647	-146.839935	868.775024	-666.046387	92.810959	491.234589	-635.273682	-178.085571	518.034912	-677.061584	97.129379	84.685715	-674.471069	-175.034500	83.246872	-613.244812	139.898529	1352.921387	-581.770813	-206.044693	1351.472534	-546.828674	-27.432005	1343.918335	-585.264832	-48.259995	1634.559204	-674.081787	229.290405	1095.017090	-609.408875	-311.095520	1093.837891	-561.564575	216.514114	844.609253	-493.976074	-283.956421	839.196838	-548.145386	-33.342880	963.525452	607.889832	-68.257164	960.291443	601.067871	109.167992
-587.802979	73.069374	867.025757	-566.227417	-146.798370	868.746704	-665.965515	92.788902	491.244568	-635.316467	-178.097885	518.064087	-677.030457	97.128044	84.669357	-674.476929	-175.033249	83.249756	-613.305603	139.842499	1352.827759	-581.782043	-206.096176	1351.383301	-546.841064	-27.483818	1343.831177	-585.165283	-47.992935	1634.527588	-674.175110	229.240326	1094.906006	-609.318115	-311.090210	1093.708740	-561.710571	216.467026	844.453735	-493.796600	-283.917297	839.093201	-548.031128	-33.271702	963.526245	607.671509	-68.382729	960.262268	601.002869	109.134621
-587.750793	73.085640	866.993103	-566.133545	-146.790756	868.692932	-665.925110	92.808762	491.254730	-635.337402	-178.074738	518.068481	-677.050720	97.096100	84.644371	-674.437256	-175.003326	83.267014	-613.318359	139.817673	1352.709595	-581.772644	-206.118881	1351.265747	-546.809387	-27.517719	1343.748779	-585.042236	-47.679100	1634.486084	-674.241882	229.154785	1094.820557	-609.308472	-310.877228	1093.483398	-561.809509	216.464890	844.319885	-493.591034	-283.846100	839.004089	-547.963501	-33.264099	963.484863	607.572388	-68.360245	960.154480	600.919922	109.133408
-587.654114	73.096855	866.962891	-566.019470	-146.745438	868.638245	-665.879517	92.830185	491.246216	-635.329041	-178.124756	518.070923	-677.018433	97.111412	84.641197	-674.414124	-175.008041	83.279800	-613.341492	139.741302	1352.594116	-581.783752	-206.161926	1351.119751	-546.814880	-27.588974	1343.664185	-584.910400	-47.338181	1634.462158	-674.306885	229.072693	1094.692505	-609.251343	-310.836182	1093.330200	-561.921936	216.419098	844.185486	-493.380249	-283.746826	838.897705	-547.870850	-33.244854	963.446594	607.649231	-68.277145	960.015808	600.904968	109.218689
-587.553833	73.138458	866.948608	-565.921936	-146.736923	868.604614	-665.809998	92.848503	491.254456	-635.307007	-178.111969	518.082642	-677.001160	97.111641	84.662155	-674.410156	-175.003357	83.297699	-613.370972	139.667618	1352.476074	-581.798340	-206.246552	1350.991577	-546.829834	-27.647408	1343.584595	-584.734131	-46.970177	1634.418335	-674.329468	228.911133	1094.550537	-609.139954	-310.827454	1093.150757	-561.994934	216.356537	844.083191	-493.154510	-283.615936	838.825256	-547.778625	-33.229759	963.424988	607.569946	-68.321976	959.909973	600.833984	109.223534
-587.457458	73.189095	866.935059	-565.807495	-146.734940	868.567261	-665.748413	92.857574	491.271790	-635.310791	-178.099701	518.087646	-677.015320	97.119469	84.676987	-674.431946	-174.982086	83.303055	-613.394714	139.587601	1352.363159	-581.799438	-206.299927	1350.868774	-546.846130	-27.712866	1343.488281	-584.577637	-46.579582	1634.336670	-674.413025	228.819717	1094.457520	-609.044678	-310.809814	1092.980713	-562.105042	216.302872	843.980896	-492.936951	-283.522552	838.740295	-547.694275	-33.214230	963.406372	607.518372	-68.359795	959.784607	600.762634	109.194115
-587.386169	73.181564	866.911560	-565.709595	-146.705902	868.516052	-665.715454	92.904457	491.260559	-635.314941	-178.182449	518.147339	-677.004456	97.128448	84.677971	-674.479492	-174.980392	83.312630	-613.429504	139.476089	1352.241699	-581.804993	-206.391174	1350.738525	-546.849426	-27.810356	1343.411377	-584.357605	-46.111183	1634.343994	-674.497620	228.719223	1094.351929	-608.955627	-310.805237	1092.803345	-562.237793	216.231308	843.858521	-492.703705	-283.373718	838.657227	-547.611755	-33.211670	963.369934	607.494995	-68.380280	959.660828	600.692627	109.164268
-587.305176	73.172775	866.880188	-565.594788	-146.704910	868.487793	-665.658752	92.888870	491.238281	-635.289124	-178.186981	518.141785	-677.009033	97.126961	84.674477	-674.515869	-174.958359	83.335304	-613.474854	139.379990	1352.117310	-581.824585	-206.493637	1350.611572	-546.867554	-27.884808	1343.295410	-584.174622	-45.641907	1634.301147	-674.649292	228.700485	1094.312744	-608.866821	-310.825287	1092.615845	-562.384766	216.156586	843.756653	-492.493774	-283.255341	838.537231	-547.527527	-33.210907	963.344116	607.423218	-68.467606	959.549438	600.594727	109.089973
-587.231567	73.185265	866.831360	-565.505859	-146.671951	868.420959	-665.578979	92.885574	491.238281	-634.800049	-177.934464	518.030701	-676.986084	97.133301	84.668060	-674.369324	-174.993896	83.269249	-613.510986	139.266724	1352.019287	-581.847717	-206.585419	1350.476318	-546.899597	-27.969168	1343.208374	-583.931763	-45.143715	1634.270142	-674.748779	228.600601	1094.234619	-608.704346	-311.025238	1092.503540	-562.511475	216.045334	843.647644	-492.325195	-283.096222	838.434509	-547.447021	-33.193729	963.286682	607.370117	-68.517303	959.427917	600.482117	109.052383
-587.257080	73.029861	866.773621	-565.429749	-146.704895	868.368408	-665.651672	92.975296	491.212921	-634.653320	-177.880600	517.986938	-677.000732	97.136574	84.663750	-674.352783	-174.977295	83.255234	-613.577515	139.165741	1351.895874	-581.856079	-206.682526	1350.335815	-546.903503	-28.064920	1343.119629	-583.699219	-44.627487	1634.244995	-674.796204	228.430069	1094.117188	-608.628113	-311.000153	1092.336670	-562.637085	215.966812	843.543518	-492.122803	-282.920471	838.313049	-547.411011	-33.269257	963.227600	607.340088	-68.574440	959.314575	600.371521	109.018440
-587.183655	73.052155	866.723206	-565.337830	-146.693253	868.301086	-665.628540	92.998573	491.243652	-634.581909	-177.891205	518.014160	-677.018311	97.131485	84.688248	-674.294556	-174.984802	83.244804	-613.627808	139.056244	1351.804077	-581.856995	-206.775009	1350.208496	-546.906494	-28.155655	1343.036743	-583.477661	-44.060085	1634.206055	-674.904846	228.335663	1094.063721	-608.549072	-310.995758	1092.144653	-562.815369	215.868347	843.455627	-491.909698	-282.721466	838.216919	-547.325378	-33.257092	963.168030	607.356262	-68.595757	959.176086	600.282715	108.947212
-587.057678	73.082085	866.709412	-565.201721	-146.676941	868.240356	-665.660828	93.039864	491.253204	-634.474670	-177.872955	518.000854	-677.033020	97.119370	84.684074	-674.280884	-174.971558	83.257408	-613.662476	138.971863	1351.734009	-581.836182	-206.850922	1350.084839	-546.925598	-28.227491	1342.963013	-583.194946	-43.514164	1634.210571	-675.037598	228.248505	1094.027222	-608.483704	-310.985077	1091.972656	-562.994080	215.727844	843.363098	-491.735260	-282.521667	838.141541	-547.205933	-33.254436	963.135010	607.386414	-68.664352	959.050354	600.203064	108.859413
-586.965637	73.140709	866.692444	-565.070007	-146.647705	868.203003	-665.703552	93.096878	491.300415	-634.393250	-177.862717	518.005920	-677.056091	97.111862	84.695763	-674.311584	-174.957932	83.265900	-613.717834	138.864792	1351.647827	-581.802551	-206.975479	1349.991089	-546.925232	-28.309038	1342.879028	-582.961060	-42.948769	1634.135986	-675.153625	228.112183	1093.968140	-608.406677	-310.965485	1091.815063	-563.159485	215.654602	843.302307	-491.567841	-282.318878	838.092041	-547.114807	-33.216648	963.114380	607.387756	-68.744102	958.961182	600.125549	108.801476
-586.837708	73.154861	866.679932	-564.919250	-146.643799	868.183777	-665.835449	93.196037	491.335236	-634.321960	-177.880722	518.026245	-677.110718	97.100540	84.719124	-674.256836	-174.968781	83.279816	-613.757324	138.769562	1351.596924	-581.752441	-207.042862	1349.900879	-546.934082	-28.390553	1342.823730	-582.722046	-42.335342	1634.133301	-675.311951	228.018036	1093.916626	-608.337830	-310.968933	1091.701294	-563.385864	215.552155	843.212646	-491.448914	-282.116974	838.000305	-546.989807	-33.209103	963.102905	607.410889	-68.806953	958.865906	600.065002	108.737312
-586.765198	73.185349	866.654419	-564.802795	-146.643448	868.155945	-665.811584	93.231567	491.356323	-634.178467	-177.823303	517.998901	-677.092896	97.099884	84.746086	-674.242615	-174.972214	83.270180	-613.830750	138.678986	1351.516479	-581.698364	-207.146469	1349.820679	-546.942505	-28.466534	1342.760376	-582.444458	-41.746403	1634.120850	-675.438293	227.839127	1093.863159	-608.294922	-310.943176	1091.564819	-563.524536	215.452499	843.150635	-491.330353	-281.820526	837.926636	-546.896606	-33.189510	963.076416	607.394897	-68.807037	958.813538	599.908752	108.750793
-586.673523	73.200905	866.631470	-564.701233	-146.596695	868.097839	-665.738770	93.214699	491.352600	-634.052917	-177.777985	517.983765	-677.082520	97.098167	84.744316	-674.234436	-174.985489	83.266876	-613.869385	138.590561	1351.447754	-581.653198	-207.229675	1349.748779	-546.948975	-28.544268	1342.697388	-582.247925	-41.123936	1634.078491	-675.583618	227.755112	1093.833740	-608.227661	-310.976166	1091.447021	-563.697632	215.357941	843.088013	-491.233459	-281.533295	837.853943	-546.803223	-33.172180	963.037415	607.385986	-68.854492	958.770020	599.797180	108.776657
-586.592834	73.211754	866.618774	-564.559326	-146.601181	868.070068	-665.719482	93.247223	491.361359	-634.083191	-177.836533	518.020935	-677.071777	97.106789	84.744202	-674.242676	-174.972931	83.298637	-613.949158	138.501526	1351.380371	-581.613342	-207.301285	1349.641602	-546.937805	-28.627838	1342.643188	-582.023438	-40.577911	1634.046509	-675.741516	227.681168	1093.812622	-608.253479	-310.815216	1091.285278	-563.863586	215.214828	843.016174	-491.151062	-281.192505	837.750977	-546.699219	-33.168472	963.019348	607.404785	-68.920158	958.742615	599.769043	108.708961
-586.404968	73.402924	866.645203	-564.414673	-146.509277	868.020020	-665.649841	93.240936	491.370941	-633.947205	-177.759567	517.981689	-677.090881	97.107178	84.743050	-674.234558	-174.955536	83.271164	-613.984985	138.386810	1351.309570	-581.567932	-207.373413	1349.577515	-546.950806	-28.703611	1342.570557	-581.791992	-40.039436	1634.055786	-675.817810	227.505219	1093.771729	-608.189209	-310.834229	1091.154663	-564.036987	215.079453	842.950256	-491.102448	-280.838654	837.678162	-546.545410	-33.068703	963.012817	607.457825	-69.042297	958.745605	599.776123	108.601524
-586.288696	73.448563	866.644531	-564.279419	-146.463409	867.972290	-665.585449	93.241867	491.366180	-633.892029	-177.763077	517.983826	-677.061035	97.105644	84.767151	-674.195068	-174.968262	83.269669	-614.038635	138.315475	1351.255249	-581.485046	-207.452042	1349.504395	-546.918823	-28.764515	1342.518311	-581.590088	-39.490063	1634.023315	-675.929260	227.368515	1093.710205	-608.127625	-310.855225	1091.037476	-564.202515	214.963654	842.882874	-491.063141	-280.457550	837.586670	-546.426758	-33.041630	962.991455	607.553040	-69.103394	958.776428	599.874695	108.478249
-586.285339	73.350899	866.600525	-564.187683	-146.493958	867.950439	-665.574585	93.266098	491.389221	-633.760742	-177.721741	517.963257	-677.088440	97.096886	84.769730	-674.183472	-174.955673	83.271950	-614.079346	138.241928	1351.201538	-581.394348	-207.536575	1349.429199	-546.913696	-28.811796	1342.464478	-581.447449	-39.040901	1633.988525	-676.109436	227.342789	1093.680786	-608.064453	-310.849518	1090.930420	-564.363708	214.841309	842.822327	-491.018738	-280.018097	837.526123	-546.377869	-33.083275	962.957275	607.604797	-69.209564	958.832458	599.941162	108.324089
-586.180664	73.326546	866.593994	-564.035034	-146.469254	867.936279	-665.492249	93.261993	491.385956	-633.730103	-177.734100	517.970154	-677.052063	97.087410	84.771591	-674.183533	-174.955170	83.296509	-614.114807	138.160583	1351.135864	-581.281677	-207.580429	1349.360107	-546.878601	-28.862513	1342.404907	-581.345825	-38.708118	1633.954346	-676.202332	227.146698	1093.596802	-607.976440	-310.896027	1090.824341	-564.523010	214.704742	842.743042	-490.992004	-279.567688	837.471985	-546.262390	-33.080666	962.950806	607.733826	-69.333855	958.903076	600.105896	108.202187
-586.119019	73.351105	866.579529	-563.915771	-146.476547	867.913452	-665.411011	93.260300	491.387329	-633.680176	-177.746201	517.949402	-677.007446	97.105721	84.780060	-674.151978	-174.976349	83.329597	-614.161194	138.128952	1351.082397	-581.149902	-207.606842	1349.296875	-546.849182	-28.895468	1342.336914	-581.240723	-38.194469	1633.888672	-676.320251	227.014404	1093.533447	-607.882080	-310.951874	1090.752686	-564.711670	214.641190	842.657471	-491.023590	-279.069489	837.393372	-546.167969	-33.068226	962.930847	607.809082	-69.397522	958.973389	600.200256	108.161240
-585.946289	73.541176	866.613892	-563.780090	-146.388947	867.891235	-665.357056	93.263870	491.410492	-633.593384	-177.728714	517.956055	-677.037415	97.097519	84.796860	-674.142090	-174.955978	83.312408	-614.205933	138.072311	1350.985840	-581.030029	-207.649323	1349.188721	-546.808105	-28.931555	1342.270020	-581.034180	-37.602798	1633.851807	-676.494507	226.940491	1093.477417	-607.823730	-311.034607	1090.670044	-565.012085	214.560547	842.512390	-491.061523	-278.539063	837.317383	-546.039978	-32.963097	962.946106	607.864258	-69.476936	959.067017	600.343445	108.084015
-585.909729	73.463181	866.576172	-563.674316	-146.405273	867.854736	-665.307373	93.248367	491.395447	-633.588623	-177.759903	517.986206	-677.003296	97.100647	84.790878	-674.181885	-174.962860	83.304733	-614.223145	138.047684	1350.899902	-580.921448	-207.683868	1349.080322	-546.761719	-28.945402	1342.197388	-581.014404	-37.353287	1633.789795	-676.565308	226.779358	1093.361816	-607.723267	-311.083374	1090.578735	-565.060791	214.453506	842.440308	-491.073090	-277.950623	837.214233	-545.956360	-32.998417	962.904785	607.934265	-69.531433	959.148804	600.462402	108.034210
-585.916016	73.331238	866.498657	-563.560852	-146.479889	867.842224	-665.274170	93.243507	491.381256	-633.485352	-177.739502	517.973022	-677.014832	97.095459	84.789063	-674.220581	-174.937119	83.296974	-614.259644	138.011749	1350.815674	-580.774353	-207.685974	1348.963989	-546.703308	-28.931261	1342.113770	-580.852661	-36.800369	1633.776367	-676.708984	226.679901	1093.283447	-607.625244	-311.158539	1090.442261	-565.216187	214.300308	842.325256	-491.108887	-277.329742	837.122986	-545.890991	-33.055611	962.854492	607.997864	-69.573891	959.249512	600.587158	108.008728
-585.846802	73.318878	866.474854	-563.429871	-146.468521	867.827148	-665.208801	93.222656	491.373901	-633.390442	-177.733932	517.976318	-677.019043	97.095421	84.785294	-674.196838	-174.937515	83.305664	-614.246826	138.011108	1350.734741	-580.626221	-207.695801	1348.838013	-546.648804	-28.940508	1342.013062	-580.862549	-36.614685	1633.752441	-676.801880	226.544403	1093.199585	-607.441345	-311.350464	1090.370361	-565.371521	214.169083	842.210327	-491.097534	-276.688660	837.070251	-545.793030	-33.044060	962.835266	608.074280	-69.643509	959.327026	600.770203	107.906860
-585.765259	73.308762	866.448669	-563.286133	-146.504440	867.789124	-665.036804	93.157532	491.342865	-633.293091	-177.761398	517.983887	-676.946472	97.095222	84.800102	-674.155273	-174.953217	83.324821	-614.245300	138.018448	1350.649780	-580.437256	-207.693497	1348.692017	-546.579773	-28.908363	1341.930176	-580.759094	-36.206726	1633.692383	-676.905396	226.453827	1093.105225	-607.292358	-311.377533	1090.231567	-565.537964	214.030121	842.089233	-491.095276	-276.063568	836.957947	-545.677673	-33.064201	962.802307	608.167786	-69.698746	959.435669	600.982666	107.848785
-585.687988	73.323387	866.419922	-563.152466	-146.469589	867.767212	-664.970398	93.147926	491.359924	-633.239197	-177.814957	517.971252	-676.956604	97.082191	84.816208	-674.157227	-174.955276	83.319801	-614.236023	138.037537	1350.576904	-580.257751	-207.669617	1348.567871	-546.512878	-28.868555	1341.846436	-580.798340	-36.139091	1633.644409	-677.024780	226.317001	1092.989136	-607.188721	-311.276886	1090.033447	-565.660767	213.884445	841.975403	-491.104095	-275.349731	836.837097	-545.576172	-33.029194	962.777710	608.287292	-69.757286	959.532349	601.222046	107.772003
-585.618103	73.322739	866.391846	-563.022766	-146.507843	867.742981	-665.014954	93.160515	491.381470	-632.595276	-177.521896	517.819580	-676.959167	97.070900	84.826286	-673.982849	-175.012329	83.286140	-614.212585	138.082840	1350.482300	-580.043457	-207.643372	1348.458740	-546.462036	-28.815355	1341.757202	-580.815369	-36.011539	1633.564453	-677.134583	226.226303	1092.880737	-606.999023	-311.377655	1089.966187	-565.810669	213.773941	841.852661	-491.124878	-274.647491	836.747070	-545.476807	-33.039772	962.751404	608.427734	-69.869476	959.629517	601.549744	107.610367
-585.584717	73.333649	866.346008	-562.912476	-146.505753	867.692078	-664.998230	93.130280	491.393585	-632.388428	-177.493256	517.799316	-676.940979	97.066757	84.860168	-673.953491	-175.003860	83.269417	-614.214661	138.103485	1350.366943	-579.858582	-207.579147	1348.359009	-546.405090	-28.770357	1341.679688	-580.775269	-35.839108	1633.571777	-677.224304	226.150848	1092.764160	-606.838684	-311.389069	1089.881592	-565.935242	213.625656	841.718445	-491.184021	-273.941803	836.661987	-545.393250	-33.024326	962.699158	608.600891	-70.018600	959.710632	601.947021	107.322624
-585.558350	73.308266	866.303955	-562.792480	-146.527588	867.648193	-664.952820	93.092552	491.399384	-632.986633	-177.919418	517.997864	-676.930847	97.072495	84.838814	-674.147949	-174.967484	83.366066	-614.212158	138.139023	1350.244873	-579.655640	-207.534363	1348.264160	-546.363708	-28.670998	1341.588257	-580.793518	-35.796795	1633.527466	-677.329651	226.082230	1092.636719	-606.741516	-311.159729	1089.741821	-566.065552	213.484924	841.561035	-491.154816	-273.179474	836.557983	-545.310486	-33.035412	962.652832	608.651123	-70.122726	959.776611	602.109070	107.292320
-585.511230	73.276680	866.244690	-562.661438	-146.543701	867.605774	-664.956238	93.093819	491.399048	-632.939453	-177.962250	517.977783	-676.957947	97.047653	84.860130	-674.197144	-174.957916	83.338509	-614.188538	138.207062	1350.094238	-579.440247	-207.471039	1348.190796	-546.320862	-28.595377	1341.489014	-580.833374	-35.832695	1633.478882	-677.419495	226.045609	1092.522095	-606.516357	-311.194824	1089.705200	-566.320374	213.384155	841.340881	-491.118195	-272.485901	836.464478	-545.211060	-33.039631	962.598145	608.745178	-70.213699	959.810669	602.301086	107.205795
-585.450928	73.293358	866.203552	-562.506592	-146.562683	867.561157	-664.928772	93.042595	491.395050	-632.777100	-177.975250	517.962158	-676.933716	97.028778	84.842644	-674.137817	-174.950684	83.352943	-614.192749	138.276917	1349.947388	-579.246887	-207.411163	1348.119385	-546.280151	-28.496578	1341.408569	-580.903015	-35.937904	1633.404419	-677.463623	225.972458	1092.362061	-606.316101	-311.046478	1089.621338	-566.301697	213.266327	841.207336	-491.022797	-271.731079	836.438110	-545.099426	-33.030029	962.553650	608.815491	-70.294785	959.840881	602.466675	107.137520
-585.356262	73.282158	866.171326	-562.341431	-146.603043	867.527527	-664.870239	92.997276	491.394958	-632.449036	-177.242081	517.662842	-676.915222	97.034843	84.835449	-674.135071	-174.952667	83.249763	-614.199951	138.394058	1349.811157	-579.049622	-207.338638	1348.048340	-546.239990	-28.397051	1341.322510	-580.929810	-36.065815	1633.415283	-677.554077	225.977997	1092.221191	-606.052612	-310.908905	1089.554321	-566.415466	213.145569	840.991943	-490.885773	-270.981293	836.419495	-544.969299	-33.047615	962.520325	608.914551	-70.348671	959.838562	602.602966	107.092712
-585.280945	73.232735	866.114563	-562.165771	-146.658569	867.515686	-664.816467	92.962379	491.390869	-631.672668	-177.484055	517.724182	-676.897766	97.037498	84.834900	-673.837830	-175.019424	83.250870	-614.188477	138.508575	1349.662720	-578.840332	-207.225555	1347.987549	-546.213501	-28.284369	1341.238770	-580.997009	-36.278870	1633.378662	-677.610840	225.947769	1092.031250	-605.775940	-310.722382	1089.460815	-566.512207	213.018051	840.808289	-490.672699	-270.162781	836.447754	-544.842102	-33.067299	962.484253	609.003784	-70.387413	959.835571	602.680542	107.092651
-585.217285	73.173676	866.088196	-562.040344	-146.691971	867.538208	-664.771973	92.916100	491.417633	-631.211731	-177.311905	517.656128	-676.871826	97.044289	84.836014	-673.639893	-175.086761	83.248032	-614.192566	138.611496	1349.540405	-578.608154	-207.112045	1347.921143	-546.166138	-28.156809	1341.171753	-581.084961	-36.555824	1633.351318	-677.676697	225.929611	1091.830933	-605.532349	-310.466766	1089.394531	-566.603271	212.917664	840.594788	-490.380371	-269.362579	836.491211	-544.742920	-33.083233	962.479736	609.117920	-70.396667	959.806580	602.791504	107.129250
-585.150208	73.146088	866.045227	-561.892517	-146.743423	867.514832	-664.753052	92.907341	491.414093	-631.200806	-177.393982	517.687927	-676.881714	97.025261	84.884750	-673.672363	-175.080276	83.266602	-614.182617	138.747223	1349.416992	-578.437744	-206.967300	1347.869263	-546.139954	-28.031935	1341.097412	-581.215515	-36.889275	1633.264893	-677.729675	225.902069	1091.624878	-605.288330	-310.206909	1089.298462	-566.712158	212.812546	840.383240	-489.911102	-268.559357	836.579285	-544.628967	-33.103352	962.443848	609.187866	-70.452209	959.771973	602.842529	107.144539
-585.098816	73.073502	866.023254	-561.728760	-146.804749	867.537048	-664.691956	92.845451	491.396240	-630.842285	-176.629272	517.386230	-676.866882	97.018929	84.867622	-673.639954	-175.089188	83.181747	-614.199402	138.887039	1349.265259	-578.286499	-206.832367	1347.784302	-546.101807	-27.871943	1341.002686	-581.223755	-37.064552	1633.241943	-677.783386	225.853027	1091.391357	-605.080444	-309.904785	1089.206055	-566.766541	212.730759	840.156738	-489.355011	-267.816132	836.723511	-544.524841	-33.136509	962.443726	609.300598	-70.510460	959.732361	602.935425	107.086708
-585.029175	73.008484	865.970947	-561.561157	-146.869690	867.513916	-664.648987	92.790550	491.392609	-631.094055	-177.465225	517.709534	-676.854187	97.031487	84.864983	-673.699890	-175.089600	83.251595	-614.223328	139.024811	1349.084839	-578.172424	-206.646057	1347.672485	-546.083374	-27.697266	1340.916260	-581.323792	-37.399483	1633.150879	-677.824402	225.867630	1091.165283	-604.884766	-309.552704	1089.073730	-566.828125	212.650177	839.932556	-488.586060	-267.036743	836.933105	-544.393616	-33.174618	962.401123	609.371948	-70.512489	959.667725	602.948059	107.132286
-584.976990	72.919662	865.929443	-561.417114	-146.931381	867.510376	-664.602417	92.761795	491.396545	-631.182922	-177.620499	517.777771	-676.827698	97.034286	84.863365	-673.769836	-175.070770	83.266464	-614.229675	139.205353	1348.895386	-578.047668	-206.449921	1347.550049	-546.012268	-27.518177	1340.855103	-581.437561	-37.882202	1633.072754	-677.851257	225.858765	1090.967407	-604.706055	-309.185791	1088.914307	-566.835876	212.517136	839.699646	-487.592133	-266.322754	837.249878	-544.297852	-33.221058	962.378235	609.464966	-70.552017	959.612549	602.960938	107.111122
-584.889221	72.870247	865.904358	-561.237549	-146.986954	867.518494	-664.537476	92.697784	491.399841	-631.259521	-177.739883	517.816895	-676.823364	97.030052	84.857559	-673.829651	-175.048447	83.293655	-614.250183	139.381149	1348.726929	-577.935547	-206.247162	1347.382813	-545.952515	-27.335176	1340.777222	-581.514038	-38.403702	1633.008423	-677.901062	225.850784	1090.740845	-604.594910	-308.648254	1088.668457	-566.992676	212.463715	839.438721	-486.309875	-265.646027	837.642273	-544.165955	-33.247337	962.369202	609.571838	-70.575562	959.541687	602.983215	107.110855
-584.801025	72.859932	865.875244	-561.060913	-147.015350	867.498779	-664.454590	92.644791	491.409363	-631.324341	-177.833466	517.830933	-676.828735	97.019104	84.884804	-673.853821	-175.048416	83.318268	-614.267822	139.575790	1348.582520	-577.859680	-206.031113	1347.185303	-545.886292	-27.148062	1340.683228	-581.644165	-38.936573	1632.864502	-677.895142	225.776489	1090.505127	-604.480591	-308.224457	1088.430542	-566.854187	212.347382	839.256042	-484.695068	-264.981659	838.273010	-544.036743	-33.251640	962.345215	609.706604	-70.655670	959.494812	603.041199	107.030235
-584.728088	72.779594	865.864380	-560.906006	-147.066849	867.499817	-664.408813	92.621399	491.421844	-631.300598	-177.896774	517.854492	-676.825562	96.993416	84.899254	-673.883972	-175.043610	83.327950	-614.247253	139.763489	1348.420166	-577.705872	-205.788422	1346.962158	-545.814453	-26.947910	1340.609863	-581.705811	-39.547371	1632.748535	-677.900146	225.741562	1090.263184	-604.392822	-307.737549	1088.166626	-566.848694	212.289200	839.071777	-482.595215	-264.256805	839.074585	-543.917847	-33.300606	962.338074	609.825806	-70.696144	959.443848	603.058167	106.958923
-584.656311	72.756126	865.840454	-560.737549	-147.095505	867.497559	-664.341797	92.568657	491.438171	-631.188171	-177.903748	517.848877	-676.794556	97.007607	84.916840	-673.843140	-175.049362	83.342888	-614.259521	139.997986	1348.262573	-577.609497	-205.558914	1346.727905	-545.737793	-26.753239	1340.526855	-581.773804	-40.209839	1632.650269	-677.928955	225.762527	1090.031982	-604.311462	-307.278168	1087.875732	-566.809509	212.194000	838.867981	-480.147034	-263.622620	840.114441	-543.801392	-33.305000	962.325256	609.939758	-70.725395	959.377686	603.026489	106.936127
-584.586975	72.678123	865.798340	-560.561401	-147.135101	867.488098	-664.270447	92.505753	491.436493	-631.014587	-177.853104	517.770630	-676.788513	96.998413	84.906891	-673.801819	-175.053345	83.324043	-614.271729	140.225693	1348.087280	-577.832886	-205.152374	1346.358032	-545.688904	-26.528763	1340.433472	-581.860107	-40.892918	1632.494629	-677.944336	225.731110	1089.786621	-604.289001	-306.794128	1087.502563	-566.779358	212.129425	838.654846	-477.276855	-263.063599	841.366455	-543.678406	-33.334854	962.298218	610.048523	-70.751610	959.317078	602.983643	106.936546
-584.551575	72.625038	865.731567	-560.437683	-147.150635	867.455444	-664.231567	92.496124	491.427063	-630.842896	-177.808548	517.656494	-676.737671	97.011917	84.909531	-673.767883	-175.062973	83.323540	-614.255737	140.464767	1347.919067	-577.624390	-205.038055	1346.152710	-545.643799	-26.300478	1340.353516	-581.864746	-41.645668	1632.324097	-677.978271	225.781494	1089.582764	-604.249756	-306.241089	1087.178345	-566.884766	212.080170	838.404968	-474.005951	-262.569855	842.927795	-543.582642	-33.340332	962.242432	610.177795	-70.782974	959.226257	602.973267	106.936317
-584.504456	72.597443	865.678711	-560.292053	-147.140045	867.413879	-664.205383	92.440521	491.384338	-630.640259	-177.645645	517.519409	-676.753845	96.999168	84.909706	-673.768005	-175.070358	83.294617	-614.237854	140.670532	1347.769531	-577.723328	-204.796021	1345.876465	-545.606812	-26.066116	1340.248901	-581.853943	-42.410454	1632.153809	-677.962891	225.789246	1089.372437	-604.252686	-305.777313	1086.859741	-566.697998	211.933136	838.254089	-470.354614	-262.229309	844.800049	-543.483521	-33.329975	962.193604	610.287659	-70.861061	959.163391	602.931213	106.878593
-584.460083	72.562180	865.608215	-560.188965	-147.143967	867.386597	-664.172668	92.384766	491.374054	-630.541260	-177.494415	517.459595	-676.742188	97.004547	84.876015	-673.752441	-175.073151	83.268738	-614.187134	140.864365	1347.647949	-578.130737	-204.399948	1345.519165	-545.546204	-25.882515	1340.173706	-581.825012	-43.226524	1631.957520	-677.998474	225.925858	1089.294189	-604.286377	-305.383331	1086.550049	-566.645935	211.834213	838.103394	-466.289337	-262.016815	846.967163	-543.397034	-33.321095	962.139648	610.426941	-70.867455	959.074036	602.936829	106.862823
-584.369263	72.488426	865.541748	-560.018372	-147.182724	867.356812	-664.150757	92.379395	491.378937	-630.461975	-177.418701	517.440491	-676.752136	96.969810	84.898033	-673.755249	-175.096222	83.257324	-614.114319	141.113525	1347.563110	-578.291443	-204.195557	1345.296997	-545.502441	-25.713646	1340.089111	-581.743469	-44.088985	1631.799072	-677.960938	225.968018	1089.133179	-604.234863	-304.854279	1086.240112	-566.592346	211.742722	837.987976	-461.833405	-261.931183	849.494690	-543.273010	-33.350971	962.092468	610.567993	-70.926514	959.028564	602.933838	106.838280
-584.279602	72.500374	865.494324	-559.872559	-147.172348	867.318665	-664.052673	92.289536	491.391785	-630.502625	-177.305359	517.547119	-676.717102	96.981018	84.882401	-673.823547	-175.086288	83.268906	-614.003052	141.345642	1347.499146	-578.556763	-203.969482	1345.092651	-545.454590	-25.540836	1340.007813	-581.646606	-44.856018	1631.582397	-677.863159	225.978363	1089.001465	-604.115845	-304.649963	1086.001465	-566.522888	211.637070	837.889221	-456.995117	-261.994049	852.427002	-543.167664	-33.329742	962.053040	610.745789	-70.935738	958.966980	602.987549	106.828735
-584.176147	72.507332	865.429443	-559.707397	-147.183167	867.315125	-663.983215	92.271919	491.380066	-630.400085	-177.336273	517.542358	-676.705750	96.952209	84.890594	-673.821960	-175.094879	83.297394	-613.898682	141.544540	1347.461060	-578.876282	-203.751251	1344.918457	-545.440918	-25.396982	1339.932251	-581.460754	-45.667751	1631.401367	-677.739197	225.977661	1088.851929	-604.073608	-304.302185	1085.835571	-566.452148	211.539856	837.827026	-451.778809	-262.118927	855.864563	-543.049622	-33.298969	962.022339	610.902344	-70.987747	958.943604	603.044617	106.819176
-584.068237	72.519730	865.366211	-559.561890	-147.177032	867.305969	-663.748047	92.152626	491.350983	-630.355652	-177.348709	517.567078	-676.613647	96.981308	84.871727	-673.795349	-175.086441	83.307930	-613.758362	141.704559	1347.448975	-579.259033	-203.559219	1344.764160	-545.448730	-25.267439	1339.868774	-581.223816	-46.468838	1631.232300	-677.661682	226.065353	1088.804443	-603.933228	-303.938232	1085.561279	-566.417847	211.444321	837.786987	-446.282227	-262.430664	859.664429	-542.935730	-33.262718	961.988892	611.070190	-71.021324	958.925659	603.135315	106.786613
-583.955688	72.563080	865.317139	-559.416748	-147.139969	867.296570	-663.717346	92.144318	491.354980	-630.256165	-177.361984	517.577148	-676.615234	96.981010	84.869896	-673.800720	-175.094452	83.313118	-613.615845	141.870880	1347.470337	-579.679199	-203.371353	1344.613770	-545.476929	-25.167326	1339.810669	-580.953918	-47.249172	1631.043823	-677.551331	226.170670	1088.808594	-603.885681	-303.653381	1085.348755	-566.400696	211.377914	837.770142	-440.491730	-262.839386	863.900635	-542.824219	-33.202980	961.963989	611.214111	-71.023796	958.915283	603.206726	106.757019
-583.883240	72.605408	865.266846	-559.328186	-147.080856	867.270691	-663.683777	92.123451	491.353302	-630.197205	-177.388596	517.561218	-676.590881	96.993263	84.883003	-673.826050	-175.084335	83.320206	-613.462158	142.045853	1347.513672	-580.104858	-203.246857	1344.471680	-545.520996	-25.110903	1339.768555	-580.653320	-48.024738	1630.870605	-677.432434	226.307465	1088.842163	-603.697510	-303.459930	1085.186646	-566.354614	211.292572	837.798340	-434.553406	-263.503723	868.638245	-542.753662	-33.140263	961.928406	611.388062	-71.061363	958.917175	603.339539	106.761719
-583.780884	72.636261	865.234619	-559.231323	-147.061874	867.275391	-663.639771	92.138870	491.350830	-630.113586	-177.383286	517.553650	-676.604065	96.994759	84.869507	-673.804443	-175.069366	83.322044	-613.284851	142.165665	1347.577881	-580.477417	-203.154434	1344.370728	-545.587524	-25.066769	1339.715332	-580.279663	-48.707626	1630.726318	-677.291687	226.479782	1088.964233	-603.532043	-303.393372	1085.080566	-566.414734	211.196060	837.806274	-428.314270	-263.782227	873.940186	-542.662598	-33.101166	961.916626	611.522583	-71.093033	958.941284	603.493713	106.705986
-583.666260	72.686684	865.213135	-559.136047	-147.001068	867.269653	-663.559998	92.127960	491.349152	-630.022522	-177.357117	517.550415	-676.560547	96.982185	84.900841	-673.819580	-175.067093	83.333626	-613.116821	142.290894	1347.684937	-580.876038	-203.083878	1344.299072	-545.640625	-25.053488	1339.668579	-579.910522	-49.421360	1630.574219	-677.099365	226.641617	1089.078613	-603.321960	-303.388885	1084.973145	-566.269165	211.114594	837.913574	-422.202911	-264.535889	879.574646	-542.580139	-33.043499	961.909668	611.686951	-71.099487	958.979309	603.676331	106.685066
-583.527893	72.757263	865.211792	-559.074219	-146.917145	867.270874	-663.468750	92.154732	491.369293	-629.916382	-177.352356	517.546021	-676.578613	96.991005	84.898567	-673.809326	-175.059174	83.341599	-612.931763	142.394913	1347.787109	-581.311096	-203.042404	1344.230469	-545.738342	-25.053366	1339.635132	-579.531433	-50.038464	1630.410400	-676.898682	226.831924	1089.241455	-602.967773	-303.368195	1084.801758	-566.205933	211.061783	838.046936	-415.833374	-266.280029	885.657227	-542.489807	-32.975990	961.913025	611.868347	-71.136147	959.029480	603.911621	106.660622
-583.420044	72.795792	865.202148	-559.034607	-146.878906	867.285217	-663.389893	92.214211	491.374725	-629.866638	-177.354065	517.561218	-676.554871	97.004021	84.912216	-673.788086	-175.055542	83.363190	-612.724915	142.484909	1347.933472	-581.842712	-202.992142	1344.133301	-545.848572	-25.077660	1339.601685	-579.086304	-50.778797	1630.282837	-676.670959	227.070724	1089.417358	-602.801270	-303.727844	1084.710083	-566.127014	211.041641	838.188110	-409.364380	-267.153229	892.213928	-542.427612	-32.937347	961.918823	612.035095	-71.124733	959.091980	604.173706	106.613922
-583.296753	72.863358	865.200806	-558.963867	-146.853165	867.314270	-663.336060	92.272835	491.397247	-629.723450	-177.328629	517.567078	-676.584656	96.999390	84.914368	-673.727600	-175.064301	83.384415	-612.546448	142.541992	1348.069946	-582.345215	-202.969162	1344.060059	-545.999023	-25.082621	1339.595093	-578.616028	-51.462643	1630.120117	-676.424438	227.351990	1089.598999	-602.512939	-304.004456	1084.543457	-566.050476	211.050446	838.355591	-402.918823	-268.378632	899.272461	-542.358093	-32.888115	961.940857	612.196289	-71.090431	959.144653	604.389404	106.632538
-583.020325	72.700890	865.174805	-558.493530	-146.690979	867.571655	-663.182373	92.335220	491.375793	-629.530212	-177.201767	517.561462	-676.512817	97.036125	84.918266	-673.717834	-175.034683	83.401367	-612.380920	142.579117	1348.212769	-582.784119	-202.971375	1344.041626	-546.170105	-25.115440	1339.563477	-578.219116	-52.048805	1629.951050	-676.188538	227.667755	1089.803345	-602.057068	-304.232941	1084.455322	-565.954285	211.071960	838.519531	-396.398590	-269.722931	906.770752	-542.117615	-32.747635	962.090271	612.333130	-71.052330	959.202271	604.594299	106.623711
-582.820984	72.680557	865.176147	-558.217285	-146.611938	867.672974	-663.056824	92.408180	491.347687	-629.381348	-177.106201	517.537964	-676.542664	97.030106	84.950676	-673.652588	-175.030319	83.398506	-612.220154	142.621155	1348.344116	-583.180908	-202.947266	1344.037231	-546.312744	-25.171982	1339.555420	-577.705566	-52.743641	1629.796631	-675.937561	227.970108	1089.999756	-601.426208	-304.483826	1084.341675	-565.930359	211.127304	838.651001	-390.015717	-271.457672	914.454590	-541.953064	-32.670662	962.161377	612.467712	-71.023216	959.255554	604.801758	106.610008
-582.438904	72.489426	865.124695	-557.398132	-146.124496	867.812195	-662.798157	92.436531	491.288391	-629.080505	-176.917603	517.459595	-676.474182	97.081398	84.926109	-673.542175	-175.032364	83.340179	-612.040771	142.628998	1348.463135	-583.673828	-202.939941	1344.026245	-546.430664	-25.238508	1339.557495	-577.246399	-53.381290	1629.651611	-675.628845	228.311234	1090.204224	-600.599121	-304.748230	1084.290283	-565.743835	211.193756	838.817383	-383.721161	-273.315521	922.470154	-541.503174	-32.385365	962.243835	612.606689	-70.949585	959.298035	604.997070	106.679863
-582.599854	72.800919	865.172302	-558.254395	-146.106995	867.614319	-662.848022	92.602837	491.368103	-629.300781	-176.990799	517.454590	-676.537048	97.045738	84.940308	-673.654724	-174.988602	83.376228	-611.884338	142.638092	1348.586060	-584.202332	-202.961212	1344.015991	-546.571472	-25.297281	1339.558594	-576.840088	-53.977989	1629.500488	-675.396851	228.709915	1090.467285	-599.643677	-305.037170	1084.204346	-565.548767	211.294266	838.976868	-377.489258	-275.176178	930.707764	-541.897156	-32.411983	962.143250	612.739624	-70.929115	959.340820	605.237671	106.676186
-582.609924	73.066574	865.195068	-558.655884	-146.297653	867.464783	-662.770569	92.729408	491.389893	-629.258240	-177.021393	517.379272	-676.562134	97.084671	84.974350	-673.609924	-174.982956	83.393059	-611.751648	142.651337	1348.698853	-584.750916	-202.963409	1344.062256	-546.708313	-25.397411	1339.556519	-576.369446	-54.633560	1629.322998	-675.083740	229.040436	1090.613892	-598.553528	-305.355286	1084.228882	-565.314087	211.459381	839.137939	-371.455841	-277.298950	938.953064	-542.041809	-32.502892	962.067261	612.884338	-70.899796	959.362427	605.516479	106.679237
-582.492188	73.142845	865.198975	-558.639221	-146.259399	867.470703	-662.640747	92.871704	491.375427	-629.451111	-177.594467	517.663208	-676.555725	97.086807	84.997734	-673.654663	-174.957932	83.452873	-611.644653	142.653534	1348.788208	-585.189758	-203.098877	1344.257935	-546.840820	-25.472485	1339.570313	-575.978821	-55.326309	1629.181152	-674.771179	229.366394	1090.788574	-597.294617	-305.696075	1084.291626	-565.049927	211.598099	839.305969	-365.796356	-279.328583	947.278137	-542.004333	-32.461758	962.081726	613.023438	-70.883614	959.398132	605.775269	106.728127
-582.372253	73.248131	865.217529	-558.632629	-146.156601	867.468384	-662.640259	93.053444	491.402466	-629.587524	-177.675232	517.816772	-676.607605	97.080551	85.005859	-673.683594	-174.949707	83.513954	-611.529541	142.586060	1348.874512	-585.688721	-203.127396	1344.364502	-546.987122	-25.564438	1339.550537	-575.634888	-55.796841	1629.081543	-674.466187	229.698654	1090.909668	-595.833984	-306.023376	1084.401855	-564.727112	211.830414	839.466431	-360.271942	-281.698730	955.516785	-541.963989	-32.384037	962.097839	613.143250	-70.829117	959.441284	605.993164	106.771591
-582.261475	73.326073	865.216980	-558.660645	-146.104767	867.490540	-662.402222	93.135147	491.359467	-629.569702	-177.594894	517.795471	-676.565430	97.133095	85.011322	-673.651550	-174.908829	83.507332	-611.462341	142.598969	1348.951782	-586.312073	-203.085449	1344.483276	-547.144897	-25.643383	1339.591675	-575.289063	-56.332874	1628.991333	-674.174316	230.017776	1091.052734	-594.165039	-306.363770	1084.560547	-564.432495	212.196060	839.598022	-354.951508	-284.080170	963.441711	-541.947876	-32.330402	962.116638	613.205811	-70.794662	959.465332	606.131897	106.853210
-582.124329	73.446907	865.242981	-558.700439	-146.027359	867.474915	-662.431946	93.320786	491.382538	-629.572876	-177.527405	517.808838	-676.637939	97.109886	85.062553	-673.630432	-174.903046	83.503319	-611.409607	142.571899	1349.038574	-586.823242	-203.075546	1344.706909	-547.313110	-25.708858	1339.645386	-575.019409	-56.861542	1628.918701	-673.773010	230.221420	1091.065918	-592.315369	-306.721924	1084.807617	-564.077881	212.488480	839.728027	-349.766266	-286.549622	971.407410	-541.915161	-32.274868	962.128357	613.295593	-70.728981	959.474060	606.265808	106.929588
-581.964233	73.545708	865.222900	-558.678162	-145.942093	867.449951	-662.279236	93.413315	491.377533	-629.541077	-177.411011	517.788330	-676.619690	97.137352	85.016594	-673.630066	-174.891937	83.474770	-611.358704	142.524475	1349.096069	-587.514832	-202.952530	1344.823975	-547.485962	-25.791197	1339.716675	-574.811951	-57.402744	1628.852295	-673.552734	230.586685	1091.287964	-590.358032	-307.237000	1085.078003	-563.714661	212.815125	839.859497	-344.795227	-289.075836	979.201172	-541.869263	-32.207767	962.120361	613.358093	-70.684891	959.477783	606.399353	106.985931
-581.809509	73.634872	865.196960	-558.660645	-145.868088	867.420410	-662.163757	93.537743	491.398743	-629.525391	-177.308151	517.793884	-676.630859	97.144791	85.033791	-673.595093	-174.873138	83.472618	-611.346375	142.469025	1349.182983	-588.088745	-202.922531	1345.026611	-547.651184	-25.876650	1339.788818	-574.727600	-57.638306	1628.807373	-673.219788	230.807129	1091.376709	-588.154724	-307.717224	1085.473022	-563.318604	213.189758	840.001465	-339.937500	-291.710815	986.696594	-541.840942	-32.151745	962.110840	613.447449	-70.624535	959.460999	606.515625	107.078239
-581.685242	73.757164	865.241577	-558.687988	-145.767532	867.433044	-662.008240	93.628014	491.370636	-629.534790	-177.215912	517.792236	-676.593506	97.151924	85.059769	-673.608276	-174.863159	83.473572	-611.326843	142.420181	1349.263184	-588.537537	-203.004135	1345.323730	-547.822815	-25.947388	1339.868774	-574.668335	-58.011578	1628.777466	-672.881897	231.025604	1091.449097	-585.767761	-308.232697	1085.991333	-562.855164	213.377243	840.151794	-335.249481	-294.453552	993.865173	-541.787292	-32.073730	962.139282	613.546692	-70.601585	959.466797	606.684448	107.125496
-581.478760	73.787140	865.246887	-558.527771	-145.530121	867.522339	-661.823608	93.712891	491.369629	-629.454224	-177.095230	517.739380	-676.608643	97.167419	85.066002	-673.519348	-174.865967	83.461533	-611.342529	142.381821	1349.314819	-589.008057	-202.948807	1345.615479	-547.984924	-25.995453	1339.958740	-574.660889	-58.437233	1628.774536	-672.559448	231.159729	1091.453735	-583.397400	-308.829407	1086.564087	-562.363220	213.821198	840.296875	-331.202942	-297.238953	1000.355713	-541.677917	-31.913128	962.207397	613.672241	-70.594734	959.448120	606.880066	107.128204
-581.232788	73.793343	865.267212	-558.335754	-145.257965	867.661621	-661.596924	93.790985	491.372101	-629.371582	-176.966080	517.718750	-676.540405	97.202110	85.074341	-673.506531	-174.854431	83.463745	-611.353516	142.355652	1349.378174	-589.464050	-202.885895	1345.902588	-548.168213	-26.071455	1340.047974	-574.761841	-58.649059	1628.789063	-672.224976	231.269547	1091.509399	-580.921021	-309.507446	1087.265747	-561.880066	214.280624	840.437439	-327.220184	-300.097015	1006.552795	-541.549744	-31.733318	962.312317	613.832031	-70.672165	959.444458	607.240112	106.942932
-581.293823	74.160805	865.332092	-558.884460	-145.494400	867.356201	-661.602295	93.968193	491.449799	-629.665955	-177.016571	517.800354	-676.608521	97.173180	85.116280	-673.566895	-174.826782	83.498550	-611.397400	142.325531	1349.466797	-589.969238	-202.794571	1346.157349	-548.344055	-26.123903	1340.129517	-574.951111	-58.731647	1628.829346	-671.891663	231.432907	1091.591064	-578.462036	-310.265900	1088.011841	-561.430176	214.698380	840.561279	-323.391907	-302.972778	1012.280151	-541.736084	-31.891222	962.166077	613.868469	-70.563118	959.434937	607.218201	107.171501
-581.272766	74.350449	865.358093	-559.119019	-145.731232	867.231873	-661.537537	94.094246	491.472961	-629.801941	-177.005478	517.842590	-676.614014	97.193443	85.142914	-673.567322	-174.829269	83.516289	-611.461670	142.296494	1349.513184	-590.485107	-202.634048	1346.348389	-548.514099	-26.138512	1340.206055	-575.209412	-58.823456	1628.886841	-671.587463	231.592407	1091.649292	-575.921875	-311.072205	1088.828979	-560.953064	215.174789	840.690918	-319.762878	-305.850983	1017.585938	-541.797485	-32.016014	962.107483	613.876038	-70.710587	959.474243	607.470520	106.910294
-581.142883	74.414429	865.361084	-559.110901	-145.701706	867.245911	-661.428955	94.237701	491.480133	-629.847839	-176.953308	517.851563	-676.636230	97.203094	85.158493	-673.573730	-174.810532	83.494629	-611.517883	142.274628	1349.575317	-590.814819	-202.520996	1346.612061	-548.683655	-26.175339	1340.279053	-575.532959	-58.888248	1628.946533	-671.249268	231.699051	1091.661743	-573.444458	-311.975037	1089.683105	-560.376770	215.613022	840.825317	-316.417633	-308.727173	1022.226563	-541.764587	-31.984228	962.127197	613.925476	-70.649597	959.467102	607.491577	107.082123
-580.994446	74.485794	865.384399	-559.119324	-145.630829	867.243591	-661.308411	94.297562	491.503937	-629.816711	-176.837402	517.852539	-676.618408	97.221474	85.140877	-673.576660	-174.769150	83.476990	-611.570313	142.219238	1349.613037	-591.045715	-202.439346	1346.898071	-548.849121	-26.192680	1340.358276	-575.968323	-58.726845	1629.041260	-670.924744	231.858810	1091.693604	-570.988159	-312.956726	1090.618164	-559.807495	215.968048	840.968811	-313.244354	-311.496460	1026.359009	-541.731384	-31.948065	962.149963	614.046265	-70.589813	959.428467	607.640991	107.103127
-580.821106	74.550735	865.401001	-559.050293	-145.568542	867.237305	-661.112915	94.357185	491.469269	-629.789368	-176.770340	517.860962	-676.554565	97.146355	85.088402	-673.543152	-174.783737	83.486626	-611.657959	142.192261	1349.664063	-591.325317	-202.357101	1347.140015	-548.985168	-26.204536	1340.428467	-576.422241	-58.529182	1629.164307	-670.532776	231.868759	1091.636841	-568.644592	-313.981537	1091.554565	-559.295349	216.469543	841.058533	-310.283447	-314.281769	1029.885864	-541.651306	-31.911863	962.168274	614.141785	-70.543457	959.378662	607.707825	107.164284
-580.679688	74.611916	865.421021	-559.025208	-145.523529	867.250366	-660.872864	94.399727	491.437469	-629.821289	-176.697266	517.861267	-676.579834	97.243279	85.137932	-673.550476	-174.779602	83.474052	-611.747437	142.168503	1349.671387	-591.533142	-202.219009	1347.369995	-549.119934	-26.220148	1340.488281	-576.903564	-58.367657	1629.298340	-670.250916	231.995438	1091.650024	-566.364563	-315.061707	1092.512939	-558.717468	216.807007	841.189392	-307.548096	-316.962402	1032.772827	-541.596802	-31.879713	962.194092	614.260437	-70.467545	959.342102	607.777954	107.284729
-580.542297	74.671295	865.426208	-558.981628	-145.492920	867.247986	-660.634766	94.456291	491.456146	-629.794556	-176.647247	517.884949	-676.493530	97.177521	85.101227	-673.538818	-174.769623	83.470947	-611.829956	142.128860	1349.705322	-591.682190	-202.071457	1347.624268	-549.266113	-26.197861	1340.578369	-577.448669	-58.084084	1629.444824	-669.959473	232.116196	1091.657349	-564.092407	-316.119812	1093.571655	-558.108337	217.167984	841.321899	-304.981964	-319.596680	1035.052490	-541.535400	-31.853321	962.204712	614.358887	-70.421455	959.317566	607.892517	107.323692
-580.421021	74.688339	865.417847	-558.948181	-145.459717	867.250305	-660.405457	94.485229	491.417969	-629.777039	-176.580444	517.879578	-676.448120	97.194992	85.115868	-673.532104	-174.730545	83.471199	-611.922424	142.098145	1349.722168	-591.775024	-201.949371	1347.878418	-549.402649	-26.197968	1340.628052	-578.058960	-57.763683	1629.589600	-669.661499	232.273956	1091.645996	-561.949036	-317.227295	1094.620361	-557.572327	217.649643	841.482361	-302.674927	-322.186707	1036.662720	-541.475403	-31.836170	962.207092	614.472839	-70.319397	959.277283	607.920837	107.480736
-580.279663	74.733292	865.423218	-558.884644	-145.425690	867.241028	-660.196777	94.475441	491.401306	-629.759399	-176.533783	517.876221	-676.446289	97.202156	85.103951	-673.495728	-174.744080	83.476547	-612.043274	142.053619	1349.716553	-591.891724	-201.820007	1348.117798	-549.525879	-26.196987	1340.698486	-578.711060	-57.280006	1629.739014	-669.385376	232.415146	1091.625122	-559.847778	-318.306915	1095.763428	-557.006592	217.982742	841.617737	-300.534210	-324.751831	1037.561890	-541.400635	-31.815863	962.214050	614.602112	-70.180466	959.230774	607.960815	107.629654
-580.147461	74.782501	865.420471	-558.816040	-145.426453	867.234253	-660.053406	94.539406	491.415192	-629.738708	-176.520920	517.899597	-676.415344	97.218063	85.102203	-673.488892	-174.746140	83.474449	-612.127136	142.004120	1349.709106	-591.930481	-201.691177	1348.362793	-549.638367	-26.181681	1340.754639	-579.327271	-56.807682	1629.948120	-669.097351	232.540268	1091.593628	-557.859314	-319.401978	1096.928101	-556.422668	218.363083	841.730042	-298.683380	-327.182709	1037.831787	-541.328552	-31.804989	962.218079	614.814087	-70.010605	959.175293	608.069336	107.762390
-579.994995	74.815918	865.429382	-558.727173	-145.380905	867.217590	-659.931030	94.549278	491.396759	-629.693237	-176.465576	517.872742	-676.403320	97.210541	85.075264	-673.475403	-174.734863	83.464981	-612.255798	141.965744	1349.682983	-591.984192	-201.547836	1348.572876	-549.756592	-26.189226	1340.792358	-579.974731	-56.296970	1630.121582	-668.862183	232.656219	1091.548584	-555.966248	-320.438690	1098.109009	-555.815857	218.628281	841.797913	-297.024384	-329.557465	1037.407837	-541.229919	-31.786646	962.221436	614.939148	-69.937965	959.157227	608.156433	107.799324
-579.850952	74.884270	865.414856	-558.645569	-145.373535	867.201172	-659.877563	94.616699	491.388275	-629.664612	-176.426102	517.866333	-676.424744	97.220070	85.102074	-673.459595	-174.734726	83.459068	-612.400940	141.912292	1349.661011	-592.006531	-201.395203	1348.794556	-549.861328	-26.168823	1340.819580	-580.632446	-55.709343	1630.294678	-668.618530	232.733627	1091.460327	-554.184631	-321.484344	1099.324463	-555.256226	218.855469	841.891052	-295.667480	-331.781616	1036.380127	-541.141357	-31.760834	962.213501	615.072937	-69.879082	959.134277	608.252014	107.854820
-579.732727	74.919029	865.417480	-558.542480	-145.372910	867.175476	-659.821167	94.653679	491.427795	-629.630371	-176.434799	517.890137	-676.401733	97.225685	85.105400	-673.495789	-174.725204	83.472466	-612.549744	141.881653	1349.637939	-592.048523	-201.214264	1348.968262	-549.978455	-26.146822	1340.854370	-581.302612	-55.041862	1630.490112	-668.375061	232.857101	1091.404419	-552.538879	-322.501526	1100.505005	-554.680908	219.145264	842.003967	-294.541412	-333.885529	1034.821289	-541.055908	-31.760305	962.209961	615.216125	-69.820824	959.125916	608.357361	107.884247
-579.606079	74.933533	865.410339	-558.405090	-145.346954	867.152954	-659.768677	94.704132	491.452881	-629.350159	-175.632004	517.585083	-676.417297	97.220299	85.109177	-673.474915	-174.742874	83.394455	-612.720581	141.855988	1349.587769	-592.007507	-201.019012	1349.145874	-550.077026	-26.110489	1340.887085	-581.962341	-54.436565	1630.693726	-668.160034	232.919968	1091.322388	-550.989746	-323.514191	1101.615234	-554.134338	219.394379	842.122375	-293.686340	-335.801727	1032.749146	-540.947388	-31.747406	962.202271	615.314392	-69.800262	959.145325	608.456482	107.941216
-579.424561	74.890770	865.424622	-558.162231	-145.146606	867.297485	-659.743225	94.741440	491.461609	-629.196472	-175.542023	517.518860	-676.422241	97.222000	85.122635	-673.471436	-174.750443	83.370384	-612.904785	141.823624	1349.545898	-591.955261	-200.826401	1349.299561	-550.200256	-26.058743	1340.913818	-582.617554	-53.675545	1630.892334	-667.966736	232.911224	1091.231445	-549.659180	-324.465363	1102.663086	-553.588806	219.713364	842.204468	-293.163177	-337.445190	1030.197754	-540.819885	-31.608183	962.304260	615.446167	-69.737175	959.159973	608.561218	107.974640
-579.282776	74.810265	865.389832	-557.935791	-145.013443	867.377686	-659.708923	94.775322	491.476593	-629.111389	-175.546112	517.533936	-676.422058	97.188728	85.158806	-673.420776	-174.747787	83.380859	-613.090393	141.820877	1349.479614	-591.843201	-200.648743	1349.452148	-550.293640	-25.984400	1340.942261	-583.252197	-52.960831	1631.079468	-667.790039	232.956650	1091.109375	-548.519897	-325.369659	1103.574951	-553.073486	219.924011	842.271362	-292.897308	-338.858276	1027.138672	-540.688477	-31.522488	962.340088	615.556091	-69.701797	959.180725	608.643982	108.038483
-579.233215	74.843887	865.380859	-557.899170	-145.115250	867.306458	-659.747864	94.796341	491.510162	-629.099670	-175.611115	517.578735	-676.432678	97.184044	85.168747	-673.400818	-174.750854	83.387306	-613.274658	141.801392	1349.396851	-591.710205	-200.457611	1349.592163	-550.349304	-25.938555	1340.949463	-583.886292	-52.194088	1631.261719	-667.661072	232.950134	1090.977661	-547.581360	-326.264832	1104.349609	-552.567688	220.035904	842.318726	-292.971222	-340.121368	1023.574768	-540.635315	-31.586637	962.298157	615.700378	-69.656639	959.198669	608.755798	108.102867
-579.175842	74.896744	865.394409	-557.859924	-145.258698	867.231384	-659.759583	94.778694	491.523682	-629.068909	-175.624359	517.578064	-676.466675	97.154320	85.158661	-673.411987	-174.762085	83.380684	-613.446777	141.805939	1349.317749	-591.500000	-200.299164	1349.748047	-550.398560	-25.874613	1340.953857	-584.517334	-51.380081	1631.428711	-667.547424	232.936264	1090.854980	-546.935303	-327.153870	1105.011597	-552.043579	220.118057	842.317078	-293.389374	-340.976563	1019.569702	-540.577820	-31.675140	962.266357	615.822998	-69.598930	959.208374	608.857056	108.143105
-578.953979	74.707245	865.340454	-557.300110	-145.059219	867.393127	-659.706665	94.747574	491.488922	-628.838013	-175.540619	517.555359	-676.429749	97.161240	85.157135	-673.371338	-174.776245	83.375648	-613.639587	141.782883	1349.228638	-591.248901	-200.154663	1349.872803	-550.415466	-25.765245	1340.974365	-585.090942	-50.592079	1631.580444	-667.450806	232.869049	1090.697754	-546.439758	-328.010498	1105.552490	-551.562256	220.202744	842.332642	-294.189850	-341.960449	1014.980103	-540.285339	-31.536240	962.343872	615.918579	-69.543015	959.248291	608.921753	108.208878
-578.904846	74.666748	865.327087	-557.163147	-145.076599	867.374573	-659.723755	94.744049	491.516327	-628.785522	-175.559875	517.550720	-676.431396	97.140594	85.163788	-673.396057	-174.795654	83.358002	-613.811829	141.785385	1349.120972	-591.048950	-200.035416	1349.959106	-550.398376	-25.679880	1340.993530	-585.666748	-49.776527	1631.742554	-667.371826	232.782913	1090.520020	-546.252686	-328.848236	1105.973389	-551.107788	220.290695	842.328003	-295.249847	-342.165436	1010.144592	-540.200562	-31.556759	962.329956	616.071533	-69.486649	959.243225	609.016235	108.317360
-578.701294	74.826958	865.372986	-556.931213	-144.999969	867.350708	-659.662231	94.669510	491.546326	-628.640930	-175.564682	517.536743	-676.433289	97.145172	85.141068	-673.372253	-174.791229	83.361259	-613.984802	141.796570	1349.010254	-590.722473	-199.941437	1350.054932	-550.387207	-25.583050	1341.002808	-586.208252	-48.952908	1631.909058	-667.321777	232.680923	1090.365601	-546.144287	-329.567596	1106.310425	-550.686523	220.283112	842.343689	-296.819489	-342.844513	1004.699585	-540.018433	-31.470011	962.352478	616.195984	-69.431389	959.266663	609.132874	108.343262
-578.658386	74.791435	865.366638	-556.745667	-145.034714	867.364136	-659.646606	94.623405	491.538239	-628.812561	-176.326996	517.849854	-676.410156	97.122314	85.146385	-673.403442	-174.791809	83.433304	-614.180481	141.857147	1348.885132	-590.381775	-199.841949	1350.148804	-550.329773	-25.492880	1341.034912	-586.746521	-48.130035	1632.068359	-667.317871	232.517166	1090.188232	-546.191772	-330.151550	1106.560181	-550.282288	220.234024	842.337769	-298.728943	-343.042328	998.943848	-539.918274	-31.479847	962.359131	616.323669	-69.366989	959.292053	609.227417	108.402176
-578.710999	74.605629	865.328308	-556.612488	-145.148575	867.364380	-659.656372	94.561348	491.531036	-628.758606	-176.440918	517.912842	-676.411499	97.115387	85.142418	-673.414490	-174.816177	83.467796	-614.368286	141.842377	1348.757202	-589.947205	-199.783997	1350.256226	-550.295227	-25.392776	1341.028564	-587.220825	-47.281994	1632.201172	-667.328491	232.375504	1089.990845	-546.370056	-330.658020	1106.708008	-549.899048	220.104156	842.294495	-301.031281	-343.049194	992.877014	-539.851929	-31.585604	962.330872	616.404419	-69.294777	959.315735	609.276733	108.488022
-578.643005	74.625412	865.307983	-556.402771	-145.128693	867.339417	-659.657898	94.518677	491.537201	-628.671509	-176.459778	517.888550	-676.446167	97.157837	85.219292	-673.407593	-174.819199	83.474342	-614.563782	141.832108	1348.603882	-589.531616	-199.716705	1350.306641	-550.195129	-25.290257	1341.032715	-587.695007	-46.416836	1632.335938	-667.365662	232.196991	1089.763306	-546.683228	-331.055634	1106.747803	-549.562378	219.970840	842.224365	-303.728210	-342.874878	986.544861	-539.720581	-31.550598	962.309814	616.499084	-69.219246	959.319458	609.366760	108.534805
-578.657593	74.486458	865.262939	-556.181030	-145.178146	867.317566	-659.696899	94.430779	491.523071	-628.582397	-176.520355	517.902954	-676.393005	97.075096	85.163490	-673.426514	-174.820114	83.493912	-614.728088	141.817657	1348.455444	-589.050659	-199.658020	1350.332886	-550.074524	-25.206598	1341.001587	-588.067322	-45.600983	1632.470215	-667.450439	232.011337	1089.531006	-547.145874	-331.294983	1106.701660	-549.142944	219.559692	842.093689	-306.841736	-342.465302	980.010193	-539.603882	-31.601965	962.270874	616.612061	-69.182861	959.348755	609.453369	108.598366
-578.659485	74.412285	865.227417	-555.971497	-145.257675	867.283691	-659.714355	94.349937	491.526337	-628.484070	-176.587418	517.888000	-676.403320	97.058479	85.157547	-673.440063	-174.834747	83.489243	-614.888489	141.841034	1348.299561	-588.571960	-199.632477	1350.286011	-549.932495	-25.106085	1340.987183	-588.448608	-44.775681	1632.580078	-667.536743	231.768845	1089.298950	-547.704102	-331.384979	1106.500610	-548.904114	219.321762	841.989136	-310.411957	-341.888123	973.297363	-539.492676	-31.650669	962.232910	616.725281	-69.087555	959.347717	609.507446	108.682144
-578.635315	74.383080	865.216187	-555.722046	-145.278992	867.272339	-659.744812	94.251968	491.496552	-628.365479	-176.670013	517.885742	-676.379822	97.035637	85.133568	-673.483826	-174.839386	83.472282	-615.008545	141.801208	1348.155518	-588.031006	-199.598495	1350.212280	-549.770325	-25.021166	1340.967285	-588.804016	-43.932552	1632.683350	-667.595886	231.435593	1089.035767	-548.462280	-331.317352	1106.211182	-548.859802	219.487366	841.913574	-314.296753	-341.084167	966.523926	-539.360779	-31.647835	962.221985	616.775940	-69.044899	959.367249	609.565186	108.715363
-578.617554	74.313789	865.203674	-555.497314	-145.263748	867.234375	-659.759705	94.109680	491.514008	-628.220276	-176.729111	517.872986	-676.344666	97.037254	85.138062	-673.426636	-174.859100	83.472908	-615.137146	141.784454	1348.018433	-587.295105	-199.684814	1350.202515	-549.580811	-24.928440	1340.937988	-589.046082	-43.130077	1632.804565	-667.697632	231.169998	1088.843872	-549.376648	-331.177582	1105.821411	-548.650757	219.080322	841.795166	-318.549072	-340.075073	959.670227	-539.232056	-31.657524	962.193909	616.877747	-68.949982	959.370483	609.648010	108.768997
-578.655334	74.247406	865.196045	-555.294800	-145.313416	867.221252	-659.801697	94.013084	491.515045	-628.076416	-176.792374	517.829651	-676.368347	97.092163	85.182167	-673.461426	-174.883942	83.466431	-615.357910	141.757050	1347.873291	-586.768494	-199.639221	1350.027588	-549.354309	-24.862598	1340.924072	-589.312561	-42.327847	1632.904175	-667.865906	230.862000	1088.630859	-550.423157	-331.053436	1105.347168	-548.547546	218.696411	841.665955	-323.118896	-338.800598	952.899780	-539.129944	-31.685179	962.176575	616.967163	-68.861549	959.374451	609.697205	108.859497
-578.704468	74.182350	865.183105	-555.064575	-145.373764	867.203430	-659.865784	93.903099	491.520599	-627.955444	-176.889099	517.823608	-676.359070	97.088150	85.182144	-673.497253	-174.882767	83.496536	-615.484619	141.735260	1347.762573	-585.781677	-199.821625	1350.022217	-549.143066	-24.760738	1340.909668	-589.547485	-41.523781	1633.012939	-668.057739	230.532898	1088.434326	-551.646423	-330.845856	1104.834351	-548.571289	218.459915	841.539978	-328.226624	-337.365936	945.959290	-539.023438	-31.712849	962.155151	617.023987	-68.787239	959.391846	609.745300	108.920830
-578.757080	74.127235	865.178894	-554.860901	-145.425537	867.151184	-659.927917	93.789780	491.538269	-627.809204	-176.961243	517.814575	-676.363342	97.094994	85.183640	-673.460693	-174.918411	83.493698	-615.573181	141.713837	1347.642456	-584.993835	-199.845154	1349.798706	-548.830200	-24.655437	1340.893921	-589.684937	-40.762836	1633.106323	-668.225891	230.146790	1088.242310	-553.066345	-330.528320	1104.186890	-548.606018	218.183441	841.400085	-333.743744	-335.772736	938.936096	-538.912781	-31.750978	962.116089	617.081299	-68.721565	959.399719	609.814270	108.973091
-578.746460	73.983246	865.142883	-554.492432	-145.459320	867.204712	-659.953918	93.664803	491.491730	-627.654053	-177.011276	517.812256	-676.349548	97.084183	85.165558	-673.503479	-174.933441	83.502335	-615.712280	141.678329	1347.536987	-584.254456	-199.889114	1349.573730	-548.478149	-24.560371	1340.848145	-589.789978	-40.039757	1633.186646	-668.435303	229.733566	1088.055786	-554.634644	-330.208740	1103.451660	-548.717224	217.884872	841.239563	-339.647461	-333.965088	931.911987	-538.729675	-31.753992	962.123230	617.116760	-68.689262	959.408203	609.876038	109.038353
-578.845093	73.989868	865.112488	-554.344788	-145.533463	867.052429	-660.041443	93.568718	491.494324	-627.559937	-177.097809	517.800659	-676.344849	97.061516	85.143570	-673.523071	-174.929504	83.512375	-615.820129	141.667557	1347.456543	-583.494995	-199.903534	1349.305786	-548.170288	-24.459608	1340.805664	-589.836792	-39.361015	1633.272217	-668.709961	229.322250	1087.881836	-556.347595	-329.642487	1102.599243	-548.899597	217.591660	841.077881	-345.780365	-332.005829	925.085083	-538.626404	-31.802605	962.009521	617.169495	-68.640213	959.386475	609.925171	109.089607
-578.902649	73.901527	865.078735	-554.055115	-145.561737	866.976196	-660.124268	93.432945	491.500854	-627.433838	-177.170044	517.798401	-676.294434	96.980537	85.067551	-673.513123	-174.933212	83.501503	-615.906494	141.650085	1347.362671	-582.744690	-199.923157	1349.042236	-547.867920	-24.369268	1340.748413	-589.838135	-38.652519	1633.312256	-668.991089	228.924255	1087.739868	-558.177246	-329.108612	1101.774658	-548.991882	217.101013	841.003357	-352.115570	-329.618195	918.277649	-538.467346	-31.829407	961.940674	617.202454	-68.594757	959.368652	609.986633	109.113754
-579.094849	74.013077	865.080688	-554.181030	-145.850967	866.770447	-660.267517	93.370255	491.522675	-627.527771	-177.342316	517.863037	-676.321472	97.046036	85.135124	-673.665039	-174.898392	83.530579	-615.993774	141.612396	1347.281494	-581.961182	-199.949158	1348.823486	-547.520203	-24.285465	1340.699707	-589.781128	-38.016376	1633.357422	-669.286438	228.473602	1087.595581	-560.149048	-328.688812	1100.991821	-549.269409	216.768509	840.863037	-359.207733	-327.561951	911.310547	-538.499329	-31.993551	961.804688	617.234253	-68.521172	959.358582	610.024658	109.151627
-579.119141	73.962349	865.087952	-553.878174	-145.882355	866.742126	-660.282410	93.231606	491.543579	-627.356262	-177.411636	517.882629	-676.310486	97.025986	85.128586	-673.609436	-174.938095	83.557487	-616.046326	141.582047	1347.201172	-581.181946	-200.064804	1348.590820	-547.168945	-24.192049	1340.645996	-589.718994	-37.448143	1633.348511	-669.608337	227.957703	1087.458618	-562.286438	-328.026581	1100.120972	-549.669739	216.549088	840.735413	-366.475189	-325.255127	904.610535	-538.327271	-32.004227	961.783264	617.241699	-68.521774	959.339844	610.060303	109.186188
-579.181946	73.863495	865.050903	-553.562256	-145.907593	866.743835	-660.339111	93.106430	491.541931	-627.216064	-177.486389	517.910217	-676.284790	97.002167	85.130539	-673.586426	-174.940598	83.597443	-616.080505	141.538773	1347.136475	-580.445923	-200.154694	1348.344727	-546.831604	-24.129887	1340.575317	-589.571350	-36.872231	1633.400879	-669.974060	227.573273	1087.382935	-564.510010	-327.276489	1099.177490	-550.004089	215.988480	840.640747	-373.915497	-322.823181	898.134766	-538.172180	-31.996241	961.754333	617.246826	-68.462547	959.341003	610.070679	109.234123
-579.061401	73.633919	865.022400	-552.844482	-145.698975	866.857727	-660.298157	92.950859	491.500397	-626.880737	-177.429764	517.868347	-676.233521	97.017189	85.123848	-673.555664	-174.944305	83.597748	-616.106323	141.499023	1347.058960	-579.742432	-200.299957	1348.054688	-546.494507	-24.067379	1340.515015	-589.414673	-36.369289	1633.354980	-670.367981	227.120956	1087.237671	-566.824829	-326.489075	1098.293823	-550.623535	215.907700	840.528625	-381.561829	-320.381134	891.874939	-537.804932	-31.865803	961.806213	617.283447	-68.428505	959.331543	610.120605	109.282036
-579.175842	73.662041	865.007568	-552.729736	-145.824631	866.768982	-660.366272	92.866150	491.532593	-626.797058	-177.538254	517.926575	-676.220581	96.896545	85.091301	-673.554321	-174.930084	83.630806	-616.097839	141.467468	1346.969971	-578.985535	-200.500641	1347.817993	-546.171814	-24.019615	1340.413696	-589.139526	-35.866016	1633.396240	-670.859314	226.769089	1087.155029	-569.260986	-325.533478	1097.322754	-550.937561	214.881821	840.403625	-389.375824	-317.926544	885.804810	-537.728821	-31.911394	961.731995	617.306335	-68.378105	959.321106	610.145996	109.314690
-579.259766	73.667259	865.012451	-552.564453	-145.911057	866.660645	-660.468201	92.753441	491.516937	-626.658081	-177.649109	517.917603	-676.235657	96.890083	85.068748	-673.569702	-174.933594	83.642006	-616.051453	141.400497	1346.917236	-578.287720	-200.680710	1347.505981	-545.769287	-23.974701	1340.339233	-588.846924	-35.439690	1633.371460	-671.300049	226.340195	1087.069336	-571.786072	-324.551727	1096.351440	-551.488281	214.381348	840.287903	-397.161713	-315.265686	880.089844	-537.617554	-31.962702	961.659912	617.316406	-68.347435	959.308838	610.177246	109.321335
-579.366821	73.727913	864.992493	-552.483337	-145.780029	866.529053	-660.514404	92.653900	491.537354	-626.529358	-177.773575	517.904358	-676.241394	96.853966	85.064621	-673.566772	-174.965424	83.645485	-616.010620	141.330597	1346.864136	-577.502625	-200.888397	1347.231567	-545.335266	-23.973267	1340.274170	-588.496460	-35.092991	1633.348022	-671.772400	225.894562	1087.031128	-574.415222	-323.460022	1095.382202	-551.974121	213.686508	840.112427	-405.224762	-312.716522	874.520081	-537.549744	-31.880270	961.560852	617.329468	-68.321899	959.297668	610.192810	109.351349
-579.299377	73.637703	864.975647	-551.906799	-145.985764	866.614624	-660.505249	92.536827	491.490112	-626.306152	-177.803680	517.938049	-676.196838	96.869148	85.051102	-673.544922	-174.958435	83.656250	-615.950378	141.270981	1346.821167	-576.772217	-201.075928	1346.962769	-544.903992	-23.959272	1340.204712	-588.127747	-34.750237	1633.309326	-672.203308	225.463638	1086.988281	-577.110168	-322.413055	1094.489014	-552.929749	213.923264	840.041016	-413.379242	-310.140991	869.291382	-537.261292	-31.924133	961.600586	617.337036	-68.270233	959.281982	610.217163	109.392265
-579.335999	73.630035	864.962769	-551.640625	-145.941437	866.578186	-660.450806	92.435913	491.472107	-626.170532	-177.863586	517.925781	-676.172729	96.852951	85.032997	-673.568115	-174.961838	83.668060	-615.847046	141.169861	1346.776123	-575.985901	-201.298538	1346.665527	-544.529907	-23.983438	1340.159180	-587.659485	-34.429276	1633.300293	-672.756042	225.180878	1087.005615	-579.840027	-321.310303	1093.645630	-553.522339	212.889313	839.820557	-421.569824	-307.552002	864.277771	-537.104858	-31.870813	961.562012	617.336365	-68.244461	959.278320	610.213013	109.451736
-579.391479	73.620857	864.948181	-551.385864	-145.905258	866.536865	-660.467590	92.378227	491.454895	-625.983459	-177.925690	517.906921	-676.166748	96.841179	85.037506	-673.609924	-174.960678	83.696442	-615.763367	141.070511	1346.756104	-575.205566	-201.555725	1346.406616	-544.125671	-23.992016	1340.083618	-587.229309	-34.210861	1633.252930	-673.211304	224.798035	1086.996948	-582.472290	-319.676147	1092.778198	-554.257996	212.484451	839.763123	-429.808716	-304.901306	859.626465	-536.967834	-31.823320	961.521484	617.352417	-68.229126	959.266663	610.238403	109.460129
-579.407593	73.612991	864.955627	-551.083496	-145.883453	866.525085	-660.441406	92.306580	491.444550	-625.540771	-177.822662	517.883240	-676.158752	96.841537	85.039261	-673.508606	-174.982040	83.695465	-615.604187	140.960678	1346.746948	-574.484497	-201.811264	1346.170776	-543.715393	-24.025513	1339.982300	-586.711426	-33.997185	1633.202759	-673.709900	224.421555	1086.986816	-585.392029	-318.396484	1091.968872	-554.942688	211.913086	839.601563	-437.949860	-302.213562	855.246338	-536.806946	-31.780695	961.512390	617.389832	-68.189735	959.249084	610.284729	109.505280
-579.438599	73.638992	864.967346	-550.841431	-145.831207	866.490845	-660.397644	92.258698	491.443268	-625.597656	-178.003677	517.920166	-676.123962	96.859947	85.026840	-673.596558	-174.960663	83.732796	-615.449646	140.868942	1346.760376	-573.703979	-202.131744	1345.956177	-543.283508	-24.067108	1339.901245	-586.124084	-33.767838	1633.179443	-674.149292	223.980438	1087.052490	-588.322754	-317.228485	1091.286011	-556.034973	212.126053	839.515259	-446.042114	-299.443146	851.188599	-536.675964	-31.722445	961.492737	617.410828	-68.183159	959.246765	610.321289	109.510345
-579.452026	73.640343	864.962158	-550.604797	-145.797592	866.462952	-660.337646	92.197556	491.416260	-625.563110	-178.106216	517.975403	-676.090332	96.848457	85.013092	-673.637329	-174.934952	83.769440	-615.252625	140.766754	1346.762207	-573.009766	-202.388947	1345.742920	-542.857971	-24.162067	1339.850708	-585.495483	-33.646545	1633.158691	-674.653137	223.689072	1087.124268	-591.302124	-316.053070	1090.615112	-557.053223	211.608368	839.316772	-454.091705	-296.669403	847.457092	-536.541504	-31.678854	961.468201	617.444824	-68.128311	959.240967	610.359131	109.559624
-579.449585	73.637383	864.958191	-550.367126	-145.747330	866.415710	-660.246765	92.146812	491.406677	-625.583130	-178.208847	518.005981	-676.058044	96.859566	85.003677	-673.684692	-174.906357	83.788292	-615.048462	140.668747	1346.808105	-572.313782	-202.714645	1345.528809	-542.428772	-24.269861	1339.784790	-584.939697	-33.598457	1633.054321	-675.113770	223.355667	1087.190063	-594.366150	-314.773682	1089.992188	-557.804932	211.105392	839.224915	-462.146332	-293.941711	843.891113	-536.391235	-31.638565	961.432800	617.447998	-68.093117	959.225891	610.363464	109.567162
-579.461609	73.662773	864.959656	-550.193787	-145.691498	866.348206	-660.098450	92.085175	491.374847	-625.528809	-178.281387	518.003418	-676.017151	96.867966	84.996437	-673.663940	-174.900864	83.805115	-614.820923	140.568802	1346.828735	-571.661499	-203.077011	1345.347290	-542.030823	-24.365400	1339.690796	-584.248230	-33.498470	1633.037354	-675.561584	223.103943	1087.340088	-597.440430	-313.427002	1089.391235	-558.717285	210.662445	839.129333	-470.077148	-291.148315	840.654968	-536.267883	-31.597704	961.387085	617.440308	-68.064629	959.236816	610.388916	109.588364
-579.455933	73.666313	864.942810	-549.966980	-145.658188	866.291687	-659.984070	92.057266	491.355591	-625.404053	-178.261627	517.997559	-675.975708	96.882591	85.007996	-673.725769	-174.887054	83.823166	-614.544861	140.435806	1346.853271	-571.029846	-203.431320	1345.173584	-541.677673	-24.471352	1339.600342	-583.644287	-33.429562	1632.899902	-676.033325	222.781952	1087.442627	-600.530212	-312.287262	1089.008301	-559.641418	210.164093	838.989990	-477.948242	-288.413208	837.722717	-536.124390	-31.563585	961.341492	617.466614	-68.028931	959.210571	610.430969	109.635460
-579.445313	73.724632	864.959045	-549.801758	-145.622299	866.227905	-659.844299	92.013626	491.332245	-625.450195	-178.402771	518.057434	-675.929504	96.899345	84.997353	-673.768311	-174.828751	83.876404	-614.204285	140.270935	1346.891479	-570.427307	-203.797409	1345.036743	-541.249634	-24.623253	1339.545532	-582.851685	-33.383629	1632.854370	-676.488037	222.539749	1087.642334	-603.515442	-311.275574	1088.671509	-560.572937	209.451828	838.808655	-485.374359	-285.519623	835.133850	-535.998108	-31.526592	961.306763	617.475769	-67.995636	959.208984	610.460449	109.659653
-579.398560	73.767593	864.973083	-549.600403	-145.576508	866.195190	-659.732056	92.000824	491.319031	-625.367859	-178.405045	518.050720	-675.896362	96.910667	84.991264	-673.736450	-174.816727	83.872803	-613.883850	140.126114	1346.929688	-569.887268	-204.161118	1344.932129	-540.846436	-24.845848	1339.491211	-582.175964	-33.423920	1632.784302	-676.875732	222.319183	1087.851074	-606.543945	-310.189636	1088.421631	-561.553772	209.131134	838.688782	-492.626678	-282.667419	832.982300	-535.846375	-31.478672	961.288940	617.510864	-67.933502	959.214722	610.506104	109.704163
-579.368408	73.811302	864.987000	-549.443176	-145.537338	866.167114	-660.247009	92.214821	491.448914	-625.322327	-178.411423	518.075928	-676.067017	96.860275	85.048332	-673.787842	-174.795380	83.899323	-613.557495	140.008362	1346.975708	-569.366150	-204.535248	1344.857056	-540.455444	-25.041426	1339.433960	-581.426880	-33.440311	1632.691650	-677.272461	222.067993	1088.058594	-609.546814	-309.306091	1088.331543	-562.550537	208.777634	838.585022	-500.150208	-280.085785	830.869507	-535.726318	-31.435484	961.273926	617.540588	-67.922348	959.208801	610.534485	109.770546
-579.294434	73.850754	865.004822	-549.273071	-145.484177	866.146179	-660.224792	92.246590	491.457336	-624.641052	-178.042816	517.931702	-676.053772	96.885803	85.053040	-673.598755	-174.842896	83.845001	-613.158936	139.846664	1347.015869	-568.879761	-204.874954	1344.722290	-540.105286	-25.230167	1339.367310	-580.731812	-33.734962	1632.607910	-677.652100	221.903320	1088.274780	-612.530029	-308.308014	1088.185547	-563.619385	208.564423	838.431519	-507.266205	-277.536041	829.019348	-535.581421	-31.390152	961.265503	617.566833	-67.874458	959.201904	610.581177	109.809502
-579.078369	73.725220	864.974976	-548.644165	-145.670700	866.289307	-660.112000	92.233902	491.422791	-624.158997	-177.771301	517.883301	-676.016907	96.899178	85.046516	-673.412109	-174.860153	83.796738	-612.733582	139.690338	1347.067383	-568.379944	-205.214905	1344.656738	-539.744995	-25.434578	1339.289917	-579.854004	-33.715492	1632.501587	-677.967590	221.769669	1088.476318	-615.360535	-307.575623	1088.252197	-564.598938	208.270355	838.312683	-513.957275	-274.996338	827.538330	-535.218445	-31.426153	961.334351	617.603455	-67.830704	959.203674	610.638000	109.848808
-579.106567	73.923172	864.998535	-548.836304	-145.453354	866.133362	-660.183228	92.307365	491.468018	-623.442810	-177.345673	517.672791	-676.049133	96.888863	85.059113	-673.177063	-174.877197	83.702156	-612.287415	139.507828	1347.110352	-567.953979	-205.572678	1344.570923	-539.321167	-25.694035	1339.198608	-578.981262	-33.795277	1632.427002	-678.251587	221.675003	1088.725342	-618.116333	-306.913635	1088.342285	-565.663818	208.097473	838.183838	-520.336853	-272.508331	826.257385	-535.232117	-31.304609	961.243286	617.644531	-67.785164	959.205811	610.692322	109.895142
-579.043823	74.045456	865.029236	-548.816467	-145.327698	866.070801	-660.131470	92.355217	491.502716	-625.305115	-178.449326	518.200256	-676.051025	96.886688	85.060524	-673.876831	-174.719376	83.967003	-611.811218	139.313171	1347.188477	-567.634949	-205.877228	1344.500854	-538.941895	-25.956820	1339.113892	-578.161987	-34.095451	1632.347534	-678.497314	221.590363	1088.952148	-620.797119	-306.436035	1088.475952	-566.649719	208.004211	838.099304	-526.479980	-270.383728	825.232239	-535.142273	-31.220263	961.214600	617.681702	-67.728729	959.205627	610.750854	109.949585
-578.972473	74.140671	865.045471	-548.792908	-145.234009	866.008240	-660.126709	92.433868	491.519806	-625.520203	-178.433853	518.208618	-676.061096	96.882927	85.068466	-673.961060	-174.693604	83.988045	-611.319946	139.186462	1347.234497	-567.305786	-206.232437	1344.460693	-538.617798	-26.192801	1339.062134	-577.271667	-34.262196	1632.243164	-678.732056	221.549301	1089.229858	-623.406677	-306.069336	1088.733887	-567.641602	207.891571	837.992920	-532.344666	-268.296753	824.499084	-535.041870	-31.159250	961.177063	617.722534	-67.675743	959.219238	610.800781	109.983505
-578.886963	74.238358	865.066406	-548.796448	-145.136429	865.942932	-660.083740	92.518005	491.531525	-625.751831	-178.322632	518.217896	-676.061523	96.879890	85.079529	-673.940979	-174.663483	83.987106	-610.829468	139.072876	1347.337280	-567.030151	-206.536255	1344.413574	-538.332825	-26.438166	1338.972412	-576.327515	-34.249214	1632.113525	-678.987732	221.596802	1089.603516	-625.979492	-305.677612	1089.030518	-568.600037	207.873672	837.890137	-537.685486	-266.157990	824.038208	-534.949829	-31.103973	961.141357	617.759521	-67.644287	959.233215	610.864319	110.060219
-578.799683	74.287201	865.079834	-548.821472	-145.056763	865.907471	-660.045776	92.577644	491.525238	-626.039124	-178.329361	518.287048	-676.029846	97.015854	85.146690	-673.950867	-174.633179	83.977768	-610.312195	138.924973	1347.421509	-566.853943	-206.823334	1344.290894	-537.985229	-26.706387	1338.871704	-575.416077	-34.624313	1632.065552	-679.176941	221.662186	1089.936401	-628.379089	-305.569824	1089.406738	-569.583801	207.908081	837.829163	-542.360168	-264.249176	823.946045	-534.866760	-31.068163	961.115906	617.780273	-67.626785	959.248657	610.921387	110.090340
-578.607666	74.263100	865.089539	-548.507874	-145.331512	865.980591	-659.932495	92.637802	491.504242	-625.878906	-177.991348	518.361938	-676.054382	97.034866	85.160324	-673.821838	-174.609253	83.907898	-609.747314	138.770996	1347.499756	-566.718811	-207.092819	1344.160889	-537.635864	-26.987062	1338.801025	-574.450439	-34.835930	1631.959473	-679.296265	221.691971	1090.213989	-630.715881	-305.226898	1089.619385	-570.490845	207.957947	837.735474	-546.161560	-262.779877	824.010254	-534.623169	-31.180134	961.158447	617.843262	-67.553398	959.241211	611.009277	110.154816
-578.579285	74.414032	865.118286	-548.776917	-145.045135	865.889160	-659.924255	92.770042	491.525940	-625.532104	-177.546555	518.180603	-676.069824	97.044891	85.170593	-673.615356	-174.600601	83.831963	-609.259583	138.642883	1347.559814	-566.642395	-207.346985	1344.020142	-537.328857	-27.235359	1338.715820	-573.422119	-34.942101	1631.812012	-679.391785	221.791946	1090.496216	-633.037231	-304.598297	1089.730591	-571.333862	208.013321	837.673340	-548.970520	-261.696289	824.198425	-534.655762	-31.038548	961.104004	617.909363	-67.485794	959.247742	611.091309	110.192039
-578.528870	74.583885	865.135437	-549.044189	-144.781158	865.806213	-659.899170	92.891144	491.548035	-625.132385	-177.105789	517.967590	-676.087341	97.061920	85.162766	-673.426941	-174.608643	83.784889	-608.668396	138.543625	1347.620605	-566.612854	-207.622330	1343.851074	-537.108154	-27.469257	1338.619873	-572.434631	-35.323788	1631.711304	-679.365356	221.781647	1090.683594	-635.219910	-304.076630	1089.849243	-572.257202	208.143082	837.570618	-551.187256	-261.246887	824.431030	-534.686829	-30.895100	961.050842	617.949890	-67.416496	959.232910	611.149292	110.221321
-578.442139	74.679459	865.131592	-549.190674	-144.686600	865.779236	-659.841553	93.029526	491.547607	-624.825989	-176.768082	517.847534	-676.120117	97.097031	85.194466	-673.282593	-174.618927	83.740135	-608.082397	138.449539	1347.671509	-566.756042	-207.869339	1343.667236	-536.827209	-27.687899	1338.505127	-571.411316	-35.609627	1631.577759	-679.329163	221.922806	1090.972290	-637.216553	-303.606873	1089.933594	-572.846313	208.307251	837.571655	-552.748047	-261.168274	824.663147	-534.668213	-30.834642	961.022156	617.988586	-67.373688	959.220459	611.219482	110.281502
-578.324036	74.831329	865.140808	-549.326233	-144.624084	865.739746	-659.829529	93.231255	491.545319	-624.617310	-176.463486	517.738708	-676.104126	97.134262	85.199890	-673.158020	-174.641129	83.671608	-607.490601	138.372330	1347.738159	-567.030334	-208.082474	1343.527466	-536.550964	-27.983551	1338.425537	-570.374512	-35.895279	1631.463135	-679.352905	222.165878	1091.328857	-639.011658	-303.284424	1089.985718	-573.595215	208.538239	837.551941	-553.780579	-261.421082	824.923767	-534.636536	-30.778748	960.996887	618.015564	-67.321655	959.213013	611.299011	110.347954
-578.234985	74.975456	865.158936	-549.494873	-144.581757	865.717102	-659.781799	93.369934	491.558868	-624.491638	-176.229813	517.691895	-676.163635	97.170563	85.202660	-673.003845	-174.672043	83.624985	-606.877808	138.314072	1347.846313	-567.419189	-208.295197	1343.416504	-536.280640	-28.261820	1338.349976	-569.271362	-36.091316	1631.346191	-679.253479	222.405014	1091.633545	-640.443054	-303.109436	1090.069702	-574.291016	208.803009	837.573547	-554.302490	-262.119354	825.171082	-534.638794	-30.734535	960.985291	618.059998	-67.306725	959.209290	611.395142	110.407356
-578.103882	75.109756	865.157593	-549.676331	-144.533615	865.701233	-659.758118	93.526222	491.574829	-624.579956	-176.047318	517.648254	-676.190979	97.195206	85.215019	-673.025879	-174.677765	83.596519	-606.269836	138.234024	1347.960083	-567.904236	-208.479248	1343.368652	-536.064880	-28.516968	1338.318237	-568.320068	-36.543552	1631.231567	-679.104980	222.633484	1091.945190	-641.603027	-303.035980	1090.067627	-574.831360	209.061600	837.591431	-554.354553	-262.958130	825.474243	-534.645325	-30.690416	960.972961	618.107239	-67.206886	959.182373	611.471680	110.471741
-577.958374	75.223640	865.177246	-549.864014	-144.469727	865.674622	-659.702209	93.688957	491.604706	-624.558655	-175.847275	517.643066	-676.183472	97.220634	85.218628	-672.937927	-174.695175	83.578194	-605.576355	138.141220	1348.076538	-568.488464	-208.664230	1343.341431	-535.942139	-28.765762	1338.278442	-567.257141	-36.929741	1631.166260	-678.900696	222.943130	1092.310547	-642.421326	-303.230743	1090.129883	-575.293213	209.337357	837.631836	-554.038391	-264.047974	825.718323	-534.634521	-30.662865	960.962280	618.137573	-67.149857	959.169189	611.547241	110.549797
-577.816650	75.307648	865.164429	-550.091125	-144.389023	865.672791	-659.616455	93.838753	491.599304	-624.709656	-175.759445	517.639771	-676.213684	97.242355	85.225121	-672.961487	-174.694580	83.568146	-604.904663	138.094574	1348.204468	-569.163574	-208.825745	1343.329956	-535.811707	-29.029348	1338.248779	-566.245239	-37.308029	1631.081177	-678.676819	223.259689	1092.630859	-642.953857	-303.657745	1090.114624	-575.739685	209.708618	837.674133	-553.454102	-265.244232	825.897339	-534.650024	-30.621531	960.948303	618.185059	-67.046654	959.131714	611.636169	110.626915
-577.670410	75.408508	865.156494	-550.330444	-144.345200	865.654236	-659.564636	93.979042	491.626038	-624.753479	-175.632431	517.604553	-676.239929	97.277771	85.244263	-672.962708	-174.676041	83.535179	-604.279175	138.079407	1348.298584	-569.881409	-208.954773	1343.342285	-535.719360	-29.263439	1338.229614	-565.184082	-37.547836	1630.971924	-678.315125	223.507507	1092.861206	-643.204956	-304.020233	1089.972900	-576.131409	210.137817	837.700195	-552.436340	-266.576752	826.079956	-534.671265	-30.603096	960.929504	618.211548	-66.966957	959.089172	611.708801	110.711472
-577.557007	75.431274	865.143677	-550.556519	-144.372803	865.680847	-659.493225	94.113411	491.613556	-624.787170	-175.532394	517.586182	-676.298401	97.290977	85.261879	-672.887085	-174.682831	83.492592	-603.603882	138.090424	1348.413452	-570.590149	-209.036743	1343.380127	-535.623901	-29.484884	1338.244263	-564.266418	-38.113125	1630.909790	-677.941284	223.925507	1093.172607	-643.167175	-304.531738	1089.841919	-576.395264	210.562820	837.796326	-551.163757	-268.031769	826.208374	-534.700256	-30.631220	960.929016	618.240845	-66.889893	959.058411	611.772888	110.801132
-577.380127	75.416824	865.138245	-550.689575	-144.549225	865.744873	-659.423340	94.215065	491.584625	-625.001526	-175.529678	517.618835	-676.296326	97.305878	85.250763	-672.879089	-174.650986	83.506935	-602.982117	138.102356	1348.505371	-571.359375	-209.127075	1343.373779	-535.578796	-29.689379	1338.254883	-563.392029	-38.601036	1630.771362	-677.525146	224.370392	1093.510620	-642.876831	-305.041138	1089.641479	-576.579651	210.995834	837.854736	-549.551697	-269.602203	826.344849	-534.679749	-30.740852	960.959351	618.275024	-66.820396	959.020081	611.816345	110.885246
-577.223022	75.387703	865.115662	-550.800781	-144.830185	865.799927	-659.382690	94.346947	491.616913	-625.428650	-175.596588	517.732666	-676.316101	97.332314	85.262764	-672.965820	-174.599243	83.536003	-602.343262	138.096344	1348.592163	-572.174011	-209.165268	1343.327026	-535.556030	-29.897469	1338.276245	-562.461609	-39.010288	1630.738037	-677.046997	224.785278	1093.806763	-642.326233	-305.657257	1089.418335	-576.670715	211.459061	837.923767	-547.812012	-271.382629	826.429932	-534.655396	-30.902176	960.975403	618.316895	-66.779945	958.998657	611.885742	110.935211
-577.098083	75.397682	865.114075	-551.123535	-144.900558	865.818848	-659.314514	94.481522	491.623627	-626.021118	-175.776520	517.831787	-676.316895	97.342690	85.292259	-673.070984	-174.529587	83.563858	-601.784973	138.108582	1348.719116	-572.896179	-209.195007	1343.325073	-535.558044	-30.067039	1338.296753	-561.640381	-39.485451	1630.603149	-676.497192	225.268875	1094.071289	-641.614929	-306.246765	1089.181885	-576.690308	211.958527	837.986877	-545.887695	-273.267181	826.458313	-534.732422	-30.981989	960.979309	618.371582	-66.774094	958.988220	611.973206	110.947365
-576.997498	75.544395	865.149109	-551.704285	-144.671616	865.782349	-659.335510	94.600502	491.697662	-626.700745	-175.975571	517.913513	-676.336609	97.331581	85.303619	-673.229858	-174.459976	83.634766	-601.239319	138.182861	1348.837402	-573.581116	-209.121414	1343.301025	-535.562317	-30.231333	1338.325317	-560.809570	-39.977039	1630.593750	-675.901306	225.781525	1094.289063	-640.623535	-306.777130	1088.914307	-576.588318	212.473587	838.080322	-543.765015	-275.237793	826.526184	-534.939453	-30.910894	960.972900	618.432556	-66.743622	959.001709	612.049744	110.957512
-576.791626	75.586929	865.165161	-551.974976	-144.718948	865.810120	-659.277771	94.688477	491.682831	-627.143555	-176.051224	517.996460	-676.344910	97.356934	85.300957	-673.720886	-174.426086	83.637436	-600.692871	138.199265	1348.940186	-574.268799	-209.046936	1343.204834	-535.577209	-30.360220	1338.331177	-560.050354	-40.459209	1630.526855	-675.229309	226.319580	1094.528198	-639.485168	-307.328583	1088.642212	-576.416931	213.004776	838.176147	-541.543823	-277.257568	826.546814	-534.982300	-30.974459	961.000366	618.522400	-66.763008	958.995300	612.145935	110.986923
-576.575317	75.608528	865.163269	-552.244141	-144.783401	865.849670	-659.199097	94.748886	491.694611	-627.352905	-175.992477	517.999207	-676.330872	97.263123	85.252090	-673.738342	-174.414078	83.631172	-600.227112	138.209869	1349.069580	-574.988586	-208.942596	1343.115967	-535.657104	-30.434095	1338.335327	-559.350342	-41.004463	1630.441040	-674.596680	226.950333	1094.827148	-638.216553	-307.777557	1088.363647	-576.145325	213.595276	838.271912	-539.144470	-279.348297	826.564392	-535.025757	-31.045938	961.026306	618.596985	-66.724602	958.994995	612.228699	111.000641
-576.427673	75.603981	865.143127	-552.577393	-144.868683	865.865540	-659.147156	94.838051	491.688599	-627.154541	-175.119217	517.657776	-676.363708	97.263634	85.252808	-673.618958	-174.419037	83.505783	-599.777222	138.288834	1349.173584	-575.673645	-208.748688	1342.983276	-535.691711	-30.488888	1338.332764	-558.664856	-41.349670	1630.341064	-673.809753	227.349182	1094.931763	-636.794922	-308.245605	1088.083496	-575.671082	214.160934	838.339844	-536.697205	-281.363556	826.629089	-535.122437	-31.141088	961.027222	618.685669	-66.708519	958.993347	612.340454	111.039406
-576.291382	75.620438	865.124634	-552.936584	-144.931442	865.889038	-659.085205	94.943993	491.669159	-627.425293	-175.752380	517.912109	-676.386780	97.293396	85.255516	-673.597107	-174.411407	83.549309	-599.392090	138.364182	1349.302246	-576.098328	-208.709015	1342.994019	-535.746765	-30.523909	1338.321655	-558.073425	-41.861008	1630.259766	-673.084290	227.907944	1095.119263	-635.303223	-308.595703	1087.836548	-575.304810	214.792786	838.373596	-534.228516	-283.468536	826.642273	-535.217529	-31.211559	961.026367	618.770569	-66.658195	958.979004	612.416077	111.103699
-576.132446	75.598686	865.076416	-553.279480	-144.999680	865.912537	-659.038269	95.018852	491.677063	-627.600586	-175.700623	517.913940	-676.394775	97.290779	85.292999	-673.607788	-174.396362	83.520180	-599.033508	138.422379	1349.392822	-576.550964	-208.590515	1342.940430	-535.808533	-30.547659	1338.317749	-557.590942	-42.372681	1630.141724	-672.274231	228.473389	1095.300781	-633.682739	-308.926910	1087.588989	-574.662354	215.400085	838.499695	-531.634277	-285.351044	826.745789	-535.301270	-31.292253	961.012817	618.822144	-66.605400	958.974121	612.474060	111.143593
-575.945984	75.573250	865.068054	-553.608887	-145.047684	865.916870	-658.922119	95.069572	491.685913	-627.701660	-175.681137	517.906860	-676.393616	97.312447	85.301636	-673.539551	-174.422104	83.521469	-598.698608	138.471390	1349.524414	-576.957764	-208.469849	1342.921387	-535.880981	-30.565838	1338.292603	-557.146545	-43.080719	1630.107056	-671.453430	228.921967	1095.427612	-632.024597	-309.301727	1087.434326	-573.889526	216.061798	838.641296	-529.059692	-287.206573	826.849609	-535.379028	-31.393208	961.015015	618.874573	-66.555061	958.967712	612.553772	111.199265
-575.787720	75.549690	865.057251	-553.914795	-145.102081	865.946289	-658.790100	95.097450	491.688110	-627.801086	-175.584869	517.871033	-676.394226	97.323021	85.285179	-673.548401	-174.421494	83.503120	-598.432556	138.557327	1349.635620	-577.384338	-208.287506	1342.897461	-535.928101	-30.597820	1338.293213	-556.700684	-43.426445	1630.029785	-670.658142	229.330368	1095.529785	-630.341125	-309.532501	1087.212402	-573.036682	216.713013	838.811462	-526.520081	-289.002472	826.974976	-535.450256	-31.476828	961.025024	618.962524	-66.489647	958.967163	612.645264	111.243546
-575.623291	75.509575	865.027954	-554.202515	-145.200058	865.984741	-658.684509	95.143875	491.673157	-627.945435	-175.557709	517.874268	-676.377075	97.304527	85.266014	-673.539246	-174.441956	83.508476	-598.182434	138.603867	1349.738159	-577.740051	-208.117554	1342.889893	-535.987366	-30.576536	1338.275879	-556.333130	-43.910145	1629.962891	-669.875488	229.810333	1095.617188	-628.592346	-309.829010	1087.118164	-572.093994	217.257019	838.970947	-523.831238	-290.657104	827.176331	-535.518372	-31.578293	961.032715	619.026794	-66.425941	958.948425	612.739014	111.318062
-575.364624	75.618423	865.034424	-554.412231	-145.241989	865.996216	-658.544617	95.185432	491.674042	-628.023315	-175.530319	517.861267	-676.391907	97.284370	85.265945	-673.509216	-174.458374	83.451218	-597.951355	138.636810	1349.791870	-578.053955	-207.995285	1342.873535	-536.048706	-30.565685	1338.249390	-556.051453	-44.375408	1629.907837	-669.038086	230.249298	1095.695068	-626.863586	-310.039368	1086.952637	-571.002747	217.822891	839.168091	-521.170349	-292.301819	827.422913	-535.514832	-31.609175	961.050293	619.081421	-66.350281	958.944641	612.825745	111.404457
-575.290771	75.347481	864.936340	-554.526917	-145.493851	866.077026	-658.478699	95.265160	491.617157	-628.202026	-175.557343	517.931458	-676.431763	97.277000	85.275482	-673.512390	-174.485001	83.478149	-597.736084	138.703217	1349.883911	-578.460632	-207.781342	1342.804565	-536.110718	-30.524534	1338.216553	-555.768921	-44.786339	1629.861572	-668.235046	230.611572	1095.727661	-625.254456	-309.973877	1086.747070	-569.891296	218.624664	839.412170	-518.594666	-293.900269	827.642822	-535.540344	-31.818455	961.041443	619.134460	-66.290779	958.944519	612.901611	111.460388
-575.138733	75.257553	864.881226	-554.621826	-145.679504	866.149292	-658.356323	95.312431	491.599335	-627.556641	-175.097626	517.752014	-676.428589	97.312630	85.291161	-673.218567	-174.583237	83.379295	-597.562561	138.776855	1349.968994	-578.719604	-207.635056	1342.824219	-536.191956	-30.480797	1338.220947	-555.579407	-45.225704	1629.816772	-667.520020	230.950089	1095.811890	-623.595215	-309.886688	1086.592285	-568.588684	218.946304	839.650696	-515.903076	-295.358582	827.941650	-535.535522	-31.937580	961.056702	619.198792	-66.242706	958.961609	612.986694	111.512718
-575.008179	75.231888	864.860718	-554.814453	-145.809631	866.189819	-658.251343	95.348946	491.592590	-627.908264	-175.228409	517.810181	-676.430237	97.317787	85.290794	-673.288940	-174.552673	83.373985	-597.411255	138.845169	1350.072510	-578.937683	-207.511688	1342.833984	-536.257019	-30.448473	1338.213013	-555.402954	-45.623390	1629.798828	-666.748230	231.317444	1095.896606	-621.957825	-310.018799	1086.531006	-567.288879	219.510895	839.944519	-513.234497	-296.841217	828.257935	-535.576843	-32.034454	961.070557	619.248840	-66.159653	958.971130	613.075439	111.593208
-575.091064	75.448212	864.896240	-555.633911	-145.550507	866.001343	-658.328979	95.468315	491.671509	-628.308655	-174.706985	517.512939	-676.503052	97.285675	85.353561	-673.398865	-174.529678	83.348701	-597.273315	138.879837	1350.187866	-579.168945	-207.389008	1342.853271	-536.302429	-30.419685	1338.243408	-555.266541	-46.035057	1629.793457	-666.031494	231.645676	1095.941284	-620.417236	-309.716003	1086.346191	-565.990601	220.296555	840.259888	-510.503601	-298.118195	828.633484	-535.916260	-31.981028	960.965759	619.287659	-66.115608	959.005005	613.138428	111.657600
-575.025635	75.458138	864.900757	-555.850525	-145.570297	866.039307	-658.247864	95.494614	491.695770	-628.583618	-174.694794	517.516785	-676.488403	97.279572	85.334610	-673.455322	-174.543961	83.343323	-597.156860	138.926544	1350.319214	-579.370178	-207.273849	1342.881592	-536.336304	-30.400417	1338.287598	-555.173462	-46.405800	1629.799072	-665.271545	231.903549	1095.979858	-618.908203	-309.650452	1086.280151	-564.518005	220.649033	840.628967	-507.800476	-299.376587	829.060120	-535.994385	-32.009705	960.988525	619.389648	-66.040199	959.020020	613.254883	111.713051
-574.965637	75.453156	864.923462	-556.056580	-145.571747	866.066406	-658.156982	95.492767	491.685394	-628.993774	-175.505646	517.809387	-676.491699	97.260681	85.329628	-673.453857	-174.542450	83.430183	-597.077148	138.976151	1350.418457	-579.539490	-207.142624	1342.890259	-536.385864	-30.351900	1338.315796	-555.133728	-46.713924	1629.778931	-664.575562	232.132385	1095.980835	-617.500183	-309.190247	1086.035767	-563.001465	220.950943	840.924500	-505.070313	-300.601746	829.525513	-536.058411	-32.045631	961.011719	619.417053	-66.001259	959.038330	613.311646	111.765518
-574.925354	75.441017	864.906433	-556.252441	-145.588211	866.095154	-658.156799	95.575272	491.703979	-629.108765	-175.512802	517.814148	-676.530273	97.248619	85.337532	-673.493591	-174.520599	83.395302	-597.019531	139.045120	1350.500610	-579.690247	-207.035278	1342.937744	-536.421936	-30.298872	1338.344971	-555.078979	-46.995186	1629.781982	-663.849182	232.300430	1095.940674	-616.104492	-308.814514	1085.893555	-561.579956	221.771805	841.313843	-502.313110	-301.664154	829.978333	-536.121094	-32.070415	961.013245	619.457397	-65.943878	959.054688	613.348572	111.801125
-574.889709	75.418617	864.888367	-556.427551	-145.631760	866.122864	-658.151611	95.635170	491.711731	-629.240234	-175.466980	517.766785	-676.541748	97.245010	85.343872	-673.499634	-174.543076	83.397736	-596.997986	139.080719	1350.582764	-579.837158	-206.925690	1342.941650	-536.473877	-30.248501	1338.366333	-555.018005	-47.239876	1629.828369	-663.108154	232.480804	1095.923950	-614.755188	-308.598572	1085.819458	-560.032471	222.169388	841.669006	-499.545502	-302.565552	830.557922	-536.183044	-32.111393	961.015930	619.481873	-65.901390	959.051575	613.386597	111.861748
-574.847717	75.451622	864.868042	-556.564758	-145.662903	866.128418	-658.132507	95.658142	491.717957	-629.319214	-175.465103	517.773743	-676.555298	97.254593	85.350441	-673.494751	-174.532913	83.402557	-596.977112	139.133545	1350.642090	-579.951294	-206.810730	1342.986938	-536.515930	-30.198715	1338.375977	-555.026855	-47.514210	1629.830811	-662.427307	232.683472	1095.918823	-613.525635	-308.208679	1085.679688	-558.459961	222.493668	842.002258	-496.906189	-303.474640	831.083069	-536.226624	-32.123672	961.007690	619.521362	-65.859093	959.064758	613.393555	111.923531
-574.845093	75.454994	864.868103	-556.724915	-145.701324	866.137634	-658.107300	95.667404	491.712189	-629.427612	-175.473389	517.774109	-676.568909	97.286301	85.413551	-673.465576	-174.549728	83.391876	-596.948242	139.178040	1350.718506	-580.051941	-206.716492	1343.017334	-536.530945	-30.139051	1338.408691	-555.080017	-47.781052	1629.837280	-661.761108	232.895828	1095.919922	-612.236572	-307.774323	1085.513306	-556.991150	222.979584	842.388794	-493.610077	-303.798065	831.830078	-536.294006	-32.158615	961.009399	619.540100	-65.829712	959.064148	613.412781	111.948906
-574.790283	75.404518	864.876221	-556.776978	-145.751816	866.157776	-658.082642	95.647682	491.721649	-629.506165	-175.490723	517.768860	-676.573242	97.282486	85.430336	-673.491760	-174.555054	83.420570	-596.952209	139.205017	1350.798950	-580.106445	-206.623199	1343.048218	-536.535461	-30.102880	1338.444458	-555.135559	-47.977631	1629.839966	-661.067993	232.992340	1095.865356	-611.179810	-307.427612	1085.407349	-555.463623	223.393478	842.771240	-491.256500	-304.556702	832.331848	-536.300049	-32.218739	961.026123	619.557861	-65.755287	959.060425	613.389893	112.022598
-574.752930	75.439453	864.888794	-556.866455	-145.776001	866.173584	-658.088867	95.656555	491.752563	-629.576416	-175.503693	517.758606	-676.572937	97.282280	85.431282	-673.532654	-174.582092	83.414391	-596.949341	139.236557	1350.864746	-580.152893	-206.559769	1343.104980	-536.557556	-30.047544	1338.491211	-555.157166	-48.220871	1629.901733	-660.386597	233.124588	1095.857910	-610.171143	-307.097687	1085.345581	-553.971375	223.753128	843.173096	-489.025330	-305.216431	832.923767	-536.328064	-32.229813	961.041382	619.558044	-65.720787	959.066895	613.390686	112.029915
-574.692200	75.486725	864.911255	-556.915833	-145.750473	866.180237	-657.918335	95.572319	491.739746	-629.582703	-175.548813	517.760986	-676.523865	97.291199	85.405304	-673.532532	-174.591049	83.402260	-596.947021	139.253952	1350.941162	-580.227539	-206.468948	1343.126221	-536.586182	-30.004045	1338.529175	-555.144592	-48.332134	1629.952148	-659.765198	233.206757	1095.807373	-609.228271	-306.643036	1085.174927	-552.516052	224.044693	843.514160	-486.548187	-305.549500	833.656494	-536.328491	-32.215668	961.058533	619.576355	-65.690765	959.070251	613.374756	112.087471
-574.655518	75.466133	864.899109	-556.944275	-145.795319	866.179871	-658.072205	95.601212	491.785400	-629.559570	-175.569107	517.762512	-676.580627	97.267052	85.418182	-673.516907	-174.627411	83.405785	-596.959412	139.287216	1350.992310	-580.250854	-206.392731	1343.185059	-536.595032	-29.963747	1338.543091	-555.193359	-48.443764	1629.986328	-659.082825	233.268112	1095.806519	-608.239746	-306.371948	1085.103271	-551.104980	224.346603	843.895325	-484.069519	-305.862640	834.343872	-536.325134	-32.252361	961.052612	619.538818	-65.663818	959.091919	613.347473	112.109627
-574.614746	75.523911	864.918335	-556.956360	-145.784622	866.191284	-658.052307	95.580994	491.747498	-629.534546	-175.617813	517.757629	-676.543640	97.288849	85.402283	-673.532410	-174.629120	83.405106	-596.979492	139.310959	1351.033569	-580.314209	-206.294006	1343.231812	-536.619507	-29.919613	1338.569458	-555.247070	-48.570061	1630.015503	-658.466370	233.314392	1095.739990	-607.360962	-306.253937	1085.098755	-549.723755	224.578018	844.207031	-481.621613	-305.878174	835.089600	-536.315735	-32.229538	961.069824	619.557129	-65.608444	959.061707	613.336365	112.168869
-574.576782	75.582390	864.923096	-556.955383	-145.766403	866.181091	-657.871155	95.469620	491.695251	-629.473145	-175.621704	517.726257	-676.497559	97.293983	85.394798	-673.530884	-174.634689	83.391815	-596.997803	139.336517	1351.053223	-580.355408	-206.232681	1343.278198	-536.627014	-29.855104	1338.580566	-555.288208	-48.681664	1630.046875	-657.841248	233.363907	1095.730835	-606.536987	-306.028564	1085.040771	-548.364685	224.724701	844.496277	-479.249298	-305.839386	835.818970	-536.288513	-32.202480	961.065063	619.537781	-65.564613	959.051636	613.312500	112.219856
-574.540649	75.640221	864.941650	-556.943115	-145.746979	866.177429	-657.881042	95.443047	491.715424	-629.383423	-175.667084	517.725037	-676.508301	97.299667	85.399612	-673.120239	-174.629654	83.419914	-597.007874	139.329697	1351.082520	-580.415649	-206.157669	1343.305664	-536.609924	-29.819235	1338.605835	-555.342224	-48.767048	1630.082275	-657.289429	233.378738	1095.630859	-605.724426	-305.851349	1084.962769	-547.015442	224.756058	844.820068	-476.922455	-305.696045	836.534973	-536.272522	-32.177750	961.075439	619.485046	-65.521622	959.058472	613.249084	112.292824
-574.465149	75.683609	864.966187	-556.874878	-145.736145	866.175110	-657.998474	95.457481	491.760681	-629.323792	-175.657532	517.696411	-676.563171	97.266785	85.405846	-673.528137	-174.643723	83.409142	-597.003967	139.354691	1351.132202	-580.426697	-206.090714	1343.367310	-536.610168	-29.795195	1338.620850	-555.427124	-48.831676	1630.100952	-656.702759	233.385437	1095.574951	-604.960632	-305.745605	1084.893921	-545.567932	224.421982	845.029236	-474.722198	-305.447083	837.273193	-536.210876	-32.164429	961.090149	619.472473	-65.477524	959.037048	613.250854	112.345177
-574.405090	75.747963	864.999268	-556.797668	-145.716003	866.207520	-658.160767	95.493324	491.807220	-629.242554	-175.730606	517.692505	-676.587036	97.235870	85.420189	-673.517212	-174.660156	83.398170	-597.014893	139.353958	1351.172852	-580.441528	-206.062256	1343.411133	-536.582397	-29.756340	1338.654907	-555.479614	-48.897190	1630.154297	-656.176270	233.423676	1095.534546	-604.181274	-305.647217	1084.872314	-544.336365	224.211975	845.307739	-472.553711	-305.104126	838.023743	-536.160400	-32.122181	961.128479	619.460510	-65.387619	959.044006	613.229614	112.382187
-574.328674	75.845230	865.042297	-556.724548	-145.627914	866.188965	-658.312378	95.497841	491.886322	-629.142273	-175.735825	517.688110	-676.597046	97.239807	85.415352	-673.501709	-174.657349	83.416611	-596.991577	139.376480	1351.207397	-580.396851	-206.007050	1343.461914	-536.543335	-29.745914	1338.688232	-555.568237	-48.952724	1630.201172	-655.708862	233.375626	1095.461914	-603.448975	-305.613556	1084.899292	-543.194397	224.208710	845.579956	-470.531189	-304.614868	838.738220	-536.096191	-32.057415	961.144775	619.438477	-65.349014	959.050781	613.222473	112.438629
-574.259766	75.944649	865.089844	-556.618286	-145.570023	866.210388	-658.405701	95.488716	491.908112	-629.012146	-175.749481	517.670715	-676.594788	97.237396	85.418839	-673.470337	-174.664001	83.420868	-596.984497	139.381378	1351.210815	-580.391663	-205.953781	1343.496338	-536.537415	-29.701309	1338.723511	-555.570679	-49.012714	1630.291748	-655.247742	233.345795	1095.424805	-602.768066	-305.481018	1084.864746	-542.127014	224.039520	845.795044	-468.554138	-304.057953	839.460632	-536.031921	-31.987419	961.186707	619.411743	-65.296852	959.058167	613.191406	112.517715
-574.242493	75.960709	865.096069	-556.509094	-145.540100	866.221069	-658.472656	95.484032	491.898468	-628.950928	-175.803207	517.699463	-676.617249	97.222031	85.425095	-673.142822	-174.645432	83.445030	-597.013245	139.403290	1351.249390	-580.367798	-205.905182	1343.560669	-536.496460	-29.660166	1338.758057	-555.584290	-49.036385	1630.327271	-654.787964	233.272873	1095.371094	-602.121643	-305.464233	1084.886963	-541.131104	223.841827	845.975891	-466.773773	-303.413544	840.067505	-535.976685	-31.950745	961.197205	619.366455	-65.250351	959.057373	613.157837	112.571671
-574.201233	76.077950	865.140137	-556.424133	-145.421066	866.208008	-658.488892	95.443512	491.916779	-628.615784	-175.040039	517.352783	-676.612000	97.208817	85.417480	-673.155273	-174.647629	83.355354	-597.026855	139.424713	1351.252441	-580.325317	-205.851669	1343.595703	-536.473877	-29.624598	1338.785522	-555.685242	-49.016357	1630.349854	-654.394653	233.194122	1095.302612	-601.484131	-305.508423	1084.913086	-540.231323	223.625259	846.144043	-465.093231	-302.662720	840.705750	-535.920044	-31.851969	961.215271	619.315735	-65.209152	959.056763	613.118347	112.625458
-574.172058	76.163284	865.154602	-556.315369	-145.355682	866.207458	-658.514709	95.364883	491.950409	-628.518311	-175.024841	517.330872	-676.584534	97.120285	85.384163	-673.166504	-174.627121	83.359268	-597.052063	139.448349	1351.296997	-580.256592	-205.792725	1343.654053	-536.424500	-29.571245	1338.834717	-555.727722	-49.024807	1630.391113	-654.028992	233.082565	1095.225952	-600.840942	-305.544891	1084.949219	-539.429932	223.320862	846.318726	-463.568604	-301.881775	841.276611	-535.859314	-31.773417	961.224670	619.284973	-65.165718	959.060852	613.086853	112.664780
-574.312012	75.951660	865.103577	-556.224915	-145.397507	866.222107	-658.337830	95.246872	491.862793	-628.454224	-175.084015	517.347717	-676.501831	97.144958	85.368057	-673.125671	-174.649139	83.387009	-597.064148	139.450027	1351.341431	-580.156921	-205.750549	1343.714355	-536.385681	-29.536930	1338.869385	-555.771606	-49.035851	1630.426025	-653.678467	232.960968	1095.175537	-600.213806	-305.572449	1084.993774	-538.674255	223.030701	846.475586	-462.163116	-300.953491	841.826416	-535.873962	-31.838230	961.201538	619.257874	-65.103294	959.055725	613.054810	112.732513
-574.305908	76.012299	865.120667	-556.100769	-145.375793	866.218933	-658.310425	95.191513	491.870056	-628.393677	-175.140549	517.345032	-676.517456	97.189255	85.402046	-673.165649	-174.644302	83.371460	-597.089478	139.470444	1351.362305	-580.059692	-205.699402	1343.778198	-536.309387	-29.477089	1338.915527	-555.797180	-49.015373	1630.473755	-653.382874	232.853287	1095.128052	-599.645630	-305.522339	1084.992920	-538.027649	222.682739	846.592896	-460.809967	-299.916748	842.337219	-535.821533	-31.791674	961.212219	619.249573	-65.034615	959.068054	613.029175	112.778137
-574.305176	75.993561	865.114563	-555.988708	-145.328125	866.223389	-658.316650	95.164986	491.871582	-628.279907	-175.117477	517.344360	-676.492676	97.190216	85.404869	-673.203247	-174.634399	83.364044	-597.114319	139.482666	1351.402954	-579.936462	-205.657913	1343.855347	-536.231812	-29.429213	1338.953125	-555.806641	-49.030079	1630.540039	-653.101135	232.704407	1095.060059	-599.075989	-305.535645	1085.075439	-537.429932	222.375854	846.675903	-459.672729	-298.885651	842.832581	-535.762329	-31.756775	961.209900	619.222778	-64.983566	959.083496	612.992188	112.825584
-574.299866	76.012695	865.127869	-555.857239	-145.315948	866.215942	-658.327820	95.155289	491.889801	-628.146729	-175.158600	517.365417	-676.494629	97.181587	85.401085	-673.179749	-174.642990	83.384628	-597.129822	139.481689	1351.408691	-579.772888	-205.595261	1343.938843	-536.145386	-29.374521	1339.004150	-555.835083	-48.998314	1630.579590	-652.880798	232.566544	1094.993042	-598.576477	-305.445251	1085.120728	-536.928162	221.937088	846.737244	-458.592682	-297.726532	843.254517	-535.699097	-31.733833	961.214233	619.176208	-64.922943	959.091919	612.921997	112.911453
-574.336975	75.994377	865.128357	-555.730835	-145.316742	866.234924	-658.560486	95.254601	491.935883	-628.187866	-175.882004	517.686218	-676.528870	97.101982	85.388779	-673.218506	-174.636536	83.477234	-597.164978	139.492889	1351.423218	-579.616638	-205.556412	1344.006958	-536.047974	-29.305834	1339.065918	-555.870850	-48.955952	1630.623291	-652.720947	232.445663	1094.941406	-598.092712	-305.443481	1085.207153	-536.483032	221.331680	846.787659	-457.705322	-296.522644	843.609985	-535.653198	-31.713383	961.222656	619.125244	-64.878883	959.114136	612.862427	112.967873
-574.377747	75.995102	865.135620	-555.633850	-145.305145	866.232605	-658.278931	95.117424	491.872833	-628.020386	-175.223434	517.403625	-676.440430	97.201454	85.423363	-673.276001	-174.611115	83.426109	-597.187805	139.487350	1351.450562	-579.469788	-205.519836	1344.086060	-535.958618	-29.249466	1339.104736	-555.898376	-48.901112	1630.658081	-652.579468	232.272690	1094.891846	-597.667603	-305.461517	1085.289185	-536.153809	220.864517	846.816101	-456.957733	-295.343933	843.913391	-535.609863	-31.691658	961.219971	619.059265	-64.816032	959.143005	612.762878	113.023697
-574.397644	76.006584	865.164673	-555.504883	-145.312485	866.218140	-658.306396	95.134750	491.889771	-627.448730	-174.963989	517.271118	-676.454956	97.198288	85.403374	-673.063782	-174.668442	83.379517	-597.248352	139.518463	1351.489014	-579.304993	-205.492508	1344.152954	-535.875244	-29.208479	1339.166504	-555.940491	-48.839046	1630.697754	-652.464417	232.130005	1094.838867	-597.232910	-305.424042	1085.362427	-535.880737	220.390839	846.852051	-456.324951	-294.051300	844.168091	-535.558411	-31.689079	961.228210	619.017822	-64.777817	959.173340	612.698425	113.064278
-574.453552	75.980331	865.167908	-555.396545	-145.305939	866.208862	-658.317627	95.140106	491.885223	-627.318604	-175.589279	517.497192	-676.476624	97.173012	85.406754	-673.014160	-174.678650	83.425491	-597.298828	139.497025	1351.512329	-579.081604	-205.479309	1344.241333	-535.761475	-29.174240	1339.232300	-555.971680	-48.764637	1630.722168	-652.390198	231.935257	1094.792236	-596.826294	-305.376282	1085.439087	-535.684570	219.841263	846.855164	-455.789795	-292.726898	844.403076	-535.526733	-31.681610	961.222961	618.959290	-64.738930	959.199463	612.616821	113.086830
-574.429810	75.988930	865.183044	-555.260803	-145.289261	866.198792	-658.269287	95.102631	491.887268	-627.282654	-175.661148	517.541626	-676.445068	97.191048	85.412354	-672.995972	-174.660797	83.421204	-597.324524	139.522415	1351.532593	-578.832397	-205.468994	1344.339600	-535.628479	-29.117849	1339.305054	-556.004517	-48.684414	1630.749268	-652.360229	231.729126	1094.739746	-596.455261	-305.279053	1085.460327	-535.565613	219.294144	846.828003	-455.318695	-291.408478	844.571533	-535.446106	-31.664806	961.225098	618.916809	-64.721527	959.218018	612.542236	113.109802
-574.363953	76.000908	865.211365	-555.065125	-145.237793	866.199646	-658.222046	95.113655	491.885834	-627.253784	-175.710144	517.528503	-676.439209	97.172829	85.436714	-673.077148	-174.647598	83.430466	-597.338379	139.517746	1351.561768	-578.551514	-205.432419	1344.445679	-535.505554	-29.059084	1339.363647	-556.021851	-48.597855	1630.775879	-652.333618	231.492844	1094.669800	-596.139404	-305.194824	1085.510742	-535.556641	218.836716	846.807251	-454.997314	-290.011810	844.666870	-535.320801	-31.627645	961.241211	618.884094	-64.700500	959.266602	612.484192	113.122704
-574.333496	76.009857	865.225098	-554.910645	-145.239288	866.220520	-658.157776	95.080048	491.852478	-627.236084	-175.788010	517.571411	-676.397522	97.204811	85.447937	-673.054626	-174.663864	83.482590	-597.403870	139.526215	1351.567383	-578.268616	-205.407181	1344.569946	-535.377869	-29.018599	1339.435547	-556.046387	-48.494617	1630.805908	-652.357544	231.246353	1094.598511	-595.817688	-305.133453	1085.542358	-535.597900	218.434128	846.757629	-454.833405	-288.621246	844.707397	-535.231262	-31.604752	961.258789	618.826843	-64.635628	959.290771	612.417664	113.163734
-574.317078	76.063210	865.244995	-554.776062	-145.198746	866.211792	-658.135742	95.073807	491.871277	-626.959045	-175.044586	517.245667	-676.384949	97.195168	85.435921	-673.111938	-174.629654	83.401917	-597.437683	139.547531	1351.580933	-578.003845	-205.350433	1344.657715	-535.232178	-28.948994	1339.503906	-556.062134	-48.379295	1630.833008	-652.426697	231.016541	1094.549072	-595.479431	-305.157593	1085.621704	-535.679993	217.819901	846.692505	-454.749451	-287.207977	844.695435	-535.142761	-31.553513	961.260193	618.788330	-64.595444	959.323792	612.360168	113.189186
-574.307373	76.032547	865.254395	-554.653015	-145.147797	866.212341	-658.128662	95.070465	491.865967	-627.085449	-175.837021	517.542725	-676.391785	97.165451	85.453461	-673.089111	-174.625885	83.489258	-597.469543	139.581268	1351.604980	-577.727600	-205.328476	1344.724731	-535.110474	-28.859457	1339.571289	-556.088013	-48.265190	1630.859375	-652.539490	230.845261	1094.508911	-595.201416	-305.039734	1085.678223	-535.870789	217.301498	846.649292	-454.716217	-285.799408	844.698120	-535.069702	-31.530413	961.262756	618.719727	-64.574059	959.345154	612.262756	113.207283
-574.261169	76.046944	865.262268	-554.480408	-145.168289	866.238831	-658.080750	95.069557	491.874725	-626.924011	-175.791687	517.509460	-676.385071	97.167435	85.451775	-673.097717	-174.624176	83.482430	-597.520447	139.588745	1351.617065	-577.446045	-205.328552	1344.824341	-534.958984	-28.817822	1339.645508	-556.125183	-48.105812	1630.850464	-652.725586	230.662521	1094.506714	-594.961792	-304.925751	1085.734985	-535.949890	216.154724	846.566284	-454.818909	-284.386810	844.614685	-534.975098	-31.510397	961.283752	618.668213	-64.539436	959.375671	612.189392	113.230347
-574.213989	76.053940	865.294128	-554.322937	-145.112259	866.261169	-658.087891	95.075638	491.888885	-626.602722	-175.126328	517.239014	-676.363037	97.167801	85.479141	-673.089294	-174.639404	83.437981	-597.554138	139.604248	1351.661987	-577.044861	-205.344650	1344.930786	-534.789856	-28.764629	1339.702759	-556.133057	-47.977074	1630.877686	-652.874084	230.382507	1094.478394	-594.761169	-304.762726	1085.764526	-536.291199	215.915588	846.478943	-454.990051	-282.988312	844.460815	-534.876099	-31.467981	961.311523	618.620178	-64.524452	959.393494	612.122070	113.236481
-574.188660	76.028976	865.292969	-554.175415	-145.077789	866.257507	-658.087341	95.060066	491.898285	-626.462036	-175.210831	517.203125	-676.381714	97.153969	85.484543	-673.080566	-174.634232	83.447876	-597.594849	139.621078	1351.671631	-576.666321	-205.385605	1345.059326	-534.626038	-28.705338	1339.788086	-556.137451	-47.831272	1630.904907	-653.079468	230.113678	1094.420166	-594.562561	-304.492981	1085.784424	-536.663818	215.457397	846.364929	-455.268677	-281.584869	844.221802	-534.792053	-31.447443	961.309326	618.554199	-64.489777	959.410828	612.036560	113.256020
-574.162598	76.039963	865.298645	-554.018738	-145.093658	866.272217	-658.051270	95.062988	491.942749	-626.174805	-175.606491	517.179260	-676.375854	97.150200	85.488510	-673.002197	-174.648315	83.471420	-597.657898	139.635406	1351.686279	-576.341675	-205.387436	1345.158569	-534.450195	-28.649603	1339.865845	-556.106812	-47.707642	1630.963379	-653.318237	229.889893	1094.392090	-594.366333	-304.204773	1085.740356	-537.049744	214.939926	846.281128	-455.592590	-280.184662	844.040161	-534.701416	-31.429070	961.319031	618.495544	-64.476257	959.434509	611.962097	113.264503
-574.119080	76.029594	865.307373	-553.849792	-145.036606	866.270691	-658.023560	95.050789	491.937805	-626.027100	-175.645081	517.171631	-676.370117	97.144722	85.506256	-673.009094	-174.640137	83.494362	-597.689209	139.647461	1351.715698	-575.971985	-205.384735	1345.252075	-534.283691	-28.576502	1339.943115	-556.064148	-47.532719	1630.974609	-653.571167	229.661621	1094.363037	-594.175598	-303.955841	1085.721069	-537.498413	214.537018	846.171082	-456.000061	-278.827148	843.814697	-534.593689	-31.392410	961.321777	618.443176	-64.411301	959.440491	611.883728	113.307793
-574.116577	75.989082	865.299255	-553.689636	-145.054596	866.290771	-658.004089	95.017822	491.909912	-625.933044	-175.805252	517.223694	-676.355652	97.123917	85.524933	-673.001831	-174.662354	83.533257	-597.704102	139.682388	1351.724609	-575.739563	-205.277664	1345.282959	-534.107056	-28.486721	1340.001465	-556.042908	-47.363083	1630.995483	-653.864990	229.460251	1094.344238	-594.061218	-303.778992	1085.734863	-537.960632	213.961929	846.056519	-456.545502	-277.557861	843.501892	-534.504089	-31.387461	961.324097	618.390625	-64.411148	959.455994	611.809570	113.322388
-574.119446	75.944130	865.290649	-553.538330	-145.034424	866.311096	-657.945313	95.026314	491.903687	-625.891052	-176.023331	517.309204	-676.350647	97.137993	85.528397	-673.053284	-174.626617	83.584557	-597.782654	139.733734	1351.715942	-575.431030	-205.238419	1345.339233	-533.931824	-28.396994	1340.102295	-556.046326	-47.211113	1630.981323	-654.164734	229.260605	1094.300903	-593.929626	-303.546478	1085.733521	-538.504395	213.563889	845.940857	-457.112671	-276.257172	843.204285	-534.419861	-31.364988	961.325745	618.314331	-64.359474	959.470032	611.733032	113.356125
-574.117554	75.863655	865.294800	-553.341919	-145.055023	866.307922	-657.888428	95.036156	491.908997	-625.885681	-176.159180	517.433777	-676.332214	97.144371	85.526711	-673.131897	-174.621048	83.622589	-597.829224	139.745880	1351.728638	-574.939819	-205.334274	1345.471313	-533.749207	-28.298540	1340.167236	-555.967224	-46.994701	1631.025146	-654.503967	229.029465	1094.246338	-593.804688	-303.375092	1085.819214	-539.011963	213.077530	845.817200	-457.738007	-274.944061	842.899841	-534.320313	-31.391886	961.325317	618.260193	-64.346924	959.466980	611.634399	113.384453
-574.152039	75.839859	865.292053	-553.228394	-145.072113	866.310852	-657.917236	95.060829	491.908966	-625.924744	-176.216354	517.590942	-676.364502	97.129715	85.540726	-673.160461	-174.594528	83.638916	-597.862976	139.734726	1351.758057	-574.520020	-205.346176	1345.525513	-533.578735	-28.208094	1340.228149	-555.952148	-46.776222	1631.042847	-654.850159	228.821274	1094.229004	-593.725464	-303.083618	1085.806396	-539.567139	212.402435	845.662659	-458.401978	-273.764648	842.525940	-534.263306	-31.388445	961.319214	618.199280	-64.328934	959.494202	611.552124	113.403801
-574.158875	75.781898	865.285095	-553.049927	-145.084045	866.323486	-657.891296	95.068436	491.900574	-625.876221	-176.076691	517.651855	-676.354309	97.106796	85.529900	-673.240906	-174.587677	83.674782	-597.919800	139.757843	1351.778687	-574.120117	-205.362061	1345.619385	-533.421814	-28.139002	1340.298096	-555.894836	-46.543987	1631.055542	-655.189697	228.620865	1094.216064	-593.584961	-302.966644	1085.821899	-540.168213	212.018570	845.543762	-459.140656	-272.516754	842.194153	-534.173767	-31.389231	961.319702	618.126465	-64.289268	959.492249	611.476868	113.425270
-574.062012	75.944061	865.351685	-552.857422	-144.991119	866.318115	-657.802490	95.060867	491.937531	-625.548096	-175.813126	517.444092	-676.323181	97.112549	85.531273	-673.246094	-174.588791	83.619202	-597.978699	139.772415	1351.794067	-573.877563	-205.268875	1345.670044	-533.221619	-28.072147	1340.377075	-555.795959	-46.317375	1631.066406	-655.555603	228.416809	1094.171753	-593.506958	-302.768341	1085.776367	-540.769531	211.560760	845.421021	-459.901093	-271.376465	841.814026	-534.040894	-31.282173	961.354675	618.084717	-64.238007	959.497986	611.403625	113.501656
-574.061951	75.881599	865.336609	-552.664917	-144.995361	866.324768	-657.721619	95.059975	491.928040	-625.196533	-175.718323	517.409790	-676.282471	97.110229	85.524666	-673.139343	-174.580032	83.609192	-598.043762	139.820663	1351.820313	-573.525085	-205.228241	1345.725464	-533.044556	-28.005217	1340.467773	-555.766418	-46.037659	1631.074219	-655.927429	228.205444	1094.153931	-593.465576	-302.666412	1085.798462	-541.502197	211.367920	845.278381	-460.710266	-270.178802	841.448425	-533.945618	-31.279755	961.349548	618.027710	-64.200203	959.499756	611.315002	113.552612
-574.154236	75.744423	865.307373	-552.508911	-145.011414	866.331421	-657.682434	95.065704	491.899963	-624.792419	-175.669266	517.242065	-676.291565	97.105057	85.520264	-673.067505	-174.603439	83.598213	-598.067627	139.852051	1351.833374	-573.159302	-205.245499	1345.821777	-532.847351	-27.922752	1340.529541	-555.716614	-45.749336	1631.087646	-656.307434	228.054993	1094.162720	-593.490662	-302.347107	1085.756348	-542.181213	211.049240	845.153320	-461.531036	-269.170990	841.062012	-533.898193	-31.304451	961.331665	617.970093	-64.170219	959.518616	611.250671	113.591942
-574.200806	75.667801	865.282715	-552.350769	-144.969116	866.339966	-657.594543	95.064140	491.875153	-624.597229	-175.644608	517.225952	-676.269714	97.080284	85.519218	-673.078430	-174.599930	83.639030	-598.096558	139.896835	1351.853882	-572.607422	-205.330414	1345.938232	-532.636108	-27.846525	1340.611450	-555.646545	-45.461903	1631.106934	-656.721924	227.860046	1094.194214	-593.485657	-302.170288	1085.826660	-542.790222	210.526672	845.008728	-462.452026	-268.103973	840.682617	-533.827637	-31.276691	961.317505	617.916199	-64.128830	959.529175	611.183655	113.616096
-574.212830	75.666962	865.320740	-552.158447	-144.958557	866.357361	-657.505310	95.047531	491.856415	-624.365356	-175.654648	517.213989	-676.255310	97.047958	85.515297	-673.089172	-174.574921	83.640503	-598.116333	139.876266	1351.878662	-572.142517	-205.374588	1346.020630	-532.432373	-27.741442	1340.662476	-555.569702	-45.156227	1631.078003	-657.128296	227.726318	1094.212036	-593.496704	-302.022095	1085.865112	-543.542664	210.413254	844.897766	-463.344727	-267.139648	840.314514	-533.746765	-31.254248	961.347412	617.844971	-64.118507	959.572144	611.085266	113.636475
-574.236450	75.644264	865.300781	-552.006653	-144.929291	866.354736	-657.404297	95.048332	491.849518	-624.195679	-175.703888	517.195801	-676.223938	97.119156	85.559227	-673.111389	-174.555923	83.654572	-598.148193	139.930618	1351.906982	-571.618774	-205.371735	1346.147339	-532.256226	-27.649883	1340.724609	-555.487000	-44.884796	1631.122070	-657.511475	227.622772	1094.282837	-593.516235	-301.894379	1085.968872	-544.223511	210.028717	844.784119	-464.285187	-266.178528	840.002258	-533.671082	-31.218100	961.331421	617.797668	-64.102425	959.600525	611.058716	113.659492
-574.248169	75.622391	865.308411	-551.844543	-144.919891	866.374329	-657.297729	95.056183	491.853363	-624.000122	-175.768005	517.192871	-676.212646	97.124138	85.556671	-673.062561	-174.571594	83.689980	-598.178528	139.944183	1351.943115	-571.220093	-205.346970	1346.252441	-532.076355	-27.569729	1340.792358	-555.424988	-44.585300	1631.133545	-657.908875	227.442245	1094.321289	-593.563965	-301.780579	1086.028076	-544.971802	210.044739	844.638306	-465.167572	-265.290955	839.669739	-533.604370	-31.196301	961.346619	617.798401	-64.097366	959.618286	611.047974	113.660103
-574.253845	75.613075	865.326965	-551.654297	-144.893829	866.398804	-657.197021	95.001686	491.830200	-623.823669	-175.793686	517.188354	-676.173523	97.099876	85.552322	-673.121399	-174.554413	83.709679	-598.225342	140.007355	1351.985474	-570.814697	-205.268372	1346.332397	-531.869324	-27.467316	1340.883179	-555.370728	-44.275299	1631.159180	-658.333313	227.280685	1094.341309	-593.619507	-301.733551	1086.103516	-545.746338	209.917496	844.510559	-466.097137	-264.429535	839.403809	-533.516663	-31.159140	961.368530	617.779419	-64.050735	959.655457	611.033569	113.699638
-574.239197	75.651939	865.337524	-551.481262	-144.825653	866.402344	-657.068909	94.976852	491.818176	-623.568481	-175.822174	517.149780	-676.147888	97.100960	85.539162	-673.073730	-174.538223	83.708344	-598.236633	140.004761	1351.991699	-570.341187	-205.281693	1346.439941	-531.684387	-27.355543	1340.931641	-555.292542	-43.945103	1631.153809	-658.693909	227.188538	1094.377563	-593.667664	-301.689362	1086.204224	-546.424194	209.803635	844.402039	-466.996948	-263.627106	839.144714	-533.424133	-31.087194	961.375244	617.747009	-64.069443	959.708801	611.019409	113.715553
-574.255005	75.649101	865.355652	-551.311584	-144.788788	866.417053	-656.992188	94.976723	491.786896	-623.406982	-175.836487	517.153564	-676.140381	97.097809	85.541489	-673.093628	-174.538940	83.735016	-598.263489	140.052902	1352.022949	-569.931580	-205.252136	1346.518311	-531.497620	-27.247381	1340.984985	-555.199280	-43.603939	1631.177979	-659.089905	227.094147	1094.409668	-593.725952	-301.698273	1086.334595	-547.062256	209.532242	844.291931	-467.944550	-262.907227	838.916504	-533.343201	-31.045855	961.389587	617.742249	-64.016121	959.721313	611.030701	113.742142
-574.276367	75.674988	865.358765	-551.179688	-144.772110	866.423035	-656.924622	94.996246	491.803253	-623.241150	-175.855743	517.163147	-675.855896	96.858665	85.280281	-673.085388	-174.535400	83.755722	-598.283203	140.081345	1352.040039	-569.492981	-205.227921	1346.663208	-531.305603	-27.117813	1341.035400	-555.210754	-43.505516	1631.190674	-659.484192	226.995316	1094.447876	-593.743652	-301.882080	1086.548706	-547.766357	209.520264	844.198364	-468.862305	-262.269806	838.696899	-533.277283	-31.001923	961.389954	617.693481	-63.980068	959.754150	610.985779	113.783226
-574.315552	75.650452	865.359497	-551.004761	-144.753723	866.438354	-656.866211	94.997490	491.790009	-623.140320	-175.900009	517.170715	-675.848938	96.855675	85.273560	-673.100342	-174.520859	83.788780	-598.341858	140.129349	1352.046875	-569.079651	-205.181229	1346.785522	-531.143188	-27.003523	1341.095093	-555.138672	-43.164345	1631.195801	-659.870850	226.935257	1094.515869	-593.856079	-301.791595	1086.642456	-548.500793	209.690155	844.068481	-469.737640	-261.619751	838.509888	-533.196533	-30.968006	961.392639	617.663879	-63.932041	959.773499	610.978760	113.847343
-574.354614	75.668793	865.370728	-550.878479	-144.702103	866.435730	-656.931274	95.068542	491.818176	-623.005310	-175.944626	517.175415	-675.867676	96.849030	85.291222	-673.080566	-174.521698	83.788811	-598.377808	140.171677	1352.087402	-568.669067	-205.132980	1346.926514	-530.966125	-26.883644	1341.150513	-555.052368	-42.815453	1631.205200	-660.281555	226.916245	1094.577759	-593.882751	-301.975525	1086.844727	-549.179626	209.583847	843.978333	-470.558868	-261.072815	838.341064	-533.137695	-30.914801	961.391602	617.636414	-63.926716	959.806641	610.977356	113.846703
-574.351624	75.681114	865.409180	-550.692627	-144.667816	866.458252	-656.782898	95.011269	491.769867	-622.875183	-175.972931	517.185852	-675.828613	96.850037	85.273331	-673.086121	-174.496002	83.792297	-598.408630	140.215988	1352.095093	-568.257446	-205.091461	1347.043091	-530.778931	-26.769604	1341.237305	-554.977966	-42.470665	1631.218140	-660.644348	226.838013	1094.569824	-593.939941	-302.122406	1087.053589	-549.847229	209.751022	843.913574	-471.444183	-260.589355	838.168091	-533.051941	-30.874496	961.424072	617.634949	-63.850994	959.827759	610.984436	113.916862
-574.341614	75.671844	865.414612	-550.522766	-144.645767	866.488342	-656.629333	94.965691	491.738800	-622.677612	-175.956650	517.104797	-675.788879	96.861473	85.273842	-673.038940	-174.494003	83.804611	-598.447449	140.226028	1352.123047	-567.889893	-205.022491	1347.165283	-530.586853	-26.667156	1341.311523	-554.893433	-42.107090	1631.229126	-660.998230	226.809525	1094.632324	-593.976013	-302.228790	1087.224731	-550.471497	209.985794	843.822815	-472.223206	-260.163727	838.084473	-532.965942	-30.835951	961.441833	617.623657	-63.812141	959.831909	610.962036	113.974251
-574.352173	75.710754	865.437378	-550.359741	-144.587814	866.494507	-656.460693	94.931107	491.708405	-622.587952	-175.958176	517.174133	-675.724915	96.884964	85.249939	-673.064453	-174.501404	83.804001	-598.450134	140.274063	1352.145020	-567.479065	-204.918091	1347.290771	-530.392334	-26.530397	1341.344604	-554.801636	-41.718601	1631.237061	-661.365723	226.772003	1094.665039	-594.039673	-302.278564	1087.385864	-551.120544	210.170151	843.734375	-472.974670	-259.813965	838.014648	-532.883484	-30.770504	961.453735	617.616760	-63.770557	959.856079	610.951294	114.024933
-574.346924	75.728706	865.443909	-550.183411	-144.518280	866.498657	-656.321167	94.873322	491.659027	-622.284729	-176.025406	517.036804	-675.940430	97.150070	85.535789	-672.996094	-174.518875	83.806374	-598.496033	140.337830	1352.137817	-567.031799	-204.823013	1347.446655	-530.187195	-26.407982	1341.403320	-554.732666	-41.359138	1631.198975	-661.771973	226.805435	1094.715698	-594.040222	-302.385986	1087.621948	-551.621277	209.985107	843.656250	-473.659790	-259.527161	837.936707	-532.792236	-30.704008	961.458069	617.591858	-63.711128	959.881287	610.921631	114.083946
-574.365479	75.793159	865.484924	-550.050110	-144.431168	866.497559	-656.687866	95.044823	491.755249	-622.188660	-176.078995	517.052795	-676.056702	97.115959	85.563904	-673.000305	-174.499680	83.824623	-598.541809	140.383011	1352.146484	-566.641724	-204.735413	1347.605347	-530.006470	-26.275993	1341.452393	-554.657532	-40.925449	1631.200195	-662.134155	226.804840	1094.780029	-594.022583	-302.566315	1087.849365	-552.167786	210.241241	843.612854	-474.306183	-259.272308	837.860901	-532.716797	-30.623812	961.472290	617.572266	-63.674637	959.911987	610.912048	114.142136
-574.393738	75.782539	865.492249	-549.910034	-144.363770	866.528687	-656.648560	95.046303	491.773834	-622.081970	-176.137268	517.045715	-675.775024	96.879684	85.300873	-672.998901	-174.486145	83.839722	-598.572754	140.449905	1352.147461	-566.240601	-204.662613	1347.729492	-529.812927	-26.145601	1341.489746	-554.562439	-40.563816	1631.247070	-662.446289	226.795853	1094.818359	-594.020691	-302.745483	1088.090942	-553.001831	211.221497	843.614685	-474.946930	-259.066864	837.819458	-532.647766	-30.559795	961.486084	617.557922	-63.605991	959.940247	610.864624	114.197479
-574.410034	75.810638	865.521179	-549.769897	-144.289291	866.544983	-656.663147	95.077736	491.779388	-621.935303	-176.175613	517.067322	-675.784851	96.864792	85.266487	-672.969666	-174.475311	83.879486	-598.623230	140.519287	1352.173584	-565.884399	-204.564987	1347.884399	-529.655762	-26.018845	1341.535034	-554.466919	-40.155666	1631.262451	-662.785217	226.798569	1094.870850	-593.948486	-303.097443	1088.403320	-553.586975	211.644577	843.581482	-475.550995	-258.998077	837.788086	-532.580688	-30.491665	961.506409	617.556091	-63.574661	959.969116	610.839539	114.241249
-574.422058	75.851547	865.523926	-549.632202	-144.195480	866.547119	-656.666016	95.044052	491.753326	-621.809265	-176.239090	517.062927	-676.036072	97.125122	85.578270	-672.957947	-174.476730	83.880432	-598.662048	140.580139	1352.192139	-565.499512	-204.454300	1348.016724	-529.503113	-25.884264	1341.592163	-554.387817	-39.762699	1631.281372	-663.149963	226.792862	1094.908691	-593.902283	-303.264648	1088.619629	-554.147339	212.043488	843.522217	-476.034851	-258.951508	837.809448	-532.501770	-30.401831	961.502991	617.552979	-63.521057	960.000122	610.793945	114.306877
-574.439392	75.889740	865.561401	-549.496399	-144.140701	866.562683	-656.667969	95.033363	491.759369	-621.730957	-176.349289	517.097290	-676.053345	97.105431	85.578773	-672.955627	-174.466461	83.887505	-598.701294	140.639221	1352.217407	-565.121643	-204.355362	1348.185059	-529.336243	-25.757343	1341.643921	-554.307129	-39.352131	1631.300781	-663.476135	226.825104	1094.944458	-593.831604	-303.405243	1088.846436	-554.627136	212.469559	843.474976	-476.419495	-258.924896	837.859741	-532.441772	-30.343925	961.528809	617.520691	-63.446537	960.024841	610.748413	114.345848
-574.445374	75.938988	865.588135	-549.382874	-144.076691	866.558044	-656.674133	95.020401	491.768768	-621.676331	-176.399307	517.143860	-676.049255	97.067451	85.547356	-672.948303	-174.476456	83.932884	-598.737610	140.717102	1352.223633	-564.792419	-204.274490	1348.292725	-529.171204	-25.632837	1341.701294	-554.233826	-38.938213	1631.280029	-663.760803	226.848480	1094.994751	-593.729126	-303.610931	1089.095459	-555.073364	212.839417	843.438965	-476.799072	-258.976715	837.893677	-532.372803	-30.282883	961.535034	617.526672	-63.391754	960.039246	610.693726	114.415764
-574.465637	75.972427	865.604370	-549.281372	-144.042831	866.594910	-656.686401	95.013016	491.781433	-621.633606	-176.460709	517.165955	-676.043457	97.056396	85.527275	-672.996521	-174.470093	83.926956	-598.782959	140.773743	1352.234375	-564.474854	-204.173370	1348.421143	-529.014160	-25.479298	1341.754150	-554.165466	-38.485363	1631.296509	-664.149109	227.001358	1095.052612	-593.638123	-303.754852	1089.324585	-555.389282	212.722672	843.396118	-477.065338	-259.037231	837.959290	-532.321838	-30.222771	961.557312	617.516052	-63.346546	960.070129	610.653076	114.475693
-574.482056	75.988472	865.598633	-549.163025	-144.017059	866.625183	-656.693359	95.010841	491.757172	-621.583923	-176.528244	517.204895	-676.032227	97.060265	85.526688	-673.012329	-174.463760	83.948235	-598.818359	140.842621	1352.236572	-564.130981	-204.072296	1348.572998	-528.869202	-25.345205	1341.797852	-554.090820	-38.062592	1631.292969	-664.430176	227.045029	1095.057007	-593.491821	-303.933899	1089.570801	-555.854126	213.598953	843.382690	-477.359985	-259.203979	837.992615	-532.264709	-30.167278	961.566284	617.508850	-63.314125	960.090820	610.605469	114.522255
-574.511963	76.036697	865.643677	-549.038818	-143.974930	866.642090	-656.680725	95.018623	491.768494	-621.539978	-176.533966	517.250122	-676.004028	97.116920	85.566475	-673.037476	-174.441406	83.971642	-598.863892	140.926331	1352.248169	-563.813293	-203.947800	1348.738281	-528.729919	-25.222563	1341.844849	-554.042236	-37.651844	1631.266235	-664.729187	227.163986	1095.122070	-593.383850	-304.141052	1089.832764	-556.188965	213.955017	843.350830	-477.726715	-259.535248	837.989441	-532.208008	-30.112631	961.593933	617.493408	-63.247208	960.102844	610.555664	114.565956
-574.545166	76.075081	865.651794	-548.926086	-143.927536	866.662964	-656.569092	94.953545	491.755035	-621.475708	-176.538910	517.298035	-675.986816	97.083733	85.536880	-673.017151	-174.434189	83.972008	-598.878662	140.970627	1352.244385	-563.486877	-203.828262	1348.898682	-528.578247	-25.086842	1341.898315	-553.966187	-37.200317	1631.299316	-665.002075	227.305618	1095.205078	-593.215759	-304.263733	1090.059082	-556.486694	214.007431	843.315857	-477.809509	-259.782196	838.057861	-532.164307	-30.043993	961.606140	617.455139	-63.208103	960.130432	610.470947	114.620071
-574.585022	76.077774	865.669495	-548.859558	-143.866791	866.685974	-656.717468	94.988113	491.776031	-621.407959	-176.529373	517.293823	-676.034790	97.042953	85.542282	-672.934143	-174.443207	83.972687	-598.914368	141.035889	1352.260864	-563.173035	-203.703888	1349.052979	-528.449036	-24.957354	1341.934448	-553.902100	-36.771523	1631.302734	-665.220459	227.430893	1095.237671	-593.056824	-304.446716	1090.303223	-556.905212	214.792511	843.301514	-477.948273	-260.158142	838.124329	-532.132813	-29.992537	961.620056	617.431641	-63.173660	960.143372	610.411255	114.666153
-574.619568	76.116592	865.680115	-548.774658	-143.822708	866.688049	-656.699524	94.974335	491.758667	-621.331665	-176.517288	517.311218	-676.013062	97.109215	85.571892	-672.957275	-174.424194	83.981171	-598.951172	141.084015	1352.270630	-562.919312	-203.619263	1349.171265	-528.326416	-24.831163	1341.997559	-553.843933	-36.332527	1631.302734	-665.492676	227.571747	1095.293213	-592.862000	-304.609497	1090.510986	-557.207153	215.247650	843.256836	-477.998138	-260.545929	838.199219	-532.095886	-29.937273	961.622192	617.395142	-63.126808	960.160889	610.363892	114.666679
-574.637024	76.140678	865.711487	-548.675781	-143.755936	866.710999	-656.729919	94.996056	491.768066	-621.236938	-176.461670	517.293213	-676.009277	97.125916	85.581635	-672.967773	-174.418030	83.973633	-598.998779	141.141296	1352.274658	-562.675171	-203.523621	1349.294556	-528.205505	-24.711462	1342.043091	-553.777771	-35.863548	1631.309082	-665.718323	227.690125	1095.343872	-592.716919	-304.638123	1090.679810	-557.496887	215.675522	843.210144	-477.994141	-260.941650	838.268005	-532.049500	-29.878412	961.647034	617.389099	-63.100716	960.181396	610.336853	114.713669
-574.669434	76.176659	865.714966	-548.616089	-143.699448	866.724609	-656.723145	94.997269	491.751282	-621.094482	-176.421326	517.306641	-676.014160	97.054947	85.536346	-672.983093	-174.421539	83.970329	-599.016113	141.212982	1352.275269	-562.369263	-203.438721	1349.455566	-528.055664	-24.578459	1342.090576	-553.721436	-35.393456	1631.312866	-665.926819	227.820206	1095.408325	-592.495667	-304.806946	1090.896240	-557.775024	216.165146	843.163086	-477.975464	-261.439484	838.322205	-532.026489	-29.813940	961.651917	617.364441	-63.031094	960.166565	610.288574	114.775352
-574.738159	76.180725	865.726196	-548.559021	-143.641769	866.736450	-656.729492	94.988380	491.729340	-621.005981	-176.357224	517.291565	-676.027588	97.066948	85.513832	-672.973938	-174.423889	83.961319	-599.029053	141.267838	1352.255005	-562.075745	-203.337372	1349.607666	-527.934814	-24.426022	1342.124756	-553.669495	-34.921776	1631.309326	-666.092468	227.960754	1095.438232	-592.249817	-304.920502	1091.104370	-558.032776	216.545288	843.136902	-477.922180	-261.960907	838.411560	-532.014648	-29.762798	961.657166	617.331665	-62.987595	960.179138	610.239319	114.820572
-574.744202	76.188606	865.736694	-548.469299	-143.601089	866.756470	-656.721863	95.002243	491.727325	-620.911377	-176.357376	517.307251	-675.981079	97.114601	85.553413	-672.951782	-174.433762	83.973053	-599.058350	141.336151	1352.268188	-561.805359	-203.232376	1349.771484	-527.822021	-24.298754	1342.157471	-553.640625	-34.461929	1631.272827	-666.269409	228.136673	1095.515137	-591.998352	-305.104187	1091.362305	-558.422058	217.038651	843.049561	-478.078247	-262.726227	838.520020	-531.966125	-29.720083	961.669556	617.269409	-62.918331	960.189270	610.196045	114.879028
-574.798584	76.214249	865.753174	-548.402771	-143.546875	866.772644	-656.725342	95.005379	491.730835	-620.799194	-176.281036	517.263672	-676.025513	97.082123	85.532127	-672.935669	-174.433945	83.975174	-599.077942	141.384476	1352.267578	-561.536377	-203.121384	1349.909058	-527.716492	-24.170214	1342.191772	-553.589905	-33.994186	1631.307007	-666.388428	228.240356	1095.574951	-591.683105	-305.194702	1091.557495	-558.691040	217.613235	843.001892	-477.671814	-263.180389	838.577820	-531.945801	-29.661783	961.680725	617.231750	-62.839275	960.166504	610.133423	114.926926
-574.828918	76.235542	865.781799	-548.369141	-143.513596	866.798767	-656.736633	94.979347	491.722504	-620.728088	-176.237991	517.277161	-676.022766	97.082237	85.529121	-672.854309	-174.422455	83.987587	-599.095276	141.450745	1352.266113	-561.293396	-203.008896	1350.037598	-527.601501	-24.046181	1342.251953	-553.543884	-33.523659	1631.307861	-666.488953	228.335922	1095.627441	-591.350891	-305.422729	1091.816162	-558.827209	218.125381	843.026184	-477.435699	-263.822296	838.690735	-531.935730	-29.625738	961.705078	617.171631	-62.787243	960.177307	610.088928	114.981339
-574.846497	76.274246	865.795105	-548.312500	-143.448624	866.815063	-656.674255	94.954399	491.713806	-620.620605	-176.226364	517.266968	-675.993896	97.134499	85.565063	-672.847412	-174.420898	83.961082	-599.104553	141.509460	1352.273560	-561.084229	-202.898346	1350.154297	-527.481384	-23.917776	1342.299316	-553.511780	-33.058811	1631.312500	-666.586914	228.444046	1095.666138	-591.083435	-305.546875	1092.007813	-559.023865	218.609619	843.012390	-477.206177	-264.450500	838.790955	-531.908020	-29.561119	961.716797	617.092651	-62.740887	960.179443	610.031189	115.041618
-574.864624	76.277725	865.809204	-548.273926	-143.394058	866.828613	-656.659790	94.948723	491.698547	-620.553711	-176.150436	517.250732	-675.963867	97.133018	85.543808	-672.806702	-174.431046	83.970940	-599.097046	141.589600	1352.253052	-560.840576	-202.792084	1350.297119	-527.363953	-23.795061	1342.341064	-553.466187	-32.575264	1631.305176	-666.705933	228.594498	1095.704834	-590.742676	-305.640869	1092.232544	-559.208801	219.091766	843.000488	-476.948639	-265.205322	838.993408	-531.886108	-29.522350	961.726563	616.911255	-62.762466	960.204224	609.982544	115.034935
-574.885925	76.292389	865.804688	-548.222229	-143.348007	866.844543	-656.620972	94.929947	491.687836	-620.510620	-176.131561	517.270874	-675.946838	97.071716	85.487434	-672.828186	-174.433594	83.968948	-599.115356	141.643173	1352.256470	-560.612854	-202.689178	1350.463623	-527.277344	-23.673882	1342.359131	-553.428406	-32.126007	1631.296753	-666.807312	228.726990	1095.705566	-590.372620	-305.819824	1092.472656	-559.359863	219.615692	842.982117	-476.608093	-265.868073	839.039795	-531.867798	-29.472307	961.730469	616.835266	-62.727142	960.215576	609.940063	115.077850
-574.921021	76.298332	865.811951	-548.204041	-143.324280	866.870728	-656.563660	94.923820	491.652802	-620.542908	-176.158691	517.285461	-675.918274	97.082840	85.472961	-672.850403	-174.419632	83.982094	-599.122742	141.722443	1352.236084	-560.393433	-202.556152	1350.603638	-527.173218	-23.546228	1342.404541	-553.403870	-31.650024	1631.287231	-666.891724	228.865829	1095.719116	-590.045166	-305.866638	1092.682861	-559.487793	220.120361	842.966064	-476.269318	-266.577209	839.131042	-531.862305	-29.440056	961.742126	616.762939	-62.674366	960.212952	609.889282	115.144539
-574.965759	76.334892	865.818726	-548.182373	-143.287872	866.878235	-656.559570	94.925591	491.656311	-620.640198	-176.202026	517.317078	-675.913452	97.146690	85.516479	-672.876892	-174.417572	83.989662	-599.127747	141.786484	1352.234131	-560.207275	-202.436295	1350.763306	-527.086426	-23.429409	1342.466187	-553.374329	-31.199808	1631.287231	-666.981567	229.016754	1095.760376	-589.672424	-305.999176	1092.899536	-559.621826	220.591614	842.952637	-475.966370	-267.333771	839.223755	-531.865479	-29.393255	961.746216	616.783508	-62.542625	960.189392	609.863892	115.248947
-574.997253	76.362007	865.833130	-548.182922	-143.253021	866.903809	-656.532410	94.898842	491.663910	-620.689697	-176.207870	517.336365	-675.903015	97.140564	85.526222	-672.899048	-174.412292	83.998688	-599.151367	141.851028	1352.238770	-560.041626	-202.348022	1350.901123	-527.020020	-23.294649	1342.495605	-553.383362	-30.778885	1631.242310	-667.092407	229.229401	1095.827759	-589.281311	-306.133606	1093.096680	-559.752625	221.037704	842.963562	-475.581268	-268.090027	839.366760	-531.863525	-29.350933	961.760132	616.786438	-62.440407	960.153564	609.855713	115.349586
-575.010742	76.372154	865.866028	-548.131042	-143.217880	866.937073	-656.479553	94.896263	491.645294	-620.679199	-176.187164	517.324463	-675.900024	97.150696	85.532883	-672.914429	-174.415665	84.002716	-599.163513	141.925339	1352.240967	-559.877075	-202.227539	1351.018677	-526.953735	-23.186628	1342.529785	-553.320862	-30.250443	1631.259521	-667.172302	229.366318	1095.883545	-588.896423	-306.227234	1093.285767	-559.867859	221.446304	842.972900	-475.081970	-268.796295	839.515930	-531.845032	-29.318924	961.793030	616.676147	-62.400196	960.170410	609.788696	115.380333
-575.024963	76.386711	865.888916	-548.097168	-143.178162	866.941895	-656.467896	94.893204	491.645660	-620.751770	-176.232910	517.345886	-675.892822	97.167282	85.509590	-672.919556	-174.385468	84.017830	-599.166382	141.980728	1352.248291	-559.731262	-202.113113	1351.147217	-526.856445	-23.060335	1342.587158	-553.273071	-29.819868	1631.286377	-667.247498	229.483032	1095.877563	-588.487610	-306.334442	1093.486328	-560.027771	221.857285	842.931213	-474.669922	-269.559601	839.661133	-531.827271	-29.291655	961.804382	616.600647	-62.353569	960.163025	609.732971	115.435219
-575.042419	76.408798	865.866394	-548.096008	-143.139191	866.944763	-656.455566	94.913666	491.604309	-620.916443	-176.311691	517.398743	-675.891357	97.170326	85.507324	-672.989258	-174.357086	84.037224	-599.186035	142.057480	1352.198730	-559.567688	-201.997147	1351.297852	-526.771484	-22.945263	1342.613403	-553.249023	-29.337353	1631.275879	-667.279724	229.573929	1095.874390	-588.028809	-306.493164	1093.749756	-560.023071	222.219879	842.939331	-474.157898	-270.274353	839.846863	-531.824280	-29.245926	961.790466	616.546448	-62.275433	960.151794	609.700867	115.527580
-575.077698	76.422249	865.882324	-548.078979	-143.102600	866.974731	-656.444397	94.908646	491.601471	-621.004272	-176.362549	517.431396	-675.884521	97.181648	85.496246	-672.995972	-174.360199	84.057213	-599.194397	142.131149	1352.196655	-559.427551	-201.883957	1351.455688	-526.710022	-22.818348	1342.655396	-553.239258	-28.874573	1631.240112	-667.332092	229.706985	1095.865356	-587.623596	-306.532013	1093.913086	-560.082947	222.562836	842.914612	-473.621429	-270.954346	840.032654	-531.822693	-29.206005	961.809387	616.460205	-62.238495	960.158875	609.654297	115.560799
-575.063721	76.450905	865.883850	-548.040710	-143.073181	867.002747	-656.413452	94.918335	491.587372	-621.978271	-176.931732	517.696594	-675.882996	97.166153	85.500793	-673.403564	-174.267212	84.164742	-599.209839	142.212936	1352.194214	-559.280090	-201.760498	1351.606567	-526.615234	-22.730421	1342.686279	-553.217834	-28.413074	1631.246216	-667.285461	229.693695	1095.794800	-587.260986	-306.575653	1094.062134	-560.064148	222.895798	842.937988	-473.050293	-271.640106	840.224976	-531.805420	-29.163212	961.826294	616.403442	-62.166405	960.127930	609.587280	115.606911
-575.102234	76.480118	865.904602	-548.026550	-143.053284	867.021423	-656.806946	95.096100	491.701782	-622.072815	-176.994080	517.758789	-676.009155	97.129608	85.547386	-673.426697	-174.281357	84.183006	-599.226624	142.291199	1352.205688	-559.153992	-201.661987	1351.725220	-526.540955	-22.622856	1342.743164	-553.195740	-27.947826	1631.245850	-667.315979	229.779266	1095.799561	-586.846191	-306.701569	1094.253662	-560.073792	223.206894	842.951111	-472.485352	-272.317169	840.394226	-531.802673	-29.130779	961.841003	616.322571	-62.141624	960.146912	609.528870	115.618690
-575.140930	76.454872	865.927795	-548.023621	-143.033615	867.044006	-656.391724	94.919327	491.588165	-622.031616	-176.952820	517.746765	-675.876343	97.175316	85.509773	-673.393799	-174.265213	84.187469	-599.250000	142.340576	1352.205322	-559.026917	-201.583115	1351.868652	-526.486023	-22.516495	1342.792236	-553.186096	-27.508709	1631.249878	-667.311523	229.842712	1095.804077	-586.420898	-306.842102	1094.471069	-560.023804	223.468719	842.979736	-471.879730	-272.925903	840.650452	-531.814941	-29.126640	961.861877	616.258850	-62.103806	960.127808	609.468262	115.667244
-575.138855	76.471230	865.916748	-547.978210	-143.002365	867.057190	-656.402710	94.932365	491.593231	-621.945923	-176.890930	517.707031	-675.892578	97.187981	85.506691	-673.342285	-174.265854	84.167641	-599.260376	142.429794	1352.214478	-558.921021	-201.474258	1351.975830	-526.427368	-22.416403	1342.828369	-553.190735	-27.062836	1631.251709	-667.331848	229.904755	1095.821045	-586.096497	-306.757507	1094.559814	-559.994385	223.692871	843.009399	-471.334198	-273.543884	840.842651	-531.792969	-29.086355	961.862793	616.196472	-62.047630	960.125366	609.416809	115.691811
-575.140747	76.522308	865.945190	-547.969421	-142.937408	867.060242	-656.830750	95.133247	491.718231	-621.966858	-176.925903	517.730713	-676.000854	97.149757	85.547569	-673.352478	-174.283386	84.175743	-599.276917	142.502853	1352.220215	-558.787903	-201.380707	1352.092407	-526.359192	-22.310741	1342.865601	-553.190918	-26.649895	1631.247070	-667.330383	229.979324	1095.831177	-585.709534	-306.841675	1094.727295	-559.959656	223.864304	842.997742	-470.665863	-274.124359	841.071899	-531.781738	-29.036737	961.876465	616.152405	-62.023754	960.106323	609.336914	115.735802
-575.131165	76.528458	865.944397	-547.928711	-142.911804	867.094604	-656.795044	95.135284	491.689484	-621.958618	-176.942856	517.733154	-675.980591	97.156509	85.545593	-673.395752	-174.273315	84.191475	-599.285583	142.575897	1352.225098	-558.679932	-201.277420	1352.169312	-526.285034	-22.204687	1342.917358	-553.179565	-26.220711	1631.238647	-667.328003	230.044189	1095.806885	-585.251465	-307.160126	1094.955444	-559.940796	224.054947	843.011353	-470.064972	-274.665009	841.327576	-531.757263	-29.001076	961.892578	616.098083	-61.975044	960.109619	609.292908	115.764015
-575.130127	76.566124	865.945129	-547.904236	-142.873856	867.097107	-656.823181	95.152367	491.698639	-621.886597	-176.902893	517.720093	-676.024048	97.131844	85.560898	-673.370789	-174.276886	84.191757	-599.284668	142.668243	1352.207764	-558.549744	-201.154724	1352.308228	-526.220947	-22.097368	1342.949585	-553.179138	-25.786358	1631.204590	-667.325317	230.095474	1095.789063	-584.887939	-307.181335	1095.106567	-559.842407	224.175781	843.024475	-469.475586	-275.210907	841.538086	-531.733826	-28.957991	961.890625	616.035889	-61.941956	960.097595	609.235413	115.831078
-575.164429	76.569557	865.951050	-547.881836	-142.873215	867.129028	-656.822937	95.182350	491.706177	-621.713135	-176.789124	517.661804	-675.989441	97.122261	85.549889	-673.365540	-174.279907	84.168198	-599.299438	142.735855	1352.197754	-558.398132	-201.038086	1352.450317	-526.160400	-21.961813	1343.009766	-553.159912	-25.394592	1631.216187	-667.301208	230.151489	1095.775879	-584.511658	-307.207062	1095.256226	-559.755737	224.276321	843.046631	-468.859467	-275.747681	841.747375	-531.730652	-28.935892	961.905823	615.992676	-61.885822	960.083252	609.176514	115.849960
-575.158691	76.582451	865.961182	-547.856750	-142.807129	867.138123	-656.783325	95.165642	491.699127	-621.828491	-176.909882	517.718628	-675.991394	97.166924	85.558739	-673.396057	-174.272293	84.214653	-599.307983	142.813553	1352.210815	-558.293762	-200.897644	1352.572876	-526.097107	-21.847025	1343.055420	-553.161072	-25.019981	1631.209717	-667.275696	230.183853	1095.757202	-584.147339	-307.273682	1095.455200	-559.622192	224.367767	843.084534	-468.253174	-276.204376	841.995789	-531.711975	-28.892820	961.914246	615.916077	-61.837482	960.070007	609.096924	115.875908
-575.195435	76.602234	865.981445	-547.822632	-142.806564	867.177063	-656.803284	95.190750	491.709106	-621.813110	-176.905182	517.730530	-675.976990	97.155426	85.559395	-673.403564	-174.271103	84.257767	-599.319397	142.850204	1352.218628	-558.225830	-200.794159	1352.697632	-526.037109	-21.752010	1343.122925	-553.163025	-24.621672	1631.215454	-667.267212	230.231888	1095.732178	-583.767578	-307.426849	1095.637573	-559.561096	224.405045	843.086487	-467.681641	-276.612427	842.268005	-531.708862	-28.864735	961.941650	615.879028	-61.777824	960.037903	609.048950	115.939758
-575.204285	76.622925	866.002930	-547.809570	-142.783859	867.201172	-656.818909	95.216835	491.722412	-621.763550	-176.903763	517.729736	-675.983948	97.145767	85.590248	-673.374573	-174.271408	84.265442	-599.331604	142.930939	1352.223145	-558.145752	-200.691406	1352.843262	-525.984619	-21.638042	1343.173340	-553.155457	-24.228977	1631.239868	-667.234375	230.253235	1095.694946	-583.407715	-307.478119	1095.788940	-559.426270	224.408478	843.100342	-467.068604	-277.011475	842.525879	-531.703247	-28.838438	961.963196	615.853516	-61.702480	960.009521	608.984558	115.955765
-575.218018	76.598740	866.001892	-547.771423	-142.772858	867.222046	-656.811279	95.255516	491.720215	-621.775146	-176.916611	517.736450	-675.986267	97.163544	85.585892	-673.376648	-174.272964	84.257645	-599.342346	142.990631	1352.228760	-558.091614	-200.587112	1352.958862	-525.948975	-21.542686	1343.221924	-553.171265	-23.867500	1631.231079	-667.204834	230.279938	1095.654907	-583.081116	-307.547363	1095.959106	-559.314270	224.385254	843.103699	-466.479187	-277.418701	842.769348	-531.695740	-28.828371	961.973816	615.848572	-61.678963	959.957886	608.951843	116.036438
-575.227661	76.659279	866.018738	-547.760742	-142.716812	867.230713	-656.752563	95.247421	491.700897	-621.699463	-176.881973	517.731262	-675.972168	97.133392	85.571838	-673.396973	-174.251709	84.257393	-599.335327	143.067963	1352.219238	-558.024292	-200.479004	1353.068970	-525.905945	-21.449892	1343.266602	-553.179077	-23.484524	1631.207764	-667.166016	230.295822	1095.621338	-582.713867	-307.619446	1096.136108	-559.150085	224.327835	843.090210	-465.957275	-277.776917	842.985413	-531.691101	-28.770451	961.985352	615.820557	-61.628452	959.900940	608.899597	116.066582
-575.227173	76.662125	866.007385	-547.738831	-142.704575	867.249695	-656.730347	95.298576	491.688629	-621.702515	-176.918350	517.757813	-675.975037	97.136246	85.602554	-673.385498	-174.259277	84.272827	-599.319824	143.152847	1352.219482	-557.970398	-200.389511	1353.167603	-525.869812	-21.357012	1343.303101	-553.225586	-23.163876	1631.149902	-667.095764	230.290207	1095.560059	-582.399353	-307.646698	1096.274414	-558.982727	224.245148	843.087402	-465.413788	-278.089722	843.226868	-531.677490	-28.746326	961.987671	615.825562	-61.548229	959.807312	608.866089	116.158531
-575.219604	76.699081	866.037781	-547.687866	-142.681824	867.275024	-656.689575	95.303902	491.705536	-621.649292	-176.930298	517.755981	-675.965637	97.143494	85.592484	-673.404846	-174.256271	84.282936	-599.345032	143.229233	1352.207031	-557.932617	-200.286682	1353.292236	-525.838379	-21.259932	1343.348633	-553.224670	-22.753855	1631.168213	-667.037537	230.287231	1095.506348	-582.073730	-307.657196	1096.428955	-558.875183	224.149414	843.064575	-464.833099	-278.379059	843.471741	-531.657898	-28.714266	962.018433	615.831482	-61.500969	959.721985	608.837708	116.184219
-575.219604	76.687439	866.052856	-547.670837	-142.665070	867.303040	-656.653015	95.325981	491.726776	-621.630249	-176.941635	517.789429	-675.971680	97.141457	85.593544	-673.433105	-174.254410	84.303940	-599.353333	143.304626	1352.189209	-557.903564	-200.194672	1353.400391	-525.795410	-21.181145	1343.404663	-553.254272	-22.412941	1631.157837	-666.966797	230.278122	1095.472656	-581.798218	-307.652527	1096.560669	-558.735107	224.021530	843.056885	-464.295776	-278.622498	843.703491	-531.649597	-28.703230	962.039612	615.853210	-61.407993	959.571045	608.785889	116.257927
-575.183044	76.712372	866.066772	-547.615234	-142.626175	867.324951	-656.614685	95.346870	491.729126	-621.533569	-176.955856	517.755920	-675.985474	97.133072	85.604240	-673.421997	-174.246353	84.301025	-599.363342	143.388458	1352.195190	-557.906555	-200.105865	1353.502441	-525.789490	-21.111525	1343.448242	-553.304688	-22.053562	1631.146484	-666.901062	230.241348	1095.414551	-581.505615	-307.720154	1096.688843	-558.520752	223.849503	843.063171	-463.785065	-278.798035	843.936462	-531.615967	-28.666508	962.061218	615.884583	-61.310047	959.397522	608.754272	116.348900
-575.201477	76.720276	866.091248	-547.598328	-142.607559	867.358643	-656.575256	95.371422	491.746857	-621.447144	-176.978516	517.759949	-675.962158	97.148323	85.598785	-673.402893	-174.246124	84.317551	-599.390076	143.469696	1352.196411	-557.880066	-200.025894	1353.613159	-525.744507	-21.037365	1343.497070	-553.394531	-21.770012	1631.086304	-666.825317	230.233688	1095.352661	-581.223877	-307.723267	1096.820801	-558.379211	223.695099	843.032227	-463.291809	-278.956970	844.145935	-531.622070	-28.644907	962.091614	615.901123	-61.272938	959.198669	608.693054	116.409233
-575.180054	76.762589	866.114258	-547.592468	-142.595932	867.370178	-656.570435	95.417297	491.724823	-621.319580	-176.929871	517.747253	-675.945801	97.160583	85.619080	-673.412598	-174.223389	84.314484	-599.400269	143.526688	1352.175049	-557.844116	-199.945862	1353.720215	-525.754578	-20.961090	1343.532227	-553.408752	-21.391638	1631.108276	-666.761230	230.170868	1095.288330	-580.970215	-307.660675	1096.941406	-558.270935	223.491837	842.985840	-462.791840	-279.106689	844.371704	-531.616577	-28.626648	962.111816	615.898315	-61.246384	959.012878	608.627502	116.441093
-575.143311	76.753891	866.119751	-547.521973	-142.583160	867.403137	-656.501709	95.419739	491.718597	-620.082520	-176.275345	517.443665	-675.933228	97.158264	85.607132	-673.001892	-174.318253	84.182678	-599.435669	143.597183	1352.158081	-557.852295	-199.859634	1353.818848	-525.747009	-20.861492	1343.571899	-553.445190	-21.064716	1631.094971	-666.692444	230.102646	1095.205933	-580.782654	-307.454742	1096.973389	-558.076782	223.298584	842.973694	-462.307404	-279.217285	844.535889	-531.584595	-28.610361	962.137146	615.871399	-61.209820	958.828003	608.503113	116.461662
-575.119873	76.757309	866.130920	-547.506042	-142.553345	867.415955	-656.464050	95.455231	491.721375	-619.703186	-176.143417	517.348816	-675.935120	97.165054	85.586151	-672.941711	-174.330338	84.163277	-599.431396	143.683502	1352.139526	-557.833374	-199.779755	1353.922363	-525.745422	-20.800274	1343.605835	-553.508545	-20.742571	1631.066162	-666.607666	230.026077	1095.107544	-580.430786	-307.675415	1097.143677	-557.877930	223.055023	842.940063	-461.854462	-279.291809	844.752136	-531.572571	-28.594482	962.151550	615.836548	-61.241695	958.699646	608.420227	116.433243
-575.091980	76.757698	866.122375	-547.478699	-142.554001	867.444824	-655.948914	95.284485	491.589355	-619.542664	-176.163971	517.352051	-675.791321	97.210510	85.558640	-672.870361	-174.337921	84.162453	-599.449280	143.730789	1352.100342	-557.841125	-199.692261	1354.008057	-525.747375	-20.727329	1343.636841	-553.547852	-20.428112	1631.033569	-666.520630	229.958633	1095.014038	-580.277222	-307.424011	1097.154175	-557.709656	222.826584	842.897461	-461.395142	-279.289276	844.946838	-531.556335	-28.579874	962.164612	615.794678	-61.314953	958.612671	608.325867	116.389732
-575.047180	76.756378	866.131409	-547.424133	-142.542999	867.472473	-656.354736	95.507057	491.705078	-619.431641	-176.198837	517.336426	-675.953247	97.155075	85.602379	-672.855957	-174.355942	84.173119	-599.470459	143.798965	1352.088867	-557.858521	-199.632874	1354.097290	-525.742493	-20.667156	1343.687744	-553.611572	-20.127514	1631.004150	-666.440674	229.894104	1094.930786	-579.969360	-307.670563	1097.330688	-557.480774	222.532303	842.883545	-460.996216	-279.248688	845.160461	-531.530518	-28.568321	962.190063	615.723816	-61.327908	958.565735	608.205322	116.347137
-575.011230	76.706238	866.118286	-547.398438	-142.557358	867.508728	-655.854797	95.347527	491.604889	-620.418152	-176.875366	517.622437	-675.816711	97.196396	85.584877	-673.298096	-174.251266	84.301537	-599.508240	143.863235	1352.076050	-557.902588	-199.548599	1354.187744	-525.768616	-20.584778	1343.726074	-553.694092	-19.847773	1630.955933	-666.438782	229.950302	1094.931152	-579.784668	-307.675690	1097.416992	-557.304016	222.235901	842.851624	-460.651093	-279.200226	845.327209	-531.518066	-28.582045	962.206543	615.647949	-61.360916	958.547974	608.116272	116.331772
-574.982788	76.713539	866.130310	-547.369324	-142.556503	867.521545	-656.207214	95.545212	491.692993	-620.136414	-176.819595	517.569397	-675.924316	97.146523	85.628967	-673.213257	-174.263611	84.330139	-599.553406	143.916412	1352.036865	-557.920349	-199.493469	1354.264282	-525.764160	-20.539207	1343.780884	-553.756958	-19.541740	1630.922119	-666.317993	229.816132	1094.799072	-579.678650	-307.350311	1097.402832	-557.096741	221.963837	842.824951	-460.270142	-279.129486	845.468445	-531.503296	-28.579416	962.223389	615.626160	-61.334621	958.538391	608.083923	116.324387
-574.918701	76.713287	866.155823	-547.321472	-142.546341	867.544617	-656.142944	95.568275	491.710236	-619.790649	-176.696655	517.521118	-675.939331	97.148979	85.637939	-673.105408	-174.272156	84.307861	-599.597595	143.967987	1352.014771	-557.982971	-199.436279	1354.360596	-525.797241	-20.482807	1343.809326	-553.840942	-19.261208	1630.899780	-666.188171	229.662903	1094.640625	-579.472778	-307.534729	1097.537109	-556.921814	221.708878	842.797852	-459.934631	-279.039581	845.653381	-531.480164	-28.581573	962.258179	615.597168	-61.315556	958.517151	608.071777	116.342758
-574.875488	76.703918	866.151550	-547.250916	-142.539902	867.567810	-656.050659	95.598099	491.696472	-619.552734	-176.658569	517.490051	-675.912964	97.151657	85.639061	-673.086365	-174.286224	84.306076	-599.622925	144.024231	1351.984253	-558.025146	-199.382187	1354.423584	-525.827820	-20.429592	1343.847290	-553.912292	-18.991543	1630.864014	-666.106384	229.595322	1094.540527	-579.322205	-307.508820	1097.628174	-556.704773	221.393646	842.765686	-459.598267	-278.861450	845.800598	-531.444153	-28.569674	962.273560	615.599243	-61.296665	958.505981	608.112976	116.364937
-574.805725	76.708832	866.168335	-547.194946	-142.560089	867.592773	-655.665222	95.477806	491.593048	-619.367859	-176.690308	517.503235	-675.808472	97.203461	85.606659	-673.095032	-174.272903	84.301079	-599.655518	144.056015	1351.959473	-558.053162	-199.316147	1354.515015	-525.865417	-20.376371	1343.886353	-553.985291	-18.726673	1630.819580	-666.030823	229.532684	1094.453247	-579.203552	-307.433624	1097.697632	-556.502075	221.103439	842.719177	-459.321045	-278.685364	845.961365	-531.411316	-28.579817	962.303833	615.608337	-61.222233	958.463440	608.193726	116.446251
-574.760803	76.706367	866.174622	-547.116150	-142.598862	867.624573	-655.406433	95.467552	491.560242	-619.184998	-176.704758	517.510498	-675.718140	97.226845	85.594658	-673.072205	-174.268677	84.308929	-599.716736	144.108658	1351.940552	-558.106995	-199.280426	1354.597290	-525.875427	-20.316595	1343.938232	-554.060120	-18.449001	1630.799561	-665.957397	229.462433	1094.386353	-579.092102	-307.353302	1097.763916	-556.299072	220.819275	842.682678	-459.036835	-278.470886	846.135864	-531.371277	-28.588202	962.329041	615.620178	-61.168201	958.438660	608.264954	116.508568
-574.741394	76.683754	866.197876	-547.099365	-142.597900	867.667542	-655.642944	95.598328	491.617554	-618.638123	-176.474503	517.376465	-675.812378	97.213074	85.613579	-672.884705	-174.291901	84.278381	-599.773987	144.173019	1351.935791	-558.187683	-199.231415	1354.675781	-525.927673	-20.272909	1343.975098	-554.156250	-18.180157	1630.773193	-665.893311	229.368469	1094.321777	-579.010498	-307.260010	1097.828247	-556.081909	220.511993	842.679016	-458.819458	-278.220673	846.283813	-531.370789	-28.592531	962.367371	615.627380	-61.104912	958.424622	608.344299	116.582512
-574.700562	76.681015	866.240234	-547.093323	-142.588440	867.695313	-655.664673	95.671486	491.668762	-618.541565	-176.532761	517.384338	-675.805725	97.194336	85.641045	-672.908630	-174.285309	84.290451	-599.834229	144.215576	1351.954224	-558.249329	-199.173309	1354.772949	-526.000793	-20.232904	1344.023682	-554.249512	-17.933598	1630.757080	-665.818665	229.294006	1094.281372	-578.948242	-307.184326	1097.920288	-555.883789	220.225998	842.691162	-458.636444	-278.005737	846.456299	-531.369995	-28.602755	962.410034	615.662415	-61.026073	958.396179	608.426331	116.636978
-574.633606	76.652458	866.256836	-547.035828	-142.591141	867.732239	-655.670410	95.729065	491.686005	-618.453308	-176.585724	517.390381	-675.881042	97.164688	85.659599	-672.891418	-174.288651	84.312408	-599.908997	144.250061	1351.976196	-558.354004	-199.152405	1354.838379	-526.058777	-20.200438	1344.092896	-554.362427	-17.687197	1630.729736	-665.778564	229.252380	1094.255859	-578.902771	-307.089050	1097.973389	-555.678284	219.851349	842.718811	-458.452393	-277.729187	846.604309	-531.348328	-28.615328	962.449219	615.707214	-60.957714	958.387695	608.536438	116.683182
-574.586548	76.636841	866.263000	-547.014771	-142.587860	867.740051	-655.540588	95.710739	491.681976	-618.409729	-176.662003	517.393738	-675.827087	97.181458	85.657440	-672.913391	-174.272354	84.324608	-599.967102	144.257584	1351.962524	-558.425415	-199.116211	1354.910645	-526.140503	-20.158726	1344.134033	-554.467590	-17.471745	1630.678223	-665.718750	229.181808	1094.203979	-578.884705	-307.015778	1098.031738	-555.448364	219.521973	842.747070	-458.288239	-277.455170	846.722229	-531.329590	-28.625771	962.461121	615.725342	-60.921928	958.372742	608.621704	116.722290
-574.542786	76.624733	866.280457	-546.980957	-142.589249	867.751709	-655.457031	95.727936	491.654449	-618.320313	-176.722260	517.395447	-675.823975	97.173912	85.648117	-672.946777	-174.274017	84.340828	-600.051025	144.297943	1351.942993	-558.496216	-199.082825	1354.998779	-526.194031	-20.118994	1344.159790	-554.575745	-17.239935	1630.642090	-665.665222	229.117828	1094.149170	-578.847351	-306.973114	1098.071045	-555.393738	219.266663	842.700256	-458.139374	-277.117249	846.854431	-531.317200	-28.639441	962.484131	615.728394	-60.922173	958.376709	608.728760	116.737862
-574.488770	76.591049	866.264465	-546.925415	-142.611359	867.756531	-655.335754	95.744835	491.612610	-618.251709	-176.780243	517.385803	-675.821594	97.173996	85.644958	-672.964783	-174.246185	84.346252	-600.138794	144.353561	1351.921875	-558.579163	-199.053497	1355.057617	-526.240234	-20.091347	1344.190186	-554.681519	-17.032459	1630.578125	-665.611206	229.050644	1094.031860	-578.832825	-306.844391	1098.103394	-555.230469	218.954666	842.669922	-458.026123	-276.759705	846.974548	-531.286133	-28.660776	962.485596	615.766968	-60.920624	958.384216	608.862732	116.754501
-574.424744	76.585548	866.250671	-546.866089	-142.595276	867.772278	-655.242188	95.772598	491.573792	-618.136780	-176.803574	517.359924	-675.849365	97.161621	85.668663	-672.999817	-174.230621	84.363068	-600.208313	144.372818	1351.893677	-558.630615	-199.020462	1355.131714	-526.307617	-20.053247	1344.227905	-554.802856	-16.812386	1630.525757	-665.536926	228.976974	1093.936401	-578.831116	-306.811462	1098.155151	-554.988831	218.940826	842.716919	-457.925415	-276.399902	847.092346	-531.256958	-28.646854	962.496155	615.883667	-60.899082	958.403442	609.019226	116.779755
-574.383240	76.600494	866.266968	-546.829590	-142.602402	867.789856	-655.096008	95.806976	491.574493	-618.046936	-176.814438	517.349548	-675.825806	97.152260	85.666916	-673.009399	-174.238220	84.381561	-600.298767	144.402588	1351.889160	-558.706055	-198.988739	1355.237671	-526.381714	-20.026154	1344.260498	-554.915039	-16.582212	1630.508545	-665.506958	228.914124	1093.870483	-578.835938	-306.723175	1098.220337	-554.829285	218.703094	842.711060	-457.893616	-276.063751	847.201050	-531.243408	-28.646629	962.521057	615.914185	-60.918953	958.450317	609.167419	116.755928
-574.337402	76.533424	866.279663	-546.792603	-142.619705	867.824707	-654.964905	95.810692	491.567719	-617.960205	-176.842468	517.372375	-675.795593	97.181366	85.665306	-672.954590	-174.259552	84.392052	-600.391418	144.413132	1351.892944	-558.785889	-198.964432	1355.338989	-526.476379	-19.992489	1344.341553	-555.048950	-16.373013	1630.514038	-665.460083	228.870758	1093.820923	-578.861755	-306.677765	1098.302246	-554.646667	218.391129	842.743530	-457.868439	-275.706665	847.338928	-531.223450	-28.681997	962.551208	616.017334	-60.936172	958.514832	609.332397	116.748299
-574.301331	76.514465	866.319885	-546.762268	-142.607712	867.869690	-654.815002	95.845985	491.595642	-617.963928	-176.907089	517.394653	-675.787415	97.176346	85.672447	-672.973877	-174.235260	84.392014	-600.493225	144.420410	1351.930298	-558.909302	-198.953720	1355.440308	-526.576233	-19.989302	1344.428345	-555.181274	-16.193457	1630.501709	-665.460083	228.794800	1093.831055	-578.913269	-306.601593	1098.362793	-554.617004	218.159180	842.743164	-457.906586	-275.364777	847.465881	-531.224487	-28.687784	962.604370	616.116882	-60.973606	958.583557	609.497925	116.689392
-574.280090	76.488029	866.344666	-546.735291	-142.628067	867.887634	-654.691833	95.848892	491.571075	-617.936584	-176.949448	517.412354	-675.771240	97.189949	85.692886	-672.977966	-174.227997	84.407906	-600.610535	144.449707	1351.960938	-559.019958	-198.957413	1355.536133	-526.670166	-19.973669	1344.507080	-555.316040	-16.003656	1630.494385	-665.427063	228.705139	1093.774658	-578.968689	-306.583496	1098.435791	-554.350037	217.922852	842.822693	-457.951019	-274.928986	847.586914	-531.223999	-28.716208	962.633240	616.395691	-60.868530	958.540649	609.737244	116.748390
-574.256409	76.447525	866.341980	-546.713257	-142.666870	867.919678	-654.458130	95.803413	491.528717	-617.917664	-176.979568	517.412292	-675.722595	97.171516	85.655975	-672.984131	-174.219345	84.397179	-600.728027	144.451492	1351.949585	-559.121643	-198.975876	1355.642090	-526.775635	-19.966951	1344.558594	-555.462158	-15.833335	1630.470215	-665.436646	228.650757	1093.729614	-579.111267	-306.261017	1098.385132	-554.356689	217.761215	842.806030	-457.979492	-274.521027	847.673889	-531.226257	-28.744003	962.655029	616.547974	-60.880962	958.566956	609.908997	116.721809
-574.204834	76.460770	866.354004	-546.695129	-142.645569	867.911011	-654.302856	95.811142	491.504150	-617.931396	-176.995575	517.360535	-675.728760	97.153831	85.660614	-672.973450	-174.237076	84.368202	-600.832886	144.442978	1351.950195	-559.185547	-198.986908	1355.702637	-526.860229	-19.973804	1344.610962	-555.603699	-15.643314	1630.433960	-665.439209	228.593292	1093.651978	-579.188599	-306.212311	1098.440796	-554.237427	217.641113	842.804810	-458.060852	-274.130066	847.751404	-531.205322	-28.741764	962.661682	616.658447	-60.935261	958.557922	610.076416	116.669525
-574.167603	76.425224	866.332886	-546.646912	-142.681122	867.905701	-654.164917	95.821999	491.464966	-617.851074	-176.951050	517.309937	-675.696106	97.172287	85.649948	-672.970642	-174.239120	84.356583	-600.945129	144.483902	1351.937744	-559.273682	-198.994644	1355.768921	-526.930298	-19.960251	1344.664063	-555.757324	-15.464832	1630.393066	-665.428528	228.524109	1093.574829	-579.257446	-306.172455	1098.472046	-554.069824	217.426407	842.821655	-458.132965	-273.780182	847.823853	-531.184509	-28.771675	962.654907	616.797974	-60.958153	958.567505	610.252686	116.664368
-574.144470	76.427063	866.334595	-546.646729	-142.696091	867.913696	-654.043945	95.792145	491.425690	-617.913391	-177.021652	517.330322	-675.689941	97.185829	85.641632	-673.002869	-174.236694	84.365425	-601.078918	144.488632	1351.929565	-559.358765	-198.986176	1355.850708	-527.016541	-19.938524	1344.714111	-555.918457	-15.269831	1630.382324	-665.446167	228.480789	1093.534790	-579.343018	-306.140625	1098.552734	-553.689148	216.830032	842.901550	-458.247833	-273.456238	847.900818	-531.182678	-28.780115	962.662842	616.899109	-60.990757	958.557739	610.385254	116.653397
-574.126404	76.368874	866.359863	-546.649292	-142.714981	867.947449	-653.924500	95.809334	491.416107	-617.924316	-177.038666	517.353027	-675.678101	97.195816	85.636147	-673.012451	-174.230499	84.379105	-601.186035	144.460617	1351.983276	-559.427795	-198.999252	1355.944702	-527.113831	-19.945694	1344.785156	-556.078308	-15.100913	1630.382813	-665.415771	228.379608	1093.478638	-579.416870	-306.130951	1098.610962	-553.652161	217.023941	842.950806	-458.344177	-273.078247	847.998108	-531.191711	-28.818968	962.697510	617.059570	-60.994827	958.576904	610.548706	116.628250
-574.071594	76.344803	866.406494	-546.627563	-142.752045	868.000732	-653.807373	95.778679	491.436798	-617.929443	-177.031876	517.380005	-675.631836	97.210449	85.649307	-673.015808	-174.222733	84.379715	-601.292603	144.487595	1352.008545	-559.551880	-198.974243	1356.043701	-527.208923	-19.924856	1344.882690	-556.234741	-14.947342	1630.399658	-665.418335	228.297501	1093.480225	-579.506836	-306.067810	1098.683228	-553.567505	216.940628	842.994446	-458.463623	-272.714966	848.102722	-531.180725	-28.854670	962.756042	617.176331	-61.002308	958.591797	610.664551	116.599190
-574.053467	76.323990	866.439026	-546.635986	-142.778427	868.047058	-653.744263	95.772217	491.436493	-618.006958	-177.033524	517.415100	-675.652588	97.207771	85.660904	-672.996033	-174.227829	84.408890	-601.408020	144.469666	1352.081909	-559.621765	-198.992111	1356.157471	-527.297302	-19.917673	1344.973999	-556.416504	-14.808564	1630.414795	-665.428223	228.249069	1093.510010	-579.624573	-306.057037	1098.792358	-553.501953	216.859818	843.045959	-458.645416	-272.366577	848.207092	-531.194519	-28.878168	962.801086	617.290710	-61.048660	958.614441	610.793396	116.578857
-574.073792	76.280655	866.450806	-546.664246	-142.798538	868.095276	-653.782532	95.792740	491.423340	-618.043213	-177.024185	517.447144	-675.676514	97.204262	85.668571	-672.999939	-174.218719	84.396057	-601.516785	144.452774	1352.099854	-559.753601	-198.994019	1356.229492	-527.365112	-19.927402	1345.072388	-556.582153	-14.653013	1630.441284	-665.444336	228.220596	1093.514893	-579.734009	-306.057037	1098.880005	-553.398987	216.753433	843.090393	-458.798676	-272.022156	848.290894	-531.230469	-28.896049	962.834045	617.463867	-61.062195	958.619446	610.942444	116.583374
-574.069031	76.239212	866.457520	-546.673645	-142.827011	868.120789	-653.749268	95.800011	491.399841	-617.876953	-176.346100	517.159790	-675.681335	97.198799	85.650505	-672.971985	-174.210434	84.304024	-601.621033	144.450775	1352.119629	-559.854553	-199.011795	1356.314087	-527.462830	-19.922092	1345.126587	-556.761169	-14.523990	1630.436401	-665.454285	228.197937	1093.497681	-579.864136	-306.046539	1098.943726	-553.334167	216.709320	843.147034	-458.959076	-271.732758	848.361511	-531.246338	-28.926092	962.854126	617.642822	-61.106300	958.618896	611.119263	116.549210
-574.070984	76.205879	866.459473	-546.725403	-142.877701	868.132996	-653.713013	95.775139	491.345490	-618.175720	-177.019073	517.413574	-675.703247	97.181358	85.640282	-673.041931	-174.212280	84.331589	-601.722290	144.436661	1352.134399	-559.956360	-199.021027	1356.385132	-527.554688	-19.924410	1345.181152	-556.937683	-14.385434	1630.432251	-665.462769	228.180176	1093.489258	-579.901245	-306.289978	1099.110596	-553.261841	216.715118	843.170593	-459.150146	-271.433563	848.439941	-531.278992	-28.971300	962.863098	617.811462	-61.151608	958.605530	611.271973	116.548492
-574.076294	76.178528	866.447205	-546.771362	-142.894989	868.124329	-653.703247	95.776192	491.348114	-618.184814	-177.034042	517.364685	-675.687683	97.178177	85.631493	-673.019348	-174.239319	84.324585	-601.817932	144.417862	1352.150757	-560.031738	-199.032959	1356.476685	-527.620239	-19.938770	1345.256226	-557.115845	-14.269513	1630.426880	-665.487305	228.154709	1093.503906	-580.020081	-306.261505	1099.155273	-553.196716	216.703094	843.215515	-459.288452	-271.170166	848.496704	-531.311340	-28.998077	962.854858	617.980591	-61.162407	958.592834	611.432129	116.535637
-574.094666	76.138229	866.451782	-546.808105	-142.925385	868.160400	-653.716797	95.774414	491.381195	-618.053040	-176.421021	517.116272	-675.702332	97.177681	85.643196	-673.020752	-174.250870	84.241898	-601.911011	144.370636	1352.206055	-560.116150	-199.064392	1356.554565	-527.689758	-19.980556	1345.329712	-557.289063	-14.159273	1630.439575	-665.490784	228.132721	1093.507202	-580.216309	-305.990540	1099.129761	-553.116943	216.716766	843.266785	-459.444092	-270.912689	848.563477	-531.348206	-29.023045	962.877502	618.172729	-61.203091	958.588196	611.621399	116.530670
-574.107300	76.074493	866.473389	-546.851257	-142.943527	868.183472	-653.729980	95.748055	491.381042	-618.253662	-177.014954	517.361145	-675.705688	97.176735	85.641365	-673.041809	-174.233673	84.314125	-602.001038	144.355042	1352.239014	-560.202148	-199.072372	1356.636353	-527.753113	-19.981049	1345.424072	-557.454590	-14.061834	1630.468872	-665.494507	228.115753	1093.552002	-580.255371	-306.210785	1099.303223	-553.053101	216.665802	843.338257	-459.633606	-270.717621	848.644836	-531.377258	-29.066643	962.900330	618.353149	-61.191513	958.596313	611.793640	116.477318
-574.124084	76.047035	866.496338	-546.922241	-142.968048	868.218201	-653.737244	95.733879	491.387268	-618.321533	-177.031281	517.370605	-675.707336	97.183044	85.650040	-673.044922	-174.271194	84.334297	-602.066589	144.329956	1352.303101	-560.302307	-199.092682	1356.743774	-527.814514	-19.993891	1345.505249	-557.621338	-13.977136	1630.474731	-665.498230	228.113297	1093.596680	-580.369141	-306.213928	1099.371216	-553.012146	216.681320	843.393433	-459.814026	-270.527313	848.734497	-531.433228	-29.096104	962.933044	618.535461	-61.198769	958.619690	611.960876	116.491005
-574.180969	75.998489	866.525085	-546.986328	-142.970505	868.245789	-653.802002	95.724144	491.365570	-618.322876	-177.021973	517.391052	-675.724915	97.180237	85.634033	-673.058777	-174.244797	84.313797	-602.148621	144.298553	1352.356934	-560.380432	-199.126389	1356.848022	-527.863220	-20.015924	1345.596680	-557.773438	-13.879012	1630.523315	-665.482849	228.104431	1093.607788	-580.415466	-306.366486	1099.573853	-552.986755	216.768707	843.433228	-460.002869	-270.338104	848.825928	-531.487671	-29.121403	962.959351	618.698242	-61.177799	958.636108	612.131348	116.470482
-574.261475	75.959595	866.540710	-547.092590	-142.999359	868.264587	-653.854675	95.708420	491.343628	-618.412476	-177.066910	517.390137	-675.720032	97.185944	85.646523	-673.073853	-174.233429	84.333649	-602.215942	144.315125	1352.402710	-560.493286	-199.139587	1356.925049	-527.914551	-20.020779	1345.666626	-557.926392	-13.803391	1630.534912	-665.495056	228.143738	1093.658325	-580.607666	-306.180817	1099.536255	-552.946838	216.782059	843.482849	-460.173187	-270.172150	848.863342	-531.584656	-29.157557	962.977783	618.889282	-61.183132	958.669067	612.314148	116.449486
-574.344910	75.956680	866.561951	-547.215271	-143.013611	868.271729	-653.938416	95.698097	491.349762	-618.444275	-177.095047	517.373535	-675.752136	97.178085	85.605301	-673.052368	-174.230408	84.311516	-602.301025	144.304337	1352.458618	-560.585083	-199.170746	1356.982788	-527.960327	-20.028994	1345.722656	-558.062378	-13.725434	1630.575439	-665.493530	228.173355	1093.693237	-580.716370	-306.234497	1099.605469	-552.952881	216.883743	843.510864	-460.334106	-270.071198	848.916321	-531.677795	-29.176523	962.989441	619.057556	-61.164555	958.679077	612.481140	116.421799
-574.416443	75.926010	866.563843	-547.290833	-143.087067	868.289307	-653.993774	95.685005	491.349670	-618.523132	-177.131866	517.385193	-675.742493	97.193726	85.583717	-673.096375	-174.226715	84.271400	-602.352478	144.275635	1352.509399	-560.676208	-199.189453	1357.041016	-528.056091	-20.057556	1345.776855	-558.203735	-13.670470	1630.587891	-665.538147	228.277542	1093.796875	-580.814880	-306.281250	1099.673584	-552.822266	216.424164	843.574219	-460.498566	-269.987183	848.984192	-531.760620	-29.224253	963.001770	619.235596	-61.177593	958.701477	612.645569	116.436409
-574.499939	75.861702	866.588013	-547.414734	-143.118637	868.301819	-654.022644	95.648918	491.341736	-618.587708	-177.174057	517.372742	-675.737610	97.194923	85.565483	-673.081238	-174.252655	84.250069	-602.399231	144.267563	1352.574951	-560.758301	-199.224152	1357.101074	-528.086670	-20.111109	1345.846436	-558.339233	-13.628181	1630.616455	-665.500854	228.252960	1093.825073	-580.984619	-306.189209	1099.652710	-552.946472	217.031921	843.635986	-460.652435	-269.932159	849.000732	-531.864746	-29.282040	963.020691	619.414124	-61.186874	958.733765	612.798950	116.441109
-574.604492	75.793457	866.600098	-547.559814	-143.131119	868.334473	-654.062744	95.610367	491.354553	-618.633911	-177.222687	517.349976	-675.730408	97.192818	85.590820	-673.113159	-174.269836	84.242958	-602.427917	144.224136	1352.649170	-560.873901	-199.256653	1357.151733	-528.128113	-20.136530	1345.922974	-558.464844	-13.583265	1630.632446	-665.533325	228.346024	1093.965454	-581.091736	-306.230408	1099.677246	-552.829224	216.600433	843.721802	-460.787872	-269.899536	849.050049	-531.983093	-29.316927	963.040833	619.570435	-61.188351	958.764954	612.949280	116.441170
-574.711487	75.762314	866.611877	-547.693054	-143.187393	868.367188	-654.130249	95.558022	491.385590	-618.696716	-177.232346	517.333923	-675.729126	97.193550	85.583595	-673.137939	-174.292068	84.261139	-602.444397	144.175858	1352.702759	-560.949158	-199.263824	1357.208740	-528.159668	-20.165020	1346.003052	-558.577087	-13.552972	1630.675781	-665.526855	228.412689	1094.047485	-581.192993	-306.269623	1099.773560	-552.852295	216.692184	843.809875	-460.908783	-269.912079	849.099670	-532.102234	-29.355389	963.062561	619.751343	-61.218658	958.808960	613.119751	116.415741
-574.837341	75.719795	866.644470	-547.832825	-143.207993	868.396301	-654.240601	95.542435	491.361206	-618.648499	-176.709778	517.195801	-675.735474	97.183159	85.561806	-673.129395	-174.299057	84.204987	-602.461487	144.181274	1352.788452	-561.010742	-199.298157	1357.281494	-528.174500	-20.201735	1346.059814	-558.672974	-13.516161	1630.697876	-665.524109	228.464371	1094.135132	-581.289856	-306.286560	1099.827759	-552.874634	216.816269	843.875854	-461.022491	-269.928833	849.157288	-532.226868	-29.388874	963.091003	619.901245	-61.250454	958.853699	613.301147	116.353043
-574.955139	75.690414	866.657471	-547.963867	-143.221146	868.441589	-654.321716	95.524467	491.335846	-618.821716	-177.309692	517.395264	-675.743530	97.179283	85.577919	-673.173706	-174.277359	84.236069	-602.476929	144.148422	1352.840332	-561.075256	-199.336700	1357.353149	-528.201294	-20.231663	1346.120605	-558.755737	-13.482530	1630.719971	-665.474792	228.525162	1094.172485	-581.388977	-306.303101	1099.919678	-552.999878	217.372818	843.932495	-461.135559	-269.997589	849.201721	-532.347107	-29.397018	963.118286	620.078979	-61.306335	958.906250	613.501038	116.297012
-575.077393	75.654297	866.695313	-548.095032	-143.272369	868.469543	-654.434998	95.502731	491.314240	-618.905701	-177.370697	517.409180	-675.749084	97.194016	85.567238	-673.152771	-174.290100	84.249481	-602.481506	144.133667	1352.926880	-561.158997	-199.356140	1357.416016	-528.224182	-20.262434	1346.195801	-558.819763	-13.459396	1630.741211	-665.489319	228.607880	1094.254639	-581.487244	-306.320343	1099.965576	-553.058899	217.552307	843.997803	-461.246002	-270.069824	849.234924	-532.477356	-29.446890	963.152527	620.267456	-61.350460	958.941589	613.714294	116.244888
-575.216797	75.647316	866.723633	-548.261536	-143.310013	868.517395	-654.529846	95.468613	491.313080	-618.989197	-177.424240	517.420227	-675.739197	97.189369	85.555527	-673.158386	-174.282349	84.237785	-602.479797	144.094345	1353.021729	-561.241455	-199.393448	1357.473389	-528.256653	-20.301826	1346.256348	-558.889404	-13.455791	1630.754150	-665.470703	228.706253	1094.359375	-581.584534	-306.428253	1100.048218	-553.073914	217.635437	844.104370	-461.370667	-270.186676	849.287598	-532.623230	-29.464033	963.188232	620.450562	-61.391869	959.001770	613.922485	116.161644
-575.361572	75.628822	866.752808	-548.426697	-143.331207	868.538391	-654.614136	95.421059	491.345337	-619.086792	-177.463806	517.402893	-675.764160	97.180595	85.537903	-673.180847	-174.297272	84.223747	-602.487122	144.064621	1353.111816	-561.309937	-199.437134	1357.526123	-528.284241	-20.356667	1346.333984	-558.952026	-13.449952	1630.788574	-665.461792	228.818954	1094.471558	-581.688538	-306.464996	1100.080566	-553.108948	217.744888	844.212036	-461.464478	-270.308929	849.328491	-532.779541	-29.490362	963.214050	620.607361	-61.435616	959.047180	614.083801	116.144188
-575.535339	75.584106	866.790710	-548.606323	-143.361938	868.577942	-654.717285	95.419968	491.368378	-619.179993	-177.477295	517.383179	-675.807678	97.160286	85.547256	-673.191406	-174.338638	84.234932	-602.513306	144.005463	1353.209351	-561.376831	-199.477432	1357.579346	-528.324280	-20.404760	1346.394165	-558.994507	-13.458902	1630.819702	-665.470276	228.932220	1094.635986	-581.790955	-306.505219	1100.144531	-553.163879	217.868683	844.322571	-461.581390	-270.475403	849.361694	-532.948181	-29.526934	963.250244	620.751831	-61.471973	959.087341	614.197205	116.092812
-575.710999	75.527863	866.817627	-548.789368	-143.398941	868.615845	-654.774841	95.352600	491.342438	-619.275574	-177.512146	517.390442	-675.802795	97.173805	85.540977	-673.206787	-174.343002	84.184875	-602.510254	143.982224	1353.281738	-561.447327	-199.512619	1357.619751	-528.350647	-20.454178	1346.466919	-559.030396	-13.466244	1630.845215	-665.454041	229.006775	1094.774902	-581.871155	-306.570404	1100.217773	-553.182251	218.008438	844.432678	-461.690704	-270.669464	849.386719	-533.118591	-29.568247	963.279663	620.879761	-61.494289	959.132813	614.327271	116.040230
-575.889832	75.461800	866.811523	-548.961243	-143.444870	868.649292	-654.872620	95.320320	491.333252	-619.383240	-177.567596	517.397888	-675.812744	97.165863	85.552650	-673.207336	-174.357895	84.190681	-602.521057	143.931976	1353.354004	-561.516602	-199.521851	1357.704834	-528.377991	-20.485497	1346.523193	-559.043213	-13.479976	1630.862793	-665.462036	229.142807	1094.927368	-581.975952	-306.593964	1100.267456	-553.324402	218.123428	844.506104	-461.781036	-270.847595	849.419373	-533.275696	-29.603485	963.286804	621.024902	-61.557556	959.186340	614.470459	115.964798
-576.085022	75.415398	866.819946	-549.135742	-143.447830	868.677917	-654.977051	95.322929	491.302948	-619.504578	-177.568375	517.386230	-675.815247	97.167671	85.538322	-673.234497	-174.345505	84.199959	-602.510376	143.884369	1353.411987	-561.561279	-199.542007	1357.755493	-528.404480	-20.536835	1346.560303	-559.044495	-13.479546	1630.873291	-665.432495	229.269653	1095.041382	-582.044189	-306.623871	1100.353638	-553.373718	218.360962	844.592651	-461.878143	-271.037872	849.455872	-533.447327	-29.614124	963.300720	621.137573	-61.579556	959.217651	614.589172	115.948753
-576.252380	75.411522	866.854065	-549.303101	-143.478760	868.713745	-655.156128	95.359673	491.289276	-619.575623	-177.576721	517.381836	-675.857910	97.174484	85.536575	-673.222839	-174.337433	84.175522	-602.512024	143.865860	1353.501221	-561.619324	-199.577850	1357.814575	-528.441956	-20.563198	1346.599976	-559.018982	-13.486528	1630.877930	-665.399658	229.334793	1095.159424	-582.109131	-306.729919	1100.428833	-553.263611	218.525177	844.737549	-461.962250	-271.294006	849.489807	-533.610352	-29.630814	963.334351	621.269409	-61.606930	959.257263	614.707703	115.910553
-576.431458	75.405937	866.899902	-549.486267	-143.502640	868.730652	-655.218384	95.356865	491.288544	-619.677979	-177.561447	517.380920	-675.866211	97.172394	85.521797	-673.186035	-174.382919	84.175941	-602.522705	143.818604	1353.603394	-561.665771	-199.600571	1357.861572	-528.435120	-20.603798	1346.654053	-558.995605	-13.504409	1630.901978	-665.408691	229.414063	1095.273560	-582.177246	-306.773041	1100.470215	-553.282288	218.685913	844.843994	-462.044495	-271.567291	849.548279	-533.778687	-29.657513	963.362305	621.400085	-61.637608	959.295593	614.835266	115.858078
-576.581604	75.373352	866.951050	-549.653076	-143.558975	868.784485	-655.317444	95.327194	491.286743	-619.819946	-177.595245	517.387695	-675.882019	97.159279	85.491287	-673.272217	-174.366425	84.175339	-602.545898	143.765839	1353.701050	-561.705994	-199.658447	1357.903198	-528.460022	-20.672947	1346.698242	-558.966980	-13.520086	1630.920654	-665.418274	229.514725	1095.431396	-582.230164	-306.872345	1100.542847	-553.313232	218.869720	844.974609	-462.134247	-271.823792	849.602966	-533.945679	-29.704561	963.417542	621.490662	-61.668949	959.327576	614.935852	115.820831
-576.760742	75.318703	867.013550	-549.860535	-143.586288	868.820435	-655.361511	95.276482	491.292755	-619.968384	-177.609482	517.386780	-675.867615	97.160187	85.495911	-673.274963	-174.380432	84.142921	-602.546692	143.713928	1353.838379	-561.745728	-199.707062	1357.970459	-528.484070	-20.713663	1346.752563	-558.935547	-13.532099	1630.945190	-665.425598	229.575806	1095.578735	-582.344971	-306.936768	1100.606689	-553.332092	219.033112	845.105896	-462.197540	-272.097198	849.647339	-534.122681	-29.758350	963.462341	621.598755	-61.677914	959.347351	615.029175	115.799965
-576.939575	75.291115	867.046509	-550.080811	-143.623947	868.850159	-655.496643	95.261299	491.329132	-620.130920	-177.655151	517.378479	-675.897644	97.163918	85.501686	-673.259888	-174.410583	84.133713	-602.559082	143.666748	1353.926880	-561.770752	-199.714630	1358.001953	-528.496582	-20.770830	1346.802246	-558.892578	-13.547806	1630.971924	-665.444275	229.694595	1095.748047	-582.417297	-307.022980	1100.640381	-553.348145	219.105637	845.235779	-462.283539	-272.375854	849.691162	-534.304443	-29.796005	963.488525	621.686279	-61.715454	959.378540	615.114136	115.768974
-577.132019	75.203148	867.066711	-550.276672	-143.689590	868.869934	-655.580261	95.249825	491.308350	-620.342102	-177.702164	517.437744	-675.879761	97.169983	85.502396	-673.322571	-174.405380	84.127495	-602.573303	143.619507	1354.035156	-561.813782	-199.768753	1358.015381	-528.540649	-20.815784	1346.827881	-558.843933	-13.563102	1630.981689	-665.447998	229.754410	1095.869385	-582.473511	-307.134796	1100.717773	-553.381531	219.309189	845.340881	-462.411987	-272.677979	849.705078	-534.471741	-29.869776	963.500122	621.715332	-61.755661	959.416687	615.150879	115.729500
-577.316589	75.205940	867.093384	-550.490723	-143.722382	868.892822	-655.699585	95.243324	491.313629	-620.482544	-177.708282	517.432007	-675.902100	97.169647	85.501945	-673.286682	-174.427597	84.104836	-602.576599	143.568130	1354.108765	-561.836670	-199.803970	1358.058594	-528.548035	-20.848198	1346.858398	-558.770874	-13.558051	1630.995605	-665.440613	229.819763	1095.975342	-582.551147	-307.235260	1100.774658	-553.421692	219.525238	845.422791	-462.507141	-272.977997	849.698975	-534.647583	-29.888252	963.517883	621.769775	-61.754772	959.451477	615.191833	115.716194
-577.507019	75.196114	867.115906	-550.714661	-143.749176	868.890198	-655.858215	95.250542	491.280670	-620.628906	-177.676605	517.414795	-675.919434	97.141098	85.445015	-673.335693	-174.417786	84.100555	-602.563416	143.520508	1354.166504	-561.856750	-199.823257	1358.060181	-528.579102	-20.878212	1346.863403	-558.700195	-13.563066	1630.990234	-665.445129	229.895844	1096.078857	-582.617065	-307.311859	1100.812012	-553.500916	219.906662	845.513977	-462.622223	-273.317749	849.693481	-534.820435	-29.918251	963.517883	621.828369	-61.811642	959.482483	615.239502	115.675575
-577.657959	75.158257	867.132690	-550.884827	-143.784073	868.909180	-655.983643	95.228714	491.252899	-620.750732	-177.670853	517.404663	-675.958618	97.182678	85.469139	-673.306946	-174.429718	84.081604	-602.584412	143.482849	1354.265625	-561.885437	-199.871277	1358.084473	-528.594299	-20.918472	1346.867432	-558.616516	-13.557492	1631.001099	-665.450623	229.924698	1096.174805	-582.667053	-307.432709	1100.863647	-553.522705	220.098328	845.610107	-462.721588	-273.630676	849.694519	-534.966003	-29.954361	963.531128	621.898010	-61.846474	959.509583	615.280579	115.638428
-577.846375	75.133530	867.166626	-551.090698	-143.830673	868.920349	-656.096436	95.184258	491.273773	-620.926636	-177.711823	517.427795	-675.967346	97.184708	85.474579	-673.380188	-174.444855	84.055229	-602.585876	143.431366	1354.387451	-561.916443	-199.915833	1358.115601	-528.603577	-20.963032	1346.902344	-558.499329	-13.578398	1631.038940	-665.447937	229.971619	1096.279785	-582.730103	-307.568634	1100.926636	-553.555176	220.291641	845.709290	-462.827118	-273.961182	849.709534	-535.142395	-30.000225	963.547791	621.949890	-61.874153	959.532410	615.308533	115.613251
-577.994812	75.109863	867.201599	-551.271851	-143.876694	868.919617	-656.204346	95.123817	491.278595	-621.039368	-177.716156	517.414001	-675.969238	97.178848	85.458557	-673.339294	-174.453064	84.056114	-602.607666	143.396255	1354.457153	-561.943909	-199.955948	1358.116943	-528.620850	-21.025009	1346.934204	-558.403870	-13.581989	1631.062744	-665.469238	230.049652	1096.417236	-582.797485	-307.674683	1100.978149	-553.590027	220.444901	845.804260	-462.917969	-274.242798	849.743591	-535.287598	-30.053131	963.559692	621.994934	-61.928482	959.579590	615.338745	115.549019
-578.143555	75.065933	867.233643	-551.435364	-143.926239	868.957092	-656.254089	95.040245	491.280151	-621.141235	-177.704956	517.430725	-675.947571	97.189606	85.444298	-673.339478	-174.472031	84.071381	-602.621277	143.325928	1354.524414	-561.974426	-200.007462	1358.152588	-528.647217	-21.079618	1346.957397	-558.332031	-13.546669	1631.063354	-665.474182	230.051758	1096.503540	-582.896606	-307.773254	1101.029175	-553.627075	220.618912	845.888123	-463.033539	-274.560669	849.723083	-535.443481	-30.099567	963.594360	622.019470	-61.940372	959.608643	615.340088	115.514679
-578.304077	75.038834	867.255310	-551.648071	-143.908859	868.960571	-656.417297	95.020462	491.274323	-621.283203	-177.674515	517.440186	-675.980530	97.191139	85.437660	-673.364441	-174.508560	84.051460	-602.638000	143.291580	1354.558960	-562.000549	-200.028839	1358.190308	-528.695068	-21.127855	1346.964233	-558.185364	-13.414565	1631.074707	-665.528015	230.152039	1096.624756	-582.956909	-307.836884	1101.074219	-553.689087	220.777435	845.939514	-463.174652	-274.915314	849.705139	-535.604187	-30.115372	963.599487	622.064575	-61.941216	959.619019	615.377136	115.473106
-578.465393	74.978737	867.263672	-551.819031	-143.928253	868.958984	-656.514526	95.001762	491.235199	-621.373352	-177.670364	517.440674	-676.010376	97.167809	85.448578	-673.365051	-174.506561	84.026947	-602.647766	143.247665	1354.581909	-562.036743	-200.070114	1358.207153	-528.725708	-21.166508	1346.958618	-558.075867	-13.391894	1631.068848	-665.571289	230.230469	1096.712402	-583.029907	-307.939056	1101.107788	-553.733765	220.946762	845.983704	-463.331879	-275.267273	849.664307	-535.743774	-30.156778	963.594788	622.089783	-62.004246	959.653931	615.395996	115.430695
-578.670959	74.936775	867.268982	-552.025391	-143.932816	868.949097	-656.635620	94.955589	491.201691	-621.469055	-177.671600	517.418152	-676.048767	97.182953	85.427826	-673.349365	-174.518448	84.007156	-602.672058	143.216309	1354.592407	-562.084106	-200.107834	1358.188477	-528.764771	-21.201220	1346.927734	-558.006836	-13.413214	1631.015137	-665.594666	230.289566	1096.767212	-583.124756	-308.046356	1101.138672	-553.796082	221.217896	846.013794	-463.469238	-275.597260	849.637817	-535.911499	-30.181471	963.580750	622.130859	-62.039185	959.705444	615.387878	115.410149
-578.789673	74.951378	867.273254	-552.193054	-143.955292	868.944763	-656.757751	94.942612	491.223175	-621.602051	-177.665405	517.408142	-676.051697	97.185631	85.412430	-673.451355	-174.495422	83.990097	-602.706543	143.162735	1354.604736	-562.126770	-200.161438	1358.192993	-528.806946	-21.250334	1346.922119	-557.877563	-13.400036	1630.997314	-665.538391	230.192352	1096.713379	-583.204285	-308.075562	1101.144531	-553.829468	221.353134	846.036133	-463.603546	-275.913910	849.591431	-536.037659	-30.194460	963.575867	622.185242	-62.031658	959.734131	615.444824	115.368195
-578.942322	74.900703	867.284912	-552.349854	-143.976669	868.949768	-656.857422	94.921211	491.210144	-621.744385	-177.701538	517.400818	-676.044006	97.180824	85.403191	-673.397888	-174.525528	83.988495	-602.734558	143.114273	1354.618896	-562.189026	-200.213470	1358.187256	-528.841858	-21.298717	1346.913818	-557.723450	-13.329973	1631.020264	-665.542664	230.206665	1096.772461	-583.307312	-308.166504	1101.141846	-553.893433	221.493637	846.066895	-463.753235	-276.224152	849.551270	-536.185120	-30.232487	963.582092	622.255493	-62.037468	959.772522	615.466797	115.341499
-579.085938	74.888275	867.290344	-552.505249	-144.003571	868.948059	-656.918884	94.912880	491.232788	-621.835999	-177.720764	517.385742	-676.047180	97.177834	85.411339	-673.398682	-174.537567	83.981339	-602.763123	143.074265	1354.618286	-562.216614	-200.247238	1358.192749	-528.889343	-21.363014	1346.903442	-557.597229	-13.285704	1631.007568	-665.576660	230.224533	1096.793579	-583.397949	-308.240601	1101.150269	-553.936646	221.593399	846.083313	-463.912048	-276.511749	849.532776	-536.327393	-30.256275	963.581848	622.348511	-62.072948	959.808411	615.539551	115.310135
-579.225708	74.898018	867.324768	-552.657349	-144.033875	868.974792	-657.022705	94.901108	491.237976	-621.764404	-177.016449	517.107239	-676.054382	97.170959	85.427299	-673.408630	-174.557449	83.884956	-602.810425	143.020020	1354.638062	-562.279968	-200.330536	1358.187012	-528.935852	-21.409639	1346.893555	-557.482544	-13.257086	1630.981323	-665.588318	230.235947	1096.822876	-583.502502	-308.337341	1101.160400	-553.996643	221.670288	846.104187	-464.065552	-276.758606	849.519531	-536.473450	-30.272385	963.612732	622.405701	-62.097874	959.854919	615.555420	115.288475
-579.350525	74.845100	867.335144	-552.782776	-144.062485	868.990967	-657.122070	94.899078	491.246521	-622.005249	-177.702209	517.367004	-676.064453	97.192123	85.409615	-673.398804	-174.567139	83.964287	-602.836792	142.961655	1354.644409	-562.318298	-200.380051	1358.195313	-528.972656	-21.456398	1346.884521	-557.380066	-13.250701	1630.948486	-665.647217	230.253159	1096.842041	-583.621643	-308.408630	1101.171509	-554.069336	221.714523	846.081909	-464.252258	-277.061340	849.471497	-536.592957	-30.309519	963.624146	622.479675	-62.101784	959.903442	615.611877	115.271088
-579.527283	74.844673	867.331360	-552.979065	-144.061417	868.991638	-657.254272	94.934769	491.253021	-622.108643	-177.707550	517.392639	-676.086792	97.182831	85.407310	-673.377502	-174.587357	83.959045	-602.887390	142.929596	1354.608643	-562.371704	-200.416336	1358.192627	-529.018066	-21.493202	1346.861938	-557.251526	-13.197847	1630.917236	-665.691406	230.227936	1096.830566	-583.751709	-308.458160	1101.180664	-554.118408	221.794724	846.058350	-464.437744	-277.316315	849.435059	-536.756287	-30.307142	963.615356	622.520142	-62.117043	959.969482	615.628418	115.215446
-579.656128	74.853180	867.358276	-553.125183	-144.057434	868.984619	-657.345215	94.906281	491.237335	-622.178467	-177.692841	517.373596	-676.113953	97.179916	85.401054	-673.415466	-174.566376	83.959534	-602.919006	142.879395	1354.582153	-562.392883	-200.432892	1358.175659	-529.068237	-21.542419	1346.840820	-557.130249	-13.137579	1630.889160	-665.739929	230.234238	1096.802490	-583.871399	-308.525299	1101.176025	-554.205627	221.755554	846.010254	-464.646484	-277.574310	849.361389	-536.885071	-30.317049	963.623291	622.612732	-62.118690	959.994263	615.684570	115.217827
-579.800293	74.827477	867.349365	-553.248169	-144.101456	868.987366	-657.442627	94.904602	491.202118	-622.235229	-177.665131	517.352600	-676.114563	97.187653	85.380241	-673.378113	-174.573196	83.945946	-602.960571	142.840820	1354.558228	-562.452820	-200.474411	1358.143555	-529.119629	-21.590275	1346.802734	-557.007202	-13.082793	1630.858765	-665.807861	230.229401	1096.795898	-584.005554	-308.620087	1101.163452	-554.275024	221.712173	845.953735	-464.852051	-277.803192	849.288391	-537.007080	-30.342976	963.616272	622.689392	-62.124493	960.028442	615.730713	115.237419
-579.928955	74.826729	867.363647	-553.401489	-144.110733	868.974670	-657.504456	94.887688	491.215088	-622.271545	-177.655457	517.328186	-676.114746	97.182014	85.385529	-673.408875	-174.584061	83.913010	-602.999634	142.819809	1354.542358	-562.524963	-200.529541	1358.109253	-529.146179	-21.621237	1346.778076	-556.862488	-13.056721	1630.862793	-665.856079	230.170059	1096.783569	-584.177185	-308.664581	1101.130249	-554.413635	221.814728	845.924072	-465.085114	-278.005981	849.212219	-537.131958	-30.361300	963.612671	622.739136	-62.155216	960.058899	615.768250	115.200859
-580.045837	74.812210	867.381775	-553.539246	-144.124023	868.978210	-657.579163	94.892914	491.239105	-622.317566	-177.669617	517.304504	-676.107544	97.184250	85.388397	-673.361816	-174.611694	83.909882	-603.029724	142.779175	1354.550293	-562.581421	-200.588364	1358.092651	-529.203857	-21.673481	1346.763184	-556.709961	-12.946614	1630.873413	-665.911682	230.129974	1096.793945	-584.336914	-308.725891	1101.126953	-554.544983	221.874649	845.897034	-465.316315	-278.164459	849.145325	-537.250916	-30.383356	963.621277	622.845825	-62.149040	960.085327	615.838135	115.170082
-580.182434	74.794014	867.394348	-553.664307	-144.156708	868.981262	-657.694336	94.897018	491.265594	-622.394531	-177.659042	517.281128	-676.166687	97.167740	85.390312	-673.350098	-174.633270	83.896187	-603.061829	142.739685	1354.535034	-562.647339	-200.620483	1358.058350	-529.270752	-21.724960	1346.737793	-556.628906	-12.844899	1630.817139	-665.989197	230.094162	1096.784424	-584.499390	-308.796448	1101.132202	-554.674316	221.768250	845.859009	-465.578064	-278.339783	849.094360	-537.381714	-30.411680	963.629211	622.918274	-62.154434	960.100098	615.894409	115.178757
-580.316650	74.777740	867.404297	-553.788147	-144.204178	868.994568	-657.765198	94.882233	491.243805	-622.497253	-177.681503	517.295776	-676.160767	97.167999	85.375443	-673.395874	-174.616089	83.901741	-603.105042	142.721527	1354.513916	-562.734619	-200.671814	1358.045410	-529.327087	-21.782953	1346.713135	-556.517578	-12.767145	1630.788818	-666.082886	230.049484	1096.809814	-584.682068	-308.831726	1101.132568	-554.830017	221.726822	845.816711	-465.818970	-278.486786	849.051514	-537.500977	-30.440140	963.637634	623.012024	-62.145618	960.100769	615.961914	115.152916
-580.424927	74.793114	867.406616	-553.900818	-144.227844	868.994934	-657.851624	94.903870	491.266022	-622.538635	-177.679352	517.313416	-676.154541	97.169907	85.380058	-673.403137	-174.626282	83.900871	-603.147827	142.687134	1354.503296	-562.776550	-200.697647	1358.032837	-529.393494	-21.799154	1346.673706	-556.418701	-12.704511	1630.758301	-666.169678	229.997253	1096.775269	-584.844299	-308.869202	1101.147827	-554.997864	221.699310	845.763123	-466.093597	-278.599670	848.981567	-537.605896	-30.445845	963.637329	623.064636	-62.177422	960.089600	616.019897	115.185776
-580.549072	74.754913	867.394653	-554.029480	-144.236557	868.985779	-657.942688	94.886963	491.239685	-622.585327	-177.674194	517.298340	-676.191040	97.176010	85.366547	-673.391052	-174.631699	83.871147	-603.186035	142.644424	1354.466919	-562.841125	-200.734329	1358.009399	-529.438049	-21.827684	1346.644287	-556.311951	-12.635141	1630.710205	-666.262390	229.930969	1096.745239	-585.024353	-308.914612	1101.139404	-555.189575	221.671173	845.710754	-466.357391	-278.705139	848.933899	-537.727356	-30.467506	963.625183	623.123596	-62.161705	960.092468	616.060669	115.185570
-580.663757	74.722763	867.403931	-554.143799	-144.259338	868.974731	-658.011841	94.858177	491.226135	-622.636963	-177.627060	517.300842	-676.210144	97.198029	85.367371	-673.394226	-174.627762	83.869194	-603.236816	142.611343	1354.430542	-562.897949	-200.763046	1357.992920	-529.479980	-21.883575	1346.623413	-556.228394	-12.648824	1630.669678	-666.375000	229.869461	1096.727417	-585.188416	-308.959290	1101.138306	-555.357910	221.534851	845.649292	-466.632385	-278.823914	848.870300	-537.825012	-30.501617	963.619385	623.173035	-62.145565	960.084656	616.098450	115.175972
-580.730591	74.714241	867.418823	-554.230103	-144.301682	868.969543	-658.085815	94.846428	491.243896	-622.678345	-177.625885	517.273010	-676.227173	97.127945	85.306557	-673.396790	-174.635681	83.876892	-603.258667	142.572601	1354.411621	-562.977417	-200.802704	1357.942383	-529.527100	-21.929159	1346.599121	-556.100769	-12.509794	1630.642334	-666.474548	229.789337	1096.703003	-585.366028	-309.029938	1101.110229	-555.514160	221.371246	845.600891	-466.905365	-278.900177	848.811218	-537.914246	-30.540577	963.628784	623.215027	-62.146198	960.077820	616.150330	115.182365
-580.842346	74.702583	867.415466	-554.339050	-144.314102	868.937378	-657.709045	94.640480	491.138702	-622.697571	-177.625839	517.265503	-676.077454	97.152969	85.270454	-673.381042	-174.636566	83.852966	-603.303772	142.558319	1354.402588	-563.040039	-200.846954	1357.909546	-529.575745	-21.979399	1346.569092	-556.011353	-12.514130	1630.617920	-666.602661	229.709274	1096.700684	-585.633484	-308.825867	1100.990967	-555.671387	221.213608	845.562195	-467.209564	-278.952789	848.707520	-538.013855	-30.563528	963.608154	623.264893	-62.131081	960.075012	616.197937	115.187988
-580.924133	74.688316	867.427185	-554.454102	-144.336975	868.937744	-657.748230	94.643394	491.153351	-622.744934	-177.626389	517.269714	-676.093933	97.166565	85.281372	-673.371216	-174.656296	83.841133	-603.347046	142.515228	1354.376099	-563.098267	-200.884308	1357.895874	-529.645264	-22.018116	1346.560547	-555.912903	-12.450727	1630.595215	-666.730347	229.673615	1096.699341	-585.810059	-308.882080	1100.999756	-555.804138	220.897354	845.533630	-467.515503	-279.022675	848.657532	-538.108459	-30.591232	963.613403	623.312927	-62.127117	960.063965	616.260864	115.223289
-581.026428	74.670242	867.438232	-554.583435	-144.389267	868.948975	-657.775146	94.615959	491.141571	-622.860168	-177.648544	517.267273	-676.072571	97.164459	85.267014	-673.370300	-174.665863	83.846992	-603.380249	142.519547	1354.352417	-563.179504	-200.922745	1357.870239	-529.701233	-22.049347	1346.544556	-555.833130	-12.398535	1630.546875	-666.824036	229.599014	1096.694824	-586.006897	-308.928223	1100.995972	-555.993347	220.872238	845.471375	-467.829681	-279.070068	848.602051	-538.220642	-30.630217	963.623596	623.389221	-62.082474	960.037781	616.319580	115.233475
-581.139221	74.597649	867.414429	-554.695313	-144.439514	868.955750	-658.307007	94.818108	491.238647	-622.924316	-177.656250	517.275574	-676.232605	97.109962	85.311409	-673.359924	-174.672379	83.837456	-603.426514	142.492416	1354.342773	-563.246765	-200.935623	1357.843384	-529.786987	-22.067711	1346.504150	-555.713928	-12.315073	1630.528320	-666.962524	229.546188	1096.672363	-586.172424	-308.995911	1101.000244	-556.193848	220.700226	845.425598	-468.127472	-279.072784	848.517334	-538.316956	-30.675871	963.609375	623.458496	-62.101479	960.044250	616.416504	115.213875
-581.235535	74.594879	867.410278	-554.770508	-144.484131	868.963074	-658.406738	94.849709	491.249146	-623.004211	-177.652802	517.289734	-676.260376	97.102745	85.300911	-673.388428	-174.669601	83.834564	-603.467957	142.469284	1354.302612	-563.302979	-200.978500	1357.832642	-529.841675	-22.097149	1346.463379	-555.614441	-12.271138	1630.489624	-667.077698	229.480728	1096.639160	-586.363281	-309.001434	1100.970093	-556.382568	220.444153	845.364197	-468.440613	-279.095490	848.432373	-538.402222	-30.692446	963.610535	623.489319	-62.100544	960.019653	616.472595	115.234543
-581.303345	74.575836	867.407471	-554.892578	-144.456955	868.945007	-658.773804	94.969627	491.295471	-623.051758	-177.631134	517.268799	-676.366516	97.065498	85.332405	-673.373535	-174.672668	83.835907	-603.497253	142.444031	1354.251953	-563.358704	-201.003677	1357.791748	-529.876587	-22.110062	1346.451050	-555.545837	-12.184864	1630.429199	-667.209839	229.390152	1096.591064	-586.469849	-309.249146	1101.026489	-556.629517	220.211349	845.268005	-468.723389	-279.054688	848.375000	-538.480896	-30.699556	963.595520	623.532043	-62.093742	959.996765	616.562134	115.223785
-581.372070	74.548447	867.404419	-554.963501	-144.519058	868.941772	-658.822205	94.967216	491.283478	-623.123657	-177.650116	517.278687	-676.397644	97.052177	85.312233	-673.421814	-174.674408	83.837868	-603.534424	142.441162	1354.215820	-563.404236	-201.038269	1357.775513	-529.939331	-22.142025	1346.414063	-555.440002	-12.106781	1630.406006	-667.334717	229.316681	1096.571411	-586.641174	-309.255768	1101.015015	-556.911316	220.051666	845.177185	-468.990631	-279.012726	848.284546	-538.547119	-30.744925	963.591309	623.569702	-62.082005	959.987366	616.647217	115.216454
-581.434692	74.530220	867.399841	-555.036682	-144.545349	868.934387	-658.870728	94.947586	491.294067	-623.133118	-177.639130	517.255615	-676.413086	97.050056	85.305031	-673.388672	-174.684937	83.822205	-603.547974	142.414871	1354.180054	-563.464172	-201.071518	1357.739258	-529.988586	-22.186932	1346.369995	-555.352600	-12.035207	1630.373901	-667.450745	229.199768	1096.519287	-586.824097	-309.255188	1100.971313	-556.958313	219.714539	845.171570	-469.295776	-278.923309	848.221313	-538.613342	-30.769779	963.584900	623.611633	-62.092632	959.982483	616.750793	115.228378
-581.484253	74.492371	867.397888	-555.091187	-144.576553	868.937927	-658.539429	94.796951	491.215759	-623.180542	-177.664429	517.274109	-676.291382	97.090721	85.274071	-673.436157	-174.680542	83.831589	-603.585266	142.399445	1354.155151	-563.506104	-201.101822	1357.735962	-530.038025	-22.210594	1346.357056	-555.269226	-11.966016	1630.348022	-667.584961	229.130981	1096.476807	-587.015686	-309.234711	1100.936646	-557.265320	219.518646	845.063965	-469.597351	-278.875183	848.129944	-538.667542	-30.802713	963.586304	623.647278	-62.109871	959.992188	616.855530	115.207962
-581.539307	74.501625	867.400635	-555.183838	-144.594498	868.946777	-658.580933	94.796928	491.231781	-623.237915	-177.654999	517.280579	-676.273010	97.093651	85.281929	-673.410034	-174.701782	83.792328	-603.613220	142.389252	1354.113647	-563.588257	-201.159256	1357.704346	-530.091248	-22.267679	1346.332275	-555.193970	-11.895887	1630.324219	-667.701111	229.040833	1096.442993	-587.292053	-309.032990	1100.834106	-557.409729	219.337631	844.995361	-469.901123	-278.781067	848.036926	-538.737915	-30.809616	963.591125	623.677856	-62.071526	959.976990	616.976624	115.263435
-581.633423	74.509377	867.402527	-555.306946	-144.627411	868.940735	-658.663269	94.787277	491.229492	-623.271790	-177.671082	517.278564	-676.316040	97.082504	85.278336	-673.393066	-174.703339	83.801361	-603.660400	142.372665	1354.073364	-563.658081	-201.172165	1357.702393	-530.159363	-22.278769	1346.310059	-555.129028	-11.823571	1630.288818	-667.803955	228.943909	1096.381836	-587.398621	-309.217102	1100.902832	-557.549316	219.140274	844.921631	-470.221558	-278.695862	848.002075	-538.833130	-30.828747	963.585205	623.713135	-62.024910	959.998291	617.089050	115.304115
-581.693970	74.476013	867.400330	-555.385681	-144.656097	868.941345	-658.755127	94.801872	491.230835	-623.356262	-177.675110	517.298645	-676.290710	97.098961	85.271225	-673.392029	-174.707672	83.793182	-603.689697	142.359329	1354.038574	-563.704712	-201.201553	1357.705933	-530.236328	-22.291861	1346.270142	-555.096375	-11.809835	1630.237061	-667.927124	228.826187	1096.355835	-587.580261	-309.206512	1100.895752	-557.748230	218.866577	844.817505	-470.493805	-278.608673	847.937012	-538.901062	-30.860716	963.583923	623.739807	-61.967041	960.005005	617.178772	115.357681
-581.766296	74.451607	867.387451	-555.487610	-144.680786	868.942932	-658.793884	94.801529	491.217834	-623.415527	-177.655045	517.284912	-676.312622	97.160851	85.329132	-673.355957	-174.721359	83.785774	-603.714233	142.363876	1353.975708	-563.789795	-201.226959	1357.687866	-530.300293	-22.328688	1346.248657	-554.999512	-11.686480	1630.244629	-668.049927	228.754135	1096.343262	-587.735779	-309.202423	1100.852173	-557.942200	218.597443	844.746338	-470.719269	-278.544891	847.871277	-538.982666	-30.882357	963.576416	623.742554	-61.920876	960.013550	617.276917	115.386169
-581.825623	74.409241	867.392090	-555.566589	-144.709061	868.943848	-658.155457	94.472656	491.071350	-623.458496	-177.674454	517.285889	-676.124634	97.227974	85.264618	-673.419678	-174.710358	83.783157	-603.753784	142.345276	1353.959717	-563.844727	-201.273102	1357.672607	-530.345825	-22.352921	1346.232056	-554.940186	-11.637617	1630.216797	-668.153564	228.637848	1096.275757	-587.880127	-309.168610	1100.833374	-558.157104	218.375900	844.644348	-470.958466	-278.424072	847.824829	-539.046631	-30.921053	963.577759	623.751038	-61.852600	960.029907	617.365417	115.440941
-581.854004	74.407677	867.374573	-555.630798	-144.734848	868.931885	-658.214417	94.472748	491.077881	-623.494629	-177.682892	517.273376	-676.122681	97.228058	85.266144	-673.445557	-174.708664	83.784325	-603.773682	142.330582	1353.904541	-563.897705	-201.299332	1357.663330	-530.404541	-22.373173	1346.199585	-554.886414	-11.579128	1630.186523	-668.323792	228.646027	1096.335693	-588.026855	-309.140045	1100.804688	-558.330750	218.147263	844.579102	-471.170166	-278.322876	847.772644	-539.096375	-30.938015	963.564209	623.778564	-61.805637	960.017212	617.436157	115.515236
-581.891785	74.377045	867.373474	-555.691650	-144.782303	868.935547	-658.301941	94.477837	491.102448	-623.561890	-177.723358	517.267029	-676.135071	97.223824	85.270134	-673.415283	-174.722382	83.784698	-603.812683	142.335190	1353.882935	-563.958679	-201.327759	1357.651978	-530.460999	-22.411972	1346.178589	-554.872803	-11.580067	1630.118042	-668.425110	228.530167	1096.293945	-588.164978	-309.149902	1100.773071	-558.478027	217.908005	844.521790	-471.399750	-278.215363	847.706360	-539.151489	-30.979122	963.567383	623.758118	-61.796280	960.051636	617.504761	115.506630
-581.935547	74.346962	867.367859	-555.736023	-144.823715	868.949768	-658.410583	94.504883	491.089417	-623.569641	-177.692017	517.268738	-676.158752	97.208229	85.266968	-673.403564	-174.733673	83.756828	-603.836182	142.340897	1353.854858	-564.031189	-201.334610	1357.647827	-530.520569	-22.419453	1346.168823	-554.840820	-11.541624	1630.086914	-668.516174	228.435715	1096.222778	-588.412231	-308.864197	1100.648804	-558.685303	217.831650	844.450500	-471.585693	-278.067596	847.670715	-539.197021	-31.006699	963.571777	623.785461	-61.762039	960.071899	617.557800	115.546532
-581.977234	74.318840	867.368408	-555.811951	-144.865494	868.953735	-658.432434	94.472717	491.093109	-623.647156	-177.716721	517.296326	-676.194397	97.209755	85.266411	-673.429077	-174.722244	83.751671	-603.875854	142.330582	1353.827393	-564.098511	-201.360016	1357.634888	-530.565247	-22.437212	1346.158691	-554.809814	-11.495855	1630.084473	-668.601807	228.321259	1096.158936	-588.554504	-308.830231	1100.640991	-558.816345	217.685959	844.394592	-471.798492	-277.941589	847.656677	-539.255249	-31.044989	963.574036	623.795288	-61.760895	960.122253	617.614807	115.538887
-582.023315	74.296959	867.369812	-555.888184	-144.884613	868.964844	-659.260986	94.840843	491.286041	-623.708313	-177.740860	517.303833	-676.434937	97.109627	85.343536	-673.434753	-174.713882	83.771164	-603.905273	142.324432	1353.793945	-564.183044	-201.401138	1357.648438	-530.662781	-22.440849	1346.132935	-554.795410	-11.461695	1630.077393	-668.711426	228.260941	1096.156250	-588.613647	-309.059052	1100.724365	-558.966492	217.342438	844.323303	-471.977570	-277.803223	847.655518	-539.316711	-31.065332	963.580383	623.841064	-61.764500	960.168152	617.690674	115.548454
-582.055664	74.252815	867.366272	-555.929077	-144.891129	868.980469	-659.307861	94.824875	491.273651	-623.554199	-176.983490	517.015381	-676.438110	97.117645	85.324059	-673.378296	-174.715302	83.679596	-603.951782	142.311554	1353.770264	-564.263733	-201.396698	1357.627808	-530.713196	-22.469692	1346.120605	-554.772827	-11.428389	1630.077881	-668.806458	228.174362	1096.109619	-588.826050	-308.794037	1100.631592	-559.127686	217.173172	844.251709	-472.132233	-277.648407	847.605591	-539.354675	-31.082911	963.586487	623.866760	-61.756039	960.206116	617.750366	115.542717
-582.093079	74.207870	867.348999	-555.961060	-144.944336	868.966064	-659.315674	94.785896	491.246124	-623.620300	-176.977707	517.006226	-676.434143	97.132355	85.318199	-673.403320	-174.715530	83.677719	-603.987915	142.295975	1353.740356	-564.322510	-201.429657	1357.619385	-530.789734	-22.483021	1346.094482	-554.778625	-11.415462	1630.067505	-668.913940	228.104080	1096.077759	-588.929749	-308.806549	1100.617676	-559.206909	216.910675	844.191467	-472.297638	-277.529205	847.576538	-539.393616	-31.130676	963.571899	623.912170	-61.756187	960.231262	617.812744	115.511818
-582.104553	74.168427	867.340698	-555.993896	-144.968872	868.966003	-658.876099	94.562263	491.137329	-623.651184	-176.953018	517.009094	-676.288391	97.174042	85.267570	-673.402893	-174.695984	83.660713	-604.014221	142.294708	1353.710205	-564.412903	-201.437454	1357.604004	-530.830383	-22.503973	1346.086426	-554.789063	-11.402105	1630.060547	-668.984497	228.042892	1096.021362	-589.046387	-308.801056	1100.578857	-559.244690	216.703018	844.176270	-472.430603	-277.390350	847.548523	-539.416260	-31.161722	963.567871	623.941650	-61.771297	960.256409	617.865112	115.535629
-582.132202	74.156799	867.337646	-556.037231	-144.987686	868.954285	-658.965637	94.560463	491.167023	-623.911438	-177.717331	517.285828	-676.304993	97.161011	85.260742	-673.424805	-174.724991	83.732094	-604.053040	142.295013	1353.683960	-564.461853	-201.470825	1357.573242	-530.858948	-22.529890	1346.083252	-554.804443	-11.390854	1630.061157	-669.061279	228.009308	1095.986450	-589.140503	-308.805084	1100.552246	-559.329956	216.543808	844.147217	-472.512848	-277.272888	847.527710	-539.448547	-31.182583	963.559692	623.998779	-61.805862	960.302490	617.955261	115.513031
-582.179321	74.117081	867.320007	-556.102722	-145.006638	868.946106	-659.369080	94.726242	491.241486	-623.996887	-177.763290	517.303345	-676.446655	97.116119	85.292801	-673.440674	-174.737442	83.745880	-604.095459	142.291245	1353.656738	-564.524170	-201.460770	1357.542236	-530.928467	-22.536129	1346.069458	-554.831665	-11.372784	1630.066650	-669.094238	227.952942	1095.955566	-589.221741	-308.790131	1100.508789	-559.419739	216.413254	844.100403	-472.603302	-277.165405	847.531250	-539.498047	-31.209082	963.544556	624.038574	-61.797035	960.317261	618.017883	115.549255
-582.201355	74.109375	867.320862	-556.133118	-145.040146	868.945618	-659.124023	94.576874	491.176331	-624.074829	-177.760437	517.311951	-676.359192	97.142265	85.284569	-673.498291	-174.748657	83.744461	-604.120117	142.302368	1353.625244	-564.590332	-201.474014	1357.543701	-530.976624	-22.551598	1346.035522	-554.865906	-11.378962	1630.071533	-669.164978	227.908417	1095.905273	-589.298767	-308.779907	1100.497803	-559.487244	216.322693	844.070068	-472.670044	-277.067078	847.522522	-539.517944	-31.231213	963.542847	624.072021	-61.766685	960.339844	618.061768	115.569176
-582.210510	74.109367	867.315918	-556.168335	-145.048904	868.943237	-659.115479	94.542084	491.171844	-624.119263	-177.743820	517.341797	-676.321411	97.152290	85.282921	-673.457581	-174.725189	83.727936	-604.166748	142.288132	1353.612915	-564.660095	-201.486923	1357.536621	-531.048340	-22.536581	1346.030029	-554.909119	-11.378809	1630.090454	-669.208191	227.871719	1095.899048	-589.358643	-308.757172	1100.492676	-559.537048	216.190079	844.040405	-472.717407	-276.953369	847.534424	-539.546021	-31.238852	963.541138	624.083618	-61.749027	960.369751	618.109985	115.583038
-582.225342	74.063896	867.317810	-556.179199	-145.057709	868.950500	-659.173218	94.537895	491.197998	-624.199341	-177.734695	517.340515	-676.351746	97.122177	85.285622	-673.444763	-174.734222	83.738869	-604.193237	142.291260	1353.611572	-564.727051	-201.489151	1357.535400	-531.094299	-22.573265	1346.034790	-554.975159	-11.391594	1630.114502	-669.270447	227.857941	1095.886230	-589.429810	-308.766449	1100.495361	-559.733154	216.054749	843.972412	-472.762909	-276.892273	847.546082	-539.558105	-31.262304	963.545349	624.124390	-61.730381	960.410217	618.140930	115.627876
-582.235291	74.067619	867.308716	-556.208496	-145.090637	868.959106	-659.497864	94.616600	491.252258	-624.305847	-177.740631	517.378845	-676.439087	97.092659	85.307663	-673.422485	-174.731247	83.737015	-604.221924	142.282776	1353.594849	-564.783325	-201.501511	1357.516602	-531.139954	-22.569983	1346.020630	-555.031799	-11.396675	1630.137207	-669.321533	227.822662	1095.860474	-589.483521	-308.744843	1100.473022	-559.718506	215.855881	843.952759	-472.766846	-276.803192	847.551819	-539.581177	-31.272928	963.545959	624.154724	-61.726387	960.422791	618.208496	115.640594
-582.252563	74.037643	867.297241	-556.233582	-145.107346	868.937073	-659.236206	94.485291	491.156708	-624.374512	-177.723709	517.378113	-676.352051	97.121948	85.282387	-673.458252	-174.751740	83.719505	-604.276184	142.300201	1353.560791	-564.848633	-201.499207	1357.511963	-531.184082	-22.591518	1346.001831	-555.106140	-11.424372	1630.157837	-669.343811	227.799088	1095.834595	-589.460632	-308.933228	1100.511963	-559.729248	215.716431	843.934082	-472.789001	-276.740417	847.561646	-539.599304	-31.301310	963.528503	624.183899	-61.691845	960.433411	618.239563	115.677055
-582.259155	74.038124	867.269104	-556.268433	-145.141205	868.927307	-659.218872	94.433945	491.141235	-624.446045	-177.768570	517.373718	-676.356262	97.119331	85.256798	-673.500671	-174.746506	83.708229	-604.316223	142.299896	1353.542480	-564.901245	-201.509552	1357.477661	-531.222961	-22.591187	1345.986450	-555.192749	-11.454020	1630.152466	-669.338379	227.727570	1095.783569	-589.465759	-308.988190	1100.494629	-559.578003	215.636978	843.972595	-472.773773	-276.663513	847.577881	-539.613281	-31.313721	963.507263	624.212830	-61.729042	960.458618	618.318848	115.671577
-582.256775	74.032463	867.274841	-556.296631	-145.123154	868.917542	-659.287415	94.446068	491.162415	-624.505981	-177.768509	517.358337	-676.369812	97.114685	85.260635	-673.483276	-174.764603	83.712479	-604.366638	142.303192	1353.517944	-564.979431	-201.531433	1357.454224	-531.269653	-22.602739	1345.961426	-555.285522	-11.471041	1630.171143	-669.364746	227.735123	1095.774414	-589.576050	-308.718628	1100.379517	-559.563293	215.570023	843.966675	-472.723053	-276.606995	847.535583	-539.627075	-31.318018	963.505981	624.250793	-61.688774	960.462097	618.367371	115.718338
-582.273499	73.974396	867.257507	-556.321045	-145.142181	868.930542	-659.315308	94.450386	491.184113	-624.576111	-177.757339	517.361023	-676.361267	97.117523	85.261780	-673.505005	-174.787857	83.709213	-604.382568	142.316711	1353.506104	-564.975708	-201.519501	1357.437012	-531.310364	-22.612617	1345.966919	-555.339050	-11.431425	1630.241089	-669.366150	227.706146	1095.718872	-589.574768	-308.710480	1100.375244	-559.548279	215.579636	843.959412	-472.681671	-276.549347	847.557312	-539.643311	-31.343185	963.501892	624.235352	-61.680225	960.480896	618.399841	115.741867
-582.287170	73.972977	867.270325	-556.347656	-145.186523	868.941956	-659.563904	94.526466	491.256744	-624.638184	-177.794800	517.377625	-676.442200	97.090500	85.280838	-673.466492	-174.794601	83.723854	-604.417908	142.294601	1353.505615	-565.052002	-201.519043	1357.438721	-531.353333	-22.616287	1345.964844	-555.437195	-11.454771	1630.274902	-669.370056	227.708694	1095.720825	-589.583191	-308.663361	1100.345947	-559.499512	215.510803	843.969543	-472.622589	-276.523102	847.578613	-539.663147	-31.369198	963.514038	624.239929	-61.642757	960.503235	618.429993	115.765030
-582.303345	73.966591	867.271912	-556.383789	-145.182541	868.946655	-659.627014	94.552086	491.276855	-624.678589	-177.800659	517.401306	-676.455017	97.086197	85.285988	-673.461975	-174.792908	83.734413	-604.466492	142.285004	1353.492676	-565.106995	-201.528137	1357.433350	-531.379578	-22.610273	1345.979614	-555.541748	-11.480661	1630.312378	-669.365784	227.708969	1095.738892	-589.556885	-308.652588	1100.359253	-559.413269	215.391937	843.997253	-472.547302	-276.468262	847.609802	-539.680786	-31.370588	963.514526	624.216919	-61.640663	960.538025	618.433289	115.791771
-582.303162	73.932693	867.265259	-556.391357	-145.210480	868.951843	-659.260071	94.361115	491.159180	-624.683411	-177.745499	517.392090	-676.333374	97.131668	85.263496	-673.495422	-174.766174	83.720047	-604.480225	142.274506	1353.501221	-565.129333	-201.518219	1357.425049	-531.416931	-22.628510	1345.968018	-555.641541	-11.510773	1630.333984	-669.335510	227.674240	1095.709106	-589.545105	-308.636139	1100.350708	-559.365356	215.368820	843.988403	-472.447937	-276.452972	847.629761	-539.690002	-31.397898	963.515381	624.200073	-61.629044	960.556519	618.434509	115.782059
-582.303833	73.941833	867.280762	-556.417236	-145.183090	868.934082	-659.194031	94.347221	491.136444	-624.769714	-177.778046	517.416077	-676.317444	97.142593	85.254524	-673.538879	-174.761276	83.739891	-604.496582	142.283142	1353.505249	-565.189819	-201.540497	1357.424683	-531.451233	-22.644033	1345.970215	-555.751282	-11.541262	1630.355225	-669.316528	227.682449	1095.679688	-589.520264	-308.625763	1100.315430	-559.286072	215.350647	843.985657	-472.354919	-276.445496	847.648254	-539.702515	-31.397095	963.514771	624.193909	-61.632015	960.547424	618.457336	115.792030
-582.307495	73.927277	867.260315	-556.446350	-145.238998	868.951477	-659.181458	94.331017	491.114929	-624.804688	-177.791183	517.439697	-676.316895	97.140442	85.238892	-673.519653	-174.760315	83.743835	-604.532654	142.282532	1353.475220	-565.245850	-201.537018	1357.394653	-531.478333	-22.642878	1345.979858	-555.848877	-11.506525	1630.353760	-669.273682	227.690842	1095.638550	-589.493530	-308.627716	1100.290771	-559.205444	215.389481	843.990784	-472.257507	-276.427094	847.658569	-539.730103	-31.421389	963.516235	624.169128	-61.655579	960.565125	618.452576	115.787720
-582.309082	73.915062	867.250061	-556.461365	-145.243896	868.931580	-659.165710	94.344734	491.122375	-624.824646	-177.800049	517.432251	-676.319885	97.131592	85.244484	-673.491577	-174.772064	83.710014	-604.560181	142.294556	1353.448486	-565.269165	-201.551392	1357.392578	-531.527527	-22.651630	1345.952515	-555.953552	-11.540560	1630.358398	-669.247131	227.707367	1095.619629	-589.463867	-308.623718	1100.274536	-559.143005	215.531311	844.003235	-472.157623	-276.454346	847.666504	-539.744690	-31.436527	963.503418	624.151062	-61.643749	960.552734	618.444580	115.783928
-582.320496	73.906784	867.245789	-556.482117	-145.266434	868.937805	-659.166992	94.335167	491.114136	-624.860718	-177.811462	517.402222	-676.313599	97.137665	85.234474	-673.582275	-174.744446	83.714630	-604.589050	142.274231	1353.437744	-565.304016	-201.533554	1357.389038	-531.563477	-22.670189	1345.938110	-556.056030	-11.568893	1630.382080	-669.193787	227.712936	1095.615234	-589.422180	-308.633667	1100.265991	-559.052429	215.576218	844.008972	-472.044067	-276.456940	847.682129	-539.755066	-31.448233	963.502502	624.096985	-61.657162	960.559875	618.408386	115.780495
-582.334595	73.909012	867.244934	-556.514099	-145.270142	868.918213	-659.146667	94.315308	491.152344	-624.887024	-177.821564	517.413330	-676.314636	97.133453	85.240791	-673.587585	-174.748016	83.746071	-604.619934	142.256958	1353.437988	-565.351685	-201.562531	1357.373779	-531.585999	-22.688211	1345.932861	-556.153320	-11.590466	1630.401855	-669.139893	227.690704	1095.573853	-589.361450	-308.610321	1100.234741	-558.925171	215.574036	844.061157	-471.917664	-276.476105	847.706482	-539.778198	-31.459686	963.492737	624.035583	-61.687714	960.569946	618.367981	115.775063
-582.344055	73.897087	867.261658	-556.509094	-145.259857	868.926270	-659.083313	94.290039	491.146851	-624.908752	-177.827011	517.417175	-676.289063	97.138794	85.253563	-673.560730	-174.726807	83.721901	-604.646240	142.213043	1353.446533	-565.373962	-201.563965	1357.361084	-531.628784	-22.688063	1345.929321	-556.235291	-11.620270	1630.435547	-669.088562	227.735565	1095.601685	-589.310425	-308.596832	1100.238892	-558.839111	215.605408	844.075378	-471.784698	-276.491852	847.737976	-539.786011	-31.462561	963.506958	623.987305	-61.672153	960.586182	618.350647	115.744804
-582.344177	73.893143	867.249451	-556.513855	-145.287735	868.930969	-659.070557	94.275146	491.118774	-624.909424	-177.813324	517.431580	-676.288696	97.147591	85.228554	-673.503296	-174.740189	83.729378	-604.676392	142.212784	1353.442993	-565.426331	-201.581528	1357.362671	-531.643921	-22.705605	1345.935669	-556.319153	-11.651752	1630.439941	-669.016357	227.706726	1095.557007	-589.252930	-308.623322	1100.223633	-558.815369	215.740860	844.068359	-471.639801	-276.525909	847.768188	-539.795288	-31.472977	963.505127	623.935974	-61.642525	960.585571	618.307922	115.737823
-582.353210	73.895973	867.261902	-556.518982	-145.265518	868.923950	-659.092224	94.281105	491.133118	-624.921082	-177.817719	517.439514	-676.258545	97.159256	85.250755	-673.526611	-174.740952	83.730614	-604.679260	142.185898	1353.456787	-565.459900	-201.590759	1357.356567	-531.659668	-22.715765	1345.938477	-556.391602	-11.667385	1630.451660	-668.964783	227.731827	1095.543335	-589.210022	-308.606598	1100.201660	-558.669983	215.800888	844.107300	-471.499359	-276.555176	847.775818	-539.795715	-31.467249	963.506042	623.852661	-61.672009	960.588501	618.276611	115.730827
-582.358398	73.914917	867.248779	-556.513550	-145.280090	868.914429	-659.091003	94.298164	491.114136	-624.934143	-177.822906	517.424255	-676.273254	97.157784	85.246773	-673.541199	-174.724319	83.734642	-604.712830	142.190887	1353.454834	-565.476624	-201.594299	1357.328369	-531.689331	-22.727026	1345.927734	-556.455383	-11.688337	1630.449707	-668.878906	227.712585	1095.504272	-589.164246	-308.619049	1100.182861	-558.535767	215.917297	844.126526	-471.366516	-276.584747	847.791260	-539.802734	-31.463514	963.496826	623.798523	-61.673534	960.567505	618.264038	115.729523
-582.353210	73.960808	867.249634	-556.520203	-145.282181	868.883606	-659.074097	94.322968	491.097626	-624.899780	-177.858337	517.426514	-676.268188	97.141502	85.236633	-673.543152	-174.745346	83.756866	-604.740906	142.183228	1353.456787	-565.510803	-201.628372	1357.312988	-531.710388	-22.757278	1345.928955	-556.504211	-11.705606	1630.458008	-668.852112	227.791519	1095.546875	-589.023376	-308.880035	1100.235474	-558.405640	216.120209	844.176758	-471.223236	-276.618500	847.833008	-539.808228	-31.458477	963.484070	623.758240	-61.692898	960.548889	618.261414	115.708321
-582.348450	73.960312	867.246399	-556.510437	-145.275604	868.878235	-659.068115	94.317818	491.103638	-624.909363	-177.858231	517.427795	-676.273926	97.152565	85.234161	-673.562378	-174.729416	83.751228	-604.756470	142.163345	1353.468872	-565.525635	-201.634033	1357.289673	-531.756287	-22.770643	1345.916626	-556.539124	-11.709747	1630.481812	-668.734619	227.782242	1095.508911	-588.993835	-308.900635	1100.202271	-558.301758	216.219299	844.219238	-471.107758	-276.682190	847.847595	-539.804626	-31.455990	963.480957	623.688843	-61.688980	960.520203	618.238953	115.725006
[truncated: 40 more columns]
